# Supplementary material for: Structural insight into hierarchical DNMT3A autoinhibition and its dysregulation in disease
Source: Nat Commun. 2026 Feb 18;17:2901. doi: 10.1038/s41467-026-69563-1 (PMC13031684; doi:10.1038/s41467-026-69563-1)
Supplement: Supplementary file 3 — Supplementary Data 1 [file 41467_2026_69563_MOESM3_ESM.zip]

Archive with 13 entries (12 files):
- MD_simulation/
- MD_simulation/200nsDNMT3A_ADD_MTase_H3_Rep1.pdb
- MD_simulation/200nsDNMT3A_ADD_MTase_H3_Rep2.pdb
- MD_simulation/200nsDNMT3A_ADD_MTase_H3_Rep3.pdb
- MD_simulation/200nsDNMT3A_ADD_MTase_Rep1.pdb
- MD_simulation/200nsDNMT3A_ADD_MTase_Rep2.pdb
- MD_simulation/200nsDNMT3A_ADD_MTase_Rep3.pdb
- MD_simulation/200nsDNMT3A_PWWP_ADD_MTase_Rep1.pdb
- MD_simulation/200nsDNMT3A_PWWP_ADD_MTase_Rep2.pdb
- MD_simulation/200nsDNMT3A_PWWP_ADD_MTase_Rep3.pdb
- MD_simulation/DNMT3A_ADD_MTase_H3_Start.pdb
- MD_simulation/DNMT3A_ADD_MTase_Start.pdb
- MD_simulation/DNMT3A_PWWP_ADD_MTase_Start.pdb
