# Supplementary material for: Structural insight into hierarchical DNMT3A autoinhibition and its dysregulation in disease
Source: Nat Commun. 2026 Feb 18;17:2901. doi: 10.1038/s41467-026-69563-1 (PMC13031684; doi:10.1038/s41467-026-69563-1)
Supplement: Supplementary file 3 — Supplementary Data 1 [file 41467_2026_69563_MOESM3_ESM.zip › MD_simulation/200nsDNMT3A_ADD_MTase_H3_Rep1.pdb]

CRYST1  109.706  147.277  188.201  90.00  90.00  90.00 P 1           1
ATOM      1  ZN  ZN3 X   1      -9.929 -31.025 -37.474  0.00  0.00          ZN
ATOM      2  ZN  ZN3 X   2     -15.379 -27.593 -28.154  0.00  0.00          ZN
ATOM      3  ZN  ZN3 X   3     -10.579 -29.740 -13.793  0.00  0.00          ZN
ATOM      4  N   SAH X  13       9.164  -4.319 -20.531  0.00  0.00           N
ATOM      5  H3  SAH X  13      10.160  -4.143 -20.337  0.00  0.00           H
ATOM      6  H1  SAH X  13       9.060  -3.883 -21.459  0.00  0.00           H
ATOM      7  H2  SAH X  13       8.991  -5.332 -20.462  0.00  0.00           H
ATOM      8  CA  SAH X  13       8.338  -3.573 -19.523  0.00  0.00           C
ATOM      9  HA  SAH X  13       8.751  -2.584 -19.723  0.00  0.00           H
ATOM     10  C   SAH X  13       8.606  -3.857 -18.046  0.00  0.00           C
ATOM     11  O   SAH X  13       8.479  -2.997 -17.198  0.00  0.00           O
ATOM     12  OXT SAH X  13       8.997  -4.977 -17.825  0.00  0.00           O
ATOM     13  CB  SAH X  13       6.834  -3.774 -19.792  0.00  0.00           C
ATOM     14  HB1 SAH X  13       6.170  -3.331 -19.039  0.00  0.00           H
ATOM     15  HB2 SAH X  13       6.585  -4.823 -19.995  0.00  0.00           H
ATOM     16  CG  SAH X  13       6.389  -3.014 -21.041  0.00  0.00           C
ATOM     17  HG1 SAH X  13       6.867  -3.344 -21.971  0.00  0.00           H
ATOM     18  HG2 SAH X  13       6.666  -1.976 -20.817  0.00  0.00           H
ATOM     19  SD  SAH X  13       4.609  -3.268 -21.240  0.00  0.00           S
ATOM     20  C5' SAH X  13       4.285  -2.034 -22.580  0.00  0.00           C
ATOM     21 H5'1 SAH X  13       4.924  -2.315 -23.425  0.00  0.00           H
ATOM     22 H5'2 SAH X  13       3.208  -2.076 -22.785  0.00  0.00           H
ATOM     23  C4' SAH X  13       4.584  -0.569 -22.223  0.00  0.00           C
ATOM     24  H4' SAH X  13       5.610  -0.492 -21.844  0.00  0.00           H
ATOM     25  C3' SAH X  13       3.636   0.073 -21.105  0.00  0.00           C
ATOM     26  H3' SAH X  13       2.735  -0.537 -20.964  0.00  0.00           H
ATOM     27  O3' SAH X  13       4.516   0.376 -19.975  0.00  0.00           O
ATOM     28  H9  SAH X  13       5.182   1.007 -20.298  0.00  0.00           H
ATOM     29  C2' SAH X  13       3.070   1.408 -21.794  0.00  0.00           C
ATOM     30  H2' SAH X  13       2.088   1.131 -22.197  0.00  0.00           H
ATOM     31  O2' SAH X  13       2.877   2.499 -20.895  0.00  0.00           O
ATOM     32  H10 SAH X  13       3.690   3.017 -20.764  0.00  0.00           H
ATOM     33  O4' SAH X  13       4.496   0.253 -23.334  0.00  0.00           O
ATOM     34  C1' SAH X  13       4.182   1.616 -22.866  0.00  0.00           C
ATOM     35  H1' SAH X  13       4.996   2.099 -22.313  0.00  0.00           H
ATOM     36  N9  SAH X  13       3.711   2.517 -23.982  0.00  0.00           N
ATOM     37  C4  SAH X  13       4.408   3.431 -24.689  0.00  0.00           C
ATOM     38  N3  SAH X  13       5.737   3.746 -24.616  0.00  0.00           N
ATOM     39  C2  SAH X  13       6.154   4.597 -25.539  0.00  0.00           C
ATOM     40  N1  SAH X  13       5.486   5.128 -26.518  0.00  0.00           N
ATOM     41  C6  SAH X  13       4.192   4.815 -26.510  0.00  0.00           C
ATOM     42  C5  SAH X  13       3.537   4.093 -25.547  0.00  0.00           C
ATOM     43  N7  SAH X  13       2.309   3.531 -25.459  0.00  0.00           N
ATOM     44  C8  SAH X  13       2.408   2.828 -24.336  0.00  0.00           C
ATOM     45  H8  SAH X  13       1.636   2.305 -23.786  0.00  0.00           H
ATOM     46  N6  SAH X  13       3.526   5.338 -27.601  0.00  0.00           N
ATOM     47  H61 SAH X  13       4.008   6.191 -27.854  0.00  0.00           H
ATOM     48  H62 SAH X  13       2.545   5.518 -27.435  0.00  0.00           H
ATOM     49  H7  SAH X  13       7.225   4.787 -25.521  0.00  0.00           H
ATOM     50  N   LEU X  15     -16.262 -38.731 -37.605  0.00  0.00           N
ATOM     51  H1  LEU X  15     -16.041 -38.074 -36.869  0.00  0.00           H
ATOM     52  H2  LEU X  15     -16.387 -38.119 -38.399  0.00  0.00           H
ATOM     53  H3  LEU X  15     -15.470 -39.340 -37.753  0.00  0.00           H
ATOM     54  CA  LEU X  15     -17.490 -39.416 -37.178  0.00  0.00           C
ATOM     55  HA  LEU X  15     -18.208 -38.678 -36.820  0.00  0.00           H
ATOM     56  CB  LEU X  15     -18.169 -40.356 -38.274  0.00  0.00           C
ATOM     57  HB2 LEU X  15     -17.463 -41.169 -38.440  0.00  0.00           H
ATOM     58  HB3 LEU X  15     -19.024 -40.852 -37.815  0.00  0.00           H
ATOM     59  CG  LEU X  15     -18.488 -39.604 -39.592  0.00  0.00           C
ATOM     60  HG  LEU X  15     -17.570 -39.235 -40.050  0.00  0.00           H
ATOM     61  CD1 LEU X  15     -19.094 -40.667 -40.568  0.00  0.00           C
ATOM     62 HD11 LEU X  15     -20.126 -40.963 -40.376  0.00  0.00           H
ATOM     63 HD12 LEU X  15     -18.947 -40.180 -41.532  0.00  0.00           H
ATOM     64 HD13 LEU X  15     -18.466 -41.558 -40.576  0.00  0.00           H
ATOM     65  CD2 LEU X  15     -19.516 -38.538 -39.422  0.00  0.00           C
ATOM     66 HD21 LEU X  15     -20.520 -38.935 -39.273  0.00  0.00           H
ATOM     67 HD22 LEU X  15     -19.125 -37.880 -38.646  0.00  0.00           H
ATOM     68 HD23 LEU X  15     -19.483 -37.924 -40.321  0.00  0.00           H
ATOM     69  C   LEU X  15     -17.280 -40.129 -35.841  0.00  0.00           C
ATOM     70  O   LEU X  15     -16.611 -41.149 -35.840  0.00  0.00           O
ATOM     71  N   VAL X  16     -17.974 -39.677 -34.830  0.00  0.00           N
ATOM     72  H   VAL X  16     -18.713 -39.024 -35.052  0.00  0.00           H
ATOM     73  CA  VAL X  16     -17.915 -40.294 -33.495  0.00  0.00           C
ATOM     74  HA  VAL X  16     -16.870 -40.571 -33.352  0.00  0.00           H
ATOM     75  CB  VAL X  16     -18.319 -39.276 -32.451  0.00  0.00           C
ATOM     76  HB  VAL X  16     -17.660 -38.420 -32.590  0.00  0.00           H
ATOM     77  CG1 VAL X  16     -19.788 -38.785 -32.518  0.00  0.00           C
ATOM     78 HG11 VAL X  16     -20.542 -39.571 -32.537  0.00  0.00           H
ATOM     79 HG12 VAL X  16     -20.028 -38.125 -31.684  0.00  0.00           H
ATOM     80 HG13 VAL X  16     -19.944 -38.122 -33.369  0.00  0.00           H
ATOM     81  CG2 VAL X  16     -18.014 -39.882 -31.065  0.00  0.00           C
ATOM     82 HG21 VAL X  16     -18.162 -39.057 -30.368  0.00  0.00           H
ATOM     83 HG22 VAL X  16     -18.801 -40.590 -30.803  0.00  0.00           H
ATOM     84 HG23 VAL X  16     -17.046 -40.384 -31.067  0.00  0.00           H
ATOM     85  C   VAL X  16     -18.808 -41.520 -33.501  0.00  0.00           C
ATOM     86  O   VAL X  16     -18.451 -42.493 -32.915  0.00  0.00           O
ATOM     87  N   TYR X  17     -19.808 -41.532 -34.454  0.00  0.00           N
ATOM     88  H   TYR X  17     -20.053 -40.686 -34.950  0.00  0.00           H
ATOM     89  CA  TYR X  17     -20.462 -42.767 -34.845  0.00  0.00           C
ATOM     90  HA  TYR X  17     -21.117 -43.063 -34.025  0.00  0.00           H
ATOM     91  CB  TYR X  17     -21.195 -42.451 -36.196  0.00  0.00           C
ATOM     92  HB2 TYR X  17     -21.926 -41.689 -35.923  0.00  0.00           H
ATOM     93  HB3 TYR X  17     -20.540 -41.883 -36.856  0.00  0.00           H
ATOM     94  CG  TYR X  17     -21.737 -43.660 -36.921  0.00  0.00           C
ATOM     95  CD1 TYR X  17     -21.345 -44.011 -38.237  0.00  0.00           C
ATOM     96  HD1 TYR X  17     -20.660 -43.402 -38.808  0.00  0.00           H
ATOM     97  CE1 TYR X  17     -21.940 -45.154 -38.810  0.00  0.00           C
ATOM     98  HE1 TYR X  17     -21.692 -45.482 -39.808  0.00  0.00           H
ATOM     99  CZ  TYR X  17     -22.889 -45.942 -38.166  0.00  0.00           C
ATOM    100  OH  TYR X  17     -23.398 -47.068 -38.694  0.00  0.00           O
ATOM    101  HH  TYR X  17     -22.710 -47.404 -39.273  0.00  0.00           H
ATOM    102  CE2 TYR X  17     -23.281 -45.558 -36.869  0.00  0.00           C
ATOM    103  HE2 TYR X  17     -24.129 -46.099 -36.476  0.00  0.00           H
ATOM    104  CD2 TYR X  17     -22.670 -44.445 -36.221  0.00  0.00           C
ATOM    105  HD2 TYR X  17     -22.953 -44.206 -35.207  0.00  0.00           H
ATOM    106  C   TYR X  17     -19.523 -43.952 -35.120  0.00  0.00           C
ATOM    107  O   TYR X  17     -19.831 -45.006 -34.591  0.00  0.00           O
ATOM    108  N   GLU X  18     -18.452 -43.855 -35.913  0.00  0.00           N
ATOM    109  H   GLU X  18     -18.212 -42.947 -36.284  0.00  0.00           H
ATOM    110  CA  GLU X  18     -17.525 -44.952 -36.220  0.00  0.00           C
ATOM    111  HA  GLU X  18     -18.028 -45.893 -36.443  0.00  0.00           H
ATOM    112  CB  GLU X  18     -16.663 -44.610 -37.417  0.00  0.00           C
ATOM    113  HB2 GLU X  18     -16.189 -43.636 -37.297  0.00  0.00           H
ATOM    114  HB3 GLU X  18     -15.990 -45.459 -37.538  0.00  0.00           H
ATOM    115  CG  GLU X  18     -17.605 -44.562 -38.578  0.00  0.00           C
ATOM    116  HG2 GLU X  18     -18.244 -45.409 -38.829  0.00  0.00           H
ATOM    117  HG3 GLU X  18     -18.326 -43.760 -38.421  0.00  0.00           H
ATOM    118  CD  GLU X  18     -16.779 -44.188 -39.825  0.00  0.00           C
ATOM    119  OE1 GLU X  18     -16.760 -44.848 -40.857  0.00  0.00           O
ATOM    120  OE2 GLU X  18     -16.062 -43.155 -39.756  0.00  0.00           O
ATOM    121  C   GLU X  18     -16.664 -45.338 -35.021  0.00  0.00           C
ATOM    122  O   GLU X  18     -16.234 -46.472 -34.864  0.00  0.00           O
ATOM    123  N   VAL X  19     -16.378 -44.341 -34.227  0.00  0.00           N
ATOM    124  H   VAL X  19     -16.595 -43.373 -34.418  0.00  0.00           H
ATOM    125  CA  VAL X  19     -15.533 -44.694 -33.037  0.00  0.00           C
ATOM    126  HA  VAL X  19     -14.713 -45.396 -33.192  0.00  0.00           H
ATOM    127  CB  VAL X  19     -14.911 -43.372 -32.558  0.00  0.00           C
ATOM    128  HB  VAL X  19     -15.737 -42.796 -32.141  0.00  0.00           H
ATOM    129  CG1 VAL X  19     -13.951 -43.713 -31.358  0.00  0.00           C
ATOM    130 HG11 VAL X  19     -13.316 -44.535 -31.691  0.00  0.00           H
ATOM    131 HG12 VAL X  19     -13.478 -42.885 -30.830  0.00  0.00           H
ATOM    132 HG13 VAL X  19     -14.583 -44.056 -30.539  0.00  0.00           H
ATOM    133  CG2 VAL X  19     -14.113 -42.554 -33.583  0.00  0.00           C
ATOM    134 HG21 VAL X  19     -13.670 -41.703 -33.065  0.00  0.00           H
ATOM    135 HG22 VAL X  19     -13.228 -43.087 -33.929  0.00  0.00           H
ATOM    136 HG23 VAL X  19     -14.706 -42.244 -34.444  0.00  0.00           H
ATOM    137  C   VAL X  19     -16.423 -45.340 -31.973  0.00  0.00           C
ATOM    138  O   VAL X  19     -15.964 -46.304 -31.261  0.00  0.00           O
ATOM    139  N   ARG X  20     -17.729 -45.076 -31.973  0.00  0.00           N
ATOM    140  H   ARG X  20     -17.977 -44.353 -32.634  0.00  0.00           H
ATOM    141  CA  ARG X  20     -18.757 -45.687 -31.073  0.00  0.00           C
ATOM    142  HA  ARG X  20     -18.242 -45.902 -30.136  0.00  0.00           H
ATOM    143  CB  ARG X  20     -19.944 -44.752 -30.892  0.00  0.00           C
ATOM    144  HB2 ARG X  20     -20.107 -44.261 -31.852  0.00  0.00           H
ATOM    145  HB3 ARG X  20     -20.833 -45.341 -30.665  0.00  0.00           H
ATOM    146  CG  ARG X  20     -19.785 -43.807 -29.766  0.00  0.00           C
ATOM    147  HG2 ARG X  20     -19.893 -44.291 -28.795  0.00  0.00           H
ATOM    148  HG3 ARG X  20     -18.744 -43.503 -29.658  0.00  0.00           H
ATOM    149  CD  ARG X  20     -20.787 -42.668 -29.915  0.00  0.00           C
ATOM    150  HD2 ARG X  20     -20.379 -42.088 -30.742  0.00  0.00           H
ATOM    151  HD3 ARG X  20     -21.757 -43.150 -30.042  0.00  0.00           H
ATOM    152  NE  ARG X  20     -20.748 -41.845 -28.726  0.00  0.00           N
ATOM    153  HE  ARG X  20     -20.007 -42.100 -28.089  0.00  0.00           H
ATOM    154  CZ  ARG X  20     -20.972 -40.554 -28.858  0.00  0.00           C
ATOM    155  NH1 ARG X  20     -21.644 -40.104 -29.859  0.00  0.00           N
ATOM    156 HH11 ARG X  20     -22.284 -40.797 -30.219  0.00  0.00           H
ATOM    157 HH12 ARG X  20     -21.764 -39.102 -29.900  0.00  0.00           H
ATOM    158  NH2 ARG X  20     -20.385 -39.721 -28.054  0.00  0.00           N
ATOM    159 HH21 ARG X  20     -19.719 -40.025 -27.358  0.00  0.00           H
ATOM    160 HH22 ARG X  20     -20.575 -38.744 -28.229  0.00  0.00           H
ATOM    161  C   ARG X  20     -19.228 -47.043 -31.544  0.00  0.00           C
ATOM    162  O   ARG X  20     -19.865 -47.769 -30.759  0.00  0.00           O
ATOM    163  N   GLN X  21     -18.922 -47.344 -32.810  0.00  0.00           N
ATOM    164  H   GLN X  21     -18.613 -46.554 -33.358  0.00  0.00           H
ATOM    165  CA  GLN X  21     -19.118 -48.663 -33.394  0.00  0.00           C
ATOM    166  HA  GLN X  21     -19.685 -49.248 -32.670  0.00  0.00           H
ATOM    167  CB  GLN X  21     -19.821 -48.560 -34.814  0.00  0.00           C
ATOM    168  HB2 GLN X  21     -19.121 -48.093 -35.508  0.00  0.00           H
ATOM    169  HB3 GLN X  21     -19.957 -49.600 -35.111  0.00  0.00           H
ATOM    170  CG  GLN X  21     -21.195 -47.855 -34.842  0.00  0.00           C
ATOM    171  HG2 GLN X  21     -21.296 -46.872 -34.382  0.00  0.00           H
ATOM    172  HG3 GLN X  21     -21.514 -47.843 -35.884  0.00  0.00           H
ATOM    173  CD  GLN X  21     -22.243 -48.738 -34.227  0.00  0.00           C
ATOM    174  OE1 GLN X  21     -22.292 -49.974 -34.208  0.00  0.00           O
ATOM    175  NE2 GLN X  21     -23.215 -48.127 -33.630  0.00  0.00           N
ATOM    176 HE21 GLN X  21     -24.064 -48.647 -33.460  0.00  0.00           H
ATOM    177 HE22 GLN X  21     -23.128 -47.122 -33.665  0.00  0.00           H
ATOM    178  C   GLN X  21     -17.763 -49.394 -33.535  0.00  0.00           C
ATOM    179  O   GLN X  21     -17.613 -50.403 -34.232  0.00  0.00           O
ATOM    180  N   LYS X  22     -16.754 -48.847 -32.838  0.00  0.00           N
ATOM    181  H   LYS X  22     -17.006 -48.164 -32.138  0.00  0.00           H
ATOM    182  CA  LYS X  22     -15.451 -49.457 -32.651  0.00  0.00           C
ATOM    183  HA  LYS X  22     -14.747 -48.827 -32.108  0.00  0.00           H
ATOM    184  CB  LYS X  22     -15.673 -50.748 -31.717  0.00  0.00           C
ATOM    185  HB2 LYS X  22     -16.370 -51.449 -32.175  0.00  0.00           H
ATOM    186  HB3 LYS X  22     -14.746 -51.322 -31.701  0.00  0.00           H
ATOM    187  CG  LYS X  22     -16.160 -50.514 -30.349  0.00  0.00           C
ATOM    188  HG2 LYS X  22     -15.436 -49.806 -29.947  0.00  0.00           H
ATOM    189  HG3 LYS X  22     -17.107 -49.973 -30.353  0.00  0.00           H
ATOM    190  CD  LYS X  22     -16.142 -51.764 -29.482  0.00  0.00           C
ATOM    191  HD2 LYS X  22     -16.872 -52.469 -29.880  0.00  0.00           H
ATOM    192  HD3 LYS X  22     -15.213 -52.296 -29.685  0.00  0.00           H
ATOM    193  CE  LYS X  22     -16.416 -51.395 -28.011  0.00  0.00           C
ATOM    194  HE2 LYS X  22     -15.808 -50.640 -27.512  0.00  0.00           H
ATOM    195  HE3 LYS X  22     -17.403 -50.934 -27.987  0.00  0.00           H
ATOM    196  NZ  LYS X  22     -16.351 -52.711 -27.269  0.00  0.00           N
ATOM    197  HZ1 LYS X  22     -16.141 -52.518 -26.301  0.00  0.00           H
ATOM    198  HZ2 LYS X  22     -17.235 -53.199 -27.235  0.00  0.00           H
ATOM    199  HZ3 LYS X  22     -15.785 -53.376 -27.778  0.00  0.00           H
ATOM    200  C   LYS X  22     -14.672 -49.658 -33.943  0.00  0.00           C
ATOM    201  O   LYS X  22     -13.557 -50.235 -33.961  0.00  0.00           O
ATOM    202  N   CYS X  23     -15.108 -49.169 -35.114  0.00  0.00           N
ATOM    203  H   CYS X  23     -16.032 -48.777 -34.998  0.00  0.00           H
ATOM    204  CA  CYS X  23     -14.454 -49.285 -36.425  0.00  0.00           C
ATOM    205  HA  CYS X  23     -14.276 -50.316 -36.728  0.00  0.00           H
ATOM    206  CB  CYS X  23     -15.283 -48.493 -37.429  0.00  0.00           C
ATOM    207  HB2 CYS X  23     -15.259 -47.455 -37.099  0.00  0.00           H
ATOM    208  HB3 CYS X  23     -14.847 -48.562 -38.426  0.00  0.00           H
ATOM    209  SG  CYS X  23     -17.054 -48.912 -37.589  0.00  0.00           S
ATOM    210  HG  CYS X  23     -17.324 -48.347 -38.769  0.00  0.00           H
ATOM    211  C   CYS X  23     -13.056 -48.594 -36.405  0.00  0.00           C
ATOM    212  O   CYS X  23     -12.166 -48.904 -37.249  0.00  0.00           O
ATOM    213  N   ARG X  24     -12.891 -47.638 -35.479  0.00  0.00           N
ATOM    214  H   ARG X  24     -13.712 -47.389 -34.946  0.00  0.00           H
ATOM    215  CA  ARG X  24     -11.818 -46.659 -35.411  0.00  0.00           C
ATOM    216  HA  ARG X  24     -10.902 -47.066 -35.838  0.00  0.00           H
ATOM    217  CB  ARG X  24     -12.273 -45.419 -36.265  0.00  0.00           C
ATOM    218  HB2 ARG X  24     -13.188 -44.987 -35.860  0.00  0.00           H
ATOM    219  HB3 ARG X  24     -11.555 -44.609 -36.137  0.00  0.00           H
ATOM    220  CG  ARG X  24     -12.509 -45.630 -37.731  0.00  0.00           C
ATOM    221  HG2 ARG X  24     -11.664 -46.167 -38.162  0.00  0.00           H
ATOM    222  HG3 ARG X  24     -13.422 -46.210 -37.870  0.00  0.00           H
ATOM    223  CD  ARG X  24     -12.623 -44.226 -38.367  0.00  0.00           C
ATOM    224  HD2 ARG X  24     -13.243 -43.705 -37.638  0.00  0.00           H
ATOM    225  HD3 ARG X  24     -11.678 -43.706 -38.526  0.00  0.00           H
ATOM    226  NE  ARG X  24     -13.450 -44.257 -39.618  0.00  0.00           N
ATOM    227  HE  ARG X  24     -14.348 -43.831 -39.442  0.00  0.00           H
ATOM    228  CZ  ARG X  24     -13.160 -44.689 -40.836  0.00  0.00           C
ATOM    229  NH1 ARG X  24     -11.948 -45.180 -41.033  0.00  0.00           N
ATOM    230 HH11 ARG X  24     -11.188 -45.161 -40.369  0.00  0.00           H
ATOM    231 HH12 ARG X  24     -11.693 -45.305 -42.002  0.00  0.00           H
ATOM    232  NH2 ARG X  24     -14.054 -44.722 -41.762  0.00  0.00           N
ATOM    233 HH21 ARG X  24     -14.875 -44.180 -41.536  0.00  0.00           H
ATOM    234 HH22 ARG X  24     -13.826 -44.977 -42.713  0.00  0.00           H
ATOM    235  C   ARG X  24     -11.573 -46.199 -34.004  0.00  0.00           C
ATOM    236  O   ARG X  24     -12.479 -46.242 -33.203  0.00  0.00           O
ATOM    237  N   ASN X  25     -10.364 -45.798 -33.694  0.00  0.00           N
ATOM    238  H   ASN X  25      -9.697 -45.964 -34.434  0.00  0.00           H
ATOM    239  CA  ASN X  25      -9.957 -45.176 -32.464  0.00  0.00           C
ATOM    240  HA  ASN X  25     -10.441 -45.671 -31.622  0.00  0.00           H
ATOM    241  CB  ASN X  25      -8.482 -45.270 -32.354  0.00  0.00           C
ATOM    242  HB2 ASN X  25      -8.222 -46.250 -32.754  0.00  0.00           H
ATOM    243  HB3 ASN X  25      -7.864 -44.601 -32.953  0.00  0.00           H
ATOM    244  CG  ASN X  25      -8.073 -45.299 -30.896  0.00  0.00           C
ATOM    245  OD1 ASN X  25      -8.592 -44.617 -30.037  0.00  0.00           O
ATOM    246  ND2 ASN X  25      -7.048 -46.047 -30.539  0.00  0.00           N
ATOM    247 HD21 ASN X  25      -6.690 -46.021 -29.595  0.00  0.00           H
ATOM    248 HD22 ASN X  25      -6.633 -46.622 -31.258  0.00  0.00           H
ATOM    249  C   ASN X  25     -10.371 -43.681 -32.525  0.00  0.00           C
ATOM    250  O   ASN X  25     -10.390 -43.146 -33.640  0.00  0.00           O
ATOM    251  N   ILE X  26     -10.702 -43.016 -31.409  0.00  0.00           N
ATOM    252  H   ILE X  26     -10.544 -43.470 -30.520  0.00  0.00           H
ATOM    253  CA  ILE X  26     -10.654 -41.587 -31.351  0.00  0.00           C
ATOM    254  HA  ILE X  26     -11.385 -41.323 -32.116  0.00  0.00           H
ATOM    255  CB  ILE X  26     -10.978 -41.067 -29.865  0.00  0.00           C
ATOM    256  HB  ILE X  26     -11.887 -41.567 -29.529  0.00  0.00           H
ATOM    257  CG2 ILE X  26      -9.923 -41.383 -28.893  0.00  0.00           C
ATOM    258 HG21 ILE X  26     -10.136 -40.925 -27.927  0.00  0.00           H
ATOM    259 HG22 ILE X  26      -9.863 -42.435 -28.615  0.00  0.00           H
ATOM    260 HG23 ILE X  26      -8.974 -40.973 -29.240  0.00  0.00           H
ATOM    261  CG1 ILE X  26     -11.209 -39.542 -29.811  0.00  0.00           C
ATOM    262 HG12 ILE X  26     -11.327 -39.240 -28.770  0.00  0.00           H
ATOM    263 HG13 ILE X  26     -10.304 -39.077 -30.201  0.00  0.00           H
ATOM    264  CD1 ILE X  26     -12.436 -39.137 -30.639  0.00  0.00           C
ATOM    265 HD11 ILE X  26     -12.531 -38.053 -30.583  0.00  0.00           H
ATOM    266 HD12 ILE X  26     -12.248 -39.427 -31.672  0.00  0.00           H
ATOM    267 HD13 ILE X  26     -13.264 -39.649 -30.148  0.00  0.00           H
ATOM    268  C   ILE X  26      -9.264 -40.988 -31.862  0.00  0.00           C
ATOM    269  O   ILE X  26      -9.226 -39.845 -32.267  0.00  0.00           O
ATOM    270  N   GLU X  27      -8.156 -41.748 -31.697  0.00  0.00           N
ATOM    271  H   GLU X  27      -8.219 -42.678 -31.308  0.00  0.00           H
ATOM    272  CA  GLU X  27      -6.810 -41.447 -32.347  0.00  0.00           C
ATOM    273  HA  GLU X  27      -6.547 -40.463 -31.960  0.00  0.00           H
ATOM    274  CB  GLU X  27      -5.697 -42.446 -31.788  0.00  0.00           C
ATOM    275  HB2 GLU X  27      -6.011 -43.475 -31.961  0.00  0.00           H
ATOM    276  HB3 GLU X  27      -4.722 -42.445 -32.275  0.00  0.00           H
ATOM    277  CG  GLU X  27      -5.389 -42.228 -30.305  0.00  0.00           C
ATOM    278  HG2 GLU X  27      -6.332 -41.866 -29.897  0.00  0.00           H
ATOM    279  HG3 GLU X  27      -5.087 -43.142 -29.793  0.00  0.00           H
ATOM    280  CD  GLU X  27      -4.276 -41.193 -30.008  0.00  0.00           C
ATOM    281  OE1 GLU X  27      -4.259 -40.091 -30.611  0.00  0.00           O
ATOM    282  OE2 GLU X  27      -3.431 -41.400 -29.076  0.00  0.00           O
ATOM    283  C   GLU X  27      -6.709 -41.427 -33.851  0.00  0.00           C
ATOM    284  O   GLU X  27      -5.934 -40.690 -34.379  0.00  0.00           O
ATOM    285  N   ASP X  28      -7.608 -42.132 -34.572  0.00  0.00           N
ATOM    286  H   ASP X  28      -8.403 -42.560 -34.120  0.00  0.00           H
ATOM    287  CA  ASP X  28      -7.667 -42.208 -36.024  0.00  0.00           C
ATOM    288  HA  ASP X  28      -6.658 -42.193 -36.437  0.00  0.00           H
ATOM    289  CB  ASP X  28      -8.231 -43.628 -36.362  0.00  0.00           C
ATOM    290  HB2 ASP X  28      -9.272 -43.560 -36.045  0.00  0.00           H
ATOM    291  HB3 ASP X  28      -8.262 -43.888 -37.420  0.00  0.00           H
ATOM    292  CG  ASP X  28      -7.599 -44.854 -35.733  0.00  0.00           C
ATOM    293  OD1 ASP X  28      -8.239 -45.952 -35.647  0.00  0.00           O
ATOM    294  OD2 ASP X  28      -6.431 -44.846 -35.299  0.00  0.00           O
ATOM    295  C   ASP X  28      -8.597 -41.132 -36.705  0.00  0.00           C
ATOM    296  O   ASP X  28      -8.628 -41.077 -37.935  0.00  0.00           O
ATOM    297  N   ILE X  29      -9.266 -40.218 -35.915  0.00  0.00           N
ATOM    298  H   ILE X  29      -9.330 -40.313 -34.911  0.00  0.00           H
ATOM    299  CA  ILE X  29     -10.054 -39.085 -36.386  0.00  0.00           C
ATOM    300  HA  ILE X  29      -9.825 -38.880 -37.432  0.00  0.00           H
ATOM    301  CB  ILE X  29     -11.581 -39.300 -36.338  0.00  0.00           C
ATOM    302  HB  ILE X  29     -12.002 -38.333 -36.613  0.00  0.00           H
ATOM    303  CG2 ILE X  29     -12.068 -40.412 -37.379  0.00  0.00           C
ATOM    304 HG21 ILE X  29     -13.074 -40.807 -37.231  0.00  0.00           H
ATOM    305 HG22 ILE X  29     -11.947 -40.055 -38.402  0.00  0.00           H
ATOM    306 HG23 ILE X  29     -11.367 -41.247 -37.381  0.00  0.00           H
ATOM    307  CG1 ILE X  29     -12.043 -39.775 -34.942  0.00  0.00           C
ATOM    308 HG12 ILE X  29     -12.266 -40.837 -35.047  0.00  0.00           H
ATOM    309 HG13 ILE X  29     -11.182 -39.798 -34.274  0.00  0.00           H
ATOM    310  CD1 ILE X  29     -13.108 -38.883 -34.328  0.00  0.00           C
ATOM    311 HD11 ILE X  29     -12.698 -37.900 -34.098  0.00  0.00           H
ATOM    312 HD12 ILE X  29     -14.018 -38.820 -34.925  0.00  0.00           H
ATOM    313 HD13 ILE X  29     -13.500 -39.267 -33.386  0.00  0.00           H
ATOM    314  C   ILE X  29      -9.677 -37.754 -35.684  0.00  0.00           C
ATOM    315  O   ILE X  29      -9.218 -37.818 -34.554  0.00  0.00           O
ATOM    316  N   CY3 X  30      -9.851 -36.661 -36.341  0.00  0.00           N
ATOM    317  HN  CY3 X  30     -10.208 -36.626 -37.285  0.00  0.00           H
ATOM    318  CA  CY3 X  30      -9.743 -35.396 -35.670  0.00  0.00           C
ATOM    319  HA  CY3 X  30      -8.698 -35.302 -35.374  0.00  0.00           H
ATOM    320  CB  CY3 X  30     -10.028 -34.307 -36.736  0.00  0.00           C
ATOM    321  HB3 CY3 X  30     -11.089 -34.087 -36.850  0.00  0.00           H
ATOM    322  HB2 CY3 X  30      -9.569 -34.567 -37.690  0.00  0.00           H
ATOM    323  SG  CY3 X  30      -9.383 -32.809 -35.900  0.00  0.00           S
ATOM    324  C   CY3 X  30     -10.690 -35.215 -34.441  0.00  0.00           C
ATOM    325  O   CY3 X  30     -11.929 -35.249 -34.555  0.00  0.00           O
ATOM    326  N   ILE X  31     -10.181 -34.933 -33.241  0.00  0.00           N
ATOM    327  H   ILE X  31      -9.183 -34.951 -33.085  0.00  0.00           H
ATOM    328  CA  ILE X  31     -11.072 -34.565 -32.099  0.00  0.00           C
ATOM    329  HA  ILE X  31     -11.890 -35.282 -32.029  0.00  0.00           H
ATOM    330  CB  ILE X  31     -10.267 -34.726 -30.805  0.00  0.00           C
ATOM    331  HB  ILE X  31      -9.716 -35.654 -30.957  0.00  0.00           H
ATOM    332  CG2 ILE X  31      -9.358 -33.569 -30.687  0.00  0.00           C
ATOM    333 HG21 ILE X  31      -9.903 -32.734 -30.247  0.00  0.00           H
ATOM    334 HG22 ILE X  31      -8.628 -33.746 -29.897  0.00  0.00           H
ATOM    335 HG23 ILE X  31      -8.894 -33.341 -31.646  0.00  0.00           H
ATOM    336  CG1 ILE X  31     -11.030 -34.922 -29.529  0.00  0.00           C
ATOM    337 HG12 ILE X  31     -11.652 -34.040 -29.376  0.00  0.00           H
ATOM    338 HG13 ILE X  31     -11.650 -35.809 -29.653  0.00  0.00           H
ATOM    339  CD1 ILE X  31     -10.245 -35.179 -28.310  0.00  0.00           C
ATOM    340 HD11 ILE X  31      -9.526 -35.992 -28.409  0.00  0.00           H
ATOM    341 HD12 ILE X  31      -9.665 -34.297 -28.039  0.00  0.00           H
ATOM    342 HD13 ILE X  31     -10.856 -35.368 -27.427  0.00  0.00           H
ATOM    343  C   ILE X  31     -11.786 -33.236 -32.190  0.00  0.00           C
ATOM    344  O   ILE X  31     -12.886 -33.114 -31.616  0.00  0.00           O
ATOM    345  N   SER X  32     -11.265 -32.353 -32.983  0.00  0.00           N
ATOM    346  H   SER X  32     -10.389 -32.583 -33.430  0.00  0.00           H
ATOM    347  CA  SER X  32     -11.718 -30.910 -33.045  0.00  0.00           C
ATOM    348  HA  SER X  32     -12.212 -30.708 -32.094  0.00  0.00           H
ATOM    349  CB  SER X  32     -10.468 -30.064 -33.148  0.00  0.00           C
ATOM    350  HB2 SER X  32     -10.015 -30.144 -34.136  0.00  0.00           H
ATOM    351  HB3 SER X  32     -10.776 -29.020 -33.092  0.00  0.00           H
ATOM    352  OG  SER X  32      -9.511 -30.412 -32.144  0.00  0.00           O
ATOM    353  HG  SER X  32      -9.877 -30.135 -31.301  0.00  0.00           H
ATOM    354  C   SER X  32     -12.694 -30.674 -34.198  0.00  0.00           C
ATOM    355  O   SER X  32     -13.389 -29.685 -34.150  0.00  0.00           O
ATOM    356  N   CY3 X  33     -12.755 -31.534 -35.304  0.00  0.00           N
ATOM    357  HN  CY3 X  33     -12.064 -32.220 -35.572  0.00  0.00           H
ATOM    358  CA  CY3 X  33     -13.785 -31.442 -36.287  0.00  0.00           C
ATOM    359  HA  CY3 X  33     -14.629 -30.955 -35.798  0.00  0.00           H
ATOM    360  CB  CY3 X  33     -13.193 -30.535 -37.415  0.00  0.00           C
ATOM    361  HB3 CY3 X  33     -12.766 -29.648 -36.948  0.00  0.00           H
ATOM    362  HB2 CY3 X  33     -14.021 -30.246 -38.063  0.00  0.00           H
ATOM    363  SG  CY3 X  33     -12.011 -31.518 -38.435  0.00  0.00           S
ATOM    364  C   CY3 X  33     -14.166 -32.818 -36.872  0.00  0.00           C
ATOM    365  O   CY3 X  33     -15.050 -32.913 -37.713  0.00  0.00           O
ATOM    366  N   GLY X  34     -13.530 -33.908 -36.436  0.00  0.00           N
ATOM    367  H   GLY X  34     -12.812 -33.813 -35.732  0.00  0.00           H
ATOM    368  CA  GLY X  34     -13.927 -35.258 -36.934  0.00  0.00           C
ATOM    369  HA2 GLY X  34     -13.773 -36.047 -36.197  0.00  0.00           H
ATOM    370  HA3 GLY X  34     -14.998 -35.418 -37.057  0.00  0.00           H
ATOM    371  C   GLY X  34     -13.359 -35.796 -38.200  0.00  0.00           C
ATOM    372  O   GLY X  34     -13.537 -36.914 -38.749  0.00  0.00           O
ATOM    373  N   SER X  35     -12.444 -35.066 -38.794  0.00  0.00           N
ATOM    374  H   SER X  35     -12.181 -34.197 -38.351  0.00  0.00           H
ATOM    375  CA  SER X  35     -11.873 -35.211 -40.184  0.00  0.00           C
ATOM    376  HA  SER X  35     -12.654 -35.476 -40.896  0.00  0.00           H
ATOM    377  CB  SER X  35     -11.247 -33.926 -40.716  0.00  0.00           C
ATOM    378  HB2 SER X  35     -11.940 -33.087 -40.786  0.00  0.00           H
ATOM    379  HB3 SER X  35     -10.421 -33.673 -40.052  0.00  0.00           H
ATOM    380  OG  SER X  35     -10.685 -34.257 -41.959  0.00  0.00           O
ATOM    381  HG  SER X  35     -11.160 -33.685 -42.567  0.00  0.00           H
ATOM    382  C   SER X  35     -10.881 -36.397 -40.266  0.00  0.00           C
ATOM    383  O   SER X  35      -9.990 -36.373 -39.394  0.00  0.00           O
ATOM    384  N   LEU X  36     -10.795 -37.332 -41.229  0.00  0.00           N
ATOM    385  H   LEU X  36     -11.526 -37.324 -41.926  0.00  0.00           H
ATOM    386  CA  LEU X  36      -9.796 -38.344 -41.411  0.00  0.00           C
ATOM    387  HA  LEU X  36      -9.647 -38.751 -40.410  0.00  0.00           H
ATOM    388  CB  LEU X  36     -10.374 -39.527 -42.204  0.00  0.00           C
ATOM    389  HB2 LEU X  36     -10.953 -39.036 -42.986  0.00  0.00           H
ATOM    390  HB3 LEU X  36      -9.655 -40.229 -42.625  0.00  0.00           H
ATOM    391  CG  LEU X  36     -11.327 -40.373 -41.328  0.00  0.00           C
ATOM    392  HG  LEU X  36     -11.891 -39.798 -40.593  0.00  0.00           H
ATOM    393  CD1 LEU X  36     -12.276 -41.087 -42.339  0.00  0.00           C
ATOM    394 HD11 LEU X  36     -11.652 -41.275 -43.212  0.00  0.00           H
ATOM    395 HD12 LEU X  36     -12.639 -42.058 -42.000  0.00  0.00           H
ATOM    396 HD13 LEU X  36     -13.140 -40.474 -42.595  0.00  0.00           H
ATOM    397  CD2 LEU X  36     -10.565 -41.391 -40.517  0.00  0.00           C
ATOM    398 HD21 LEU X  36     -10.016 -42.058 -41.181  0.00  0.00           H
ATOM    399 HD22 LEU X  36      -9.896 -40.936 -39.786  0.00  0.00           H
ATOM    400 HD23 LEU X  36     -11.263 -41.903 -39.855  0.00  0.00           H
ATOM    401  C   LEU X  36      -8.437 -37.836 -41.872  0.00  0.00           C
ATOM    402  O   LEU X  36      -7.468 -38.529 -41.885  0.00  0.00           O
ATOM    403  N   ASN X  37      -8.400 -36.544 -42.197  0.00  0.00           N
ATOM    404  H   ASN X  37      -9.271 -36.033 -42.224  0.00  0.00           H
ATOM    405  CA  ASN X  37      -7.179 -35.853 -42.522  0.00  0.00           C
ATOM    406  HA  ASN X  37      -6.655 -36.605 -43.112  0.00  0.00           H
ATOM    407  CB  ASN X  37      -7.388 -34.546 -43.268  0.00  0.00           C
ATOM    408  HB2 ASN X  37      -7.840 -33.810 -42.604  0.00  0.00           H
ATOM    409  HB3 ASN X  37      -6.402 -34.235 -43.613  0.00  0.00           H
ATOM    410  CG  ASN X  37      -8.144 -34.769 -44.601  0.00  0.00           C
ATOM    411  OD1 ASN X  37      -8.944 -35.688 -44.793  0.00  0.00           O
ATOM    412  ND2 ASN X  37      -7.894 -33.961 -45.602  0.00  0.00           N
ATOM    413 HD21 ASN X  37      -8.284 -34.087 -46.525  0.00  0.00           H
ATOM    414 HD22 ASN X  37      -7.165 -33.295 -45.385  0.00  0.00           H
ATOM    415  C   ASN X  37      -6.348 -35.598 -41.248  0.00  0.00           C
ATOM    416  O   ASN X  37      -5.521 -34.649 -41.242  0.00  0.00           O
ATOM    417  N   VAL X  38      -6.453 -36.474 -40.223  0.00  0.00           N
ATOM    418  H   VAL X  38      -7.094 -37.239 -40.378  0.00  0.00           H
ATOM    419  CA  VAL X  38      -5.541 -36.468 -39.030  0.00  0.00           C
ATOM    420  HA  VAL X  38      -5.762 -35.559 -38.471  0.00  0.00           H
ATOM    421  CB  VAL X  38      -5.978 -37.545 -38.005  0.00  0.00           C
ATOM    422  HB  VAL X  38      -6.816 -37.138 -37.439  0.00  0.00           H
ATOM    423  CG1 VAL X  38      -6.393 -38.906 -38.602  0.00  0.00           C
ATOM    424 HG11 VAL X  38      -6.483 -39.739 -37.904  0.00  0.00           H
ATOM    425 HG12 VAL X  38      -7.400 -38.851 -39.015  0.00  0.00           H
ATOM    426 HG13 VAL X  38      -5.711 -39.137 -39.421  0.00  0.00           H
ATOM    427  CG2 VAL X  38      -4.864 -37.731 -36.953  0.00  0.00           C
ATOM    428 HG21 VAL X  38      -4.663 -36.867 -36.319  0.00  0.00           H
ATOM    429 HG22 VAL X  38      -5.156 -38.559 -36.307  0.00  0.00           H
ATOM    430 HG23 VAL X  38      -3.932 -38.006 -37.447  0.00  0.00           H
ATOM    431  C   VAL X  38      -4.070 -36.463 -39.407  0.00  0.00           C
ATOM    432  O   VAL X  38      -3.647 -37.339 -40.143  0.00  0.00           O
ATOM    433  N   THR X  39      -3.328 -35.484 -38.828  0.00  0.00           N
ATOM    434  H   THR X  39      -3.694 -34.906 -38.085  0.00  0.00           H
ATOM    435  CA  THR X  39      -1.877 -35.459 -39.099  0.00  0.00           C
ATOM    436  HA  THR X  39      -1.601 -36.438 -39.490  0.00  0.00           H
ATOM    437  CB  THR X  39      -1.612 -34.397 -40.229  0.00  0.00           C
ATOM    438  HB  THR X  39      -2.248 -34.646 -41.078  0.00  0.00           H
ATOM    439  CG2 THR X  39      -1.915 -32.940 -39.658  0.00  0.00           C
ATOM    440 HG21 THR X  39      -1.972 -32.225 -40.479  0.00  0.00           H
ATOM    441 HG22 THR X  39      -2.823 -32.720 -39.096  0.00  0.00           H
ATOM    442 HG23 THR X  39      -1.195 -32.620 -38.905  0.00  0.00           H
ATOM    443  OG1 THR X  39      -0.291 -34.476 -40.652  0.00  0.00           O
ATOM    444  HG1 THR X  39       0.001 -35.316 -41.013  0.00  0.00           H
ATOM    445  C   THR X  39      -0.965 -35.208 -37.855  0.00  0.00           C
ATOM    446  O   THR X  39       0.249 -35.299 -37.912  0.00  0.00           O
ATOM    447  N   LEU X  40      -1.637 -34.928 -36.742  0.00  0.00           N
ATOM    448  H   LEU X  40      -2.637 -34.808 -36.820  0.00  0.00           H
ATOM    449  CA  LEU X  40      -1.107 -34.575 -35.489  0.00  0.00           C
ATOM    450  HA  LEU X  40      -0.108 -35.006 -35.430  0.00  0.00           H
ATOM    451  CB  LEU X  40      -1.105 -33.048 -35.409  0.00  0.00           C
ATOM    452  HB2 LEU X  40      -1.654 -32.592 -36.233  0.00  0.00           H
ATOM    453  HB3 LEU X  40      -1.502 -32.814 -34.421  0.00  0.00           H
ATOM    454  CG  LEU X  40       0.372 -32.636 -35.557  0.00  0.00           C
ATOM    455  HG  LEU X  40       0.838 -33.040 -36.456  0.00  0.00           H
ATOM    456  CD1 LEU X  40       0.434 -31.124 -35.656  0.00  0.00           C
ATOM    457 HD11 LEU X  40      -0.113 -30.699 -36.497  0.00  0.00           H
ATOM    458 HD12 LEU X  40       0.014 -30.590 -34.804  0.00  0.00           H
ATOM    459 HD13 LEU X  40       1.504 -30.927 -35.728  0.00  0.00           H
ATOM    460  CD2 LEU X  40       1.243 -32.952 -34.357  0.00  0.00           C
ATOM    461 HD21 LEU X  40       2.265 -32.774 -34.691  0.00  0.00           H
ATOM    462 HD22 LEU X  40       1.107 -32.200 -33.580  0.00  0.00           H
ATOM    463 HD23 LEU X  40       1.192 -33.974 -33.983  0.00  0.00           H
ATOM    464  C   LEU X  40      -2.009 -35.113 -34.453  0.00  0.00           C
ATOM    465  O   LEU X  40      -3.154 -35.486 -34.621  0.00  0.00           O
ATOM    466  N   GLU X  41      -1.472 -35.200 -33.244  0.00  0.00           N
ATOM    467  H   GLU X  41      -0.629 -34.669 -33.084  0.00  0.00           H
ATOM    468  CA  GLU X  41      -2.249 -35.671 -32.038  0.00  0.00           C
ATOM    469  HA  GLU X  41      -3.155 -36.217 -32.300  0.00  0.00           H
ATOM    470  CB  GLU X  41      -1.376 -36.521 -31.053  0.00  0.00           C
ATOM    471  HB2 GLU X  41      -0.371 -36.116 -30.937  0.00  0.00           H
ATOM    472  HB3 GLU X  41      -1.863 -36.507 -30.078  0.00  0.00           H
ATOM    473  CG  GLU X  41      -1.114 -37.988 -31.491  0.00  0.00           C
ATOM    474  HG2 GLU X  41      -0.909 -38.573 -30.595  0.00  0.00           H
ATOM    475  HG3 GLU X  41      -1.996 -38.299 -32.051  0.00  0.00           H
ATOM    476  CD  GLU X  41       0.081 -38.147 -32.381  0.00  0.00           C
ATOM    477  OE1 GLU X  41       1.152 -37.603 -32.010  0.00  0.00           O
ATOM    478  OE2 GLU X  41      -0.014 -39.076 -33.249  0.00  0.00           O
ATOM    479  C   GLU X  41      -2.717 -34.421 -31.235  0.00  0.00           C
ATOM    480  O   GLU X  41      -1.957 -33.523 -31.059  0.00  0.00           O
ATOM    481  N   HIE X  42      -3.935 -34.352 -30.730  0.00  0.00           N
ATOM    482  H   HIE X  42      -4.542 -35.159 -30.700  0.00  0.00           H
ATOM    483  CA  HIE X  42      -4.371 -33.266 -29.834  0.00  0.00           C
ATOM    484  HA  HIE X  42      -4.210 -32.367 -30.430  0.00  0.00           H
ATOM    485  CB  HIE X  42      -5.845 -33.259 -29.578  0.00  0.00           C
ATOM    486  HB2 HIE X  42      -6.447 -33.302 -30.486  0.00  0.00           H
ATOM    487  HB3 HIE X  42      -6.047 -34.113 -28.932  0.00  0.00           H
ATOM    488  CG  HIE X  42      -6.357 -32.067 -28.792  0.00  0.00           C
ATOM    489  ND1 HIE X  42      -5.927 -31.680 -27.508  0.00  0.00           N
ATOM    490  CE1 HIE X  42      -6.615 -30.590 -27.172  0.00  0.00           C
ATOM    491  HE1 HIE X  42      -6.406 -30.058 -26.256  0.00  0.00           H
ATOM    492  NE2 HIE X  42      -7.501 -30.275 -28.101  0.00  0.00           N
ATOM    493  HE2 HIE X  42      -8.200 -29.547 -28.047  0.00  0.00           H
ATOM    494  CD2 HIE X  42      -7.416 -31.227 -29.122  0.00  0.00           C
ATOM    495  HD2 HIE X  42      -8.082 -31.306 -29.968  0.00  0.00           H
ATOM    496  C   HIE X  42      -3.560 -33.285 -28.618  0.00  0.00           C
ATOM    497  O   HIE X  42      -3.349 -34.302 -27.959  0.00  0.00           O
ATOM    498  N   PRO X  43      -2.893 -32.155 -28.251  0.00  0.00           N
ATOM    499  CD  PRO X  43      -2.843 -30.895 -28.941  0.00  0.00           C
ATOM    500  HD2 PRO X  43      -3.836 -30.462 -29.064  0.00  0.00           H
ATOM    501  HD3 PRO X  43      -2.404 -31.064 -29.924  0.00  0.00           H
ATOM    502  CG  PRO X  43      -1.876 -30.002 -28.135  0.00  0.00           C
ATOM    503  HG2 PRO X  43      -2.485 -29.577 -27.337  0.00  0.00           H
ATOM    504  HG3 PRO X  43      -1.357 -29.328 -28.816  0.00  0.00           H
ATOM    505  CB  PRO X  43      -0.848 -30.980 -27.479  0.00  0.00           C
ATOM    506  HB2 PRO X  43      -0.505 -30.468 -26.580  0.00  0.00           H
ATOM    507  HB3 PRO X  43      -0.047 -31.155 -28.198  0.00  0.00           H
ATOM    508  CA  PRO X  43      -1.797 -32.213 -27.227  0.00  0.00           C
ATOM    509  HA  PRO X  43      -1.110 -33.036 -27.419  0.00  0.00           H
ATOM    510  C   PRO X  43      -2.211 -32.439 -25.774  0.00  0.00           C
ATOM    511  O   PRO X  43      -1.435 -32.865 -24.938  0.00  0.00           O
ATOM    512  N   LEU X  44      -3.516 -32.314 -25.417  0.00  0.00           N
ATOM    513  H   LEU X  44      -4.146 -32.106 -26.178  0.00  0.00           H
ATOM    514  CA  LEU X  44      -4.039 -32.547 -24.064  0.00  0.00           C
ATOM    515  HA  LEU X  44      -3.145 -32.795 -23.491  0.00  0.00           H
ATOM    516  CB  LEU X  44      -4.581 -31.218 -23.552  0.00  0.00           C
ATOM    517  HB2 LEU X  44      -5.156 -30.688 -24.312  0.00  0.00           H
ATOM    518  HB3 LEU X  44      -5.298 -31.394 -22.750  0.00  0.00           H
ATOM    519  CG  LEU X  44      -3.573 -30.203 -22.863  0.00  0.00           C
ATOM    520  HG  LEU X  44      -3.196 -30.606 -21.923  0.00  0.00           H
ATOM    521  CD1 LEU X  44      -2.501 -29.745 -23.838  0.00  0.00           C
ATOM    522 HD11 LEU X  44      -1.858 -30.598 -24.056  0.00  0.00           H
ATOM    523 HD12 LEU X  44      -2.954 -29.320 -24.733  0.00  0.00           H
ATOM    524 HD13 LEU X  44      -1.820 -28.999 -23.428  0.00  0.00           H
ATOM    525  CD2 LEU X  44      -4.302 -28.906 -22.420  0.00  0.00           C
ATOM    526 HD21 LEU X  44      -5.238 -29.230 -21.966  0.00  0.00           H
ATOM    527 HD22 LEU X  44      -3.635 -28.332 -21.775  0.00  0.00           H
ATOM    528 HD23 LEU X  44      -4.601 -28.350 -23.309  0.00  0.00           H
ATOM    529  C   LEU X  44      -5.132 -33.632 -23.926  0.00  0.00           C
ATOM    530  O   LEU X  44      -5.295 -34.102 -22.803  0.00  0.00           O
ATOM    531  N   PHE X  45      -5.734 -34.066 -25.003  0.00  0.00           N
ATOM    532  H   PHE X  45      -5.479 -33.633 -25.879  0.00  0.00           H
ATOM    533  CA  PHE X  45      -6.616 -35.300 -24.966  0.00  0.00           C
ATOM    534  HA  PHE X  45      -6.675 -35.748 -23.974  0.00  0.00           H
ATOM    535  CB  PHE X  45      -8.030 -34.835 -25.204  0.00  0.00           C
ATOM    536  HB2 PHE X  45      -8.081 -34.173 -26.068  0.00  0.00           H
ATOM    537  HB3 PHE X  45      -8.631 -35.709 -25.455  0.00  0.00           H
ATOM    538  CG  PHE X  45      -8.682 -34.152 -23.949  0.00  0.00           C
ATOM    539  CD1 PHE X  45      -9.845 -34.765 -23.356  0.00  0.00           C
ATOM    540  HD1 PHE X  45     -10.241 -35.699 -23.725  0.00  0.00           H
ATOM    541  CE1 PHE X  45     -10.339 -34.171 -22.203  0.00  0.00           C
ATOM    542  HE1 PHE X  45     -11.115 -34.670 -21.642  0.00  0.00           H
ATOM    543  CZ  PHE X  45      -9.776 -32.967 -21.690  0.00  0.00           C
ATOM    544  HZ  PHE X  45     -10.072 -32.523 -20.751  0.00  0.00           H
ATOM    545  CE2 PHE X  45      -8.774 -32.335 -22.409  0.00  0.00           C
ATOM    546  HE2 PHE X  45      -8.371 -31.383 -22.097  0.00  0.00           H
ATOM    547  CD2 PHE X  45      -8.205 -32.894 -23.564  0.00  0.00           C
ATOM    548  HD2 PHE X  45      -7.454 -32.323 -24.092  0.00  0.00           H
ATOM    549  C   PHE X  45      -6.263 -36.395 -25.964  0.00  0.00           C
ATOM    550  O   PHE X  45      -5.776 -36.141 -27.064  0.00  0.00           O
ATOM    551  N   VAL X  46      -6.550 -37.648 -25.562  0.00  0.00           N
ATOM    552  H   VAL X  46      -7.033 -37.595 -24.677  0.00  0.00           H
ATOM    553  CA  VAL X  46      -6.504 -38.840 -26.430  0.00  0.00           C
ATOM    554  HA  VAL X  46      -5.445 -38.882 -26.683  0.00  0.00           H
ATOM    555  CB  VAL X  46      -6.874 -40.082 -25.742  0.00  0.00           C
ATOM    556  HB  VAL X  46      -7.936 -40.198 -25.529  0.00  0.00           H
ATOM    557  CG1 VAL X  46      -6.502 -41.299 -26.586  0.00  0.00           C
ATOM    558 HG11 VAL X  46      -6.610 -42.157 -25.923  0.00  0.00           H
ATOM    559 HG12 VAL X  46      -7.255 -41.421 -27.365  0.00  0.00           H
ATOM    560 HG13 VAL X  46      -5.513 -41.214 -27.035  0.00  0.00           H
ATOM    561  CG2 VAL X  46      -6.081 -40.142 -24.445  0.00  0.00           C
ATOM    562 HG21 VAL X  46      -6.407 -40.916 -23.750  0.00  0.00           H
ATOM    563 HG22 VAL X  46      -5.017 -40.204 -24.671  0.00  0.00           H
ATOM    564 HG23 VAL X  46      -6.181 -39.262 -23.809  0.00  0.00           H
ATOM    565  C   VAL X  46      -7.355 -38.601 -27.679  0.00  0.00           C
ATOM    566  O   VAL X  46      -8.544 -38.622 -27.657  0.00  0.00           O
ATOM    567  N   GLY X  47      -6.688 -38.469 -28.809  0.00  0.00           N
ATOM    568  H   GLY X  47      -5.691 -38.383 -28.678  0.00  0.00           H
ATOM    569  CA  GLY X  47      -7.461 -37.971 -30.017  0.00  0.00           C
ATOM    570  HA2 GLY X  47      -8.023 -38.856 -30.315  0.00  0.00           H
ATOM    571  HA3 GLY X  47      -8.230 -37.249 -29.744  0.00  0.00           H
ATOM    572  C   GLY X  47      -6.531 -37.368 -31.058  0.00  0.00           C
ATOM    573  O   GLY X  47      -5.555 -36.676 -30.737  0.00  0.00           O
ATOM    574  N   GLY X  48      -6.958 -37.498 -32.307  0.00  0.00           N
ATOM    575  H   GLY X  48      -7.771 -38.092 -32.394  0.00  0.00           H
ATOM    576  CA  GLY X  48      -6.255 -36.999 -33.560  0.00  0.00           C
ATOM    577  HA2 GLY X  48      -5.193 -37.235 -33.487  0.00  0.00           H
ATOM    578  HA3 GLY X  48      -6.748 -37.401 -34.445  0.00  0.00           H
ATOM    579  C   GLY X  48      -6.470 -35.449 -33.618  0.00  0.00           C
ATOM    580  O   GLY X  48      -7.098 -34.739 -32.761  0.00  0.00           O
ATOM    581  N   MET X  49      -5.823 -34.832 -34.571  0.00  0.00           N
ATOM    582  H   MET X  49      -4.931 -35.194 -34.879  0.00  0.00           H
ATOM    583  CA  MET X  49      -5.916 -33.437 -34.930  0.00  0.00           C
ATOM    584  HA  MET X  49      -6.974 -33.207 -34.799  0.00  0.00           H
ATOM    585  CB  MET X  49      -5.107 -32.546 -34.004  0.00  0.00           C
ATOM    586  HB2 MET X  49      -5.278 -32.885 -32.983  0.00  0.00           H
ATOM    587  HB3 MET X  49      -4.077 -32.837 -34.208  0.00  0.00           H
ATOM    588  CG  MET X  49      -5.525 -31.097 -34.240  0.00  0.00           C
ATOM    589  HG2 MET X  49      -5.322 -30.829 -35.277  0.00  0.00           H
ATOM    590  HG3 MET X  49      -6.613 -31.091 -34.167  0.00  0.00           H
ATOM    591  SD  MET X  49      -4.738 -29.806 -33.209  0.00  0.00           S
ATOM    592  CE  MET X  49      -5.870 -29.704 -31.781  0.00  0.00           C
ATOM    593  HE1 MET X  49      -5.577 -30.266 -30.894  0.00  0.00           H
ATOM    594  HE2 MET X  49      -5.880 -28.643 -31.532  0.00  0.00           H
ATOM    595  HE3 MET X  49      -6.872 -29.980 -32.110  0.00  0.00           H
ATOM    596  C   MET X  49      -5.545 -33.336 -36.403  0.00  0.00           C
ATOM    597  O   MET X  49      -4.487 -33.772 -36.797  0.00  0.00           O
ATOM    598  N   CY3 X  50      -6.343 -32.626 -37.210  0.00  0.00           N
ATOM    599  HN  CY3 X  50      -7.279 -32.371 -36.931  0.00  0.00           H
ATOM    600  CA  CY3 X  50      -6.036 -32.301 -38.641  0.00  0.00           C
ATOM    601  HA  CY3 X  50      -5.512 -33.172 -39.034  0.00  0.00           H
ATOM    602  CB  CY3 X  50      -7.417 -32.327 -39.288  0.00  0.00           C
ATOM    603  HB3 CY3 X  50      -8.019 -33.125 -38.853  0.00  0.00           H
ATOM    604  HB2 CY3 X  50      -7.251 -32.451 -40.358  0.00  0.00           H
ATOM    605  SG  CY3 X  50      -8.370 -30.760 -39.047  0.00  0.00           S
ATOM    606  C   CY3 X  50      -5.244 -30.994 -38.851  0.00  0.00           C
ATOM    607  O   CY3 X  50      -4.950 -30.216 -37.906  0.00  0.00           O
ATOM    608  N   GLN X  51      -4.800 -30.686 -40.052  0.00  0.00           N
ATOM    609  H   GLN X  51      -5.085 -31.323 -40.782  0.00  0.00           H
ATOM    610  CA  GLN X  51      -4.068 -29.490 -40.359  0.00  0.00           C
ATOM    611  HA  GLN X  51      -3.141 -29.478 -39.785  0.00  0.00           H
ATOM    612  CB  GLN X  51      -3.663 -29.383 -41.908  0.00  0.00           C
ATOM    613  HB2 GLN X  51      -3.028 -30.229 -42.169  0.00  0.00           H
ATOM    614  HB3 GLN X  51      -4.588 -29.505 -42.473  0.00  0.00           H
ATOM    615  CG  GLN X  51      -3.066 -28.081 -42.376  0.00  0.00           C
ATOM    616  HG2 GLN X  51      -2.779 -28.165 -43.424  0.00  0.00           H
ATOM    617  HG3 GLN X  51      -3.814 -27.288 -42.382  0.00  0.00           H
ATOM    618  CD  GLN X  51      -1.764 -27.897 -41.579  0.00  0.00           C
ATOM    619  OE1 GLN X  51      -0.961 -28.774 -41.462  0.00  0.00           O
ATOM    620  NE2 GLN X  51      -1.523 -26.694 -41.102  0.00  0.00           N
ATOM    621 HE21 GLN X  51      -0.726 -26.482 -40.519  0.00  0.00           H
ATOM    622 HE22 GLN X  51      -2.317 -26.071 -41.068  0.00  0.00           H
ATOM    623  C   GLN X  51      -4.873 -28.276 -40.032  0.00  0.00           C
ATOM    624  O   GLN X  51      -4.342 -27.279 -39.506  0.00  0.00           O
ATOM    625  N   ASN X  52      -6.133 -28.301 -40.361  0.00  0.00           N
ATOM    626  H   ASN X  52      -6.357 -29.223 -40.710  0.00  0.00           H
ATOM    627  CA  ASN X  52      -7.048 -27.174 -40.324  0.00  0.00           C
ATOM    628  HA  ASN X  52      -6.493 -26.417 -40.878  0.00  0.00           H
ATOM    629  CB  ASN X  52      -8.388 -27.460 -41.160  0.00  0.00           C
ATOM    630  HB2 ASN X  52      -8.237 -27.720 -42.208  0.00  0.00           H
ATOM    631  HB3 ASN X  52      -8.903 -28.327 -40.747  0.00  0.00           H
ATOM    632  CG  ASN X  52      -9.334 -26.269 -41.256  0.00  0.00           C
ATOM    633  OD1 ASN X  52      -9.010 -25.265 -41.872  0.00  0.00           O
ATOM    634  ND2 ASN X  52     -10.530 -26.437 -40.782  0.00  0.00           N
ATOM    635 HD21 ASN X  52     -11.204 -25.686 -40.829  0.00  0.00           H
ATOM    636 HD22 ASN X  52     -10.714 -27.357 -40.409  0.00  0.00           H
ATOM    637  C   ASN X  52      -7.363 -26.757 -38.890  0.00  0.00           C
ATOM    638  O   ASN X  52      -7.361 -25.560 -38.643  0.00  0.00           O
ATOM    639  N   CY3 X  53      -7.587 -27.718 -38.008  0.00  0.00           N
ATOM    640  HN  CY3 X  53      -7.685 -28.671 -38.327  0.00  0.00           H
ATOM    641  CA  CY3 X  53      -7.762 -27.479 -36.628  0.00  0.00           C
ATOM    642  HA  CY3 X  53      -8.350 -26.570 -36.501  0.00  0.00           H
ATOM    643  CB  CY3 X  53      -8.470 -28.616 -35.793  0.00  0.00           C
ATOM    644  HB3 CY3 X  53      -8.366 -28.365 -34.737  0.00  0.00           H
ATOM    645  HB2 CY3 X  53      -7.910 -29.544 -35.909  0.00  0.00           H
ATOM    646  SG  CY3 X  53     -10.137 -28.988 -36.470  0.00  0.00           S
ATOM    647  C   CY3 X  53      -6.426 -27.062 -35.997  0.00  0.00           C
ATOM    648  O   CY3 X  53      -6.468 -26.305 -35.006  0.00  0.00           O
ATOM    649  N   LYS X  54      -5.270 -27.681 -36.446  0.00  0.00           N
ATOM    650  H   LYS X  54      -5.290 -28.424 -37.130  0.00  0.00           H
ATOM    651  CA  LYS X  54      -3.902 -27.306 -35.939  0.00  0.00           C
ATOM    652  HA  LYS X  54      -3.946 -27.653 -34.907  0.00  0.00           H
ATOM    653  CB  LYS X  54      -2.843 -27.974 -36.808  0.00  0.00           C
ATOM    654  HB2 LYS X  54      -2.935 -29.060 -36.783  0.00  0.00           H
ATOM    655  HB3 LYS X  54      -2.853 -27.582 -37.825  0.00  0.00           H
ATOM    656  CG  LYS X  54      -1.421 -27.700 -36.282  0.00  0.00           C
ATOM    657  HG2 LYS X  54      -1.329 -26.644 -36.026  0.00  0.00           H
ATOM    658  HG3 LYS X  54      -1.208 -28.364 -35.444  0.00  0.00           H
ATOM    659  CD  LYS X  54      -0.516 -27.895 -37.489  0.00  0.00           C
ATOM    660  HD2 LYS X  54      -0.487 -28.956 -37.736  0.00  0.00           H
ATOM    661  HD3 LYS X  54      -0.835 -27.283 -38.332  0.00  0.00           H
ATOM    662  CE  LYS X  54       0.956 -27.568 -37.143  0.00  0.00           C
ATOM    663  HE2 LYS X  54       1.089 -26.563 -36.741  0.00  0.00           H
ATOM    664  HE3 LYS X  54       1.386 -28.227 -36.390  0.00  0.00           H
ATOM    665  NZ  LYS X  54       1.785 -27.665 -38.362  0.00  0.00           N
ATOM    666  HZ1 LYS X  54       1.428 -27.071 -39.096  0.00  0.00           H
ATOM    667  HZ2 LYS X  54       2.754 -27.440 -38.189  0.00  0.00           H
ATOM    668  HZ3 LYS X  54       1.833 -28.613 -38.707  0.00  0.00           H
ATOM    669  C   LYS X  54      -3.846 -25.782 -35.849  0.00  0.00           C
ATOM    670  O   LYS X  54      -3.532 -25.311 -34.816  0.00  0.00           O
ATOM    671  N   ASN X  55      -4.105 -24.990 -36.895  0.00  0.00           N
ATOM    672  H   ASN X  55      -4.328 -25.535 -37.716  0.00  0.00           H
ATOM    673  CA  ASN X  55      -4.052 -23.514 -36.959  0.00  0.00           C
ATOM    674  HA  ASN X  55      -3.030 -23.285 -36.655  0.00  0.00           H
ATOM    675  CB  ASN X  55      -4.323 -22.952 -38.351  0.00  0.00           C
ATOM    676  HB2 ASN X  55      -3.700 -23.448 -39.096  0.00  0.00           H
ATOM    677  HB3 ASN X  55      -5.319 -23.316 -38.605  0.00  0.00           H
ATOM    678  CG  ASN X  55      -4.102 -21.448 -38.322  0.00  0.00           C
ATOM    679  OD1 ASN X  55      -2.982 -21.021 -38.294  0.00  0.00           O
ATOM    680  ND2 ASN X  55      -5.125 -20.675 -38.145  0.00  0.00           N
ATOM    681 HD21 ASN X  55      -4.995 -19.677 -38.060  0.00  0.00           H
ATOM    682 HD22 ASN X  55      -6.044 -21.051 -38.329  0.00  0.00           H
ATOM    683  C   ASN X  55      -4.982 -22.850 -35.889  0.00  0.00           C
ATOM    684  O   ASN X  55      -4.425 -22.046 -35.156  0.00  0.00           O
ATOM    685  N   CYS X  56      -6.241 -23.284 -35.768  0.00  0.00           N
ATOM    686  H   CYS X  56      -6.476 -23.976 -36.465  0.00  0.00           H
ATOM    687  CA  CYS X  56      -7.221 -22.825 -34.836  0.00  0.00           C
ATOM    688  HA  CYS X  56      -7.331 -21.758 -35.029  0.00  0.00           H
ATOM    689  CB  CYS X  56      -8.681 -23.425 -35.025  0.00  0.00           C
ATOM    690  HB2 CYS X  56      -9.149 -23.022 -35.923  0.00  0.00           H
ATOM    691  HB3 CYS X  56      -8.580 -24.507 -34.936  0.00  0.00           H
ATOM    692  SG  CYS X  56      -9.923 -22.970 -33.721  0.00  0.00           S
ATOM    693  HG  CYS X  56     -10.489 -24.173 -33.594  0.00  0.00           H
ATOM    694  C   CYS X  56      -6.691 -23.116 -33.368  0.00  0.00           C
ATOM    695  O   CYS X  56      -6.930 -22.288 -32.491  0.00  0.00           O
ATOM    696  N   PHE X  57      -5.917 -24.171 -33.181  0.00  0.00           N
ATOM    697  H   PHE X  57      -5.808 -24.831 -33.937  0.00  0.00           H
ATOM    698  CA  PHE X  57      -5.310 -24.364 -31.816  0.00  0.00           C
ATOM    699  HA  PHE X  57      -6.068 -24.043 -31.102  0.00  0.00           H
ATOM    700  CB  PHE X  57      -5.064 -25.847 -31.829  0.00  0.00           C
ATOM    701  HB2 PHE X  57      -5.926 -26.428 -32.159  0.00  0.00           H
ATOM    702  HB3 PHE X  57      -4.223 -26.100 -32.475  0.00  0.00           H
ATOM    703  CG  PHE X  57      -4.613 -26.283 -30.480  0.00  0.00           C
ATOM    704  CD1 PHE X  57      -3.323 -26.213 -29.987  0.00  0.00           C
ATOM    705  HD1 PHE X  57      -2.594 -25.830 -30.686  0.00  0.00           H
ATOM    706  CE1 PHE X  57      -2.999 -26.677 -28.711  0.00  0.00           C
ATOM    707  HE1 PHE X  57      -1.994 -26.568 -28.330  0.00  0.00           H
ATOM    708  CZ  PHE X  57      -3.964 -27.302 -27.927  0.00  0.00           C
ATOM    709  HZ  PHE X  57      -3.785 -27.680 -26.931  0.00  0.00           H
ATOM    710  CE2 PHE X  57      -5.256 -27.432 -28.366  0.00  0.00           C
ATOM    711  HE2 PHE X  57      -5.967 -27.894 -27.698  0.00  0.00           H
ATOM    712  CD2 PHE X  57      -5.588 -26.906 -29.608  0.00  0.00           C
ATOM    713  HD2 PHE X  57      -6.631 -27.068 -29.834  0.00  0.00           H
ATOM    714  C   PHE X  57      -4.070 -23.450 -31.466  0.00  0.00           C
ATOM    715  O   PHE X  57      -4.003 -23.012 -30.318  0.00  0.00           O
ATOM    716  N   LEU X  58      -3.190 -23.211 -32.407  0.00  0.00           N
ATOM    717  H   LEU X  58      -3.391 -23.528 -33.345  0.00  0.00           H
ATOM    718  CA  LEU X  58      -1.953 -22.387 -32.267  0.00  0.00           C
ATOM    719  HA  LEU X  58      -1.384 -22.550 -31.352  0.00  0.00           H
ATOM    720  CB  LEU X  58      -1.066 -22.806 -33.389  0.00  0.00           C
ATOM    721  HB2 LEU X  58      -1.612 -22.637 -34.318  0.00  0.00           H
ATOM    722  HB3 LEU X  58      -0.232 -22.105 -33.426  0.00  0.00           H
ATOM    723  CG  LEU X  58      -0.450 -24.171 -33.433  0.00  0.00           C
ATOM    724  HG  LEU X  58      -1.220 -24.936 -33.333  0.00  0.00           H
ATOM    725  CD1 LEU X  58       0.343 -24.343 -34.708  0.00  0.00           C
ATOM    726 HD11 LEU X  58      -0.310 -24.186 -35.566  0.00  0.00           H
ATOM    727 HD12 LEU X  58       1.093 -23.553 -34.676  0.00  0.00           H
ATOM    728 HD13 LEU X  58       0.723 -25.365 -34.682  0.00  0.00           H
ATOM    729  CD2 LEU X  58       0.502 -24.378 -32.330  0.00  0.00           C
ATOM    730 HD21 LEU X  58       1.094 -23.475 -32.179  0.00  0.00           H
ATOM    731 HD22 LEU X  58      -0.029 -24.533 -31.391  0.00  0.00           H
ATOM    732 HD23 LEU X  58       1.144 -25.245 -32.485  0.00  0.00           H
ATOM    733  C   LEU X  58      -2.232 -20.902 -32.289  0.00  0.00           C
ATOM    734  O   LEU X  58      -1.548 -20.110 -31.566  0.00  0.00           O
ATOM    735  N   GLU X  59      -3.191 -20.494 -33.126  0.00  0.00           N
ATOM    736  H   GLU X  59      -3.651 -21.209 -33.671  0.00  0.00           H
ATOM    737  CA  GLU X  59      -3.639 -19.126 -33.230  0.00  0.00           C
ATOM    738  HA  GLU X  59      -2.766 -18.511 -33.452  0.00  0.00           H
ATOM    739  CB  GLU X  59      -4.579 -18.955 -34.439  0.00  0.00           C
ATOM    740  HB2 GLU X  59      -4.065 -19.121 -35.386  0.00  0.00           H
ATOM    741  HB3 GLU X  59      -5.462 -19.593 -34.452  0.00  0.00           H
ATOM    742  CG  GLU X  59      -5.111 -17.559 -34.434  0.00  0.00           C
ATOM    743  HG2 GLU X  59      -5.837 -17.418 -33.632  0.00  0.00           H
ATOM    744  HG3 GLU X  59      -4.305 -16.847 -34.257  0.00  0.00           H
ATOM    745  CD  GLU X  59      -5.709 -17.137 -35.794  0.00  0.00           C
ATOM    746  OE1 GLU X  59      -5.986 -15.924 -35.978  0.00  0.00           O
ATOM    747  OE2 GLU X  59      -5.899 -18.007 -36.681  0.00  0.00           O
ATOM    748  C   GLU X  59      -4.300 -18.613 -31.959  0.00  0.00           C
ATOM    749  O   GLU X  59      -4.992 -19.434 -31.352  0.00  0.00           O
ATOM    750  N   CYS X  60      -4.065 -17.357 -31.486  0.00  0.00           N
ATOM    751  H   CYS X  60      -3.453 -16.808 -32.074  0.00  0.00           H
ATOM    752  CA  CYS X  60      -4.652 -16.766 -30.318  0.00  0.00           C
ATOM    753  HA  CYS X  60      -4.226 -15.789 -30.090  0.00  0.00           H
ATOM    754  CB  CYS X  60      -6.144 -16.468 -30.611  0.00  0.00           C
ATOM    755  HB2 CYS X  60      -6.773 -17.250 -31.036  0.00  0.00           H
ATOM    756  HB3 CYS X  60      -6.713 -16.217 -29.715  0.00  0.00           H
ATOM    757  SG  CYS X  60      -6.212 -15.067 -31.865  0.00  0.00           S
ATOM    758  HG  CYS X  60      -6.352 -14.245 -30.821  0.00  0.00           H
ATOM    759  C   CYS X  60      -4.546 -17.597 -29.031  0.00  0.00           C
ATOM    760  O   CYS X  60      -5.358 -17.384 -28.046  0.00  0.00           O
ATOM    761  N   ALA X  61      -3.638 -18.584 -29.024  0.00  0.00           N
ATOM    762  H   ALA X  61      -3.033 -18.775 -29.811  0.00  0.00           H
ATOM    763  CA  ALA X  61      -3.440 -19.407 -27.851  0.00  0.00           C
ATOM    764  HA  ALA X  61      -4.459 -19.696 -27.595  0.00  0.00           H
ATOM    765  CB  ALA X  61      -2.643 -20.699 -28.197  0.00  0.00           C
ATOM    766  HB1 ALA X  61      -1.568 -20.660 -28.025  0.00  0.00           H
ATOM    767  HB2 ALA X  61      -3.090 -21.521 -27.639  0.00  0.00           H
ATOM    768  HB3 ALA X  61      -2.675 -20.937 -29.260  0.00  0.00           H
ATOM    769  C   ALA X  61      -2.897 -18.706 -26.600  0.00  0.00           C
ATOM    770  O   ALA X  61      -2.380 -17.582 -26.588  0.00  0.00           O
ATOM    771  N   TYR X  62      -3.150 -19.405 -25.482  0.00  0.00           N
ATOM    772  H   TYR X  62      -3.458 -20.365 -25.542  0.00  0.00           H
ATOM    773  CA  TYR X  62      -3.022 -18.853 -24.104  0.00  0.00           C
ATOM    774  HA  TYR X  62      -3.507 -19.490 -23.364  0.00  0.00           H
ATOM    775  CB  TYR X  62      -1.565 -18.775 -23.624  0.00  0.00           C
ATOM    776  HB2 TYR X  62      -1.137 -17.835 -23.974  0.00  0.00           H
ATOM    777  HB3 TYR X  62      -1.670 -18.741 -22.540  0.00  0.00           H
ATOM    778  CG  TYR X  62      -0.761 -19.992 -23.917  0.00  0.00           C
ATOM    779  CD1 TYR X  62      -0.807 -21.050 -22.963  0.00  0.00           C
ATOM    780  HD1 TYR X  62      -1.434 -21.036 -22.084  0.00  0.00           H
ATOM    781  CE1 TYR X  62       0.028 -22.172 -23.069  0.00  0.00           C
ATOM    782  HE1 TYR X  62      -0.052 -22.936 -22.309  0.00  0.00           H
ATOM    783  CZ  TYR X  62       1.015 -22.174 -24.108  0.00  0.00           C
ATOM    784  OH  TYR X  62       1.897 -23.200 -24.166  0.00  0.00           O
ATOM    785  HH  TYR X  62       2.240 -23.479 -23.314  0.00  0.00           H
ATOM    786  CE2 TYR X  62       0.990 -21.166 -25.107  0.00  0.00           C
ATOM    787  HE2 TYR X  62       1.648 -21.262 -25.958  0.00  0.00           H
ATOM    788  CD2 TYR X  62       0.148 -20.083 -25.005  0.00  0.00           C
ATOM    789  HD2 TYR X  62       0.150 -19.277 -25.724  0.00  0.00           H
ATOM    790  C   TYR X  62      -3.750 -17.574 -23.775  0.00  0.00           C
ATOM    791  O   TYR X  62      -3.238 -16.612 -23.232  0.00  0.00           O
ATOM    792  N   GLN X  63      -5.042 -17.612 -24.062  0.00  0.00           N
ATOM    793  H   GLN X  63      -5.361 -18.506 -24.408  0.00  0.00           H
ATOM    794  CA  GLN X  63      -5.948 -16.534 -23.774  0.00  0.00           C
ATOM    795  HA  GLN X  63      -5.331 -15.639 -23.701  0.00  0.00           H
ATOM    796  CB  GLN X  63      -6.863 -16.424 -25.036  0.00  0.00           C
ATOM    797  HB2 GLN X  63      -7.351 -15.450 -25.053  0.00  0.00           H
ATOM    798  HB3 GLN X  63      -6.270 -16.556 -25.941  0.00  0.00           H
ATOM    799  CG  GLN X  63      -8.094 -17.358 -24.987  0.00  0.00           C
ATOM    800  HG2 GLN X  63      -8.553 -17.241 -24.006  0.00  0.00           H
ATOM    801  HG3 GLN X  63      -8.817 -16.999 -25.720  0.00  0.00           H
ATOM    802  CD  GLN X  63      -7.737 -18.870 -25.222  0.00  0.00           C
ATOM    803  OE1 GLN X  63      -8.144 -19.694 -24.408  0.00  0.00           O
ATOM    804  NE2 GLN X  63      -7.001 -19.176 -26.272  0.00  0.00           N
ATOM    805 HE21 GLN X  63      -6.983 -20.152 -26.533  0.00  0.00           H
ATOM    806 HE22 GLN X  63      -6.591 -18.436 -26.824  0.00  0.00           H
ATOM    807  C   GLN X  63      -6.641 -16.702 -22.353  0.00  0.00           C
ATOM    808  O   GLN X  63      -6.804 -17.806 -21.798  0.00  0.00           O
ATOM    809  N   TYR X  64      -7.132 -15.574 -21.765  0.00  0.00           N
ATOM    810  H   TYR X  64      -7.035 -14.703 -22.266  0.00  0.00           H
ATOM    811  CA  TYR X  64      -7.848 -15.534 -20.468  0.00  0.00           C
ATOM    812  HA  TYR X  64      -8.408 -16.455 -20.307  0.00  0.00           H
ATOM    813  CB  TYR X  64      -6.807 -15.410 -19.345  0.00  0.00           C
ATOM    814  HB2 TYR X  64      -6.230 -14.494 -19.471  0.00  0.00           H
ATOM    815  HB3 TYR X  64      -7.383 -15.348 -18.422  0.00  0.00           H
ATOM    816  CG  TYR X  64      -5.695 -16.413 -19.129  0.00  0.00           C
ATOM    817  CD1 TYR X  64      -5.962 -17.669 -18.466  0.00  0.00           C
ATOM    818  HD1 TYR X  64      -6.994 -17.907 -18.255  0.00  0.00           H
ATOM    819  CE1 TYR X  64      -4.913 -18.527 -18.170  0.00  0.00           C
ATOM    820  HE1 TYR X  64      -5.068 -19.506 -17.741  0.00  0.00           H
ATOM    821  CZ  TYR X  64      -3.635 -18.207 -18.649  0.00  0.00           C
ATOM    822  OH  TYR X  64      -2.530 -19.005 -18.371  0.00  0.00           O
ATOM    823  HH  TYR X  64      -2.928 -19.810 -18.033  0.00  0.00           H
ATOM    824  CE2 TYR X  64      -3.378 -17.092 -19.443  0.00  0.00           C
ATOM    825  HE2 TYR X  64      -2.345 -16.962 -19.732  0.00  0.00           H
ATOM    826  CD2 TYR X  64      -4.382 -16.156 -19.648  0.00  0.00           C
ATOM    827  HD2 TYR X  64      -4.173 -15.261 -20.214  0.00  0.00           H
ATOM    828  C   TYR X  64      -8.890 -14.368 -20.359  0.00  0.00           C
ATOM    829  O   TYR X  64      -8.869 -13.368 -21.057  0.00  0.00           O
ATOM    830  N   ASP X  65      -9.899 -14.537 -19.523  0.00  0.00           N
ATOM    831  H   ASP X  65      -9.945 -15.360 -18.938  0.00  0.00           H
ATOM    832  CA  ASP X  65     -10.904 -13.491 -19.240  0.00  0.00           C
ATOM    833  HA  ASP X  65     -10.885 -12.739 -20.028  0.00  0.00           H
ATOM    834  CB  ASP X  65     -12.291 -14.086 -19.357  0.00  0.00           C
ATOM    835  HB2 ASP X  65     -12.534 -14.739 -18.519  0.00  0.00           H
ATOM    836  HB3 ASP X  65     -12.913 -13.215 -19.148  0.00  0.00           H
ATOM    837  CG  ASP X  65     -12.642 -14.703 -20.704  0.00  0.00           C
ATOM    838  OD1 ASP X  65     -12.351 -13.978 -21.721  0.00  0.00           O
ATOM    839  OD2 ASP X  65     -13.403 -15.687 -20.706  0.00  0.00           O
ATOM    840  C   ASP X  65     -10.609 -12.914 -17.814  0.00  0.00           C
ATOM    841  O   ASP X  65      -9.662 -13.308 -17.148  0.00  0.00           O
ATOM    842  N   ASP X  66     -11.407 -11.922 -17.373  0.00  0.00           N
ATOM    843  H   ASP X  66     -12.143 -11.556 -17.960  0.00  0.00           H
ATOM    844  CA  ASP X  66     -11.337 -11.330 -15.973  0.00  0.00           C
ATOM    845  HA  ASP X  66     -10.412 -10.795 -15.758  0.00  0.00           H
ATOM    846  CB  ASP X  66     -12.465 -10.335 -15.780  0.00  0.00           C
ATOM    847  HB2 ASP X  66     -13.363 -10.805 -16.181  0.00  0.00           H
ATOM    848  HB3 ASP X  66     -12.767 -10.143 -14.750  0.00  0.00           H
ATOM    849  CG  ASP X  66     -12.410  -8.997 -16.511  0.00  0.00           C
ATOM    850  OD1 ASP X  66     -11.341  -8.623 -17.089  0.00  0.00           O
ATOM    851  OD2 ASP X  66     -13.398  -8.255 -16.497  0.00  0.00           O
ATOM    852  C   ASP X  66     -11.402 -12.359 -14.826  0.00  0.00           C
ATOM    853  O   ASP X  66     -10.930 -12.102 -13.697  0.00  0.00           O
ATOM    854  N   ASP X  67     -12.075 -13.523 -14.997  0.00  0.00           N
ATOM    855  H   ASP X  67     -12.293 -13.679 -15.970  0.00  0.00           H
ATOM    856  CA  ASP X  67     -12.255 -14.602 -13.995  0.00  0.00           C
ATOM    857  HA  ASP X  67     -12.417 -14.189 -12.999  0.00  0.00           H
ATOM    858  CB  ASP X  67     -13.406 -15.534 -14.265  0.00  0.00           C
ATOM    859  HB2 ASP X  67     -13.321 -16.356 -13.554  0.00  0.00           H
ATOM    860  HB3 ASP X  67     -14.269 -14.961 -13.928  0.00  0.00           H
ATOM    861  CG  ASP X  67     -13.584 -16.111 -15.677  0.00  0.00           C
ATOM    862  OD1 ASP X  67     -12.580 -16.176 -16.391  0.00  0.00           O
ATOM    863  OD2 ASP X  67     -14.698 -16.531 -16.109  0.00  0.00           O
ATOM    864  C   ASP X  67     -10.957 -15.469 -13.856  0.00  0.00           C
ATOM    865  O   ASP X  67     -10.726 -16.084 -12.782  0.00  0.00           O
ATOM    866  N   GLY X  68     -10.074 -15.328 -14.822  0.00  0.00           N
ATOM    867  H   GLY X  68     -10.304 -14.743 -15.612  0.00  0.00           H
ATOM    868  CA  GLY X  68      -8.723 -15.867 -14.877  0.00  0.00           C
ATOM    869  HA2 GLY X  68      -8.140 -15.471 -15.708  0.00  0.00           H
ATOM    870  HA3 GLY X  68      -8.080 -15.579 -14.045  0.00  0.00           H
ATOM    871  C   GLY X  68      -8.657 -17.302 -15.172  0.00  0.00           C
ATOM    872  O   GLY X  68      -7.544 -17.900 -15.165  0.00  0.00           O
ATOM    873  N   TYR X  69      -9.768 -17.892 -15.608  0.00  0.00           N
ATOM    874  H   TYR X  69     -10.493 -17.189 -15.600  0.00  0.00           H
ATOM    875  CA  TYR X  69      -9.859 -19.032 -16.531  0.00  0.00           C
ATOM    876  HA  TYR X  69      -9.227 -19.838 -16.158  0.00  0.00           H
ATOM    877  CB  TYR X  69     -11.257 -19.692 -16.600  0.00  0.00           C
ATOM    878  HB2 TYR X  69     -12.036 -19.044 -17.002  0.00  0.00           H
ATOM    879  HB3 TYR X  69     -11.197 -20.521 -17.304  0.00  0.00           H
ATOM    880  CG  TYR X  69     -11.895 -20.258 -15.328  0.00  0.00           C
ATOM    881  CD1 TYR X  69     -12.183 -19.430 -14.268  0.00  0.00           C
ATOM    882  HD1 TYR X  69     -11.957 -18.376 -14.211  0.00  0.00           H
ATOM    883  CE1 TYR X  69     -12.745 -20.020 -13.098  0.00  0.00           C
ATOM    884  HE1 TYR X  69     -12.952 -19.450 -12.204  0.00  0.00           H
ATOM    885  CZ  TYR X  69     -13.174 -21.376 -13.123  0.00  0.00           C
ATOM    886  OH  TYR X  69     -13.771 -21.899 -11.934  0.00  0.00           O
ATOM    887  HH  TYR X  69     -13.490 -22.815 -11.865  0.00  0.00           H
ATOM    888  CE2 TYR X  69     -12.839 -22.214 -14.262  0.00  0.00           C
ATOM    889  HE2 TYR X  69     -13.133 -23.252 -14.318  0.00  0.00           H
ATOM    890  CD2 TYR X  69     -12.241 -21.631 -15.322  0.00  0.00           C
ATOM    891  HD2 TYR X  69     -11.982 -22.216 -16.192  0.00  0.00           H
ATOM    892  C   TYR X  69      -9.480 -18.705 -17.993  0.00  0.00           C
ATOM    893  O   TYR X  69      -9.541 -17.515 -18.332  0.00  0.00           O
ATOM    894  N   GLN X  70      -9.219 -19.721 -18.828  0.00  0.00           N
ATOM    895  H   GLN X  70      -9.351 -20.686 -18.563  0.00  0.00           H
ATOM    896  CA  GLN X  70      -9.124 -19.601 -20.254  0.00  0.00           C
ATOM    897  HA  GLN X  70      -8.314 -18.964 -20.611  0.00  0.00           H
ATOM    898  CB  GLN X  70      -8.665 -21.012 -20.748  0.00  0.00           C
ATOM    899  HB2 GLN X  70      -8.451 -20.853 -21.805  0.00  0.00           H
ATOM    900  HB3 GLN X  70      -7.729 -21.277 -20.257  0.00  0.00           H
ATOM    901  CG  GLN X  70      -9.638 -22.173 -20.802  0.00  0.00           C
ATOM    902  HG2 GLN X  70     -10.342 -22.201 -19.971  0.00  0.00           H
ATOM    903  HG3 GLN X  70     -10.217 -22.009 -21.711  0.00  0.00           H
ATOM    904  CD  GLN X  70      -8.954 -23.569 -20.930  0.00  0.00           C
ATOM    905  OE1 GLN X  70      -8.072 -23.958 -20.125  0.00  0.00           O
ATOM    906  NE2 GLN X  70      -9.457 -24.397 -21.824  0.00  0.00           N
ATOM    907 HE21 GLN X  70      -8.980 -25.230 -22.141  0.00  0.00           H
ATOM    908 HE22 GLN X  70     -10.166 -24.046 -22.451  0.00  0.00           H
ATOM    909  C   GLN X  70     -10.406 -19.267 -20.990  0.00  0.00           C
ATOM    910  O   GLN X  70     -11.496 -19.686 -20.650  0.00  0.00           O
ATOM    911  N   SER X  71     -10.351 -18.279 -21.957  0.00  0.00           N
ATOM    912  H   SER X  71      -9.461 -18.002 -22.346  0.00  0.00           H
ATOM    913  CA  SER X  71     -11.543 -17.847 -22.651  0.00  0.00           C
ATOM    914  HA  SER X  71     -12.164 -17.512 -21.820  0.00  0.00           H
ATOM    915  CB  SER X  71     -11.317 -16.700 -23.574  0.00  0.00           C
ATOM    916  HB2 SER X  71     -10.759 -17.091 -24.424  0.00  0.00           H
ATOM    917  HB3 SER X  71     -12.267 -16.373 -23.997  0.00  0.00           H
ATOM    918  OG  SER X  71     -10.608 -15.666 -23.029  0.00  0.00           O
ATOM    919  HG  SER X  71     -11.212 -15.139 -22.502  0.00  0.00           H
ATOM    920  C   SER X  71     -12.325 -18.977 -23.414  0.00  0.00           C
ATOM    921  O   SER X  71     -13.461 -18.629 -23.778  0.00  0.00           O
ATOM    922  N   TYR X  72     -11.843 -20.197 -23.617  0.00  0.00           N
ATOM    923  H   TYR X  72     -10.928 -20.495 -23.312  0.00  0.00           H
ATOM    924  CA  TYR X  72     -12.330 -21.092 -24.677  0.00  0.00           C
ATOM    925  HA  TYR X  72     -13.313 -20.707 -24.948  0.00  0.00           H
ATOM    926  CB  TYR X  72     -11.546 -20.918 -25.941  0.00  0.00           C
ATOM    927  HB2 TYR X  72     -10.497 -21.156 -25.767  0.00  0.00           H
ATOM    928  HB3 TYR X  72     -11.905 -21.731 -26.573  0.00  0.00           H
ATOM    929  CG  TYR X  72     -11.687 -19.645 -26.814  0.00  0.00           C
ATOM    930  CD1 TYR X  72     -12.975 -19.082 -27.062  0.00  0.00           C
ATOM    931  HD1 TYR X  72     -13.884 -19.581 -26.761  0.00  0.00           H
ATOM    932  CE1 TYR X  72     -13.025 -17.833 -27.696  0.00  0.00           C
ATOM    933  HE1 TYR X  72     -14.044 -17.567 -27.938  0.00  0.00           H
ATOM    934  CZ  TYR X  72     -11.866 -17.168 -28.160  0.00  0.00           C
ATOM    935  OH  TYR X  72     -12.042 -15.967 -28.863  0.00  0.00           O
ATOM    936  HH  TYR X  72     -12.978 -15.754 -28.902  0.00  0.00           H
ATOM    937  CE2 TYR X  72     -10.657 -17.876 -27.988  0.00  0.00           C
ATOM    938  HE2 TYR X  72      -9.772 -17.441 -28.428  0.00  0.00           H
ATOM    939  CD2 TYR X  72     -10.569 -19.066 -27.249  0.00  0.00           C
ATOM    940  HD2 TYR X  72      -9.551 -19.388 -27.084  0.00  0.00           H
ATOM    941  C   TYR X  72     -12.454 -22.608 -24.241  0.00  0.00           C
ATOM    942  O   TYR X  72     -11.755 -23.007 -23.312  0.00  0.00           O
ATOM    943  N   CY3 X  73     -13.071 -23.414 -25.104  0.00  0.00           N
ATOM    944  HN  CY3 X  73     -13.476 -22.907 -25.878  0.00  0.00           H
ATOM    945  CA  CY3 X  73     -12.882 -24.851 -25.170  0.00  0.00           C
ATOM    946  HA  CY3 X  73     -13.382 -25.185 -24.261  0.00  0.00           H
ATOM    947  CB  CY3 X  73     -13.649 -25.406 -26.369  0.00  0.00           C
ATOM    948  HB3 CY3 X  73     -13.232 -25.074 -27.319  0.00  0.00           H
ATOM    949  HB2 CY3 X  73     -14.645 -24.963 -26.383  0.00  0.00           H
ATOM    950  SG  CY3 X  73     -13.854 -27.207 -26.368  0.00  0.00           S
ATOM    951  C   CY3 X  73     -11.406 -25.280 -25.281  0.00  0.00           C
ATOM    952  O   CY3 X  73     -10.579 -24.727 -26.031  0.00  0.00           O
ATOM    953  N   THR X  74     -11.023 -26.304 -24.532  0.00  0.00           N
ATOM    954  H   THR X  74     -11.693 -26.737 -23.912  0.00  0.00           H
ATOM    955  CA  THR X  74      -9.701 -26.934 -24.752  0.00  0.00           C
ATOM    956  HA  THR X  74      -8.928 -26.165 -24.769  0.00  0.00           H
ATOM    957  CB  THR X  74      -9.463 -27.826 -23.531  0.00  0.00           C
ATOM    958  HB  THR X  74     -10.142 -28.679 -23.528  0.00  0.00           H
ATOM    959  CG2 THR X  74      -8.045 -28.257 -23.447  0.00  0.00           C
ATOM    960 HG21 THR X  74      -7.790 -28.716 -22.491  0.00  0.00           H
ATOM    961 HG22 THR X  74      -7.875 -28.930 -24.287  0.00  0.00           H
ATOM    962 HG23 THR X  74      -7.443 -27.355 -23.553  0.00  0.00           H
ATOM    963  OG1 THR X  74      -9.702 -27.233 -22.288  0.00  0.00           O
ATOM    964  HG1 THR X  74     -10.631 -27.024 -22.166  0.00  0.00           H
ATOM    965  C   THR X  74      -9.711 -27.764 -26.069  0.00  0.00           C
ATOM    966  O   THR X  74      -8.679 -27.873 -26.737  0.00  0.00           O
ATOM    967  N   ILE X  75     -10.804 -28.462 -26.278  0.00  0.00           N
ATOM    968  H   ILE X  75     -11.514 -28.383 -25.564  0.00  0.00           H
ATOM    969  CA  ILE X  75     -10.912 -29.500 -27.357  0.00  0.00           C
ATOM    970  HA  ILE X  75     -10.091 -30.194 -27.174  0.00  0.00           H
ATOM    971  CB  ILE X  75     -12.138 -30.436 -26.985  0.00  0.00           C
ATOM    972  HB  ILE X  75     -13.056 -29.850 -27.049  0.00  0.00           H
ATOM    973  CG2 ILE X  75     -12.455 -31.637 -27.904  0.00  0.00           C
ATOM    974 HG21 ILE X  75     -13.334 -32.188 -27.571  0.00  0.00           H
ATOM    975 HG22 ILE X  75     -12.665 -31.212 -28.885  0.00  0.00           H
ATOM    976 HG23 ILE X  75     -11.712 -32.403 -28.130  0.00  0.00           H
ATOM    977  CG1 ILE X  75     -12.060 -30.956 -25.563  0.00  0.00           C
ATOM    978 HG12 ILE X  75     -12.130 -30.161 -24.820  0.00  0.00           H
ATOM    979 HG13 ILE X  75     -12.979 -31.528 -25.438  0.00  0.00           H
ATOM    980  CD1 ILE X  75     -10.961 -31.996 -25.265  0.00  0.00           C
ATOM    981 HD11 ILE X  75      -9.959 -31.728 -25.599  0.00  0.00           H
ATOM    982 HD12 ILE X  75     -10.977 -32.192 -24.193  0.00  0.00           H
ATOM    983 HD13 ILE X  75     -11.308 -32.885 -25.792  0.00  0.00           H
ATOM    984  C   ILE X  75     -11.012 -28.932 -28.818  0.00  0.00           C
ATOM    985  O   ILE X  75     -10.436 -29.496 -29.813  0.00  0.00           O
ATOM    986  N   CY3 X  76     -11.620 -27.727 -29.043  0.00  0.00           N
ATOM    987  HN  CY3 X  76     -12.087 -27.317 -28.246  0.00  0.00           H
ATOM    988  CA  CY3 X  76     -11.932 -27.100 -30.309  0.00  0.00           C
ATOM    989  HA  CY3 X  76     -11.367 -27.655 -31.057  0.00  0.00           H
ATOM    990  CB  CY3 X  76     -13.355 -27.368 -30.748  0.00  0.00           C
ATOM    991  HB3 CY3 X  76     -13.568 -28.425 -30.588  0.00  0.00           H
ATOM    992  HB2 CY3 X  76     -13.549 -27.146 -31.797  0.00  0.00           H
ATOM    993  SG  CY3 X  76     -14.501 -26.307 -29.910  0.00  0.00           S
ATOM    994  C   CY3 X  76     -11.536 -25.636 -30.360  0.00  0.00           C
ATOM    995  O   CY3 X  76     -11.681 -24.964 -31.361  0.00  0.00           O
ATOM    996  N   CYS X  77     -11.109 -25.034 -29.277  0.00  0.00           N
ATOM    997  H   CYS X  77     -10.853 -25.662 -28.529  0.00  0.00           H
ATOM    998  CA  CYS X  77     -10.620 -23.632 -29.120  0.00  0.00           C
ATOM    999  HA  CYS X  77     -10.375 -23.480 -28.069  0.00  0.00           H
ATOM   1000  CB  CYS X  77      -9.204 -23.469 -29.663  0.00  0.00           C
ATOM   1001  HB2 CYS X  77      -9.235 -23.515 -30.752  0.00  0.00           H
ATOM   1002  HB3 CYS X  77      -8.929 -22.473 -29.318  0.00  0.00           H
ATOM   1003  SG  CYS X  77      -8.066 -24.802 -29.217  0.00  0.00           S
ATOM   1004  HG  CYS X  77      -8.851 -25.780 -29.678  0.00  0.00           H
ATOM   1005  C   CYS X  77     -11.648 -22.485 -29.520  0.00  0.00           C
ATOM   1006  O   CYS X  77     -11.224 -21.477 -30.012  0.00  0.00           O
ATOM   1007  N   GLY X  78     -12.964 -22.763 -29.337  0.00  0.00           N
ATOM   1008  H   GLY X  78     -13.273 -23.721 -29.262  0.00  0.00           H
ATOM   1009  CA  GLY X  78     -13.992 -21.814 -29.463  0.00  0.00           C
ATOM   1010  HA2 GLY X  78     -13.680 -20.856 -29.049  0.00  0.00           H
ATOM   1011  HA3 GLY X  78     -14.278 -21.664 -30.504  0.00  0.00           H
ATOM   1012  C   GLY X  78     -15.333 -22.153 -28.706  0.00  0.00           C
ATOM   1013  O   GLY X  78     -15.304 -22.803 -27.722  0.00  0.00           O
ATOM   1014  N   GLY X  79     -16.480 -21.830 -29.333  0.00  0.00           N
ATOM   1015  H   GLY X  79     -16.302 -21.428 -30.243  0.00  0.00           H
ATOM   1016  CA  GLY X  79     -17.887 -22.241 -29.185  0.00  0.00           C
ATOM   1017  HA2 GLY X  79     -18.311 -22.801 -30.019  0.00  0.00           H
ATOM   1018  HA3 GLY X  79     -17.880 -22.932 -28.343  0.00  0.00           H
ATOM   1019  C   GLY X  79     -18.826 -21.079 -28.947  0.00  0.00           C
ATOM   1020  O   GLY X  79     -18.488 -19.933 -28.872  0.00  0.00           O
ATOM   1021  N   ARG X  80     -20.066 -21.463 -28.816  0.00  0.00           N
ATOM   1022  H   ARG X  80     -20.303 -22.426 -29.006  0.00  0.00           H
ATOM   1023  CA  ARG X  80     -21.130 -20.530 -28.439  0.00  0.00           C
ATOM   1024  HA  ARG X  80     -20.837 -19.547 -28.809  0.00  0.00           H
ATOM   1025  CB  ARG X  80     -22.462 -20.874 -29.139  0.00  0.00           C
ATOM   1026  HB2 ARG X  80     -23.269 -20.245 -28.762  0.00  0.00           H
ATOM   1027  HB3 ARG X  80     -22.436 -20.565 -30.184  0.00  0.00           H
ATOM   1028  CG  ARG X  80     -22.932 -22.345 -28.965  0.00  0.00           C
ATOM   1029  HG2 ARG X  80     -22.252 -22.992 -29.520  0.00  0.00           H
ATOM   1030  HG3 ARG X  80     -22.856 -22.569 -27.901  0.00  0.00           H
ATOM   1031  CD  ARG X  80     -24.326 -22.685 -29.532  0.00  0.00           C
ATOM   1032  HD2 ARG X  80     -25.085 -22.052 -29.073  0.00  0.00           H
ATOM   1033  HD3 ARG X  80     -24.360 -22.622 -30.620  0.00  0.00           H
ATOM   1034  NE  ARG X  80     -24.680 -24.085 -29.133  0.00  0.00           N
ATOM   1035  HE  ARG X  80     -23.857 -24.664 -29.044  0.00  0.00           H
ATOM   1036  CZ  ARG X  80     -25.831 -24.611 -28.859  0.00  0.00           C
ATOM   1037  NH1 ARG X  80     -26.986 -24.012 -29.153  0.00  0.00           N
ATOM   1038 HH11 ARG X  80     -26.968 -23.194 -29.745  0.00  0.00           H
ATOM   1039 HH12 ARG X  80     -27.817 -24.545 -28.941  0.00  0.00           H
ATOM   1040  NH2 ARG X  80     -25.875 -25.833 -28.411  0.00  0.00           N
ATOM   1041 HH21 ARG X  80     -25.073 -26.442 -28.489  0.00  0.00           H
ATOM   1042 HH22 ARG X  80     -26.759 -26.285 -28.224  0.00  0.00           H
ATOM   1043  C   ARG X  80     -21.211 -20.327 -26.903  0.00  0.00           C
ATOM   1044  O   ARG X  80     -21.654 -19.306 -26.387  0.00  0.00           O
ATOM   1045  N   GLU X  81     -20.892 -21.414 -26.189  0.00  0.00           N
ATOM   1046  H   GLU X  81     -20.664 -22.271 -26.673  0.00  0.00           H
ATOM   1047  CA  GLU X  81     -20.943 -21.528 -24.718  0.00  0.00           C
ATOM   1048  HA  GLU X  81     -20.612 -20.553 -24.359  0.00  0.00           H
ATOM   1049  CB  GLU X  81     -22.338 -21.766 -24.234  0.00  0.00           C
ATOM   1050  HB2 GLU X  81     -23.013 -21.132 -24.809  0.00  0.00           H
ATOM   1051  HB3 GLU X  81     -22.579 -22.808 -24.441  0.00  0.00           H
ATOM   1052  CG  GLU X  81     -22.556 -21.403 -22.772  0.00  0.00           C
ATOM   1053  HG2 GLU X  81     -21.839 -21.778 -22.041  0.00  0.00           H
ATOM   1054  HG3 GLU X  81     -22.405 -20.324 -22.720  0.00  0.00           H
ATOM   1055  CD  GLU X  81     -23.954 -21.654 -22.195  0.00  0.00           C
ATOM   1056  OE1 GLU X  81     -24.905 -21.866 -22.985  0.00  0.00           O
ATOM   1057  OE2 GLU X  81     -24.165 -21.565 -20.955  0.00  0.00           O
ATOM   1058  C   GLU X  81     -19.908 -22.586 -24.218  0.00  0.00           C
ATOM   1059  O   GLU X  81     -19.892 -23.669 -24.735  0.00  0.00           O
ATOM   1060  N   VAL X  82     -19.139 -22.266 -23.154  0.00  0.00           N
ATOM   1061  H   VAL X  82     -19.146 -21.328 -22.779  0.00  0.00           H
ATOM   1062  CA  VAL X  82     -18.203 -23.186 -22.484  0.00  0.00           C
ATOM   1063  HA  VAL X  82     -18.162 -24.087 -23.096  0.00  0.00           H
ATOM   1064  CB  VAL X  82     -16.694 -22.722 -22.507  0.00  0.00           C
ATOM   1065  HB  VAL X  82     -16.022 -23.404 -21.985  0.00  0.00           H
ATOM   1066  CG1 VAL X  82     -16.198 -22.524 -23.888  0.00  0.00           C
ATOM   1067 HG11 VAL X  82     -15.140 -22.260 -23.882  0.00  0.00           H
ATOM   1068 HG12 VAL X  82     -16.395 -23.354 -24.566  0.00  0.00           H
ATOM   1069 HG13 VAL X  82     -16.799 -21.773 -24.401  0.00  0.00           H
ATOM   1070  CG2 VAL X  82     -16.508 -21.391 -21.765  0.00  0.00           C
ATOM   1071 HG21 VAL X  82     -16.739 -21.516 -20.707  0.00  0.00           H
ATOM   1072 HG22 VAL X  82     -15.476 -21.047 -21.829  0.00  0.00           H
ATOM   1073 HG23 VAL X  82     -17.154 -20.605 -22.157  0.00  0.00           H
ATOM   1074  C   VAL X  82     -18.697 -23.517 -21.064  0.00  0.00           C
ATOM   1075  O   VAL X  82     -19.257 -22.753 -20.314  0.00  0.00           O
ATOM   1076  N   LEU X  83     -18.372 -24.718 -20.597  0.00  0.00           N
ATOM   1077  H   LEU X  83     -17.915 -25.387 -21.200  0.00  0.00           H
ATOM   1078  CA  LEU X  83     -18.438 -25.113 -19.102  0.00  0.00           C
ATOM   1079  HA  LEU X  83     -19.309 -24.598 -18.698  0.00  0.00           H
ATOM   1080  CB  LEU X  83     -18.832 -26.561 -19.035  0.00  0.00           C
ATOM   1081  HB2 LEU X  83     -18.082 -27.201 -19.500  0.00  0.00           H
ATOM   1082  HB3 LEU X  83     -18.878 -26.841 -17.982  0.00  0.00           H
ATOM   1083  CG  LEU X  83     -20.118 -26.984 -19.748  0.00  0.00           C
ATOM   1084  HG  LEU X  83     -20.833 -26.162 -19.773  0.00  0.00           H
ATOM   1085  CD1 LEU X  83     -19.904 -27.438 -21.214  0.00  0.00           C
ATOM   1086 HD11 LEU X  83     -18.980 -27.992 -21.376  0.00  0.00           H
ATOM   1087 HD12 LEU X  83     -20.716 -28.082 -21.550  0.00  0.00           H
ATOM   1088 HD13 LEU X  83     -19.823 -26.548 -21.839  0.00  0.00           H
ATOM   1089  CD2 LEU X  83     -20.704 -28.188 -18.976  0.00  0.00           C
ATOM   1090 HD21 LEU X  83     -20.921 -27.852 -17.963  0.00  0.00           H
ATOM   1091 HD22 LEU X  83     -21.571 -28.658 -19.441  0.00  0.00           H
ATOM   1092 HD23 LEU X  83     -19.900 -28.924 -19.001  0.00  0.00           H
ATOM   1093  C   LEU X  83     -17.069 -24.800 -18.536  0.00  0.00           C
ATOM   1094  O   LEU X  83     -15.999 -24.825 -19.229  0.00  0.00           O
ATOM   1095  N   MET X  84     -17.055 -24.591 -17.210  0.00  0.00           N
ATOM   1096  H   MET X  84     -17.991 -24.651 -16.834  0.00  0.00           H
ATOM   1097  CA  MET X  84     -15.892 -24.259 -16.371  0.00  0.00           C
ATOM   1098  HA  MET X  84     -15.021 -24.319 -17.023  0.00  0.00           H
ATOM   1099  CB  MET X  84     -16.118 -22.814 -15.773  0.00  0.00           C
ATOM   1100  HB2 MET X  84     -16.965 -22.906 -15.094  0.00  0.00           H
ATOM   1101  HB3 MET X  84     -15.259 -22.380 -15.260  0.00  0.00           H
ATOM   1102  CG  MET X  84     -16.353 -21.678 -16.823  0.00  0.00           C
ATOM   1103  HG2 MET X  84     -15.432 -21.520 -17.384  0.00  0.00           H
ATOM   1104  HG3 MET X  84     -17.191 -22.011 -17.435  0.00  0.00           H
ATOM   1105  SD  MET X  84     -16.939 -20.064 -16.158  0.00  0.00           S
ATOM   1106  CE  MET X  84     -15.710 -19.793 -14.873  0.00  0.00           C
ATOM   1107  HE1 MET X  84     -15.735 -18.783 -14.464  0.00  0.00           H
ATOM   1108  HE2 MET X  84     -15.768 -20.607 -14.150  0.00  0.00           H
ATOM   1109  HE3 MET X  84     -14.752 -19.871 -15.387  0.00  0.00           H
ATOM   1110  C   MET X  84     -15.722 -25.284 -15.314  0.00  0.00           C
ATOM   1111  O   MET X  84     -16.656 -25.665 -14.656  0.00  0.00           O
ATOM   1112  N   CY3 X  85     -14.458 -25.544 -14.962  0.00  0.00           N
ATOM   1113  HN  CY3 X  85     -13.664 -25.096 -15.396  0.00  0.00           H
ATOM   1114  CA  CY3 X  85     -14.061 -26.492 -13.929  0.00  0.00           C
ATOM   1115  HA  CY3 X  85     -14.763 -27.320 -14.022  0.00  0.00           H
ATOM   1116  CB  CY3 X  85     -12.770 -27.185 -14.251  0.00  0.00           C
ATOM   1117  HB3 CY3 X  85     -11.931 -26.517 -14.059  0.00  0.00           H
ATOM   1118  HB2 CY3 X  85     -12.732 -27.470 -15.303  0.00  0.00           H
ATOM   1119  SG  CY3 X  85     -12.630 -28.661 -13.215  0.00  0.00           S
ATOM   1120  C   CY3 X  85     -14.221 -25.964 -12.477  0.00  0.00           C
ATOM   1121  O   CY3 X  85     -13.929 -24.842 -12.112  0.00  0.00           O
ATOM   1122  N   GLY X  86     -14.642 -26.852 -11.582  0.00  0.00           N
ATOM   1123  H   GLY X  86     -14.783 -27.821 -11.830  0.00  0.00           H
ATOM   1124  CA  GLY X  86     -14.819 -26.518 -10.214  0.00  0.00           C
ATOM   1125  HA2 GLY X  86     -15.253 -25.523 -10.123  0.00  0.00           H
ATOM   1126  HA3 GLY X  86     -15.470 -27.287  -9.798  0.00  0.00           H
ATOM   1127  C   GLY X  86     -13.476 -26.647  -9.390  0.00  0.00           C
ATOM   1128  O   GLY X  86     -13.446 -26.262  -8.194  0.00  0.00           O
ATOM   1129  N   ASN X  87     -12.328 -26.997 -10.009  0.00  0.00           N
ATOM   1130  H   ASN X  87     -12.328 -27.028 -11.019  0.00  0.00           H
ATOM   1131  CA  ASN X  87     -11.063 -27.212  -9.267  0.00  0.00           C
ATOM   1132  HA  ASN X  87     -11.249 -27.353  -8.203  0.00  0.00           H
ATOM   1133  CB  ASN X  87     -10.478 -28.539  -9.816  0.00  0.00           C
ATOM   1134  HB2 ASN X  87     -11.157 -29.351  -9.554  0.00  0.00           H
ATOM   1135  HB3 ASN X  87     -10.529 -28.548 -10.905  0.00  0.00           H
ATOM   1136  CG  ASN X  87      -9.136 -28.781  -9.258  0.00  0.00           C
ATOM   1137  OD1 ASN X  87      -8.128 -28.119  -9.554  0.00  0.00           O
ATOM   1138  ND2 ASN X  87      -8.972 -29.723  -8.318  0.00  0.00           N
ATOM   1139 HD21 ASN X  87      -8.067 -29.749  -7.869  0.00  0.00           H
ATOM   1140 HD22 ASN X  87      -9.763 -30.289  -8.044  0.00  0.00           H
ATOM   1141  C   ASN X  87     -10.171 -25.988  -9.440  0.00  0.00           C
ATOM   1142  O   ASN X  87     -10.063 -25.299 -10.491  0.00  0.00           O
ATOM   1143  N   ASN X  88      -9.485 -25.629  -8.382  0.00  0.00           N
ATOM   1144  H   ASN X  88      -9.829 -26.126  -7.573  0.00  0.00           H
ATOM   1145  CA  ASN X  88      -8.663 -24.474  -8.193  0.00  0.00           C
ATOM   1146  HA  ASN X  88      -9.131 -23.612  -8.669  0.00  0.00           H
ATOM   1147  CB  ASN X  88      -8.503 -24.409  -6.660  0.00  0.00           C
ATOM   1148  HB2 ASN X  88      -8.156 -25.328  -6.189  0.00  0.00           H
ATOM   1149  HB3 ASN X  88      -7.761 -23.633  -6.471  0.00  0.00           H
ATOM   1150  CG  ASN X  88      -9.757 -23.890  -5.954  0.00  0.00           C
ATOM   1151  OD1 ASN X  88     -10.863 -24.046  -6.533  0.00  0.00           O
ATOM   1152  ND2 ASN X  88      -9.658 -23.221  -4.867  0.00  0.00           N
ATOM   1153 HD21 ASN X  88     -10.467 -22.739  -4.501  0.00  0.00           H
ATOM   1154 HD22 ASN X  88      -8.752 -23.090  -4.441  0.00  0.00           H
ATOM   1155  C   ASN X  88      -7.210 -24.614  -8.794  0.00  0.00           C
ATOM   1156  O   ASN X  88      -6.651 -23.564  -9.137  0.00  0.00           O
ATOM   1157  N   ASN X  89      -6.602 -25.837  -8.843  0.00  0.00           N
ATOM   1158  H   ASN X  89      -7.031 -26.682  -8.492  0.00  0.00           H
ATOM   1159  CA  ASN X  89      -5.424 -26.060  -9.617  0.00  0.00           C
ATOM   1160  HA  ASN X  89      -4.715 -25.259  -9.406  0.00  0.00           H
ATOM   1161  CB  ASN X  89      -4.724 -27.403  -9.207  0.00  0.00           C
ATOM   1162  HB2 ASN X  89      -5.357 -28.265  -9.419  0.00  0.00           H
ATOM   1163  HB3 ASN X  89      -3.773 -27.470  -9.734  0.00  0.00           H
ATOM   1164  CG  ASN X  89      -4.339 -27.438  -7.687  0.00  0.00           C
ATOM   1165  OD1 ASN X  89      -5.184 -27.717  -6.891  0.00  0.00           O
ATOM   1166  ND2 ASN X  89      -3.126 -27.137  -7.224  0.00  0.00           N
ATOM   1167 HD21 ASN X  89      -2.955 -27.394  -6.262  0.00  0.00           H
ATOM   1168 HD22 ASN X  89      -2.513 -26.650  -7.862  0.00  0.00           H
ATOM   1169  C   ASN X  89      -5.617 -26.087 -11.165  0.00  0.00           C
ATOM   1170  O   ASN X  89      -4.699 -26.028 -11.985  0.00  0.00           O
ATOM   1171  N   CY3 X  90      -6.865 -26.059 -11.550  0.00  0.00           N
ATOM   1172  HN  CY3 X  90      -7.508 -26.126 -10.774  0.00  0.00           H
ATOM   1173  CA  CY3 X  90      -7.321 -26.516 -12.868  0.00  0.00           C
ATOM   1174  HA  CY3 X  90      -6.531 -27.115 -13.321  0.00  0.00           H
ATOM   1175  CB  CY3 X  90      -8.483 -27.465 -12.722  0.00  0.00           C
ATOM   1176  HB3 CY3 X  90      -9.258 -26.952 -12.154  0.00  0.00           H
ATOM   1177  HB2 CY3 X  90      -8.081 -28.349 -12.226  0.00  0.00           H
ATOM   1178  SG  CY3 X  90      -9.167 -27.923 -14.344  0.00  0.00           S
ATOM   1179  C   CY3 X  90      -7.639 -25.301 -13.778  0.00  0.00           C
ATOM   1180  O   CY3 X  90      -6.995 -24.904 -14.699  0.00  0.00           O
ATOM   1181  N   CYS X  91      -8.691 -24.577 -13.347  0.00  0.00           N
ATOM   1182  H   CYS X  91      -9.161 -24.974 -12.546  0.00  0.00           H
ATOM   1183  CA  CYS X  91      -9.306 -23.417 -14.004  0.00  0.00           C
ATOM   1184  HA  CYS X  91     -10.324 -23.375 -13.617  0.00  0.00           H
ATOM   1185  CB  CYS X  91      -8.518 -22.148 -13.552  0.00  0.00           C
ATOM   1186  HB2 CYS X  91      -7.468 -22.438 -13.582  0.00  0.00           H
ATOM   1187  HB3 CYS X  91      -8.746 -21.292 -14.187  0.00  0.00           H
ATOM   1188  SG  CYS X  91      -9.106 -21.714 -11.875  0.00  0.00           S
ATOM   1189  HG  CYS X  91      -8.302 -22.463 -11.116  0.00  0.00           H
ATOM   1190  C   CYS X  91      -9.484 -23.619 -15.583  0.00  0.00           C
ATOM   1191  O   CYS X  91      -9.265 -22.634 -16.321  0.00  0.00           O
ATOM   1192  N   ARG X  92      -9.956 -24.795 -16.058  0.00  0.00           N
ATOM   1193  H   ARG X  92     -10.142 -25.550 -15.413  0.00  0.00           H
ATOM   1194  CA  ARG X  92     -10.073 -25.125 -17.483  0.00  0.00           C
ATOM   1195  HA  ARG X  92      -9.592 -24.405 -18.145  0.00  0.00           H
ATOM   1196  CB  ARG X  92      -9.646 -26.570 -17.753  0.00  0.00           C
ATOM   1197  HB2 ARG X  92     -10.001 -27.140 -16.894  0.00  0.00           H
ATOM   1198  HB3 ARG X  92     -10.201 -27.084 -18.537  0.00  0.00           H
ATOM   1199  CG  ARG X  92      -8.161 -26.674 -17.988  0.00  0.00           C
ATOM   1200  HG2 ARG X  92      -7.813 -25.992 -18.765  0.00  0.00           H
ATOM   1201  HG3 ARG X  92      -7.593 -26.159 -17.214  0.00  0.00           H
ATOM   1202  CD  ARG X  92      -7.685 -28.120 -18.121  0.00  0.00           C
ATOM   1203  HD2 ARG X  92      -8.423 -28.688 -18.687  0.00  0.00           H
ATOM   1204  HD3 ARG X  92      -6.731 -28.168 -18.646  0.00  0.00           H
ATOM   1205  NE  ARG X  92      -7.541 -28.635 -16.740  0.00  0.00           N
ATOM   1206  HE  ARG X  92      -8.348 -28.410 -16.175  0.00  0.00           H
ATOM   1207  CZ  ARG X  92      -6.425 -29.105 -16.105  0.00  0.00           C
ATOM   1208  NH1 ARG X  92      -5.325 -29.349 -16.812  0.00  0.00           N
ATOM   1209 HH11 ARG X  92      -5.183 -28.971 -17.737  0.00  0.00           H
ATOM   1210 HH12 ARG X  92      -4.635 -29.853 -16.273  0.00  0.00           H
ATOM   1211  NH2 ARG X  92      -6.429 -29.213 -14.825  0.00  0.00           N
ATOM   1212 HH21 ARG X  92      -7.235 -29.108 -14.226  0.00  0.00           H
ATOM   1213 HH22 ARG X  92      -5.599 -29.355 -14.267  0.00  0.00           H
ATOM   1214  C   ARG X  92     -11.525 -25.051 -17.954  0.00  0.00           C
ATOM   1215  O   ARG X  92     -12.484 -25.077 -17.173  0.00  0.00           O
ATOM   1216  N   CYS X  93     -11.688 -25.205 -19.260  0.00  0.00           N
ATOM   1217  H   CYS X  93     -10.892 -25.167 -19.881  0.00  0.00           H
ATOM   1218  CA  CYS X  93     -12.990 -25.094 -19.966  0.00  0.00           C
ATOM   1219  HA  CYS X  93     -13.780 -25.415 -19.287  0.00  0.00           H
ATOM   1220  CB  CYS X  93     -13.175 -23.604 -20.420  0.00  0.00           C
ATOM   1221  HB2 CYS X  93     -12.182 -23.223 -20.661  0.00  0.00           H
ATOM   1222  HB3 CYS X  93     -13.898 -23.636 -21.235  0.00  0.00           H
ATOM   1223  SG  CYS X  93     -13.712 -22.503 -19.114  0.00  0.00           S
ATOM   1224  HG  CYS X  93     -14.759 -23.302 -18.893  0.00  0.00           H
ATOM   1225  C   CYS X  93     -13.086 -26.027 -21.164  0.00  0.00           C
ATOM   1226  O   CYS X  93     -12.148 -26.442 -21.779  0.00  0.00           O
ATOM   1227  N   PHE X  94     -14.386 -26.273 -21.527  0.00  0.00           N
ATOM   1228  H   PHE X  94     -15.142 -25.916 -20.961  0.00  0.00           H
ATOM   1229  CA  PHE X  94     -14.769 -27.298 -22.471  0.00  0.00           C
ATOM   1230  HA  PHE X  94     -13.966 -27.491 -23.181  0.00  0.00           H
ATOM   1231  CB  PHE X  94     -14.874 -28.656 -21.675  0.00  0.00           C
ATOM   1232  HB2 PHE X  94     -15.668 -28.516 -20.942  0.00  0.00           H
ATOM   1233  HB3 PHE X  94     -15.061 -29.484 -22.360  0.00  0.00           H
ATOM   1234  CG  PHE X  94     -13.615 -28.933 -20.925  0.00  0.00           C
ATOM   1235  CD1 PHE X  94     -12.480 -29.505 -21.561  0.00  0.00           C
ATOM   1236  HD1 PHE X  94     -12.564 -29.749 -22.610  0.00  0.00           H
ATOM   1237  CE1 PHE X  94     -11.253 -29.810 -20.859  0.00  0.00           C
ATOM   1238  HE1 PHE X  94     -10.447 -30.288 -21.396  0.00  0.00           H
ATOM   1239  CZ  PHE X  94     -11.252 -29.482 -19.460  0.00  0.00           C
ATOM   1240  HZ  PHE X  94     -10.363 -29.635 -18.866  0.00  0.00           H
ATOM   1241  CE2 PHE X  94     -12.309 -28.779 -18.899  0.00  0.00           C
ATOM   1242  HE2 PHE X  94     -12.246 -28.589 -17.838  0.00  0.00           H
ATOM   1243  CD2 PHE X  94     -13.460 -28.484 -19.606  0.00  0.00           C
ATOM   1244  HD2 PHE X  94     -14.227 -28.031 -18.995  0.00  0.00           H
ATOM   1245  C   PHE X  94     -16.172 -26.850 -23.121  0.00  0.00           C
ATOM   1246  O   PHE X  94     -17.104 -26.635 -22.340  0.00  0.00           O
ATOM   1247  N   CY3 X  95     -16.312 -26.668 -24.416  0.00  0.00           N
ATOM   1248  HN  CY3 X  95     -15.546 -26.756 -25.068  0.00  0.00           H
ATOM   1249  CA  CY3 X  95     -17.634 -26.255 -24.948  0.00  0.00           C
ATOM   1250  HA  CY3 X  95     -17.971 -25.413 -24.344  0.00  0.00           H
ATOM   1251  CB  CY3 X  95     -17.538 -25.685 -26.419  0.00  0.00           C
ATOM   1252  HB3 CY3 X  95     -16.569 -25.198 -26.530  0.00  0.00           H
ATOM   1253  HB2 CY3 X  95     -18.381 -25.001 -26.522  0.00  0.00           H
ATOM   1254  SG  CY3 X  95     -17.594 -26.858 -27.803  0.00  0.00           S
ATOM   1255  C   CY3 X  95     -18.742 -27.233 -24.836  0.00  0.00           C
ATOM   1256  O   CY3 X  95     -18.558 -28.478 -24.679  0.00  0.00           O
ATOM   1257  N   VAL X  96     -19.994 -26.735 -24.865  0.00  0.00           N
ATOM   1258  H   VAL X  96     -20.190 -25.745 -24.906  0.00  0.00           H
ATOM   1259  CA  VAL X  96     -21.146 -27.644 -24.820  0.00  0.00           C
ATOM   1260  HA  VAL X  96     -20.982 -28.315 -23.976  0.00  0.00           H
ATOM   1261  CB  VAL X  96     -22.463 -26.852 -24.599  0.00  0.00           C
ATOM   1262  HB  VAL X  96     -23.338 -27.475 -24.782  0.00  0.00           H
ATOM   1263  CG1 VAL X  96     -22.626 -26.455 -23.110  0.00  0.00           C
ATOM   1264 HG11 VAL X  96     -21.681 -26.022 -22.784  0.00  0.00           H
ATOM   1265 HG12 VAL X  96     -23.441 -25.747 -22.958  0.00  0.00           H
ATOM   1266 HG13 VAL X  96     -22.780 -27.358 -22.519  0.00  0.00           H
ATOM   1267  CG2 VAL X  96     -22.556 -25.614 -25.430  0.00  0.00           C
ATOM   1268 HG21 VAL X  96     -23.591 -25.366 -25.194  0.00  0.00           H
ATOM   1269 HG22 VAL X  96     -21.858 -24.846 -25.096  0.00  0.00           H
ATOM   1270 HG23 VAL X  96     -22.595 -25.859 -26.491  0.00  0.00           H
ATOM   1271  C   VAL X  96     -21.266 -28.578 -26.028  0.00  0.00           C
ATOM   1272  O   VAL X  96     -21.737 -29.670 -25.762  0.00  0.00           O
ATOM   1273  N   GLU X  97     -20.708 -28.273 -27.218  0.00  0.00           N
ATOM   1274  H   GLU X  97     -20.109 -27.462 -27.284  0.00  0.00           H
ATOM   1275  CA  GLU X  97     -20.695 -29.213 -28.348  0.00  0.00           C
ATOM   1276  HA  GLU X  97     -21.659 -29.721 -28.318  0.00  0.00           H
ATOM   1277  CB  GLU X  97     -20.607 -28.548 -29.747  0.00  0.00           C
ATOM   1278  HB2 GLU X  97     -20.038 -27.620 -29.682  0.00  0.00           H
ATOM   1279  HB3 GLU X  97     -20.254 -29.191 -30.554  0.00  0.00           H
ATOM   1280  CG  GLU X  97     -22.003 -28.069 -30.243  0.00  0.00           C
ATOM   1281  HG2 GLU X  97     -21.784 -27.534 -31.167  0.00  0.00           H
ATOM   1282  HG3 GLU X  97     -22.501 -29.008 -30.486  0.00  0.00           H
ATOM   1283  CD  GLU X  97     -22.700 -27.081 -29.331  0.00  0.00           C
ATOM   1284  OE1 GLU X  97     -23.751 -27.564 -28.792  0.00  0.00           O
ATOM   1285  OE2 GLU X  97     -22.328 -25.877 -29.207  0.00  0.00           O
ATOM   1286  C   GLU X  97     -19.713 -30.403 -28.208  0.00  0.00           C
ATOM   1287  O   GLU X  97     -20.136 -31.523 -28.323  0.00  0.00           O
ATOM   1288  N   CY3 X  98     -18.551 -30.240 -27.740  0.00  0.00           N
ATOM   1289  HN  CY3 X  98     -18.213 -29.321 -27.491  0.00  0.00           H
ATOM   1290  CA  CY3 X  98     -17.478 -31.217 -27.607  0.00  0.00           C
ATOM   1291  HA  CY3 X  98     -17.318 -31.656 -28.592  0.00  0.00           H
ATOM   1292  CB  CY3 X  98     -16.243 -30.449 -27.154  0.00  0.00           C
ATOM   1293  HB3 CY3 X  98     -15.679 -31.187 -26.583  0.00  0.00           H
ATOM   1294  HB2 CY3 X  98     -16.464 -29.660 -26.435  0.00  0.00           H
ATOM   1295  SG  CY3 X  98     -15.368 -29.711 -28.545  0.00  0.00           S
ATOM   1296  C   CY3 X  98     -17.923 -32.255 -26.562  0.00  0.00           C
ATOM   1297  O   CY3 X  98     -17.852 -33.471 -26.751  0.00  0.00           O
ATOM   1298  N   VAL X  99     -18.542 -31.809 -25.426  0.00  0.00           N
ATOM   1299  H   VAL X  99     -18.445 -30.831 -25.195  0.00  0.00           H
ATOM   1300  CA  VAL X  99     -19.196 -32.670 -24.508  0.00  0.00           C
ATOM   1301  HA  VAL X  99     -18.467 -33.368 -24.096  0.00  0.00           H
ATOM   1302  CB  VAL X  99     -19.736 -31.863 -23.302  0.00  0.00           C
ATOM   1303  HB  VAL X  99     -20.365 -31.056 -23.677  0.00  0.00           H
ATOM   1304  CG1 VAL X  99     -20.519 -32.630 -22.310  0.00  0.00           C
ATOM   1305 HG11 VAL X  99     -19.881 -33.376 -21.836  0.00  0.00           H
ATOM   1306 HG12 VAL X  99     -20.895 -31.884 -21.610  0.00  0.00           H
ATOM   1307 HG13 VAL X  99     -21.387 -33.138 -22.730  0.00  0.00           H
ATOM   1308  CG2 VAL X  99     -18.673 -31.111 -22.558  0.00  0.00           C
ATOM   1309 HG21 VAL X  99     -19.069 -30.459 -21.780  0.00  0.00           H
ATOM   1310 HG22 VAL X  99     -18.061 -31.849 -22.039  0.00  0.00           H
ATOM   1311 HG23 VAL X  99     -18.019 -30.526 -23.205  0.00  0.00           H
ATOM   1312  C   VAL X  99     -20.310 -33.449 -25.115  0.00  0.00           C
ATOM   1313  O   VAL X  99     -20.403 -34.695 -24.970  0.00  0.00           O
ATOM   1314  N   ASP X 100     -21.215 -32.824 -25.867  0.00  0.00           N
ATOM   1315  H   ASP X 100     -21.084 -31.861 -26.141  0.00  0.00           H
ATOM   1316  CA  ASP X 100     -22.344 -33.486 -26.590  0.00  0.00           C
ATOM   1317  HA  ASP X 100     -22.880 -33.932 -25.753  0.00  0.00           H
ATOM   1318  CB  ASP X 100     -23.174 -32.312 -27.159  0.00  0.00           C
ATOM   1319  HB2 ASP X 100     -23.502 -31.742 -26.289  0.00  0.00           H
ATOM   1320  HB3 ASP X 100     -22.636 -31.711 -27.892  0.00  0.00           H
ATOM   1321  CG  ASP X 100     -24.480 -32.934 -27.730  0.00  0.00           C
ATOM   1322  OD1 ASP X 100     -24.543 -33.206 -28.945  0.00  0.00           O
ATOM   1323  OD2 ASP X 100     -25.357 -33.239 -26.893  0.00  0.00           O
ATOM   1324  C   ASP X 100     -21.903 -34.478 -27.684  0.00  0.00           C
ATOM   1325  O   ASP X 100     -22.634 -35.412 -27.901  0.00  0.00           O
ATOM   1326  N   LEU X 101     -20.849 -34.246 -28.463  0.00  0.00           N
ATOM   1327  H   LEU X 101     -20.276 -33.428 -28.311  0.00  0.00           H
ATOM   1328  CA  LEU X 101     -20.388 -35.041 -29.532  0.00  0.00           C
ATOM   1329  HA  LEU X 101     -21.155 -35.499 -30.157  0.00  0.00           H
ATOM   1330  CB  LEU X 101     -19.709 -34.083 -30.472  0.00  0.00           C
ATOM   1331  HB2 LEU X 101     -20.416 -33.285 -30.701  0.00  0.00           H
ATOM   1332  HB3 LEU X 101     -18.866 -33.678 -29.912  0.00  0.00           H
ATOM   1333  CG  LEU X 101     -19.222 -34.675 -31.863  0.00  0.00           C
ATOM   1334  HG  LEU X 101     -20.008 -35.317 -32.260  0.00  0.00           H
ATOM   1335  CD1 LEU X 101     -18.961 -33.613 -32.924  0.00  0.00           C
ATOM   1336 HD11 LEU X 101     -18.741 -34.083 -33.882  0.00  0.00           H
ATOM   1337 HD12 LEU X 101     -19.886 -33.077 -33.136  0.00  0.00           H
ATOM   1338 HD13 LEU X 101     -18.232 -32.832 -32.710  0.00  0.00           H
ATOM   1339  CD2 LEU X 101     -17.859 -35.463 -31.813  0.00  0.00           C
ATOM   1340 HD21 LEU X 101     -17.973 -36.379 -31.234  0.00  0.00           H
ATOM   1341 HD22 LEU X 101     -17.544 -35.777 -32.808  0.00  0.00           H
ATOM   1342 HD23 LEU X 101     -17.174 -34.738 -31.373  0.00  0.00           H
ATOM   1343  C   LEU X 101     -19.637 -36.221 -28.999  0.00  0.00           C
ATOM   1344  O   LEU X 101     -19.960 -37.404 -29.366  0.00  0.00           O
ATOM   1345  N   LEU X 102     -18.746 -36.046 -28.073  0.00  0.00           N
ATOM   1346  H   LEU X 102     -18.684 -35.068 -27.831  0.00  0.00           H
ATOM   1347  CA  LEU X 102     -17.796 -37.086 -27.612  0.00  0.00           C
ATOM   1348  HA  LEU X 102     -17.858 -37.845 -28.392  0.00  0.00           H
ATOM   1349  CB  LEU X 102     -16.427 -36.365 -27.373  0.00  0.00           C
ATOM   1350  HB2 LEU X 102     -16.505 -35.507 -26.706  0.00  0.00           H
ATOM   1351  HB3 LEU X 102     -15.793 -37.132 -26.927  0.00  0.00           H
ATOM   1352  CG  LEU X 102     -15.858 -35.895 -28.753  0.00  0.00           C
ATOM   1353  HG  LEU X 102     -16.566 -35.262 -29.289  0.00  0.00           H
ATOM   1354  CD1 LEU X 102     -14.518 -35.157 -28.739  0.00  0.00           C
ATOM   1355 HD11 LEU X 102     -14.636 -34.156 -28.323  0.00  0.00           H
ATOM   1356 HD12 LEU X 102     -13.751 -35.739 -28.228  0.00  0.00           H
ATOM   1357 HD13 LEU X 102     -14.161 -34.964 -29.750  0.00  0.00           H
ATOM   1358  CD2 LEU X 102     -15.649 -37.128 -29.654  0.00  0.00           C
ATOM   1359 HD21 LEU X 102     -16.574 -37.555 -30.044  0.00  0.00           H
ATOM   1360 HD22 LEU X 102     -14.957 -36.962 -30.479  0.00  0.00           H
ATOM   1361 HD23 LEU X 102     -15.136 -37.911 -29.095  0.00  0.00           H
ATOM   1362  C   LEU X 102     -18.231 -37.774 -26.378  0.00  0.00           C
ATOM   1363  O   LEU X 102     -17.927 -38.981 -26.395  0.00  0.00           O
ATOM   1364  N   VAL X 103     -18.861 -37.217 -25.333  0.00  0.00           N
ATOM   1365  H   VAL X 103     -19.240 -36.294 -25.491  0.00  0.00           H
ATOM   1366  CA  VAL X 103     -19.242 -37.843 -24.094  0.00  0.00           C
ATOM   1367  HA  VAL X 103     -18.364 -38.461 -23.905  0.00  0.00           H
ATOM   1368  CB  VAL X 103     -19.389 -36.935 -22.881  0.00  0.00           C
ATOM   1369  HB  VAL X 103     -20.214 -36.231 -22.988  0.00  0.00           H
ATOM   1370  CG1 VAL X 103     -19.697 -37.618 -21.547  0.00  0.00           C
ATOM   1371 HG11 VAL X 103     -18.915 -38.282 -21.177  0.00  0.00           H
ATOM   1372 HG12 VAL X 103     -19.916 -36.922 -20.737  0.00  0.00           H
ATOM   1373 HG13 VAL X 103     -20.657 -38.124 -21.648  0.00  0.00           H
ATOM   1374  CG2 VAL X 103     -18.088 -36.201 -22.729  0.00  0.00           C
ATOM   1375 HG21 VAL X 103     -17.210 -36.828 -22.884  0.00  0.00           H
ATOM   1376 HG22 VAL X 103     -18.146 -35.394 -23.459  0.00  0.00           H
ATOM   1377 HG23 VAL X 103     -18.011 -35.614 -21.813  0.00  0.00           H
ATOM   1378  C   VAL X 103     -20.475 -38.672 -24.233  0.00  0.00           C
ATOM   1379  O   VAL X 103     -20.493 -39.881 -24.267  0.00  0.00           O
ATOM   1380  N   GLY X 104     -21.631 -38.029 -24.431  0.00  0.00           N
ATOM   1381  H   GLY X 104     -21.602 -37.023 -24.346  0.00  0.00           H
ATOM   1382  CA  GLY X 104     -22.905 -38.717 -24.647  0.00  0.00           C
ATOM   1383  HA2 GLY X 104     -22.876 -39.177 -25.635  0.00  0.00           H
ATOM   1384  HA3 GLY X 104     -22.962 -39.531 -23.924  0.00  0.00           H
ATOM   1385  C   GLY X 104     -24.142 -37.708 -24.497  0.00  0.00           C
ATOM   1386  O   GLY X 104     -23.904 -36.515 -24.259  0.00  0.00           O
ATOM   1387  N   PRO X 105     -25.395 -38.202 -24.588  0.00  0.00           N
ATOM   1388  CD  PRO X 105     -25.769 -39.600 -24.895  0.00  0.00           C
ATOM   1389  HD2 PRO X 105     -25.102 -40.349 -24.466  0.00  0.00           H
ATOM   1390  HD3 PRO X 105     -25.766 -39.727 -25.977  0.00  0.00           H
ATOM   1391  CG  PRO X 105     -27.180 -39.648 -24.339  0.00  0.00           C
ATOM   1392  HG2 PRO X 105     -27.116 -39.781 -23.259  0.00  0.00           H
ATOM   1393  HG3 PRO X 105     -27.817 -40.438 -24.737  0.00  0.00           H
ATOM   1394  CB  PRO X 105     -27.771 -38.268 -24.622  0.00  0.00           C
ATOM   1395  HB2 PRO X 105     -28.649 -38.004 -24.032  0.00  0.00           H
ATOM   1396  HB3 PRO X 105     -28.087 -38.048 -25.641  0.00  0.00           H
ATOM   1397  CA  PRO X 105     -26.594 -37.417 -24.255  0.00  0.00           C
ATOM   1398  HA  PRO X 105     -26.616 -36.544 -24.907  0.00  0.00           H
ATOM   1399  C   PRO X 105     -26.714 -37.015 -22.794  0.00  0.00           C
ATOM   1400  O   PRO X 105     -26.435 -37.784 -21.914  0.00  0.00           O
ATOM   1401  N   GLY X 106     -27.189 -35.826 -22.440  0.00  0.00           N
ATOM   1402  H   GLY X 106     -27.358 -35.156 -23.176  0.00  0.00           H
ATOM   1403  CA  GLY X 106     -27.395 -35.287 -21.099  0.00  0.00           C
ATOM   1404  HA2 GLY X 106     -28.096 -34.456 -21.185  0.00  0.00           H
ATOM   1405  HA3 GLY X 106     -27.797 -36.143 -20.558  0.00  0.00           H
ATOM   1406  C   GLY X 106     -26.103 -34.932 -20.320  0.00  0.00           C
ATOM   1407  O   GLY X 106     -26.166 -34.652 -19.148  0.00  0.00           O
ATOM   1408  N   ALA X 107     -24.954 -35.164 -21.003  0.00  0.00           N
ATOM   1409  H   ALA X 107     -25.134 -35.658 -21.866  0.00  0.00           H
ATOM   1410  CA  ALA X 107     -23.606 -35.074 -20.372  0.00  0.00           C
ATOM   1411  HA  ALA X 107     -23.721 -35.683 -19.475  0.00  0.00           H
ATOM   1412  CB  ALA X 107     -22.630 -35.785 -21.303  0.00  0.00           C
ATOM   1413  HB1 ALA X 107     -22.906 -36.837 -21.373  0.00  0.00           H
ATOM   1414  HB2 ALA X 107     -22.514 -35.337 -22.290  0.00  0.00           H
ATOM   1415  HB3 ALA X 107     -21.651 -35.765 -20.825  0.00  0.00           H
ATOM   1416  C   ALA X 107     -23.292 -33.573 -19.914  0.00  0.00           C
ATOM   1417  O   ALA X 107     -22.845 -33.308 -18.800  0.00  0.00           O
ATOM   1418  N   ALA X 108     -23.461 -32.579 -20.767  0.00  0.00           N
ATOM   1419  H   ALA X 108     -23.775 -32.776 -21.707  0.00  0.00           H
ATOM   1420  CA  ALA X 108     -23.186 -31.229 -20.426  0.00  0.00           C
ATOM   1421  HA  ALA X 108     -22.181 -31.252 -20.005  0.00  0.00           H
ATOM   1422  CB  ALA X 108     -23.397 -30.419 -21.656  0.00  0.00           C
ATOM   1423  HB1 ALA X 108     -23.482 -29.381 -21.333  0.00  0.00           H
ATOM   1424  HB2 ALA X 108     -22.497 -30.505 -22.264  0.00  0.00           H
ATOM   1425  HB3 ALA X 108     -24.258 -30.761 -22.229  0.00  0.00           H
ATOM   1426  C   ALA X 108     -24.161 -30.782 -19.281  0.00  0.00           C
ATOM   1427  O   ALA X 108     -23.733 -30.049 -18.372  0.00  0.00           O
ATOM   1428  N   GLN X 109     -25.406 -31.277 -19.292  0.00  0.00           N
ATOM   1429  H   GLN X 109     -25.727 -31.946 -19.977  0.00  0.00           H
ATOM   1430  CA  GLN X 109     -26.340 -31.159 -18.080  0.00  0.00           C
ATOM   1431  HA  GLN X 109     -26.540 -30.111 -17.853  0.00  0.00           H
ATOM   1432  CB  GLN X 109     -27.688 -31.787 -18.438  0.00  0.00           C
ATOM   1433  HB2 GLN X 109     -27.517 -32.797 -18.811  0.00  0.00           H
ATOM   1434  HB3 GLN X 109     -28.342 -31.781 -17.566  0.00  0.00           H
ATOM   1435  CG  GLN X 109     -28.403 -30.948 -19.578  0.00  0.00           C
ATOM   1436  HG2 GLN X 109     -27.669 -30.427 -20.192  0.00  0.00           H
ATOM   1437  HG3 GLN X 109     -28.869 -31.647 -20.272  0.00  0.00           H
ATOM   1438  CD  GLN X 109     -29.403 -29.892 -19.058  0.00  0.00           C
ATOM   1439  OE1 GLN X 109     -29.456 -29.451 -17.890  0.00  0.00           O
ATOM   1440  NE2 GLN X 109     -30.212 -29.443 -19.967  0.00  0.00           N
ATOM   1441 HE21 GLN X 109     -30.703 -28.585 -19.763  0.00  0.00           H
ATOM   1442 HE22 GLN X 109     -30.497 -30.091 -20.687  0.00  0.00           H
ATOM   1443  C   GLN X 109     -25.753 -31.748 -16.781  0.00  0.00           C
ATOM   1444  O   GLN X 109     -25.584 -31.065 -15.811  0.00  0.00           O
ATOM   1445  N   ALA X 110     -25.427 -33.048 -16.817  0.00  0.00           N
ATOM   1446  H   ALA X 110     -25.572 -33.539 -17.687  0.00  0.00           H
ATOM   1447  CA  ALA X 110     -24.720 -33.754 -15.674  0.00  0.00           C
ATOM   1448  HA  ALA X 110     -25.498 -33.733 -14.911  0.00  0.00           H
ATOM   1449  CB  ALA X 110     -24.379 -35.135 -16.102  0.00  0.00           C
ATOM   1450  HB1 ALA X 110     -23.503 -35.215 -16.746  0.00  0.00           H
ATOM   1451  HB2 ALA X 110     -24.149 -35.777 -15.252  0.00  0.00           H
ATOM   1452  HB3 ALA X 110     -25.198 -35.678 -16.572  0.00  0.00           H
ATOM   1453  C   ALA X 110     -23.423 -33.036 -15.195  0.00  0.00           C
ATOM   1454  O   ALA X 110     -23.047 -33.274 -14.033  0.00  0.00           O
ATOM   1455  N   ALA X 111     -22.817 -32.208 -16.018  0.00  0.00           N
ATOM   1456  H   ALA X 111     -23.201 -32.091 -16.945  0.00  0.00           H
ATOM   1457  CA  ALA X 111     -21.731 -31.314 -15.705  0.00  0.00           C
ATOM   1458  HA  ALA X 111     -21.169 -31.802 -14.908  0.00  0.00           H
ATOM   1459  CB  ALA X 111     -20.783 -31.284 -16.863  0.00  0.00           C
ATOM   1460  HB1 ALA X 111     -21.203 -30.754 -17.718  0.00  0.00           H
ATOM   1461  HB2 ALA X 111     -19.859 -30.854 -16.475  0.00  0.00           H
ATOM   1462  HB3 ALA X 111     -20.550 -32.299 -17.185  0.00  0.00           H
ATOM   1463  C   ALA X 111     -22.135 -29.954 -15.100  0.00  0.00           C
ATOM   1464  O   ALA X 111     -21.752 -29.637 -13.966  0.00  0.00           O
ATOM   1465  N   ILE X 112     -23.063 -29.245 -15.805  0.00  0.00           N
ATOM   1466  H   ILE X 112     -23.295 -29.666 -16.693  0.00  0.00           H
ATOM   1467  CA  ILE X 112     -23.743 -28.032 -15.326  0.00  0.00           C
ATOM   1468  HA  ILE X 112     -22.982 -27.253 -15.282  0.00  0.00           H
ATOM   1469  CB  ILE X 112     -24.834 -27.632 -16.288  0.00  0.00           C
ATOM   1470  HB  ILE X 112     -25.439 -28.502 -16.545  0.00  0.00           H
ATOM   1471  CG2 ILE X 112     -25.799 -26.564 -15.699  0.00  0.00           C
ATOM   1472 HG21 ILE X 112     -26.451 -26.974 -14.928  0.00  0.00           H
ATOM   1473 HG22 ILE X 112     -25.219 -25.798 -15.183  0.00  0.00           H
ATOM   1474 HG23 ILE X 112     -26.247 -25.976 -16.501  0.00  0.00           H
ATOM   1475  CG1 ILE X 112     -24.190 -27.059 -17.631  0.00  0.00           C
ATOM   1476 HG12 ILE X 112     -23.620 -26.144 -17.467  0.00  0.00           H
ATOM   1477 HG13 ILE X 112     -23.440 -27.740 -18.032  0.00  0.00           H
ATOM   1478  CD1 ILE X 112     -25.227 -26.933 -18.857  0.00  0.00           C
ATOM   1479 HD11 ILE X 112     -25.782 -27.865 -18.965  0.00  0.00           H
ATOM   1480 HD12 ILE X 112     -25.820 -26.026 -18.737  0.00  0.00           H
ATOM   1481 HD13 ILE X 112     -24.666 -26.815 -19.784  0.00  0.00           H
ATOM   1482  C   ILE X 112     -24.285 -28.260 -13.944  0.00  0.00           C
ATOM   1483  O   ILE X 112     -24.028 -27.431 -13.041  0.00  0.00           O
ATOM   1484  N   LYS X 113     -25.017 -29.345 -13.737  0.00  0.00           N
ATOM   1485  H   LYS X 113     -25.051 -29.969 -14.531  0.00  0.00           H
ATOM   1486  CA  LYS X 113     -25.737 -29.592 -12.468  0.00  0.00           C
ATOM   1487  HA  LYS X 113     -26.179 -28.644 -12.162  0.00  0.00           H
ATOM   1488  CB  LYS X 113     -26.985 -30.459 -12.748  0.00  0.00           C
ATOM   1489  HB2 LYS X 113     -26.562 -31.347 -13.218  0.00  0.00           H
ATOM   1490  HB3 LYS X 113     -27.441 -30.826 -11.829  0.00  0.00           H
ATOM   1491  CG  LYS X 113     -28.150 -29.854 -13.566  0.00  0.00           C
ATOM   1492  HG2 LYS X 113     -28.559 -29.036 -12.972  0.00  0.00           H
ATOM   1493  HG3 LYS X 113     -27.746 -29.497 -14.514  0.00  0.00           H
ATOM   1494  CD  LYS X 113     -29.326 -30.746 -13.835  0.00  0.00           C
ATOM   1495  HD2 LYS X 113     -28.983 -31.697 -14.242  0.00  0.00           H
ATOM   1496  HD3 LYS X 113     -29.766 -31.089 -12.898  0.00  0.00           H
ATOM   1497  CE  LYS X 113     -30.355 -30.059 -14.724  0.00  0.00           C
ATOM   1498  HE2 LYS X 113     -30.566 -29.120 -14.214  0.00  0.00           H
ATOM   1499  HE3 LYS X 113     -29.791 -29.883 -15.641  0.00  0.00           H
ATOM   1500  NZ  LYS X 113     -31.587 -30.908 -14.897  0.00  0.00           N
ATOM   1501  HZ1 LYS X 113     -32.234 -30.536 -15.577  0.00  0.00           H
ATOM   1502  HZ2 LYS X 113     -31.280 -31.813 -15.223  0.00  0.00           H
ATOM   1503  HZ3 LYS X 113     -32.159 -30.954 -14.067  0.00  0.00           H
ATOM   1504  C   LYS X 113     -24.893 -30.138 -11.311  0.00  0.00           C
ATOM   1505  O   LYS X 113     -25.270 -30.032 -10.098  0.00  0.00           O
ATOM   1506  N   GLU X 114     -23.747 -30.732 -11.649  0.00  0.00           N
ATOM   1507  H   GLU X 114     -23.513 -30.896 -12.618  0.00  0.00           H
ATOM   1508  CA  GLU X 114     -22.743 -31.167 -10.610  0.00  0.00           C
ATOM   1509  HA  GLU X 114     -23.183 -31.716  -9.778  0.00  0.00           H
ATOM   1510  CB  GLU X 114     -21.674 -32.185 -11.161  0.00  0.00           C
ATOM   1511  HB2 GLU X 114     -22.194 -33.024 -11.624  0.00  0.00           H
ATOM   1512  HB3 GLU X 114     -21.085 -31.765 -11.976  0.00  0.00           H
ATOM   1513  CG  GLU X 114     -20.671 -32.662 -10.150  0.00  0.00           C
ATOM   1514  HG2 GLU X 114     -19.877 -33.196 -10.672  0.00  0.00           H
ATOM   1515  HG3 GLU X 114     -20.242 -31.817  -9.611  0.00  0.00           H
ATOM   1516  CD  GLU X 114     -21.258 -33.757  -9.319  0.00  0.00           C
ATOM   1517  OE1 GLU X 114     -21.357 -33.565  -8.089  0.00  0.00           O
ATOM   1518  OE2 GLU X 114     -21.793 -34.693  -9.943  0.00  0.00           O
ATOM   1519  C   GLU X 114     -22.038 -29.972 -10.042  0.00  0.00           C
ATOM   1520  O   GLU X 114     -21.508 -29.184 -10.814  0.00  0.00           O
ATOM   1521  N   ASP X 115     -21.904 -29.800  -8.771  0.00  0.00           N
ATOM   1522  H   ASP X 115     -22.549 -30.356  -8.227  0.00  0.00           H
ATOM   1523  CA  ASP X 115     -21.283 -28.700  -8.027  0.00  0.00           C
ATOM   1524  HA  ASP X 115     -20.395 -28.313  -8.528  0.00  0.00           H
ATOM   1525  CB  ASP X 115     -22.242 -27.470  -7.871  0.00  0.00           C
ATOM   1526  HB2 ASP X 115     -22.916 -27.422  -8.726  0.00  0.00           H
ATOM   1527  HB3 ASP X 115     -22.902 -27.707  -7.036  0.00  0.00           H
ATOM   1528  CG  ASP X 115     -21.560 -26.136  -7.604  0.00  0.00           C
ATOM   1529  OD1 ASP X 115     -20.323 -26.138  -7.622  0.00  0.00           O
ATOM   1530  OD2 ASP X 115     -22.229 -25.093  -7.347  0.00  0.00           O
ATOM   1531  C   ASP X 115     -20.860 -29.362  -6.629  0.00  0.00           C
ATOM   1532  O   ASP X 115     -21.744 -29.552  -5.794  0.00  0.00           O
ATOM   1533  N   PRO X 116     -19.518 -29.488  -6.354  0.00  0.00           N
ATOM   1534  CD  PRO X 116     -19.073 -29.906  -5.039  0.00  0.00           C
ATOM   1535  HD2 PRO X 116     -19.488 -30.868  -4.738  0.00  0.00           H
ATOM   1536  HD3 PRO X 116     -19.410 -29.113  -4.371  0.00  0.00           H
ATOM   1537  CG  PRO X 116     -17.548 -29.916  -5.236  0.00  0.00           C
ATOM   1538  HG2 PRO X 116     -17.330 -30.923  -5.590  0.00  0.00           H
ATOM   1539  HG3 PRO X 116     -16.916 -29.664  -4.384  0.00  0.00           H
ATOM   1540  CB  PRO X 116     -17.165 -28.936  -6.350  0.00  0.00           C
ATOM   1541  HB2 PRO X 116     -16.272 -29.327  -6.837  0.00  0.00           H
ATOM   1542  HB3 PRO X 116     -16.975 -27.955  -5.915  0.00  0.00           H
ATOM   1543  CA  PRO X 116     -18.411 -29.003  -7.233  0.00  0.00           C
ATOM   1544  HA  PRO X 116     -18.478 -28.040  -7.738  0.00  0.00           H
ATOM   1545  C   PRO X 116     -18.180 -30.046  -8.280  0.00  0.00           C
ATOM   1546  O   PRO X 116     -18.100 -31.217  -8.018  0.00  0.00           O
ATOM   1547  N   TRP X 117     -17.973 -29.583  -9.489  0.00  0.00           N
ATOM   1548  H   TRP X 117     -18.031 -28.593  -9.679  0.00  0.00           H
ATOM   1549  CA  TRP X 117     -17.531 -30.436 -10.622  0.00  0.00           C
ATOM   1550  HA  TRP X 117     -18.004 -31.416 -10.555  0.00  0.00           H
ATOM   1551  CB  TRP X 117     -18.001 -29.792 -11.861  0.00  0.00           C
ATOM   1552  HB2 TRP X 117     -19.086 -29.880 -11.899  0.00  0.00           H
ATOM   1553  HB3 TRP X 117     -17.717 -28.742 -11.787  0.00  0.00           H
ATOM   1554  CG  TRP X 117     -17.541 -30.189 -13.290  0.00  0.00           C
ATOM   1555  CD1 TRP X 117     -16.923 -29.345 -14.173  0.00  0.00           C
ATOM   1556  HD1 TRP X 117     -16.615 -28.353 -13.880  0.00  0.00           H
ATOM   1557  NE1 TRP X 117     -16.575 -30.015 -15.363  0.00  0.00           N
ATOM   1558  HE1 TRP X 117     -15.786 -29.784 -15.951  0.00  0.00           H
ATOM   1559  CE2 TRP X 117     -17.105 -31.317 -15.416  0.00  0.00           C
ATOM   1560  CZ2 TRP X 117     -16.953 -32.435 -16.242  0.00  0.00           C
ATOM   1561  HZ2 TRP X 117     -16.367 -32.279 -17.135  0.00  0.00           H
ATOM   1562  CH2 TRP X 117     -17.564 -33.652 -15.970  0.00  0.00           C
ATOM   1563  HH2 TRP X 117     -17.443 -34.549 -16.558  0.00  0.00           H
ATOM   1564  CZ3 TRP X 117     -18.401 -33.745 -14.816  0.00  0.00           C
ATOM   1565  HZ3 TRP X 117     -18.915 -34.660 -14.558  0.00  0.00           H
ATOM   1566  CE3 TRP X 117     -18.425 -32.705 -13.886  0.00  0.00           C
ATOM   1567  HE3 TRP X 117     -18.946 -32.710 -12.939  0.00  0.00           H
ATOM   1568  CD2 TRP X 117     -17.706 -31.493 -14.082  0.00  0.00           C
ATOM   1569  C   TRP X 117     -16.004 -30.609 -10.780  0.00  0.00           C
ATOM   1570  O   TRP X 117     -15.325 -29.593 -10.486  0.00  0.00           O
ATOM   1571  N   ASN X 118     -15.480 -31.787 -11.071  0.00  0.00           N
ATOM   1572  H   ASN X 118     -16.138 -32.520 -11.291  0.00  0.00           H
ATOM   1573  CA  ASN X 118     -14.094 -32.018 -11.566  0.00  0.00           C
ATOM   1574  HA  ASN X 118     -13.510 -31.097 -11.557  0.00  0.00           H
ATOM   1575  CB  ASN X 118     -13.448 -33.045 -10.637  0.00  0.00           C
ATOM   1576  HB2 ASN X 118     -14.148 -33.861 -10.459  0.00  0.00           H
ATOM   1577  HB3 ASN X 118     -12.556 -33.542 -11.020  0.00  0.00           H
ATOM   1578  CG  ASN X 118     -13.185 -32.698  -9.160  0.00  0.00           C
ATOM   1579  OD1 ASN X 118     -12.605 -33.451  -8.393  0.00  0.00           O
ATOM   1580  ND2 ASN X 118     -13.498 -31.450  -8.811  0.00  0.00           N
ATOM   1581 HD21 ASN X 118     -13.273 -31.178  -7.865  0.00  0.00           H
ATOM   1582 HD22 ASN X 118     -13.938 -30.795  -9.441  0.00  0.00           H
ATOM   1583  C   ASN X 118     -14.062 -32.486 -13.006  0.00  0.00           C
ATOM   1584  O   ASN X 118     -14.667 -33.430 -13.366  0.00  0.00           O
ATOM   1585  N   CY3 X 119     -13.361 -31.742 -13.904  0.00  0.00           N
ATOM   1586  HN  CY3 X 119     -13.015 -30.840 -13.608  0.00  0.00           H
ATOM   1587  CA  CY3 X 119     -13.354 -31.968 -15.346  0.00  0.00           C
ATOM   1588  HA  CY3 X 119     -14.412 -31.943 -15.609  0.00  0.00           H
ATOM   1589  CB  CY3 X 119     -12.678 -30.705 -16.030  0.00  0.00           C
ATOM   1590  HB3 CY3 X 119     -12.983 -29.764 -15.572  0.00  0.00           H
ATOM   1591  HB2 CY3 X 119     -12.853 -30.757 -17.105  0.00  0.00           H
ATOM   1592  SG  CY3 X 119     -10.907 -30.843 -15.885  0.00  0.00           S
ATOM   1593  C   CY3 X 119     -12.804 -33.294 -15.937  0.00  0.00           C
ATOM   1594  O   CY3 X 119     -12.225 -34.178 -15.322  0.00  0.00           O
ATOM   1595  N   TYR X 120     -12.995 -33.329 -17.271  0.00  0.00           N
ATOM   1596  H   TYR X 120     -13.581 -32.682 -17.778  0.00  0.00           H
ATOM   1597  CA  TYR X 120     -12.364 -34.364 -18.097  0.00  0.00           C
ATOM   1598  HA  TYR X 120     -12.825 -35.313 -17.825  0.00  0.00           H
ATOM   1599  CB  TYR X 120     -12.731 -34.076 -19.554  0.00  0.00           C
ATOM   1600  HB2 TYR X 120     -12.241 -33.141 -19.828  0.00  0.00           H
ATOM   1601  HB3 TYR X 120     -12.462 -34.856 -20.266  0.00  0.00           H
ATOM   1602  CG  TYR X 120     -14.264 -33.824 -19.661  0.00  0.00           C
ATOM   1603  CD1 TYR X 120     -15.159 -34.926 -19.398  0.00  0.00           C
ATOM   1604  HD1 TYR X 120     -14.723 -35.842 -19.030  0.00  0.00           H
ATOM   1605  CE1 TYR X 120     -16.524 -34.634 -19.319  0.00  0.00           C
ATOM   1606  HE1 TYR X 120     -17.171 -35.461 -19.066  0.00  0.00           H
ATOM   1607  CZ  TYR X 120     -17.086 -33.304 -19.678  0.00  0.00           C
ATOM   1608  OH  TYR X 120     -18.406 -33.022 -19.516  0.00  0.00           O
ATOM   1609  HH  TYR X 120     -19.011 -33.601 -19.048  0.00  0.00           H
ATOM   1610  CE2 TYR X 120     -16.178 -32.287 -19.918  0.00  0.00           C
ATOM   1611  HE2 TYR X 120     -16.531 -31.293 -20.147  0.00  0.00           H
ATOM   1612  CD2 TYR X 120     -14.802 -32.492 -19.878  0.00  0.00           C
ATOM   1613  HD2 TYR X 120     -14.156 -31.640 -20.030  0.00  0.00           H
ATOM   1614  C   TYR X 120     -10.837 -34.555 -17.937  0.00  0.00           C
ATOM   1615  O   TYR X 120     -10.404 -35.509 -18.503  0.00  0.00           O
ATOM   1616  N   MET X 121     -10.054 -33.744 -17.254  0.00  0.00           N
ATOM   1617  H   MET X 121     -10.571 -32.981 -16.841  0.00  0.00           H
ATOM   1618  CA  MET X 121      -8.661 -33.935 -16.899  0.00  0.00           C
ATOM   1619  HA  MET X 121      -8.332 -34.832 -17.424  0.00  0.00           H
ATOM   1620  CB  MET X 121      -7.817 -32.695 -17.399  0.00  0.00           C
ATOM   1621  HB2 MET X 121      -8.080 -31.820 -16.805  0.00  0.00           H
ATOM   1622  HB3 MET X 121      -6.755 -32.871 -17.233  0.00  0.00           H
ATOM   1623  CG  MET X 121      -8.054 -32.383 -18.923  0.00  0.00           C
ATOM   1624  HG2 MET X 121      -7.973 -33.326 -19.465  0.00  0.00           H
ATOM   1625  HG3 MET X 121      -9.113 -32.144 -19.027  0.00  0.00           H
ATOM   1626  SD  MET X 121      -7.179 -31.025 -19.618  0.00  0.00           S
ATOM   1627  CE  MET X 121      -5.568 -31.827 -19.758  0.00  0.00           C
ATOM   1628  HE1 MET X 121      -4.880 -31.278 -20.400  0.00  0.00           H
ATOM   1629  HE2 MET X 121      -5.155 -32.061 -18.777  0.00  0.00           H
ATOM   1630  HE3 MET X 121      -5.739 -32.756 -20.302  0.00  0.00           H
ATOM   1631  C   MET X 121      -8.375 -34.032 -15.378  0.00  0.00           C
ATOM   1632  O   MET X 121      -7.283 -34.380 -14.974  0.00  0.00           O
ATOM   1633  N   CY3 X 122      -9.414 -33.681 -14.526  0.00  0.00           N
ATOM   1634  HN  CY3 X 122     -10.253 -33.328 -14.963  0.00  0.00           H
ATOM   1635  CA  CY3 X 122      -9.371 -33.855 -13.089  0.00  0.00           C
ATOM   1636  HA  CY3 X 122      -8.352 -33.584 -12.811  0.00  0.00           H
ATOM   1637  CB  CY3 X 122     -10.343 -32.911 -12.345  0.00  0.00           C
ATOM   1638  HB3 CY3 X 122     -10.645 -33.368 -11.402  0.00  0.00           H
ATOM   1639  HB2 CY3 X 122     -11.225 -32.778 -12.971  0.00  0.00           H
ATOM   1640  SG  CY3 X 122      -9.567 -31.257 -11.996  0.00  0.00           S
ATOM   1641  C   CY3 X 122      -9.500 -35.362 -12.626  0.00  0.00           C
ATOM   1642  O   CY3 X 122     -10.339 -35.756 -11.814  0.00  0.00           O
ATOM   1643  N   GLY X 123      -8.459 -36.048 -13.087  0.00  0.00           N
ATOM   1644  H   GLY X 123      -7.858 -35.427 -13.609  0.00  0.00           H
ATOM   1645  CA  GLY X 123      -8.395 -37.435 -13.211  0.00  0.00           C
ATOM   1646  HA2 GLY X 123      -7.364 -37.728 -13.408  0.00  0.00           H
ATOM   1647  HA3 GLY X 123      -8.602 -37.900 -12.247  0.00  0.00           H
ATOM   1648  C   GLY X 123      -9.226 -37.966 -14.357  0.00  0.00           C
ATOM   1649  O   GLY X 123      -9.412 -37.287 -15.388  0.00  0.00           O
ATOM   1650  N   HIE X 124      -9.818 -39.166 -14.242  0.00  0.00           N
ATOM   1651  H   HIE X 124      -9.491 -39.721 -13.464  0.00  0.00           H
ATOM   1652  CA  HIE X 124     -10.636 -39.889 -15.248  0.00  0.00           C
ATOM   1653  HA  HIE X 124     -11.112 -39.179 -15.924  0.00  0.00           H
ATOM   1654  CB  HIE X 124      -9.642 -40.788 -16.010  0.00  0.00           C
ATOM   1655  HB2 HIE X 124      -8.918 -40.201 -16.575  0.00  0.00           H
ATOM   1656  HB3 HIE X 124      -9.191 -41.503 -15.322  0.00  0.00           H
ATOM   1657  CG  HIE X 124     -10.369 -41.541 -17.000  0.00  0.00           C
ATOM   1658  ND1 HIE X 124     -10.841 -42.893 -16.841  0.00  0.00           N
ATOM   1659  CE1 HIE X 124     -11.522 -43.161 -17.990  0.00  0.00           C
ATOM   1660  HE1 HIE X 124     -12.057 -44.085 -18.150  0.00  0.00           H
ATOM   1661  NE2 HIE X 124     -11.524 -42.141 -18.758  0.00  0.00           N
ATOM   1662  HE2 HIE X 124     -12.021 -42.149 -19.638  0.00  0.00           H
ATOM   1663  CD2 HIE X 124     -10.812 -41.085 -18.211  0.00  0.00           C
ATOM   1664  HD2 HIE X 124     -10.588 -40.132 -18.667  0.00  0.00           H
ATOM   1665  C   HIE X 124     -11.799 -40.709 -14.653  0.00  0.00           C
ATOM   1666  O   HIE X 124     -11.658 -41.304 -13.603  0.00  0.00           O
ATOM   1667  N   LYS X 125     -12.971 -40.832 -15.338  0.00  0.00           N
ATOM   1668  H   LYS X 125     -13.090 -40.255 -16.158  0.00  0.00           H
ATOM   1669  CA  LYS X 125     -14.064 -41.720 -15.014  0.00  0.00           C
ATOM   1670  HA  LYS X 125     -13.781 -42.500 -14.307  0.00  0.00           H
ATOM   1671  CB  LYS X 125     -15.150 -40.837 -14.345  0.00  0.00           C
ATOM   1672  HB2 LYS X 125     -15.436 -40.164 -15.153  0.00  0.00           H
ATOM   1673  HB3 LYS X 125     -16.023 -41.421 -14.057  0.00  0.00           H
ATOM   1674  CG  LYS X 125     -14.738 -40.142 -13.051  0.00  0.00           C
ATOM   1675  HG2 LYS X 125     -14.236 -40.945 -12.511  0.00  0.00           H
ATOM   1676  HG3 LYS X 125     -13.918 -39.445 -13.224  0.00  0.00           H
ATOM   1677  CD  LYS X 125     -15.874 -39.439 -12.313  0.00  0.00           C
ATOM   1678  HD2 LYS X 125     -16.400 -38.734 -12.957  0.00  0.00           H
ATOM   1679  HD3 LYS X 125     -16.553 -40.238 -12.013  0.00  0.00           H
ATOM   1680  CE  LYS X 125     -15.196 -38.722 -11.123  0.00  0.00           C
ATOM   1681  HE2 LYS X 125     -15.949 -38.404 -10.402  0.00  0.00           H
ATOM   1682  HE3 LYS X 125     -14.633 -39.504 -10.613  0.00  0.00           H
ATOM   1683  NZ  LYS X 125     -14.317 -37.608 -11.477  0.00  0.00           N
ATOM   1684  HZ1 LYS X 125     -14.793 -36.945 -12.071  0.00  0.00           H
ATOM   1685  HZ2 LYS X 125     -13.945 -37.074 -10.705  0.00  0.00           H
ATOM   1686  HZ3 LYS X 125     -13.541 -37.846 -12.079  0.00  0.00           H
ATOM   1687  C   LYS X 125     -14.638 -42.478 -16.237  0.00  0.00           C
ATOM   1688  O   LYS X 125     -14.556 -41.987 -17.341  0.00  0.00           O
ATOM   1689  N   GLY X 126     -15.409 -43.527 -16.034  0.00  0.00           N
ATOM   1690  H   GLY X 126     -15.492 -43.799 -15.065  0.00  0.00           H
ATOM   1691  CA  GLY X 126     -15.961 -44.360 -17.088  0.00  0.00           C
ATOM   1692  HA2 GLY X 126     -15.187 -44.719 -17.766  0.00  0.00           H
ATOM   1693  HA3 GLY X 126     -16.350 -45.323 -16.756  0.00  0.00           H
ATOM   1694  C   GLY X 126     -17.101 -43.658 -17.819  0.00  0.00           C
ATOM   1695  O   GLY X 126     -17.321 -43.934 -18.986  0.00  0.00           O
ATOM   1696  N   THR X 127     -17.737 -42.702 -17.121  0.00  0.00           N
ATOM   1697  H   THR X 127     -17.495 -42.665 -16.141  0.00  0.00           H
ATOM   1698  CA  THR X 127     -18.819 -41.886 -17.519  0.00  0.00           C
ATOM   1699  HA  THR X 127     -19.632 -42.367 -18.063  0.00  0.00           H
ATOM   1700  CB  THR X 127     -19.457 -41.323 -16.262  0.00  0.00           C
ATOM   1701  HB  THR X 127     -20.113 -40.488 -16.508  0.00  0.00           H
ATOM   1702  CG2 THR X 127     -20.418 -42.279 -15.664  0.00  0.00           C
ATOM   1703 HG21 THR X 127     -20.984 -41.752 -14.897  0.00  0.00           H
ATOM   1704 HG22 THR X 127     -21.168 -42.496 -16.425  0.00  0.00           H
ATOM   1705 HG23 THR X 127     -19.869 -43.138 -15.277  0.00  0.00           H
ATOM   1706  OG1 THR X 127     -18.525 -40.963 -15.296  0.00  0.00           O
ATOM   1707  HG1 THR X 127     -18.288 -40.046 -15.449  0.00  0.00           H
ATOM   1708  C   THR X 127     -18.370 -40.668 -18.419  0.00  0.00           C
ATOM   1709  O   THR X 127     -19.245 -39.996 -18.924  0.00  0.00           O
ATOM   1710  N   TYR X 128     -17.096 -40.425 -18.600  0.00  0.00           N
ATOM   1711  H   TYR X 128     -16.409 -41.081 -18.257  0.00  0.00           H
ATOM   1712  CA  TYR X 128     -16.493 -39.359 -19.412  0.00  0.00           C
ATOM   1713  HA  TYR X 128     -17.113 -38.500 -19.154  0.00  0.00           H
ATOM   1714  CB  TYR X 128     -14.993 -39.090 -19.041  0.00  0.00           C
ATOM   1715  HB2 TYR X 128     -14.431 -40.020 -19.127  0.00  0.00           H
ATOM   1716  HB3 TYR X 128     -14.651 -38.344 -19.759  0.00  0.00           H
ATOM   1717  CG  TYR X 128     -14.643 -38.494 -17.719  0.00  0.00           C
ATOM   1718  CD1 TYR X 128     -15.633 -38.273 -16.768  0.00  0.00           C
ATOM   1719  HD1 TYR X 128     -16.639 -38.615 -16.964  0.00  0.00           H
ATOM   1720  CE1 TYR X 128     -15.454 -37.337 -15.717  0.00  0.00           C
ATOM   1721  HE1 TYR X 128     -16.285 -37.160 -15.051  0.00  0.00           H
ATOM   1722  CZ  TYR X 128     -14.119 -37.036 -15.305  0.00  0.00           C
ATOM   1723  OH  TYR X 128     -13.744 -36.449 -14.136  0.00  0.00           O
ATOM   1724  HH  TYR X 128     -13.775 -35.491 -14.077  0.00  0.00           H
ATOM   1725  CE2 TYR X 128     -13.086 -37.352 -16.235  0.00  0.00           C
ATOM   1726  HE2 TYR X 128     -12.081 -37.017 -16.023  0.00  0.00           H
ATOM   1727  CD2 TYR X 128     -13.352 -38.071 -17.472  0.00  0.00           C
ATOM   1728  HD2 TYR X 128     -12.584 -38.060 -18.230  0.00  0.00           H
ATOM   1729  C   TYR X 128     -16.592 -39.606 -20.944  0.00  0.00           C
ATOM   1730  O   TYR X 128     -16.037 -38.849 -21.786  0.00  0.00           O
ATOM   1731  N   GLY X 129     -17.234 -40.691 -21.319  0.00  0.00           N
ATOM   1732  H   GLY X 129     -17.750 -41.079 -20.542  0.00  0.00           H
ATOM   1733  CA  GLY X 129     -17.415 -41.014 -22.784  0.00  0.00           C
ATOM   1734  HA2 GLY X 129     -17.882 -41.999 -22.779  0.00  0.00           H
ATOM   1735  HA3 GLY X 129     -18.023 -40.184 -23.143  0.00  0.00           H
ATOM   1736  C   GLY X 129     -15.988 -41.018 -23.418  0.00  0.00           C
ATOM   1737  O   GLY X 129     -14.973 -41.449 -22.792  0.00  0.00           O
ATOM   1738  N   LEU X 130     -15.888 -40.447 -24.613  0.00  0.00           N
ATOM   1739  H   LEU X 130     -16.733 -40.139 -25.073  0.00  0.00           H
ATOM   1740  CA  LEU X 130     -14.622 -40.508 -25.353  0.00  0.00           C
ATOM   1741  HA  LEU X 130     -14.174 -41.483 -25.162  0.00  0.00           H
ATOM   1742  CB  LEU X 130     -14.957 -40.404 -26.827  0.00  0.00           C
ATOM   1743  HB2 LEU X 130     -15.624 -39.565 -27.027  0.00  0.00           H
ATOM   1744  HB3 LEU X 130     -14.097 -40.385 -27.496  0.00  0.00           H
ATOM   1745  CG  LEU X 130     -15.730 -41.635 -27.246  0.00  0.00           C
ATOM   1746  HG  LEU X 130     -16.313 -41.911 -26.367  0.00  0.00           H
ATOM   1747  CD1 LEU X 130     -16.688 -41.421 -28.389  0.00  0.00           C
ATOM   1748 HD11 LEU X 130     -16.222 -40.978 -29.270  0.00  0.00           H
ATOM   1749 HD12 LEU X 130     -17.127 -42.328 -28.802  0.00  0.00           H
ATOM   1750 HD13 LEU X 130     -17.481 -40.810 -27.958  0.00  0.00           H
ATOM   1751  CD2 LEU X 130     -14.825 -42.732 -27.681  0.00  0.00           C
ATOM   1752 HD21 LEU X 130     -14.060 -42.944 -26.933  0.00  0.00           H
ATOM   1753 HD22 LEU X 130     -15.478 -43.589 -27.844  0.00  0.00           H
ATOM   1754 HD23 LEU X 130     -14.272 -42.334 -28.532  0.00  0.00           H
ATOM   1755  C   LEU X 130     -13.687 -39.355 -25.045  0.00  0.00           C
ATOM   1756  O   LEU X 130     -12.790 -39.008 -25.841  0.00  0.00           O
ATOM   1757  N   LEU X 131     -13.759 -38.745 -23.893  0.00  0.00           N
ATOM   1758  H   LEU X 131     -14.526 -39.035 -23.304  0.00  0.00           H
ATOM   1759  CA  LEU X 131     -12.882 -37.706 -23.419  0.00  0.00           C
ATOM   1760  HA  LEU X 131     -12.214 -37.318 -24.187  0.00  0.00           H
ATOM   1761  CB  LEU X 131     -13.650 -36.554 -22.875  0.00  0.00           C
ATOM   1762  HB2 LEU X 131     -14.347 -36.811 -22.077  0.00  0.00           H
ATOM   1763  HB3 LEU X 131     -12.979 -35.805 -22.454  0.00  0.00           H
ATOM   1764  CG  LEU X 131     -14.544 -35.790 -23.906  0.00  0.00           C
ATOM   1765  HG  LEU X 131     -15.409 -36.389 -24.194  0.00  0.00           H
ATOM   1766  CD1 LEU X 131     -15.072 -34.471 -23.327  0.00  0.00           C
ATOM   1767 HD11 LEU X 131     -15.728 -34.623 -22.470  0.00  0.00           H
ATOM   1768 HD12 LEU X 131     -14.252 -33.766 -23.191  0.00  0.00           H
ATOM   1769 HD13 LEU X 131     -15.810 -34.041 -24.003  0.00  0.00           H
ATOM   1770  CD2 LEU X 131     -13.792 -35.524 -25.142  0.00  0.00           C
ATOM   1771 HD21 LEU X 131     -13.451 -36.441 -25.621  0.00  0.00           H
ATOM   1772 HD22 LEU X 131     -14.244 -34.835 -25.856  0.00  0.00           H
ATOM   1773 HD23 LEU X 131     -12.916 -34.919 -24.910  0.00  0.00           H
ATOM   1774  C   LEU X 131     -11.860 -38.118 -22.331  0.00  0.00           C
ATOM   1775  O   LEU X 131     -12.246 -38.484 -21.189  0.00  0.00           O
ATOM   1776  N   ARG X 132     -10.565 -38.030 -22.578  0.00  0.00           N
ATOM   1777  H   ARG X 132     -10.262 -37.644 -23.460  0.00  0.00           H
ATOM   1778  CA  ARG X 132      -9.530 -38.347 -21.587  0.00  0.00           C
ATOM   1779  HA  ARG X 132      -9.900 -38.144 -20.582  0.00  0.00           H
ATOM   1780  CB  ARG X 132      -9.259 -39.868 -21.772  0.00  0.00           C
ATOM   1781  HB2 ARG X 132     -10.211 -40.346 -21.543  0.00  0.00           H
ATOM   1782  HB3 ARG X 132      -9.010 -40.025 -22.822  0.00  0.00           H
ATOM   1783  CG  ARG X 132      -8.270 -40.498 -20.769  0.00  0.00           C
ATOM   1784  HG2 ARG X 132      -7.251 -40.278 -21.089  0.00  0.00           H
ATOM   1785  HG3 ARG X 132      -8.260 -40.091 -19.758  0.00  0.00           H
ATOM   1786  CD  ARG X 132      -8.246 -42.034 -20.739  0.00  0.00           C
ATOM   1787  HD2 ARG X 132      -9.213 -42.357 -20.354  0.00  0.00           H
ATOM   1788  HD3 ARG X 132      -8.271 -42.330 -21.788  0.00  0.00           H
ATOM   1789  NE  ARG X 132      -7.162 -42.662 -19.945  0.00  0.00           N
ATOM   1790  HE  ARG X 132      -6.497 -42.055 -19.489  0.00  0.00           H
ATOM   1791  CZ  ARG X 132      -7.158 -43.978 -19.575  0.00  0.00           C
ATOM   1792  NH1 ARG X 132      -8.141 -44.768 -20.007  0.00  0.00           N
ATOM   1793 HH11 ARG X 132      -8.873 -44.335 -20.550  0.00  0.00           H
ATOM   1794 HH12 ARG X 132      -7.955 -45.758 -20.081  0.00  0.00           H
ATOM   1795  NH2 ARG X 132      -6.121 -44.517 -19.037  0.00  0.00           N
ATOM   1796 HH21 ARG X 132      -5.282 -44.003 -18.810  0.00  0.00           H
ATOM   1797 HH22 ARG X 132      -6.200 -45.363 -18.491  0.00  0.00           H
ATOM   1798  C   ARG X 132      -8.325 -37.518 -21.852  0.00  0.00           C
ATOM   1799  O   ARG X 132      -7.875 -37.449 -22.973  0.00  0.00           O
ATOM   1800  N   ARG X 133      -7.727 -37.040 -20.771  0.00  0.00           N
ATOM   1801  H   ARG X 133      -8.209 -37.262 -19.912  0.00  0.00           H
ATOM   1802  CA  ARG X 133      -6.451 -36.389 -20.792  0.00  0.00           C
ATOM   1803  HA  ARG X 133      -6.374 -35.597 -21.537  0.00  0.00           H
ATOM   1804  CB  ARG X 133      -6.011 -35.837 -19.426  0.00  0.00           C
ATOM   1805  HB2 ARG X 133      -5.348 -34.975 -19.491  0.00  0.00           H
ATOM   1806  HB3 ARG X 133      -6.849 -35.313 -18.967  0.00  0.00           H
ATOM   1807  CG  ARG X 133      -5.469 -36.911 -18.449  0.00  0.00           C
ATOM   1808  HG2 ARG X 133      -6.006 -37.847 -18.608  0.00  0.00           H
ATOM   1809  HG3 ARG X 133      -4.439 -37.060 -18.771  0.00  0.00           H
ATOM   1810  CD  ARG X 133      -5.651 -36.456 -16.972  0.00  0.00           C
ATOM   1811  HD2 ARG X 133      -5.526 -35.377 -16.880  0.00  0.00           H
ATOM   1812  HD3 ARG X 133      -6.700 -36.669 -16.764  0.00  0.00           H
ATOM   1813  NE  ARG X 133      -4.825 -37.242 -16.109  0.00  0.00           N
ATOM   1814  HE  ARG X 133      -4.421 -38.104 -16.446  0.00  0.00           H
ATOM   1815  CZ  ARG X 133      -4.598 -36.969 -14.808  0.00  0.00           C
ATOM   1816  NH1 ARG X 133      -5.018 -35.917 -14.176  0.00  0.00           N
ATOM   1817 HH11 ARG X 133      -5.556 -35.180 -14.609  0.00  0.00           H
ATOM   1818 HH12 ARG X 133      -4.719 -35.847 -13.214  0.00  0.00           H
ATOM   1819  NH2 ARG X 133      -3.982 -37.798 -14.092  0.00  0.00           N
ATOM   1820 HH21 ARG X 133      -3.408 -38.385 -14.681  0.00  0.00           H
ATOM   1821 HH22 ARG X 133      -3.846 -37.739 -13.093  0.00  0.00           H
ATOM   1822  C   ARG X 133      -5.323 -37.303 -21.324  0.00  0.00           C
ATOM   1823  O   ARG X 133      -5.335 -38.497 -21.050  0.00  0.00           O
ATOM   1824  N   ARG X 134      -4.311 -36.846 -21.970  0.00  0.00           N
ATOM   1825  H   ARG X 134      -4.252 -35.849 -22.126  0.00  0.00           H
ATOM   1826  CA  ARG X 134      -3.025 -37.499 -22.041  0.00  0.00           C
ATOM   1827  HA  ARG X 134      -3.031 -38.589 -22.035  0.00  0.00           H
ATOM   1828  CB  ARG X 134      -2.178 -36.906 -23.245  0.00  0.00           C
ATOM   1829  HB2 ARG X 134      -2.018 -35.830 -23.182  0.00  0.00           H
ATOM   1830  HB3 ARG X 134      -1.206 -37.397 -23.274  0.00  0.00           H
ATOM   1831  CG  ARG X 134      -2.876 -37.180 -24.653  0.00  0.00           C
ATOM   1832  HG2 ARG X 134      -3.254 -38.202 -24.669  0.00  0.00           H
ATOM   1833  HG3 ARG X 134      -3.733 -36.507 -24.663  0.00  0.00           H
ATOM   1834  CD  ARG X 134      -1.979 -36.873 -25.859  0.00  0.00           C
ATOM   1835  HD2 ARG X 134      -1.673 -35.836 -25.724  0.00  0.00           H
ATOM   1836  HD3 ARG X 134      -1.117 -37.535 -25.944  0.00  0.00           H
ATOM   1837  NE  ARG X 134      -2.800 -36.932 -27.065  0.00  0.00           N
ATOM   1838  HE  ARG X 134      -3.395 -36.143 -27.276  0.00  0.00           H
ATOM   1839  CZ  ARG X 134      -3.082 -37.986 -27.781  0.00  0.00           C
ATOM   1840  NH1 ARG X 134      -2.593 -39.115 -27.412  0.00  0.00           N
ATOM   1841 HH11 ARG X 134      -1.993 -39.143 -26.599  0.00  0.00           H
ATOM   1842 HH12 ARG X 134      -2.732 -39.937 -27.982  0.00  0.00           H
ATOM   1843  NH2 ARG X 134      -3.794 -37.989 -28.895  0.00  0.00           N
ATOM   1844 HH21 ARG X 134      -4.202 -37.118 -29.206  0.00  0.00           H
ATOM   1845 HH22 ARG X 134      -3.897 -38.770 -29.527  0.00  0.00           H
ATOM   1846  C   ARG X 134      -2.314 -37.090 -20.758  0.00  0.00           C
ATOM   1847  O   ARG X 134      -2.343 -35.926 -20.293  0.00  0.00           O
ATOM   1848  N   GLU X 135      -1.582 -38.013 -20.168  0.00  0.00           N
ATOM   1849  H   GLU X 135      -1.523 -38.905 -20.638  0.00  0.00           H
ATOM   1850  CA  GLU X 135      -0.855 -37.844 -18.868  0.00  0.00           C
ATOM   1851  HA  GLU X 135      -1.500 -37.402 -18.109  0.00  0.00           H
ATOM   1852  CB  GLU X 135      -0.413 -39.199 -18.402  0.00  0.00           C
ATOM   1853  HB2 GLU X 135       0.162 -39.695 -19.183  0.00  0.00           H
ATOM   1854  HB3 GLU X 135       0.134 -39.141 -17.461  0.00  0.00           H
ATOM   1855  CG  GLU X 135      -1.542 -40.134 -18.033  0.00  0.00           C
ATOM   1856  HG2 GLU X 135      -2.182 -40.332 -18.893  0.00  0.00           H
ATOM   1857  HG3 GLU X 135      -1.064 -41.035 -17.649  0.00  0.00           H
ATOM   1858  CD  GLU X 135      -2.452 -39.778 -16.873  0.00  0.00           C
ATOM   1859  OE1 GLU X 135      -2.081 -39.011 -15.933  0.00  0.00           O
ATOM   1860  OE2 GLU X 135      -3.589 -40.241 -16.849  0.00  0.00           O
ATOM   1861  C   GLU X 135       0.369 -36.964 -19.026  0.00  0.00           C
ATOM   1862  O   GLU X 135       0.742 -36.185 -18.097  0.00  0.00           O
ATOM   1863  N   ASP X 136       1.144 -36.968 -20.095  0.00  0.00           N
ATOM   1864  H   ASP X 136       0.971 -37.610 -20.856  0.00  0.00           H
ATOM   1865  CA  ASP X 136       2.236 -36.044 -20.360  0.00  0.00           C
ATOM   1866  HA  ASP X 136       2.716 -35.888 -19.393  0.00  0.00           H
ATOM   1867  CB  ASP X 136       3.175 -36.740 -21.318  0.00  0.00           C
ATOM   1868  HB2 ASP X 136       4.085 -36.142 -21.356  0.00  0.00           H
ATOM   1869  HB3 ASP X 136       3.343 -37.676 -20.786  0.00  0.00           H
ATOM   1870  CG  ASP X 136       2.692 -36.943 -22.722  0.00  0.00           C
ATOM   1871  OD1 ASP X 136       3.525 -37.065 -23.611  0.00  0.00           O
ATOM   1872  OD2 ASP X 136       1.518 -37.251 -23.104  0.00  0.00           O
ATOM   1873  C   ASP X 136       1.878 -34.679 -20.953  0.00  0.00           C
ATOM   1874  O   ASP X 136       2.770 -33.953 -21.447  0.00  0.00           O
ATOM   1875  N   TRP X 137       0.623 -34.164 -20.800  0.00  0.00           N
ATOM   1876  H   TRP X 137      -0.086 -34.757 -20.393  0.00  0.00           H
ATOM   1877  CA  TRP X 137       0.232 -32.988 -21.562  0.00  0.00           C
ATOM   1878  HA  TRP X 137       0.234 -33.349 -22.590  0.00  0.00           H
ATOM   1879  CB  TRP X 137      -1.220 -32.633 -21.411  0.00  0.00           C
ATOM   1880  HB2 TRP X 137      -1.609 -32.028 -22.229  0.00  0.00           H
ATOM   1881  HB3 TRP X 137      -1.725 -33.599 -21.415  0.00  0.00           H
ATOM   1882  CG  TRP X 137      -1.532 -31.827 -20.192  0.00  0.00           C
ATOM   1883  CD1 TRP X 137      -2.081 -32.376 -19.114  0.00  0.00           C
ATOM   1884  HD1 TRP X 137      -2.237 -33.432 -18.950  0.00  0.00           H
ATOM   1885  NE1 TRP X 137      -2.040 -31.415 -18.118  0.00  0.00           N
ATOM   1886  HE1 TRP X 137      -2.271 -31.674 -17.169  0.00  0.00           H
ATOM   1887  CE2 TRP X 137      -1.653 -30.171 -18.592  0.00  0.00           C
ATOM   1888  CZ2 TRP X 137      -1.667 -28.929 -18.009  0.00  0.00           C
ATOM   1889  HZ2 TRP X 137      -1.907 -28.815 -16.962  0.00  0.00           H
ATOM   1890  CH2 TRP X 137      -1.105 -27.857 -18.748  0.00  0.00           C
ATOM   1891  HH2 TRP X 137      -1.057 -26.869 -18.314  0.00  0.00           H
ATOM   1892  CZ3 TRP X 137      -0.668 -28.076 -20.042  0.00  0.00           C
ATOM   1893  HZ3 TRP X 137      -0.327 -27.239 -20.632  0.00  0.00           H
ATOM   1894  CE3 TRP X 137      -0.840 -29.305 -20.671  0.00  0.00           C
ATOM   1895  HE3 TRP X 137      -0.428 -29.548 -21.639  0.00  0.00           H
ATOM   1896  CD2 TRP X 137      -1.297 -30.421 -19.918  0.00  0.00           C
ATOM   1897  C   TRP X 137       1.148 -31.751 -21.464  0.00  0.00           C
ATOM   1898  O   TRP X 137       1.512 -31.219 -22.503  0.00  0.00           O
ATOM   1899  N   PRO X 138       1.687 -31.265 -20.246  0.00  0.00           N
ATOM   1900  CD  PRO X 138       1.418 -31.865 -18.927  0.00  0.00           C
ATOM   1901  HD2 PRO X 138       1.887 -32.839 -18.791  0.00  0.00           H
ATOM   1902  HD3 PRO X 138       0.366 -31.992 -18.674  0.00  0.00           H
ATOM   1903  CG  PRO X 138       1.975 -30.943 -17.838  0.00  0.00           C
ATOM   1904  HG2 PRO X 138       2.258 -31.490 -16.939  0.00  0.00           H
ATOM   1905  HG3 PRO X 138       1.163 -30.272 -17.556  0.00  0.00           H
ATOM   1906  CB  PRO X 138       3.080 -30.245 -18.598  0.00  0.00           C
ATOM   1907  HB2 PRO X 138       3.961 -30.868 -18.441  0.00  0.00           H
ATOM   1908  HB3 PRO X 138       3.201 -29.300 -18.068  0.00  0.00           H
ATOM   1909  CA  PRO X 138       2.614 -30.125 -20.036  0.00  0.00           C
ATOM   1910  HA  PRO X 138       2.040 -29.202 -20.121  0.00  0.00           H
ATOM   1911  C   PRO X 138       3.867 -30.128 -20.911  0.00  0.00           C
ATOM   1912  O   PRO X 138       4.262 -29.027 -21.384  0.00  0.00           O
ATOM   1913  N   SER X 139       4.311 -31.354 -21.299  0.00  0.00           N
ATOM   1914  H   SER X 139       3.723 -32.161 -21.147  0.00  0.00           H
ATOM   1915  CA  SER X 139       5.553 -31.550 -22.109  0.00  0.00           C
ATOM   1916  HA  SER X 139       6.238 -30.707 -22.019  0.00  0.00           H
ATOM   1917  CB  SER X 139       6.372 -32.752 -21.706  0.00  0.00           C
ATOM   1918  HB2 SER X 139       5.843 -33.683 -21.910  0.00  0.00           H
ATOM   1919  HB3 SER X 139       7.309 -32.650 -22.254  0.00  0.00           H
ATOM   1920  OG  SER X 139       6.723 -32.727 -20.317  0.00  0.00           O
ATOM   1921  HG  SER X 139       7.112 -33.582 -20.120  0.00  0.00           H
ATOM   1922  C   SER X 139       5.093 -31.813 -23.517  0.00  0.00           C
ATOM   1923  O   SER X 139       5.572 -31.111 -24.396  0.00  0.00           O
ATOM   1924  N   ARG X 140       4.120 -32.660 -23.808  0.00  0.00           N
ATOM   1925  H   ARG X 140       3.867 -33.306 -23.073  0.00  0.00           H
ATOM   1926  CA  ARG X 140       3.484 -32.850 -25.125  0.00  0.00           C
ATOM   1927  HA  ARG X 140       4.191 -33.398 -25.747  0.00  0.00           H
ATOM   1928  CB  ARG X 140       2.283 -33.725 -24.948  0.00  0.00           C
ATOM   1929  HB2 ARG X 140       2.621 -34.630 -24.443  0.00  0.00           H
ATOM   1930  HB3 ARG X 140       1.616 -33.155 -24.301  0.00  0.00           H
ATOM   1931  CG  ARG X 140       1.487 -34.175 -26.205  0.00  0.00           C
ATOM   1932  HG2 ARG X 140       0.490 -34.432 -25.845  0.00  0.00           H
ATOM   1933  HG3 ARG X 140       1.395 -33.314 -26.867  0.00  0.00           H
ATOM   1934  CD  ARG X 140       2.104 -35.403 -27.004  0.00  0.00           C
ATOM   1935  HD2 ARG X 140       1.585 -35.455 -27.961  0.00  0.00           H
ATOM   1936  HD3 ARG X 140       3.160 -35.212 -27.193  0.00  0.00           H
ATOM   1937  NE  ARG X 140       2.035 -36.595 -26.181  0.00  0.00           N
ATOM   1938  HE  ARG X 140       2.032 -36.464 -25.180  0.00  0.00           H
ATOM   1939  CZ  ARG X 140       1.950 -37.827 -26.529  0.00  0.00           C
ATOM   1940  NH1 ARG X 140       2.102 -38.274 -27.737  0.00  0.00           N
ATOM   1941 HH11 ARG X 140       2.353 -37.598 -28.444  0.00  0.00           H
ATOM   1942 HH12 ARG X 140       2.012 -39.276 -27.826  0.00  0.00           H
ATOM   1943  NH2 ARG X 140       1.661 -38.688 -25.613  0.00  0.00           N
ATOM   1944 HH21 ARG X 140       1.537 -38.372 -24.662  0.00  0.00           H
ATOM   1945 HH22 ARG X 140       1.532 -39.656 -25.872  0.00  0.00           H
ATOM   1946  C   ARG X 140       3.099 -31.485 -25.770  0.00  0.00           C
ATOM   1947  O   ARG X 140       3.449 -31.324 -26.944  0.00  0.00           O
ATOM   1948  N   LEU X 141       2.559 -30.550 -24.964  0.00  0.00           N
ATOM   1949  H   LEU X 141       2.222 -30.802 -24.046  0.00  0.00           H
ATOM   1950  CA  LEU X 141       2.187 -29.168 -25.400  0.00  0.00           C
ATOM   1951  HA  LEU X 141       1.640 -29.314 -26.331  0.00  0.00           H
ATOM   1952  CB  LEU X 141       1.246 -28.621 -24.343  0.00  0.00           C
ATOM   1953  HB2 LEU X 141       0.481 -29.377 -24.167  0.00  0.00           H
ATOM   1954  HB3 LEU X 141       1.792 -28.593 -23.400  0.00  0.00           H
ATOM   1955  CG  LEU X 141       0.707 -27.279 -24.726  0.00  0.00           C
ATOM   1956  HG  LEU X 141       1.547 -26.645 -25.011  0.00  0.00           H
ATOM   1957  CD1 LEU X 141      -0.267 -27.315 -25.865  0.00  0.00           C
ATOM   1958 HD11 LEU X 141       0.122 -27.265 -26.882  0.00  0.00           H
ATOM   1959 HD12 LEU X 141      -0.891 -28.205 -25.794  0.00  0.00           H
ATOM   1960 HD13 LEU X 141      -0.869 -26.407 -25.859  0.00  0.00           H
ATOM   1961  CD2 LEU X 141      -0.025 -26.562 -23.582  0.00  0.00           C
ATOM   1962 HD21 LEU X 141       0.628 -26.655 -22.714  0.00  0.00           H
ATOM   1963 HD22 LEU X 141      -0.174 -25.518 -23.859  0.00  0.00           H
ATOM   1964 HD23 LEU X 141      -1.023 -26.986 -23.472  0.00  0.00           H
ATOM   1965  C   LEU X 141       3.343 -28.330 -25.780  0.00  0.00           C
ATOM   1966  O   LEU X 141       3.355 -27.693 -26.770  0.00  0.00           O
ATOM   1967  N   GLN X 142       4.415 -28.361 -24.939  0.00  0.00           N
ATOM   1968  H   GLN X 142       4.461 -29.111 -24.263  0.00  0.00           H
ATOM   1969  CA  GLN X 142       5.696 -27.597 -25.233  0.00  0.00           C
ATOM   1970  HA  GLN X 142       5.413 -26.563 -25.429  0.00  0.00           H
ATOM   1971  CB  GLN X 142       6.469 -27.553 -23.897  0.00  0.00           C
ATOM   1972  HB2 GLN X 142       5.665 -27.157 -23.276  0.00  0.00           H
ATOM   1973  HB3 GLN X 142       6.845 -28.545 -23.646  0.00  0.00           H
ATOM   1974  CG  GLN X 142       7.572 -26.505 -23.782  0.00  0.00           C
ATOM   1975  HG2 GLN X 142       8.349 -26.821 -24.479  0.00  0.00           H
ATOM   1976  HG3 GLN X 142       7.233 -25.602 -24.290  0.00  0.00           H
ATOM   1977  CD  GLN X 142       8.224 -26.244 -22.430  0.00  0.00           C
ATOM   1978  OE1 GLN X 142       7.640 -26.539 -21.367  0.00  0.00           O
ATOM   1979  NE2 GLN X 142       9.370 -25.643 -22.292  0.00  0.00           N
ATOM   1980 HE21 GLN X 142       9.747 -25.842 -21.377  0.00  0.00           H
ATOM   1981 HE22 GLN X 142       9.830 -25.290 -23.119  0.00  0.00           H
ATOM   1982  C   GLN X 142       6.483 -28.186 -26.437  0.00  0.00           C
ATOM   1983  O   GLN X 142       7.313 -27.507 -27.048  0.00  0.00           O
ATOM   1984  N   MET X 143       6.147 -29.439 -26.868  0.00  0.00           N
ATOM   1985  H   MET X 143       5.526 -29.984 -26.289  0.00  0.00           H
ATOM   1986  CA  MET X 143       6.671 -30.010 -28.171  0.00  0.00           C
ATOM   1987  HA  MET X 143       7.547 -29.442 -28.484  0.00  0.00           H
ATOM   1988  CB  MET X 143       7.150 -31.447 -28.059  0.00  0.00           C
ATOM   1989  HB2 MET X 143       6.402 -32.078 -27.578  0.00  0.00           H
ATOM   1990  HB3 MET X 143       7.241 -31.675 -29.121  0.00  0.00           H
ATOM   1991  CG  MET X 143       8.559 -31.596 -27.336  0.00  0.00           C
ATOM   1992  HG2 MET X 143       8.553 -30.905 -26.493  0.00  0.00           H
ATOM   1993  HG3 MET X 143       8.732 -32.633 -27.049  0.00  0.00           H
ATOM   1994  SD  MET X 143      10.115 -31.139 -28.227  0.00  0.00           S
ATOM   1995  CE  MET X 143      10.213 -32.661 -29.246  0.00  0.00           C
ATOM   1996  HE1 MET X 143      10.209 -33.530 -28.589  0.00  0.00           H
ATOM   1997  HE2 MET X 143       9.453 -32.790 -30.017  0.00  0.00           H
ATOM   1998  HE3 MET X 143      11.174 -32.827 -29.732  0.00  0.00           H
ATOM   1999  C   MET X 143       5.655 -29.775 -29.348  0.00  0.00           C
ATOM   2000  O   MET X 143       6.057 -29.513 -30.456  0.00  0.00           O
ATOM   2001  N   PHE X 144       4.388 -29.590 -29.065  0.00  0.00           N
ATOM   2002  H   PHE X 144       4.054 -29.671 -28.115  0.00  0.00           H
ATOM   2003  CA  PHE X 144       3.379 -29.176 -30.026  0.00  0.00           C
ATOM   2004  HA  PHE X 144       3.510 -29.762 -30.936  0.00  0.00           H
ATOM   2005  CB  PHE X 144       2.014 -29.317 -29.459  0.00  0.00           C
ATOM   2006  HB2 PHE X 144       1.785 -30.322 -29.106  0.00  0.00           H
ATOM   2007  HB3 PHE X 144       1.982 -28.617 -28.625  0.00  0.00           H
ATOM   2008  CG  PHE X 144       0.852 -29.010 -30.393  0.00  0.00           C
ATOM   2009  CD1 PHE X 144       0.354 -27.686 -30.689  0.00  0.00           C
ATOM   2010  HD1 PHE X 144       0.780 -26.822 -30.201  0.00  0.00           H
ATOM   2011  CE1 PHE X 144      -0.619 -27.500 -31.630  0.00  0.00           C
ATOM   2012  HE1 PHE X 144      -0.852 -26.539 -32.064  0.00  0.00           H
ATOM   2013  CZ  PHE X 144      -1.380 -28.632 -32.119  0.00  0.00           C
ATOM   2014  HZ  PHE X 144      -2.335 -28.485 -32.602  0.00  0.00           H
ATOM   2015  CE2 PHE X 144      -0.908 -29.957 -31.815  0.00  0.00           C
ATOM   2016  HE2 PHE X 144      -1.421 -30.814 -32.226  0.00  0.00           H
ATOM   2017  CD2 PHE X 144       0.166 -30.084 -30.901  0.00  0.00           C
ATOM   2018  HD2 PHE X 144       0.512 -31.079 -30.666  0.00  0.00           H
ATOM   2019  C   PHE X 144       3.658 -27.761 -30.562  0.00  0.00           C
ATOM   2020  O   PHE X 144       3.592 -27.540 -31.734  0.00  0.00           O
ATOM   2021  N   PHE X 145       3.941 -26.819 -29.648  0.00  0.00           N
ATOM   2022  H   PHE X 145       3.831 -27.000 -28.661  0.00  0.00           H
ATOM   2023  CA  PHE X 145       4.219 -25.420 -30.033  0.00  0.00           C
ATOM   2024  HA  PHE X 145       3.537 -25.084 -30.814  0.00  0.00           H
ATOM   2025  CB  PHE X 145       4.214 -24.450 -28.851  0.00  0.00           C
ATOM   2026  HB2 PHE X 145       4.739 -24.853 -27.986  0.00  0.00           H
ATOM   2027  HB3 PHE X 145       4.796 -23.567 -29.117  0.00  0.00           H
ATOM   2028  CG  PHE X 145       2.772 -23.957 -28.503  0.00  0.00           C
ATOM   2029  CD1 PHE X 145       2.056 -24.429 -27.391  0.00  0.00           C
ATOM   2030  HD1 PHE X 145       2.544 -25.149 -26.751  0.00  0.00           H
ATOM   2031  CE1 PHE X 145       0.832 -23.844 -27.087  0.00  0.00           C
ATOM   2032  HE1 PHE X 145       0.416 -24.176 -26.147  0.00  0.00           H
ATOM   2033  CZ  PHE X 145       0.300 -22.873 -27.888  0.00  0.00           C
ATOM   2034  HZ  PHE X 145      -0.676 -22.512 -27.597  0.00  0.00           H
ATOM   2035  CE2 PHE X 145       0.963 -22.525 -29.098  0.00  0.00           C
ATOM   2036  HE2 PHE X 145       0.582 -21.761 -29.761  0.00  0.00           H
ATOM   2037  CD2 PHE X 145       2.222 -22.965 -29.349  0.00  0.00           C
ATOM   2038  HD2 PHE X 145       2.693 -22.635 -30.263  0.00  0.00           H
ATOM   2039  C   PHE X 145       5.668 -25.236 -30.627  0.00  0.00           C
ATOM   2040  O   PHE X 145       5.952 -24.291 -31.316  0.00  0.00           O
ATOM   2041  N   ALA X 146       6.530 -26.227 -30.451  0.00  0.00           N
ATOM   2042  H   ALA X 146       6.183 -27.067 -30.012  0.00  0.00           H
ATOM   2043  CA  ALA X 146       7.792 -26.327 -31.203  0.00  0.00           C
ATOM   2044  HA  ALA X 146       8.257 -25.350 -31.328  0.00  0.00           H
ATOM   2045  CB  ALA X 146       8.879 -26.984 -30.328  0.00  0.00           C
ATOM   2046  HB1 ALA X 146       9.789 -27.034 -30.926  0.00  0.00           H
ATOM   2047  HB2 ALA X 146       9.010 -26.285 -29.502  0.00  0.00           H
ATOM   2048  HB3 ALA X 146       8.567 -27.946 -29.922  0.00  0.00           H
ATOM   2049  C   ALA X 146       7.651 -26.997 -32.603  0.00  0.00           C
ATOM   2050  O   ALA X 146       8.689 -27.062 -33.250  0.00  0.00           O
ATOM   2051  N   ASN X 147       6.460 -27.427 -33.091  0.00  0.00           N
ATOM   2052  H   ASN X 147       5.637 -27.393 -32.507  0.00  0.00           H
ATOM   2053  CA  ASN X 147       6.208 -27.912 -34.488  0.00  0.00           C
ATOM   2054  HA  ASN X 147       6.979 -28.653 -34.700  0.00  0.00           H
ATOM   2055  CB  ASN X 147       4.821 -28.575 -34.619  0.00  0.00           C
ATOM   2056  HB2 ASN X 147       4.038 -27.855 -34.382  0.00  0.00           H
ATOM   2057  HB3 ASN X 147       4.627 -28.855 -35.655  0.00  0.00           H
ATOM   2058  CG  ASN X 147       4.667 -29.919 -33.912  0.00  0.00           C
ATOM   2059  OD1 ASN X 147       5.706 -30.646 -33.672  0.00  0.00           O
ATOM   2060  ND2 ASN X 147       3.547 -30.542 -33.711  0.00  0.00           N
ATOM   2061 HD21 ASN X 147       3.497 -31.397 -33.176  0.00  0.00           H
ATOM   2062 HD22 ASN X 147       2.719 -29.976 -33.831  0.00  0.00           H
ATOM   2063  C   ASN X 147       6.266 -26.720 -35.480  0.00  0.00           C
ATOM   2064  O   ASN X 147       5.837 -25.601 -35.162  0.00  0.00           O
ATOM   2065  N   ASN X 148       6.646 -27.042 -36.708  0.00  0.00           N
ATOM   2066  H   ASN X 148       6.690 -28.047 -36.800  0.00  0.00           H
ATOM   2067  CA  ASN X 148       6.612 -26.218 -37.916  0.00  0.00           C
ATOM   2068  HA  ASN X 148       7.270 -25.400 -37.622  0.00  0.00           H
ATOM   2069  CB  ASN X 148       7.060 -27.087 -39.108  0.00  0.00           C
ATOM   2070  HB2 ASN X 148       6.393 -27.910 -39.364  0.00  0.00           H
ATOM   2071  HB3 ASN X 148       7.178 -26.424 -39.966  0.00  0.00           H
ATOM   2072  CG  ASN X 148       8.467 -27.751 -39.002  0.00  0.00           C
ATOM   2073  OD1 ASN X 148       9.361 -27.141 -38.441  0.00  0.00           O
ATOM   2074  ND2 ASN X 148       8.705 -28.941 -39.463  0.00  0.00           N
ATOM   2075 HD21 ASN X 148       9.598 -29.335 -39.200  0.00  0.00           H
ATOM   2076 HD22 ASN X 148       8.055 -29.401 -40.084  0.00  0.00           H
ATOM   2077  C   ASN X 148       5.162 -25.713 -38.229  0.00  0.00           C
ATOM   2078  O   ASN X 148       4.231 -26.527 -38.341  0.00  0.00           O
ATOM   2079  N   HIE X 149       4.984 -24.414 -38.386  0.00  0.00           N
ATOM   2080  H   HIE X 149       5.714 -23.758 -38.151  0.00  0.00           H
ATOM   2081  CA  HIE X 149       3.736 -23.857 -38.884  0.00  0.00           C
ATOM   2082  HA  HIE X 149       3.209 -24.635 -39.437  0.00  0.00           H
ATOM   2083  CB  HIE X 149       2.873 -23.347 -37.657  0.00  0.00           C
ATOM   2084  HB2 HIE X 149       3.143 -24.037 -36.857  0.00  0.00           H
ATOM   2085  HB3 HIE X 149       3.227 -22.422 -37.200  0.00  0.00           H
ATOM   2086  CG  HIE X 149       1.420 -23.191 -37.939  0.00  0.00           C
ATOM   2087  ND1 HIE X 149       0.635 -24.306 -38.030  0.00  0.00           N
ATOM   2088  CE1 HIE X 149      -0.604 -23.793 -38.334  0.00  0.00           C
ATOM   2089  HE1 HIE X 149      -1.386 -24.407 -38.756  0.00  0.00           H
ATOM   2090  NE2 HIE X 149      -0.570 -22.465 -38.494  0.00  0.00           N
ATOM   2091  HE2 HIE X 149      -1.340 -21.864 -38.748  0.00  0.00           H
ATOM   2092  CD2 HIE X 149       0.712 -22.062 -38.247  0.00  0.00           C
ATOM   2093  HD2 HIE X 149       1.177 -21.088 -38.264  0.00  0.00           H
ATOM   2094  C   HIE X 149       3.923 -22.634 -39.811  0.00  0.00           C
ATOM   2095  O   HIE X 149       3.076 -22.287 -40.620  0.00  0.00           O
ATOM   2096  N   ASP X 150       4.942 -21.861 -39.519  0.00  0.00           N
ATOM   2097  H   ASP X 150       5.520 -22.169 -38.750  0.00  0.00           H
ATOM   2098  CA  ASP X 150       5.362 -20.739 -40.398  0.00  0.00           C
ATOM   2099  HA  ASP X 150       4.465 -20.193 -40.692  0.00  0.00           H
ATOM   2100  CB  ASP X 150       6.316 -19.857 -39.567  0.00  0.00           C
ATOM   2101  HB2 ASP X 150       7.127 -20.503 -39.231  0.00  0.00           H
ATOM   2102  HB3 ASP X 150       6.604 -19.041 -40.231  0.00  0.00           H
ATOM   2103  CG  ASP X 150       5.742 -19.252 -38.330  0.00  0.00           C
ATOM   2104  OD1 ASP X 150       6.432 -19.032 -37.296  0.00  0.00           O
ATOM   2105  OD2 ASP X 150       4.578 -18.796 -38.331  0.00  0.00           O
ATOM   2106  C   ASP X 150       6.193 -21.183 -41.623  0.00  0.00           C
ATOM   2107  O   ASP X 150       6.828 -22.235 -41.641  0.00  0.00           O
ATOM   2108  N   GLN X 151       6.274 -20.242 -42.620  0.00  0.00           N
ATOM   2109  H   GLN X 151       5.748 -19.383 -42.547  0.00  0.00           H
ATOM   2110  CA  GLN X 151       7.321 -20.244 -43.695  0.00  0.00           C
ATOM   2111  HA  GLN X 151       7.260 -21.230 -44.155  0.00  0.00           H
ATOM   2112  CB  GLN X 151       6.971 -19.189 -44.724  0.00  0.00           C
ATOM   2113  HB2 GLN X 151       6.050 -19.473 -45.232  0.00  0.00           H
ATOM   2114  HB3 GLN X 151       6.852 -18.249 -44.185  0.00  0.00           H
ATOM   2115  CG  GLN X 151       7.999 -19.044 -45.900  0.00  0.00           C
ATOM   2116  HG2 GLN X 151       7.561 -18.479 -46.722  0.00  0.00           H
ATOM   2117  HG3 GLN X 151       8.768 -18.464 -45.390  0.00  0.00           H
ATOM   2118  CD  GLN X 151       8.499 -20.396 -46.446  0.00  0.00           C
ATOM   2119  OE1 GLN X 151       7.715 -21.230 -47.024  0.00  0.00           O
ATOM   2120  NE2 GLN X 151       9.779 -20.668 -46.308  0.00  0.00           N
ATOM   2121 HE21 GLN X 151      10.126 -21.567 -46.610  0.00  0.00           H
ATOM   2122 HE22 GLN X 151      10.328 -20.009 -45.775  0.00  0.00           H
ATOM   2123  C   GLN X 151       8.738 -20.012 -43.098  0.00  0.00           C
ATOM   2124  O   GLN X 151       9.002 -18.937 -42.490  0.00  0.00           O
ATOM   2125  N   GLU X 152       9.662 -21.011 -43.279  0.00  0.00           N
ATOM   2126  H   GLU X 152       9.409 -21.936 -43.596  0.00  0.00           H
ATOM   2127  CA  GLU X 152      10.826 -20.922 -42.369  0.00  0.00           C
ATOM   2128  HA  GLU X 152      10.405 -20.601 -41.415  0.00  0.00           H
ATOM   2129  CB  GLU X 152      11.438 -22.323 -42.241  0.00  0.00           C
ATOM   2130  HB2 GLU X 152      12.352 -22.193 -41.661  0.00  0.00           H
ATOM   2131  HB3 GLU X 152      10.831 -23.060 -41.716  0.00  0.00           H
ATOM   2132  CG  GLU X 152      11.886 -22.964 -43.606  0.00  0.00           C
ATOM   2133  HG2 GLU X 152      12.483 -22.175 -44.065  0.00  0.00           H
ATOM   2134  HG3 GLU X 152      12.624 -23.736 -43.388  0.00  0.00           H
ATOM   2135  CD  GLU X 152      10.742 -23.451 -44.640  0.00  0.00           C
ATOM   2136  OE1 GLU X 152      11.068 -23.694 -45.830  0.00  0.00           O
ATOM   2137  OE2 GLU X 152       9.613 -23.645 -44.139  0.00  0.00           O
ATOM   2138  C   GLU X 152      11.882 -19.890 -42.910  0.00  0.00           C
ATOM   2139  O   GLU X 152      11.933 -19.580 -44.138  0.00  0.00           O
ATOM   2140  N   PHE X 153      12.746 -19.244 -42.075  0.00  0.00           N
ATOM   2141  H   PHE X 153      12.481 -19.383 -41.110  0.00  0.00           H
ATOM   2142  CA  PHE X 153      13.891 -18.398 -42.485  0.00  0.00           C
ATOM   2143  HA  PHE X 153      13.899 -18.313 -43.571  0.00  0.00           H
ATOM   2144  CB  PHE X 153      13.750 -17.005 -41.805  0.00  0.00           C
ATOM   2145  HB2 PHE X 153      13.465 -17.209 -40.773  0.00  0.00           H
ATOM   2146  HB3 PHE X 153      14.739 -16.547 -41.791  0.00  0.00           H
ATOM   2147  CG  PHE X 153      12.761 -15.954 -42.324  0.00  0.00           C
ATOM   2148  CD1 PHE X 153      13.187 -15.289 -43.461  0.00  0.00           C
ATOM   2149  HD1 PHE X 153      14.141 -15.615 -43.848  0.00  0.00           H
ATOM   2150  CE1 PHE X 153      12.378 -14.219 -43.986  0.00  0.00           C
ATOM   2151  HE1 PHE X 153      12.645 -13.708 -44.899  0.00  0.00           H
ATOM   2152  CZ  PHE X 153      11.146 -13.884 -43.438  0.00  0.00           C
ATOM   2153  HZ  PHE X 153      10.506 -13.067 -43.737  0.00  0.00           H
ATOM   2154  CE2 PHE X 153      10.815 -14.497 -42.185  0.00  0.00           C
ATOM   2155  HE2 PHE X 153       9.870 -14.304 -41.699  0.00  0.00           H
ATOM   2156  CD2 PHE X 153      11.598 -15.512 -41.700  0.00  0.00           C
ATOM   2157  HD2 PHE X 153      11.298 -15.941 -40.755  0.00  0.00           H
ATOM   2158  C   PHE X 153      15.229 -19.041 -42.244  0.00  0.00           C
ATOM   2159  O   PHE X 153      15.403 -19.856 -41.320  0.00  0.00           O
ATOM   2160  N   ASP X 154      16.203 -18.721 -43.118  0.00  0.00           N
ATOM   2161  H   ASP X 154      16.048 -18.100 -43.899  0.00  0.00           H
ATOM   2162  CA  ASP X 154      17.584 -19.244 -42.887  0.00  0.00           C
ATOM   2163  HA  ASP X 154      17.501 -20.300 -42.629  0.00  0.00           H
ATOM   2164  CB  ASP X 154      18.446 -19.148 -44.122  0.00  0.00           C
ATOM   2165  HB2 ASP X 154      18.542 -18.150 -44.549  0.00  0.00           H
ATOM   2166  HB3 ASP X 154      19.493 -19.190 -43.822  0.00  0.00           H
ATOM   2167  CG  ASP X 154      18.116 -20.064 -45.313  0.00  0.00           C
ATOM   2168  OD1 ASP X 154      16.941 -20.330 -45.697  0.00  0.00           O
ATOM   2169  OD2 ASP X 154      19.106 -20.385 -45.995  0.00  0.00           O
ATOM   2170  C   ASP X 154      18.335 -18.554 -41.747  0.00  0.00           C
ATOM   2171  O   ASP X 154      18.295 -17.305 -41.814  0.00  0.00           O
ATOM   2172  N   PRO X 155      19.153 -19.230 -40.841  0.00  0.00           N
ATOM   2173  CD  PRO X 155      19.287 -20.641 -40.931  0.00  0.00           C
ATOM   2174  HD2 PRO X 155      19.552 -20.871 -41.963  0.00  0.00           H
ATOM   2175  HD3 PRO X 155      18.435 -21.281 -40.705  0.00  0.00           H
ATOM   2176  CG  PRO X 155      20.265 -20.990 -39.768  0.00  0.00           C
ATOM   2177  HG2 PRO X 155      21.275 -21.091 -40.168  0.00  0.00           H
ATOM   2178  HG3 PRO X 155      19.953 -21.869 -39.205  0.00  0.00           H
ATOM   2179  CB  PRO X 155      20.286 -19.712 -38.807  0.00  0.00           C
ATOM   2180  HB2 PRO X 155      21.188 -19.411 -38.275  0.00  0.00           H
ATOM   2181  HB3 PRO X 155      19.416 -19.802 -38.157  0.00  0.00           H
ATOM   2182  CA  PRO X 155      19.789 -18.639 -39.695  0.00  0.00           C
ATOM   2183  HA  PRO X 155      19.040 -18.066 -39.148  0.00  0.00           H
ATOM   2184  C   PRO X 155      20.970 -17.653 -40.082  0.00  0.00           C
ATOM   2185  O   PRO X 155      21.912 -17.977 -40.821  0.00  0.00           O
ATOM   2186  N   PRO X 156      20.953 -16.408 -39.552  0.00  0.00           N
ATOM   2187  CD  PRO X 156      19.861 -15.758 -38.809  0.00  0.00           C
ATOM   2188  HD2 PRO X 156      19.937 -16.002 -37.750  0.00  0.00           H
ATOM   2189  HD3 PRO X 156      18.854 -15.957 -39.175  0.00  0.00           H
ATOM   2190  CG  PRO X 156      20.119 -14.289 -38.884  0.00  0.00           C
ATOM   2191  HG2 PRO X 156      19.619 -13.701 -38.115  0.00  0.00           H
ATOM   2192  HG3 PRO X 156      19.718 -13.933 -39.833  0.00  0.00           H
ATOM   2193  CB  PRO X 156      21.656 -14.211 -38.891  0.00  0.00           C
ATOM   2194  HB2 PRO X 156      21.940 -14.268 -37.840  0.00  0.00           H
ATOM   2195  HB3 PRO X 156      22.089 -13.279 -39.254  0.00  0.00           H
ATOM   2196  CA  PRO X 156      22.077 -15.545 -39.612  0.00  0.00           C
ATOM   2197  HA  PRO X 156      22.173 -15.259 -40.659  0.00  0.00           H
ATOM   2198  C   PRO X 156      23.398 -16.120 -38.986  0.00  0.00           C
ATOM   2199  O   PRO X 156      23.390 -17.091 -38.170  0.00  0.00           O
ATOM   2200  N   LYS X 157      24.509 -15.422 -39.395  0.00  0.00           N
ATOM   2201  H   LYS X 157      24.502 -14.773 -40.169  0.00  0.00           H
ATOM   2202  CA  LYS X 157      25.769 -15.465 -38.631  0.00  0.00           C
ATOM   2203  HA  LYS X 157      26.142 -16.489 -38.600  0.00  0.00           H
ATOM   2204  CB  LYS X 157      26.820 -14.665 -39.481  0.00  0.00           C
ATOM   2205  HB2 LYS X 157      27.744 -14.862 -38.936  0.00  0.00           H
ATOM   2206  HB3 LYS X 157      26.762 -15.178 -40.441  0.00  0.00           H
ATOM   2207  CG  LYS X 157      26.548 -13.178 -39.553  0.00  0.00           C
ATOM   2208  HG2 LYS X 157      25.560 -12.962 -39.959  0.00  0.00           H
ATOM   2209  HG3 LYS X 157      26.721 -12.692 -38.592  0.00  0.00           H
ATOM   2210  CD  LYS X 157      27.536 -12.507 -40.564  0.00  0.00           C
ATOM   2211  HD2 LYS X 157      28.569 -12.832 -40.439  0.00  0.00           H
ATOM   2212  HD3 LYS X 157      27.411 -12.932 -41.560  0.00  0.00           H
ATOM   2213  CE  LYS X 157      27.274 -10.950 -40.656  0.00  0.00           C
ATOM   2214  HE2 LYS X 157      26.191 -10.849 -40.718  0.00  0.00           H
ATOM   2215  HE3 LYS X 157      27.550 -10.553 -39.679  0.00  0.00           H
ATOM   2216  NZ  LYS X 157      28.041 -10.219 -41.722  0.00  0.00           N
ATOM   2217  HZ1 LYS X 157      27.702  -9.268 -41.694  0.00  0.00           H
ATOM   2218  HZ2 LYS X 157      29.036 -10.308 -41.572  0.00  0.00           H
ATOM   2219  HZ3 LYS X 157      27.788 -10.609 -42.618  0.00  0.00           H
ATOM   2220  C   LYS X 157      25.533 -15.045 -37.150  0.00  0.00           C
ATOM   2221  O   LYS X 157      24.660 -14.249 -36.827  0.00  0.00           O
ATOM   2222  N   VAL X 158      26.558 -15.495 -36.399  0.00  0.00           N
ATOM   2223  H   VAL X 158      27.294 -16.054 -36.804  0.00  0.00           H
ATOM   2224  CA  VAL X 158      26.744 -14.948 -35.046  0.00  0.00           C
ATOM   2225  HA  VAL X 158      26.041 -14.157 -34.786  0.00  0.00           H
ATOM   2226  CB  VAL X 158      26.168 -15.997 -33.966  0.00  0.00           C
ATOM   2227  HB  VAL X 158      26.676 -16.939 -34.173  0.00  0.00           H
ATOM   2228  CG1 VAL X 158      26.499 -15.522 -32.478  0.00  0.00           C
ATOM   2229 HG11 VAL X 158      26.110 -14.513 -32.346  0.00  0.00           H
ATOM   2230 HG12 VAL X 158      26.030 -16.232 -31.797  0.00  0.00           H
ATOM   2231 HG13 VAL X 158      27.574 -15.566 -32.298  0.00  0.00           H
ATOM   2232  CG2 VAL X 158      24.638 -16.156 -34.094  0.00  0.00           C
ATOM   2233 HG21 VAL X 158      24.415 -17.012 -33.457  0.00  0.00           H
ATOM   2234 HG22 VAL X 158      24.076 -15.278 -33.776  0.00  0.00           H
ATOM   2235 HG23 VAL X 158      24.277 -16.373 -35.099  0.00  0.00           H
ATOM   2236  C   VAL X 158      28.117 -14.451 -34.887  0.00  0.00           C
ATOM   2237  O   VAL X 158      29.074 -15.018 -35.355  0.00  0.00           O
ATOM   2238  N   TYR X 159      28.205 -13.321 -34.214  0.00  0.00           N
ATOM   2239  H   TYR X 159      27.337 -12.848 -34.004  0.00  0.00           H
ATOM   2240  CA  TYR X 159      29.436 -12.634 -33.894  0.00  0.00           C
ATOM   2241  HA  TYR X 159      29.962 -12.452 -34.831  0.00  0.00           H
ATOM   2242  CB  TYR X 159      29.125 -11.267 -33.234  0.00  0.00           C
ATOM   2243  HB2 TYR X 159      28.176 -10.846 -33.568  0.00  0.00           H
ATOM   2244  HB3 TYR X 159      29.127 -11.466 -32.162  0.00  0.00           H
ATOM   2245  CG  TYR X 159      30.100 -10.178 -33.661  0.00  0.00           C
ATOM   2246  CD1 TYR X 159      30.082  -9.615 -35.003  0.00  0.00           C
ATOM   2247  HD1 TYR X 159      29.424  -9.936 -35.797  0.00  0.00           H
ATOM   2248  CE1 TYR X 159      31.043  -8.614 -35.301  0.00  0.00           C
ATOM   2249  HE1 TYR X 159      30.997  -8.255 -36.319  0.00  0.00           H
ATOM   2250  CZ  TYR X 159      31.880  -8.142 -34.289  0.00  0.00           C
ATOM   2251  OH  TYR X 159      32.799  -7.142 -34.481  0.00  0.00           O
ATOM   2252  HH  TYR X 159      33.225  -7.197 -35.340  0.00  0.00           H
ATOM   2253  CE2 TYR X 159      31.866  -8.702 -32.997  0.00  0.00           C
ATOM   2254  HE2 TYR X 159      32.610  -8.356 -32.295  0.00  0.00           H
ATOM   2255  CD2 TYR X 159      31.023  -9.714 -32.676  0.00  0.00           C
ATOM   2256  HD2 TYR X 159      31.172 -10.167 -31.707  0.00  0.00           H
ATOM   2257  C   TYR X 159      30.278 -13.499 -32.984  0.00  0.00           C
ATOM   2258  O   TYR X 159      29.705 -14.054 -32.064  0.00  0.00           O
ATOM   2259  N   PRO X 160      31.566 -13.774 -33.252  0.00  0.00           N
ATOM   2260  CD  PRO X 160      32.335 -13.004 -34.230  0.00  0.00           C
ATOM   2261  HD2 PRO X 160      32.388 -11.946 -33.973  0.00  0.00           H
ATOM   2262  HD3 PRO X 160      31.880 -13.236 -35.193  0.00  0.00           H
ATOM   2263  CG  PRO X 160      33.796 -13.530 -34.033  0.00  0.00           C
ATOM   2264  HG2 PRO X 160      34.334 -12.723 -33.537  0.00  0.00           H
ATOM   2265  HG3 PRO X 160      34.202 -13.829 -34.999  0.00  0.00           H
ATOM   2266  CB  PRO X 160      33.734 -14.715 -33.015  0.00  0.00           C
ATOM   2267  HB2 PRO X 160      34.571 -14.512 -32.347  0.00  0.00           H
ATOM   2268  HB3 PRO X 160      33.846 -15.634 -33.591  0.00  0.00           H
ATOM   2269  CA  PRO X 160      32.370 -14.529 -32.356  0.00  0.00           C
ATOM   2270  HA  PRO X 160      31.926 -15.499 -32.132  0.00  0.00           H
ATOM   2271  C   PRO X 160      32.634 -13.719 -31.012  0.00  0.00           C
ATOM   2272  O   PRO X 160      32.854 -12.494 -31.125  0.00  0.00           O
ATOM   2273  N   PRO X 161      32.670 -14.309 -29.812  0.00  0.00           N
ATOM   2274  CD  PRO X 161      32.456 -15.710 -29.604  0.00  0.00           C
ATOM   2275  HD2 PRO X 161      33.418 -16.155 -29.857  0.00  0.00           H
ATOM   2276  HD3 PRO X 161      31.593 -16.035 -30.184  0.00  0.00           H
ATOM   2277  CG  PRO X 161      32.165 -15.867 -28.078  0.00  0.00           C
ATOM   2278  HG2 PRO X 161      32.489 -16.850 -27.737  0.00  0.00           H
ATOM   2279  HG3 PRO X 161      31.112 -15.707 -27.844  0.00  0.00           H
ATOM   2280  CB  PRO X 161      33.163 -14.846 -27.595  0.00  0.00           C
ATOM   2281  HB2 PRO X 161      34.172 -15.250 -27.674  0.00  0.00           H
ATOM   2282  HB3 PRO X 161      33.017 -14.519 -26.565  0.00  0.00           H
ATOM   2283  CA  PRO X 161      32.922 -13.664 -28.532  0.00  0.00           C
ATOM   2284  HA  PRO X 161      31.960 -13.246 -28.233  0.00  0.00           H
ATOM   2285  C   PRO X 161      34.038 -12.594 -28.550  0.00  0.00           C
ATOM   2286  O   PRO X 161      35.078 -12.922 -29.004  0.00  0.00           O
ATOM   2287  N   VAL X 162      33.837 -11.347 -28.132  0.00  0.00           N
ATOM   2288  H   VAL X 162      33.094 -11.250 -27.455  0.00  0.00           H
ATOM   2289  CA  VAL X 162      34.956 -10.365 -27.996  0.00  0.00           C
ATOM   2290  HA  VAL X 162      35.471 -10.381 -28.957  0.00  0.00           H
ATOM   2291  CB  VAL X 162      34.424  -8.936 -27.753  0.00  0.00           C
ATOM   2292  HB  VAL X 162      33.663  -9.167 -27.007  0.00  0.00           H
ATOM   2293  CG1 VAL X 162      35.441  -7.844 -27.217  0.00  0.00           C
ATOM   2294 HG11 VAL X 162      34.850  -6.997 -26.869  0.00  0.00           H
ATOM   2295 HG12 VAL X 162      36.068  -8.190 -26.394  0.00  0.00           H
ATOM   2296 HG13 VAL X 162      36.058  -7.394 -27.995  0.00  0.00           H
ATOM   2297  CG2 VAL X 162      33.793  -8.366 -29.083  0.00  0.00           C
ATOM   2298 HG21 VAL X 162      33.176  -7.506 -28.823  0.00  0.00           H
ATOM   2299 HG22 VAL X 162      34.598  -8.130 -29.779  0.00  0.00           H
ATOM   2300 HG23 VAL X 162      33.065  -9.059 -29.504  0.00  0.00           H
ATOM   2301  C   VAL X 162      35.920 -10.757 -26.830  0.00  0.00           C
ATOM   2302  O   VAL X 162      35.416 -11.052 -25.729  0.00  0.00           O
ATOM   2303  N   PRO X 163      37.265 -10.804 -26.969  0.00  0.00           N
ATOM   2304  CD  PRO X 163      37.915 -10.249 -28.207  0.00  0.00           C
ATOM   2305  HD2 PRO X 163      37.447  -9.355 -28.620  0.00  0.00           H
ATOM   2306  HD3 PRO X 163      37.879 -11.056 -28.940  0.00  0.00           H
ATOM   2307  CG  PRO X 163      39.294  -9.840 -27.832  0.00  0.00           C
ATOM   2308  HG2 PRO X 163      39.314  -8.823 -27.441  0.00  0.00           H
ATOM   2309  HG3 PRO X 163      40.048  -9.850 -28.618  0.00  0.00           H
ATOM   2310  CB  PRO X 163      39.578 -10.946 -26.787  0.00  0.00           C
ATOM   2311  HB2 PRO X 163      40.378 -10.707 -26.087  0.00  0.00           H
ATOM   2312  HB3 PRO X 163      39.683 -11.900 -27.304  0.00  0.00           H
ATOM   2313  CA  PRO X 163      38.221 -11.141 -26.052  0.00  0.00           C
ATOM   2314  HA  PRO X 163      38.170 -12.183 -25.737  0.00  0.00           H
ATOM   2315  C   PRO X 163      38.124 -10.239 -24.888  0.00  0.00           C
ATOM   2316  O   PRO X 163      38.081  -8.981 -24.945  0.00  0.00           O
ATOM   2317  N   ALA X 164      38.203 -10.806 -23.693  0.00  0.00           N
ATOM   2318  H   ALA X 164      38.256 -11.814 -23.709  0.00  0.00           H
ATOM   2319  CA  ALA X 164      37.876 -10.155 -22.358  0.00  0.00           C
ATOM   2320  HA  ALA X 164      36.897  -9.685 -22.458  0.00  0.00           H
ATOM   2321  CB  ALA X 164      37.823 -11.197 -21.239  0.00  0.00           C
ATOM   2322  HB1 ALA X 164      37.415 -12.120 -21.651  0.00  0.00           H
ATOM   2323  HB2 ALA X 164      38.847 -11.462 -20.975  0.00  0.00           H
ATOM   2324  HB3 ALA X 164      37.329 -10.923 -20.306  0.00  0.00           H
ATOM   2325  C   ALA X 164      38.852  -9.081 -21.919  0.00  0.00           C
ATOM   2326  O   ALA X 164      38.717  -8.388 -20.878  0.00  0.00           O
ATOM   2327  N   GLU X 165      39.943  -8.997 -22.688  0.00  0.00           N
ATOM   2328  H   GLU X 165      40.055  -9.769 -23.330  0.00  0.00           H
ATOM   2329  CA  GLU X 165      40.877  -7.845 -22.644  0.00  0.00           C
ATOM   2330  HA  GLU X 165      41.107  -7.762 -21.582  0.00  0.00           H
ATOM   2331  CB  GLU X 165      42.120  -8.351 -23.317  0.00  0.00           C
ATOM   2332  HB2 GLU X 165      42.448  -9.250 -22.794  0.00  0.00           H
ATOM   2333  HB3 GLU X 165      41.795  -8.616 -24.324  0.00  0.00           H
ATOM   2334  CG  GLU X 165      43.292  -7.406 -23.535  0.00  0.00           C
ATOM   2335  HG2 GLU X 165      44.136  -8.004 -23.879  0.00  0.00           H
ATOM   2336  HG3 GLU X 165      42.938  -6.715 -24.299  0.00  0.00           H
ATOM   2337  CD  GLU X 165      43.768  -6.705 -22.290  0.00  0.00           C
ATOM   2338  OE1 GLU X 165      43.618  -7.317 -21.233  0.00  0.00           O
ATOM   2339  OE2 GLU X 165      44.369  -5.617 -22.440  0.00  0.00           O
ATOM   2340  C   GLU X 165      40.373  -6.479 -23.120  0.00  0.00           C
ATOM   2341  O   GLU X 165      40.794  -5.487 -22.512  0.00  0.00           O
ATOM   2342  N   LYS X 166      39.505  -6.404 -24.177  0.00  0.00           N
ATOM   2343  H   LYS X 166      39.273  -7.306 -24.567  0.00  0.00           H
ATOM   2344  CA  LYS X 166      38.898  -5.227 -24.854  0.00  0.00           C
ATOM   2345  HA  LYS X 166      39.449  -4.340 -24.540  0.00  0.00           H
ATOM   2346  CB  LYS X 166      39.103  -5.232 -26.411  0.00  0.00           C
ATOM   2347  HB2 LYS X 166      38.517  -6.033 -26.860  0.00  0.00           H
ATOM   2348  HB3 LYS X 166      38.740  -4.312 -26.868  0.00  0.00           H
ATOM   2349  CG  LYS X 166      40.598  -5.449 -26.832  0.00  0.00           C
ATOM   2350  HG2 LYS X 166      41.268  -4.804 -26.264  0.00  0.00           H
ATOM   2351  HG3 LYS X 166      40.859  -6.475 -26.571  0.00  0.00           H
ATOM   2352  CD  LYS X 166      40.679  -5.293 -28.321  0.00  0.00           C
ATOM   2353  HD2 LYS X 166      39.911  -5.857 -28.851  0.00  0.00           H
ATOM   2354  HD3 LYS X 166      40.514  -4.229 -28.488  0.00  0.00           H
ATOM   2355  CE  LYS X 166      42.010  -5.575 -28.914  0.00  0.00           C
ATOM   2356  HE2 LYS X 166      42.812  -5.043 -28.402  0.00  0.00           H
ATOM   2357  HE3 LYS X 166      42.284  -6.627 -28.826  0.00  0.00           H
ATOM   2358  NZ  LYS X 166      42.083  -5.226 -30.321  0.00  0.00           N
ATOM   2359  HZ1 LYS X 166      42.136  -4.220 -30.398  0.00  0.00           H
ATOM   2360  HZ2 LYS X 166      42.964  -5.582 -30.664  0.00  0.00           H
ATOM   2361  HZ3 LYS X 166      41.320  -5.596 -30.870  0.00  0.00           H
ATOM   2362  C   LYS X 166      37.428  -4.925 -24.526  0.00  0.00           C
ATOM   2363  O   LYS X 166      36.823  -4.144 -25.234  0.00  0.00           O
ATOM   2364  N   ARG X 167      36.859  -5.552 -23.512  0.00  0.00           N
ATOM   2365  H   ARG X 167      37.382  -6.342 -23.161  0.00  0.00           H
ATOM   2366  CA  ARG X 167      35.434  -5.531 -23.270  0.00  0.00           C
ATOM   2367  HA  ARG X 167      34.979  -5.619 -24.256  0.00  0.00           H
ATOM   2368  CB  ARG X 167      35.124  -6.790 -22.450  0.00  0.00           C
ATOM   2369  HB2 ARG X 167      35.835  -7.116 -21.691  0.00  0.00           H
ATOM   2370  HB3 ARG X 167      34.235  -6.606 -21.848  0.00  0.00           H
ATOM   2371  CG  ARG X 167      34.778  -7.982 -23.304  0.00  0.00           C
ATOM   2372  HG2 ARG X 167      34.001  -7.668 -24.001  0.00  0.00           H
ATOM   2373  HG3 ARG X 167      35.684  -8.163 -23.883  0.00  0.00           H
ATOM   2374  CD  ARG X 167      34.344  -9.137 -22.397  0.00  0.00           C
ATOM   2375  HD2 ARG X 167      35.066  -9.136 -21.580  0.00  0.00           H
ATOM   2376  HD3 ARG X 167      33.317  -9.045 -22.044  0.00  0.00           H
ATOM   2377  NE  ARG X 167      34.475 -10.349 -23.175  0.00  0.00           N
ATOM   2378  HE  ARG X 167      34.427 -10.319 -24.183  0.00  0.00           H
ATOM   2379  CZ  ARG X 167      34.361 -11.526 -22.618  0.00  0.00           C
ATOM   2380  NH1 ARG X 167      34.220 -11.740 -21.354  0.00  0.00           N
ATOM   2381 HH11 ARG X 167      33.907 -11.011 -20.729  0.00  0.00           H
ATOM   2382 HH12 ARG X 167      34.133 -12.679 -20.994  0.00  0.00           H
ATOM   2383  NH2 ARG X 167      34.584 -12.537 -23.392  0.00  0.00           N
ATOM   2384 HH21 ARG X 167      34.909 -12.366 -24.333  0.00  0.00           H
ATOM   2385 HH22 ARG X 167      34.640 -13.504 -23.106  0.00  0.00           H
ATOM   2386  C   ARG X 167      34.941  -4.208 -22.659  0.00  0.00           C
ATOM   2387  O   ARG X 167      35.279  -3.984 -21.485  0.00  0.00           O
ATOM   2388  N   LYS X 168      34.163  -3.405 -23.351  0.00  0.00           N
ATOM   2389  H   LYS X 168      33.885  -3.821 -24.228  0.00  0.00           H
ATOM   2390  CA  LYS X 168      33.563  -2.105 -22.906  0.00  0.00           C
ATOM   2391  HA  LYS X 168      34.254  -1.648 -22.197  0.00  0.00           H
ATOM   2392  CB  LYS X 168      33.419  -1.202 -24.137  0.00  0.00           C
ATOM   2393  HB2 LYS X 168      32.972  -1.828 -24.909  0.00  0.00           H
ATOM   2394  HB3 LYS X 168      32.675  -0.421 -23.981  0.00  0.00           H
ATOM   2395  CG  LYS X 168      34.743  -0.683 -24.726  0.00  0.00           C
ATOM   2396  HG2 LYS X 168      35.165   0.121 -24.123  0.00  0.00           H
ATOM   2397  HG3 LYS X 168      35.356  -1.580 -24.812  0.00  0.00           H
ATOM   2398  CD  LYS X 168      34.392  -0.070 -26.124  0.00  0.00           C
ATOM   2399  HD2 LYS X 168      33.591  -0.579 -26.660  0.00  0.00           H
ATOM   2400  HD3 LYS X 168      34.141   0.962 -25.879  0.00  0.00           H
ATOM   2401  CE  LYS X 168      35.668  -0.081 -26.890  0.00  0.00           C
ATOM   2402  HE2 LYS X 168      36.424   0.539 -26.408  0.00  0.00           H
ATOM   2403  HE3 LYS X 168      36.060  -1.097 -26.918  0.00  0.00           H
ATOM   2404  NZ  LYS X 168      35.610   0.563 -28.257  0.00  0.00           N
ATOM   2405  HZ1 LYS X 168      36.565   0.517 -28.583  0.00  0.00           H
ATOM   2406  HZ2 LYS X 168      34.946   0.106 -28.866  0.00  0.00           H
ATOM   2407  HZ3 LYS X 168      35.460   1.560 -28.211  0.00  0.00           H
ATOM   2408  C   LYS X 168      32.185  -2.254 -22.241  0.00  0.00           C
ATOM   2409  O   LYS X 168      31.452  -3.259 -22.565  0.00  0.00           O
ATOM   2410  N   PRO X 169      31.803  -1.284 -21.359  0.00  0.00           N
ATOM   2411  CD  PRO X 169      32.633  -0.303 -20.652  0.00  0.00           C
ATOM   2412  HD2 PRO X 169      32.867   0.634 -21.157  0.00  0.00           H
ATOM   2413  HD3 PRO X 169      33.470  -0.869 -20.244  0.00  0.00           H
ATOM   2414  CG  PRO X 169      31.808   0.246 -19.450  0.00  0.00           C
ATOM   2415  HG2 PRO X 169      32.101   1.258 -19.170  0.00  0.00           H
ATOM   2416  HG3 PRO X 169      32.081  -0.385 -18.605  0.00  0.00           H
ATOM   2417  CB  PRO X 169      30.414   0.080 -19.914  0.00  0.00           C
ATOM   2418  HB2 PRO X 169      30.067   1.023 -20.334  0.00  0.00           H
ATOM   2419  HB3 PRO X 169      29.625  -0.200 -19.216  0.00  0.00           H
ATOM   2420  CA  PRO X 169      30.396  -1.055 -20.941  0.00  0.00           C
ATOM   2421  HA  PRO X 169      30.102  -1.984 -20.453  0.00  0.00           H
ATOM   2422  C   PRO X 169      29.416  -0.860 -22.049  0.00  0.00           C
ATOM   2423  O   PRO X 169      29.649   0.080 -22.851  0.00  0.00           O
ATOM   2424  N   ILE X 170      28.274  -1.628 -22.061  0.00  0.00           N
ATOM   2425  H   ILE X 170      28.143  -2.212 -21.248  0.00  0.00           H
ATOM   2426  CA  ILE X 170      27.239  -1.674 -23.102  0.00  0.00           C
ATOM   2427  HA  ILE X 170      27.726  -1.773 -24.072  0.00  0.00           H
ATOM   2428  CB  ILE X 170      26.398  -2.956 -22.761  0.00  0.00           C
ATOM   2429  HB  ILE X 170      27.148  -3.696 -22.486  0.00  0.00           H
ATOM   2430  CG2 ILE X 170      25.365  -2.938 -21.608  0.00  0.00           C
ATOM   2431 HG21 ILE X 170      25.782  -2.722 -20.624  0.00  0.00           H
ATOM   2432 HG22 ILE X 170      24.565  -2.241 -21.858  0.00  0.00           H
ATOM   2433 HG23 ILE X 170      24.834  -3.884 -21.511  0.00  0.00           H
ATOM   2434  CG1 ILE X 170      25.751  -3.389 -24.143  0.00  0.00           C
ATOM   2435 HG12 ILE X 170      25.184  -2.579 -24.600  0.00  0.00           H
ATOM   2436 HG13 ILE X 170      26.502  -3.531 -24.921  0.00  0.00           H
ATOM   2437  CD1 ILE X 170      24.908  -4.575 -24.155  0.00  0.00           C
ATOM   2438 HD11 ILE X 170      23.996  -4.451 -23.572  0.00  0.00           H
ATOM   2439 HD12 ILE X 170      24.455  -4.739 -25.132  0.00  0.00           H
ATOM   2440 HD13 ILE X 170      25.477  -5.434 -23.799  0.00  0.00           H
ATOM   2441  C   ILE X 170      26.316  -0.443 -23.116  0.00  0.00           C
ATOM   2442  O   ILE X 170      26.100   0.342 -22.172  0.00  0.00           O
ATOM   2443  N   ARG X 171      25.866  -0.126 -24.391  0.00  0.00           N
ATOM   2444  H   ARG X 171      26.107  -0.824 -25.080  0.00  0.00           H
ATOM   2445  CA  ARG X 171      24.989   1.002 -24.722  0.00  0.00           C
ATOM   2446  HA  ARG X 171      24.751   1.495 -23.779  0.00  0.00           H
ATOM   2447  CB  ARG X 171      25.751   1.900 -25.759  0.00  0.00           C
ATOM   2448  HB2 ARG X 171      25.932   1.338 -26.675  0.00  0.00           H
ATOM   2449  HB3 ARG X 171      25.136   2.675 -26.216  0.00  0.00           H
ATOM   2450  CG  ARG X 171      27.090   2.528 -25.303  0.00  0.00           C
ATOM   2451  HG2 ARG X 171      26.975   3.318 -24.561  0.00  0.00           H
ATOM   2452  HG3 ARG X 171      27.731   1.775 -24.845  0.00  0.00           H
ATOM   2453  CD  ARG X 171      27.873   3.097 -26.522  0.00  0.00           C
ATOM   2454  HD2 ARG X 171      27.228   3.867 -26.947  0.00  0.00           H
ATOM   2455  HD3 ARG X 171      28.832   3.470 -26.164  0.00  0.00           H
ATOM   2456  NE  ARG X 171      28.077   2.112 -27.596  0.00  0.00           N
ATOM   2457  HE  ARG X 171      27.745   1.185 -27.369  0.00  0.00           H
ATOM   2458  CZ  ARG X 171      28.674   2.272 -28.817  0.00  0.00           C
ATOM   2459  NH1 ARG X 171      29.097   3.447 -29.241  0.00  0.00           N
ATOM   2460 HH11 ARG X 171      29.211   4.185 -28.561  0.00  0.00           H
ATOM   2461 HH12 ARG X 171      29.457   3.594 -30.173  0.00  0.00           H
ATOM   2462  NH2 ARG X 171      28.813   1.315 -29.664  0.00  0.00           N
ATOM   2463 HH21 ARG X 171      28.566   0.359 -29.454  0.00  0.00           H
ATOM   2464 HH22 ARG X 171      29.397   1.482 -30.471  0.00  0.00           H
ATOM   2465  C   ARG X 171      23.627   0.661 -25.259  0.00  0.00           C
ATOM   2466  O   ARG X 171      23.481   0.002 -26.256  0.00  0.00           O
ATOM   2467  N   VAL X 172      22.628   0.910 -24.438  0.00  0.00           N
ATOM   2468  H   VAL X 172      22.852   1.470 -23.628  0.00  0.00           H
ATOM   2469  CA  VAL X 172      21.249   0.280 -24.593  0.00  0.00           C
ATOM   2470  HA  VAL X 172      21.340  -0.607 -25.220  0.00  0.00           H
ATOM   2471  CB  VAL X 172      20.880  -0.327 -23.180  0.00  0.00           C
ATOM   2472  HB  VAL X 172      20.829   0.449 -22.416  0.00  0.00           H
ATOM   2473  CG1 VAL X 172      19.501  -1.024 -23.175  0.00  0.00           C
ATOM   2474 HG11 VAL X 172      19.356  -1.463 -22.188  0.00  0.00           H
ATOM   2475 HG12 VAL X 172      18.716  -0.335 -23.485  0.00  0.00           H
ATOM   2476 HG13 VAL X 172      19.415  -1.874 -23.853  0.00  0.00           H
ATOM   2477  CG2 VAL X 172      21.962  -1.316 -22.703  0.00  0.00           C
ATOM   2478 HG21 VAL X 172      22.914  -0.787 -22.686  0.00  0.00           H
ATOM   2479 HG22 VAL X 172      21.656  -1.634 -21.706  0.00  0.00           H
ATOM   2480 HG23 VAL X 172      21.973  -2.225 -23.305  0.00  0.00           H
ATOM   2481  C   VAL X 172      20.140   1.269 -25.000  0.00  0.00           C
ATOM   2482  O   VAL X 172      19.990   2.341 -24.417  0.00  0.00           O
ATOM   2483  N   LEU X 173      19.365   0.783 -26.009  0.00  0.00           N
ATOM   2484  H   LEU X 173      19.556  -0.119 -26.421  0.00  0.00           H
ATOM   2485  CA  LEU X 173      18.069   1.351 -26.322  0.00  0.00           C
ATOM   2486  HA  LEU X 173      17.968   2.297 -25.790  0.00  0.00           H
ATOM   2487  CB  LEU X 173      17.899   1.678 -27.858  0.00  0.00           C
ATOM   2488  HB2 LEU X 173      18.733   2.312 -28.157  0.00  0.00           H
ATOM   2489  HB3 LEU X 173      17.975   0.766 -28.450  0.00  0.00           H
ATOM   2490  CG  LEU X 173      16.533   2.343 -28.239  0.00  0.00           C
ATOM   2491  HG  LEU X 173      15.649   1.748 -28.011  0.00  0.00           H
ATOM   2492  CD1 LEU X 173      16.360   3.666 -27.492  0.00  0.00           C
ATOM   2493 HD11 LEU X 173      16.477   3.481 -26.424  0.00  0.00           H
ATOM   2494 HD12 LEU X 173      17.096   4.435 -27.726  0.00  0.00           H
ATOM   2495 HD13 LEU X 173      15.484   4.232 -27.809  0.00  0.00           H
ATOM   2496  CD2 LEU X 173      16.663   2.628 -29.784  0.00  0.00           C
ATOM   2497 HD21 LEU X 173      15.690   2.731 -30.264  0.00  0.00           H
ATOM   2498 HD22 LEU X 173      17.278   3.491 -30.038  0.00  0.00           H
ATOM   2499 HD23 LEU X 173      17.087   1.752 -30.274  0.00  0.00           H
ATOM   2500  C   LEU X 173      16.959   0.490 -25.654  0.00  0.00           C
ATOM   2501  O   LEU X 173      16.987  -0.745 -25.903  0.00  0.00           O
ATOM   2502  N   SER X 174      16.011   1.071 -24.971  0.00  0.00           N
ATOM   2503  H   SER X 174      16.106   2.068 -24.837  0.00  0.00           H
ATOM   2504  CA  SER X 174      14.719   0.418 -24.483  0.00  0.00           C
ATOM   2505  HA  SER X 174      14.485  -0.514 -24.999  0.00  0.00           H
ATOM   2506  CB  SER X 174      14.805   0.177 -22.916  0.00  0.00           C
ATOM   2507  HB2 SER X 174      15.701  -0.407 -22.707  0.00  0.00           H
ATOM   2508  HB3 SER X 174      14.868   1.163 -22.456  0.00  0.00           H
ATOM   2509  OG  SER X 174      13.655  -0.521 -22.545  0.00  0.00           O
ATOM   2510  HG  SER X 174      13.526  -0.179 -21.657  0.00  0.00           H
ATOM   2511  C   SER X 174      13.437   1.196 -24.897  0.00  0.00           C
ATOM   2512  O   SER X 174      13.341   2.410 -24.700  0.00  0.00           O
ATOM   2513  N   LEU X 175      12.510   0.525 -25.550  0.00  0.00           N
ATOM   2514  H   LEU X 175      12.555  -0.445 -25.827  0.00  0.00           H
ATOM   2515  CA  LEU X 175      11.290   1.104 -26.104  0.00  0.00           C
ATOM   2516  HA  LEU X 175      11.308   2.128 -25.730  0.00  0.00           H
ATOM   2517  CB  LEU X 175      11.331   0.952 -27.569  0.00  0.00           C
ATOM   2518  HB2 LEU X 175      11.428  -0.114 -27.771  0.00  0.00           H
ATOM   2519  HB3 LEU X 175      10.407   1.334 -28.002  0.00  0.00           H
ATOM   2520  CG  LEU X 175      12.500   1.626 -28.325  0.00  0.00           C
ATOM   2521  HG  LEU X 175      13.438   1.297 -27.879  0.00  0.00           H
ATOM   2522  CD1 LEU X 175      12.556   1.173 -29.758  0.00  0.00           C
ATOM   2523 HD11 LEU X 175      13.265   1.731 -30.370  0.00  0.00           H
ATOM   2524 HD12 LEU X 175      12.818   0.114 -29.767  0.00  0.00           H
ATOM   2525 HD13 LEU X 175      11.612   1.305 -30.286  0.00  0.00           H
ATOM   2526  CD2 LEU X 175      12.510   3.120 -28.148  0.00  0.00           C
ATOM   2527 HD21 LEU X 175      11.491   3.503 -28.203  0.00  0.00           H
ATOM   2528 HD22 LEU X 175      12.815   3.289 -27.115  0.00  0.00           H
ATOM   2529 HD23 LEU X 175      13.241   3.622 -28.783  0.00  0.00           H
ATOM   2530  C   LEU X 175      10.102   0.350 -25.518  0.00  0.00           C
ATOM   2531  O   LEU X 175      10.205  -0.855 -25.384  0.00  0.00           O
ATOM   2532  N   PHE X 176       9.093   1.057 -25.043  0.00  0.00           N
ATOM   2533  H   PHE X 176       9.152   2.065 -25.027  0.00  0.00           H
ATOM   2534  CA  PHE X 176       7.995   0.542 -24.268  0.00  0.00           C
ATOM   2535  HA  PHE X 176       7.254   1.333 -24.152  0.00  0.00           H
ATOM   2536  CB  PHE X 176       7.303  -0.553 -25.110  0.00  0.00           C
ATOM   2537  HB2 PHE X 176       7.957  -1.425 -25.093  0.00  0.00           H
ATOM   2538  HB3 PHE X 176       6.361  -0.850 -24.649  0.00  0.00           H
ATOM   2539  CG  PHE X 176       7.014  -0.105 -26.491  0.00  0.00           C
ATOM   2540  CD1 PHE X 176       5.926   0.818 -26.637  0.00  0.00           C
ATOM   2541  HD1 PHE X 176       5.379   1.177 -25.778  0.00  0.00           H
ATOM   2542  CE1 PHE X 176       5.582   1.283 -27.930  0.00  0.00           C
ATOM   2543  HE1 PHE X 176       4.865   2.086 -28.026  0.00  0.00           H
ATOM   2544  CZ  PHE X 176       6.332   0.730 -29.053  0.00  0.00           C
ATOM   2545  HZ  PHE X 176       6.085   1.098 -30.038  0.00  0.00           H
ATOM   2546  CE2 PHE X 176       7.444  -0.093 -28.840  0.00  0.00           C
ATOM   2547  HE2 PHE X 176       7.976  -0.205 -29.773  0.00  0.00           H
ATOM   2548  CD2 PHE X 176       7.803  -0.480 -27.579  0.00  0.00           C
ATOM   2549  HD2 PHE X 176       8.624  -1.163 -27.418  0.00  0.00           H
ATOM   2550  C   PHE X 176       8.452   0.047 -22.843  0.00  0.00           C
ATOM   2551  O   PHE X 176       8.214  -1.141 -22.396  0.00  0.00           O
ATOM   2552  N   ASP X 177       9.310   0.895 -22.220  0.00  0.00           N
ATOM   2553  H   ASP X 177       9.494   1.782 -22.667  0.00  0.00           H
ATOM   2554  CA  ASP X 177      10.216   0.483 -21.111  0.00  0.00           C
ATOM   2555  HA  ASP X 177      10.723  -0.422 -21.447  0.00  0.00           H
ATOM   2556  CB  ASP X 177      11.238   1.620 -20.855  0.00  0.00           C
ATOM   2557  HB2 ASP X 177      11.828   1.758 -21.761  0.00  0.00           H
ATOM   2558  HB3 ASP X 177      10.698   2.509 -20.531  0.00  0.00           H
ATOM   2559  CG  ASP X 177      12.262   1.212 -19.815  0.00  0.00           C
ATOM   2560  OD1 ASP X 177      12.216   1.621 -18.645  0.00  0.00           O
ATOM   2561  OD2 ASP X 177      13.155   0.426 -20.186  0.00  0.00           O
ATOM   2562  C   ASP X 177       9.527  -0.020 -19.792  0.00  0.00           C
ATOM   2563  O   ASP X 177      10.105  -0.856 -19.114  0.00  0.00           O
ATOM   2564  N   GLY X 178       8.416   0.564 -19.329  0.00  0.00           N
ATOM   2565  H   GLY X 178       7.953   1.277 -19.874  0.00  0.00           H
ATOM   2566  CA  GLY X 178       7.718   0.076 -18.111  0.00  0.00           C
ATOM   2567  HA2 GLY X 178       6.755   0.585 -18.104  0.00  0.00           H
ATOM   2568  HA3 GLY X 178       7.619  -1.004 -18.224  0.00  0.00           H
ATOM   2569  C   GLY X 178       8.397   0.473 -16.785  0.00  0.00           C
ATOM   2570  O   GLY X 178       8.633   1.711 -16.644  0.00  0.00           O
ATOM   2571  N   ILE X 179       8.933  -0.483 -16.008  0.00  0.00           N
ATOM   2572  H   ILE X 179       8.804  -1.446 -16.285  0.00  0.00           H
ATOM   2573  CA  ILE X 179       9.588  -0.217 -14.695  0.00  0.00           C
ATOM   2574  HA  ILE X 179       9.457   0.844 -14.481  0.00  0.00           H
ATOM   2575  CB  ILE X 179       8.851  -0.950 -13.544  0.00  0.00           C
ATOM   2576  HB  ILE X 179       9.391  -0.875 -12.601  0.00  0.00           H
ATOM   2577  CG2 ILE X 179       7.488  -0.349 -13.198  0.00  0.00           C
ATOM   2578 HG21 ILE X 179       7.160  -0.564 -12.181  0.00  0.00           H
ATOM   2579 HG22 ILE X 179       7.564   0.738 -13.159  0.00  0.00           H
ATOM   2580 HG23 ILE X 179       6.615  -0.599 -13.800  0.00  0.00           H
ATOM   2581  CG1 ILE X 179       8.795  -2.428 -13.810  0.00  0.00           C
ATOM   2582 HG12 ILE X 179       8.045  -2.559 -14.590  0.00  0.00           H
ATOM   2583 HG13 ILE X 179       9.781  -2.747 -14.146  0.00  0.00           H
ATOM   2584  CD1 ILE X 179       8.332  -3.217 -12.629  0.00  0.00           C
ATOM   2585 HD11 ILE X 179       9.070  -3.257 -11.827  0.00  0.00           H
ATOM   2586 HD12 ILE X 179       7.433  -2.798 -12.177  0.00  0.00           H
ATOM   2587 HD13 ILE X 179       8.186  -4.261 -12.905  0.00  0.00           H
ATOM   2588  C   ILE X 179      11.098  -0.382 -14.651  0.00  0.00           C
ATOM   2589  O   ILE X 179      11.686  -0.532 -13.610  0.00  0.00           O
ATOM   2590  N   ALA X 180      11.808  -0.251 -15.784  0.00  0.00           N
ATOM   2591  H   ALA X 180      11.291  -0.087 -16.636  0.00  0.00           H
ATOM   2592  CA  ALA X 180      13.287  -0.304 -15.955  0.00  0.00           C
ATOM   2593  HA  ALA X 180      13.348  -0.041 -17.011  0.00  0.00           H
ATOM   2594  CB  ALA X 180      14.105   0.795 -15.281  0.00  0.00           C
ATOM   2595  HB1 ALA X 180      14.019   0.629 -14.207  0.00  0.00           H
ATOM   2596  HB2 ALA X 180      15.160   0.760 -15.549  0.00  0.00           H
ATOM   2597  HB3 ALA X 180      13.657   1.729 -15.621  0.00  0.00           H
ATOM   2598  C   ALA X 180      13.875  -1.727 -15.751  0.00  0.00           C
ATOM   2599  O   ALA X 180      14.999  -1.949 -15.295  0.00  0.00           O
ATOM   2600  N   THR X 181      12.997  -2.691 -16.002  0.00  0.00           N
ATOM   2601  H   THR X 181      12.036  -2.447 -16.198  0.00  0.00           H
ATOM   2602  CA  THR X 181      13.249  -4.103 -15.990  0.00  0.00           C
ATOM   2603  HA  THR X 181      13.517  -4.494 -15.009  0.00  0.00           H
ATOM   2604  CB  THR X 181      11.987  -4.871 -16.449  0.00  0.00           C
ATOM   2605  HB  THR X 181      11.932  -4.678 -17.521  0.00  0.00           H
ATOM   2606  CG2 THR X 181      12.116  -6.368 -16.179  0.00  0.00           C
ATOM   2607 HG21 THR X 181      12.530  -6.487 -15.178  0.00  0.00           H
ATOM   2608 HG22 THR X 181      11.180  -6.895 -16.366  0.00  0.00           H
ATOM   2609 HG23 THR X 181      12.856  -6.864 -16.807  0.00  0.00           H
ATOM   2610  OG1 THR X 181      10.821  -4.289 -15.780  0.00  0.00           O
ATOM   2611  HG1 THR X 181      10.091  -4.473 -16.376  0.00  0.00           H
ATOM   2612  C   THR X 181      14.393  -4.615 -16.956  0.00  0.00           C
ATOM   2613  O   THR X 181      15.194  -5.413 -16.424  0.00  0.00           O
ATOM   2614  N   GLY X 182      14.507  -3.920 -18.077  0.00  0.00           N
ATOM   2615  H   GLY X 182      13.719  -3.328 -18.296  0.00  0.00           H
ATOM   2616  CA  GLY X 182      15.598  -4.102 -19.049  0.00  0.00           C
ATOM   2617  HA2 GLY X 182      15.724  -5.113 -19.435  0.00  0.00           H
ATOM   2618  HA3 GLY X 182      15.346  -3.372 -19.818  0.00  0.00           H
ATOM   2619  C   GLY X 182      16.878  -3.613 -18.416  0.00  0.00           C
ATOM   2620  O   GLY X 182      17.902  -4.205 -18.758  0.00  0.00           O
ATOM   2621  N   LEU X 183      16.860  -2.556 -17.579  0.00  0.00           N
ATOM   2622  H   LEU X 183      15.996  -2.064 -17.403  0.00  0.00           H
ATOM   2623  CA  LEU X 183      18.131  -2.307 -16.771  0.00  0.00           C
ATOM   2624  HA  LEU X 183      18.991  -2.482 -17.417  0.00  0.00           H
ATOM   2625  CB  LEU X 183      18.251  -0.753 -16.491  0.00  0.00           C
ATOM   2626  HB2 LEU X 183      17.913  -0.165 -17.345  0.00  0.00           H
ATOM   2627  HB3 LEU X 183      17.577  -0.514 -15.668  0.00  0.00           H
ATOM   2628  CG  LEU X 183      19.665  -0.281 -16.084  0.00  0.00           C
ATOM   2629  HG  LEU X 183      19.999  -0.943 -15.285  0.00  0.00           H
ATOM   2630  CD1 LEU X 183      20.661  -0.390 -17.222  0.00  0.00           C
ATOM   2631 HD11 LEU X 183      21.653  -0.110 -16.869  0.00  0.00           H
ATOM   2632 HD12 LEU X 183      20.710  -1.412 -17.598  0.00  0.00           H
ATOM   2633 HD13 LEU X 183      20.363   0.251 -18.052  0.00  0.00           H
ATOM   2634  CD2 LEU X 183      19.612   1.226 -15.660  0.00  0.00           C
ATOM   2635 HD21 LEU X 183      20.587   1.529 -15.276  0.00  0.00           H
ATOM   2636 HD22 LEU X 183      19.489   1.905 -16.504  0.00  0.00           H
ATOM   2637 HD23 LEU X 183      18.951   1.299 -14.796  0.00  0.00           H
ATOM   2638  C   LEU X 183      18.399  -3.166 -15.545  0.00  0.00           C
ATOM   2639  O   LEU X 183      19.554  -3.421 -15.234  0.00  0.00           O
ATOM   2640  N   LEU X 184      17.471  -3.691 -14.772  0.00  0.00           N
ATOM   2641  H   LEU X 184      16.565  -3.276 -14.935  0.00  0.00           H
ATOM   2642  CA  LEU X 184      17.518  -4.563 -13.593  0.00  0.00           C
ATOM   2643  HA  LEU X 184      18.127  -4.129 -12.800  0.00  0.00           H
ATOM   2644  CB  LEU X 184      16.061  -4.681 -12.966  0.00  0.00           C
ATOM   2645  HB2 LEU X 184      15.809  -3.662 -12.674  0.00  0.00           H
ATOM   2646  HB3 LEU X 184      15.417  -4.927 -13.811  0.00  0.00           H
ATOM   2647  CG  LEU X 184      15.872  -5.583 -11.747  0.00  0.00           C
ATOM   2648  HG  LEU X 184      16.246  -6.582 -11.970  0.00  0.00           H
ATOM   2649  CD1 LEU X 184      16.734  -5.122 -10.544  0.00  0.00           C
ATOM   2650 HD11 LEU X 184      16.344  -4.243 -10.030  0.00  0.00           H
ATOM   2651 HD12 LEU X 184      16.649  -5.949  -9.839  0.00  0.00           H
ATOM   2652 HD13 LEU X 184      17.755  -4.883 -10.841  0.00  0.00           H
ATOM   2653  CD2 LEU X 184      14.350  -5.618 -11.480  0.00  0.00           C
ATOM   2654 HD21 LEU X 184      13.799  -6.019 -12.331  0.00  0.00           H
ATOM   2655 HD22 LEU X 184      14.227  -6.323 -10.658  0.00  0.00           H
ATOM   2656 HD23 LEU X 184      13.984  -4.611 -11.283  0.00  0.00           H
ATOM   2657  C   LEU X 184      18.021  -5.968 -13.899  0.00  0.00           C
ATOM   2658  O   LEU X 184      18.743  -6.569 -13.065  0.00  0.00           O
ATOM   2659  N   VAL X 185      17.678  -6.545 -15.051  0.00  0.00           N
ATOM   2660  H   VAL X 185      17.021  -6.017 -15.608  0.00  0.00           H
ATOM   2661  CA  VAL X 185      18.145  -7.864 -15.483  0.00  0.00           C
ATOM   2662  HA  VAL X 185      18.162  -8.566 -14.649  0.00  0.00           H
ATOM   2663  CB  VAL X 185      17.304  -8.410 -16.668  0.00  0.00           C
ATOM   2664  HB  VAL X 185      16.250  -8.462 -16.396  0.00  0.00           H
ATOM   2665  CG1 VAL X 185      17.386  -7.540 -17.897  0.00  0.00           C
ATOM   2666 HG11 VAL X 185      17.087  -6.513 -17.684  0.00  0.00           H
ATOM   2667 HG12 VAL X 185      18.382  -7.555 -18.341  0.00  0.00           H
ATOM   2668 HG13 VAL X 185      16.634  -7.949 -18.571  0.00  0.00           H
ATOM   2669  CG2 VAL X 185      17.618  -9.822 -17.151  0.00  0.00           C
ATOM   2670 HG21 VAL X 185      17.271  -9.922 -18.180  0.00  0.00           H
ATOM   2671 HG22 VAL X 185      18.692 -10.000 -17.105  0.00  0.00           H
ATOM   2672 HG23 VAL X 185      17.069 -10.552 -16.555  0.00  0.00           H
ATOM   2673  C   VAL X 185      19.636  -7.730 -15.859  0.00  0.00           C
ATOM   2674  O   VAL X 185      20.335  -8.726 -15.603  0.00  0.00           O
ATOM   2675  N   LEU X 186      20.082  -6.658 -16.539  0.00  0.00           N
ATOM   2676  H   LEU X 186      19.357  -5.985 -16.746  0.00  0.00           H
ATOM   2677  CA  LEU X 186      21.533  -6.471 -16.936  0.00  0.00           C
ATOM   2678  HA  LEU X 186      21.942  -7.330 -17.467  0.00  0.00           H
ATOM   2679  CB  LEU X 186      21.639  -5.257 -17.874  0.00  0.00           C
ATOM   2680  HB2 LEU X 186      21.052  -4.434 -17.467  0.00  0.00           H
ATOM   2681  HB3 LEU X 186      22.689  -4.965 -17.860  0.00  0.00           H
ATOM   2682  CG  LEU X 186      21.066  -5.467 -19.322  0.00  0.00           C
ATOM   2683  HG  LEU X 186      20.084  -5.940 -19.324  0.00  0.00           H
ATOM   2684  CD1 LEU X 186      20.991  -4.106 -20.146  0.00  0.00           C
ATOM   2685 HD11 LEU X 186      21.928  -3.674 -20.496  0.00  0.00           H
ATOM   2686 HD12 LEU X 186      20.478  -4.374 -21.069  0.00  0.00           H
ATOM   2687 HD13 LEU X 186      20.381  -3.378 -19.610  0.00  0.00           H
ATOM   2688  CD2 LEU X 186      22.053  -6.326 -20.137  0.00  0.00           C
ATOM   2689 HD21 LEU X 186      22.181  -7.239 -19.555  0.00  0.00           H
ATOM   2690 HD22 LEU X 186      21.564  -6.705 -21.034  0.00  0.00           H
ATOM   2691 HD23 LEU X 186      22.986  -5.774 -20.243  0.00  0.00           H
ATOM   2692  C   LEU X 186      22.414  -6.300 -15.725  0.00  0.00           C
ATOM   2693  O   LEU X 186      23.347  -7.057 -15.484  0.00  0.00           O
ATOM   2694  N   LYS X 187      21.945  -5.463 -14.828  0.00  0.00           N
ATOM   2695  H   LYS X 187      21.142  -4.942 -15.149  0.00  0.00           H
ATOM   2696  CA  LYS X 187      22.502  -5.297 -13.431  0.00  0.00           C
ATOM   2697  HA  LYS X 187      23.497  -4.865 -13.534  0.00  0.00           H
ATOM   2698  CB  LYS X 187      21.718  -4.274 -12.664  0.00  0.00           C
ATOM   2699  HB2 LYS X 187      20.682  -4.297 -13.001  0.00  0.00           H
ATOM   2700  HB3 LYS X 187      21.655  -4.373 -11.580  0.00  0.00           H
ATOM   2701  CG  LYS X 187      22.217  -2.837 -12.944  0.00  0.00           C
ATOM   2702  HG2 LYS X 187      23.242  -2.719 -12.590  0.00  0.00           H
ATOM   2703  HG3 LYS X 187      22.147  -2.500 -13.978  0.00  0.00           H
ATOM   2704  CD  LYS X 187      21.264  -1.746 -12.299  0.00  0.00           C
ATOM   2705  HD2 LYS X 187      20.381  -1.660 -12.932  0.00  0.00           H
ATOM   2706  HD3 LYS X 187      21.081  -2.039 -11.265  0.00  0.00           H
ATOM   2707  CE  LYS X 187      22.011  -0.402 -12.187  0.00  0.00           C
ATOM   2708  HE2 LYS X 187      22.965  -0.595 -11.696  0.00  0.00           H
ATOM   2709  HE3 LYS X 187      22.275   0.034 -13.151  0.00  0.00           H
ATOM   2710  NZ  LYS X 187      21.256   0.487 -11.219  0.00  0.00           N
ATOM   2711  HZ1 LYS X 187      21.491   1.446 -11.432  0.00  0.00           H
ATOM   2712  HZ2 LYS X 187      20.274   0.266 -11.144  0.00  0.00           H
ATOM   2713  HZ3 LYS X 187      21.704   0.451 -10.314  0.00  0.00           H
ATOM   2714  C   LYS X 187      22.556  -6.600 -12.626  0.00  0.00           C
ATOM   2715  O   LYS X 187      23.592  -6.868 -12.025  0.00  0.00           O
ATOM   2716  N   ASP X 188      21.518  -7.504 -12.779  0.00  0.00           N
ATOM   2717  H   ASP X 188      20.677  -7.350 -13.316  0.00  0.00           H
ATOM   2718  CA  ASP X 188      21.469  -8.865 -12.171  0.00  0.00           C
ATOM   2719  HA  ASP X 188      21.800  -8.880 -11.133  0.00  0.00           H
ATOM   2720  CB  ASP X 188      20.059  -9.432 -12.243  0.00  0.00           C
ATOM   2721  HB2 ASP X 188      19.418  -8.727 -11.713  0.00  0.00           H
ATOM   2722  HB3 ASP X 188      19.826  -9.469 -13.307  0.00  0.00           H
ATOM   2723  CG  ASP X 188      19.944 -10.783 -11.512  0.00  0.00           C
ATOM   2724  OD1 ASP X 188      19.209 -11.660 -12.040  0.00  0.00           O
ATOM   2725  OD2 ASP X 188      20.445 -11.058 -10.372  0.00  0.00           O
ATOM   2726  C   ASP X 188      22.548  -9.772 -12.814  0.00  0.00           C
ATOM   2727  O   ASP X 188      23.381 -10.371 -12.122  0.00  0.00           O
ATOM   2728  N   LEU X 189      22.623  -9.821 -14.166  0.00  0.00           N
ATOM   2729  H   LEU X 189      21.796  -9.449 -14.610  0.00  0.00           H
ATOM   2730  CA  LEU X 189      23.752 -10.500 -14.921  0.00  0.00           C
ATOM   2731  HA  LEU X 189      23.851 -11.545 -14.625  0.00  0.00           H
ATOM   2732  CB  LEU X 189      23.327 -10.279 -16.361  0.00  0.00           C
ATOM   2733  HB2 LEU X 189      22.925  -9.289 -16.578  0.00  0.00           H
ATOM   2734  HB3 LEU X 189      24.234 -10.475 -16.933  0.00  0.00           H
ATOM   2735  CG  LEU X 189      22.255 -11.272 -16.828  0.00  0.00           C
ATOM   2736  HG  LEU X 189      21.357 -11.118 -16.230  0.00  0.00           H
ATOM   2737  CD1 LEU X 189      21.921 -11.112 -18.268  0.00  0.00           C
ATOM   2738 HD11 LEU X 189      22.799 -11.027 -18.908  0.00  0.00           H
ATOM   2739 HD12 LEU X 189      21.259 -11.937 -18.534  0.00  0.00           H
ATOM   2740 HD13 LEU X 189      21.219 -10.290 -18.409  0.00  0.00           H
ATOM   2741  CD2 LEU X 189      22.660 -12.750 -16.569  0.00  0.00           C
ATOM   2742 HD21 LEU X 189      21.939 -13.419 -17.038  0.00  0.00           H
ATOM   2743 HD22 LEU X 189      23.596 -13.041 -17.044  0.00  0.00           H
ATOM   2744 HD23 LEU X 189      22.598 -13.012 -15.512  0.00  0.00           H
ATOM   2745  C   LEU X 189      25.164  -9.964 -14.526  0.00  0.00           C
ATOM   2746  O   LEU X 189      26.234 -10.554 -14.773  0.00  0.00           O
ATOM   2747  N   GLY X 190      25.236  -8.706 -13.963  0.00  0.00           N
ATOM   2748  H   GLY X 190      24.355  -8.211 -13.946  0.00  0.00           H
ATOM   2749  CA  GLY X 190      26.548  -8.120 -13.564  0.00  0.00           C
ATOM   2750  HA2 GLY X 190      26.434  -7.462 -12.702  0.00  0.00           H
ATOM   2751  HA3 GLY X 190      27.221  -8.951 -13.352  0.00  0.00           H
ATOM   2752  C   GLY X 190      27.158  -7.268 -14.699  0.00  0.00           C
ATOM   2753  O   GLY X 190      28.388  -7.156 -14.785  0.00  0.00           O
ATOM   2754  N   ILE X 191      26.359  -6.833 -15.651  0.00  0.00           N
ATOM   2755  H   ILE X 191      25.379  -6.908 -15.421  0.00  0.00           H
ATOM   2756  CA  ILE X 191      26.819  -6.086 -16.762  0.00  0.00           C
ATOM   2757  HA  ILE X 191      27.837  -6.435 -16.935  0.00  0.00           H
ATOM   2758  CB  ILE X 191      25.948  -6.472 -17.998  0.00  0.00           C
ATOM   2759  HB  ILE X 191      24.912  -6.568 -17.673  0.00  0.00           H
ATOM   2760  CG2 ILE X 191      26.036  -5.507 -19.234  0.00  0.00           C
ATOM   2761 HG21 ILE X 191      25.628  -4.559 -18.881  0.00  0.00           H
ATOM   2762 HG22 ILE X 191      27.054  -5.447 -19.619  0.00  0.00           H
ATOM   2763 HG23 ILE X 191      25.401  -5.966 -19.991  0.00  0.00           H
ATOM   2764  CG1 ILE X 191      26.489  -7.820 -18.496  0.00  0.00           C
ATOM   2765 HG12 ILE X 191      27.365  -7.632 -19.117  0.00  0.00           H
ATOM   2766 HG13 ILE X 191      26.856  -8.486 -17.715  0.00  0.00           H
ATOM   2767  CD1 ILE X 191      25.356  -8.560 -19.217  0.00  0.00           C
ATOM   2768 HD11 ILE X 191      24.866  -9.257 -18.537  0.00  0.00           H
ATOM   2769 HD12 ILE X 191      24.616  -7.857 -19.599  0.00  0.00           H
ATOM   2770 HD13 ILE X 191      25.664  -9.080 -20.124  0.00  0.00           H
ATOM   2771  C   ILE X 191      27.006  -4.557 -16.521  0.00  0.00           C
ATOM   2772  O   ILE X 191      26.134  -3.929 -15.983  0.00  0.00           O
ATOM   2773  N   GLN X 192      28.128  -3.967 -16.927  0.00  0.00           N
ATOM   2774  H   GLN X 192      28.771  -4.517 -17.478  0.00  0.00           H
ATOM   2775  CA  GLN X 192      28.343  -2.500 -16.894  0.00  0.00           C
ATOM   2776  HA  GLN X 192      28.024  -2.119 -15.924  0.00  0.00           H
ATOM   2777  CB  GLN X 192      29.826  -2.189 -16.918  0.00  0.00           C
ATOM   2778  HB2 GLN X 192      30.186  -2.406 -17.923  0.00  0.00           H
ATOM   2779  HB3 GLN X 192      30.038  -1.134 -16.742  0.00  0.00           H
ATOM   2780  CG  GLN X 192      30.584  -2.976 -15.791  0.00  0.00           C
ATOM   2781  HG2 GLN X 192      30.339  -4.038 -15.827  0.00  0.00           H
ATOM   2782  HG3 GLN X 192      31.643  -2.873 -16.026  0.00  0.00           H
ATOM   2783  CD  GLN X 192      30.396  -2.635 -14.346  0.00  0.00           C
ATOM   2784  OE1 GLN X 192      29.260  -2.411 -13.844  0.00  0.00           O
ATOM   2785  NE2 GLN X 192      31.413  -2.606 -13.489  0.00  0.00           N
ATOM   2786 HE21 GLN X 192      31.219  -2.370 -12.527  0.00  0.00           H
ATOM   2787 HE22 GLN X 192      32.326  -2.932 -13.774  0.00  0.00           H
ATOM   2788  C   GLN X 192      27.703  -1.685 -17.969  0.00  0.00           C
ATOM   2789  O   GLN X 192      27.635  -2.135 -19.103  0.00  0.00           O
ATOM   2790  N   VAL X 193      27.095  -0.524 -17.699  0.00  0.00           N
ATOM   2791  H   VAL X 193      27.004  -0.230 -16.737  0.00  0.00           H
ATOM   2792  CA  VAL X 193      26.220   0.199 -18.637  0.00  0.00           C
ATOM   2793  HA  VAL X 193      26.199  -0.239 -19.635  0.00  0.00           H
ATOM   2794  CB  VAL X 193      24.719   0.021 -18.238  0.00  0.00           C
ATOM   2795  HB  VAL X 193      24.526   0.605 -17.338  0.00  0.00           H
ATOM   2796  CG1 VAL X 193      23.701   0.659 -19.239  0.00  0.00           C
ATOM   2797 HG11 VAL X 193      23.886   0.255 -20.235  0.00  0.00           H
ATOM   2798 HG12 VAL X 193      22.669   0.531 -18.913  0.00  0.00           H
ATOM   2799 HG13 VAL X 193      23.768   1.738 -19.379  0.00  0.00           H
ATOM   2800  CG2 VAL X 193      24.303  -1.475 -17.961  0.00  0.00           C
ATOM   2801 HG21 VAL X 193      25.013  -1.903 -17.252  0.00  0.00           H
ATOM   2802 HG22 VAL X 193      23.252  -1.424 -17.674  0.00  0.00           H
ATOM   2803 HG23 VAL X 193      24.386  -2.128 -18.830  0.00  0.00           H
ATOM   2804  C   VAL X 193      26.656   1.619 -18.837  0.00  0.00           C
ATOM   2805  O   VAL X 193      26.431   2.482 -17.966  0.00  0.00           O
ATOM   2806  N   ASP X 194      27.209   1.881 -20.055  0.00  0.00           N
ATOM   2807  H   ASP X 194      27.237   1.130 -20.730  0.00  0.00           H
ATOM   2808  CA  ASP X 194      27.637   3.218 -20.598  0.00  0.00           C
ATOM   2809  HA  ASP X 194      28.342   3.674 -19.903  0.00  0.00           H
ATOM   2810  CB  ASP X 194      28.419   3.017 -21.948  0.00  0.00           C
ATOM   2811  HB2 ASP X 194      29.081   2.178 -21.733  0.00  0.00           H
ATOM   2812  HB3 ASP X 194      27.624   2.738 -22.640  0.00  0.00           H
ATOM   2813  CG  ASP X 194      29.044   4.331 -22.632  0.00  0.00           C
ATOM   2814  OD1 ASP X 194      30.285   4.312 -22.815  0.00  0.00           O
ATOM   2815  OD2 ASP X 194      28.275   5.285 -22.967  0.00  0.00           O
ATOM   2816  C   ASP X 194      26.497   4.234 -20.590  0.00  0.00           C
ATOM   2817  O   ASP X 194      26.657   5.380 -20.077  0.00  0.00           O
ATOM   2818  N   ARG X 195      25.354   3.879 -21.259  0.00  0.00           N
ATOM   2819  H   ARG X 195      25.348   2.926 -21.596  0.00  0.00           H
ATOM   2820  CA  ARG X 195      24.168   4.735 -21.464  0.00  0.00           C
ATOM   2821  HA  ARG X 195      24.094   5.189 -20.476  0.00  0.00           H
ATOM   2822  CB  ARG X 195      24.438   5.845 -22.476  0.00  0.00           C
ATOM   2823  HB2 ARG X 195      23.649   6.590 -22.374  0.00  0.00           H
ATOM   2824  HB3 ARG X 195      25.406   6.297 -22.258  0.00  0.00           H
ATOM   2825  CG  ARG X 195      24.428   5.262 -23.824  0.00  0.00           C
ATOM   2826  HG2 ARG X 195      25.091   4.398 -23.785  0.00  0.00           H
ATOM   2827  HG3 ARG X 195      23.422   4.894 -24.028  0.00  0.00           H
ATOM   2828  CD  ARG X 195      25.006   6.230 -24.925  0.00  0.00           C
ATOM   2829  HD2 ARG X 195      24.919   5.922 -25.967  0.00  0.00           H
ATOM   2830  HD3 ARG X 195      24.461   7.142 -24.679  0.00  0.00           H
ATOM   2831  NE  ARG X 195      26.467   6.379 -24.771  0.00  0.00           N
ATOM   2832  HE  ARG X 195      26.926   5.925 -23.994  0.00  0.00           H
ATOM   2833  CZ  ARG X 195      27.214   7.144 -25.496  0.00  0.00           C
ATOM   2834  NH1 ARG X 195      26.784   7.848 -26.506  0.00  0.00           N
ATOM   2835 HH11 ARG X 195      25.787   7.813 -26.663  0.00  0.00           H
ATOM   2836 HH12 ARG X 195      27.445   8.427 -27.003  0.00  0.00           H
ATOM   2837  NH2 ARG X 195      28.434   7.359 -25.107  0.00  0.00           N
ATOM   2838 HH21 ARG X 195      28.897   6.986 -24.290  0.00  0.00           H
ATOM   2839 HH22 ARG X 195      29.045   8.039 -25.538  0.00  0.00           H
ATOM   2840  C   ARG X 195      22.819   3.910 -21.666  0.00  0.00           C
ATOM   2841  O   ARG X 195      22.958   2.951 -22.473  0.00  0.00           O
ATOM   2842  N   TYR X 196      21.668   4.341 -21.128  0.00  0.00           N
ATOM   2843  H   TYR X 196      21.670   5.176 -20.559  0.00  0.00           H
ATOM   2844  CA  TYR X 196      20.433   3.640 -21.287  0.00  0.00           C
ATOM   2845  HA  TYR X 196      20.494   2.814 -21.996  0.00  0.00           H
ATOM   2846  CB  TYR X 196      20.090   2.917 -19.952  0.00  0.00           C
ATOM   2847  HB2 TYR X 196      20.903   2.254 -19.654  0.00  0.00           H
ATOM   2848  HB3 TYR X 196      19.969   3.647 -19.152  0.00  0.00           H
ATOM   2849  CG  TYR X 196      18.873   1.995 -20.012  0.00  0.00           C
ATOM   2850  CD1 TYR X 196      17.594   2.534 -19.788  0.00  0.00           C
ATOM   2851  HD1 TYR X 196      17.408   3.585 -19.948  0.00  0.00           H
ATOM   2852  CE1 TYR X 196      16.523   1.642 -19.506  0.00  0.00           C
ATOM   2853  HE1 TYR X 196      15.542   1.945 -19.172  0.00  0.00           H
ATOM   2854  CZ  TYR X 196      16.681   0.274 -19.697  0.00  0.00           C
ATOM   2855  OH  TYR X 196      15.611  -0.467 -19.494  0.00  0.00           O
ATOM   2856  HH  TYR X 196      14.758  -0.060 -19.664  0.00  0.00           H
ATOM   2857  CE2 TYR X 196      17.928  -0.322 -19.959  0.00  0.00           C
ATOM   2858  HE2 TYR X 196      17.920  -1.400 -20.035  0.00  0.00           H
ATOM   2859  CD2 TYR X 196      19.062   0.570 -20.117  0.00  0.00           C
ATOM   2860  HD2 TYR X 196      20.068   0.179 -20.162  0.00  0.00           H
ATOM   2861  C   TYR X 196      19.350   4.648 -21.628  0.00  0.00           C
ATOM   2862  O   TYR X 196      18.916   5.563 -20.857  0.00  0.00           O
ATOM   2863  N   ILE X 197      18.957   4.712 -22.882  0.00  0.00           N
ATOM   2864  H   ILE X 197      19.210   3.936 -23.477  0.00  0.00           H
ATOM   2865  CA  ILE X 197      17.821   5.550 -23.392  0.00  0.00           C
ATOM   2866  HA  ILE X 197      17.797   6.437 -22.759  0.00  0.00           H
ATOM   2867  CB  ILE X 197      18.010   6.057 -24.856  0.00  0.00           C
ATOM   2868  HB  ILE X 197      18.453   5.183 -25.334  0.00  0.00           H
ATOM   2869  CG2 ILE X 197      16.686   6.535 -25.606  0.00  0.00           C
ATOM   2870 HG21 ILE X 197      16.805   6.940 -26.611  0.00  0.00           H
ATOM   2871 HG22 ILE X 197      15.995   5.692 -25.619  0.00  0.00           H
ATOM   2872 HG23 ILE X 197      16.254   7.330 -24.998  0.00  0.00           H
ATOM   2873  CG1 ILE X 197      19.153   7.104 -24.970  0.00  0.00           C
ATOM   2874 HG12 ILE X 197      18.990   7.591 -25.932  0.00  0.00           H
ATOM   2875 HG13 ILE X 197      18.926   7.888 -24.247  0.00  0.00           H
ATOM   2876  CD1 ILE X 197      20.605   6.726 -24.857  0.00  0.00           C
ATOM   2877 HD11 ILE X 197      20.772   6.542 -23.796  0.00  0.00           H
ATOM   2878 HD12 ILE X 197      20.735   5.806 -25.427  0.00  0.00           H
ATOM   2879 HD13 ILE X 197      21.210   7.575 -25.175  0.00  0.00           H
ATOM   2880  C   ILE X 197      16.477   4.780 -23.189  0.00  0.00           C
ATOM   2881  O   ILE X 197      16.441   3.630 -23.637  0.00  0.00           O
ATOM   2882  N   ALA X 198      15.413   5.369 -22.674  0.00  0.00           N
ATOM   2883  H   ALA X 198      15.503   6.272 -22.230  0.00  0.00           H
ATOM   2884  CA  ALA X 198      14.162   4.758 -22.504  0.00  0.00           C
ATOM   2885  HA  ALA X 198      14.145   3.787 -22.998  0.00  0.00           H
ATOM   2886  CB  ALA X 198      14.085   4.472 -21.010  0.00  0.00           C
ATOM   2887  HB1 ALA X 198      14.194   5.405 -20.456  0.00  0.00           H
ATOM   2888  HB2 ALA X 198      13.101   4.098 -20.727  0.00  0.00           H
ATOM   2889  HB3 ALA X 198      14.911   3.843 -20.678  0.00  0.00           H
ATOM   2890  C   ALA X 198      13.070   5.597 -23.081  0.00  0.00           C
ATOM   2891  O   ALA X 198      12.852   6.728 -22.643  0.00  0.00           O
ATOM   2892  N   SER X 199      12.176   4.977 -23.861  0.00  0.00           N
ATOM   2893  H   SER X 199      12.405   3.994 -23.905  0.00  0.00           H
ATOM   2894  CA  SER X 199      10.885   5.533 -24.251  0.00  0.00           C
ATOM   2895  HA  SER X 199      10.971   6.617 -24.172  0.00  0.00           H
ATOM   2896  CB  SER X 199      10.649   5.283 -25.800  0.00  0.00           C
ATOM   2897  HB2 SER X 199      11.481   5.699 -26.367  0.00  0.00           H
ATOM   2898  HB3 SER X 199      10.818   4.223 -25.990  0.00  0.00           H
ATOM   2899  OG  SER X 199       9.487   5.844 -26.318  0.00  0.00           O
ATOM   2900  HG  SER X 199       9.326   6.663 -25.845  0.00  0.00           H
ATOM   2901  C   SER X 199       9.715   4.866 -23.446  0.00  0.00           C
ATOM   2902  O   SER X 199       9.530   3.657 -23.475  0.00  0.00           O
ATOM   2903  N   GLU X 200       8.894   5.649 -22.708  0.00  0.00           N
ATOM   2904  H   GLU X 200       9.031   6.647 -22.789  0.00  0.00           H
ATOM   2905  CA  GLU X 200       7.773   5.241 -21.788  0.00  0.00           C
ATOM   2906  HA  GLU X 200       7.110   4.531 -22.282  0.00  0.00           H
ATOM   2907  CB  GLU X 200       8.364   4.571 -20.486  0.00  0.00           C
ATOM   2908  HB2 GLU X 200       8.859   3.623 -20.699  0.00  0.00           H
ATOM   2909  HB3 GLU X 200       9.136   5.215 -20.065  0.00  0.00           H
ATOM   2910  CG  GLU X 200       7.352   4.179 -19.404  0.00  0.00           C
ATOM   2911  HG2 GLU X 200       7.847   3.704 -18.557  0.00  0.00           H
ATOM   2912  HG3 GLU X 200       7.013   5.106 -18.943  0.00  0.00           H
ATOM   2913  CD  GLU X 200       6.158   3.348 -19.979  0.00  0.00           C
ATOM   2914  OE1 GLU X 200       5.025   3.854 -20.126  0.00  0.00           O
ATOM   2915  OE2 GLU X 200       6.301   2.155 -20.360  0.00  0.00           O
ATOM   2916  C   GLU X 200       6.799   6.458 -21.447  0.00  0.00           C
ATOM   2917  O   GLU X 200       7.316   7.547 -21.279  0.00  0.00           O
ATOM   2918  N   VAL X 201       5.518   6.198 -21.378  0.00  0.00           N
ATOM   2919  H   VAL X 201       5.266   5.221 -21.416  0.00  0.00           H
ATOM   2920  CA  VAL X 201       4.362   7.097 -21.150  0.00  0.00           C
ATOM   2921  HA  VAL X 201       4.724   8.111 -21.317  0.00  0.00           H
ATOM   2922  CB  VAL X 201       3.236   6.902 -22.105  0.00  0.00           C
ATOM   2923  HB  VAL X 201       2.341   7.494 -21.914  0.00  0.00           H
ATOM   2924  CG1 VAL X 201       3.812   7.156 -23.502  0.00  0.00           C
ATOM   2925 HG11 VAL X 201       3.010   7.086 -24.236  0.00  0.00           H
ATOM   2926 HG12 VAL X 201       4.074   8.213 -23.536  0.00  0.00           H
ATOM   2927 HG13 VAL X 201       4.608   6.440 -23.705  0.00  0.00           H
ATOM   2928  CG2 VAL X 201       2.585   5.494 -22.120  0.00  0.00           C
ATOM   2929 HG21 VAL X 201       3.326   4.714 -22.289  0.00  0.00           H
ATOM   2930 HG22 VAL X 201       2.045   5.357 -21.183  0.00  0.00           H
ATOM   2931 HG23 VAL X 201       1.816   5.534 -22.891  0.00  0.00           H
ATOM   2932  C   VAL X 201       3.877   7.105 -19.680  0.00  0.00           C
ATOM   2933  O   VAL X 201       3.359   8.122 -19.273  0.00  0.00           O
ATOM   2934  N   CYS X 202       4.105   6.146 -18.785  0.00  0.00           N
ATOM   2935  H   CYS X 202       4.795   5.452 -19.035  0.00  0.00           H
ATOM   2936  CA  CYS X 202       3.419   6.026 -17.414  0.00  0.00           C
ATOM   2937  HA  CYS X 202       2.474   6.566 -17.469  0.00  0.00           H
ATOM   2938  CB  CYS X 202       3.143   4.559 -17.072  0.00  0.00           C
ATOM   2939  HB2 CYS X 202       4.027   3.929 -17.171  0.00  0.00           H
ATOM   2940  HB3 CYS X 202       2.795   4.466 -16.043  0.00  0.00           H
ATOM   2941  SG  CYS X 202       1.808   4.147 -18.290  0.00  0.00           S
ATOM   2942  HG  CYS X 202       2.678   3.900 -19.273  0.00  0.00           H
ATOM   2943  C   CYS X 202       4.230   6.764 -16.324  0.00  0.00           C
ATOM   2944  O   CYS X 202       5.385   6.396 -16.052  0.00  0.00           O
ATOM   2945  N   GLU X 203       3.659   7.830 -15.703  0.00  0.00           N
ATOM   2946  H   GLU X 203       2.699   8.035 -15.942  0.00  0.00           H
ATOM   2947  CA  GLU X 203       4.415   8.776 -14.763  0.00  0.00           C
ATOM   2948  HA  GLU X 203       5.300   9.118 -15.301  0.00  0.00           H
ATOM   2949  CB  GLU X 203       3.585  10.028 -14.549  0.00  0.00           C
ATOM   2950  HB2 GLU X 203       4.169  10.626 -13.849  0.00  0.00           H
ATOM   2951  HB3 GLU X 203       3.396  10.534 -15.496  0.00  0.00           H
ATOM   2952  CG  GLU X 203       2.242   9.770 -13.814  0.00  0.00           C
ATOM   2953  HG2 GLU X 203       2.345   9.057 -12.996  0.00  0.00           H
ATOM   2954  HG3 GLU X 203       1.948  10.715 -13.357  0.00  0.00           H
ATOM   2955  CD  GLU X 203       1.154   9.231 -14.796  0.00  0.00           C
ATOM   2956  OE1 GLU X 203       0.828   8.034 -14.743  0.00  0.00           O
ATOM   2957  OE2 GLU X 203       0.769  10.038 -15.645  0.00  0.00           O
ATOM   2958  C   GLU X 203       4.978   8.120 -13.508  0.00  0.00           C
ATOM   2959  O   GLU X 203       6.006   8.499 -12.919  0.00  0.00           O
ATOM   2960  N   ASP X 204       4.270   7.093 -13.056  0.00  0.00           N
ATOM   2961  H   ASP X 204       3.511   6.822 -13.666  0.00  0.00           H
ATOM   2962  CA  ASP X 204       4.750   6.235 -11.937  0.00  0.00           C
ATOM   2963  HA  ASP X 204       5.206   6.751 -11.091  0.00  0.00           H
ATOM   2964  CB  ASP X 204       3.612   5.375 -11.321  0.00  0.00           C
ATOM   2965  HB2 ASP X 204       4.050   4.634 -10.654  0.00  0.00           H
ATOM   2966  HB3 ASP X 204       3.089   6.156 -10.768  0.00  0.00           H
ATOM   2967  CG  ASP X 204       2.633   4.737 -12.326  0.00  0.00           C
ATOM   2968  OD1 ASP X 204       2.840   4.777 -13.562  0.00  0.00           O
ATOM   2969  OD2 ASP X 204       1.555   4.282 -11.844  0.00  0.00           O
ATOM   2970  C   ASP X 204       5.928   5.342 -12.388  0.00  0.00           C
ATOM   2971  O   ASP X 204       6.800   5.016 -11.561  0.00  0.00           O
ATOM   2972  N   SER X 205       5.941   4.914 -13.609  0.00  0.00           N
ATOM   2973  H   SER X 205       5.320   5.453 -14.196  0.00  0.00           H
ATOM   2974  CA  SER X 205       6.831   3.897 -14.145  0.00  0.00           C
ATOM   2975  HA  SER X 205       7.068   3.162 -13.376  0.00  0.00           H
ATOM   2976  CB  SER X 205       6.129   3.283 -15.292  0.00  0.00           C
ATOM   2977  HB2 SER X 205       6.014   4.006 -16.099  0.00  0.00           H
ATOM   2978  HB3 SER X 205       6.760   2.462 -15.632  0.00  0.00           H
ATOM   2979  OG  SER X 205       4.864   2.839 -14.997  0.00  0.00           O
ATOM   2980  HG  SER X 205       4.345   3.483 -14.509  0.00  0.00           H
ATOM   2981  C   SER X 205       8.195   4.450 -14.639  0.00  0.00           C
ATOM   2982  O   SER X 205       9.268   3.843 -14.339  0.00  0.00           O
ATOM   2983  N   ILE X 206       8.099   5.736 -15.099  0.00  0.00           N
ATOM   2984  H   ILE X 206       7.168   6.125 -15.159  0.00  0.00           H
ATOM   2985  CA  ILE X 206       9.309   6.546 -15.006  0.00  0.00           C
ATOM   2986  HA  ILE X 206      10.178   5.968 -15.320  0.00  0.00           H
ATOM   2987  CB  ILE X 206       9.176   7.714 -16.011  0.00  0.00           C
ATOM   2988  HB  ILE X 206      10.183   8.128 -16.073  0.00  0.00           H
ATOM   2989  CG2 ILE X 206       8.776   7.433 -17.394  0.00  0.00           C
ATOM   2990 HG21 ILE X 206       9.223   8.170 -18.061  0.00  0.00           H
ATOM   2991 HG22 ILE X 206       9.236   6.474 -17.629  0.00  0.00           H
ATOM   2992 HG23 ILE X 206       7.703   7.343 -17.568  0.00  0.00           H
ATOM   2993  CG1 ILE X 206       8.250   8.860 -15.530  0.00  0.00           C
ATOM   2994 HG12 ILE X 206       7.227   8.485 -15.508  0.00  0.00           H
ATOM   2995 HG13 ILE X 206       8.497   9.044 -14.484  0.00  0.00           H
ATOM   2996  CD1 ILE X 206       8.420  10.205 -16.270  0.00  0.00           C
ATOM   2997 HD11 ILE X 206       9.493  10.394 -16.314  0.00  0.00           H
ATOM   2998 HD12 ILE X 206       8.034  10.119 -17.285  0.00  0.00           H
ATOM   2999 HD13 ILE X 206       7.994  10.984 -15.637  0.00  0.00           H
ATOM   3000  C   ILE X 206       9.726   6.987 -13.584  0.00  0.00           C
ATOM   3001  O   ILE X 206      10.843   7.453 -13.472  0.00  0.00           O
ATOM   3002  N   THR X 207       8.826   6.913 -12.577  0.00  0.00           N
ATOM   3003  H   THR X 207       7.876   6.741 -12.873  0.00  0.00           H
ATOM   3004  CA  THR X 207       9.235   7.245 -11.161  0.00  0.00           C
ATOM   3005  HA  THR X 207      10.079   7.933 -11.222  0.00  0.00           H
ATOM   3006  CB  THR X 207       8.141   7.796 -10.313  0.00  0.00           C
ATOM   3007  HB  THR X 207       7.349   7.050 -10.257  0.00  0.00           H
ATOM   3008  CG2 THR X 207       8.524   8.101  -8.868  0.00  0.00           C
ATOM   3009 HG21 THR X 207       7.619   8.481  -8.394  0.00  0.00           H
ATOM   3010 HG22 THR X 207       8.748   7.140  -8.404  0.00  0.00           H
ATOM   3011 HG23 THR X 207       9.369   8.786  -8.796  0.00  0.00           H
ATOM   3012  OG1 THR X 207       7.623   9.056 -10.774  0.00  0.00           O
ATOM   3013  HG1 THR X 207       7.287   8.954 -11.667  0.00  0.00           H
ATOM   3014  C   THR X 207       9.956   6.040 -10.540  0.00  0.00           C
ATOM   3015  O   THR X 207      10.909   6.220  -9.844  0.00  0.00           O
ATOM   3016  N   VAL X 208       9.389   4.836 -10.725  0.00  0.00           N
ATOM   3017  H   VAL X 208       8.523   4.921 -11.237  0.00  0.00           H
ATOM   3018  CA  VAL X 208      10.080   3.653 -10.392  0.00  0.00           C
ATOM   3019  HA  VAL X 208      10.244   3.679  -9.314  0.00  0.00           H
ATOM   3020  CB  VAL X 208       9.333   2.397 -10.823  0.00  0.00           C
ATOM   3021  HB  VAL X 208       9.161   2.465 -11.897  0.00  0.00           H
ATOM   3022  CG1 VAL X 208      10.134   1.107 -10.573  0.00  0.00           C
ATOM   3023 HG11 VAL X 208      10.223   0.952  -9.497  0.00  0.00           H
ATOM   3024 HG12 VAL X 208       9.595   0.237 -10.949  0.00  0.00           H
ATOM   3025 HG13 VAL X 208      11.075   1.091 -11.122  0.00  0.00           H
ATOM   3026  CG2 VAL X 208       8.040   2.223 -10.109  0.00  0.00           C
ATOM   3027 HG21 VAL X 208       7.475   3.154 -10.070  0.00  0.00           H
ATOM   3028 HG22 VAL X 208       7.530   1.395 -10.602  0.00  0.00           H
ATOM   3029 HG23 VAL X 208       8.165   1.892  -9.078  0.00  0.00           H
ATOM   3030  C   VAL X 208      11.454   3.722 -11.067  0.00  0.00           C
ATOM   3031  O   VAL X 208      12.477   3.672 -10.393  0.00  0.00           O
ATOM   3032  N   GLY X 209      11.574   3.840 -12.400  0.00  0.00           N
ATOM   3033  H   GLY X 209      10.729   3.990 -12.931  0.00  0.00           H
ATOM   3034  CA  GLY X 209      12.875   3.871 -13.101  0.00  0.00           C
ATOM   3035  HA2 GLY X 209      13.362   2.902 -12.993  0.00  0.00           H
ATOM   3036  HA3 GLY X 209      12.721   3.936 -14.178  0.00  0.00           H
ATOM   3037  C   GLY X 209      13.799   5.017 -12.679  0.00  0.00           C
ATOM   3038  O   GLY X 209      15.001   4.730 -12.425  0.00  0.00           O
ATOM   3039  N   MET X 210      13.317   6.208 -12.554  0.00  0.00           N
ATOM   3040  H   MET X 210      12.330   6.327 -12.732  0.00  0.00           H
ATOM   3041  CA  MET X 210      14.121   7.332 -12.083  0.00  0.00           C
ATOM   3042  HA  MET X 210      15.035   7.374 -12.676  0.00  0.00           H
ATOM   3043  CB  MET X 210      13.312   8.703 -12.268  0.00  0.00           C
ATOM   3044  HB2 MET X 210      13.158   8.892 -13.330  0.00  0.00           H
ATOM   3045  HB3 MET X 210      12.311   8.601 -11.849  0.00  0.00           H
ATOM   3046  CG  MET X 210      13.999   9.972 -11.721  0.00  0.00           C
ATOM   3047  HG2 MET X 210      15.034  10.134 -12.021  0.00  0.00           H
ATOM   3048  HG3 MET X 210      13.525  10.792 -12.261  0.00  0.00           H
ATOM   3049  SD  MET X 210      13.793  10.151  -9.977  0.00  0.00           S
ATOM   3050  CE  MET X 210      14.271  11.851  -9.730  0.00  0.00           C
ATOM   3051  HE1 MET X 210      13.939  12.116  -8.726  0.00  0.00           H
ATOM   3052  HE2 MET X 210      15.348  12.019  -9.702  0.00  0.00           H
ATOM   3053  HE3 MET X 210      13.853  12.582 -10.423  0.00  0.00           H
ATOM   3054  C   MET X 210      14.648   7.271 -10.618  0.00  0.00           C
ATOM   3055  O   MET X 210      15.799   7.538 -10.309  0.00  0.00           O
ATOM   3056  N   VAL X 211      13.932   6.581  -9.692  0.00  0.00           N
ATOM   3057  H   VAL X 211      13.163   6.032 -10.048  0.00  0.00           H
ATOM   3058  CA  VAL X 211      14.311   6.242  -8.252  0.00  0.00           C
ATOM   3059  HA  VAL X 211      14.786   7.145  -7.868  0.00  0.00           H
ATOM   3060  CB  VAL X 211      13.061   5.939  -7.396  0.00  0.00           C
ATOM   3061  HB  VAL X 211      12.499   5.080  -7.764  0.00  0.00           H
ATOM   3062  CG1 VAL X 211      13.479   5.488  -5.935  0.00  0.00           C
ATOM   3063 HG11 VAL X 211      12.572   5.500  -5.330  0.00  0.00           H
ATOM   3064 HG12 VAL X 211      13.892   4.479  -5.924  0.00  0.00           H
ATOM   3065 HG13 VAL X 211      14.251   6.184  -5.608  0.00  0.00           H
ATOM   3066  CG2 VAL X 211      12.121   7.153  -7.333  0.00  0.00           C
ATOM   3067 HG21 VAL X 211      12.276   7.806  -8.192  0.00  0.00           H
ATOM   3068 HG22 VAL X 211      11.095   6.832  -7.154  0.00  0.00           H
ATOM   3069 HG23 VAL X 211      12.341   7.763  -6.457  0.00  0.00           H
ATOM   3070  C   VAL X 211      15.268   5.076  -8.224  0.00  0.00           C
ATOM   3071  O   VAL X 211      16.348   5.208  -7.695  0.00  0.00           O
ATOM   3072  N   ARG X 212      14.920   3.932  -8.784  0.00  0.00           N
ATOM   3073  H   ARG X 212      14.029   3.878  -9.256  0.00  0.00           H
ATOM   3074  CA  ARG X 212      15.576   2.631  -8.448  0.00  0.00           C
ATOM   3075  HA  ARG X 212      15.808   2.773  -7.393  0.00  0.00           H
ATOM   3076  CB  ARG X 212      14.594   1.425  -8.748  0.00  0.00           C
ATOM   3077  HB2 ARG X 212      14.265   1.565  -9.778  0.00  0.00           H
ATOM   3078  HB3 ARG X 212      15.215   0.549  -8.558  0.00  0.00           H
ATOM   3079  CG  ARG X 212      13.501   1.352  -7.657  0.00  0.00           C
ATOM   3080  HG2 ARG X 212      13.061   2.346  -7.578  0.00  0.00           H
ATOM   3081  HG3 ARG X 212      12.713   0.810  -8.180  0.00  0.00           H
ATOM   3082  CD  ARG X 212      13.892   0.801  -6.288  0.00  0.00           C
ATOM   3083  HD2 ARG X 212      13.517  -0.222  -6.321  0.00  0.00           H
ATOM   3084  HD3 ARG X 212      14.956   0.878  -6.064  0.00  0.00           H
ATOM   3085  NE  ARG X 212      13.082   1.450  -5.240  0.00  0.00           N
ATOM   3086  HE  ARG X 212      12.108   1.191  -5.180  0.00  0.00           H
ATOM   3087  CZ  ARG X 212      13.549   2.284  -4.332  0.00  0.00           C
ATOM   3088  NH1 ARG X 212      14.801   2.623  -4.175  0.00  0.00           N
ATOM   3089 HH11 ARG X 212      15.544   2.043  -4.540  0.00  0.00           H
ATOM   3090 HH12 ARG X 212      14.932   3.222  -3.373  0.00  0.00           H
ATOM   3091  NH2 ARG X 212      12.640   2.922  -3.633  0.00  0.00           N
ATOM   3092 HH21 ARG X 212      11.688   2.646  -3.828  0.00  0.00           H
ATOM   3093 HH22 ARG X 212      12.864   3.763  -3.122  0.00  0.00           H
ATOM   3094  C   ARG X 212      16.865   2.439  -9.253  0.00  0.00           C
ATOM   3095  O   ARG X 212      17.696   1.639  -8.825  0.00  0.00           O
ATOM   3096  N   HIE X 213      17.057   3.187 -10.313  0.00  0.00           N
ATOM   3097  H   HIE X 213      16.330   3.818 -10.617  0.00  0.00           H
ATOM   3098  CA  HIE X 213      18.413   3.307 -10.932  0.00  0.00           C
ATOM   3099  HA  HIE X 213      19.108   2.616 -10.455  0.00  0.00           H
ATOM   3100  CB  HIE X 213      18.428   2.810 -12.395  0.00  0.00           C
ATOM   3101  HB2 HIE X 213      17.928   3.483 -13.093  0.00  0.00           H
ATOM   3102  HB3 HIE X 213      19.467   2.851 -12.724  0.00  0.00           H
ATOM   3103  CG  HIE X 213      17.935   1.406 -12.485  0.00  0.00           C
ATOM   3104  ND1 HIE X 213      18.685   0.268 -12.246  0.00  0.00           N
ATOM   3105  CE1 HIE X 213      17.806  -0.711 -12.175  0.00  0.00           C
ATOM   3106  HE1 HIE X 213      18.085  -1.754 -12.157  0.00  0.00           H
ATOM   3107  NE2 HIE X 213      16.519  -0.239 -12.279  0.00  0.00           N
ATOM   3108  HE2 HIE X 213      15.674  -0.790 -12.328  0.00  0.00           H
ATOM   3109  CD2 HIE X 213      16.585   1.098 -12.488  0.00  0.00           C
ATOM   3110  HD2 HIE X 213      15.819   1.852 -12.590  0.00  0.00           H
ATOM   3111  C   HIE X 213      19.023   4.680 -10.767  0.00  0.00           C
ATOM   3112  O   HIE X 213      19.915   5.066 -11.538  0.00  0.00           O
ATOM   3113  N   GLN X 214      18.682   5.457  -9.737  0.00  0.00           N
ATOM   3114  H   GLN X 214      17.915   5.210  -9.127  0.00  0.00           H
ATOM   3115  CA  GLN X 214      19.354   6.639  -9.278  0.00  0.00           C
ATOM   3116  HA  GLN X 214      18.743   7.129  -8.520  0.00  0.00           H
ATOM   3117  CB  GLN X 214      20.707   6.212  -8.547  0.00  0.00           C
ATOM   3118  HB2 GLN X 214      21.273   5.722  -9.339  0.00  0.00           H
ATOM   3119  HB3 GLN X 214      21.138   7.124  -8.134  0.00  0.00           H
ATOM   3120  CG  GLN X 214      20.390   5.344  -7.340  0.00  0.00           C
ATOM   3121  HG2 GLN X 214      19.925   5.974  -6.581  0.00  0.00           H
ATOM   3122  HG3 GLN X 214      19.669   4.544  -7.506  0.00  0.00           H
ATOM   3123  CD  GLN X 214      21.673   4.687  -6.770  0.00  0.00           C
ATOM   3124  OE1 GLN X 214      22.662   4.329  -7.494  0.00  0.00           O
ATOM   3125  NE2 GLN X 214      21.710   4.277  -5.567  0.00  0.00           N
ATOM   3126 HE21 GLN X 214      22.483   3.707  -5.254  0.00  0.00           H
ATOM   3127 HE22 GLN X 214      20.994   4.530  -4.901  0.00  0.00           H
ATOM   3128  C   GLN X 214      19.547   7.679 -10.339  0.00  0.00           C
ATOM   3129  O   GLN X 214      20.627   8.265 -10.483  0.00  0.00           O
ATOM   3130  N   GLY X 215      18.538   7.921 -11.186  0.00  0.00           N
ATOM   3131  H   GLY X 215      17.679   7.416 -11.024  0.00  0.00           H
ATOM   3132  CA  GLY X 215      18.394   8.862 -12.221  0.00  0.00           C
ATOM   3133  HA2 GLY X 215      17.314   8.844 -12.364  0.00  0.00           H
ATOM   3134  HA3 GLY X 215      18.717   9.841 -11.865  0.00  0.00           H
ATOM   3135  C   GLY X 215      19.223   8.571 -13.440  0.00  0.00           C
ATOM   3136  O   GLY X 215      19.219   9.418 -14.353  0.00  0.00           O
ATOM   3137  N   LYS X 216      20.028   7.486 -13.500  0.00  0.00           N
ATOM   3138  H   LYS X 216      19.885   6.831 -12.745  0.00  0.00           H
ATOM   3139  CA  LYS X 216      20.989   7.182 -14.584  0.00  0.00           C
ATOM   3140  HA  LYS X 216      21.749   7.958 -14.500  0.00  0.00           H
ATOM   3141  CB  LYS X 216      21.595   5.762 -14.266  0.00  0.00           C
ATOM   3142  HB2 LYS X 216      22.222   5.925 -13.389  0.00  0.00           H
ATOM   3143  HB3 LYS X 216      20.829   5.011 -14.073  0.00  0.00           H
ATOM   3144  CG  LYS X 216      22.416   5.118 -15.370  0.00  0.00           C
ATOM   3145  HG2 LYS X 216      22.803   4.169 -15.000  0.00  0.00           H
ATOM   3146  HG3 LYS X 216      21.715   4.999 -16.197  0.00  0.00           H
ATOM   3147  CD  LYS X 216      23.550   5.949 -15.901  0.00  0.00           C
ATOM   3148  HD2 LYS X 216      23.215   6.866 -16.385  0.00  0.00           H
ATOM   3149  HD3 LYS X 216      24.238   6.142 -15.078  0.00  0.00           H
ATOM   3150  CE  LYS X 216      24.415   5.197 -16.963  0.00  0.00           C
ATOM   3151  HE2 LYS X 216      24.819   4.307 -16.481  0.00  0.00           H
ATOM   3152  HE3 LYS X 216      23.719   4.791 -17.697  0.00  0.00           H
ATOM   3153  NZ  LYS X 216      25.597   5.939 -17.604  0.00  0.00           N
ATOM   3154  HZ1 LYS X 216      25.211   6.859 -17.763  0.00  0.00           H
ATOM   3155  HZ2 LYS X 216      26.423   5.941 -17.023  0.00  0.00           H
ATOM   3156  HZ3 LYS X 216      25.828   5.680 -18.553  0.00  0.00           H
ATOM   3157  C   LYS X 216      20.384   7.187 -16.064  0.00  0.00           C
ATOM   3158  O   LYS X 216      21.012   7.678 -17.036  0.00  0.00           O
ATOM   3159  N   ILE X 217      19.146   6.650 -16.172  0.00  0.00           N
ATOM   3160  H   ILE X 217      18.697   6.271 -15.352  0.00  0.00           H
ATOM   3161  CA  ILE X 217      18.355   6.594 -17.360  0.00  0.00           C
ATOM   3162  HA  ILE X 217      18.996   6.138 -18.115  0.00  0.00           H
ATOM   3163  CB  ILE X 217      17.075   5.699 -17.164  0.00  0.00           C
ATOM   3164  HB  ILE X 217      16.528   6.251 -16.400  0.00  0.00           H
ATOM   3165  CG2 ILE X 217      16.186   5.605 -18.444  0.00  0.00           C
ATOM   3166 HG21 ILE X 217      16.887   5.513 -19.274  0.00  0.00           H
ATOM   3167 HG22 ILE X 217      15.539   4.729 -18.494  0.00  0.00           H
ATOM   3168 HG23 ILE X 217      15.462   6.420 -18.477  0.00  0.00           H
ATOM   3169  CG1 ILE X 217      17.315   4.225 -16.588  0.00  0.00           C
ATOM   3170 HG12 ILE X 217      17.744   3.663 -17.417  0.00  0.00           H
ATOM   3171 HG13 ILE X 217      18.098   4.285 -15.832  0.00  0.00           H
ATOM   3172  CD1 ILE X 217      15.966   3.631 -16.048  0.00  0.00           C
ATOM   3173 HD11 ILE X 217      15.223   3.383 -16.806  0.00  0.00           H
ATOM   3174 HD12 ILE X 217      16.149   2.682 -15.544  0.00  0.00           H
ATOM   3175 HD13 ILE X 217      15.594   4.278 -15.253  0.00  0.00           H
ATOM   3176  C   ILE X 217      18.015   7.999 -17.888  0.00  0.00           C
ATOM   3177  O   ILE X 217      17.493   8.828 -17.112  0.00  0.00           O
ATOM   3178  N   MET X 218      18.215   8.290 -19.195  0.00  0.00           N
ATOM   3179  H   MET X 218      18.705   7.582 -19.722  0.00  0.00           H
ATOM   3180  CA  MET X 218      17.446   9.250 -19.922  0.00  0.00           C
ATOM   3181  HA  MET X 218      17.194  10.057 -19.233  0.00  0.00           H
ATOM   3182  CB  MET X 218      18.284   9.857 -21.084  0.00  0.00           C
ATOM   3183  HB2 MET X 218      18.846   9.082 -21.605  0.00  0.00           H
ATOM   3184  HB3 MET X 218      17.564  10.253 -21.800  0.00  0.00           H
ATOM   3185  CG  MET X 218      19.125  10.958 -20.461  0.00  0.00           C
ATOM   3186  HG2 MET X 218      18.486  11.722 -20.019  0.00  0.00           H
ATOM   3187  HG3 MET X 218      19.729  10.642 -19.610  0.00  0.00           H
ATOM   3188  SD  MET X 218      20.197  11.923 -21.630  0.00  0.00           S
ATOM   3189  CE  MET X 218      18.999  13.012 -22.448  0.00  0.00           C
ATOM   3190  HE1 MET X 218      18.581  13.677 -21.692  0.00  0.00           H
ATOM   3191  HE2 MET X 218      19.468  13.594 -23.241  0.00  0.00           H
ATOM   3192  HE3 MET X 218      18.211  12.467 -22.968  0.00  0.00           H
ATOM   3193  C   MET X 218      16.096   8.608 -20.295  0.00  0.00           C
ATOM   3194  O   MET X 218      16.042   7.717 -21.185  0.00  0.00           O
ATOM   3195  N   TYR X 219      15.013   9.100 -19.701  0.00  0.00           N
ATOM   3196  H   TYR X 219      15.084   9.839 -19.017  0.00  0.00           H
ATOM   3197  CA  TYR X 219      13.674   8.773 -20.132  0.00  0.00           C
ATOM   3198  HA  TYR X 219      13.651   7.775 -20.571  0.00  0.00           H
ATOM   3199  CB  TYR X 219      12.773   8.699 -18.947  0.00  0.00           C
ATOM   3200  HB2 TYR X 219      13.224   9.311 -18.166  0.00  0.00           H
ATOM   3201  HB3 TYR X 219      11.834   9.160 -19.253  0.00  0.00           H
ATOM   3202  CG  TYR X 219      12.541   7.327 -18.330  0.00  0.00           C
ATOM   3203  CD1 TYR X 219      11.787   6.358 -18.970  0.00  0.00           C
ATOM   3204  HD1 TYR X 219      11.279   6.579 -19.897  0.00  0.00           H
ATOM   3205  CE1 TYR X 219      11.751   5.118 -18.383  0.00  0.00           C
ATOM   3206  HE1 TYR X 219      11.305   4.311 -18.946  0.00  0.00           H
ATOM   3207  CZ  TYR X 219      12.499   4.809 -17.187  0.00  0.00           C
ATOM   3208  OH  TYR X 219      12.586   3.555 -16.795  0.00  0.00           O
ATOM   3209  HH  TYR X 219      12.069   2.864 -17.216  0.00  0.00           H
ATOM   3210  CE2 TYR X 219      13.185   5.820 -16.491  0.00  0.00           C
ATOM   3211  HE2 TYR X 219      13.692   5.579 -15.569  0.00  0.00           H
ATOM   3212  CD2 TYR X 219      13.164   7.124 -17.065  0.00  0.00           C
ATOM   3213  HD2 TYR X 219      13.712   7.877 -16.518  0.00  0.00           H
ATOM   3214  C   TYR X 219      13.408   9.811 -21.208  0.00  0.00           C
ATOM   3215  O   TYR X 219      13.738  11.027 -21.074  0.00  0.00           O
ATOM   3216  N   VAL X 220      12.768   9.442 -22.379  0.00  0.00           N
ATOM   3217  H   VAL X 220      12.535   8.486 -22.605  0.00  0.00           H
ATOM   3218  CA  VAL X 220      12.778  10.258 -23.583  0.00  0.00           C
ATOM   3219  HA  VAL X 220      12.966  11.305 -23.343  0.00  0.00           H
ATOM   3220  CB  VAL X 220      13.869   9.801 -24.477  0.00  0.00           C
ATOM   3221  HB  VAL X 220      13.848  10.586 -25.233  0.00  0.00           H
ATOM   3222  CG1 VAL X 220      15.333   9.906 -23.865  0.00  0.00           C
ATOM   3223 HG11 VAL X 220      15.474  10.931 -23.523  0.00  0.00           H
ATOM   3224 HG12 VAL X 220      15.552   9.267 -23.010  0.00  0.00           H
ATOM   3225 HG13 VAL X 220      16.101   9.769 -24.627  0.00  0.00           H
ATOM   3226  CG2 VAL X 220      13.549   8.583 -25.418  0.00  0.00           C
ATOM   3227 HG21 VAL X 220      12.888   8.896 -26.227  0.00  0.00           H
ATOM   3228 HG22 VAL X 220      14.521   8.244 -25.775  0.00  0.00           H
ATOM   3229 HG23 VAL X 220      13.087   7.746 -24.895  0.00  0.00           H
ATOM   3230  C   VAL X 220      11.401  10.349 -24.290  0.00  0.00           C
ATOM   3231  O   VAL X 220      11.320  11.054 -25.332  0.00  0.00           O
ATOM   3232  N   GLY X 221      10.276   9.814 -23.680  0.00  0.00           N
ATOM   3233  H   GLY X 221      10.441   9.477 -22.742  0.00  0.00           H
ATOM   3234  CA  GLY X 221       8.906  10.040 -24.052  0.00  0.00           C
ATOM   3235  HA2 GLY X 221       8.348  10.024 -23.115  0.00  0.00           H
ATOM   3236  HA3 GLY X 221       8.638  11.043 -24.384  0.00  0.00           H
ATOM   3237  C   GLY X 221       8.128   9.095 -24.894  0.00  0.00           C
ATOM   3238  O   GLY X 221       8.539   7.970 -25.079  0.00  0.00           O
ATOM   3239  N   ASP X 222       6.965   9.434 -25.397  0.00  0.00           N
ATOM   3240  H   ASP X 222       6.642  10.350 -25.119  0.00  0.00           H
ATOM   3241  CA  ASP X 222       6.170   8.665 -26.425  0.00  0.00           C
ATOM   3242  HA  ASP X 222       5.905   7.731 -25.930  0.00  0.00           H
ATOM   3243  CB  ASP X 222       4.985   9.561 -26.780  0.00  0.00           C
ATOM   3244  HB2 ASP X 222       4.472   9.659 -25.823  0.00  0.00           H
ATOM   3245  HB3 ASP X 222       5.294  10.539 -27.150  0.00  0.00           H
ATOM   3246  CG  ASP X 222       3.910   9.077 -27.779  0.00  0.00           C
ATOM   3247  OD1 ASP X 222       4.111   8.037 -28.456  0.00  0.00           O
ATOM   3248  OD2 ASP X 222       2.884   9.766 -27.961  0.00  0.00           O
ATOM   3249  C   ASP X 222       7.027   8.310 -27.685  0.00  0.00           C
ATOM   3250  O   ASP X 222       7.715   9.101 -28.287  0.00  0.00           O
ATOM   3251  N   VAL X 223       6.957   7.029 -28.185  0.00  0.00           N
ATOM   3252  H   VAL X 223       6.446   6.351 -27.638  0.00  0.00           H
ATOM   3253  CA  VAL X 223       7.908   6.535 -29.204  0.00  0.00           C
ATOM   3254  HA  VAL X 223       8.845   6.897 -28.781  0.00  0.00           H
ATOM   3255  CB  VAL X 223       7.910   4.975 -29.293  0.00  0.00           C
ATOM   3256  HB  VAL X 223       7.938   4.540 -28.294  0.00  0.00           H
ATOM   3257  CG1 VAL X 223       6.654   4.477 -29.997  0.00  0.00           C
ATOM   3258 HG11 VAL X 223       6.496   4.957 -30.962  0.00  0.00           H
ATOM   3259 HG12 VAL X 223       6.670   3.400 -30.161  0.00  0.00           H
ATOM   3260 HG13 VAL X 223       5.771   4.733 -29.411  0.00  0.00           H
ATOM   3261  CG2 VAL X 223       9.149   4.426 -30.050  0.00  0.00           C
ATOM   3262 HG21 VAL X 223       9.082   4.776 -31.080  0.00  0.00           H
ATOM   3263 HG22 VAL X 223      10.057   4.848 -29.619  0.00  0.00           H
ATOM   3264 HG23 VAL X 223       9.105   3.337 -30.016  0.00  0.00           H
ATOM   3265  C   VAL X 223       7.825   7.178 -30.569  0.00  0.00           C
ATOM   3266  O   VAL X 223       8.746   7.246 -31.328  0.00  0.00           O
ATOM   3267  N   ARG X 224       6.654   7.799 -30.845  0.00  0.00           N
ATOM   3268  H   ARG X 224       5.910   7.588 -30.195  0.00  0.00           H
ATOM   3269  CA  ARG X 224       6.277   8.679 -31.974  0.00  0.00           C
ATOM   3270  HA  ARG X 224       6.253   8.165 -32.935  0.00  0.00           H
ATOM   3271  CB  ARG X 224       4.772   8.894 -31.797  0.00  0.00           C
ATOM   3272  HB2 ARG X 224       4.545   9.236 -30.787  0.00  0.00           H
ATOM   3273  HB3 ARG X 224       4.410   9.694 -32.443  0.00  0.00           H
ATOM   3274  CG  ARG X 224       3.974   7.571 -32.015  0.00  0.00           C
ATOM   3275  HG2 ARG X 224       4.214   7.151 -32.992  0.00  0.00           H
ATOM   3276  HG3 ARG X 224       4.235   6.882 -31.213  0.00  0.00           H
ATOM   3277  CD  ARG X 224       2.418   7.695 -32.027  0.00  0.00           C
ATOM   3278  HD2 ARG X 224       2.051   8.491 -32.676  0.00  0.00           H
ATOM   3279  HD3 ARG X 224       2.007   6.796 -32.485  0.00  0.00           H
ATOM   3280  NE  ARG X 224       1.894   7.948 -30.707  0.00  0.00           N
ATOM   3281  HE  ARG X 224       2.587   8.195 -30.015  0.00  0.00           H
ATOM   3282  CZ  ARG X 224       0.638   8.065 -30.258  0.00  0.00           C
ATOM   3283  NH1 ARG X 224      -0.500   7.836 -30.972  0.00  0.00           N
ATOM   3284 HH11 ARG X 224      -0.451   7.446 -31.903  0.00  0.00           H
ATOM   3285 HH12 ARG X 224      -1.390   8.033 -30.538  0.00  0.00           H
ATOM   3286  NH2 ARG X 224       0.533   8.461 -29.013  0.00  0.00           N
ATOM   3287 HH21 ARG X 224       1.394   8.606 -28.506  0.00  0.00           H
ATOM   3288 HH22 ARG X 224      -0.358   8.845 -28.732  0.00  0.00           H
ATOM   3289  C   ARG X 224       7.061   9.934 -32.117  0.00  0.00           C
ATOM   3290  O   ARG X 224       7.440  10.344 -33.237  0.00  0.00           O
ATOM   3291  N   SER X 225       7.500  10.483 -30.941  0.00  0.00           N
ATOM   3292  H   SER X 225       7.380   9.969 -30.079  0.00  0.00           H
ATOM   3293  CA  SER X 225       8.369  11.676 -30.807  0.00  0.00           C
ATOM   3294  HA  SER X 225       8.064  12.300 -31.647  0.00  0.00           H
ATOM   3295  CB  SER X 225       8.094  12.326 -29.420  0.00  0.00           C
ATOM   3296  HB2 SER X 225       8.482  13.341 -29.326  0.00  0.00           H
ATOM   3297  HB3 SER X 225       7.020  12.344 -29.240  0.00  0.00           H
ATOM   3298  OG  SER X 225       8.783  11.574 -28.491  0.00  0.00           O
ATOM   3299  HG  SER X 225       8.291  10.777 -28.279  0.00  0.00           H
ATOM   3300  C   SER X 225       9.835  11.371 -30.990  0.00  0.00           C
ATOM   3301  O   SER X 225      10.571  12.316 -31.103  0.00  0.00           O
ATOM   3302  N   VAL X 226      10.299  10.121 -30.824  0.00  0.00           N
ATOM   3303  H   VAL X 226       9.621   9.377 -30.736  0.00  0.00           H
ATOM   3304  CA  VAL X 226      11.733   9.707 -30.832  0.00  0.00           C
ATOM   3305  HA  VAL X 226      12.324  10.593 -30.599  0.00  0.00           H
ATOM   3306  CB  VAL X 226      12.008   8.711 -29.727  0.00  0.00           C
ATOM   3307  HB  VAL X 226      11.669   7.729 -30.059  0.00  0.00           H
ATOM   3308  CG1 VAL X 226      13.567   8.712 -29.474  0.00  0.00           C
ATOM   3309 HG11 VAL X 226      13.997   9.712 -29.414  0.00  0.00           H
ATOM   3310 HG12 VAL X 226      13.890   8.128 -28.612  0.00  0.00           H
ATOM   3311 HG13 VAL X 226      14.125   8.132 -30.209  0.00  0.00           H
ATOM   3312  CG2 VAL X 226      11.254   9.049 -28.445  0.00  0.00           C
ATOM   3313 HG21 VAL X 226      11.460   8.298 -27.683  0.00  0.00           H
ATOM   3314 HG22 VAL X 226      11.437  10.033 -28.012  0.00  0.00           H
ATOM   3315 HG23 VAL X 226      10.203   8.927 -28.708  0.00  0.00           H
ATOM   3316  C   VAL X 226      12.090   9.124 -32.160  0.00  0.00           C
ATOM   3317  O   VAL X 226      11.333   8.350 -32.808  0.00  0.00           O
ATOM   3318  N   THR X 227      13.263   9.445 -32.743  0.00  0.00           N
ATOM   3319  H   THR X 227      13.892  10.066 -32.255  0.00  0.00           H
ATOM   3320  CA  THR X 227      13.422   9.557 -34.212  0.00  0.00           C
ATOM   3321  HA  THR X 227      12.845   8.748 -34.660  0.00  0.00           H
ATOM   3322  CB  THR X 227      12.950  10.913 -34.760  0.00  0.00           C
ATOM   3323  HB  THR X 227      13.069  11.019 -35.839  0.00  0.00           H
ATOM   3324  CG2 THR X 227      11.517  11.350 -34.281  0.00  0.00           C
ATOM   3325 HG21 THR X 227      10.718  10.619 -34.406  0.00  0.00           H
ATOM   3326 HG22 THR X 227      11.530  11.468 -33.197  0.00  0.00           H
ATOM   3327 HG23 THR X 227      11.331  12.333 -34.712  0.00  0.00           H
ATOM   3328  OG1 THR X 227      13.864  11.839 -34.365  0.00  0.00           O
ATOM   3329  HG1 THR X 227      13.948  11.809 -33.409  0.00  0.00           H
ATOM   3330  C   THR X 227      14.920   9.400 -34.557  0.00  0.00           C
ATOM   3331  O   THR X 227      15.769   9.544 -33.661  0.00  0.00           O
ATOM   3332  N   GLN X 228      15.279   9.061 -35.838  0.00  0.00           N
ATOM   3333  H   GLN X 228      14.571   8.904 -36.540  0.00  0.00           H
ATOM   3334  CA  GLN X 228      16.665   8.938 -36.291  0.00  0.00           C
ATOM   3335  HA  GLN X 228      17.180   7.982 -36.200  0.00  0.00           H
ATOM   3336  CB  GLN X 228      16.485   9.072 -37.751  0.00  0.00           C
ATOM   3337  HB2 GLN X 228      15.701   8.384 -38.068  0.00  0.00           H
ATOM   3338  HB3 GLN X 228      16.142  10.097 -37.886  0.00  0.00           H
ATOM   3339  CG  GLN X 228      17.661   8.686 -38.725  0.00  0.00           C
ATOM   3340  HG2 GLN X 228      17.934   7.699 -38.353  0.00  0.00           H
ATOM   3341  HG3 GLN X 228      17.238   8.548 -39.720  0.00  0.00           H
ATOM   3342  CD  GLN X 228      18.840   9.661 -38.716  0.00  0.00           C
ATOM   3343  OE1 GLN X 228      18.648  10.841 -38.951  0.00  0.00           O
ATOM   3344  NE2 GLN X 228      20.076   9.177 -38.591  0.00  0.00           N
ATOM   3345 HE21 GLN X 228      20.914   9.723 -38.731  0.00  0.00           H
ATOM   3346 HE22 GLN X 228      20.238   8.195 -38.415  0.00  0.00           H
ATOM   3347  C   GLN X 228      17.577  10.016 -35.853  0.00  0.00           C
ATOM   3348  O   GLN X 228      18.660   9.753 -35.348  0.00  0.00           O
ATOM   3349  N   LYS X 229      17.054  11.236 -35.835  0.00  0.00           N
ATOM   3350  H   LYS X 229      16.098  11.316 -36.152  0.00  0.00           H
ATOM   3351  CA  LYS X 229      17.794  12.446 -35.350  0.00  0.00           C
ATOM   3352  HA  LYS X 229      18.679  12.675 -35.944  0.00  0.00           H
ATOM   3353  CB  LYS X 229      16.851  13.694 -35.434  0.00  0.00           C
ATOM   3354  HB2 LYS X 229      15.926  13.473 -34.901  0.00  0.00           H
ATOM   3355  HB3 LYS X 229      17.303  14.494 -34.848  0.00  0.00           H
ATOM   3356  CG  LYS X 229      16.573  14.319 -36.832  0.00  0.00           C
ATOM   3357  HG2 LYS X 229      16.265  15.360 -36.736  0.00  0.00           H
ATOM   3358  HG3 LYS X 229      17.481  14.342 -37.434  0.00  0.00           H
ATOM   3359  CD  LYS X 229      15.452  13.551 -37.548  0.00  0.00           C
ATOM   3360  HD2 LYS X 229      15.881  12.620 -37.917  0.00  0.00           H
ATOM   3361  HD3 LYS X 229      14.716  13.370 -36.764  0.00  0.00           H
ATOM   3362  CE  LYS X 229      14.908  14.301 -38.658  0.00  0.00           C
ATOM   3363  HE2 LYS X 229      14.001  13.806 -39.006  0.00  0.00           H
ATOM   3364  HE3 LYS X 229      14.561  15.236 -38.218  0.00  0.00           H
ATOM   3365  NZ  LYS X 229      15.745  14.546 -39.814  0.00  0.00           N
ATOM   3366  HZ1 LYS X 229      16.710  14.725 -39.573  0.00  0.00           H
ATOM   3367  HZ2 LYS X 229      15.785  13.674 -40.323  0.00  0.00           H
ATOM   3368  HZ3 LYS X 229      15.340  15.057 -40.585  0.00  0.00           H
ATOM   3369  C   LYS X 229      18.334  12.347 -33.952  0.00  0.00           C
ATOM   3370  O   LYS X 229      19.422  12.755 -33.727  0.00  0.00           O
ATOM   3371  N   HIE X 230      17.594  11.803 -33.015  0.00  0.00           N
ATOM   3372  H   HIE X 230      16.676  11.496 -33.302  0.00  0.00           H
ATOM   3373  CA  HIE X 230      17.887  11.596 -31.579  0.00  0.00           C
ATOM   3374  HA  HIE X 230      18.399  12.421 -31.084  0.00  0.00           H
ATOM   3375  CB  HIE X 230      16.494  11.276 -31.015  0.00  0.00           C
ATOM   3376  HB2 HIE X 230      16.176  10.269 -31.288  0.00  0.00           H
ATOM   3377  HB3 HIE X 230      16.497  11.162 -29.931  0.00  0.00           H
ATOM   3378  CG  HIE X 230      15.491  12.376 -31.462  0.00  0.00           C
ATOM   3379  ND1 HIE X 230      14.125  12.195 -31.407  0.00  0.00           N
ATOM   3380  CE1 HIE X 230      13.584  13.370 -31.697  0.00  0.00           C
ATOM   3381  HE1 HIE X 230      12.542  13.627 -31.814  0.00  0.00           H
ATOM   3382  NE2 HIE X 230      14.588  14.352 -31.716  0.00  0.00           N
ATOM   3383  HE2 HIE X 230      14.369  15.329 -31.585  0.00  0.00           H
ATOM   3384  CD2 HIE X 230      15.799  13.722 -31.453  0.00  0.00           C
ATOM   3385  HD2 HIE X 230      16.759  14.190 -31.292  0.00  0.00           H
ATOM   3386  C   HIE X 230      18.824  10.358 -31.448  0.00  0.00           C
ATOM   3387  O   HIE X 230      19.862  10.502 -30.857  0.00  0.00           O
ATOM   3388  N   ILE X 231      18.375   9.239 -32.156  0.00  0.00           N
ATOM   3389  H   ILE X 231      17.469   9.210 -32.602  0.00  0.00           H
ATOM   3390  CA  ILE X 231      19.145   7.990 -32.116  0.00  0.00           C
ATOM   3391  HA  ILE X 231      19.195   7.679 -31.073  0.00  0.00           H
ATOM   3392  CB  ILE X 231      18.333   7.008 -33.002  0.00  0.00           C
ATOM   3393  HB  ILE X 231      18.082   7.406 -33.986  0.00  0.00           H
ATOM   3394  CG2 ILE X 231      19.053   5.724 -33.381  0.00  0.00           C
ATOM   3395 HG21 ILE X 231      20.019   5.957 -33.829  0.00  0.00           H
ATOM   3396 HG22 ILE X 231      19.305   5.180 -32.470  0.00  0.00           H
ATOM   3397 HG23 ILE X 231      18.546   5.062 -34.083  0.00  0.00           H
ATOM   3398  CG1 ILE X 231      16.968   6.651 -32.390  0.00  0.00           C
ATOM   3399 HG12 ILE X 231      16.345   7.532 -32.234  0.00  0.00           H
ATOM   3400 HG13 ILE X 231      16.452   6.000 -33.095  0.00  0.00           H
ATOM   3401  CD1 ILE X 231      16.992   5.903 -31.113  0.00  0.00           C
ATOM   3402 HD11 ILE X 231      16.777   6.535 -30.252  0.00  0.00           H
ATOM   3403 HD12 ILE X 231      16.297   5.065 -31.171  0.00  0.00           H
ATOM   3404 HD13 ILE X 231      17.958   5.455 -30.885  0.00  0.00           H
ATOM   3405  C   ILE X 231      20.616   8.133 -32.485  0.00  0.00           C
ATOM   3406  O   ILE X 231      21.451   7.720 -31.750  0.00  0.00           O
ATOM   3407  N   GLN X 232      20.885   8.831 -33.622  0.00  0.00           N
ATOM   3408  H   GLN X 232      20.107   9.089 -34.213  0.00  0.00           H
ATOM   3409  CA  GLN X 232      22.287   9.018 -33.948  0.00  0.00           C
ATOM   3410  HA  GLN X 232      22.795   8.071 -33.767  0.00  0.00           H
ATOM   3411  CB  GLN X 232      22.482   9.140 -35.472  0.00  0.00           C
ATOM   3412  HB2 GLN X 232      23.479   8.774 -35.714  0.00  0.00           H
ATOM   3413  HB3 GLN X 232      21.753   8.514 -35.987  0.00  0.00           H
ATOM   3414  CG  GLN X 232      22.254  10.506 -36.188  0.00  0.00           C
ATOM   3415  HG2 GLN X 232      22.471  10.476 -37.256  0.00  0.00           H
ATOM   3416  HG3 GLN X 232      21.173  10.621 -36.107  0.00  0.00           H
ATOM   3417  CD  GLN X 232      22.817  11.761 -35.565  0.00  0.00           C
ATOM   3418  OE1 GLN X 232      24.032  12.006 -35.637  0.00  0.00           O
ATOM   3419  NE2 GLN X 232      22.019  12.720 -35.212  0.00  0.00           N
ATOM   3420 HE21 GLN X 232      22.353  13.615 -34.885  0.00  0.00           H
ATOM   3421 HE22 GLN X 232      21.041  12.505 -35.343  0.00  0.00           H
ATOM   3422  C   GLN X 232      23.130   9.966 -33.126  0.00  0.00           C
ATOM   3423  O   GLN X 232      24.341   9.905 -33.312  0.00  0.00           O
ATOM   3424  N   GLU X 233      22.685  10.910 -32.321  0.00  0.00           N
ATOM   3425  H   GLU X 233      21.692  11.027 -32.177  0.00  0.00           H
ATOM   3426  CA  GLU X 233      23.395  11.741 -31.424  0.00  0.00           C
ATOM   3427  HA  GLU X 233      24.307  11.879 -32.005  0.00  0.00           H
ATOM   3428  CB  GLU X 233      22.717  13.135 -31.267  0.00  0.00           C
ATOM   3429  HB2 GLU X 233      22.553  13.444 -32.300  0.00  0.00           H
ATOM   3430  HB3 GLU X 233      21.741  13.023 -30.796  0.00  0.00           H
ATOM   3431  CG  GLU X 233      23.446  14.196 -30.467  0.00  0.00           C
ATOM   3432  HG2 GLU X 233      22.775  15.012 -30.197  0.00  0.00           H
ATOM   3433  HG3 GLU X 233      23.751  13.754 -29.519  0.00  0.00           H
ATOM   3434  CD  GLU X 233      24.616  14.792 -31.184  0.00  0.00           C
ATOM   3435  OE1 GLU X 233      24.766  14.800 -32.416  0.00  0.00           O
ATOM   3436  OE2 GLU X 233      25.376  15.456 -30.391  0.00  0.00           O
ATOM   3437  C   GLU X 233      23.661  11.058 -30.103  0.00  0.00           C
ATOM   3438  O   GLU X 233      24.819  11.106 -29.653  0.00  0.00           O
ATOM   3439  N   TRP X 234      22.652  10.361 -29.626  0.00  0.00           N
ATOM   3440  H   TRP X 234      21.775  10.358 -30.127  0.00  0.00           H
ATOM   3441  CA  TRP X 234      22.791   9.539 -28.424  0.00  0.00           C
ATOM   3442  HA  TRP X 234      23.236  10.130 -27.623  0.00  0.00           H
ATOM   3443  CB  TRP X 234      21.391   9.136 -27.969  0.00  0.00           C
ATOM   3444  HB2 TRP X 234      20.963   8.494 -28.740  0.00  0.00           H
ATOM   3445  HB3 TRP X 234      21.607   8.473 -27.131  0.00  0.00           H
ATOM   3446  CG  TRP X 234      20.282  10.094 -27.668  0.00  0.00           C
ATOM   3447  CD1 TRP X 234      20.454  11.296 -27.039  0.00  0.00           C
ATOM   3448  HD1 TRP X 234      21.439  11.549 -26.677  0.00  0.00           H
ATOM   3449  NE1 TRP X 234      19.279  11.885 -26.631  0.00  0.00           N
ATOM   3450  HE1 TRP X 234      19.210  12.826 -26.271  0.00  0.00           H
ATOM   3451  CE2 TRP X 234      18.208  11.037 -26.984  0.00  0.00           C
ATOM   3452  CZ2 TRP X 234      16.827  11.150 -26.805  0.00  0.00           C
ATOM   3453  HZ2 TRP X 234      16.254  11.956 -26.370  0.00  0.00           H
ATOM   3454  CH2 TRP X 234      16.056  10.182 -27.517  0.00  0.00           C
ATOM   3455  HH2 TRP X 234      14.980  10.271 -27.551  0.00  0.00           H
ATOM   3456  CZ3 TRP X 234      16.640   9.142 -28.230  0.00  0.00           C
ATOM   3457  HZ3 TRP X 234      15.960   8.497 -28.767  0.00  0.00           H
ATOM   3458  CE3 TRP X 234      18.027   8.932 -28.217  0.00  0.00           C
ATOM   3459  HE3 TRP X 234      18.367   8.073 -28.777  0.00  0.00           H
ATOM   3460  CD2 TRP X 234      18.857   9.924 -27.652  0.00  0.00           C
ATOM   3461  C   TRP X 234      23.626   8.302 -28.556  0.00  0.00           C
ATOM   3462  O   TRP X 234      24.185   7.774 -27.641  0.00  0.00           O
ATOM   3463  N   GLY X 235      23.624   7.752 -29.789  0.00  0.00           N
ATOM   3464  H   GLY X 235      22.961   8.063 -30.484  0.00  0.00           H
ATOM   3465  CA  GLY X 235      24.327   6.559 -30.131  0.00  0.00           C
ATOM   3466  HA2 GLY X 235      24.230   5.898 -29.270  0.00  0.00           H
ATOM   3467  HA3 GLY X 235      23.840   6.092 -30.988  0.00  0.00           H
ATOM   3468  C   GLY X 235      25.896   6.611 -30.400  0.00  0.00           C
ATOM   3469  O   GLY X 235      26.589   7.636 -30.055  0.00  0.00           O
ATOM   3470  N   PRO X 236      26.435   5.602 -31.069  0.00  0.00           N
ATOM   3471  CD  PRO X 236      27.789   5.689 -31.698  0.00  0.00           C
ATOM   3472  HD2 PRO X 236      28.525   5.273 -31.010  0.00  0.00           H
ATOM   3473  HD3 PRO X 236      27.859   6.722 -32.039  0.00  0.00           H
ATOM   3474  CG  PRO X 236      27.644   4.715 -32.893  0.00  0.00           C
ATOM   3475  HG2 PRO X 236      28.569   4.349 -33.337  0.00  0.00           H
ATOM   3476  HG3 PRO X 236      27.119   5.254 -33.682  0.00  0.00           H
ATOM   3477  CB  PRO X 236      26.738   3.678 -32.463  0.00  0.00           C
ATOM   3478  HB2 PRO X 236      27.128   2.772 -31.999  0.00  0.00           H
ATOM   3479  HB3 PRO X 236      26.154   3.329 -33.314  0.00  0.00           H
ATOM   3480  CA  PRO X 236      25.793   4.321 -31.409  0.00  0.00           C
ATOM   3481  HA  PRO X 236      24.830   4.507 -31.886  0.00  0.00           H
ATOM   3482  C   PRO X 236      25.438   3.472 -30.146  0.00  0.00           C
ATOM   3483  O   PRO X 236      25.766   3.738 -28.979  0.00  0.00           O
ATOM   3484  N   PHE X 237      24.638   2.406 -30.472  0.00  0.00           N
ATOM   3485  H   PHE X 237      24.537   2.304 -31.472  0.00  0.00           H
ATOM   3486  CA  PHE X 237      23.989   1.497 -29.552  0.00  0.00           C
ATOM   3487  HA  PHE X 237      24.192   1.807 -28.527  0.00  0.00           H
ATOM   3488  CB  PHE X 237      22.485   1.466 -29.920  0.00  0.00           C
ATOM   3489  HB2 PHE X 237      22.387   1.353 -30.999  0.00  0.00           H
ATOM   3490  HB3 PHE X 237      21.983   0.629 -29.434  0.00  0.00           H
ATOM   3491  CG  PHE X 237      21.696   2.672 -29.341  0.00  0.00           C
ATOM   3492  CD1 PHE X 237      21.438   2.805 -27.996  0.00  0.00           C
ATOM   3493  HD1 PHE X 237      21.872   2.034 -27.376  0.00  0.00           H
ATOM   3494  CE1 PHE X 237      20.772   3.911 -27.525  0.00  0.00           C
ATOM   3495  HE1 PHE X 237      20.455   3.845 -26.494  0.00  0.00           H
ATOM   3496  CZ  PHE X 237      20.215   4.901 -28.383  0.00  0.00           C
ATOM   3497  HZ  PHE X 237      19.574   5.674 -27.987  0.00  0.00           H
ATOM   3498  CE2 PHE X 237      20.508   4.720 -29.712  0.00  0.00           C
ATOM   3499  HE2 PHE X 237      20.081   5.408 -30.426  0.00  0.00           H
ATOM   3500  CD2 PHE X 237      21.298   3.698 -30.203  0.00  0.00           C
ATOM   3501  HD2 PHE X 237      21.366   3.606 -31.277  0.00  0.00           H
ATOM   3502  C   PHE X 237      24.559   0.057 -29.741  0.00  0.00           C
ATOM   3503  O   PHE X 237      24.871  -0.359 -30.870  0.00  0.00           O
ATOM   3504  N   ASP X 238      24.545  -0.731 -28.651  0.00  0.00           N
ATOM   3505  H   ASP X 238      24.066  -0.406 -27.823  0.00  0.00           H
ATOM   3506  CA  ASP X 238      24.970  -2.149 -28.612  0.00  0.00           C
ATOM   3507  HA  ASP X 238      25.376  -2.406 -29.590  0.00  0.00           H
ATOM   3508  CB  ASP X 238      26.188  -2.328 -27.664  0.00  0.00           C
ATOM   3509  HB2 ASP X 238      25.707  -2.289 -26.687  0.00  0.00           H
ATOM   3510  HB3 ASP X 238      26.463  -3.380 -27.742  0.00  0.00           H
ATOM   3511  CG  ASP X 238      27.413  -1.481 -27.659  0.00  0.00           C
ATOM   3512  OD1 ASP X 238      28.098  -1.325 -28.710  0.00  0.00           O
ATOM   3513  OD2 ASP X 238      27.629  -0.855 -26.598  0.00  0.00           O
ATOM   3514  C   ASP X 238      23.824  -3.152 -28.415  0.00  0.00           C
ATOM   3515  O   ASP X 238      23.895  -4.315 -28.751  0.00  0.00           O
ATOM   3516  N   LEU X 239      22.700  -2.714 -27.931  0.00  0.00           N
ATOM   3517  H   LEU X 239      22.609  -1.736 -27.697  0.00  0.00           H
ATOM   3518  CA  LEU X 239      21.533  -3.585 -27.623  0.00  0.00           C
ATOM   3519  HA  LEU X 239      21.405  -4.458 -28.263  0.00  0.00           H
ATOM   3520  CB  LEU X 239      21.663  -4.145 -26.166  0.00  0.00           C
ATOM   3521  HB2 LEU X 239      22.655  -4.584 -26.060  0.00  0.00           H
ATOM   3522  HB3 LEU X 239      21.652  -3.366 -25.404  0.00  0.00           H
ATOM   3523  CG  LEU X 239      20.554  -5.152 -25.791  0.00  0.00           C
ATOM   3524  HG  LEU X 239      19.578  -4.756 -26.072  0.00  0.00           H
ATOM   3525  CD1 LEU X 239      20.916  -6.409 -26.662  0.00  0.00           C
ATOM   3526 HD11 LEU X 239      21.897  -6.789 -26.380  0.00  0.00           H
ATOM   3527 HD12 LEU X 239      20.299  -7.280 -26.441  0.00  0.00           H
ATOM   3528 HD13 LEU X 239      20.772  -6.149 -27.710  0.00  0.00           H
ATOM   3529  CD2 LEU X 239      20.480  -5.568 -24.328  0.00  0.00           C
ATOM   3530 HD21 LEU X 239      21.429  -5.879 -23.892  0.00  0.00           H
ATOM   3531 HD22 LEU X 239      20.178  -4.660 -23.806  0.00  0.00           H
ATOM   3532 HD23 LEU X 239      19.781  -6.401 -24.257  0.00  0.00           H
ATOM   3533  C   LEU X 239      20.252  -2.758 -27.682  0.00  0.00           C
ATOM   3534  O   LEU X 239      20.166  -1.622 -27.229  0.00  0.00           O
ATOM   3535  N   VAL X 240      19.229  -3.433 -28.203  0.00  0.00           N
ATOM   3536  H   VAL X 240      19.371  -4.363 -28.572  0.00  0.00           H
ATOM   3537  CA  VAL X 240      17.861  -3.013 -28.289  0.00  0.00           C
ATOM   3538  HA  VAL X 240      17.829  -2.020 -27.840  0.00  0.00           H
ATOM   3539  CB  VAL X 240      17.478  -2.806 -29.765  0.00  0.00           C
ATOM   3540  HB  VAL X 240      17.620  -3.746 -30.299  0.00  0.00           H
ATOM   3541  CG1 VAL X 240      16.081  -2.139 -30.051  0.00  0.00           C
ATOM   3542 HG11 VAL X 240      15.891  -2.134 -31.124  0.00  0.00           H
ATOM   3543 HG12 VAL X 240      15.309  -2.799 -29.657  0.00  0.00           H
ATOM   3544 HG13 VAL X 240      16.022  -1.166 -29.562  0.00  0.00           H
ATOM   3545  CG2 VAL X 240      18.497  -1.819 -30.435  0.00  0.00           C
ATOM   3546 HG21 VAL X 240      18.760  -0.922 -29.875  0.00  0.00           H
ATOM   3547 HG22 VAL X 240      19.484  -2.267 -30.552  0.00  0.00           H
ATOM   3548 HG23 VAL X 240      18.137  -1.590 -31.438  0.00  0.00           H
ATOM   3549  C   VAL X 240      16.859  -3.951 -27.624  0.00  0.00           C
ATOM   3550  O   VAL X 240      16.979  -5.162 -27.774  0.00  0.00           O
ATOM   3551  N   ILE X 241      16.054  -3.368 -26.747  0.00  0.00           N
ATOM   3552  H   ILE X 241      16.228  -2.405 -26.494  0.00  0.00           H
ATOM   3553  CA  ILE X 241      14.985  -4.113 -26.002  0.00  0.00           C
ATOM   3554  HA  ILE X 241      14.986  -5.150 -26.339  0.00  0.00           H
ATOM   3555  CB  ILE X 241      15.349  -4.098 -24.548  0.00  0.00           C
ATOM   3556  HB  ILE X 241      14.983  -3.139 -24.183  0.00  0.00           H
ATOM   3557  CG2 ILE X 241      14.518  -5.155 -23.799  0.00  0.00           C
ATOM   3558 HG21 ILE X 241      14.795  -6.162 -24.110  0.00  0.00           H
ATOM   3559 HG22 ILE X 241      14.720  -5.177 -22.728  0.00  0.00           H
ATOM   3560 HG23 ILE X 241      13.484  -4.887 -24.017  0.00  0.00           H
ATOM   3561  CG1 ILE X 241      16.835  -4.276 -24.170  0.00  0.00           C
ATOM   3562 HG12 ILE X 241      17.175  -5.307 -24.277  0.00  0.00           H
ATOM   3563 HG13 ILE X 241      17.541  -3.716 -24.784  0.00  0.00           H
ATOM   3564  CD1 ILE X 241      17.094  -3.786 -22.732  0.00  0.00           C
ATOM   3565 HD11 ILE X 241      18.129  -3.847 -22.394  0.00  0.00           H
ATOM   3566 HD12 ILE X 241      16.749  -2.760 -22.606  0.00  0.00           H
ATOM   3567 HD13 ILE X 241      16.491  -4.367 -22.034  0.00  0.00           H
ATOM   3568  C   ILE X 241      13.598  -3.561 -26.164  0.00  0.00           C
ATOM   3569  O   ILE X 241      13.467  -2.290 -26.259  0.00  0.00           O
ATOM   3570  N   GLY X 242      12.519  -4.343 -26.292  0.00  0.00           N
ATOM   3571  H   GLY X 242      12.668  -5.337 -26.189  0.00  0.00           H
ATOM   3572  CA  GLY X 242      11.213  -3.774 -26.525  0.00  0.00           C
ATOM   3573  HA2 GLY X 242      11.112  -3.036 -25.729  0.00  0.00           H
ATOM   3574  HA3 GLY X 242      11.298  -3.219 -27.459  0.00  0.00           H
ATOM   3575  C   GLY X 242      10.042  -4.818 -26.631  0.00  0.00           C
ATOM   3576  O   GLY X 242      10.301  -6.074 -26.592  0.00  0.00           O
ATOM   3577  N   GLY X 243       8.864  -4.302 -26.512  0.00  0.00           N
ATOM   3578  H   GLY X 243       8.773  -3.314 -26.322  0.00  0.00           H
ATOM   3579  CA  GLY X 243       7.591  -5.023 -26.612  0.00  0.00           C
ATOM   3580  HA2 GLY X 243       7.540  -5.443 -27.616  0.00  0.00           H
ATOM   3581  HA3 GLY X 243       7.475  -5.787 -25.843  0.00  0.00           H
ATOM   3582  C   GLY X 243       6.396  -4.138 -26.403  0.00  0.00           C
ATOM   3583  O   GLY X 243       6.118  -3.851 -25.246  0.00  0.00           O
ATOM   3584  N   SER X 244       5.723  -3.749 -27.487  0.00  0.00           N
ATOM   3585  H   SER X 244       6.030  -4.055 -28.399  0.00  0.00           H
ATOM   3586  CA  SER X 244       4.598  -2.773 -27.436  0.00  0.00           C
ATOM   3587  HA  SER X 244       4.939  -1.914 -26.858  0.00  0.00           H
ATOM   3588  CB  SER X 244       4.429  -2.224 -28.817  0.00  0.00           C
ATOM   3589  HB2 SER X 244       3.641  -1.475 -28.739  0.00  0.00           H
ATOM   3590  HB3 SER X 244       5.409  -1.819 -29.072  0.00  0.00           H
ATOM   3591  OG  SER X 244       4.137  -3.203 -29.735  0.00  0.00           O
ATOM   3592  HG  SER X 244       3.229  -3.244 -30.046  0.00  0.00           H
ATOM   3593  C   SER X 244       3.408  -3.506 -26.761  0.00  0.00           C
ATOM   3594  O   SER X 244       3.296  -4.741 -26.733  0.00  0.00           O
ATOM   3595  N   PRO X 245       2.434  -2.772 -26.161  0.00  0.00           N
ATOM   3596  CD  PRO X 245       2.339  -1.316 -26.084  0.00  0.00           C
ATOM   3597  HD2 PRO X 245       2.376  -0.799 -27.043  0.00  0.00           H
ATOM   3598  HD3 PRO X 245       3.105  -0.924 -25.416  0.00  0.00           H
ATOM   3599  CG  PRO X 245       0.979  -1.030 -25.457  0.00  0.00           C
ATOM   3600  HG2 PRO X 245       0.283  -0.774 -26.255  0.00  0.00           H
ATOM   3601  HG3 PRO X 245       1.039  -0.150 -24.816  0.00  0.00           H
ATOM   3602  CB  PRO X 245       0.675  -2.199 -24.595  0.00  0.00           C
ATOM   3603  HB2 PRO X 245      -0.392  -2.325 -24.412  0.00  0.00           H
ATOM   3604  HB3 PRO X 245       1.099  -2.048 -23.603  0.00  0.00           H
ATOM   3605  CA  PRO X 245       1.341  -3.372 -25.384  0.00  0.00           C
ATOM   3606  HA  PRO X 245       1.811  -4.144 -24.775  0.00  0.00           H
ATOM   3607  C   PRO X 245       0.319  -4.089 -26.313  0.00  0.00           C
ATOM   3608  O   PRO X 245       0.279  -3.795 -27.479  0.00  0.00           O
ATOM   3609  N   CYS X 246      -0.405  -5.052 -25.752  0.00  0.00           N
ATOM   3610  H   CYS X 246      -0.354  -5.225 -24.758  0.00  0.00           H
ATOM   3611  CA  CYS X 246      -1.190  -6.086 -26.395  0.00  0.00           C
ATOM   3612  HA  CYS X 246      -0.802  -6.149 -27.411  0.00  0.00           H
ATOM   3613  CB  CYS X 246      -0.948  -7.398 -25.729  0.00  0.00           C
ATOM   3614  HB2 CYS X 246      -1.316  -8.245 -26.309  0.00  0.00           H
ATOM   3615  HB3 CYS X 246       0.119  -7.578 -25.592  0.00  0.00           H
ATOM   3616  SG  CYS X 246      -1.892  -7.546 -24.149  0.00  0.00           S
ATOM   3617  HG  CYS X 246      -1.352  -6.606 -23.369  0.00  0.00           H
ATOM   3618  C   CYS X 246      -2.719  -5.779 -26.418  0.00  0.00           C
ATOM   3619  O   CYS X 246      -3.415  -6.517 -27.096  0.00  0.00           O
ATOM   3620  N   ASN X 247      -3.250  -4.835 -25.600  0.00  0.00           N
ATOM   3621  H   ASN X 247      -2.687  -4.431 -24.865  0.00  0.00           H
ATOM   3622  CA  ASN X 247      -4.698  -4.733 -25.293  0.00  0.00           C
ATOM   3623  HA  ASN X 247      -5.079  -5.637 -24.818  0.00  0.00           H
ATOM   3624  CB  ASN X 247      -4.982  -3.441 -24.461  0.00  0.00           C
ATOM   3625  HB2 ASN X 247      -4.841  -2.541 -25.059  0.00  0.00           H
ATOM   3626  HB3 ASN X 247      -6.009  -3.388 -24.098  0.00  0.00           H
ATOM   3627  CG  ASN X 247      -4.191  -3.460 -23.145  0.00  0.00           C
ATOM   3628  OD1 ASN X 247      -4.450  -4.195 -22.268  0.00  0.00           O
ATOM   3629  ND2 ASN X 247      -3.128  -2.690 -23.157  0.00  0.00           N
ATOM   3630 HD21 ASN X 247      -2.688  -2.497 -22.269  0.00  0.00           H
ATOM   3631 HD22 ASN X 247      -3.097  -2.046 -23.935  0.00  0.00           H
ATOM   3632  C   ASN X 247      -5.523  -4.641 -26.557  0.00  0.00           C
ATOM   3633  O   ASN X 247      -6.654  -5.122 -26.480  0.00  0.00           O
ATOM   3634  N   ASP X 248      -5.003  -4.116 -27.669  0.00  0.00           N
ATOM   3635  H   ASP X 248      -4.037  -3.822 -27.715  0.00  0.00           H
ATOM   3636  CA  ASP X 248      -5.786  -4.122 -28.917  0.00  0.00           C
ATOM   3637  HA  ASP X 248      -6.826  -4.413 -28.765  0.00  0.00           H
ATOM   3638  CB  ASP X 248      -5.689  -2.767 -29.641  0.00  0.00           C
ATOM   3639  HB2 ASP X 248      -4.647  -2.709 -29.957  0.00  0.00           H
ATOM   3640  HB3 ASP X 248      -6.324  -2.886 -30.519  0.00  0.00           H
ATOM   3641  CG  ASP X 248      -6.029  -1.504 -28.824  0.00  0.00           C
ATOM   3642  OD1 ASP X 248      -5.389  -0.505 -29.191  0.00  0.00           O
ATOM   3643  OD2 ASP X 248      -6.786  -1.522 -27.836  0.00  0.00           O
ATOM   3644  C   ASP X 248      -5.336  -5.147 -29.943  0.00  0.00           C
ATOM   3645  O   ASP X 248      -6.115  -5.640 -30.785  0.00  0.00           O
ATOM   3646  N   LEU X 249      -4.002  -5.428 -29.954  0.00  0.00           N
ATOM   3647  H   LEU X 249      -3.329  -5.087 -29.283  0.00  0.00           H
ATOM   3648  CA  LEU X 249      -3.294  -6.404 -30.753  0.00  0.00           C
ATOM   3649  HA  LEU X 249      -3.586  -6.189 -31.781  0.00  0.00           H
ATOM   3650  CB  LEU X 249      -1.832  -6.198 -30.532  0.00  0.00           C
ATOM   3651  HB2 LEU X 249      -1.524  -5.161 -30.665  0.00  0.00           H
ATOM   3652  HB3 LEU X 249      -1.638  -6.514 -29.507  0.00  0.00           H
ATOM   3653  CG  LEU X 249      -0.869  -7.045 -31.385  0.00  0.00           C
ATOM   3654  HG  LEU X 249      -1.147  -8.098 -31.349  0.00  0.00           H
ATOM   3655  CD1 LEU X 249      -0.923  -6.620 -32.819  0.00  0.00           C
ATOM   3656 HD11 LEU X 249      -0.273  -7.299 -33.371  0.00  0.00           H
ATOM   3657 HD12 LEU X 249      -1.932  -6.826 -33.176  0.00  0.00           H
ATOM   3658 HD13 LEU X 249      -0.765  -5.547 -32.934  0.00  0.00           H
ATOM   3659  CD2 LEU X 249       0.521  -6.871 -30.794  0.00  0.00           C
ATOM   3660 HD21 LEU X 249       1.305  -7.041 -31.533  0.00  0.00           H
ATOM   3661 HD22 LEU X 249       0.624  -5.862 -30.395  0.00  0.00           H
ATOM   3662 HD23 LEU X 249       0.657  -7.538 -29.943  0.00  0.00           H
ATOM   3663  C   LEU X 249      -3.703  -7.904 -30.525  0.00  0.00           C
ATOM   3664  O   LEU X 249      -3.635  -8.764 -31.448  0.00  0.00           O
ATOM   3665  N   SER X 250      -4.039  -8.237 -29.267  0.00  0.00           N
ATOM   3666  H   SER X 250      -3.996  -7.514 -28.563  0.00  0.00           H
ATOM   3667  CA  SER X 250      -4.513  -9.552 -28.745  0.00  0.00           C
ATOM   3668  HA  SER X 250      -4.026 -10.286 -29.387  0.00  0.00           H
ATOM   3669  CB  SER X 250      -3.971  -9.700 -27.310  0.00  0.00           C
ATOM   3670  HB2 SER X 250      -2.887  -9.585 -27.279  0.00  0.00           H
ATOM   3671  HB3 SER X 250      -4.472  -8.924 -26.730  0.00  0.00           H
ATOM   3672  OG  SER X 250      -4.275 -11.001 -26.747  0.00  0.00           O
ATOM   3673  HG  SER X 250      -3.505 -11.253 -26.232  0.00  0.00           H
ATOM   3674  C   SER X 250      -6.062  -9.733 -28.863  0.00  0.00           C
ATOM   3675  O   SER X 250      -6.844  -8.790 -28.875  0.00  0.00           O
ATOM   3676  N   ILE X 251      -6.546 -10.987 -28.913  0.00  0.00           N
ATOM   3677  H   ILE X 251      -5.863 -11.725 -29.008  0.00  0.00           H
ATOM   3678  CA  ILE X 251      -7.993 -11.326 -29.051  0.00  0.00           C
ATOM   3679  HA  ILE X 251      -8.333 -10.839 -29.965  0.00  0.00           H
ATOM   3680  CB  ILE X 251      -8.082 -12.915 -29.318  0.00  0.00           C
ATOM   3681  HB  ILE X 251      -7.459 -13.025 -30.205  0.00  0.00           H
ATOM   3682  CG2 ILE X 251      -7.612 -13.669 -28.073  0.00  0.00           C
ATOM   3683 HG21 ILE X 251      -8.106 -13.251 -27.196  0.00  0.00           H
ATOM   3684 HG22 ILE X 251      -7.681 -14.755 -28.137  0.00  0.00           H
ATOM   3685 HG23 ILE X 251      -6.569 -13.365 -27.979  0.00  0.00           H
ATOM   3686  CG1 ILE X 251      -9.537 -13.370 -29.694  0.00  0.00           C
ATOM   3687 HG12 ILE X 251     -10.188 -13.523 -28.834  0.00  0.00           H
ATOM   3688 HG13 ILE X 251     -10.027 -12.542 -30.208  0.00  0.00           H
ATOM   3689  CD1 ILE X 251      -9.555 -14.526 -30.679  0.00  0.00           C
ATOM   3690 HD11 ILE X 251      -9.469 -15.513 -30.223  0.00  0.00           H
ATOM   3691 HD12 ILE X 251     -10.533 -14.453 -31.154  0.00  0.00           H
ATOM   3692 HD13 ILE X 251      -8.870 -14.413 -31.519  0.00  0.00           H
ATOM   3693  C   ILE X 251      -8.903 -10.788 -27.910  0.00  0.00           C
ATOM   3694  O   ILE X 251     -10.070 -10.937 -28.120  0.00  0.00           O
ATOM   3695  N   VAL X 252      -8.443 -10.161 -26.831  0.00  0.00           N
ATOM   3696  H   VAL X 252      -7.448 -10.182 -26.662  0.00  0.00           H
ATOM   3697  CA  VAL X 252      -9.345  -9.391 -25.901  0.00  0.00           C
ATOM   3698  HA  VAL X 252      -9.980 -10.176 -25.491  0.00  0.00           H
ATOM   3699  CB  VAL X 252      -8.509  -8.893 -24.688  0.00  0.00           C
ATOM   3700  HB  VAL X 252      -9.219  -8.483 -23.970  0.00  0.00           H
ATOM   3701  CG1 VAL X 252      -7.740  -9.918 -23.940  0.00  0.00           C
ATOM   3702 HG11 VAL X 252      -8.415 -10.558 -23.372  0.00  0.00           H
ATOM   3703 HG12 VAL X 252      -6.984 -10.431 -24.534  0.00  0.00           H
ATOM   3704 HG13 VAL X 252      -7.121  -9.466 -23.165  0.00  0.00           H
ATOM   3705  CG2 VAL X 252      -7.509  -7.747 -25.018  0.00  0.00           C
ATOM   3706 HG21 VAL X 252      -8.080  -6.894 -25.384  0.00  0.00           H
ATOM   3707 HG22 VAL X 252      -7.050  -7.367 -24.105  0.00  0.00           H
ATOM   3708 HG23 VAL X 252      -6.807  -7.956 -25.826  0.00  0.00           H
ATOM   3709  C   VAL X 252     -10.053  -8.210 -26.555  0.00  0.00           C
ATOM   3710  O   VAL X 252     -10.946  -7.634 -25.883  0.00  0.00           O
ATOM   3711  N   ASN X 253      -9.665  -7.850 -27.825  0.00  0.00           N
ATOM   3712  H   ASN X 253      -8.873  -8.324 -28.236  0.00  0.00           H
ATOM   3713  CA  ASN X 253     -10.320  -6.751 -28.537  0.00  0.00           C
ATOM   3714  HA  ASN X 253     -10.358  -5.951 -27.798  0.00  0.00           H
ATOM   3715  CB  ASN X 253      -9.376  -6.361 -29.623  0.00  0.00           C
ATOM   3716  HB2 ASN X 253      -8.436  -6.112 -29.129  0.00  0.00           H
ATOM   3717  HB3 ASN X 253      -9.238  -7.179 -30.330  0.00  0.00           H
ATOM   3718  CG  ASN X 253      -9.746  -5.042 -30.346  0.00  0.00           C
ATOM   3719  OD1 ASN X 253     -10.812  -4.476 -30.211  0.00  0.00           O
ATOM   3720  ND2 ASN X 253      -8.852  -4.573 -31.189  0.00  0.00           N
ATOM   3721 HD21 ASN X 253      -8.862  -3.668 -31.639  0.00  0.00           H
ATOM   3722 HD22 ASN X 253      -7.978  -5.055 -31.341  0.00  0.00           H
ATOM   3723  C   ASN X 253     -11.762  -7.166 -28.873  0.00  0.00           C
ATOM   3724  O   ASN X 253     -11.869  -8.187 -29.591  0.00  0.00           O
ATOM   3725  N   PRO X 254     -12.829  -6.460 -28.405  0.00  0.00           N
ATOM   3726  CD  PRO X 254     -12.865  -5.416 -27.467  0.00  0.00           C
ATOM   3727  HD2 PRO X 254     -11.967  -4.803 -27.545  0.00  0.00           H
ATOM   3728  HD3 PRO X 254     -12.896  -5.678 -26.410  0.00  0.00           H
ATOM   3729  CG  PRO X 254     -14.120  -4.611 -27.777  0.00  0.00           C
ATOM   3730  HG2 PRO X 254     -13.964  -3.794 -28.481  0.00  0.00           H
ATOM   3731  HG3 PRO X 254     -14.463  -4.218 -26.820  0.00  0.00           H
ATOM   3732  CB  PRO X 254     -15.054  -5.708 -28.123  0.00  0.00           C
ATOM   3733  HB2 PRO X 254     -15.842  -5.250 -28.723  0.00  0.00           H
ATOM   3734  HB3 PRO X 254     -15.524  -6.143 -27.241  0.00  0.00           H
ATOM   3735  CA  PRO X 254     -14.205  -6.671 -28.949  0.00  0.00           C
ATOM   3736  HA  PRO X 254     -14.597  -7.684 -28.863  0.00  0.00           H
ATOM   3737  C   PRO X 254     -14.359  -6.317 -30.411  0.00  0.00           C
ATOM   3738  O   PRO X 254     -15.296  -6.669 -31.103  0.00  0.00           O
ATOM   3739  N   ALA X 255     -13.378  -5.642 -30.982  0.00  0.00           N
ATOM   3740  H   ALA X 255     -12.675  -5.320 -30.332  0.00  0.00           H
ATOM   3741  CA  ALA X 255     -13.426  -4.960 -32.230  0.00  0.00           C
ATOM   3742  HA  ALA X 255     -14.232  -5.355 -32.847  0.00  0.00           H
ATOM   3743  CB  ALA X 255     -13.628  -3.405 -32.030  0.00  0.00           C
ATOM   3744  HB1 ALA X 255     -14.392  -3.079 -31.325  0.00  0.00           H
ATOM   3745  HB2 ALA X 255     -12.704  -3.111 -31.532  0.00  0.00           H
ATOM   3746  HB3 ALA X 255     -13.768  -3.036 -33.046  0.00  0.00           H
ATOM   3747  C   ALA X 255     -12.212  -5.314 -33.121  0.00  0.00           C
ATOM   3748  O   ALA X 255     -11.869  -4.467 -33.934  0.00  0.00           O
ATOM   3749  N   ARG X 256     -11.652  -6.541 -33.030  0.00  0.00           N
ATOM   3750  H   ARG X 256     -12.127  -7.263 -32.507  0.00  0.00           H
ATOM   3751  CA  ARG X 256     -10.393  -7.026 -33.574  0.00  0.00           C
ATOM   3752  HA  ARG X 256      -9.697  -6.641 -32.829  0.00  0.00           H
ATOM   3753  CB  ARG X 256     -10.354  -8.584 -33.362  0.00  0.00           C
ATOM   3754  HB2 ARG X 256     -10.552  -8.877 -32.331  0.00  0.00           H
ATOM   3755  HB3 ARG X 256     -11.162  -8.990 -33.970  0.00  0.00           H
ATOM   3756  CG  ARG X 256      -9.090  -9.273 -33.819  0.00  0.00           C
ATOM   3757  HG2 ARG X 256      -8.843  -8.849 -34.793  0.00  0.00           H
ATOM   3758  HG3 ARG X 256      -8.187  -9.009 -33.269  0.00  0.00           H
ATOM   3759  CD  ARG X 256      -9.241 -10.804 -33.823  0.00  0.00           C
ATOM   3760  HD2 ARG X 256      -9.319 -11.118 -32.782  0.00  0.00           H
ATOM   3761  HD3 ARG X 256     -10.229 -10.965 -34.257  0.00  0.00           H
ATOM   3762  NE  ARG X 256      -8.187 -11.613 -34.523  0.00  0.00           N
ATOM   3763  HE  ARG X 256      -7.448 -11.146 -35.029  0.00  0.00           H
ATOM   3764  CZ  ARG X 256      -8.253 -12.899 -34.868  0.00  0.00           C
ATOM   3765  NH1 ARG X 256      -9.209 -13.692 -34.541  0.00  0.00           N
ATOM   3766 HH11 ARG X 256      -9.938 -13.347 -33.933  0.00  0.00           H
ATOM   3767 HH12 ARG X 256      -9.308 -14.512 -35.123  0.00  0.00           H
ATOM   3768  NH2 ARG X 256      -7.265 -13.417 -35.575  0.00  0.00           N
ATOM   3769 HH21 ARG X 256      -6.651 -12.808 -36.097  0.00  0.00           H
ATOM   3770 HH22 ARG X 256      -7.257 -14.427 -35.552  0.00  0.00           H
ATOM   3771  C   ARG X 256     -10.034  -6.537 -35.048  0.00  0.00           C
ATOM   3772  O   ARG X 256     -10.863  -6.666 -35.890  0.00  0.00           O
ATOM   3773  N   LYS X 257      -8.800  -6.175 -35.330  0.00  0.00           N
ATOM   3774  H   LYS X 257      -8.158  -6.182 -34.550  0.00  0.00           H
ATOM   3775  CA  LYS X 257      -8.297  -5.866 -36.658  0.00  0.00           C
ATOM   3776  HA  LYS X 257      -8.721  -6.651 -37.284  0.00  0.00           H
ATOM   3777  CB  LYS X 257      -8.954  -4.544 -37.161  0.00  0.00           C
ATOM   3778  HB2 LYS X 257      -8.709  -4.409 -38.214  0.00  0.00           H
ATOM   3779  HB3 LYS X 257     -10.022  -4.689 -37.004  0.00  0.00           H
ATOM   3780  CG  LYS X 257      -8.445  -3.269 -36.468  0.00  0.00           C
ATOM   3781  HG2 LYS X 257      -8.507  -3.383 -35.386  0.00  0.00           H
ATOM   3782  HG3 LYS X 257      -7.380  -3.112 -36.638  0.00  0.00           H
ATOM   3783  CD  LYS X 257      -9.073  -1.898 -36.945  0.00  0.00           C
ATOM   3784  HD2 LYS X 257      -8.662  -1.110 -36.314  0.00  0.00           H
ATOM   3785  HD3 LYS X 257      -8.854  -1.601 -37.970  0.00  0.00           H
ATOM   3786  CE  LYS X 257     -10.596  -1.959 -36.670  0.00  0.00           C
ATOM   3787  HE2 LYS X 257     -10.849  -2.919 -37.121  0.00  0.00           H
ATOM   3788  HE3 LYS X 257     -10.806  -1.993 -35.601  0.00  0.00           H
ATOM   3789  NZ  LYS X 257     -11.306  -0.880 -37.346  0.00  0.00           N
ATOM   3790  HZ1 LYS X 257     -11.354  -1.081 -38.335  0.00  0.00           H
ATOM   3791  HZ2 LYS X 257     -12.227  -0.790 -36.940  0.00  0.00           H
ATOM   3792  HZ3 LYS X 257     -10.761  -0.030 -37.327  0.00  0.00           H
ATOM   3793  C   LYS X 257      -6.788  -5.946 -36.846  0.00  0.00           C
ATOM   3794  O   LYS X 257      -6.290  -5.589 -37.890  0.00  0.00           O
ATOM   3795  N   GLY X 258      -6.038  -6.256 -35.770  0.00  0.00           N
ATOM   3796  H   GLY X 258      -6.557  -6.371 -34.911  0.00  0.00           H
ATOM   3797  CA  GLY X 258      -4.682  -6.817 -35.924  0.00  0.00           C
ATOM   3798  HA2 GLY X 258      -4.391  -7.291 -34.986  0.00  0.00           H
ATOM   3799  HA3 GLY X 258      -4.595  -7.515 -36.757  0.00  0.00           H
ATOM   3800  C   GLY X 258      -3.560  -5.742 -36.212  0.00  0.00           C
ATOM   3801  O   GLY X 258      -3.559  -4.636 -35.625  0.00  0.00           O
ATOM   3802  N   LEU X 259      -2.533  -6.159 -36.895  0.00  0.00           N
ATOM   3803  H   LEU X 259      -2.603  -7.061 -37.344  0.00  0.00           H
ATOM   3804  CA  LEU X 259      -1.302  -5.447 -36.753  0.00  0.00           C
ATOM   3805  HA  LEU X 259      -1.165  -5.392 -35.673  0.00  0.00           H
ATOM   3806  CB  LEU X 259      -0.190  -6.260 -37.475  0.00  0.00           C
ATOM   3807  HB2 LEU X 259      -0.171  -7.300 -37.151  0.00  0.00           H
ATOM   3808  HB3 LEU X 259      -0.378  -6.209 -38.548  0.00  0.00           H
ATOM   3809  CG  LEU X 259       1.250  -5.881 -37.235  0.00  0.00           C
ATOM   3810  HG  LEU X 259       1.448  -4.873 -37.600  0.00  0.00           H
ATOM   3811  CD1 LEU X 259       1.429  -5.895 -35.716  0.00  0.00           C
ATOM   3812 HD11 LEU X 259       2.420  -5.503 -35.489  0.00  0.00           H
ATOM   3813 HD12 LEU X 259       0.712  -5.207 -35.268  0.00  0.00           H
ATOM   3814 HD13 LEU X 259       1.322  -6.862 -35.225  0.00  0.00           H
ATOM   3815  CD2 LEU X 259       2.281  -6.857 -37.741  0.00  0.00           C
ATOM   3816 HD21 LEU X 259       2.180  -6.985 -38.819  0.00  0.00           H
ATOM   3817 HD22 LEU X 259       3.277  -6.468 -37.536  0.00  0.00           H
ATOM   3818 HD23 LEU X 259       2.166  -7.843 -37.290  0.00  0.00           H
ATOM   3819  C   LEU X 259      -1.313  -3.983 -37.222  0.00  0.00           C
ATOM   3820  O   LEU X 259      -0.626  -3.168 -36.642  0.00  0.00           O
ATOM   3821  N   TYR X 260      -1.994  -3.658 -38.321  0.00  0.00           N
ATOM   3822  H   TYR X 260      -2.513  -4.349 -38.844  0.00  0.00           H
ATOM   3823  CA  TYR X 260      -1.728  -2.443 -39.052  0.00  0.00           C
ATOM   3824  HA  TYR X 260      -0.661  -2.233 -38.990  0.00  0.00           H
ATOM   3825  CB  TYR X 260      -1.891  -2.751 -40.543  0.00  0.00           C
ATOM   3826  HB2 TYR X 260      -2.954  -2.986 -40.498  0.00  0.00           H
ATOM   3827  HB3 TYR X 260      -1.708  -1.870 -41.158  0.00  0.00           H
ATOM   3828  CG  TYR X 260      -1.005  -3.826 -41.149  0.00  0.00           C
ATOM   3829  CD1 TYR X 260       0.176  -3.446 -41.816  0.00  0.00           C
ATOM   3830  HD1 TYR X 260       0.283  -2.372 -41.820  0.00  0.00           H
ATOM   3831  CE1 TYR X 260       0.991  -4.431 -42.464  0.00  0.00           C
ATOM   3832  HE1 TYR X 260       1.942  -4.140 -42.884  0.00  0.00           H
ATOM   3833  CZ  TYR X 260       0.659  -5.722 -42.401  0.00  0.00           C
ATOM   3834  OH  TYR X 260       1.376  -6.706 -42.911  0.00  0.00           O
ATOM   3835  HH  TYR X 260       1.204  -7.589 -42.577  0.00  0.00           H
ATOM   3836  CE2 TYR X 260      -0.515  -6.126 -41.728  0.00  0.00           C
ATOM   3837  HE2 TYR X 260      -0.821  -7.158 -41.812  0.00  0.00           H
ATOM   3838  CD2 TYR X 260      -1.377  -5.185 -41.130  0.00  0.00           C
ATOM   3839  HD2 TYR X 260      -2.249  -5.555 -40.611  0.00  0.00           H
ATOM   3840  C   TYR X 260      -2.301  -1.142 -38.498  0.00  0.00           C
ATOM   3841  O   TYR X 260      -2.294  -0.138 -39.155  0.00  0.00           O
ATOM   3842  N   GLU X 261      -2.983  -1.215 -37.337  0.00  0.00           N
ATOM   3843  H   GLU X 261      -2.753  -1.943 -36.676  0.00  0.00           H
ATOM   3844  CA  GLU X 261      -4.024  -0.225 -36.799  0.00  0.00           C
ATOM   3845  HA  GLU X 261      -3.985   0.742 -37.300  0.00  0.00           H
ATOM   3846  CB  GLU X 261      -5.443  -0.705 -37.154  0.00  0.00           C
ATOM   3847  HB2 GLU X 261      -5.641  -1.597 -36.560  0.00  0.00           H
ATOM   3848  HB3 GLU X 261      -6.293  -0.121 -36.801  0.00  0.00           H
ATOM   3849  CG  GLU X 261      -5.739  -0.734 -38.649  0.00  0.00           C
ATOM   3850  HG2 GLU X 261      -4.908  -1.286 -39.088  0.00  0.00           H
ATOM   3851  HG3 GLU X 261      -6.611  -1.380 -38.748  0.00  0.00           H
ATOM   3852  CD  GLU X 261      -6.051   0.649 -39.262  0.00  0.00           C
ATOM   3853  OE1 GLU X 261      -5.472   1.034 -40.285  0.00  0.00           O
ATOM   3854  OE2 GLU X 261      -6.955   1.305 -38.637  0.00  0.00           O
ATOM   3855  C   GLU X 261      -3.785  -0.075 -35.265  0.00  0.00           C
ATOM   3856  O   GLU X 261      -3.285  -0.962 -34.594  0.00  0.00           O
ATOM   3857  N   GLY X 262      -4.240   1.074 -34.677  0.00  0.00           N
ATOM   3858  H   GLY X 262      -4.777   1.673 -35.288  0.00  0.00           H
ATOM   3859  CA  GLY X 262      -4.438   1.210 -33.276  0.00  0.00           C
ATOM   3860  HA2 GLY X 262      -4.712   2.264 -33.228  0.00  0.00           H
ATOM   3861  HA3 GLY X 262      -5.230   0.519 -32.986  0.00  0.00           H
ATOM   3862  C   GLY X 262      -3.169   1.095 -32.533  0.00  0.00           C
ATOM   3863  O   GLY X 262      -2.145   1.406 -33.072  0.00  0.00           O
ATOM   3864  N   THR X 263      -3.196   0.709 -31.231  0.00  0.00           N
ATOM   3865  H   THR X 263      -4.064   0.512 -30.754  0.00  0.00           H
ATOM   3866  CA  THR X 263      -1.947   0.608 -30.446  0.00  0.00           C
ATOM   3867  HA  THR X 263      -1.309   1.464 -30.662  0.00  0.00           H
ATOM   3868  CB  THR X 263      -2.145   0.489 -28.916  0.00  0.00           C
ATOM   3869  HB  THR X 263      -1.156   0.398 -28.466  0.00  0.00           H
ATOM   3870  CG2 THR X 263      -2.899   1.664 -28.271  0.00  0.00           C
ATOM   3871 HG21 THR X 263      -2.306   2.567 -28.421  0.00  0.00           H
ATOM   3872 HG22 THR X 263      -3.799   1.795 -28.871  0.00  0.00           H
ATOM   3873 HG23 THR X 263      -3.204   1.489 -27.240  0.00  0.00           H
ATOM   3874  OG1 THR X 263      -2.856  -0.646 -28.547  0.00  0.00           O
ATOM   3875  HG1 THR X 263      -3.771  -0.393 -28.687  0.00  0.00           H
ATOM   3876  C   THR X 263      -1.154  -0.626 -30.923  0.00  0.00           C
ATOM   3877  O   THR X 263       0.057  -0.727 -30.825  0.00  0.00           O
ATOM   3878  N   GLY X 264      -1.829  -1.461 -31.775  0.00  0.00           N
ATOM   3879  H   GLY X 264      -2.835  -1.372 -31.774  0.00  0.00           H
ATOM   3880  CA  GLY X 264      -1.131  -2.561 -32.448  0.00  0.00           C
ATOM   3881  HA2 GLY X 264      -0.761  -3.381 -31.831  0.00  0.00           H
ATOM   3882  HA3 GLY X 264      -1.829  -3.024 -33.146  0.00  0.00           H
ATOM   3883  C   GLY X 264       0.015  -2.084 -33.319  0.00  0.00           C
ATOM   3884  O   GLY X 264       1.116  -2.679 -33.254  0.00  0.00           O
ATOM   3885  N   ARG X 265      -0.237  -0.939 -33.986  0.00  0.00           N
ATOM   3886  H   ARG X 265      -1.221  -0.726 -34.060  0.00  0.00           H
ATOM   3887  CA  ARG X 265       0.676  -0.292 -34.872  0.00  0.00           C
ATOM   3888  HA  ARG X 265       0.908  -1.019 -35.650  0.00  0.00           H
ATOM   3889  CB  ARG X 265      -0.078   0.803 -35.527  0.00  0.00           C
ATOM   3890  HB2 ARG X 265      -1.033   0.474 -35.938  0.00  0.00           H
ATOM   3891  HB3 ARG X 265      -0.388   1.501 -34.749  0.00  0.00           H
ATOM   3892  CG  ARG X 265       0.716   1.521 -36.615  0.00  0.00           C
ATOM   3893  HG2 ARG X 265       1.645   1.959 -36.251  0.00  0.00           H
ATOM   3894  HG3 ARG X 265       1.011   0.872 -37.440  0.00  0.00           H
ATOM   3895  CD  ARG X 265      -0.003   2.752 -37.181  0.00  0.00           C
ATOM   3896  HD2 ARG X 265      -0.322   3.462 -36.419  0.00  0.00           H
ATOM   3897  HD3 ARG X 265       0.647   3.286 -37.874  0.00  0.00           H
ATOM   3898  NE  ARG X 265      -1.263   2.309 -37.947  0.00  0.00           N
ATOM   3899  HE  ARG X 265      -1.296   1.351 -38.265  0.00  0.00           H
ATOM   3900  CZ  ARG X 265      -2.216   3.142 -38.406  0.00  0.00           C
ATOM   3901  NH1 ARG X 265      -2.386   4.343 -38.029  0.00  0.00           N
ATOM   3902 HH11 ARG X 265      -1.908   4.700 -37.214  0.00  0.00           H
ATOM   3903 HH12 ARG X 265      -3.191   4.819 -38.409  0.00  0.00           H
ATOM   3904  NH2 ARG X 265      -3.179   2.660 -39.088  0.00  0.00           N
ATOM   3905 HH21 ARG X 265      -3.076   1.690 -39.353  0.00  0.00           H
ATOM   3906 HH22 ARG X 265      -3.930   3.217 -39.470  0.00  0.00           H
ATOM   3907  C   ARG X 265       1.969   0.112 -34.157  0.00  0.00           C
ATOM   3908  O   ARG X 265       2.957   0.353 -34.858  0.00  0.00           O
ATOM   3909  N   LEU X 266       1.932   0.187 -32.805  0.00  0.00           N
ATOM   3910  H   LEU X 266       1.160  -0.211 -32.289  0.00  0.00           H
ATOM   3911  CA  LEU X 266       3.183   0.547 -32.014  0.00  0.00           C
ATOM   3912  HA  LEU X 266       3.582   1.479 -32.413  0.00  0.00           H
ATOM   3913  CB  LEU X 266       2.940   0.798 -30.531  0.00  0.00           C
ATOM   3914  HB2 LEU X 266       2.492  -0.045 -30.005  0.00  0.00           H
ATOM   3915  HB3 LEU X 266       3.915   1.034 -30.105  0.00  0.00           H
ATOM   3916  CG  LEU X 266       2.075   2.053 -30.292  0.00  0.00           C
ATOM   3917  HG  LEU X 266       1.206   2.047 -30.950  0.00  0.00           H
ATOM   3918  CD1 LEU X 266       1.445   1.957 -28.843  0.00  0.00           C
ATOM   3919 HD11 LEU X 266       0.993   1.027 -28.499  0.00  0.00           H
ATOM   3920 HD12 LEU X 266       2.244   2.185 -28.137  0.00  0.00           H
ATOM   3921 HD13 LEU X 266       0.688   2.728 -28.698  0.00  0.00           H
ATOM   3922  CD2 LEU X 266       2.770   3.373 -30.517  0.00  0.00           C
ATOM   3923 HD21 LEU X 266       2.864   3.532 -31.592  0.00  0.00           H
ATOM   3924 HD22 LEU X 266       2.086   4.110 -30.096  0.00  0.00           H
ATOM   3925 HD23 LEU X 266       3.748   3.273 -30.047  0.00  0.00           H
ATOM   3926  C   LEU X 266       4.293  -0.465 -32.307  0.00  0.00           C
ATOM   3927  O   LEU X 266       5.480  -0.124 -32.121  0.00  0.00           O
ATOM   3928  N   PHE X 267       3.946  -1.621 -32.865  0.00  0.00           N
ATOM   3929  H   PHE X 267       2.958  -1.830 -32.841  0.00  0.00           H
ATOM   3930  CA  PHE X 267       4.945  -2.607 -33.368  0.00  0.00           C
ATOM   3931  HA  PHE X 267       5.510  -2.915 -32.489  0.00  0.00           H
ATOM   3932  CB  PHE X 267       4.348  -3.831 -33.992  0.00  0.00           C
ATOM   3933  HB2 PHE X 267       4.058  -4.480 -33.165  0.00  0.00           H
ATOM   3934  HB3 PHE X 267       3.400  -3.506 -34.420  0.00  0.00           H
ATOM   3935  CG  PHE X 267       5.257  -4.627 -34.924  0.00  0.00           C
ATOM   3936  CD1 PHE X 267       6.443  -5.199 -34.456  0.00  0.00           C
ATOM   3937  HD1 PHE X 267       6.681  -5.246 -33.404  0.00  0.00           H
ATOM   3938  CE1 PHE X 267       7.415  -5.647 -35.337  0.00  0.00           C
ATOM   3939  HE1 PHE X 267       8.357  -5.998 -34.942  0.00  0.00           H
ATOM   3940  CZ  PHE X 267       7.166  -5.439 -36.716  0.00  0.00           C
ATOM   3941  HZ  PHE X 267       7.915  -5.748 -37.430  0.00  0.00           H
ATOM   3942  CE2 PHE X 267       5.943  -5.078 -37.198  0.00  0.00           C
ATOM   3943  HE2 PHE X 267       5.709  -5.118 -38.251  0.00  0.00           H
ATOM   3944  CD2 PHE X 267       4.967  -4.586 -36.278  0.00  0.00           C
ATOM   3945  HD2 PHE X 267       4.057  -4.105 -36.606  0.00  0.00           H
ATOM   3946  C   PHE X 267       5.923  -2.011 -34.369  0.00  0.00           C
ATOM   3947  O   PHE X 267       7.145  -2.158 -34.279  0.00  0.00           O
ATOM   3948  N   PHE X 268       5.391  -1.237 -35.312  0.00  0.00           N
ATOM   3949  H   PHE X 268       4.436  -0.925 -35.202  0.00  0.00           H
ATOM   3950  CA  PHE X 268       6.178  -0.712 -36.446  0.00  0.00           C
ATOM   3951  HA  PHE X 268       6.854  -1.494 -36.792  0.00  0.00           H
ATOM   3952  CB  PHE X 268       5.429  -0.200 -37.665  0.00  0.00           C
ATOM   3953  HB2 PHE X 268       4.883   0.698 -37.375  0.00  0.00           H
ATOM   3954  HB3 PHE X 268       6.241   0.041 -38.351  0.00  0.00           H
ATOM   3955  CG  PHE X 268       4.598  -1.239 -38.421  0.00  0.00           C
ATOM   3956  CD1 PHE X 268       5.117  -1.987 -39.489  0.00  0.00           C
ATOM   3957  HD1 PHE X 268       6.101  -1.764 -39.874  0.00  0.00           H
ATOM   3958  CE1 PHE X 268       4.241  -2.938 -40.063  0.00  0.00           C
ATOM   3959  HE1 PHE X 268       4.580  -3.449 -40.952  0.00  0.00           H
ATOM   3960  CZ  PHE X 268       2.942  -3.105 -39.514  0.00  0.00           C
ATOM   3961  HZ  PHE X 268       2.233  -3.837 -39.872  0.00  0.00           H
ATOM   3962  CE2 PHE X 268       2.488  -2.295 -38.509  0.00  0.00           C
ATOM   3963  HE2 PHE X 268       1.552  -2.505 -38.012  0.00  0.00           H
ATOM   3964  CD2 PHE X 268       3.330  -1.327 -37.906  0.00  0.00           C
ATOM   3965  HD2 PHE X 268       2.953  -0.658 -37.146  0.00  0.00           H
ATOM   3966  C   PHE X 268       7.170   0.397 -35.968  0.00  0.00           C
ATOM   3967  O   PHE X 268       8.167   0.644 -36.611  0.00  0.00           O
ATOM   3968  N   GLU X 269       6.933   0.996 -34.774  0.00  0.00           N
ATOM   3969  H   GLU X 269       6.060   0.757 -34.326  0.00  0.00           H
ATOM   3970  CA  GLU X 269       7.793   2.067 -34.231  0.00  0.00           C
ATOM   3971  HA  GLU X 269       8.105   2.661 -35.090  0.00  0.00           H
ATOM   3972  CB  GLU X 269       7.035   2.848 -33.127  0.00  0.00           C
ATOM   3973  HB2 GLU X 269       6.835   2.206 -32.269  0.00  0.00           H
ATOM   3974  HB3 GLU X 269       7.678   3.585 -32.646  0.00  0.00           H
ATOM   3975  CG  GLU X 269       5.567   3.247 -33.408  0.00  0.00           C
ATOM   3976  HG2 GLU X 269       5.087   2.352 -33.803  0.00  0.00           H
ATOM   3977  HG3 GLU X 269       5.123   3.592 -32.474  0.00  0.00           H
ATOM   3978  CD  GLU X 269       5.505   4.394 -34.400  0.00  0.00           C
ATOM   3979  OE1 GLU X 269       6.529   5.061 -34.623  0.00  0.00           O
ATOM   3980  OE2 GLU X 269       4.368   4.684 -34.881  0.00  0.00           O
ATOM   3981  C   GLU X 269       9.131   1.552 -33.645  0.00  0.00           C
ATOM   3982  O   GLU X 269      10.169   2.155 -33.671  0.00  0.00           O
ATOM   3983  N   PHE X 270       9.065   0.313 -33.082  0.00  0.00           N
ATOM   3984  H   PHE X 270       8.171  -0.062 -32.797  0.00  0.00           H
ATOM   3985  CA  PHE X 270      10.218  -0.593 -32.681  0.00  0.00           C
ATOM   3986  HA  PHE X 270      10.946  -0.069 -32.062  0.00  0.00           H
ATOM   3987  CB  PHE X 270       9.792  -1.788 -31.900  0.00  0.00           C
ATOM   3988  HB2 PHE X 270       9.273  -1.638 -30.954  0.00  0.00           H
ATOM   3989  HB3 PHE X 270       9.244  -2.414 -32.604  0.00  0.00           H
ATOM   3990  CG  PHE X 270      10.928  -2.596 -31.423  0.00  0.00           C
ATOM   3991  CD1 PHE X 270      11.369  -3.564 -32.344  0.00  0.00           C
ATOM   3992  HD1 PHE X 270      10.820  -3.752 -33.255  0.00  0.00           H
ATOM   3993  CE1 PHE X 270      12.583  -4.203 -32.131  0.00  0.00           C
ATOM   3994  HE1 PHE X 270      12.920  -4.984 -32.796  0.00  0.00           H
ATOM   3995  CZ  PHE X 270      13.209  -4.134 -30.916  0.00  0.00           C
ATOM   3996  HZ  PHE X 270      13.994  -4.836 -30.674  0.00  0.00           H
ATOM   3997  CE2 PHE X 270      12.696  -3.260 -29.931  0.00  0.00           C
ATOM   3998  HE2 PHE X 270      13.199  -3.190 -28.977  0.00  0.00           H
ATOM   3999  CD2 PHE X 270      11.637  -2.382 -30.262  0.00  0.00           C
ATOM   4000  HD2 PHE X 270      11.416  -1.632 -29.517  0.00  0.00           H
ATOM   4001  C   PHE X 270      11.067  -0.932 -33.910  0.00  0.00           C
ATOM   4002  O   PHE X 270      12.252  -0.568 -34.051  0.00  0.00           O
ATOM   4003  N   TYR X 271      10.382  -1.466 -34.948  0.00  0.00           N
ATOM   4004  H   TYR X 271       9.387  -1.604 -34.837  0.00  0.00           H
ATOM   4005  CA  TYR X 271      11.001  -1.760 -36.223  0.00  0.00           C
ATOM   4006  HA  TYR X 271      11.850  -2.427 -36.074  0.00  0.00           H
ATOM   4007  CB  TYR X 271       9.942  -2.528 -37.031  0.00  0.00           C
ATOM   4008  HB2 TYR X 271       9.978  -3.592 -36.794  0.00  0.00           H
ATOM   4009  HB3 TYR X 271       8.967  -2.115 -36.771  0.00  0.00           H
ATOM   4010  CG  TYR X 271      10.132  -2.352 -38.523  0.00  0.00           C
ATOM   4011  CD1 TYR X 271      10.868  -3.329 -39.233  0.00  0.00           C
ATOM   4012  HD1 TYR X 271      11.395  -4.111 -38.707  0.00  0.00           H
ATOM   4013  CE1 TYR X 271      11.040  -3.141 -40.584  0.00  0.00           C
ATOM   4014  HE1 TYR X 271      11.659  -3.875 -41.078  0.00  0.00           H
ATOM   4015  CZ  TYR X 271      10.306  -2.167 -41.291  0.00  0.00           C
ATOM   4016  OH  TYR X 271      10.438  -2.103 -42.648  0.00  0.00           O
ATOM   4017  HH  TYR X 271       9.945  -1.413 -43.098  0.00  0.00           H
ATOM   4018  CE2 TYR X 271       9.488  -1.272 -40.615  0.00  0.00           C
ATOM   4019  HE2 TYR X 271       8.909  -0.504 -41.108  0.00  0.00           H
ATOM   4020  CD2 TYR X 271       9.455  -1.337 -39.234  0.00  0.00           C
ATOM   4021  HD2 TYR X 271       8.911  -0.600 -38.661  0.00  0.00           H
ATOM   4022  C   TYR X 271      11.519  -0.507 -36.963  0.00  0.00           C
ATOM   4023  O   TYR X 271      12.564  -0.577 -37.598  0.00  0.00           O
ATOM   4024  N   ARG X 272      10.881   0.648 -36.835  0.00  0.00           N
ATOM   4025  H   ARG X 272       9.970   0.634 -36.398  0.00  0.00           H
ATOM   4026  CA  ARG X 272      11.473   1.893 -37.368  0.00  0.00           C
ATOM   4027  HA  ARG X 272      11.705   1.710 -38.417  0.00  0.00           H
ATOM   4028  CB  ARG X 272      10.435   3.065 -37.337  0.00  0.00           C
ATOM   4029  HB2 ARG X 272       9.597   2.833 -37.993  0.00  0.00           H
ATOM   4030  HB3 ARG X 272      10.075   3.089 -36.308  0.00  0.00           H
ATOM   4031  CG  ARG X 272      10.866   4.422 -37.856  0.00  0.00           C
ATOM   4032  HG2 ARG X 272      11.883   4.714 -37.594  0.00  0.00           H
ATOM   4033  HG3 ARG X 272      10.804   4.285 -38.935  0.00  0.00           H
ATOM   4034  CD  ARG X 272      10.023   5.650 -37.485  0.00  0.00           C
ATOM   4035  HD2 ARG X 272      10.587   6.576 -37.593  0.00  0.00           H
ATOM   4036  HD3 ARG X 272       9.156   5.614 -38.144  0.00  0.00           H
ATOM   4037  NE  ARG X 272       9.461   5.660 -36.101  0.00  0.00           N
ATOM   4038  HE  ARG X 272       8.525   5.321 -35.929  0.00  0.00           H
ATOM   4039  CZ  ARG X 272       9.970   6.047 -34.972  0.00  0.00           C
ATOM   4040  NH1 ARG X 272      11.195   6.580 -34.872  0.00  0.00           N
ATOM   4041 HH11 ARG X 272      11.759   6.742 -35.694  0.00  0.00           H
ATOM   4042 HH12 ARG X 272      11.398   7.167 -34.076  0.00  0.00           H
ATOM   4043  NH2 ARG X 272       9.210   5.966 -33.892  0.00  0.00           N
ATOM   4044 HH21 ARG X 272       8.260   5.630 -33.828  0.00  0.00           H
ATOM   4045 HH22 ARG X 272       9.582   6.357 -33.039  0.00  0.00           H
ATOM   4046  C   ARG X 272      12.863   2.274 -36.667  0.00  0.00           C
ATOM   4047  O   ARG X 272      13.890   2.424 -37.337  0.00  0.00           O
ATOM   4048  N   LEU X 273      12.852   2.423 -35.376  0.00  0.00           N
ATOM   4049  H   LEU X 273      12.000   2.239 -34.866  0.00  0.00           H
ATOM   4050  CA  LEU X 273      14.058   2.745 -34.556  0.00  0.00           C
ATOM   4051  HA  LEU X 273      14.543   3.669 -34.871  0.00  0.00           H
ATOM   4052  CB  LEU X 273      13.616   2.962 -33.088  0.00  0.00           C
ATOM   4053  HB2 LEU X 273      12.897   2.213 -32.755  0.00  0.00           H
ATOM   4054  HB3 LEU X 273      14.556   2.938 -32.537  0.00  0.00           H
ATOM   4055  CG  LEU X 273      12.898   4.347 -32.803  0.00  0.00           C
ATOM   4056  HG  LEU X 273      12.066   4.459 -33.498  0.00  0.00           H
ATOM   4057  CD1 LEU X 273      12.420   4.419 -31.361  0.00  0.00           C
ATOM   4058 HD11 LEU X 273      11.753   3.576 -31.182  0.00  0.00           H
ATOM   4059 HD12 LEU X 273      13.310   4.296 -30.743  0.00  0.00           H
ATOM   4060 HD13 LEU X 273      11.936   5.366 -31.125  0.00  0.00           H
ATOM   4061  CD2 LEU X 273      13.717   5.599 -33.077  0.00  0.00           C
ATOM   4062 HD21 LEU X 273      14.251   5.664 -34.024  0.00  0.00           H
ATOM   4063 HD22 LEU X 273      13.042   6.450 -32.991  0.00  0.00           H
ATOM   4064 HD23 LEU X 273      14.544   5.600 -32.368  0.00  0.00           H
ATOM   4065  C   LEU X 273      15.170   1.672 -34.793  0.00  0.00           C
ATOM   4066  O   LEU X 273      16.317   2.065 -34.785  0.00  0.00           O
ATOM   4067  N   LEU X 274      14.906   0.376 -34.872  0.00  0.00           N
ATOM   4068  H   LEU X 274      13.922   0.149 -34.836  0.00  0.00           H
ATOM   4069  CA  LEU X 274      15.917  -0.673 -35.066  0.00  0.00           C
ATOM   4070  HA  LEU X 274      16.474  -0.577 -34.134  0.00  0.00           H
ATOM   4071  CB  LEU X 274      15.146  -1.958 -35.171  0.00  0.00           C
ATOM   4072  HB2 LEU X 274      14.662  -2.120 -34.208  0.00  0.00           H
ATOM   4073  HB3 LEU X 274      14.370  -1.910 -35.936  0.00  0.00           H
ATOM   4074  CG  LEU X 274      15.964  -3.243 -35.465  0.00  0.00           C
ATOM   4075  HG  LEU X 274      16.401  -3.185 -36.462  0.00  0.00           H
ATOM   4076  CD1 LEU X 274      17.026  -3.488 -34.364  0.00  0.00           C
ATOM   4077 HD11 LEU X 274      17.783  -2.715 -34.496  0.00  0.00           H
ATOM   4078 HD12 LEU X 274      16.651  -3.389 -33.345  0.00  0.00           H
ATOM   4079 HD13 LEU X 274      17.431  -4.488 -34.522  0.00  0.00           H
ATOM   4080  CD2 LEU X 274      14.982  -4.399 -35.480  0.00  0.00           C
ATOM   4081 HD21 LEU X 274      14.424  -4.399 -36.416  0.00  0.00           H
ATOM   4082 HD22 LEU X 274      15.469  -5.370 -35.577  0.00  0.00           H
ATOM   4083 HD23 LEU X 274      14.262  -4.392 -34.662  0.00  0.00           H
ATOM   4084  C   LEU X 274      16.846  -0.449 -36.254  0.00  0.00           C
ATOM   4085  O   LEU X 274      18.089  -0.611 -36.210  0.00  0.00           O
ATOM   4086  N   HIE X 275      16.268  -0.101 -37.442  0.00  0.00           N
ATOM   4087  H   HIE X 275      15.259  -0.087 -37.467  0.00  0.00           H
ATOM   4088  CA  HIE X 275      17.077   0.103 -38.636  0.00  0.00           C
ATOM   4089  HA  HIE X 275      17.799  -0.709 -38.720  0.00  0.00           H
ATOM   4090  CB  HIE X 275      16.108  -0.024 -39.851  0.00  0.00           C
ATOM   4091  HB2 HIE X 275      15.216   0.510 -39.524  0.00  0.00           H
ATOM   4092  HB3 HIE X 275      16.434   0.574 -40.703  0.00  0.00           H
ATOM   4093  CG  HIE X 275      15.846  -1.442 -40.281  0.00  0.00           C
ATOM   4094  ND1 HIE X 275      16.813  -2.280 -40.853  0.00  0.00           N
ATOM   4095  CE1 HIE X 275      16.308  -3.475 -40.955  0.00  0.00           C
ATOM   4096  HE1 HIE X 275      16.807  -4.256 -41.509  0.00  0.00           H
ATOM   4097  NE2 HIE X 275      15.015  -3.441 -40.507  0.00  0.00           N
ATOM   4098  HE2 HIE X 275      14.404  -4.227 -40.338  0.00  0.00           H
ATOM   4099  CD2 HIE X 275      14.734  -2.174 -40.060  0.00  0.00           C
ATOM   4100  HD2 HIE X 275      13.884  -1.841 -39.483  0.00  0.00           H
ATOM   4101  C   HIE X 275      17.848   1.439 -38.633  0.00  0.00           C
ATOM   4102  O   HIE X 275      18.652   1.681 -39.547  0.00  0.00           O
ATOM   4103  N   ASP X 276      17.656   2.274 -37.614  0.00  0.00           N
ATOM   4104  H   ASP X 276      16.997   2.067 -36.877  0.00  0.00           H
ATOM   4105  CA  ASP X 276      18.359   3.547 -37.344  0.00  0.00           C
ATOM   4106  HA  ASP X 276      18.786   3.903 -38.281  0.00  0.00           H
ATOM   4107  CB  ASP X 276      17.407   4.700 -36.927  0.00  0.00           C
ATOM   4108  HB2 ASP X 276      16.723   4.309 -36.173  0.00  0.00           H
ATOM   4109  HB3 ASP X 276      17.995   5.541 -36.559  0.00  0.00           H
ATOM   4110  CG  ASP X 276      16.347   5.184 -38.023  0.00  0.00           C
ATOM   4111  OD1 ASP X 276      16.537   4.846 -39.238  0.00  0.00           O
ATOM   4112  OD2 ASP X 276      15.427   5.981 -37.629  0.00  0.00           O
ATOM   4113  C   ASP X 276      19.467   3.297 -36.277  0.00  0.00           C
ATOM   4114  O   ASP X 276      20.559   3.867 -36.270  0.00  0.00           O
ATOM   4115  N   ALA X 277      19.145   2.309 -35.351  0.00  0.00           N
ATOM   4116  H   ALA X 277      18.250   1.853 -35.453  0.00  0.00           H
ATOM   4117  CA  ALA X 277      19.852   2.026 -34.030  0.00  0.00           C
ATOM   4118  HA  ALA X 277      20.281   2.967 -33.684  0.00  0.00           H
ATOM   4119  CB  ALA X 277      18.940   1.388 -33.021  0.00  0.00           C
ATOM   4120  HB1 ALA X 277      19.484   1.208 -32.094  0.00  0.00           H
ATOM   4121  HB2 ALA X 277      18.105   2.055 -32.808  0.00  0.00           H
ATOM   4122  HB3 ALA X 277      18.594   0.397 -33.314  0.00  0.00           H
ATOM   4123  C   ALA X 277      21.098   1.191 -34.300  0.00  0.00           C
ATOM   4124  O   ALA X 277      22.130   1.374 -33.655  0.00  0.00           O
ATOM   4125  N   ARG X 278      21.064   0.290 -35.313  0.00  0.00           N
ATOM   4126  H   ARG X 278      20.155   0.273 -35.755  0.00  0.00           H
ATOM   4127  CA  ARG X 278      22.015  -0.619 -35.950  0.00  0.00           C
ATOM   4128  HA  ARG X 278      22.415  -1.211 -35.127  0.00  0.00           H
ATOM   4129  CB  ARG X 278      21.253  -1.504 -36.884  0.00  0.00           C
ATOM   4130  HB2 ARG X 278      21.888  -2.355 -37.127  0.00  0.00           H
ATOM   4131  HB3 ARG X 278      20.361  -1.908 -36.406  0.00  0.00           H
ATOM   4132  CG  ARG X 278      20.742  -0.750 -38.192  0.00  0.00           C
ATOM   4133  HG2 ARG X 278      20.172   0.133 -37.903  0.00  0.00           H
ATOM   4134  HG3 ARG X 278      21.669  -0.403 -38.648  0.00  0.00           H
ATOM   4135  CD  ARG X 278      20.069  -1.711 -39.149  0.00  0.00           C
ATOM   4136  HD2 ARG X 278      20.619  -2.607 -39.436  0.00  0.00           H
ATOM   4137  HD3 ARG X 278      19.218  -2.120 -38.604  0.00  0.00           H
ATOM   4138  NE  ARG X 278      19.927  -0.973 -40.435  0.00  0.00           N
ATOM   4139  HE  ARG X 278      19.899   0.035 -40.379  0.00  0.00           H
ATOM   4140  CZ  ARG X 278      19.675  -1.610 -41.585  0.00  0.00           C
ATOM   4141  NH1 ARG X 278      19.639  -2.876 -41.815  0.00  0.00           N
ATOM   4142 HH11 ARG X 278      19.665  -3.473 -41.002  0.00  0.00           H
ATOM   4143 HH12 ARG X 278      19.639  -3.312 -42.726  0.00  0.00           H
ATOM   4144  NH2 ARG X 278      19.502  -0.804 -42.591  0.00  0.00           N
ATOM   4145 HH21 ARG X 278      19.549   0.195 -42.447  0.00  0.00           H
ATOM   4146 HH22 ARG X 278      19.296  -1.200 -43.497  0.00  0.00           H
ATOM   4147  C   ARG X 278      23.282  -0.050 -36.666  0.00  0.00           C
ATOM   4148  O   ARG X 278      23.134   1.082 -37.135  0.00  0.00           O
ATOM   4149  N   PRO X 279      24.410  -0.780 -36.819  0.00  0.00           N
ATOM   4150  CD  PRO X 279      24.660  -2.146 -36.270  0.00  0.00           C
ATOM   4151  HD2 PRO X 279      24.233  -2.862 -36.972  0.00  0.00           H
ATOM   4152  HD3 PRO X 279      24.324  -2.162 -35.233  0.00  0.00           H
ATOM   4153  CG  PRO X 279      26.165  -2.259 -36.181  0.00  0.00           C
ATOM   4154  HG2 PRO X 279      26.643  -3.238 -36.157  0.00  0.00           H
ATOM   4155  HG3 PRO X 279      26.343  -1.768 -35.224  0.00  0.00           H
ATOM   4156  CB  PRO X 279      26.698  -1.382 -37.304  0.00  0.00           C
ATOM   4157  HB2 PRO X 279      26.898  -1.983 -38.191  0.00  0.00           H
ATOM   4158  HB3 PRO X 279      27.633  -0.957 -36.940  0.00  0.00           H
ATOM   4159  CA  PRO X 279      25.611  -0.310 -37.515  0.00  0.00           C
ATOM   4160  HA  PRO X 279      25.916   0.637 -37.068  0.00  0.00           H
ATOM   4161  C   PRO X 279      25.402  -0.052 -39.015  0.00  0.00           C
ATOM   4162  O   PRO X 279      24.574  -0.775 -39.504  0.00  0.00           O
ATOM   4163  N   LYS X 280      26.164   0.803 -39.624  0.00  0.00           N
ATOM   4164  H   LYS X 280      26.724   1.429 -39.063  0.00  0.00           H
ATOM   4165  CA  LYS X 280      26.099   0.976 -41.062  0.00  0.00           C
ATOM   4166  HA  LYS X 280      25.049   1.031 -41.351  0.00  0.00           H
ATOM   4167  CB  LYS X 280      26.818   2.358 -41.424  0.00  0.00           C
ATOM   4168  HB2 LYS X 280      27.850   2.308 -41.077  0.00  0.00           H
ATOM   4169  HB3 LYS X 280      26.938   2.554 -42.489  0.00  0.00           H
ATOM   4170  CG  LYS X 280      26.060   3.463 -40.751  0.00  0.00           C
ATOM   4171  HG2 LYS X 280      25.065   3.402 -41.190  0.00  0.00           H
ATOM   4172  HG3 LYS X 280      26.029   3.421 -39.662  0.00  0.00           H
ATOM   4173  CD  LYS X 280      26.766   4.758 -41.033  0.00  0.00           C
ATOM   4174  HD2 LYS X 280      27.737   4.714 -40.539  0.00  0.00           H
ATOM   4175  HD3 LYS X 280      27.009   4.848 -42.091  0.00  0.00           H
ATOM   4176  CE  LYS X 280      25.928   5.949 -40.555  0.00  0.00           C
ATOM   4177  HE2 LYS X 280      24.901   5.593 -40.638  0.00  0.00           H
ATOM   4178  HE3 LYS X 280      26.232   6.063 -39.515  0.00  0.00           H
ATOM   4179  NZ  LYS X 280      26.296   7.139 -41.351  0.00  0.00           N
ATOM   4180  HZ1 LYS X 280      27.224   7.417 -41.064  0.00  0.00           H
ATOM   4181  HZ2 LYS X 280      26.278   7.024 -42.354  0.00  0.00           H
ATOM   4182  HZ3 LYS X 280      25.795   7.953 -41.025  0.00  0.00           H
ATOM   4183  C   LYS X 280      26.680  -0.172 -41.883  0.00  0.00           C
ATOM   4184  O   LYS X 280      27.412  -0.962 -41.244  0.00  0.00           O
ATOM   4185  N   GLU X 281      26.395  -0.197 -43.206  0.00  0.00           N
ATOM   4186  H   GLU X 281      25.848   0.505 -43.684  0.00  0.00           H
ATOM   4187  CA  GLU X 281      26.984  -1.109 -44.110  0.00  0.00           C
ATOM   4188  HA  GLU X 281      26.683  -2.083 -43.723  0.00  0.00           H
ATOM   4189  CB  GLU X 281      26.357  -0.968 -45.517  0.00  0.00           C
ATOM   4190  HB2 GLU X 281      25.295  -1.207 -45.454  0.00  0.00           H
ATOM   4191  HB3 GLU X 281      26.548   0.030 -45.913  0.00  0.00           H
ATOM   4192  CG  GLU X 281      26.982  -1.923 -46.552  0.00  0.00           C
ATOM   4193  HG2 GLU X 281      26.574  -1.769 -47.551  0.00  0.00           H
ATOM   4194  HG3 GLU X 281      28.003  -1.541 -46.560  0.00  0.00           H
ATOM   4195  CD  GLU X 281      27.093  -3.441 -46.160  0.00  0.00           C
ATOM   4196  OE1 GLU X 281      27.852  -4.232 -46.879  0.00  0.00           O
ATOM   4197  OE2 GLU X 281      26.393  -3.911 -45.288  0.00  0.00           O
ATOM   4198  C   GLU X 281      28.506  -1.161 -44.081  0.00  0.00           C
ATOM   4199  O   GLU X 281      29.163  -0.103 -44.251  0.00  0.00           O
ATOM   4200  N   GLY X 282      29.154  -2.325 -43.788  0.00  0.00           N
ATOM   4201  H   GLY X 282      28.609  -3.173 -43.726  0.00  0.00           H
ATOM   4202  CA  GLY X 282      30.625  -2.472 -43.748  0.00  0.00           C
ATOM   4203  HA2 GLY X 282      31.047  -3.448 -43.988  0.00  0.00           H
ATOM   4204  HA3 GLY X 282      31.071  -1.733 -44.414  0.00  0.00           H
ATOM   4205  C   GLY X 282      31.170  -2.100 -42.370  0.00  0.00           C
ATOM   4206  O   GLY X 282      32.345  -2.161 -42.317  0.00  0.00           O
ATOM   4207  N   GLU X 283      30.452  -1.895 -41.295  0.00  0.00           N
ATOM   4208  H   GLU X 283      29.452  -1.949 -41.429  0.00  0.00           H
ATOM   4209  CA  GLU X 283      31.030  -1.936 -39.918  0.00  0.00           C
ATOM   4210  HA  GLU X 283      32.006  -1.451 -39.942  0.00  0.00           H
ATOM   4211  CB  GLU X 283      30.186  -1.135 -38.902  0.00  0.00           C
ATOM   4212  HB2 GLU X 283      29.222  -1.642 -38.944  0.00  0.00           H
ATOM   4213  HB3 GLU X 283      30.678  -1.220 -37.933  0.00  0.00           H
ATOM   4214  CG  GLU X 283      30.029   0.326 -39.355  0.00  0.00           C
ATOM   4215  HG2 GLU X 283      30.980   0.711 -39.723  0.00  0.00           H
ATOM   4216  HG3 GLU X 283      29.338   0.471 -40.185  0.00  0.00           H
ATOM   4217  CD  GLU X 283      29.604   1.210 -38.211  0.00  0.00           C
ATOM   4218  OE1 GLU X 283      30.308   1.351 -37.166  0.00  0.00           O
ATOM   4219  OE2 GLU X 283      28.540   1.909 -38.351  0.00  0.00           O
ATOM   4220  C   GLU X 283      31.228  -3.329 -39.262  0.00  0.00           C
ATOM   4221  O   GLU X 283      30.277  -4.117 -39.104  0.00  0.00           O
ATOM   4222  N   ASP X 284      32.423  -3.584 -38.742  0.00  0.00           N
ATOM   4223  H   ASP X 284      33.224  -2.996 -38.924  0.00  0.00           H
ATOM   4224  CA  ASP X 284      32.736  -4.780 -37.927  0.00  0.00           C
ATOM   4225  HA  ASP X 284      32.054  -5.618 -38.072  0.00  0.00           H
ATOM   4226  CB  ASP X 284      34.144  -5.348 -38.334  0.00  0.00           C
ATOM   4227  HB2 ASP X 284      34.147  -5.558 -39.403  0.00  0.00           H
ATOM   4228  HB3 ASP X 284      34.828  -4.502 -38.271  0.00  0.00           H
ATOM   4229  CG  ASP X 284      34.662  -6.504 -37.505  0.00  0.00           C
ATOM   4230  OD1 ASP X 284      35.860  -6.792 -37.523  0.00  0.00           O
ATOM   4231  OD2 ASP X 284      33.842  -7.296 -36.907  0.00  0.00           O
ATOM   4232  C   ASP X 284      32.526  -4.440 -36.414  0.00  0.00           C
ATOM   4233  O   ASP X 284      33.527  -4.107 -35.735  0.00  0.00           O
ATOM   4234  N   ARG X 285      31.277  -4.475 -35.843  0.00  0.00           N
ATOM   4235  H   ARG X 285      30.516  -4.941 -36.316  0.00  0.00           H
ATOM   4236  CA  ARG X 285      31.079  -4.407 -34.350  0.00  0.00           C
ATOM   4237  HA  ARG X 285      31.839  -4.964 -33.802  0.00  0.00           H
ATOM   4238  CB  ARG X 285      31.114  -2.983 -33.739  0.00  0.00           C
ATOM   4239  HB2 ARG X 285      30.761  -3.112 -32.716  0.00  0.00           H
ATOM   4240  HB3 ARG X 285      32.164  -2.711 -33.631  0.00  0.00           H
ATOM   4241  CG  ARG X 285      30.286  -1.958 -34.536  0.00  0.00           C
ATOM   4242  HG2 ARG X 285      30.705  -2.022 -35.540  0.00  0.00           H
ATOM   4243  HG3 ARG X 285      29.242  -2.266 -34.598  0.00  0.00           H
ATOM   4244  CD  ARG X 285      30.279  -0.571 -33.978  0.00  0.00           C
ATOM   4245  HD2 ARG X 285      29.854  -0.593 -32.974  0.00  0.00           H
ATOM   4246  HD3 ARG X 285      31.309  -0.216 -33.958  0.00  0.00           H
ATOM   4247  NE  ARG X 285      29.395   0.338 -34.751  0.00  0.00           N
ATOM   4248  HE  ARG X 285      29.668   0.508 -35.708  0.00  0.00           H
ATOM   4249  CZ  ARG X 285      28.290   0.804 -34.380  0.00  0.00           C
ATOM   4250  NH1 ARG X 285      27.648   0.443 -33.286  0.00  0.00           N
ATOM   4251 HH11 ARG X 285      28.019  -0.331 -32.753  0.00  0.00           H
ATOM   4252 HH12 ARG X 285      26.671   0.683 -33.195  0.00  0.00           H
ATOM   4253  NH2 ARG X 285      27.704   1.512 -35.230  0.00  0.00           N
ATOM   4254 HH21 ARG X 285      28.111   1.807 -36.106  0.00  0.00           H
ATOM   4255 HH22 ARG X 285      26.739   1.749 -35.052  0.00  0.00           H
ATOM   4256  C   ARG X 285      29.808  -5.100 -33.914  0.00  0.00           C
ATOM   4257  O   ARG X 285      28.864  -5.114 -34.682  0.00  0.00           O
ATOM   4258  N   PRO X 286      29.731  -5.725 -32.735  0.00  0.00           N
ATOM   4259  CD  PRO X 286      30.618  -5.523 -31.598  0.00  0.00           C
ATOM   4260  HD2 PRO X 286      30.944  -4.493 -31.456  0.00  0.00           H
ATOM   4261  HD3 PRO X 286      31.479  -6.149 -31.834  0.00  0.00           H
ATOM   4262  CG  PRO X 286      29.966  -6.024 -30.329  0.00  0.00           C
ATOM   4263  HG2 PRO X 286      29.371  -5.248 -29.848  0.00  0.00           H
ATOM   4264  HG3 PRO X 286      30.697  -6.446 -29.639  0.00  0.00           H
ATOM   4265  CB  PRO X 286      29.082  -7.046 -31.022  0.00  0.00           C
ATOM   4266  HB2 PRO X 286      28.196  -7.314 -30.447  0.00  0.00           H
ATOM   4267  HB3 PRO X 286      29.604  -7.969 -31.275  0.00  0.00           H
ATOM   4268  CA  PRO X 286      28.609  -6.473 -32.365  0.00  0.00           C
ATOM   4269  HA  PRO X 286      28.417  -7.318 -33.027  0.00  0.00           H
ATOM   4270  C   PRO X 286      27.352  -5.573 -32.156  0.00  0.00           C
ATOM   4271  O   PRO X 286      27.474  -4.406 -31.773  0.00  0.00           O
ATOM   4272  N   PHE X 287      26.171  -6.009 -32.542  0.00  0.00           N
ATOM   4273  H   PHE X 287      26.167  -6.915 -32.989  0.00  0.00           H
ATOM   4274  CA  PHE X 287      24.882  -5.348 -32.259  0.00  0.00           C
ATOM   4275  HA  PHE X 287      24.741  -4.622 -31.458  0.00  0.00           H
ATOM   4276  CB  PHE X 287      24.504  -4.582 -33.511  0.00  0.00           C
ATOM   4277  HB2 PHE X 287      25.415  -3.985 -33.549  0.00  0.00           H
ATOM   4278  HB3 PHE X 287      24.564  -5.218 -34.394  0.00  0.00           H
ATOM   4279  CG  PHE X 287      23.171  -3.718 -33.382  0.00  0.00           C
ATOM   4280  CD1 PHE X 287      21.948  -4.214 -33.845  0.00  0.00           C
ATOM   4281  HD1 PHE X 287      21.870  -5.189 -34.304  0.00  0.00           H
ATOM   4282  CE1 PHE X 287      20.826  -3.406 -33.646  0.00  0.00           C
ATOM   4283  HE1 PHE X 287      19.877  -3.806 -33.971  0.00  0.00           H
ATOM   4284  CZ  PHE X 287      20.841  -2.186 -33.043  0.00  0.00           C
ATOM   4285  HZ  PHE X 287      19.934  -1.599 -33.022  0.00  0.00           H
ATOM   4286  CE2 PHE X 287      22.082  -1.714 -32.582  0.00  0.00           C
ATOM   4287  HE2 PHE X 287      22.087  -0.781 -32.038  0.00  0.00           H
ATOM   4288  CD2 PHE X 287      23.230  -2.468 -32.728  0.00  0.00           C
ATOM   4289  HD2 PHE X 287      24.199  -2.102 -32.424  0.00  0.00           H
ATOM   4290  C   PHE X 287      23.750  -6.396 -32.047  0.00  0.00           C
ATOM   4291  O   PHE X 287      23.629  -7.344 -32.799  0.00  0.00           O
ATOM   4292  N   PHE X 288      23.052  -6.401 -30.871  0.00  0.00           N
ATOM   4293  H   PHE X 288      23.217  -5.581 -30.307  0.00  0.00           H
ATOM   4294  CA  PHE X 288      21.930  -7.312 -30.475  0.00  0.00           C
ATOM   4295  HA  PHE X 288      21.831  -8.152 -31.163  0.00  0.00           H
ATOM   4296  CB  PHE X 288      22.380  -8.168 -29.259  0.00  0.00           C
ATOM   4297  HB2 PHE X 288      22.502  -7.520 -28.391  0.00  0.00           H
ATOM   4298  HB3 PHE X 288      21.662  -8.895 -28.877  0.00  0.00           H
ATOM   4299  CG  PHE X 288      23.572  -8.970 -29.424  0.00  0.00           C
ATOM   4300  CD1 PHE X 288      23.543 -10.243 -30.015  0.00  0.00           C
ATOM   4301  HD1 PHE X 288      22.607 -10.680 -30.330  0.00  0.00           H
ATOM   4302  CE1 PHE X 288      24.752 -11.043 -30.123  0.00  0.00           C
ATOM   4303  HE1 PHE X 288      24.780 -11.971 -30.675  0.00  0.00           H
ATOM   4304  CZ  PHE X 288      25.970 -10.481 -29.779  0.00  0.00           C
ATOM   4305  HZ  PHE X 288      26.907 -11.012 -29.714  0.00  0.00           H
ATOM   4306  CE2 PHE X 288      26.030  -9.188 -29.263  0.00  0.00           C
ATOM   4307  HE2 PHE X 288      27.012  -8.797 -29.039  0.00  0.00           H
ATOM   4308  CD2 PHE X 288      24.877  -8.435 -28.989  0.00  0.00           C
ATOM   4309  HD2 PHE X 288      24.957  -7.400 -28.692  0.00  0.00           H
ATOM   4310  C   PHE X 288      20.523  -6.658 -30.246  0.00  0.00           C
ATOM   4311  O   PHE X 288      20.457  -5.422 -30.058  0.00  0.00           O
ATOM   4312  N   TRP X 289      19.474  -7.475 -30.390  0.00  0.00           N
ATOM   4313  H   TRP X 289      19.728  -8.433 -30.587  0.00  0.00           H
ATOM   4314  CA  TRP X 289      18.064  -7.048 -30.225  0.00  0.00           C
ATOM   4315  HA  TRP X 289      18.155  -6.310 -29.428  0.00  0.00           H
ATOM   4316  CB  TRP X 289      17.555  -6.393 -31.528  0.00  0.00           C
ATOM   4317  HB2 TRP X 289      16.626  -5.851 -31.350  0.00  0.00           H
ATOM   4318  HB3 TRP X 289      18.324  -5.654 -31.751  0.00  0.00           H
ATOM   4319  CG  TRP X 289      17.460  -7.223 -32.710  0.00  0.00           C
ATOM   4320  CD1 TRP X 289      18.459  -7.441 -33.621  0.00  0.00           C
ATOM   4321  HD1 TRP X 289      19.456  -7.027 -33.605  0.00  0.00           H
ATOM   4322  NE1 TRP X 289      17.997  -8.265 -34.643  0.00  0.00           N
ATOM   4323  HE1 TRP X 289      18.478  -8.418 -35.517  0.00  0.00           H
ATOM   4324  CE2 TRP X 289      16.723  -8.732 -34.332  0.00  0.00           C
ATOM   4325  CZ2 TRP X 289      15.872  -9.667 -34.836  0.00  0.00           C
ATOM   4326  HZ2 TRP X 289      16.219 -10.311 -35.631  0.00  0.00           H
ATOM   4327  CH2 TRP X 289      14.591  -9.812 -34.279  0.00  0.00           C
ATOM   4328  HH2 TRP X 289      13.989 -10.493 -34.862  0.00  0.00           H
ATOM   4329  CZ3 TRP X 289      14.108  -9.120 -33.104  0.00  0.00           C
ATOM   4330  HZ3 TRP X 289      13.092  -9.319 -32.794  0.00  0.00           H
ATOM   4331  CE3 TRP X 289      15.005  -8.171 -32.567  0.00  0.00           C
ATOM   4332  HE3 TRP X 289      14.683  -7.621 -31.695  0.00  0.00           H
ATOM   4333  CD2 TRP X 289      16.338  -8.041 -33.125  0.00  0.00           C
ATOM   4334  C   TRP X 289      17.248  -8.208 -29.740  0.00  0.00           C
ATOM   4335  O   TRP X 289      17.536  -9.441 -29.983  0.00  0.00           O
ATOM   4336  N   LEU X 290      16.131  -7.778 -29.086  0.00  0.00           N
ATOM   4337  H   LEU X 290      16.126  -6.815 -28.783  0.00  0.00           H
ATOM   4338  CA  LEU X 290      15.086  -8.718 -28.639  0.00  0.00           C
ATOM   4339  HA  LEU X 290      15.098  -9.650 -29.205  0.00  0.00           H
ATOM   4340  CB  LEU X 290      15.460  -9.093 -27.202  0.00  0.00           C
ATOM   4341  HB2 LEU X 290      16.432  -9.584 -27.241  0.00  0.00           H
ATOM   4342  HB3 LEU X 290      15.575  -8.180 -26.616  0.00  0.00           H
ATOM   4343  CG  LEU X 290      14.438 -10.031 -26.568  0.00  0.00           C
ATOM   4344  HG  LEU X 290      13.894 -10.641 -27.290  0.00  0.00           H
ATOM   4345  CD1 LEU X 290      15.076 -11.037 -25.643  0.00  0.00           C
ATOM   4346 HD11 LEU X 290      15.833 -10.613 -24.983  0.00  0.00           H
ATOM   4347 HD12 LEU X 290      14.314 -11.456 -24.985  0.00  0.00           H
ATOM   4348 HD13 LEU X 290      15.520 -11.800 -26.282  0.00  0.00           H
ATOM   4349  CD2 LEU X 290      13.394  -9.198 -25.737  0.00  0.00           C
ATOM   4350 HD21 LEU X 290      12.690  -8.808 -26.473  0.00  0.00           H
ATOM   4351 HD22 LEU X 290      12.851  -9.825 -25.029  0.00  0.00           H
ATOM   4352 HD23 LEU X 290      13.850  -8.337 -25.248  0.00  0.00           H
ATOM   4353  C   LEU X 290      13.728  -7.952 -28.651  0.00  0.00           C
ATOM   4354  O   LEU X 290      13.547  -6.812 -28.272  0.00  0.00           O
ATOM   4355  N   PHE X 291      12.736  -8.670 -29.126  0.00  0.00           N
ATOM   4356  H   PHE X 291      12.879  -9.598 -29.498  0.00  0.00           H
ATOM   4357  CA  PHE X 291      11.329  -8.166 -29.061  0.00  0.00           C
ATOM   4358  HA  PHE X 291      11.259  -7.257 -28.464  0.00  0.00           H
ATOM   4359  CB  PHE X 291      10.872  -7.719 -30.517  0.00  0.00           C
ATOM   4360  HB2 PHE X 291      11.673  -7.091 -30.909  0.00  0.00           H
ATOM   4361  HB3 PHE X 291      10.865  -8.584 -31.179  0.00  0.00           H
ATOM   4362  CG  PHE X 291       9.458  -7.049 -30.552  0.00  0.00           C
ATOM   4363  CD1 PHE X 291       9.359  -5.653 -30.414  0.00  0.00           C
ATOM   4364  HD1 PHE X 291      10.229  -5.037 -30.240  0.00  0.00           H
ATOM   4365  CE1 PHE X 291       8.101  -4.981 -30.396  0.00  0.00           C
ATOM   4366  HE1 PHE X 291       8.039  -3.911 -30.264  0.00  0.00           H
ATOM   4367  CZ  PHE X 291       6.917  -5.732 -30.520  0.00  0.00           C
ATOM   4368  HZ  PHE X 291       5.984  -5.207 -30.662  0.00  0.00           H
ATOM   4369  CE2 PHE X 291       7.042  -7.131 -30.669  0.00  0.00           C
ATOM   4370  HE2 PHE X 291       6.117  -7.687 -30.638  0.00  0.00           H
ATOM   4371  CD2 PHE X 291       8.269  -7.751 -30.614  0.00  0.00           C
ATOM   4372  HD2 PHE X 291       8.207  -8.824 -30.506  0.00  0.00           H
ATOM   4373  C   PHE X 291      10.388  -9.268 -28.544  0.00  0.00           C
ATOM   4374  O   PHE X 291      10.378 -10.357 -29.037  0.00  0.00           O
ATOM   4375  N   GLU X 292       9.628  -8.972 -27.427  0.00  0.00           N
ATOM   4376  H   GLU X 292       9.613  -8.027 -27.071  0.00  0.00           H
ATOM   4377  CA  GLU X 292       8.649  -9.948 -26.787  0.00  0.00           C
ATOM   4378  HA  GLU X 292       8.929 -10.962 -27.073  0.00  0.00           H
ATOM   4379  CB  GLU X 292       8.834  -9.840 -25.228  0.00  0.00           C
ATOM   4380  HB2 GLU X 292       9.897  -9.996 -25.044  0.00  0.00           H
ATOM   4381  HB3 GLU X 292       8.574  -8.830 -24.911  0.00  0.00           H
ATOM   4382  CG  GLU X 292       8.110 -10.960 -24.534  0.00  0.00           C
ATOM   4383  HG2 GLU X 292       7.837 -11.818 -25.148  0.00  0.00           H
ATOM   4384  HG3 GLU X 292       8.771 -11.355 -23.762  0.00  0.00           H
ATOM   4385  CD  GLU X 292       6.939 -10.455 -23.687  0.00  0.00           C
ATOM   4386  OE1 GLU X 292       7.161 -10.414 -22.427  0.00  0.00           O
ATOM   4387  OE2 GLU X 292       5.864 -10.088 -24.224  0.00  0.00           O
ATOM   4388  C   GLU X 292       7.169  -9.586 -27.075  0.00  0.00           C
ATOM   4389  O   GLU X 292       6.795  -8.399 -27.010  0.00  0.00           O
ATOM   4390  N   ASN X 293       6.339 -10.577 -27.478  0.00  0.00           N
ATOM   4391  H   ASN X 293       6.678 -11.517 -27.628  0.00  0.00           H
ATOM   4392  CA  ASN X 293       4.915 -10.291 -27.522  0.00  0.00           C
ATOM   4393  HA  ASN X 293       4.583  -9.656 -26.700  0.00  0.00           H
ATOM   4394  CB  ASN X 293       4.581  -9.480 -28.859  0.00  0.00           C
ATOM   4395  HB2 ASN X 293       5.529  -9.041 -29.170  0.00  0.00           H
ATOM   4396  HB3 ASN X 293       4.183 -10.178 -29.595  0.00  0.00           H
ATOM   4397  CG  ASN X 293       3.717  -8.244 -28.691  0.00  0.00           C
ATOM   4398  OD1 ASN X 293       2.498  -8.338 -28.597  0.00  0.00           O
ATOM   4399  ND2 ASN X 293       4.280  -7.073 -28.488  0.00  0.00           N
ATOM   4400 HD21 ASN X 293       3.631  -6.362 -28.180  0.00  0.00           H
ATOM   4401 HD22 ASN X 293       5.278  -6.954 -28.394  0.00  0.00           H
ATOM   4402  C   ASN X 293       4.135 -11.608 -27.320  0.00  0.00           C
ATOM   4403  O   ASN X 293       4.587 -12.696 -27.006  0.00  0.00           O
ATOM   4404  N   VAL X 294       2.873 -11.442 -27.638  0.00  0.00           N
ATOM   4405  H   VAL X 294       2.567 -10.533 -27.954  0.00  0.00           H
ATOM   4406  CA  VAL X 294       1.885 -12.422 -27.205  0.00  0.00           C
ATOM   4407  HA  VAL X 294       2.237 -12.941 -26.314  0.00  0.00           H
ATOM   4408  CB  VAL X 294       0.566 -11.729 -26.789  0.00  0.00           C
ATOM   4409  HB  VAL X 294      -0.077 -12.576 -26.552  0.00  0.00           H
ATOM   4410  CG1 VAL X 294       0.674 -10.791 -25.600  0.00  0.00           C
ATOM   4411 HG11 VAL X 294      -0.313 -10.434 -25.306  0.00  0.00           H
ATOM   4412 HG12 VAL X 294       1.263 -11.351 -24.874  0.00  0.00           H
ATOM   4413 HG13 VAL X 294       1.265  -9.938 -25.933  0.00  0.00           H
ATOM   4414  CG2 VAL X 294      -0.039 -10.925 -27.949  0.00  0.00           C
ATOM   4415 HG21 VAL X 294       0.030 -11.514 -28.863  0.00  0.00           H
ATOM   4416 HG22 VAL X 294      -1.081 -10.665 -27.760  0.00  0.00           H
ATOM   4417 HG23 VAL X 294       0.435  -9.949 -28.058  0.00  0.00           H
ATOM   4418  C   VAL X 294       1.646 -13.610 -28.123  0.00  0.00           C
ATOM   4419  O   VAL X 294       1.613 -13.448 -29.320  0.00  0.00           O
ATOM   4420  N   VAL X 295       1.312 -14.820 -27.700  0.00  0.00           N
ATOM   4421  H   VAL X 295       1.264 -15.002 -26.708  0.00  0.00           H
ATOM   4422  CA  VAL X 295       0.756 -15.938 -28.555  0.00  0.00           C
ATOM   4423  HA  VAL X 295       1.253 -15.978 -29.524  0.00  0.00           H
ATOM   4424  CB  VAL X 295       1.039 -17.311 -27.834  0.00  0.00           C
ATOM   4425  HB  VAL X 295       0.373 -17.566 -27.010  0.00  0.00           H
ATOM   4426  CG1 VAL X 295       0.746 -18.425 -28.786  0.00  0.00           C
ATOM   4427 HG11 VAL X 295      -0.320 -18.513 -28.997  0.00  0.00           H
ATOM   4428 HG12 VAL X 295       1.344 -18.231 -29.677  0.00  0.00           H
ATOM   4429 HG13 VAL X 295       0.869 -19.441 -28.410  0.00  0.00           H
ATOM   4430  CG2 VAL X 295       2.523 -17.442 -27.350  0.00  0.00           C
ATOM   4431 HG21 VAL X 295       2.620 -18.486 -27.053  0.00  0.00           H
ATOM   4432 HG22 VAL X 295       3.209 -17.149 -28.144  0.00  0.00           H
ATOM   4433 HG23 VAL X 295       2.636 -16.883 -26.421  0.00  0.00           H
ATOM   4434  C   VAL X 295      -0.713 -15.724 -28.811  0.00  0.00           C
ATOM   4435  O   VAL X 295      -1.242 -16.028 -29.862  0.00  0.00           O
ATOM   4436  N   ALA X 296      -1.424 -14.926 -27.962  0.00  0.00           N
ATOM   4437  H   ALA X 296      -0.962 -14.789 -27.075  0.00  0.00           H
ATOM   4438  CA  ALA X 296      -2.768 -14.603 -28.027  0.00  0.00           C
ATOM   4439  HA  ALA X 296      -3.338 -15.514 -28.208  0.00  0.00           H
ATOM   4440  CB  ALA X 296      -3.159 -14.078 -26.618  0.00  0.00           C
ATOM   4441  HB1 ALA X 296      -2.612 -13.184 -26.321  0.00  0.00           H
ATOM   4442  HB2 ALA X 296      -4.243 -13.964 -26.626  0.00  0.00           H
ATOM   4443  HB3 ALA X 296      -2.842 -14.834 -25.900  0.00  0.00           H
ATOM   4444  C   ALA X 296      -3.209 -13.620 -29.168  0.00  0.00           C
ATOM   4445  O   ALA X 296      -4.399 -13.300 -29.244  0.00  0.00           O
ATOM   4446  N   MET X 297      -2.296 -13.151 -30.018  0.00  0.00           N
ATOM   4447  H   MET X 297      -1.325 -13.381 -29.863  0.00  0.00           H
ATOM   4448  CA  MET X 297      -2.641 -12.444 -31.249  0.00  0.00           C
ATOM   4449  HA  MET X 297      -3.508 -11.824 -31.022  0.00  0.00           H
ATOM   4450  CB  MET X 297      -1.516 -11.588 -31.726  0.00  0.00           C
ATOM   4451  HB2 MET X 297      -1.801 -11.063 -32.638  0.00  0.00           H
ATOM   4452  HB3 MET X 297      -1.260 -10.878 -30.940  0.00  0.00           H
ATOM   4453  CG  MET X 297      -0.271 -12.385 -32.200  0.00  0.00           C
ATOM   4454  HG2 MET X 297       0.053 -12.996 -31.357  0.00  0.00           H
ATOM   4455  HG3 MET X 297      -0.450 -13.083 -33.018  0.00  0.00           H
ATOM   4456  SD  MET X 297       1.199 -11.430 -32.753  0.00  0.00           S
ATOM   4457  CE  MET X 297       1.559 -10.362 -31.407  0.00  0.00           C
ATOM   4458  HE1 MET X 297       1.758 -10.991 -30.539  0.00  0.00           H
ATOM   4459  HE2 MET X 297       2.434  -9.750 -31.625  0.00  0.00           H
ATOM   4460  HE3 MET X 297       0.815  -9.587 -31.220  0.00  0.00           H
ATOM   4461  C   MET X 297      -3.143 -13.340 -32.415  0.00  0.00           C
ATOM   4462  O   MET X 297      -2.915 -14.582 -32.370  0.00  0.00           O
ATOM   4463  N   GLY X 298      -3.745 -12.803 -33.447  0.00  0.00           N
ATOM   4464  H   GLY X 298      -4.000 -11.826 -33.460  0.00  0.00           H
ATOM   4465  CA  GLY X 298      -4.005 -13.564 -34.636  0.00  0.00           C
ATOM   4466  HA2 GLY X 298      -4.664 -14.357 -34.283  0.00  0.00           H
ATOM   4467  HA3 GLY X 298      -4.499 -12.940 -35.381  0.00  0.00           H
ATOM   4468  C   GLY X 298      -2.728 -14.111 -35.314  0.00  0.00           C
ATOM   4469  O   GLY X 298      -1.661 -13.438 -35.241  0.00  0.00           O
ATOM   4470  N   VAL X 299      -2.884 -15.210 -36.039  0.00  0.00           N
ATOM   4471  H   VAL X 299      -3.807 -15.618 -36.068  0.00  0.00           H
ATOM   4472  CA  VAL X 299      -1.704 -15.781 -36.790  0.00  0.00           C
ATOM   4473  HA  VAL X 299      -0.931 -15.791 -36.021  0.00  0.00           H
ATOM   4474  CB  VAL X 299      -1.901 -17.245 -37.293  0.00  0.00           C
ATOM   4475  HB  VAL X 299      -2.354 -17.815 -36.482  0.00  0.00           H
ATOM   4476  CG1 VAL X 299      -2.832 -17.338 -38.578  0.00  0.00           C
ATOM   4477 HG11 VAL X 299      -2.607 -16.711 -39.442  0.00  0.00           H
ATOM   4478 HG12 VAL X 299      -2.878 -18.380 -38.894  0.00  0.00           H
ATOM   4479 HG13 VAL X 299      -3.869 -17.043 -38.420  0.00  0.00           H
ATOM   4480  CG2 VAL X 299      -0.569 -17.888 -37.651  0.00  0.00           C
ATOM   4481 HG21 VAL X 299      -0.743 -18.939 -37.883  0.00  0.00           H
ATOM   4482 HG22 VAL X 299      -0.069 -17.378 -38.475  0.00  0.00           H
ATOM   4483 HG23 VAL X 299       0.157 -17.758 -36.849  0.00  0.00           H
ATOM   4484  C   VAL X 299      -1.189 -14.831 -37.902  0.00  0.00           C
ATOM   4485  O   VAL X 299       0.076 -14.734 -37.968  0.00  0.00           O
ATOM   4486  N   SER X 300      -2.124 -14.153 -38.576  0.00  0.00           N
ATOM   4487  H   SER X 300      -3.093 -14.437 -38.593  0.00  0.00           H
ATOM   4488  CA  SER X 300      -1.697 -13.180 -39.577  0.00  0.00           C
ATOM   4489  HA  SER X 300      -0.944 -13.627 -40.225  0.00  0.00           H
ATOM   4490  CB  SER X 300      -2.908 -12.801 -40.402  0.00  0.00           C
ATOM   4491  HB2 SER X 300      -3.741 -12.538 -39.750  0.00  0.00           H
ATOM   4492  HB3 SER X 300      -2.744 -12.049 -41.174  0.00  0.00           H
ATOM   4493  OG  SER X 300      -3.210 -13.938 -41.145  0.00  0.00           O
ATOM   4494  HG  SER X 300      -4.154 -13.946 -41.319  0.00  0.00           H
ATOM   4495  C   SER X 300      -0.992 -11.934 -39.009  0.00  0.00           C
ATOM   4496  O   SER X 300      -0.240 -11.279 -39.670  0.00  0.00           O
ATOM   4497  N   ASP X 301      -1.174 -11.628 -37.743  0.00  0.00           N
ATOM   4498  H   ASP X 301      -1.796 -12.130 -37.126  0.00  0.00           H
ATOM   4499  CA  ASP X 301      -0.381 -10.578 -37.062  0.00  0.00           C
ATOM   4500  HA  ASP X 301      -0.214  -9.666 -37.636  0.00  0.00           H
ATOM   4501  CB  ASP X 301      -1.213 -10.151 -35.828  0.00  0.00           C
ATOM   4502  HB2 ASP X 301      -1.116 -10.972 -35.118  0.00  0.00           H
ATOM   4503  HB3 ASP X 301      -0.729  -9.306 -35.339  0.00  0.00           H
ATOM   4504  CG  ASP X 301      -2.686  -9.665 -36.132  0.00  0.00           C
ATOM   4505  OD1 ASP X 301      -2.935  -9.162 -37.227  0.00  0.00           O
ATOM   4506  OD2 ASP X 301      -3.565  -9.827 -35.246  0.00  0.00           O
ATOM   4507  C   ASP X 301       1.021 -11.096 -36.696  0.00  0.00           C
ATOM   4508  O   ASP X 301       2.003 -10.492 -37.080  0.00  0.00           O
ATOM   4509  N   LYS X 302       1.093 -12.247 -35.970  0.00  0.00           N
ATOM   4510  H   LYS X 302       0.220 -12.744 -35.864  0.00  0.00           H
ATOM   4511  CA  LYS X 302       2.326 -13.060 -35.735  0.00  0.00           C
ATOM   4512  HA  LYS X 302       2.993 -12.522 -35.061  0.00  0.00           H
ATOM   4513  CB  LYS X 302       1.930 -14.358 -34.949  0.00  0.00           C
ATOM   4514  HB2 LYS X 302       1.681 -14.057 -33.931  0.00  0.00           H
ATOM   4515  HB3 LYS X 302       1.085 -14.876 -35.402  0.00  0.00           H
ATOM   4516  CG  LYS X 302       3.172 -15.322 -34.784  0.00  0.00           C
ATOM   4517  HG2 LYS X 302       4.113 -14.798 -34.956  0.00  0.00           H
ATOM   4518  HG3 LYS X 302       3.229 -15.587 -33.729  0.00  0.00           H
ATOM   4519  CD  LYS X 302       3.136 -16.625 -35.591  0.00  0.00           C
ATOM   4520  HD2 LYS X 302       2.135 -17.037 -35.459  0.00  0.00           H
ATOM   4521  HD3 LYS X 302       3.221 -16.391 -36.652  0.00  0.00           H
ATOM   4522  CE  LYS X 302       4.236 -17.627 -35.021  0.00  0.00           C
ATOM   4523  HE2 LYS X 302       5.214 -17.318 -35.390  0.00  0.00           H
ATOM   4524  HE3 LYS X 302       4.369 -17.678 -33.940  0.00  0.00           H
ATOM   4525  NZ  LYS X 302       3.927 -19.054 -35.487  0.00  0.00           N
ATOM   4526  HZ1 LYS X 302       4.539 -19.643 -34.941  0.00  0.00           H
ATOM   4527  HZ2 LYS X 302       2.935 -19.205 -35.376  0.00  0.00           H
ATOM   4528  HZ3 LYS X 302       4.153 -19.177 -36.464  0.00  0.00           H
ATOM   4529  C   LYS X 302       3.209 -13.296 -36.982  0.00  0.00           C
ATOM   4530  O   LYS X 302       4.451 -13.111 -36.957  0.00  0.00           O
ATOM   4531  N   ARG X 303       2.555 -13.685 -38.059  0.00  0.00           N
ATOM   4532  H   ARG X 303       1.556 -13.773 -37.939  0.00  0.00           H
ATOM   4533  CA  ARG X 303       3.180 -13.700 -39.400  0.00  0.00           C
ATOM   4534  HA  ARG X 303       3.906 -14.512 -39.441  0.00  0.00           H
ATOM   4535  CB  ARG X 303       2.165 -14.069 -40.480  0.00  0.00           C
ATOM   4536  HB2 ARG X 303       1.799 -15.072 -40.261  0.00  0.00           H
ATOM   4537  HB3 ARG X 303       1.403 -13.291 -40.429  0.00  0.00           H
ATOM   4538  CG  ARG X 303       2.739 -14.189 -41.878  0.00  0.00           C
ATOM   4539  HG2 ARG X 303       3.323 -13.313 -42.161  0.00  0.00           H
ATOM   4540  HG3 ARG X 303       3.361 -15.073 -42.022  0.00  0.00           H
ATOM   4541  CD  ARG X 303       1.498 -14.244 -42.830  0.00  0.00           C
ATOM   4542  HD2 ARG X 303       1.767 -14.542 -43.843  0.00  0.00           H
ATOM   4543  HD3 ARG X 303       0.872 -15.084 -42.526  0.00  0.00           H
ATOM   4544  NE  ARG X 303       0.744 -12.934 -42.805  0.00  0.00           N
ATOM   4545  HE  ARG X 303       1.345 -12.123 -42.775  0.00  0.00           H
ATOM   4546  CZ  ARG X 303      -0.450 -12.608 -43.245  0.00  0.00           C
ATOM   4547  NH1 ARG X 303      -1.282 -13.440 -43.686  0.00  0.00           N
ATOM   4548 HH11 ARG X 303      -1.063 -14.425 -43.733  0.00  0.00           H
ATOM   4549 HH12 ARG X 303      -2.182 -13.196 -44.072  0.00  0.00           H
ATOM   4550  NH2 ARG X 303      -0.793 -11.359 -43.260  0.00  0.00           N
ATOM   4551 HH21 ARG X 303      -0.207 -10.727 -42.732  0.00  0.00           H
ATOM   4552 HH22 ARG X 303      -1.730 -11.027 -43.438  0.00  0.00           H
ATOM   4553  C   ARG X 303       3.866 -12.369 -39.801  0.00  0.00           C
ATOM   4554  O   ARG X 303       5.007 -12.465 -40.135  0.00  0.00           O
ATOM   4555  N   ASP X 304       3.154 -11.271 -39.790  0.00  0.00           N
ATOM   4556  H   ASP X 304       2.180 -11.250 -39.524  0.00  0.00           H
ATOM   4557  CA  ASP X 304       3.738 -10.023 -40.184  0.00  0.00           C
ATOM   4558  HA  ASP X 304       4.381 -10.271 -41.029  0.00  0.00           H
ATOM   4559  CB  ASP X 304       2.643  -9.131 -40.903  0.00  0.00           C
ATOM   4560  HB2 ASP X 304       1.886  -8.941 -40.142  0.00  0.00           H
ATOM   4561  HB3 ASP X 304       3.124  -8.238 -41.301  0.00  0.00           H
ATOM   4562  CG  ASP X 304       1.973  -9.773 -42.147  0.00  0.00           C
ATOM   4563  OD1 ASP X 304       2.623 -10.670 -42.772  0.00  0.00           O
ATOM   4564  OD2 ASP X 304       0.871  -9.361 -42.560  0.00  0.00           O
ATOM   4565  C   ASP X 304       4.671  -9.328 -39.195  0.00  0.00           C
ATOM   4566  O   ASP X 304       5.592  -8.701 -39.731  0.00  0.00           O
ATOM   4567  N   ILE X 305       4.625  -9.567 -37.892  0.00  0.00           N
ATOM   4568  H   ILE X 305       3.829 -10.081 -37.542  0.00  0.00           H
ATOM   4569  CA  ILE X 305       5.850  -9.290 -37.091  0.00  0.00           C
ATOM   4570  HA  ILE X 305       6.057  -8.220 -37.115  0.00  0.00           H
ATOM   4571  CB  ILE X 305       5.550  -9.483 -35.563  0.00  0.00           C
ATOM   4572  HB  ILE X 305       5.223 -10.515 -35.430  0.00  0.00           H
ATOM   4573  CG2 ILE X 305       6.840  -9.277 -34.673  0.00  0.00           C
ATOM   4574 HG21 ILE X 305       6.683  -9.808 -33.735  0.00  0.00           H
ATOM   4575 HG22 ILE X 305       7.745  -9.656 -35.147  0.00  0.00           H
ATOM   4576 HG23 ILE X 305       6.943  -8.210 -34.475  0.00  0.00           H
ATOM   4577  CG1 ILE X 305       4.474  -8.496 -35.079  0.00  0.00           C
ATOM   4578 HG12 ILE X 305       4.727  -7.485 -35.399  0.00  0.00           H
ATOM   4579 HG13 ILE X 305       3.528  -8.742 -35.560  0.00  0.00           H
ATOM   4580  CD1 ILE X 305       4.211  -8.366 -33.606  0.00  0.00           C
ATOM   4581 HD11 ILE X 305       5.074  -7.940 -33.095  0.00  0.00           H
ATOM   4582 HD12 ILE X 305       3.328  -7.732 -33.529  0.00  0.00           H
ATOM   4583 HD13 ILE X 305       4.089  -9.379 -33.224  0.00  0.00           H
ATOM   4584  C   ILE X 305       7.065 -10.056 -37.533  0.00  0.00           C
ATOM   4585  O   ILE X 305       8.130  -9.485 -37.810  0.00  0.00           O
ATOM   4586  N   SER X 306       6.902 -11.387 -37.831  0.00  0.00           N
ATOM   4587  H   SER X 306       6.080 -11.845 -37.464  0.00  0.00           H
ATOM   4588  CA  SER X 306       8.069 -12.208 -38.160  0.00  0.00           C
ATOM   4589  HA  SER X 306       8.881 -12.137 -37.436  0.00  0.00           H
ATOM   4590  CB  SER X 306       7.697 -13.665 -38.209  0.00  0.00           C
ATOM   4591  HB2 SER X 306       7.107 -13.756 -39.122  0.00  0.00           H
ATOM   4592  HB3 SER X 306       8.624 -14.218 -38.359  0.00  0.00           H
ATOM   4593  OG  SER X 306       7.034 -14.039 -37.025  0.00  0.00           O
ATOM   4594  HG  SER X 306       6.449 -14.740 -37.322  0.00  0.00           H
ATOM   4595  C   SER X 306       8.646 -11.820 -39.591  0.00  0.00           C
ATOM   4596  O   SER X 306       9.807 -11.773 -39.919  0.00  0.00           O
ATOM   4597  N   ARG X 307       7.738 -11.520 -40.522  0.00  0.00           N
ATOM   4598  H   ARG X 307       6.762 -11.687 -40.321  0.00  0.00           H
ATOM   4599  CA  ARG X 307       8.044 -10.969 -41.863  0.00  0.00           C
ATOM   4600  HA  ARG X 307       8.907 -11.542 -42.202  0.00  0.00           H
ATOM   4601  CB  ARG X 307       6.856 -11.306 -42.815  0.00  0.00           C
ATOM   4602  HB2 ARG X 307       5.905 -10.931 -42.435  0.00  0.00           H
ATOM   4603  HB3 ARG X 307       7.116 -10.797 -43.743  0.00  0.00           H
ATOM   4604  CG  ARG X 307       6.760 -12.782 -43.185  0.00  0.00           C
ATOM   4605  HG2 ARG X 307       7.692 -13.066 -43.673  0.00  0.00           H
ATOM   4606  HG3 ARG X 307       6.738 -13.349 -42.254  0.00  0.00           H
ATOM   4607  CD  ARG X 307       5.560 -13.137 -44.078  0.00  0.00           C
ATOM   4608  HD2 ARG X 307       4.683 -12.578 -43.752  0.00  0.00           H
ATOM   4609  HD3 ARG X 307       5.841 -12.762 -45.062  0.00  0.00           H
ATOM   4610  NE  ARG X 307       5.305 -14.552 -43.989  0.00  0.00           N
ATOM   4611  HE  ARG X 307       5.590 -15.094 -43.186  0.00  0.00           H
ATOM   4612  CZ  ARG X 307       5.041 -15.254 -45.052  0.00  0.00           C
ATOM   4613  NH1 ARG X 307       4.954 -14.800 -46.287  0.00  0.00           N
ATOM   4614 HH11 ARG X 307       5.313 -13.876 -46.483  0.00  0.00           H
ATOM   4615 HH12 ARG X 307       4.541 -15.387 -46.997  0.00  0.00           H
ATOM   4616  NH2 ARG X 307       4.735 -16.510 -44.974  0.00  0.00           N
ATOM   4617 HH21 ARG X 307       4.572 -16.946 -44.077  0.00  0.00           H
ATOM   4618 HH22 ARG X 307       4.514 -17.078 -45.779  0.00  0.00           H
ATOM   4619  C   ARG X 307       8.502  -9.482 -41.948  0.00  0.00           C
ATOM   4620  O   ARG X 307       9.217  -9.050 -42.864  0.00  0.00           O
ATOM   4621  N   PHE X 308       8.174  -8.679 -40.936  0.00  0.00           N
ATOM   4622  H   PHE X 308       7.434  -9.103 -40.395  0.00  0.00           H
ATOM   4623  CA  PHE X 308       8.921  -7.380 -40.753  0.00  0.00           C
ATOM   4624  HA  PHE X 308       9.231  -6.990 -41.722  0.00  0.00           H
ATOM   4625  CB  PHE X 308       7.929  -6.317 -40.181  0.00  0.00           C
ATOM   4626  HB2 PHE X 308       7.215  -6.757 -39.484  0.00  0.00           H
ATOM   4627  HB3 PHE X 308       8.569  -5.599 -39.667  0.00  0.00           H
ATOM   4628  CG  PHE X 308       7.146  -5.599 -41.289  0.00  0.00           C
ATOM   4629  CD1 PHE X 308       6.118  -6.274 -41.886  0.00  0.00           C
ATOM   4630  HD1 PHE X 308       5.770  -7.247 -41.571  0.00  0.00           H
ATOM   4631  CE1 PHE X 308       5.372  -5.669 -42.893  0.00  0.00           C
ATOM   4632  HE1 PHE X 308       4.530  -6.139 -43.380  0.00  0.00           H
ATOM   4633  CZ  PHE X 308       5.519  -4.313 -43.028  0.00  0.00           C
ATOM   4634  HZ  PHE X 308       4.776  -3.911 -43.700  0.00  0.00           H
ATOM   4635  CE2 PHE X 308       6.635  -3.605 -42.562  0.00  0.00           C
ATOM   4636  HE2 PHE X 308       6.830  -2.570 -42.802  0.00  0.00           H
ATOM   4637  CD2 PHE X 308       7.479  -4.301 -41.689  0.00  0.00           C
ATOM   4638  HD2 PHE X 308       8.386  -3.818 -41.356  0.00  0.00           H
ATOM   4639  C   PHE X 308      10.270  -7.480 -39.907  0.00  0.00           C
ATOM   4640  O   PHE X 308      11.286  -6.915 -40.262  0.00  0.00           O
ATOM   4641  N   LEU X 309      10.367  -8.268 -38.772  0.00  0.00           N
ATOM   4642  H   LEU X 309       9.603  -8.875 -38.510  0.00  0.00           H
ATOM   4643  CA  LEU X 309      11.656  -8.602 -38.067  0.00  0.00           C
ATOM   4644  HA  LEU X 309      12.384  -7.792 -38.050  0.00  0.00           H
ATOM   4645  CB  LEU X 309      11.371  -8.824 -36.567  0.00  0.00           C
ATOM   4646  HB2 LEU X 309      10.737  -9.701 -36.440  0.00  0.00           H
ATOM   4647  HB3 LEU X 309      12.361  -9.029 -36.159  0.00  0.00           H
ATOM   4648  CG  LEU X 309      10.633  -7.638 -35.782  0.00  0.00           C
ATOM   4649  HG  LEU X 309       9.643  -7.394 -36.169  0.00  0.00           H
ATOM   4650  CD1 LEU X 309      10.546  -8.046 -34.322  0.00  0.00           C
ATOM   4651 HD11 LEU X 309      10.044  -9.008 -34.226  0.00  0.00           H
ATOM   4652 HD12 LEU X 309      11.479  -8.220 -33.785  0.00  0.00           H
ATOM   4653 HD13 LEU X 309       9.957  -7.352 -33.723  0.00  0.00           H
ATOM   4654  CD2 LEU X 309      11.522  -6.457 -35.824  0.00  0.00           C
ATOM   4655 HD21 LEU X 309      11.436  -6.030 -36.824  0.00  0.00           H
ATOM   4656 HD22 LEU X 309      11.153  -5.622 -35.228  0.00  0.00           H
ATOM   4657 HD23 LEU X 309      12.569  -6.671 -35.610  0.00  0.00           H
ATOM   4658  C   LEU X 309      12.440  -9.787 -38.641  0.00  0.00           C
ATOM   4659  O   LEU X 309      13.440 -10.154 -38.077  0.00  0.00           O
ATOM   4660  N   GLU X 310      12.022 -10.286 -39.782  0.00  0.00           N
ATOM   4661  H   GLU X 310      11.143  -9.875 -40.063  0.00  0.00           H
ATOM   4662  CA  GLU X 310      12.815 -11.132 -40.735  0.00  0.00           C
ATOM   4663  HA  GLU X 310      12.093 -11.465 -41.481  0.00  0.00           H
ATOM   4664  CB  GLU X 310      13.793 -10.231 -41.517  0.00  0.00           C
ATOM   4665  HB2 GLU X 310      14.497  -9.847 -40.779  0.00  0.00           H
ATOM   4666  HB3 GLU X 310      14.235 -10.894 -42.261  0.00  0.00           H
ATOM   4667  CG  GLU X 310      13.175  -9.065 -42.341  0.00  0.00           C
ATOM   4668  HG2 GLU X 310      12.422  -9.339 -43.080  0.00  0.00           H
ATOM   4669  HG3 GLU X 310      12.589  -8.363 -41.748  0.00  0.00           H
ATOM   4670  CD  GLU X 310      14.272  -8.328 -43.138  0.00  0.00           C
ATOM   4671  OE1 GLU X 310      14.428  -7.076 -42.836  0.00  0.00           O
ATOM   4672  OE2 GLU X 310      14.897  -8.855 -44.070  0.00  0.00           O
ATOM   4673  C   GLU X 310      13.385 -12.482 -40.261  0.00  0.00           C
ATOM   4674  O   GLU X 310      14.395 -13.093 -40.692  0.00  0.00           O
ATOM   4675  N   SER X 311      12.635 -12.977 -39.280  0.00  0.00           N
ATOM   4676  H   SER X 311      11.808 -12.455 -39.026  0.00  0.00           H
ATOM   4677  CA  SER X 311      12.786 -14.287 -38.642  0.00  0.00           C
ATOM   4678  HA  SER X 311      13.086 -15.040 -39.371  0.00  0.00           H
ATOM   4679  CB  SER X 311      14.039 -14.148 -37.757  0.00  0.00           C
ATOM   4680  HB2 SER X 311      14.920 -14.067 -38.394  0.00  0.00           H
ATOM   4681  HB3 SER X 311      13.921 -13.316 -37.062  0.00  0.00           H
ATOM   4682  OG  SER X 311      14.273 -15.342 -37.046  0.00  0.00           O
ATOM   4683  HG  SER X 311      14.305 -15.132 -36.110  0.00  0.00           H
ATOM   4684  C   SER X 311      11.590 -14.661 -37.803  0.00  0.00           C
ATOM   4685  O   SER X 311      10.921 -13.726 -37.324  0.00  0.00           O
ATOM   4686  N   ASN X 312      11.311 -15.981 -37.621  0.00  0.00           N
ATOM   4687  H   ASN X 312      12.010 -16.659 -37.892  0.00  0.00           H
ATOM   4688  CA  ASN X 312      10.286 -16.474 -36.696  0.00  0.00           C
ATOM   4689  HA  ASN X 312       9.433 -15.795 -36.721  0.00  0.00           H
ATOM   4690  CB  ASN X 312       9.774 -17.823 -37.328  0.00  0.00           C
ATOM   4691  HB2 ASN X 312      10.591 -18.541 -37.391  0.00  0.00           H
ATOM   4692  HB3 ASN X 312       8.907 -18.292 -36.863  0.00  0.00           H
ATOM   4693  CG  ASN X 312       9.326 -17.616 -38.732  0.00  0.00           C
ATOM   4694  OD1 ASN X 312       8.515 -16.776 -39.043  0.00  0.00           O
ATOM   4695  ND2 ASN X 312       9.703 -18.470 -39.673  0.00  0.00           N
ATOM   4696 HD21 ASN X 312       9.506 -18.308 -40.650  0.00  0.00           H
ATOM   4697 HD22 ASN X 312      10.287 -19.256 -39.423  0.00  0.00           H
ATOM   4698  C   ASN X 312      10.705 -16.815 -35.234  0.00  0.00           C
ATOM   4699  O   ASN X 312      11.894 -17.125 -34.995  0.00  0.00           O
ATOM   4700  N   PRO X 313       9.829 -16.700 -34.276  0.00  0.00           N
ATOM   4701  CD  PRO X 313       8.462 -16.241 -34.500  0.00  0.00           C
ATOM   4702  HD2 PRO X 313       7.980 -16.850 -35.265  0.00  0.00           H
ATOM   4703  HD3 PRO X 313       8.564 -15.185 -34.754  0.00  0.00           H
ATOM   4704  CG  PRO X 313       7.781 -16.272 -33.162  0.00  0.00           C
ATOM   4705  HG2 PRO X 313       7.418 -17.278 -32.953  0.00  0.00           H
ATOM   4706  HG3 PRO X 313       6.947 -15.574 -33.090  0.00  0.00           H
ATOM   4707  CB  PRO X 313       8.975 -15.897 -32.283  0.00  0.00           C
ATOM   4708  HB2 PRO X 313       8.741 -16.191 -31.260  0.00  0.00           H
ATOM   4709  HB3 PRO X 313       9.136 -14.840 -32.492  0.00  0.00           H
ATOM   4710  CA  PRO X 313      10.207 -16.657 -32.843  0.00  0.00           C
ATOM   4711  HA  PRO X 313      11.109 -16.123 -32.543  0.00  0.00           H
ATOM   4712  C   PRO X 313      10.322 -18.027 -32.135  0.00  0.00           C
ATOM   4713  O   PRO X 313       9.852 -19.051 -32.606  0.00  0.00           O
ATOM   4714  N   VAL X 314      10.818 -17.928 -30.859  0.00  0.00           N
ATOM   4715  H   VAL X 314      11.302 -17.050 -30.735  0.00  0.00           H
ATOM   4716  CA  VAL X 314      10.801 -19.011 -29.870  0.00  0.00           C
ATOM   4717  HA  VAL X 314      10.506 -19.956 -30.328  0.00  0.00           H
ATOM   4718  CB  VAL X 314      12.131 -19.279 -29.226  0.00  0.00           C
ATOM   4719  HB  VAL X 314      12.720 -19.714 -30.033  0.00  0.00           H
ATOM   4720  CG1 VAL X 314      12.807 -18.094 -28.551  0.00  0.00           C
ATOM   4721 HG11 VAL X 314      12.795 -17.281 -29.276  0.00  0.00           H
ATOM   4722 HG12 VAL X 314      12.282 -17.769 -27.653  0.00  0.00           H
ATOM   4723 HG13 VAL X 314      13.816 -18.338 -28.218  0.00  0.00           H
ATOM   4724  CG2 VAL X 314      12.177 -20.367 -28.106  0.00  0.00           C
ATOM   4725 HG21 VAL X 314      11.627 -19.895 -27.292  0.00  0.00           H
ATOM   4726 HG22 VAL X 314      11.643 -21.229 -28.508  0.00  0.00           H
ATOM   4727 HG23 VAL X 314      13.169 -20.667 -27.769  0.00  0.00           H
ATOM   4728  C   VAL X 314       9.646 -18.750 -28.862  0.00  0.00           C
ATOM   4729  O   VAL X 314       9.486 -17.628 -28.466  0.00  0.00           O
ATOM   4730  N   MET X 315       8.755 -19.704 -28.565  0.00  0.00           N
ATOM   4731  H   MET X 315       8.883 -20.630 -28.947  0.00  0.00           H
ATOM   4732  CA  MET X 315       7.680 -19.530 -27.543  0.00  0.00           C
ATOM   4733  HA  MET X 315       7.362 -18.491 -27.455  0.00  0.00           H
ATOM   4734  CB  MET X 315       6.463 -20.349 -27.977  0.00  0.00           C
ATOM   4735  HB2 MET X 315       6.159 -20.251 -29.019  0.00  0.00           H
ATOM   4736  HB3 MET X 315       6.621 -21.404 -27.754  0.00  0.00           H
ATOM   4737  CG  MET X 315       5.157 -19.888 -27.234  0.00  0.00           C
ATOM   4738  HG2 MET X 315       5.011 -18.820 -27.397  0.00  0.00           H
ATOM   4739  HG3 MET X 315       4.329 -20.417 -27.704  0.00  0.00           H
ATOM   4740  SD  MET X 315       5.145 -20.194 -25.516  0.00  0.00           S
ATOM   4741  CE  MET X 315       4.788 -21.989 -25.482  0.00  0.00           C
ATOM   4742  HE1 MET X 315       3.765 -22.201 -25.794  0.00  0.00           H
ATOM   4743  HE2 MET X 315       5.532 -22.474 -26.114  0.00  0.00           H
ATOM   4744  HE3 MET X 315       4.983 -22.396 -24.490  0.00  0.00           H
ATOM   4745  C   MET X 315       8.221 -19.984 -26.185  0.00  0.00           C
ATOM   4746  O   MET X 315       8.505 -21.164 -26.041  0.00  0.00           O
ATOM   4747  N   ILE X 316       8.417 -19.010 -25.315  0.00  0.00           N
ATOM   4748  H   ILE X 316       7.981 -18.119 -25.505  0.00  0.00           H
ATOM   4749  CA  ILE X 316       8.965 -19.246 -23.891  0.00  0.00           C
ATOM   4750  HA  ILE X 316       9.198 -20.310 -23.866  0.00  0.00           H
ATOM   4751  CB  ILE X 316      10.187 -18.406 -23.570  0.00  0.00           C
ATOM   4752  HB  ILE X 316       9.817 -17.397 -23.386  0.00  0.00           H
ATOM   4753  CG2 ILE X 316      10.705 -18.906 -22.224  0.00  0.00           C
ATOM   4754 HG21 ILE X 316      11.080 -19.928 -22.270  0.00  0.00           H
ATOM   4755 HG22 ILE X 316      11.549 -18.305 -21.885  0.00  0.00           H
ATOM   4756 HG23 ILE X 316       9.929 -18.875 -21.459  0.00  0.00           H
ATOM   4757  CG1 ILE X 316      11.246 -18.481 -24.626  0.00  0.00           C
ATOM   4758 HG12 ILE X 316      11.618 -19.493 -24.790  0.00  0.00           H
ATOM   4759 HG13 ILE X 316      10.820 -18.016 -25.514  0.00  0.00           H
ATOM   4760  CD1 ILE X 316      12.553 -17.789 -24.332  0.00  0.00           C
ATOM   4761 HD11 ILE X 316      13.205 -18.261 -23.597  0.00  0.00           H
ATOM   4762 HD12 ILE X 316      13.108 -17.569 -25.243  0.00  0.00           H
ATOM   4763 HD13 ILE X 316      12.213 -16.860 -23.874  0.00  0.00           H
ATOM   4764  C   ILE X 316       7.848 -19.085 -22.791  0.00  0.00           C
ATOM   4765  O   ILE X 316       7.131 -18.057 -22.912  0.00  0.00           O
ATOM   4766  N   ASP X 317       7.647 -20.020 -21.865  0.00  0.00           N
ATOM   4767  H   ASP X 317       8.291 -20.799 -21.858  0.00  0.00           H
ATOM   4768  CA  ASP X 317       6.765 -19.742 -20.719  0.00  0.00           C
ATOM   4769  HA  ASP X 317       6.303 -18.778 -20.934  0.00  0.00           H
ATOM   4770  CB  ASP X 317       5.670 -20.733 -20.751  0.00  0.00           C
ATOM   4771  HB2 ASP X 317       5.156 -20.785 -21.711  0.00  0.00           H
ATOM   4772  HB3 ASP X 317       6.265 -21.621 -20.537  0.00  0.00           H
ATOM   4773  CG  ASP X 317       4.523 -20.632 -19.756  0.00  0.00           C
ATOM   4774  OD1 ASP X 317       3.584 -21.440 -19.903  0.00  0.00           O
ATOM   4775  OD2 ASP X 317       4.456 -19.644 -18.958  0.00  0.00           O
ATOM   4776  C   ASP X 317       7.489 -19.628 -19.394  0.00  0.00           C
ATOM   4777  O   ASP X 317       8.231 -20.521 -19.062  0.00  0.00           O
ATOM   4778  N   ALA X 318       7.247 -18.616 -18.627  0.00  0.00           N
ATOM   4779  H   ALA X 318       6.472 -18.003 -18.836  0.00  0.00           H
ATOM   4780  CA  ALA X 318       7.809 -18.429 -17.261  0.00  0.00           C
ATOM   4781  HA  ALA X 318       8.891 -18.305 -17.304  0.00  0.00           H
ATOM   4782  CB  ALA X 318       7.204 -17.174 -16.761  0.00  0.00           C
ATOM   4783  HB1 ALA X 318       6.116 -17.222 -16.774  0.00  0.00           H
ATOM   4784  HB2 ALA X 318       7.562 -16.903 -15.767  0.00  0.00           H
ATOM   4785  HB3 ALA X 318       7.463 -16.361 -17.439  0.00  0.00           H
ATOM   4786  C   ALA X 318       7.439 -19.562 -16.229  0.00  0.00           C
ATOM   4787  O   ALA X 318       8.089 -19.618 -15.194  0.00  0.00           O
ATOM   4788  N   LYS X 319       6.407 -20.324 -16.570  0.00  0.00           N
ATOM   4789  H   LYS X 319       5.972 -20.122 -17.460  0.00  0.00           H
ATOM   4790  CA  LYS X 319       5.848 -21.356 -15.673  0.00  0.00           C
ATOM   4791  HA  LYS X 319       5.371 -20.819 -14.854  0.00  0.00           H
ATOM   4792  CB  LYS X 319       4.826 -22.278 -16.442  0.00  0.00           C
ATOM   4793  HB2 LYS X 319       3.971 -21.691 -16.778  0.00  0.00           H
ATOM   4794  HB3 LYS X 319       5.384 -22.708 -17.273  0.00  0.00           H
ATOM   4795  CG  LYS X 319       4.343 -23.536 -15.663  0.00  0.00           C
ATOM   4796  HG2 LYS X 319       5.175 -24.192 -15.408  0.00  0.00           H
ATOM   4797  HG3 LYS X 319       3.745 -23.292 -14.785  0.00  0.00           H
ATOM   4798  CD  LYS X 319       3.411 -24.328 -16.479  0.00  0.00           C
ATOM   4799  HD2 LYS X 319       3.183 -25.228 -15.907  0.00  0.00           H
ATOM   4800  HD3 LYS X 319       2.484 -23.758 -16.538  0.00  0.00           H
ATOM   4801  CE  LYS X 319       3.695 -24.683 -17.934  0.00  0.00           C
ATOM   4802  HE2 LYS X 319       4.215 -23.840 -18.390  0.00  0.00           H
ATOM   4803  HE3 LYS X 319       4.438 -25.478 -17.884  0.00  0.00           H
ATOM   4804  NZ  LYS X 319       2.485 -25.126 -18.640  0.00  0.00           N
ATOM   4805  HZ1 LYS X 319       2.734 -25.535 -19.529  0.00  0.00           H
ATOM   4806  HZ2 LYS X 319       2.061 -25.858 -18.089  0.00  0.00           H
ATOM   4807  HZ3 LYS X 319       1.795 -24.401 -18.779  0.00  0.00           H
ATOM   4808  C   LYS X 319       6.956 -22.250 -14.998  0.00  0.00           C
ATOM   4809  O   LYS X 319       6.755 -22.533 -13.791  0.00  0.00           O
ATOM   4810  N   GLU X 320       8.067 -22.668 -15.641  0.00  0.00           N
ATOM   4811  H   GLU X 320       8.248 -22.440 -16.609  0.00  0.00           H
ATOM   4812  CA  GLU X 320       9.015 -23.523 -15.026  0.00  0.00           C
ATOM   4813  HA  GLU X 320       8.496 -24.267 -14.422  0.00  0.00           H
ATOM   4814  CB  GLU X 320       9.609 -24.564 -16.020  0.00  0.00           C
ATOM   4815  HB2 GLU X 320      10.107 -25.386 -15.505  0.00  0.00           H
ATOM   4816  HB3 GLU X 320       8.820 -24.998 -16.634  0.00  0.00           H
ATOM   4817  CG  GLU X 320      10.599 -23.922 -17.069  0.00  0.00           C
ATOM   4818  HG2 GLU X 320      10.086 -23.168 -17.666  0.00  0.00           H
ATOM   4819  HG3 GLU X 320      11.418 -23.469 -16.512  0.00  0.00           H
ATOM   4820  CD  GLU X 320      11.175 -25.037 -17.979  0.00  0.00           C
ATOM   4821  OE1 GLU X 320      10.724 -25.177 -19.088  0.00  0.00           O
ATOM   4822  OE2 GLU X 320      11.887 -25.882 -17.412  0.00  0.00           O
ATOM   4823  C   GLU X 320      10.183 -22.844 -14.232  0.00  0.00           C
ATOM   4824  O   GLU X 320      10.823 -23.545 -13.438  0.00  0.00           O
ATOM   4825  N   VAL X 321      10.233 -21.550 -14.151  0.00  0.00           N
ATOM   4826  H   VAL X 321       9.497 -21.168 -14.728  0.00  0.00           H
ATOM   4827  CA  VAL X 321      11.292 -20.682 -13.449  0.00  0.00           C
ATOM   4828  HA  VAL X 321      11.829 -21.335 -12.761  0.00  0.00           H
ATOM   4829  CB  VAL X 321      12.242 -19.991 -14.373  0.00  0.00           C
ATOM   4830  HB  VAL X 321      13.048 -19.465 -13.861  0.00  0.00           H
ATOM   4831  CG1 VAL X 321      12.965 -20.898 -15.347  0.00  0.00           C
ATOM   4832 HG11 VAL X 321      13.542 -21.592 -14.736  0.00  0.00           H
ATOM   4833 HG12 VAL X 321      12.366 -21.434 -16.083  0.00  0.00           H
ATOM   4834 HG13 VAL X 321      13.697 -20.353 -15.943  0.00  0.00           H
ATOM   4835  CG2 VAL X 321      11.558 -18.833 -15.178  0.00  0.00           C
ATOM   4836 HG21 VAL X 321      11.313 -17.994 -14.527  0.00  0.00           H
ATOM   4837 HG22 VAL X 321      12.288 -18.497 -15.914  0.00  0.00           H
ATOM   4838 HG23 VAL X 321      10.716 -19.200 -15.765  0.00  0.00           H
ATOM   4839  C   VAL X 321      10.553 -19.643 -12.606  0.00  0.00           C
ATOM   4840  O   VAL X 321      11.133 -18.704 -12.053  0.00  0.00           O
ATOM   4841  N   SER X 322       9.261 -19.741 -12.478  0.00  0.00           N
ATOM   4842  H   SER X 322       8.855 -20.509 -12.994  0.00  0.00           H
ATOM   4843  CA  SER X 322       8.495 -18.838 -11.653  0.00  0.00           C
ATOM   4844  HA  SER X 322       9.087 -18.645 -10.758  0.00  0.00           H
ATOM   4845  CB  SER X 322       8.293 -17.461 -12.417  0.00  0.00           C
ATOM   4846  HB2 SER X 322       8.018 -16.659 -11.732  0.00  0.00           H
ATOM   4847  HB3 SER X 322       9.232 -17.181 -12.895  0.00  0.00           H
ATOM   4848  OG  SER X 322       7.228 -17.636 -13.434  0.00  0.00           O
ATOM   4849  HG  SER X 322       7.466 -18.311 -14.074  0.00  0.00           H
ATOM   4850  C   SER X 322       7.018 -19.378 -11.263  0.00  0.00           C
ATOM   4851  O   SER X 322       6.477 -20.316 -11.869  0.00  0.00           O
ATOM   4852  N   ALA X 323       6.302 -18.650 -10.421  0.00  0.00           N
ATOM   4853  H   ALA X 323       6.727 -17.802 -10.075  0.00  0.00           H
ATOM   4854  CA  ALA X 323       4.938 -18.920  -9.941  0.00  0.00           C
ATOM   4855  HA  ALA X 323       4.834 -19.999  -9.833  0.00  0.00           H
ATOM   4856  CB  ALA X 323       4.700 -18.356  -8.497  0.00  0.00           C
ATOM   4857  HB1 ALA X 323       3.686 -18.548  -8.146  0.00  0.00           H
ATOM   4858  HB2 ALA X 323       5.468 -18.740  -7.826  0.00  0.00           H
ATOM   4859  HB3 ALA X 323       4.756 -17.269  -8.453  0.00  0.00           H
ATOM   4860  C   ALA X 323       3.802 -18.534 -10.940  0.00  0.00           C
ATOM   4861  O   ALA X 323       2.591 -18.516 -10.560  0.00  0.00           O
ATOM   4862  N   ALA X 324       4.193 -18.128 -12.097  0.00  0.00           N
ATOM   4863  H   ALA X 324       5.139 -18.315 -12.397  0.00  0.00           H
ATOM   4864  CA  ALA X 324       3.290 -17.507 -13.057  0.00  0.00           C
ATOM   4865  HA  ALA X 324       2.250 -17.556 -12.735  0.00  0.00           H
ATOM   4866  CB  ALA X 324       3.545 -16.004 -13.102  0.00  0.00           C
ATOM   4867  HB1 ALA X 324       2.902 -15.540 -13.850  0.00  0.00           H
ATOM   4868  HB2 ALA X 324       3.286 -15.567 -12.138  0.00  0.00           H
ATOM   4869  HB3 ALA X 324       4.609 -15.886 -13.308  0.00  0.00           H
ATOM   4870  C   ALA X 324       3.424 -18.212 -14.388  0.00  0.00           C
ATOM   4871  O   ALA X 324       4.493 -18.624 -14.803  0.00  0.00           O
ATOM   4872  N   HIE X 325       2.260 -18.291 -15.027  0.00  0.00           N
ATOM   4873  H   HIE X 325       1.413 -18.023 -14.548  0.00  0.00           H
ATOM   4874  CA  HIE X 325       1.940 -18.661 -16.411  0.00  0.00           C
ATOM   4875  HA  HIE X 325       2.749 -19.339 -16.682  0.00  0.00           H
ATOM   4876  CB  HIE X 325       0.534 -19.372 -16.596  0.00  0.00           C
ATOM   4877  HB2 HIE X 325      -0.243 -18.749 -16.154  0.00  0.00           H
ATOM   4878  HB3 HIE X 325       0.366 -19.458 -17.669  0.00  0.00           H
ATOM   4879  CG  HIE X 325       0.373 -20.727 -15.968  0.00  0.00           C
ATOM   4880  ND1 HIE X 325      -0.801 -21.497 -16.136  0.00  0.00           N
ATOM   4881  CE1 HIE X 325      -0.688 -22.513 -15.326  0.00  0.00           C
ATOM   4882  HE1 HIE X 325      -1.507 -23.191 -15.134  0.00  0.00           H
ATOM   4883  NE2 HIE X 325       0.494 -22.489 -14.685  0.00  0.00           N
ATOM   4884  HE2 HIE X 325       0.774 -23.163 -13.987  0.00  0.00           H
ATOM   4885  CD2 HIE X 325       1.212 -21.333 -15.098  0.00  0.00           C
ATOM   4886  HD2 HIE X 325       2.172 -20.895 -14.867  0.00  0.00           H
ATOM   4887  C   HIE X 325       1.911 -17.425 -17.220  0.00  0.00           C
ATOM   4888  O   HIE X 325       1.242 -16.444 -16.889  0.00  0.00           O
ATOM   4889  N   ARG X 326       2.854 -17.342 -18.178  0.00  0.00           N
ATOM   4890  H   ARG X 326       3.385 -18.193 -18.289  0.00  0.00           H
ATOM   4891  CA  ARG X 326       3.098 -16.239 -19.102  0.00  0.00           C
ATOM   4892  HA  ARG X 326       2.150 -15.823 -19.445  0.00  0.00           H
ATOM   4893  CB  ARG X 326       3.757 -15.090 -18.269  0.00  0.00           C
ATOM   4894  HB2 ARG X 326       3.138 -14.812 -17.416  0.00  0.00           H
ATOM   4895  HB3 ARG X 326       4.738 -15.404 -17.912  0.00  0.00           H
ATOM   4896  CG  ARG X 326       3.998 -13.716 -18.995  0.00  0.00           C
ATOM   4897  HG2 ARG X 326       4.627 -13.918 -19.862  0.00  0.00           H
ATOM   4898  HG3 ARG X 326       3.049 -13.292 -19.321  0.00  0.00           H
ATOM   4899  CD  ARG X 326       4.817 -12.709 -18.117  0.00  0.00           C
ATOM   4900  HD2 ARG X 326       4.239 -12.483 -17.221  0.00  0.00           H
ATOM   4901  HD3 ARG X 326       5.812 -13.090 -17.885  0.00  0.00           H
ATOM   4902  NE  ARG X 326       5.004 -11.404 -18.691  0.00  0.00           N
ATOM   4903  HE  ARG X 326       4.330 -10.704 -18.416  0.00  0.00           H
ATOM   4904  CZ  ARG X 326       5.823 -11.102 -19.672  0.00  0.00           C
ATOM   4905  NH1 ARG X 326       6.840 -11.869 -19.998  0.00  0.00           N
ATOM   4906 HH11 ARG X 326       7.017 -12.766 -19.570  0.00  0.00           H
ATOM   4907 HH12 ARG X 326       7.534 -11.539 -20.653  0.00  0.00           H
ATOM   4908  NH2 ARG X 326       5.621  -9.998 -20.257  0.00  0.00           N
ATOM   4909 HH21 ARG X 326       4.767  -9.493 -20.068  0.00  0.00           H
ATOM   4910 HH22 ARG X 326       6.208  -9.905 -21.073  0.00  0.00           H
ATOM   4911  C   ARG X 326       3.844 -16.817 -20.326  0.00  0.00           C
ATOM   4912  O   ARG X 326       4.974 -16.333 -20.626  0.00  0.00           O
ATOM   4913  N   ALA X 327       3.240 -17.776 -21.029  0.00  0.00           N
ATOM   4914  H   ALA X 327       2.435 -18.195 -20.584  0.00  0.00           H
ATOM   4915  CA  ALA X 327       3.730 -18.083 -22.355  0.00  0.00           C
ATOM   4916  HA  ALA X 327       4.722 -18.535 -22.339  0.00  0.00           H
ATOM   4917  CB  ALA X 327       2.826 -19.151 -22.949  0.00  0.00           C
ATOM   4918  HB1 ALA X 327       3.102 -19.443 -23.962  0.00  0.00           H
ATOM   4919  HB2 ALA X 327       2.819 -20.073 -22.367  0.00  0.00           H
ATOM   4920  HB3 ALA X 327       1.792 -18.806 -22.948  0.00  0.00           H
ATOM   4921  C   ALA X 327       3.730 -16.793 -23.276  0.00  0.00           C
ATOM   4922  O   ALA X 327       2.738 -16.037 -23.231  0.00  0.00           O
ATOM   4923  N   ARG X 328       4.735 -16.640 -24.106  0.00  0.00           N
ATOM   4924  H   ARG X 328       5.315 -17.465 -24.044  0.00  0.00           H
ATOM   4925  CA  ARG X 328       5.111 -15.439 -24.944  0.00  0.00           C
ATOM   4926  HA  ARG X 328       4.207 -14.974 -25.339  0.00  0.00           H
ATOM   4927  CB  ARG X 328       5.754 -14.365 -24.041  0.00  0.00           C
ATOM   4928  HB2 ARG X 328       6.523 -14.897 -23.481  0.00  0.00           H
ATOM   4929  HB3 ARG X 328       6.254 -13.679 -24.725  0.00  0.00           H
ATOM   4930  CG  ARG X 328       4.816 -13.577 -23.018  0.00  0.00           C
ATOM   4931  HG2 ARG X 328       4.496 -14.320 -22.287  0.00  0.00           H
ATOM   4932  HG3 ARG X 328       5.419 -12.961 -22.351  0.00  0.00           H
ATOM   4933  CD  ARG X 328       3.568 -13.015 -23.618  0.00  0.00           C
ATOM   4934  HD2 ARG X 328       3.583 -12.256 -24.400  0.00  0.00           H
ATOM   4935  HD3 ARG X 328       2.944 -13.827 -23.992  0.00  0.00           H
ATOM   4936  NE  ARG X 328       2.846 -12.416 -22.526  0.00  0.00           N
ATOM   4937  HE  ARG X 328       2.135 -12.949 -22.045  0.00  0.00           H
ATOM   4938  CZ  ARG X 328       2.819 -11.119 -22.248  0.00  0.00           C
ATOM   4939  NH1 ARG X 328       3.403 -10.119 -22.818  0.00  0.00           N
ATOM   4940 HH11 ARG X 328       4.138 -10.334 -23.477  0.00  0.00           H
ATOM   4941 HH12 ARG X 328       3.406  -9.175 -22.459  0.00  0.00           H
ATOM   4942  NH2 ARG X 328       2.124 -10.840 -21.246  0.00  0.00           N
ATOM   4943 HH21 ARG X 328       1.536 -11.502 -20.760  0.00  0.00           H
ATOM   4944 HH22 ARG X 328       2.047  -9.852 -21.052  0.00  0.00           H
ATOM   4945  C   ARG X 328       6.016 -15.844 -26.066  0.00  0.00           C
ATOM   4946  O   ARG X 328       6.805 -16.790 -25.865  0.00  0.00           O
ATOM   4947  N   TYR X 329       6.045 -15.096 -27.159  0.00  0.00           N
ATOM   4948  H   TYR X 329       5.358 -14.355 -27.143  0.00  0.00           H
ATOM   4949  CA  TYR X 329       6.920 -15.295 -28.342  0.00  0.00           C
ATOM   4950  HA  TYR X 329       7.459 -16.238 -28.260  0.00  0.00           H
ATOM   4951  CB  TYR X 329       6.110 -15.071 -29.698  0.00  0.00           C
ATOM   4952  HB2 TYR X 329       5.573 -14.138 -29.531  0.00  0.00           H
ATOM   4953  HB3 TYR X 329       6.882 -14.856 -30.437  0.00  0.00           H
ATOM   4954  CG  TYR X 329       5.275 -16.196 -30.301  0.00  0.00           C
ATOM   4955  CD1 TYR X 329       5.873 -17.423 -30.434  0.00  0.00           C
ATOM   4956  HD1 TYR X 329       6.878 -17.568 -30.065  0.00  0.00           H
ATOM   4957  CE1 TYR X 329       5.203 -18.432 -31.136  0.00  0.00           C
ATOM   4958  HE1 TYR X 329       5.622 -19.404 -31.350  0.00  0.00           H
ATOM   4959  CZ  TYR X 329       3.878 -18.124 -31.629  0.00  0.00           C
ATOM   4960  OH  TYR X 329       3.265 -19.066 -32.417  0.00  0.00           O
ATOM   4961  HH  TYR X 329       2.316 -18.966 -32.520  0.00  0.00           H
ATOM   4962  CE2 TYR X 329       3.296 -16.884 -31.498  0.00  0.00           C
ATOM   4963  HE2 TYR X 329       2.303 -16.682 -31.872  0.00  0.00           H
ATOM   4964  CD2 TYR X 329       3.999 -15.880 -30.850  0.00  0.00           C
ATOM   4965  HD2 TYR X 329       3.534 -14.908 -30.780  0.00  0.00           H
ATOM   4966  C   TYR X 329       8.085 -14.272 -28.163  0.00  0.00           C
ATOM   4967  O   TYR X 329       7.827 -13.102 -27.907  0.00  0.00           O
ATOM   4968  N   PHE X 330       9.286 -14.753 -28.327  0.00  0.00           N
ATOM   4969  H   PHE X 330       9.372 -15.759 -28.364  0.00  0.00           H
ATOM   4970  CA  PHE X 330      10.493 -14.043 -28.330  0.00  0.00           C
ATOM   4971  HA  PHE X 330      10.297 -13.008 -28.051  0.00  0.00           H
ATOM   4972  CB  PHE X 330      11.459 -14.705 -27.319  0.00  0.00           C
ATOM   4973  HB2 PHE X 330      11.376 -15.785 -27.444  0.00  0.00           H
ATOM   4974  HB3 PHE X 330      12.450 -14.406 -27.658  0.00  0.00           H
ATOM   4975  CG  PHE X 330      11.123 -14.365 -25.877  0.00  0.00           C
ATOM   4976  CD1 PHE X 330      11.684 -13.217 -25.231  0.00  0.00           C
ATOM   4977  HD1 PHE X 330      12.355 -12.524 -25.718  0.00  0.00           H
ATOM   4978  CE1 PHE X 330      11.392 -12.969 -23.868  0.00  0.00           C
ATOM   4979  HE1 PHE X 330      11.839 -12.122 -23.369  0.00  0.00           H
ATOM   4980  CZ  PHE X 330      10.392 -13.667 -23.192  0.00  0.00           C
ATOM   4981  HZ  PHE X 330      10.106 -13.409 -22.183  0.00  0.00           H
ATOM   4982  CE2 PHE X 330       9.833 -14.799 -23.823  0.00  0.00           C
ATOM   4983  HE2 PHE X 330       9.011 -15.339 -23.377  0.00  0.00           H
ATOM   4984  CD2 PHE X 330      10.277 -15.203 -25.076  0.00  0.00           C
ATOM   4985  HD2 PHE X 330       9.861 -16.051 -25.598  0.00  0.00           H
ATOM   4986  C   PHE X 330      11.072 -14.051 -29.763  0.00  0.00           C
ATOM   4987  O   PHE X 330      11.583 -15.060 -30.236  0.00  0.00           O
ATOM   4988  N   TRP X 331      11.018 -12.928 -30.508  0.00  0.00           N
ATOM   4989  H   TRP X 331      10.637 -12.160 -29.975  0.00  0.00           H
ATOM   4990  CA  TRP X 331      11.905 -12.597 -31.684  0.00  0.00           C
ATOM   4991  HA  TRP X 331      12.077 -13.527 -32.226  0.00  0.00           H
ATOM   4992  CB  TRP X 331      11.181 -11.668 -32.679  0.00  0.00           C
ATOM   4993  HB2 TRP X 331      11.060 -10.686 -32.222  0.00  0.00           H
ATOM   4994  HB3 TRP X 331      11.890 -11.468 -33.483  0.00  0.00           H
ATOM   4995  CG  TRP X 331       9.847 -12.081 -33.284  0.00  0.00           C
ATOM   4996  CD1 TRP X 331       9.693 -12.331 -34.582  0.00  0.00           C
ATOM   4997  HD1 TRP X 331      10.520 -12.339 -35.276  0.00  0.00           H
ATOM   4998  NE1 TRP X 331       8.371 -12.573 -34.855  0.00  0.00           N
ATOM   4999  HE1 TRP X 331       8.051 -12.999 -35.712  0.00  0.00           H
ATOM   5000  CE2 TRP X 331       7.634 -12.510 -33.707  0.00  0.00           C
ATOM   5001  CZ2 TRP X 331       6.254 -12.821 -33.573  0.00  0.00           C
ATOM   5002  HZ2 TRP X 331       5.569 -13.045 -34.378  0.00  0.00           H
ATOM   5003  CH2 TRP X 331       5.676 -12.613 -32.304  0.00  0.00           C
ATOM   5004  HH2 TRP X 331       4.641 -12.891 -32.169  0.00  0.00           H
ATOM   5005  CZ3 TRP X 331       6.506 -12.273 -31.201  0.00  0.00           C
ATOM   5006  HZ3 TRP X 331       6.075 -12.165 -30.216  0.00  0.00           H
ATOM   5007  CE3 TRP X 331       7.885 -12.017 -31.377  0.00  0.00           C
ATOM   5008  HE3 TRP X 331       8.499 -11.836 -30.507  0.00  0.00           H
ATOM   5009  CD2 TRP X 331       8.505 -12.170 -32.682  0.00  0.00           C
ATOM   5010  C   TRP X 331      13.207 -11.994 -31.156  0.00  0.00           C
ATOM   5011  O   TRP X 331      13.287 -11.389 -30.025  0.00  0.00           O
ATOM   5012  N   GLY X 332      14.359 -12.171 -31.868  0.00  0.00           N
ATOM   5013  H   GLY X 332      14.294 -12.768 -32.680  0.00  0.00           H
ATOM   5014  CA  GLY X 332      15.711 -11.712 -31.477  0.00  0.00           C
ATOM   5015  HA2 GLY X 332      15.703 -10.625 -31.551  0.00  0.00           H
ATOM   5016  HA3 GLY X 332      15.850 -11.973 -30.428  0.00  0.00           H
ATOM   5017  C   GLY X 332      16.842 -12.230 -32.301  0.00  0.00           C
ATOM   5018  O   GLY X 332      16.640 -12.966 -33.252  0.00  0.00           O
ATOM   5019  N   ASN X 333      18.084 -11.900 -31.919  0.00  0.00           N
ATOM   5020  H   ASN X 333      18.207 -11.134 -31.272  0.00  0.00           H
ATOM   5021  CA  ASN X 333      19.327 -12.414 -32.620  0.00  0.00           C
ATOM   5022  HA  ASN X 333      19.132 -13.328 -33.181  0.00  0.00           H
ATOM   5023  CB  ASN X 333      19.756 -11.314 -33.662  0.00  0.00           C
ATOM   5024  HB2 ASN X 333      20.389 -11.758 -34.431  0.00  0.00           H
ATOM   5025  HB3 ASN X 333      18.895 -11.048 -34.274  0.00  0.00           H
ATOM   5026  CG  ASN X 333      20.408 -10.094 -33.007  0.00  0.00           C
ATOM   5027  OD1 ASN X 333      20.194  -9.784 -31.854  0.00  0.00           O
ATOM   5028  ND2 ASN X 333      21.284  -9.411 -33.714  0.00  0.00           N
ATOM   5029 HD21 ASN X 333      21.955  -8.769 -33.314  0.00  0.00           H
ATOM   5030 HD22 ASN X 333      21.398  -9.661 -34.685  0.00  0.00           H
ATOM   5031  C   ASN X 333      20.512 -12.768 -31.711  0.00  0.00           C
ATOM   5032  O   ASN X 333      21.649 -12.553 -32.113  0.00  0.00           O
ATOM   5033  N   LEU X 334      20.267 -13.152 -30.416  0.00  0.00           N
ATOM   5034  H   LEU X 334      19.331 -13.313 -30.070  0.00  0.00           H
ATOM   5035  CA  LEU X 334      21.386 -13.415 -29.454  0.00  0.00           C
ATOM   5036  HA  LEU X 334      22.290 -12.858 -29.699  0.00  0.00           H
ATOM   5037  CB  LEU X 334      20.887 -13.117 -28.027  0.00  0.00           C
ATOM   5038  HB2 LEU X 334      19.931 -13.593 -27.808  0.00  0.00           H
ATOM   5039  HB3 LEU X 334      21.621 -13.618 -27.396  0.00  0.00           H
ATOM   5040  CG  LEU X 334      20.852 -11.567 -27.720  0.00  0.00           C
ATOM   5041  HG  LEU X 334      20.671 -10.987 -28.625  0.00  0.00           H
ATOM   5042  CD1 LEU X 334      19.533 -11.268 -26.952  0.00  0.00           C
ATOM   5043 HD11 LEU X 334      19.410 -10.218 -26.687  0.00  0.00           H
ATOM   5044 HD12 LEU X 334      18.711 -11.745 -27.486  0.00  0.00           H
ATOM   5045 HD13 LEU X 334      19.538 -11.850 -26.030  0.00  0.00           H
ATOM   5046  CD2 LEU X 334      21.966 -10.984 -26.918  0.00  0.00           C
ATOM   5047 HD21 LEU X 334      21.944  -9.901 -26.804  0.00  0.00           H
ATOM   5048 HD22 LEU X 334      21.976 -11.400 -25.911  0.00  0.00           H
ATOM   5049 HD23 LEU X 334      22.916 -11.279 -27.366  0.00  0.00           H
ATOM   5050  C   LEU X 334      21.741 -14.926 -29.617  0.00  0.00           C
ATOM   5051  O   LEU X 334      20.990 -15.688 -30.213  0.00  0.00           O
ATOM   5052  N   PRO X 335      22.905 -15.364 -29.213  0.00  0.00           N
ATOM   5053  CD  PRO X 335      23.912 -14.482 -28.639  0.00  0.00           C
ATOM   5054  HD2 PRO X 335      23.786 -14.325 -27.567  0.00  0.00           H
ATOM   5055  HD3 PRO X 335      24.094 -13.588 -29.235  0.00  0.00           H
ATOM   5056  CG  PRO X 335      25.202 -15.264 -28.817  0.00  0.00           C
ATOM   5057  HG2 PRO X 335      25.943 -14.948 -28.082  0.00  0.00           H
ATOM   5058  HG3 PRO X 335      25.662 -15.056 -29.783  0.00  0.00           H
ATOM   5059  CB  PRO X 335      24.757 -16.738 -28.628  0.00  0.00           C
ATOM   5060  HB2 PRO X 335      24.702 -17.120 -27.609  0.00  0.00           H
ATOM   5061  HB3 PRO X 335      25.427 -17.460 -29.094  0.00  0.00           H
ATOM   5062  CA  PRO X 335      23.374 -16.737 -29.273  0.00  0.00           C
[truncated: 157,768 more chars]
