# Supplementary material for: Structural insight into hierarchical DNMT3A autoinhibition and its dysregulation in disease
Source: Nat Commun. 2026 Feb 18;17:2901. doi: 10.1038/s41467-026-69563-1 (PMC13031684; doi:10.1038/s41467-026-69563-1)
Supplement: Supplementary file 3 — Supplementary Data 1 [file 41467_2026_69563_MOESM3_ESM.zip › MD_simulation/200nsDNMT3A_ADD_MTase_H3_Rep2.pdb]

CRYST1  109.715  147.290  188.218  90.00  90.00  90.00 P 1           1
ATOM      1  ZN  ZN3 X   1     -11.211 -31.776 -37.542  0.00  0.00          ZN
ATOM      2  ZN  ZN3 X   2     -14.246 -31.968 -26.778  0.00  0.00          ZN
ATOM      3  ZN  ZN3 X   3      -5.479 -29.943 -15.913  0.00  0.00          ZN
ATOM      4  N   SAH X  13       1.117  -0.743 -23.215  0.00  0.00           N
ATOM      5  H3  SAH X  13       0.559  -0.549 -24.059  0.00  0.00           H
ATOM      6  H1  SAH X  13       1.360  -1.743 -23.190  0.00  0.00           H
ATOM      7  H2  SAH X  13       2.039  -0.320 -23.395  0.00  0.00           H
ATOM      8  CA  SAH X  13       0.428  -0.254 -21.894  0.00  0.00           C
ATOM      9  HA  SAH X  13       0.220   0.816 -21.869  0.00  0.00           H
ATOM     10  C   SAH X  13       1.238  -0.498 -20.588  0.00  0.00           C
ATOM     11  O   SAH X  13       2.099  -1.301 -20.536  0.00  0.00           O
ATOM     12  OXT SAH X  13       0.828   0.233 -19.698  0.00  0.00           O
ATOM     13  CB  SAH X  13      -1.019  -0.941 -21.691  0.00  0.00           C
ATOM     14  HB1 SAH X  13      -1.313  -0.977 -20.634  0.00  0.00           H
ATOM     15  HB2 SAH X  13      -1.071  -2.006 -21.951  0.00  0.00           H
ATOM     16  CG  SAH X  13      -2.117  -0.188 -22.455  0.00  0.00           C
ATOM     17  HG1 SAH X  13      -1.881  -0.227 -23.525  0.00  0.00           H
ATOM     18  HG2 SAH X  13      -2.114   0.819 -22.020  0.00  0.00           H
ATOM     19  SD  SAH X  13      -3.780  -0.944 -22.082  0.00  0.00           S
ATOM     20  C5' SAH X  13      -4.758  -0.120 -23.408  0.00  0.00           C
ATOM     21 H5'1 SAH X  13      -4.073  -0.174 -24.263  0.00  0.00           H
ATOM     22 H5'2 SAH X  13      -5.608  -0.763 -23.671  0.00  0.00           H
ATOM     23  C4' SAH X  13      -5.112   1.336 -23.015  0.00  0.00           C
ATOM     24  H4' SAH X  13      -4.140   1.839 -22.952  0.00  0.00           H
ATOM     25  C3' SAH X  13      -5.796   1.562 -21.631  0.00  0.00           C
ATOM     26  H3' SAH X  13      -6.220   0.635 -21.226  0.00  0.00           H
ATOM     27  O3' SAH X  13      -4.820   2.091 -20.713  0.00  0.00           O
ATOM     28  H9  SAH X  13      -4.412   2.857 -21.152  0.00  0.00           H
ATOM     29  C2' SAH X  13      -6.899   2.568 -22.075  0.00  0.00           C
ATOM     30  H2' SAH X  13      -7.802   2.016 -22.363  0.00  0.00           H
ATOM     31  O2' SAH X  13      -7.355   3.522 -21.056  0.00  0.00           O
ATOM     32  H10 SAH X  13      -6.595   4.077 -20.808  0.00  0.00           H
ATOM     33  O4' SAH X  13      -5.914   1.990 -24.070  0.00  0.00           O
ATOM     34  C1' SAH X  13      -6.408   3.180 -23.376  0.00  0.00           C
ATOM     35  H1' SAH X  13      -5.557   3.847 -23.200  0.00  0.00           H
ATOM     36  N9  SAH X  13      -7.400   3.778 -24.253  0.00  0.00           N
ATOM     37  C4  SAH X  13      -7.187   4.975 -24.964  0.00  0.00           C
ATOM     38  N3  SAH X  13      -6.149   5.768 -24.999  0.00  0.00           N
ATOM     39  C2  SAH X  13      -6.128   6.775 -25.925  0.00  0.00           C
ATOM     40  N1  SAH X  13      -7.140   7.095 -26.741  0.00  0.00           N
ATOM     41  C6  SAH X  13      -8.159   6.244 -26.635  0.00  0.00           C
ATOM     42  C5  SAH X  13      -8.166   5.124 -25.863  0.00  0.00           C
ATOM     43  N7  SAH X  13      -9.103   4.163 -25.758  0.00  0.00           N
ATOM     44  C8  SAH X  13      -8.667   3.399 -24.731  0.00  0.00           C
ATOM     45  H8  SAH X  13      -9.232   2.548 -24.372  0.00  0.00           H
ATOM     46  N6  SAH X  13      -9.370   6.632 -27.219  0.00  0.00           N
ATOM     47  H61 SAH X  13      -9.475   7.595 -27.510  0.00  0.00           H
ATOM     48  H62 SAH X  13     -10.078   6.128 -26.699  0.00  0.00           H
ATOM     49  H7  SAH X  13      -5.345   7.527 -25.844  0.00  0.00           H
ATOM     50  N   LEU X  15     -14.486 -40.817 -36.943  0.00  0.00           N
ATOM     51  H1  LEU X  15     -15.325 -40.981 -36.405  0.00  0.00           H
ATOM     52  H2  LEU X  15     -14.628 -40.092 -37.632  0.00  0.00           H
ATOM     53  H3  LEU X  15     -13.869 -40.452 -36.232  0.00  0.00           H
ATOM     54  CA  LEU X  15     -13.941 -41.977 -37.644  0.00  0.00           C
ATOM     55  HA  LEU X  15     -14.772 -42.561 -38.041  0.00  0.00           H
ATOM     56  CB  LEU X  15     -13.117 -41.513 -38.814  0.00  0.00           C
ATOM     57  HB2 LEU X  15     -13.560 -40.715 -39.410  0.00  0.00           H
ATOM     58  HB3 LEU X  15     -12.179 -41.116 -38.426  0.00  0.00           H
ATOM     59  CG  LEU X  15     -12.997 -42.702 -39.828  0.00  0.00           C
ATOM     60  HG  LEU X  15     -12.589 -43.571 -39.311  0.00  0.00           H
ATOM     61  CD1 LEU X  15     -14.348 -43.106 -40.469  0.00  0.00           C
ATOM     62 HD11 LEU X  15     -15.064 -43.536 -39.768  0.00  0.00           H
ATOM     63 HD12 LEU X  15     -14.922 -42.281 -40.892  0.00  0.00           H
ATOM     64 HD13 LEU X  15     -14.139 -43.718 -41.346  0.00  0.00           H
ATOM     65  CD2 LEU X  15     -11.994 -42.288 -40.964  0.00  0.00           C
ATOM     66 HD21 LEU X  15     -11.065 -41.932 -40.520  0.00  0.00           H
ATOM     67 HD22 LEU X  15     -11.830 -43.162 -41.595  0.00  0.00           H
ATOM     68 HD23 LEU X  15     -12.423 -41.428 -41.478  0.00  0.00           H
ATOM     69  C   LEU X  15     -13.085 -42.894 -36.686  0.00  0.00           C
ATOM     70  O   LEU X  15     -11.907 -43.121 -36.967  0.00  0.00           O
ATOM     71  N   VAL X  16     -13.699 -43.256 -35.533  0.00  0.00           N
ATOM     72  H   VAL X  16     -14.647 -42.944 -35.379  0.00  0.00           H
ATOM     73  CA  VAL X  16     -13.016 -43.914 -34.433  0.00  0.00           C
ATOM     74  HA  VAL X  16     -11.977 -43.594 -34.507  0.00  0.00           H
ATOM     75  CB  VAL X  16     -13.451 -43.518 -33.013  0.00  0.00           C
ATOM     76  HB  VAL X  16     -13.721 -42.467 -32.913  0.00  0.00           H
ATOM     77  CG1 VAL X  16     -14.669 -44.379 -32.495  0.00  0.00           C
ATOM     78 HG11 VAL X  16     -15.467 -44.316 -33.234  0.00  0.00           H
ATOM     79 HG12 VAL X  16     -14.301 -45.398 -32.376  0.00  0.00           H
ATOM     80 HG13 VAL X  16     -15.027 -43.964 -31.552  0.00  0.00           H
ATOM     81  CG2 VAL X  16     -12.338 -43.584 -31.998  0.00  0.00           C
ATOM     82 HG21 VAL X  16     -12.216 -44.582 -31.576  0.00  0.00           H
ATOM     83 HG22 VAL X  16     -11.370 -43.353 -32.443  0.00  0.00           H
ATOM     84 HG23 VAL X  16     -12.668 -42.925 -31.195  0.00  0.00           H
ATOM     85  C   VAL X  16     -12.880 -45.420 -34.586  0.00  0.00           C
ATOM     86  O   VAL X  16     -12.033 -46.083 -33.912  0.00  0.00           O
ATOM     87  N   TYR X  17     -13.578 -46.061 -35.524  0.00  0.00           N
ATOM     88  H   TYR X  17     -14.226 -45.448 -35.998  0.00  0.00           H
ATOM     89  CA  TYR X  17     -13.637 -47.469 -35.850  0.00  0.00           C
ATOM     90  HA  TYR X  17     -13.813 -47.919 -34.873  0.00  0.00           H
ATOM     91  CB  TYR X  17     -14.812 -47.781 -36.714  0.00  0.00           C
ATOM     92  HB2 TYR X  17     -15.681 -47.226 -36.358  0.00  0.00           H
ATOM     93  HB3 TYR X  17     -14.543 -47.499 -37.732  0.00  0.00           H
ATOM     94  CG  TYR X  17     -15.140 -49.259 -36.744  0.00  0.00           C
ATOM     95  CD1 TYR X  17     -15.802 -49.869 -35.642  0.00  0.00           C
ATOM     96  HD1 TYR X  17     -16.079 -49.275 -34.784  0.00  0.00           H
ATOM     97  CE1 TYR X  17     -15.941 -51.218 -35.684  0.00  0.00           C
ATOM     98  HE1 TYR X  17     -16.486 -51.623 -34.843  0.00  0.00           H
ATOM     99  CZ  TYR X  17     -15.532 -52.073 -36.792  0.00  0.00           C
ATOM    100  OH  TYR X  17     -15.620 -53.434 -36.745  0.00  0.00           O
ATOM    101  HH  TYR X  17     -15.279 -53.901 -37.511  0.00  0.00           H
ATOM    102  CE2 TYR X  17     -14.909 -51.417 -37.905  0.00  0.00           C
ATOM    103  HE2 TYR X  17     -14.530 -52.086 -38.663  0.00  0.00           H
ATOM    104  CD2 TYR X  17     -14.708 -50.015 -37.859  0.00  0.00           C
ATOM    105  HD2 TYR X  17     -14.175 -49.520 -38.658  0.00  0.00           H
ATOM    106  C   TYR X  17     -12.291 -47.943 -36.406  0.00  0.00           C
ATOM    107  O   TYR X  17     -11.793 -49.029 -36.057  0.00  0.00           O
ATOM    108  N   GLU X  18     -11.744 -47.110 -37.231  0.00  0.00           N
ATOM    109  H   GLU X  18     -12.285 -46.291 -37.468  0.00  0.00           H
ATOM    110  CA  GLU X  18     -10.451 -47.164 -37.970  0.00  0.00           C
ATOM    111  HA  GLU X  18     -10.396 -48.048 -38.606  0.00  0.00           H
ATOM    112  CB  GLU X  18     -10.318 -45.973 -38.891  0.00  0.00           C
ATOM    113  HB2 GLU X  18     -10.466 -45.022 -38.378  0.00  0.00           H
ATOM    114  HB3 GLU X  18      -9.327 -46.043 -39.338  0.00  0.00           H
ATOM    115  CG  GLU X  18     -11.362 -46.080 -40.008  0.00  0.00           C
ATOM    116  HG2 GLU X  18     -12.295 -45.767 -39.538  0.00  0.00           H
ATOM    117  HG3 GLU X  18     -11.089 -45.319 -40.739  0.00  0.00           H
ATOM    118  CD  GLU X  18     -11.463 -47.441 -40.784  0.00  0.00           C
ATOM    119  OE1 GLU X  18     -10.598 -47.711 -41.673  0.00  0.00           O
ATOM    120  OE2 GLU X  18     -12.456 -48.174 -40.692  0.00  0.00           O
ATOM    121  C   GLU X  18      -9.263 -47.204 -36.961  0.00  0.00           C
ATOM    122  O   GLU X  18      -8.348 -48.083 -36.979  0.00  0.00           O
ATOM    123  N   VAL X  19      -9.315 -46.300 -36.024  0.00  0.00           N
ATOM    124  H   VAL X  19     -10.114 -45.683 -35.981  0.00  0.00           H
ATOM    125  CA  VAL X  19      -8.338 -46.194 -34.930  0.00  0.00           C
ATOM    126  HA  VAL X  19      -7.372 -46.363 -35.407  0.00  0.00           H
ATOM    127  CB  VAL X  19      -8.350 -44.800 -34.215  0.00  0.00           C
ATOM    128  HB  VAL X  19      -9.251 -44.796 -33.601  0.00  0.00           H
ATOM    129  CG1 VAL X  19      -7.189 -44.492 -33.245  0.00  0.00           C
ATOM    130 HG11 VAL X  19      -7.282 -43.456 -32.918  0.00  0.00           H
ATOM    131 HG12 VAL X  19      -7.260 -45.223 -32.440  0.00  0.00           H
ATOM    132 HG13 VAL X  19      -6.262 -44.553 -33.815  0.00  0.00           H
ATOM    133  CG2 VAL X  19      -8.406 -43.639 -35.209  0.00  0.00           C
ATOM    134 HG21 VAL X  19      -8.429 -42.751 -34.576  0.00  0.00           H
ATOM    135 HG22 VAL X  19      -7.520 -43.586 -35.841  0.00  0.00           H
ATOM    136 HG23 VAL X  19      -9.383 -43.669 -35.692  0.00  0.00           H
ATOM    137  C   VAL X  19      -8.502 -47.311 -33.936  0.00  0.00           C
ATOM    138  O   VAL X  19      -7.504 -47.833 -33.512  0.00  0.00           O
ATOM    139  N   ARG X  20      -9.700 -47.800 -33.640  0.00  0.00           N
ATOM    140  H   ARG X  20     -10.508 -47.389 -34.086  0.00  0.00           H
ATOM    141  CA  ARG X  20      -9.872 -48.909 -32.671  0.00  0.00           C
ATOM    142  HA  ARG X  20      -9.339 -48.680 -31.749  0.00  0.00           H
ATOM    143  CB  ARG X  20     -11.341 -49.023 -32.197  0.00  0.00           C
ATOM    144  HB2 ARG X  20     -11.938 -48.900 -33.101  0.00  0.00           H
ATOM    145  HB3 ARG X  20     -11.487 -50.038 -31.827  0.00  0.00           H
ATOM    146  CG  ARG X  20     -11.798 -47.921 -31.137  0.00  0.00           C
ATOM    147  HG2 ARG X  20     -11.436 -48.302 -30.182  0.00  0.00           H
ATOM    148  HG3 ARG X  20     -11.573 -46.907 -31.469  0.00  0.00           H
ATOM    149  CD  ARG X  20     -13.384 -47.922 -31.080  0.00  0.00           C
ATOM    150  HD2 ARG X  20     -13.853 -47.587 -32.005  0.00  0.00           H
ATOM    151  HD3 ARG X  20     -13.727 -48.932 -30.857  0.00  0.00           H
ATOM    152  NE  ARG X  20     -13.817 -46.985 -30.065  0.00  0.00           N
ATOM    153  HE  ARG X  20     -13.105 -46.645 -29.434  0.00  0.00           H
ATOM    154  CZ  ARG X  20     -15.040 -46.607 -29.833  0.00  0.00           C
ATOM    155  NH1 ARG X  20     -15.990 -47.133 -30.539  0.00  0.00           N
ATOM    156 HH11 ARG X  20     -15.674 -47.807 -31.221  0.00  0.00           H
ATOM    157 HH12 ARG X  20     -16.947 -46.815 -30.482  0.00  0.00           H
ATOM    158  NH2 ARG X  20     -15.502 -45.811 -28.895  0.00  0.00           N
ATOM    159 HH21 ARG X  20     -14.796 -45.453 -28.269  0.00  0.00           H
ATOM    160 HH22 ARG X  20     -16.477 -45.853 -28.633  0.00  0.00           H
ATOM    161  C   ARG X  20      -9.417 -50.215 -33.312  0.00  0.00           C
ATOM    162  O   ARG X  20      -8.619 -50.820 -32.603  0.00  0.00           O
ATOM    163  N   GLN X  21      -9.865 -50.638 -34.447  0.00  0.00           N
ATOM    164  H   GLN X  21     -10.685 -50.193 -34.834  0.00  0.00           H
ATOM    165  CA  GLN X  21      -9.410 -51.802 -35.201  0.00  0.00           C
ATOM    166  HA  GLN X  21      -9.281 -52.614 -34.485  0.00  0.00           H
ATOM    167  CB  GLN X  21     -10.433 -52.162 -36.315  0.00  0.00           C
ATOM    168  HB2 GLN X  21     -10.448 -51.244 -36.903  0.00  0.00           H
ATOM    169  HB3 GLN X  21     -10.082 -52.940 -36.994  0.00  0.00           H
ATOM    170  CG  GLN X  21     -11.907 -52.460 -35.859  0.00  0.00           C
ATOM    171  HG2 GLN X  21     -12.445 -51.688 -36.410  0.00  0.00           H
ATOM    172  HG3 GLN X  21     -12.192 -53.423 -36.283  0.00  0.00           H
ATOM    173  CD  GLN X  21     -12.239 -52.440 -34.366  0.00  0.00           C
ATOM    174  OE1 GLN X  21     -11.726 -53.268 -33.572  0.00  0.00           O
ATOM    175  NE2 GLN X  21     -13.225 -51.663 -33.917  0.00  0.00           N
ATOM    176 HE21 GLN X  21     -13.522 -51.763 -32.957  0.00  0.00           H
ATOM    177 HE22 GLN X  21     -13.883 -51.400 -34.637  0.00  0.00           H
ATOM    178  C   GLN X  21      -8.041 -51.625 -35.841  0.00  0.00           C
ATOM    179  O   GLN X  21      -7.553 -52.476 -36.585  0.00  0.00           O
ATOM    180  N   LYS X  22      -7.413 -50.491 -35.483  0.00  0.00           N
ATOM    181  H   LYS X  22      -7.826 -49.772 -34.906  0.00  0.00           H
ATOM    182  CA  LYS X  22      -6.044 -50.219 -35.816  0.00  0.00           C
ATOM    183  HA  LYS X  22      -5.823 -49.271 -35.327  0.00  0.00           H
ATOM    184  CB  LYS X  22      -5.140 -51.247 -35.169  0.00  0.00           C
ATOM    185  HB2 LYS X  22      -5.376 -52.301 -35.320  0.00  0.00           H
ATOM    186  HB3 LYS X  22      -4.150 -51.148 -35.613  0.00  0.00           H
ATOM    187  CG  LYS X  22      -5.017 -50.961 -33.652  0.00  0.00           C
ATOM    188  HG2 LYS X  22      -5.033 -49.906 -33.377  0.00  0.00           H
ATOM    189  HG3 LYS X  22      -6.013 -51.225 -33.297  0.00  0.00           H
ATOM    190  CD  LYS X  22      -3.928 -51.724 -32.975  0.00  0.00           C
ATOM    191  HD2 LYS X  22      -3.866 -52.733 -33.381  0.00  0.00           H
ATOM    192  HD3 LYS X  22      -3.023 -51.155 -33.186  0.00  0.00           H
ATOM    193  CE  LYS X  22      -3.994 -51.956 -31.456  0.00  0.00           C
ATOM    194  HE2 LYS X  22      -3.870 -51.019 -30.912  0.00  0.00           H
ATOM    195  HE3 LYS X  22      -5.023 -52.290 -31.325  0.00  0.00           H
ATOM    196  NZ  LYS X  22      -3.014 -52.951 -31.085  0.00  0.00           N
ATOM    197  HZ1 LYS X  22      -2.065 -52.607 -31.130  0.00  0.00           H
ATOM    198  HZ2 LYS X  22      -3.225 -53.278 -30.153  0.00  0.00           H
ATOM    199  HZ3 LYS X  22      -3.032 -53.750 -31.702  0.00  0.00           H
ATOM    200  C   LYS X  22      -5.769 -50.097 -37.337  0.00  0.00           C
ATOM    201  O   LYS X  22      -4.606 -49.908 -37.777  0.00  0.00           O
ATOM    202  N   CYS X  23      -6.740 -49.963 -38.196  0.00  0.00           N
ATOM    203  H   CYS X  23      -7.568 -49.652 -37.708  0.00  0.00           H
ATOM    204  CA  CYS X  23      -6.540 -49.874 -39.684  0.00  0.00           C
ATOM    205  HA  CYS X  23      -5.835 -50.638 -40.013  0.00  0.00           H
ATOM    206  CB  CYS X  23      -7.895 -50.078 -40.320  0.00  0.00           C
ATOM    207  HB2 CYS X  23      -8.546 -49.291 -39.938  0.00  0.00           H
ATOM    208  HB3 CYS X  23      -7.675 -50.006 -41.385  0.00  0.00           H
ATOM    209  SG  CYS X  23      -8.564 -51.677 -39.927  0.00  0.00           S
ATOM    210  HG  CYS X  23      -7.621 -52.455 -40.463  0.00  0.00           H
ATOM    211  C   CYS X  23      -5.938 -48.520 -40.082  0.00  0.00           C
ATOM    212  O   CYS X  23      -5.295 -48.468 -41.158  0.00  0.00           O
ATOM    213  N   ARG X  24      -6.135 -47.470 -39.307  0.00  0.00           N
ATOM    214  H   ARG X  24      -6.760 -47.596 -38.524  0.00  0.00           H
ATOM    215  CA  ARG X  24      -5.429 -46.210 -39.565  0.00  0.00           C
ATOM    216  HA  ARG X  24      -4.566 -46.437 -40.192  0.00  0.00           H
ATOM    217  CB  ARG X  24      -6.284 -45.248 -40.500  0.00  0.00           C
ATOM    218  HB2 ARG X  24      -6.498 -45.834 -41.394  0.00  0.00           H
ATOM    219  HB3 ARG X  24      -7.173 -44.927 -39.958  0.00  0.00           H
ATOM    220  CG  ARG X  24      -5.518 -43.976 -40.929  0.00  0.00           C
ATOM    221  HG2 ARG X  24      -5.361 -43.298 -40.090  0.00  0.00           H
ATOM    222  HG3 ARG X  24      -4.525 -44.278 -41.260  0.00  0.00           H
ATOM    223  CD  ARG X  24      -6.319 -43.132 -41.901  0.00  0.00           C
ATOM    224  HD2 ARG X  24      -6.394 -43.741 -42.802  0.00  0.00           H
ATOM    225  HD3 ARG X  24      -7.321 -42.990 -41.496  0.00  0.00           H
ATOM    226  NE  ARG X  24      -5.791 -41.786 -42.170  0.00  0.00           N
ATOM    227  HE  ARG X  24      -5.914 -41.140 -41.402  0.00  0.00           H
ATOM    228  CZ  ARG X  24      -5.248 -41.238 -43.273  0.00  0.00           C
ATOM    229  NH1 ARG X  24      -5.105 -41.839 -44.442  0.00  0.00           N
ATOM    230 HH11 ARG X  24      -5.391 -42.808 -44.454  0.00  0.00           H
ATOM    231 HH12 ARG X  24      -4.473 -41.431 -45.115  0.00  0.00           H
ATOM    232  NH2 ARG X  24      -4.772 -40.033 -43.182  0.00  0.00           N
ATOM    233 HH21 ARG X  24      -4.807 -39.654 -42.247  0.00  0.00           H
ATOM    234 HH22 ARG X  24      -4.250 -39.490 -43.856  0.00  0.00           H
ATOM    235  C   ARG X  24      -5.033 -45.564 -38.212  0.00  0.00           C
ATOM    236  O   ARG X  24      -5.687 -45.801 -37.197  0.00  0.00           O
ATOM    237  N   ASN X  25      -3.885 -44.855 -38.276  0.00  0.00           N
ATOM    238  H   ASN X  25      -3.371 -44.683 -39.129  0.00  0.00           H
ATOM    239  CA  ASN X  25      -3.244 -44.286 -37.089  0.00  0.00           C
ATOM    240  HA  ASN X  25      -3.107 -45.154 -36.444  0.00  0.00           H
ATOM    241  CB  ASN X  25      -1.853 -43.806 -37.436  0.00  0.00           C
ATOM    242  HB2 ASN X  25      -1.370 -44.443 -38.177  0.00  0.00           H
ATOM    243  HB3 ASN X  25      -1.933 -42.829 -37.911  0.00  0.00           H
ATOM    244  CG  ASN X  25      -0.844 -43.633 -36.252  0.00  0.00           C
ATOM    245  OD1 ASN X  25      -1.162 -42.952 -35.305  0.00  0.00           O
ATOM    246  ND2 ASN X  25       0.417 -44.004 -36.278  0.00  0.00           N
ATOM    247 HD21 ASN X  25       0.990 -43.702 -35.503  0.00  0.00           H
ATOM    248 HD22 ASN X  25       0.879 -44.481 -37.040  0.00  0.00           H
ATOM    249  C   ASN X  25      -4.038 -43.148 -36.529  0.00  0.00           C
ATOM    250  O   ASN X  25      -4.590 -42.357 -37.307  0.00  0.00           O
ATOM    251  N   ILE X  26      -4.098 -42.955 -35.190  0.00  0.00           N
ATOM    252  H   ILE X  26      -3.568 -43.620 -34.644  0.00  0.00           H
ATOM    253  CA  ILE X  26      -4.635 -41.778 -34.535  0.00  0.00           C
ATOM    254  HA  ILE X  26      -5.702 -41.692 -34.739  0.00  0.00           H
ATOM    255  CB  ILE X  26      -4.482 -41.974 -33.002  0.00  0.00           C
ATOM    256  HB  ILE X  26      -4.636 -43.020 -32.737  0.00  0.00           H
ATOM    257  CG2 ILE X  26      -3.072 -41.572 -32.458  0.00  0.00           C
ATOM    258 HG21 ILE X  26      -2.946 -41.946 -31.442  0.00  0.00           H
ATOM    259 HG22 ILE X  26      -2.260 -41.956 -33.074  0.00  0.00           H
ATOM    260 HG23 ILE X  26      -3.072 -40.482 -32.426  0.00  0.00           H
ATOM    261  CG1 ILE X  26      -5.600 -41.186 -32.320  0.00  0.00           C
ATOM    262 HG12 ILE X  26      -5.543 -40.145 -32.639  0.00  0.00           H
ATOM    263 HG13 ILE X  26      -6.528 -41.589 -32.725  0.00  0.00           H
ATOM    264  CD1 ILE X  26      -5.596 -41.244 -30.810  0.00  0.00           C
ATOM    265 HD11 ILE X  26      -4.784 -40.577 -30.518  0.00  0.00           H
ATOM    266 HD12 ILE X  26      -6.566 -40.824 -30.542  0.00  0.00           H
ATOM    267 HD13 ILE X  26      -5.342 -42.228 -30.416  0.00  0.00           H
ATOM    268  C   ILE X  26      -3.995 -40.441 -34.999  0.00  0.00           C
ATOM    269  O   ILE X  26      -4.708 -39.392 -35.127  0.00  0.00           O
ATOM    270  N   GLU X  27      -2.718 -40.416 -35.336  0.00  0.00           N
ATOM    271  H   GLU X  27      -2.177 -41.255 -35.183  0.00  0.00           H
ATOM    272  CA  GLU X  27      -1.947 -39.310 -35.898  0.00  0.00           C
ATOM    273  HA  GLU X  27      -2.210 -38.414 -35.336  0.00  0.00           H
ATOM    274  CB  GLU X  27      -0.367 -39.524 -35.869  0.00  0.00           C
ATOM    275  HB2 GLU X  27      -0.160 -40.448 -36.409  0.00  0.00           H
ATOM    276  HB3 GLU X  27       0.159 -38.645 -36.242  0.00  0.00           H
ATOM    277  CG  GLU X  27       0.087 -39.656 -34.465  0.00  0.00           C
ATOM    278  HG2 GLU X  27      -0.745 -39.976 -33.838  0.00  0.00           H
ATOM    279  HG3 GLU X  27       0.754 -40.509 -34.342  0.00  0.00           H
ATOM    280  CD  GLU X  27       0.704 -38.386 -33.971  0.00  0.00           C
ATOM    281  OE1 GLU X  27       1.878 -38.194 -34.324  0.00  0.00           O
ATOM    282  OE2 GLU X  27      -0.013 -37.608 -33.307  0.00  0.00           O
ATOM    283  C   GLU X  27      -2.366 -39.016 -37.404  0.00  0.00           C
ATOM    284  O   GLU X  27      -2.135 -37.910 -37.836  0.00  0.00           O
ATOM    285  N   ASP X  28      -2.951 -39.967 -38.075  0.00  0.00           N
ATOM    286  H   ASP X  28      -3.322 -40.744 -37.546  0.00  0.00           H
ATOM    287  CA  ASP X  28      -3.353 -39.822 -39.466  0.00  0.00           C
ATOM    288  HA  ASP X  28      -2.706 -39.082 -39.937  0.00  0.00           H
ATOM    289  CB  ASP X  28      -3.064 -41.176 -40.141  0.00  0.00           C
ATOM    290  HB2 ASP X  28      -3.383 -41.945 -39.437  0.00  0.00           H
ATOM    291  HB3 ASP X  28      -3.622 -41.253 -41.074  0.00  0.00           H
ATOM    292  CG  ASP X  28      -1.573 -41.458 -40.371  0.00  0.00           C
ATOM    293  OD1 ASP X  28      -0.694 -40.609 -40.031  0.00  0.00           O
ATOM    294  OD2 ASP X  28      -1.364 -42.479 -41.091  0.00  0.00           O
ATOM    295  C   ASP X  28      -4.903 -39.425 -39.589  0.00  0.00           C
ATOM    296  O   ASP X  28      -5.259 -39.078 -40.670  0.00  0.00           O
ATOM    297  N   ILE X  29      -5.680 -39.364 -38.502  0.00  0.00           N
ATOM    298  H   ILE X  29      -5.333 -39.843 -37.683  0.00  0.00           H
ATOM    299  CA  ILE X  29      -7.104 -38.904 -38.464  0.00  0.00           C
ATOM    300  HA  ILE X  29      -7.369 -38.453 -39.420  0.00  0.00           H
ATOM    301  CB  ILE X  29      -8.131 -40.054 -38.160  0.00  0.00           C
ATOM    302  HB  ILE X  29      -7.750 -40.556 -37.271  0.00  0.00           H
ATOM    303  CG2 ILE X  29      -9.590 -39.488 -37.863  0.00  0.00           C
ATOM    304 HG21 ILE X  29      -9.520 -38.879 -36.961  0.00  0.00           H
ATOM    305 HG22 ILE X  29      -9.967 -38.903 -38.702  0.00  0.00           H
ATOM    306 HG23 ILE X  29     -10.268 -40.325 -37.695  0.00  0.00           H
ATOM    307  CG1 ILE X  29      -8.149 -41.170 -39.200  0.00  0.00           C
ATOM    308 HG12 ILE X  29      -8.810 -40.786 -39.977  0.00  0.00           H
ATOM    309 HG13 ILE X  29      -7.140 -41.258 -39.604  0.00  0.00           H
ATOM    310  CD1 ILE X  29      -8.479 -42.655 -38.860  0.00  0.00           C
ATOM    311 HD11 ILE X  29      -7.650 -42.930 -38.207  0.00  0.00           H
ATOM    312 HD12 ILE X  29      -9.494 -42.661 -38.463  0.00  0.00           H
ATOM    313 HD13 ILE X  29      -8.580 -43.376 -39.670  0.00  0.00           H
ATOM    314  C   ILE X  29      -7.226 -37.730 -37.468  0.00  0.00           C
ATOM    315  O   ILE X  29      -6.628 -37.782 -36.408  0.00  0.00           O
ATOM    316  N   CY3 X  30      -7.989 -36.668 -37.879  0.00  0.00           N
ATOM    317  HN  CY3 X  30      -8.349 -36.717 -38.821  0.00  0.00           H
ATOM    318  CA  CY3 X  30      -8.264 -35.533 -37.060  0.00  0.00           C
ATOM    319  HA  CY3 X  30      -7.400 -34.917 -36.811  0.00  0.00           H
ATOM    320  CB  CY3 X  30      -9.198 -34.551 -37.887  0.00  0.00           C
ATOM    321  HB3 CY3 X  30     -10.102 -35.042 -38.248  0.00  0.00           H
ATOM    322  HB2 CY3 X  30      -8.778 -34.172 -38.819  0.00  0.00           H
ATOM    323  SG  CY3 X  30      -9.424 -33.096 -36.770  0.00  0.00           S
ATOM    324  C   CY3 X  30      -8.859 -35.945 -35.666  0.00  0.00           C
ATOM    325  O   CY3 X  30      -9.970 -36.452 -35.668  0.00  0.00           O
ATOM    326  N   ILE X  31      -8.224 -35.664 -34.546  0.00  0.00           N
ATOM    327  H   ILE X  31      -7.309 -35.245 -34.629  0.00  0.00           H
ATOM    328  CA  ILE X  31      -8.734 -36.023 -33.176  0.00  0.00           C
ATOM    329  HA  ILE X  31      -9.149 -37.027 -33.260  0.00  0.00           H
ATOM    330  CB  ILE X  31      -7.515 -36.186 -32.269  0.00  0.00           C
ATOM    331  HB  ILE X  31      -6.693 -36.665 -32.800  0.00  0.00           H
ATOM    332  CG2 ILE X  31      -7.003 -34.811 -31.870  0.00  0.00           C
ATOM    333 HG21 ILE X  31      -5.927 -34.831 -31.698  0.00  0.00           H
ATOM    334 HG22 ILE X  31      -7.210 -34.072 -32.643  0.00  0.00           H
ATOM    335 HG23 ILE X  31      -7.504 -34.558 -30.935  0.00  0.00           H
ATOM    336  CG1 ILE X  31      -7.859 -37.101 -31.013  0.00  0.00           C
ATOM    337 HG12 ILE X  31      -8.632 -36.528 -30.501  0.00  0.00           H
ATOM    338 HG13 ILE X  31      -8.331 -38.038 -31.307  0.00  0.00           H
ATOM    339  CD1 ILE X  31      -6.733 -37.391 -30.048  0.00  0.00           C
ATOM    340 HD11 ILE X  31      -6.342 -36.400 -29.818  0.00  0.00           H
ATOM    341 HD12 ILE X  31      -7.158 -37.861 -29.160  0.00  0.00           H
ATOM    342 HD13 ILE X  31      -5.972 -37.959 -30.583  0.00  0.00           H
ATOM    343  C   ILE X  31      -9.851 -35.109 -32.608  0.00  0.00           C
ATOM    344  O   ILE X  31     -10.652 -35.501 -31.776  0.00  0.00           O
ATOM    345  N   SER X  32      -9.997 -33.905 -33.180  0.00  0.00           N
ATOM    346  H   SER X  32      -9.334 -33.678 -33.907  0.00  0.00           H
ATOM    347  CA  SER X  32     -11.049 -32.935 -32.858  0.00  0.00           C
ATOM    348  HA  SER X  32     -11.240 -32.850 -31.788  0.00  0.00           H
ATOM    349  CB  SER X  32     -10.584 -31.540 -33.268  0.00  0.00           C
ATOM    350  HB2 SER X  32     -10.338 -31.550 -34.329  0.00  0.00           H
ATOM    351  HB3 SER X  32     -11.345 -30.764 -33.187  0.00  0.00           H
ATOM    352  OG  SER X  32      -9.432 -31.106 -32.573  0.00  0.00           O
ATOM    353  HG  SER X  32      -9.427 -31.385 -31.654  0.00  0.00           H
ATOM    354  C   SER X  32     -12.341 -33.118 -33.595  0.00  0.00           C
ATOM    355  O   SER X  32     -13.345 -32.570 -33.094  0.00  0.00           O
ATOM    356  N   CY3 X  33     -12.422 -33.937 -34.673  0.00  0.00           N
ATOM    357  HN  CY3 X  33     -11.551 -34.159 -35.135  0.00  0.00           H
ATOM    358  CA  CY3 X  33     -13.687 -34.421 -35.313  0.00  0.00           C
ATOM    359  HA  CY3 X  33     -14.431 -34.526 -34.524  0.00  0.00           H
ATOM    360  CB  CY3 X  33     -14.042 -33.271 -36.349  0.00  0.00           C
ATOM    361  HB3 CY3 X  33     -13.919 -32.340 -35.796  0.00  0.00           H
ATOM    362  HB2 CY3 X  33     -15.128 -33.213 -36.422  0.00  0.00           H
ATOM    363  SG  CY3 X  33     -13.199 -33.256 -37.912  0.00  0.00           S
ATOM    364  C   CY3 X  33     -13.661 -35.817 -35.992  0.00  0.00           C
ATOM    365  O   CY3 X  33     -14.709 -36.388 -36.226  0.00  0.00           O
ATOM    366  N   GLY X  34     -12.463 -36.192 -36.532  0.00  0.00           N
ATOM    367  H   GLY X  34     -11.599 -35.733 -36.283  0.00  0.00           H
ATOM    368  CA  GLY X  34     -12.409 -37.440 -37.256  0.00  0.00           C
ATOM    369  HA2 GLY X  34     -11.424 -37.871 -37.076  0.00  0.00           H
ATOM    370  HA3 GLY X  34     -13.047 -38.200 -36.806  0.00  0.00           H
ATOM    371  C   GLY X  34     -12.451 -37.350 -38.748  0.00  0.00           C
ATOM    372  O   GLY X  34     -12.556 -38.401 -39.355  0.00  0.00           O
ATOM    373  N   SER X  35     -12.222 -36.128 -39.323  0.00  0.00           N
ATOM    374  H   SER X  35     -12.213 -35.315 -38.724  0.00  0.00           H
ATOM    375  CA  SER X  35     -11.802 -35.904 -40.737  0.00  0.00           C
ATOM    376  HA  SER X  35     -12.616 -36.228 -41.385  0.00  0.00           H
ATOM    377  CB  SER X  35     -11.630 -34.463 -40.962  0.00  0.00           C
ATOM    378  HB2 SER X  35     -12.538 -33.938 -40.667  0.00  0.00           H
ATOM    379  HB3 SER X  35     -10.871 -34.058 -40.293  0.00  0.00           H
ATOM    380  OG  SER X  35     -11.222 -34.222 -42.292  0.00  0.00           O
ATOM    381  HG  SER X  35     -11.667 -33.407 -42.535  0.00  0.00           H
ATOM    382  C   SER X  35     -10.504 -36.656 -41.101  0.00  0.00           C
ATOM    383  O   SER X  35      -9.564 -36.793 -40.298  0.00  0.00           O
ATOM    384  N   LEU X  36     -10.462 -37.382 -42.202  0.00  0.00           N
ATOM    385  H   LEU X  36     -11.332 -37.408 -42.714  0.00  0.00           H
ATOM    386  CA  LEU X  36      -9.197 -37.819 -42.900  0.00  0.00           C
ATOM    387  HA  LEU X  36      -8.524 -38.204 -42.134  0.00  0.00           H
ATOM    388  CB  LEU X  36      -9.634 -38.846 -43.909  0.00  0.00           C
ATOM    389  HB2 LEU X  36     -10.517 -38.478 -44.431  0.00  0.00           H
ATOM    390  HB3 LEU X  36      -8.764 -39.162 -44.486  0.00  0.00           H
ATOM    391  CG  LEU X  36     -10.163 -40.198 -43.449  0.00  0.00           C
ATOM    392  HG  LEU X  36     -10.712 -40.038 -42.521  0.00  0.00           H
ATOM    393  CD1 LEU X  36     -11.036 -40.966 -44.491  0.00  0.00           C
ATOM    394 HD11 LEU X  36     -11.870 -40.390 -44.892  0.00  0.00           H
ATOM    395 HD12 LEU X  36     -10.377 -41.270 -45.304  0.00  0.00           H
ATOM    396 HD13 LEU X  36     -11.386 -41.841 -43.943  0.00  0.00           H
ATOM    397  CD2 LEU X  36      -8.942 -41.022 -43.050  0.00  0.00           C
ATOM    398 HD21 LEU X  36      -8.511 -40.469 -42.215  0.00  0.00           H
ATOM    399 HD22 LEU X  36      -9.227 -42.005 -42.674  0.00  0.00           H
ATOM    400 HD23 LEU X  36      -8.298 -41.073 -43.927  0.00  0.00           H
ATOM    401  C   LEU X  36      -8.367 -36.700 -43.560  0.00  0.00           C
ATOM    402  O   LEU X  36      -7.185 -36.966 -43.870  0.00  0.00           O
ATOM    403  N   ASN X  37      -8.914 -35.483 -43.717  0.00  0.00           N
ATOM    404  H   ASN X  37      -9.919 -35.453 -43.623  0.00  0.00           H
ATOM    405  CA  ASN X  37      -8.266 -34.407 -44.449  0.00  0.00           C
ATOM    406  HA  ASN X  37      -7.609 -34.853 -45.195  0.00  0.00           H
ATOM    407  CB  ASN X  37      -9.339 -33.576 -45.262  0.00  0.00           C
ATOM    408  HB2 ASN X  37     -10.189 -33.279 -44.647  0.00  0.00           H
ATOM    409  HB3 ASN X  37      -9.017 -32.553 -45.456  0.00  0.00           H
ATOM    410  CG  ASN X  37      -9.834 -34.269 -46.490  0.00  0.00           C
ATOM    411  OD1 ASN X  37     -10.668 -35.222 -46.443  0.00  0.00           O
ATOM    412  ND2 ASN X  37      -9.660 -33.743 -47.724  0.00  0.00           N
ATOM    413 HD21 ASN X  37     -10.043 -34.211 -48.533  0.00  0.00           H
ATOM    414 HD22 ASN X  37      -9.346 -32.790 -47.835  0.00  0.00           H
ATOM    415  C   ASN X  37      -7.258 -33.678 -43.576  0.00  0.00           C
ATOM    416  O   ASN X  37      -7.278 -32.477 -43.412  0.00  0.00           O
ATOM    417  N   VAL X  38      -6.391 -34.451 -42.902  0.00  0.00           N
ATOM    418  H   VAL X  38      -6.363 -35.422 -43.178  0.00  0.00           H
ATOM    419  CA  VAL X  38      -5.397 -34.014 -41.957  0.00  0.00           C
ATOM    420  HA  VAL X  38      -5.886 -33.384 -41.213  0.00  0.00           H
ATOM    421  CB  VAL X  38      -4.793 -35.210 -41.095  0.00  0.00           C
ATOM    422  HB  VAL X  38      -4.335 -35.920 -41.783  0.00  0.00           H
ATOM    423  CG1 VAL X  38      -3.521 -34.825 -40.246  0.00  0.00           C
ATOM    424 HG11 VAL X  38      -3.290 -35.699 -39.637  0.00  0.00           H
ATOM    425 HG12 VAL X  38      -2.651 -34.569 -40.850  0.00  0.00           H
ATOM    426 HG13 VAL X  38      -3.766 -34.048 -39.522  0.00  0.00           H
ATOM    427  CG2 VAL X  38      -5.831 -35.783 -40.200  0.00  0.00           C
ATOM    428 HG21 VAL X  38      -6.602 -36.216 -40.837  0.00  0.00           H
ATOM    429 HG22 VAL X  38      -5.308 -36.514 -39.583  0.00  0.00           H
ATOM    430 HG23 VAL X  38      -6.238 -35.009 -39.550  0.00  0.00           H
ATOM    431  C   VAL X  38      -4.301 -33.071 -42.573  0.00  0.00           C
ATOM    432  O   VAL X  38      -3.529 -33.554 -43.385  0.00  0.00           O
ATOM    433  N   THR X  39      -4.160 -31.815 -42.221  0.00  0.00           N
ATOM    434  H   THR X  39      -4.683 -31.529 -41.405  0.00  0.00           H
ATOM    435  CA  THR X  39      -3.043 -30.938 -42.603  0.00  0.00           C
ATOM    436  HA  THR X  39      -2.449 -31.414 -43.384  0.00  0.00           H
ATOM    437  CB  THR X  39      -3.606 -29.640 -43.133  0.00  0.00           C
ATOM    438  HB  THR X  39      -2.816 -29.008 -43.537  0.00  0.00           H
ATOM    439  CG2 THR X  39      -4.535 -29.912 -44.329  0.00  0.00           C
ATOM    440 HG21 THR X  39      -5.004 -29.009 -44.721  0.00  0.00           H
ATOM    441 HG22 THR X  39      -3.912 -30.295 -45.137  0.00  0.00           H
ATOM    442 HG23 THR X  39      -5.389 -30.544 -44.085  0.00  0.00           H
ATOM    443  OG1 THR X  39      -4.410 -28.869 -42.131  0.00  0.00           O
ATOM    444  HG1 THR X  39      -4.592 -27.983 -42.455  0.00  0.00           H
ATOM    445  C   THR X  39      -2.058 -30.692 -41.357  0.00  0.00           C
ATOM    446  O   THR X  39      -1.001 -30.012 -41.450  0.00  0.00           O
ATOM    447  N   LEU X  40      -2.353 -31.149 -40.149  0.00  0.00           N
ATOM    448  H   LEU X  40      -3.209 -31.676 -40.049  0.00  0.00           H
ATOM    449  CA  LEU X  40      -1.463 -31.034 -38.981  0.00  0.00           C
ATOM    450  HA  LEU X  40      -0.484 -31.036 -39.461  0.00  0.00           H
ATOM    451  CB  LEU X  40      -1.777 -29.730 -38.254  0.00  0.00           C
ATOM    452  HB2 LEU X  40      -2.341 -29.032 -38.873  0.00  0.00           H
ATOM    453  HB3 LEU X  40      -2.453 -30.046 -37.460  0.00  0.00           H
ATOM    454  CG  LEU X  40      -0.557 -29.020 -37.577  0.00  0.00           C
ATOM    455  HG  LEU X  40       0.090 -29.752 -37.092  0.00  0.00           H
ATOM    456  CD1 LEU X  40       0.139 -28.291 -38.751  0.00  0.00           C
ATOM    457 HD11 LEU X  40       0.610 -28.939 -39.490  0.00  0.00           H
ATOM    458 HD12 LEU X  40      -0.546 -27.609 -39.254  0.00  0.00           H
ATOM    459 HD13 LEU X  40       0.939 -27.677 -38.335  0.00  0.00           H
ATOM    460  CD2 LEU X  40      -1.118 -27.950 -36.654  0.00  0.00           C
ATOM    461 HD21 LEU X  40      -1.886 -28.409 -36.030  0.00  0.00           H
ATOM    462 HD22 LEU X  40      -0.239 -27.676 -36.070  0.00  0.00           H
ATOM    463 HD23 LEU X  40      -1.535 -27.102 -37.197  0.00  0.00           H
ATOM    464  C   LEU X  40      -1.425 -32.310 -38.084  0.00  0.00           C
ATOM    465  O   LEU X  40      -2.377 -32.999 -37.953  0.00  0.00           O
ATOM    466  N   GLU X  41      -0.358 -32.653 -37.391  0.00  0.00           N
ATOM    467  H   GLU X  41       0.460 -32.075 -37.522  0.00  0.00           H
ATOM    468  CA  GLU X  41      -0.438 -33.399 -36.141  0.00  0.00           C
ATOM    469  HA  GLU X  41      -1.236 -34.138 -36.213  0.00  0.00           H
ATOM    470  CB  GLU X  41       0.904 -34.049 -35.794  0.00  0.00           C
ATOM    471  HB2 GLU X  41       0.682 -34.995 -35.301  0.00  0.00           H
ATOM    472  HB3 GLU X  41       1.390 -34.220 -36.755  0.00  0.00           H
ATOM    473  CG  GLU X  41       1.983 -33.161 -35.093  0.00  0.00           C
ATOM    474  HG2 GLU X  41       1.515 -32.932 -34.136  0.00  0.00           H
ATOM    475  HG3 GLU X  41       2.831 -33.815 -34.891  0.00  0.00           H
ATOM    476  CD  GLU X  41       2.450 -31.928 -35.810  0.00  0.00           C
ATOM    477  OE1 GLU X  41       2.324 -31.849 -37.057  0.00  0.00           O
ATOM    478  OE2 GLU X  41       3.015 -31.028 -35.185  0.00  0.00           O
ATOM    479  C   GLU X  41      -0.996 -32.393 -35.069  0.00  0.00           C
ATOM    480  O   GLU X  41      -1.044 -31.176 -35.341  0.00  0.00           O
ATOM    481  N   HIE X  42      -1.691 -32.898 -34.036  0.00  0.00           N
ATOM    482  H   HIE X  42      -1.839 -33.897 -34.064  0.00  0.00           H
ATOM    483  CA  HIE X  42      -2.310 -32.090 -32.976  0.00  0.00           C
ATOM    484  HA  HIE X  42      -2.763 -31.239 -33.486  0.00  0.00           H
ATOM    485  CB  HIE X  42      -3.512 -32.749 -32.243  0.00  0.00           C
ATOM    486  HB2 HIE X  42      -4.223 -33.242 -32.905  0.00  0.00           H
ATOM    487  HB3 HIE X  42      -3.078 -33.570 -31.672  0.00  0.00           H
ATOM    488  CG  HIE X  42      -4.425 -32.020 -31.314  0.00  0.00           C
ATOM    489  ND1 HIE X  42      -4.042 -31.437 -30.129  0.00  0.00           N
ATOM    490  CE1 HIE X  42      -5.243 -30.828 -29.695  0.00  0.00           C
ATOM    491  HE1 HIE X  42      -5.123 -30.176 -28.842  0.00  0.00           H
ATOM    492  NE2 HIE X  42      -6.168 -30.879 -30.642  0.00  0.00           N
ATOM    493  HE2 HIE X  42      -7.060 -30.407 -30.609  0.00  0.00           H
ATOM    494  CD2 HIE X  42      -5.741 -31.733 -31.569  0.00  0.00           C
ATOM    495  HD2 HIE X  42      -6.286 -32.098 -32.427  0.00  0.00           H
ATOM    496  C   HIE X  42      -1.362 -31.532 -31.893  0.00  0.00           C
ATOM    497  O   HIE X  42      -0.482 -32.231 -31.450  0.00  0.00           O
ATOM    498  N   PRO X  43      -1.464 -30.204 -31.575  0.00  0.00           N
ATOM    499  CD  PRO X  43      -2.500 -29.258 -32.030  0.00  0.00           C
ATOM    500  HD2 PRO X  43      -3.475 -29.551 -31.641  0.00  0.00           H
ATOM    501  HD3 PRO X  43      -2.345 -29.193 -33.107  0.00  0.00           H
ATOM    502  CG  PRO X  43      -2.200 -27.880 -31.336  0.00  0.00           C
ATOM    503  HG2 PRO X  43      -2.705 -27.947 -30.372  0.00  0.00           H
ATOM    504  HG3 PRO X  43      -2.537 -27.070 -31.982  0.00  0.00           H
ATOM    505  CB  PRO X  43      -0.697 -27.963 -31.236  0.00  0.00           C
ATOM    506  HB2 PRO X  43      -0.291 -27.319 -30.456  0.00  0.00           H
ATOM    507  HB3 PRO X  43      -0.149 -27.819 -32.167  0.00  0.00           H
ATOM    508  CA  PRO X  43      -0.390 -29.475 -30.906  0.00  0.00           C
ATOM    509  HA  PRO X  43       0.573 -29.738 -31.345  0.00  0.00           H
ATOM    510  C   PRO X  43      -0.461 -29.691 -29.427  0.00  0.00           C
ATOM    511  O   PRO X  43       0.372 -29.137 -28.721  0.00  0.00           O
ATOM    512  N   LEU X  44      -1.425 -30.388 -28.892  0.00  0.00           N
ATOM    513  H   LEU X  44      -2.105 -30.799 -29.515  0.00  0.00           H
ATOM    514  CA  LEU X  44      -1.559 -30.648 -27.439  0.00  0.00           C
ATOM    515  HA  LEU X  44      -0.780 -30.160 -26.852  0.00  0.00           H
ATOM    516  CB  LEU X  44      -2.882 -30.111 -26.901  0.00  0.00           C
ATOM    517  HB2 LEU X  44      -3.667 -30.580 -27.494  0.00  0.00           H
ATOM    518  HB3 LEU X  44      -2.898 -30.455 -25.867  0.00  0.00           H
ATOM    519  CG  LEU X  44      -3.199 -28.592 -26.977  0.00  0.00           C
ATOM    520  HG  LEU X  44      -3.361 -28.279 -28.009  0.00  0.00           H
ATOM    521  CD1 LEU X  44      -4.502 -28.248 -26.290  0.00  0.00           C
ATOM    522 HD11 LEU X  44      -5.311 -28.788 -26.781  0.00  0.00           H
ATOM    523 HD12 LEU X  44      -4.457 -28.654 -25.280  0.00  0.00           H
ATOM    524 HD13 LEU X  44      -4.769 -27.191 -26.289  0.00  0.00           H
ATOM    525  CD2 LEU X  44      -2.112 -27.835 -26.232  0.00  0.00           C
ATOM    526 HD21 LEU X  44      -1.275 -27.836 -26.930  0.00  0.00           H
ATOM    527 HD22 LEU X  44      -2.379 -26.780 -26.165  0.00  0.00           H
ATOM    528 HD23 LEU X  44      -1.932 -28.416 -25.327  0.00  0.00           H
ATOM    529  C   LEU X  44      -1.443 -32.192 -27.284  0.00  0.00           C
ATOM    530  O   LEU X  44      -0.670 -32.684 -26.433  0.00  0.00           O
ATOM    531  N   PHE X  45      -2.186 -32.925 -28.095  0.00  0.00           N
ATOM    532  H   PHE X  45      -2.753 -32.418 -28.760  0.00  0.00           H
ATOM    533  CA  PHE X  45      -2.406 -34.386 -27.957  0.00  0.00           C
ATOM    534  HA  PHE X  45      -2.006 -34.773 -27.020  0.00  0.00           H
ATOM    535  CB  PHE X  45      -3.922 -34.699 -27.839  0.00  0.00           C
ATOM    536  HB2 PHE X  45      -4.594 -34.273 -28.583  0.00  0.00           H
ATOM    537  HB3 PHE X  45      -4.130 -35.752 -28.026  0.00  0.00           H
ATOM    538  CG  PHE X  45      -4.463 -34.395 -26.479  0.00  0.00           C
ATOM    539  CD1 PHE X  45      -4.605 -35.345 -25.478  0.00  0.00           C
ATOM    540  HD1 PHE X  45      -4.284 -36.354 -25.690  0.00  0.00           H
ATOM    541  CE1 PHE X  45      -5.083 -34.919 -24.220  0.00  0.00           C
ATOM    542  HE1 PHE X  45      -5.064 -35.614 -23.394  0.00  0.00           H
ATOM    543  CZ  PHE X  45      -5.718 -33.654 -24.096  0.00  0.00           C
ATOM    544  HZ  PHE X  45      -6.141 -33.362 -23.147  0.00  0.00           H
ATOM    545  CE2 PHE X  45      -5.623 -32.733 -25.145  0.00  0.00           C
ATOM    546  HE2 PHE X  45      -6.007 -31.734 -25.001  0.00  0.00           H
ATOM    547  CD2 PHE X  45      -5.036 -33.117 -26.344  0.00  0.00           C
ATOM    548  HD2 PHE X  45      -5.077 -32.416 -27.164  0.00  0.00           H
ATOM    549  C   PHE X  45      -1.741 -35.229 -29.060  0.00  0.00           C
ATOM    550  O   PHE X  45      -1.446 -34.738 -30.149  0.00  0.00           O
ATOM    551  N   VAL X  46      -1.645 -36.518 -28.837  0.00  0.00           N
ATOM    552  H   VAL X  46      -1.881 -36.864 -27.918  0.00  0.00           H
ATOM    553  CA  VAL X  46      -1.325 -37.535 -29.850  0.00  0.00           C
ATOM    554  HA  VAL X  46      -0.569 -37.097 -30.502  0.00  0.00           H
ATOM    555  CB  VAL X  46      -0.758 -38.876 -29.311  0.00  0.00           C
ATOM    556  HB  VAL X  46      -1.540 -39.335 -28.706  0.00  0.00           H
ATOM    557  CG1 VAL X  46      -0.429 -39.838 -30.426  0.00  0.00           C
ATOM    558 HG11 VAL X  46       0.067 -39.397 -31.290  0.00  0.00           H
ATOM    559 HG12 VAL X  46       0.237 -40.640 -30.107  0.00  0.00           H
ATOM    560 HG13 VAL X  46      -1.427 -40.152 -30.732  0.00  0.00           H
ATOM    561  CG2 VAL X  46       0.564 -38.814 -28.503  0.00  0.00           C
ATOM    562 HG21 VAL X  46       1.343 -38.597 -29.234  0.00  0.00           H
ATOM    563 HG22 VAL X  46       0.588 -38.010 -27.767  0.00  0.00           H
ATOM    564 HG23 VAL X  46       0.714 -39.787 -28.036  0.00  0.00           H
ATOM    565  C   VAL X  46      -2.571 -37.697 -30.715  0.00  0.00           C
ATOM    566  O   VAL X  46      -3.627 -38.193 -30.285  0.00  0.00           O
ATOM    567  N   GLY X  47      -2.433 -37.375 -32.001  0.00  0.00           N
ATOM    568  H   GLY X  47      -1.524 -37.074 -32.323  0.00  0.00           H
ATOM    569  CA  GLY X  47      -3.550 -37.107 -32.906  0.00  0.00           C
ATOM    570  HA2 GLY X  47      -4.051 -38.061 -33.070  0.00  0.00           H
ATOM    571  HA3 GLY X  47      -4.254 -36.511 -32.324  0.00  0.00           H
ATOM    572  C   GLY X  47      -3.269 -36.309 -34.194  0.00  0.00           C
ATOM    573  O   GLY X  47      -2.285 -35.658 -34.227  0.00  0.00           O
ATOM    574  N   GLY X  48      -4.017 -36.535 -35.247  0.00  0.00           N
ATOM    575  H   GLY X  48      -4.853 -37.091 -35.137  0.00  0.00           H
ATOM    576  CA  GLY X  48      -4.024 -35.587 -36.415  0.00  0.00           C
ATOM    577  HA2 GLY X  48      -3.018 -35.393 -36.785  0.00  0.00           H
ATOM    578  HA3 GLY X  48      -4.568 -36.089 -37.215  0.00  0.00           H
ATOM    579  C   GLY X  48      -4.824 -34.307 -36.105  0.00  0.00           C
ATOM    580  O   GLY X  48      -5.465 -34.224 -35.057  0.00  0.00           O
ATOM    581  N   MET X  49      -4.806 -33.307 -36.966  0.00  0.00           N
ATOM    582  H   MET X  49      -4.036 -33.207 -37.611  0.00  0.00           H
ATOM    583  CA  MET X  49      -5.799 -32.237 -37.022  0.00  0.00           C
ATOM    584  HA  MET X  49      -6.759 -32.552 -36.611  0.00  0.00           H
ATOM    585  CB  MET X  49      -5.209 -31.078 -36.146  0.00  0.00           C
ATOM    586  HB2 MET X  49      -5.017 -31.473 -35.148  0.00  0.00           H
ATOM    587  HB3 MET X  49      -4.213 -30.764 -36.458  0.00  0.00           H
ATOM    588  CG  MET X  49      -6.076 -29.879 -36.060  0.00  0.00           C
ATOM    589  HG2 MET X  49      -6.328 -29.431 -37.021  0.00  0.00           H
ATOM    590  HG3 MET X  49      -7.035 -30.144 -35.616  0.00  0.00           H
ATOM    591  SD  MET X  49      -5.424 -28.470 -35.151  0.00  0.00           S
ATOM    592  CE  MET X  49      -5.880 -28.966 -33.486  0.00  0.00           C
ATOM    593  HE1 MET X  49      -6.970 -28.999 -33.488  0.00  0.00           H
ATOM    594  HE2 MET X  49      -5.400 -29.867 -33.104  0.00  0.00           H
ATOM    595  HE3 MET X  49      -5.710 -28.157 -32.776  0.00  0.00           H
ATOM    596  C   MET X  49      -6.055 -31.852 -38.428  0.00  0.00           C
ATOM    597  O   MET X  49      -5.204 -31.738 -39.333  0.00  0.00           O
ATOM    598  N   CY3 X  50      -7.362 -31.498 -38.734  0.00  0.00           N
ATOM    599  HN  CY3 X  50      -8.127 -31.585 -38.081  0.00  0.00           H
ATOM    600  CA  CY3 X  50      -7.813 -30.826 -39.937  0.00  0.00           C
ATOM    601  HA  CY3 X  50      -7.107 -31.096 -40.723  0.00  0.00           H
ATOM    602  CB  CY3 X  50      -9.045 -31.577 -40.427  0.00  0.00           C
ATOM    603  HB3 CY3 X  50      -8.897 -32.614 -40.126  0.00  0.00           H
ATOM    604  HB2 CY3 X  50      -8.928 -31.609 -41.510  0.00  0.00           H
ATOM    605  SG  CY3 X  50     -10.607 -30.863 -39.675  0.00  0.00           S
ATOM    606  C   CY3 X  50      -7.895 -29.304 -39.855  0.00  0.00           C
ATOM    607  O   CY3 X  50      -7.870 -28.675 -38.761  0.00  0.00           O
ATOM    608  N   GLN X  51      -8.035 -28.672 -40.998  0.00  0.00           N
ATOM    609  H   GLN X  51      -8.113 -29.161 -41.879  0.00  0.00           H
ATOM    610  CA  GLN X  51      -7.947 -27.213 -41.173  0.00  0.00           C
ATOM    611  HA  GLN X  51      -7.059 -27.028 -40.569  0.00  0.00           H
ATOM    612  CB  GLN X  51      -7.665 -26.961 -42.667  0.00  0.00           C
ATOM    613  HB2 GLN X  51      -6.895 -27.598 -43.101  0.00  0.00           H
ATOM    614  HB3 GLN X  51      -8.537 -27.114 -43.303  0.00  0.00           H
ATOM    615  CG  GLN X  51      -7.145 -25.547 -42.739  0.00  0.00           C
ATOM    616  HG2 GLN X  51      -7.828 -24.990 -43.381  0.00  0.00           H
ATOM    617  HG3 GLN X  51      -7.204 -25.075 -41.758  0.00  0.00           H
ATOM    618  CD  GLN X  51      -5.636 -25.343 -43.196  0.00  0.00           C
ATOM    619  OE1 GLN X  51      -4.785 -26.052 -42.659  0.00  0.00           O
ATOM    620  NE2 GLN X  51      -5.389 -24.274 -43.977  0.00  0.00           N
ATOM    621 HE21 GLN X  51      -4.471 -23.853 -43.952  0.00  0.00           H
ATOM    622 HE22 GLN X  51      -6.195 -23.747 -44.281  0.00  0.00           H
ATOM    623  C   GLN X  51      -9.206 -26.537 -40.626  0.00  0.00           C
ATOM    624  O   GLN X  51      -9.079 -25.413 -40.161  0.00  0.00           O
ATOM    625  N   ASN X  52     -10.362 -27.199 -40.544  0.00  0.00           N
ATOM    626  H   ASN X  52     -10.422 -28.125 -40.944  0.00  0.00           H
ATOM    627  CA  ASN X  52     -11.483 -26.596 -39.795  0.00  0.00           C
ATOM    628  HA  ASN X  52     -11.595 -25.581 -40.178  0.00  0.00           H
ATOM    629  CB  ASN X  52     -12.681 -27.425 -40.089  0.00  0.00           C
ATOM    630  HB2 ASN X  52     -12.556 -28.371 -39.563  0.00  0.00           H
ATOM    631  HB3 ASN X  52     -13.561 -26.973 -39.632  0.00  0.00           H
ATOM    632  CG  ASN X  52     -13.037 -27.604 -41.543  0.00  0.00           C
ATOM    633  OD1 ASN X  52     -12.878 -26.804 -42.404  0.00  0.00           O
ATOM    634  ND2 ASN X  52     -13.527 -28.722 -41.834  0.00  0.00           N
ATOM    635 HD21 ASN X  52     -13.339 -29.108 -42.748  0.00  0.00           H
ATOM    636 HD22 ASN X  52     -13.626 -29.343 -41.044  0.00  0.00           H
ATOM    637  C   ASN X  52     -11.140 -26.488 -38.295  0.00  0.00           C
ATOM    638  O   ASN X  52     -11.266 -25.457 -37.656  0.00  0.00           O
ATOM    639  N   CY3 X  53     -10.709 -27.621 -37.766  0.00  0.00           N
ATOM    640  HN  CY3 X  53     -10.640 -28.491 -38.274  0.00  0.00           H
ATOM    641  CA  CY3 X  53     -10.323 -27.791 -36.318  0.00  0.00           C
ATOM    642  HA  CY3 X  53     -11.241 -27.516 -35.797  0.00  0.00           H
ATOM    643  CB  CY3 X  53     -10.055 -29.267 -36.038  0.00  0.00           C
ATOM    644  HB3 CY3 X  53      -9.763 -29.432 -35.000  0.00  0.00           H
ATOM    645  HB2 CY3 X  53      -9.323 -29.630 -36.759  0.00  0.00           H
ATOM    646  SG  CY3 X  53     -11.639 -30.104 -36.377  0.00  0.00           S
ATOM    647  C   CY3 X  53      -9.242 -26.798 -35.911  0.00  0.00           C
ATOM    648  O   CY3 X  53      -9.420 -26.105 -34.910  0.00  0.00           O
ATOM    649  N   LYS X  54      -8.231 -26.707 -36.744  0.00  0.00           N
ATOM    650  H   LYS X  54      -8.343 -27.255 -37.585  0.00  0.00           H
ATOM    651  CA  LYS X  54      -7.092 -25.802 -36.713  0.00  0.00           C
ATOM    652  HA  LYS X  54      -6.519 -26.018 -35.812  0.00  0.00           H
ATOM    653  CB  LYS X  54      -6.251 -26.044 -37.892  0.00  0.00           C
ATOM    654  HB2 LYS X  54      -6.193 -27.119 -38.059  0.00  0.00           H
ATOM    655  HB3 LYS X  54      -6.820 -25.685 -38.750  0.00  0.00           H
ATOM    656  CG  LYS X  54      -4.861 -25.444 -37.996  0.00  0.00           C
ATOM    657  HG2 LYS X  54      -4.832 -24.356 -38.034  0.00  0.00           H
ATOM    658  HG3 LYS X  54      -4.237 -25.945 -37.255  0.00  0.00           H
ATOM    659  CD  LYS X  54      -4.301 -25.817 -39.392  0.00  0.00           C
ATOM    660  HD2 LYS X  54      -4.347 -26.899 -39.518  0.00  0.00           H
ATOM    661  HD3 LYS X  54      -4.995 -25.308 -40.061  0.00  0.00           H
ATOM    662  CE  LYS X  54      -2.842 -25.267 -39.568  0.00  0.00           C
ATOM    663  HE2 LYS X  54      -2.757 -24.216 -39.292  0.00  0.00           H
ATOM    664  HE3 LYS X  54      -2.120 -25.880 -39.030  0.00  0.00           H
ATOM    665  NZ  LYS X  54      -2.643 -25.294 -41.062  0.00  0.00           N
ATOM    666  HZ1 LYS X  54      -3.081 -26.035 -41.591  0.00  0.00           H
ATOM    667  HZ2 LYS X  54      -2.967 -24.425 -41.461  0.00  0.00           H
ATOM    668  HZ3 LYS X  54      -1.660 -25.433 -41.246  0.00  0.00           H
ATOM    669  C   LYS X  54      -7.600 -24.366 -36.661  0.00  0.00           C
ATOM    670  O   LYS X  54      -7.100 -23.822 -35.684  0.00  0.00           O
ATOM    671  N   ASN X  55      -8.490 -23.881 -37.553  0.00  0.00           N
ATOM    672  H   ASN X  55      -8.908 -24.557 -38.176  0.00  0.00           H
ATOM    673  CA  ASN X  55      -9.199 -22.592 -37.437  0.00  0.00           C
ATOM    674  HA  ASN X  55      -8.446 -21.813 -37.560  0.00  0.00           H
ATOM    675  CB  ASN X  55     -10.263 -22.375 -38.526  0.00  0.00           C
ATOM    676  HB2 ASN X  55      -9.821 -22.466 -39.519  0.00  0.00           H
ATOM    677  HB3 ASN X  55     -11.063 -23.110 -38.446  0.00  0.00           H
ATOM    678  CG  ASN X  55     -10.869 -20.982 -38.424  0.00  0.00           C
ATOM    679  OD1 ASN X  55     -12.045 -20.859 -38.269  0.00  0.00           O
ATOM    680  ND2 ASN X  55     -10.098 -19.924 -38.607  0.00  0.00           N
ATOM    681 HD21 ASN X  55     -10.493 -18.996 -38.662  0.00  0.00           H
ATOM    682 HD22 ASN X  55      -9.121 -20.100 -38.794  0.00  0.00           H
ATOM    683  C   ASN X  55      -9.827 -22.382 -36.056  0.00  0.00           C
ATOM    684  O   ASN X  55      -9.616 -21.291 -35.517  0.00  0.00           O
ATOM    685  N   CYS X  56     -10.569 -23.356 -35.515  0.00  0.00           N
ATOM    686  H   CYS X  56     -10.694 -24.199 -36.057  0.00  0.00           H
ATOM    687  CA  CYS X  56     -11.282 -23.268 -34.247  0.00  0.00           C
ATOM    688  HA  CYS X  56     -11.981 -22.432 -34.225  0.00  0.00           H
ATOM    689  CB  CYS X  56     -12.052 -24.604 -34.125  0.00  0.00           C
ATOM    690  HB2 CYS X  56     -12.450 -24.942 -35.082  0.00  0.00           H
ATOM    691  HB3 CYS X  56     -11.355 -25.390 -33.836  0.00  0.00           H
ATOM    692  SG  CYS X  56     -13.355 -24.556 -32.815  0.00  0.00           S
ATOM    693  HG  CYS X  56     -13.988 -23.404 -33.053  0.00  0.00           H
ATOM    694  C   CYS X  56     -10.320 -23.045 -33.031  0.00  0.00           C
ATOM    695  O   CYS X  56     -10.555 -22.256 -32.124  0.00  0.00           O
ATOM    696  N   PHE X  57      -9.230 -23.828 -33.021  0.00  0.00           N
ATOM    697  H   PHE X  57      -9.101 -24.504 -33.760  0.00  0.00           H
ATOM    698  CA  PHE X  57      -8.169 -23.574 -32.003  0.00  0.00           C
ATOM    699  HA  PHE X  57      -8.563 -23.518 -30.988  0.00  0.00           H
ATOM    700  CB  PHE X  57      -7.269 -24.833 -31.992  0.00  0.00           C
ATOM    701  HB2 PHE X  57      -7.061 -25.244 -32.980  0.00  0.00           H
ATOM    702  HB3 PHE X  57      -6.361 -24.424 -31.550  0.00  0.00           H
ATOM    703  CG  PHE X  57      -7.788 -25.940 -31.128  0.00  0.00           C
ATOM    704  CD1 PHE X  57      -8.659 -26.929 -31.601  0.00  0.00           C
ATOM    705  HD1 PHE X  57      -9.164 -26.846 -32.552  0.00  0.00           H
ATOM    706  CE1 PHE X  57      -9.078 -28.039 -30.855  0.00  0.00           C
ATOM    707  HE1 PHE X  57      -9.784 -28.809 -31.129  0.00  0.00           H
ATOM    708  CZ  PHE X  57      -8.562 -28.187 -29.618  0.00  0.00           C
ATOM    709  HZ  PHE X  57      -8.885 -29.082 -29.106  0.00  0.00           H
ATOM    710  CE2 PHE X  57      -7.671 -27.259 -29.033  0.00  0.00           C
ATOM    711  HE2 PHE X  57      -7.409 -27.383 -27.993  0.00  0.00           H
ATOM    712  CD2 PHE X  57      -7.275 -26.154 -29.823  0.00  0.00           C
ATOM    713  HD2 PHE X  57      -6.614 -25.413 -29.398  0.00  0.00           H
ATOM    714  C   PHE X  57      -7.316 -22.369 -32.308  0.00  0.00           C
ATOM    715  O   PHE X  57      -6.539 -21.897 -31.459  0.00  0.00           O
ATOM    716  N   LEU X  58      -7.509 -21.675 -33.460  0.00  0.00           N
ATOM    717  H   LEU X  58      -8.040 -21.999 -34.256  0.00  0.00           H
ATOM    718  CA  LEU X  58      -6.879 -20.310 -33.662  0.00  0.00           C
ATOM    719  HA  LEU X  58      -5.960 -20.150 -33.097  0.00  0.00           H
ATOM    720  CB  LEU X  58      -6.490 -20.168 -35.158  0.00  0.00           C
ATOM    721  HB2 LEU X  58      -7.357 -20.473 -35.744  0.00  0.00           H
ATOM    722  HB3 LEU X  58      -6.497 -19.115 -35.441  0.00  0.00           H
ATOM    723  CG  LEU X  58      -5.164 -20.872 -35.647  0.00  0.00           C
ATOM    724  HG  LEU X  58      -5.224 -21.877 -35.231  0.00  0.00           H
ATOM    725  CD1 LEU X  58      -5.131 -21.002 -37.193  0.00  0.00           C
ATOM    726 HD11 LEU X  58      -5.581 -20.157 -37.714  0.00  0.00           H
ATOM    727 HD12 LEU X  58      -4.069 -21.059 -37.432  0.00  0.00           H
ATOM    728 HD13 LEU X  58      -5.534 -21.965 -37.509  0.00  0.00           H
ATOM    729  CD2 LEU X  58      -3.977 -20.070 -35.141  0.00  0.00           C
ATOM    730 HD21 LEU X  58      -3.039 -20.510 -35.479  0.00  0.00           H
ATOM    731 HD22 LEU X  58      -4.124 -19.028 -35.424  0.00  0.00           H
ATOM    732 HD23 LEU X  58      -3.834 -20.233 -34.073  0.00  0.00           H
ATOM    733  C   LEU X  58      -7.818 -19.096 -33.322  0.00  0.00           C
ATOM    734  O   LEU X  58      -7.406 -17.992 -32.960  0.00  0.00           O
ATOM    735  N   GLU X  59      -9.157 -19.297 -33.334  0.00  0.00           N
ATOM    736  H   GLU X  59      -9.574 -20.184 -33.576  0.00  0.00           H
ATOM    737  CA  GLU X  59     -10.104 -18.200 -33.048  0.00  0.00           C
ATOM    738  HA  GLU X  59      -9.735 -17.265 -33.469  0.00  0.00           H
ATOM    739  CB  GLU X  59     -11.466 -18.765 -33.561  0.00  0.00           C
ATOM    740  HB2 GLU X  59     -11.318 -18.918 -34.630  0.00  0.00           H
ATOM    741  HB3 GLU X  59     -11.787 -19.700 -33.102  0.00  0.00           H
ATOM    742  CG  GLU X  59     -12.656 -17.794 -33.355  0.00  0.00           C
ATOM    743  HG2 GLU X  59     -13.489 -18.171 -33.949  0.00  0.00           H
ATOM    744  HG3 GLU X  59     -13.044 -17.882 -32.340  0.00  0.00           H
ATOM    745  CD  GLU X  59     -12.399 -16.354 -33.718  0.00  0.00           C
ATOM    746  OE1 GLU X  59     -12.636 -15.527 -32.814  0.00  0.00           O
ATOM    747  OE2 GLU X  59     -12.060 -16.003 -34.897  0.00  0.00           O
ATOM    748  C   GLU X  59     -10.268 -17.885 -31.565  0.00  0.00           C
ATOM    749  O   GLU X  59     -10.642 -18.763 -30.771  0.00  0.00           O
ATOM    750  N   CYS X  60      -9.662 -16.728 -31.090  0.00  0.00           N
ATOM    751  H   CYS X  60      -9.114 -16.271 -31.804  0.00  0.00           H
ATOM    752  CA  CYS X  60      -9.497 -16.301 -29.691  0.00  0.00           C
ATOM    753  HA  CYS X  60      -8.877 -15.404 -29.687  0.00  0.00           H
ATOM    754  CB  CYS X  60     -10.884 -15.821 -29.190  0.00  0.00           C
ATOM    755  HB2 CYS X  60     -11.578 -16.662 -29.187  0.00  0.00           H
ATOM    756  HB3 CYS X  60     -10.754 -15.361 -28.211  0.00  0.00           H
ATOM    757  SG  CYS X  60     -11.510 -14.508 -30.209  0.00  0.00           S
ATOM    758  HG  CYS X  60     -11.536 -15.286 -31.295  0.00  0.00           H
ATOM    759  C   CYS X  60      -8.911 -17.319 -28.717  0.00  0.00           C
ATOM    760  O   CYS X  60      -9.633 -17.773 -27.806  0.00  0.00           O
ATOM    761  N   ALA X  61      -7.708 -17.704 -28.877  0.00  0.00           N
ATOM    762  H   ALA X  61      -7.226 -17.342 -29.688  0.00  0.00           H
ATOM    763  CA  ALA X  61      -6.926 -18.593 -27.991  0.00  0.00           C
ATOM    764  HA  ALA X  61      -7.431 -19.546 -27.829  0.00  0.00           H
ATOM    765  CB  ALA X  61      -5.617 -18.832 -28.666  0.00  0.00           C
ATOM    766  HB1 ALA X  61      -5.186 -19.547 -27.965  0.00  0.00           H
ATOM    767  HB2 ALA X  61      -5.719 -19.235 -29.673  0.00  0.00           H
ATOM    768  HB3 ALA X  61      -5.134 -17.856 -28.717  0.00  0.00           H
ATOM    769  C   ALA X  61      -6.655 -17.957 -26.631  0.00  0.00           C
ATOM    770  O   ALA X  61      -6.686 -16.714 -26.472  0.00  0.00           O
ATOM    771  N   TYR X  62      -6.363 -18.819 -25.662  0.00  0.00           N
ATOM    772  H   TYR X  62      -6.361 -19.809 -25.866  0.00  0.00           H
ATOM    773  CA  TYR X  62      -5.926 -18.506 -24.250  0.00  0.00           C
ATOM    774  HA  TYR X  62      -5.709 -19.395 -23.658  0.00  0.00           H
ATOM    775  CB  TYR X  62      -4.581 -17.881 -24.259  0.00  0.00           C
ATOM    776  HB2 TYR X  62      -4.552 -17.177 -25.090  0.00  0.00           H
ATOM    777  HB3 TYR X  62      -4.401 -17.308 -23.349  0.00  0.00           H
ATOM    778  CG  TYR X  62      -3.498 -18.869 -24.434  0.00  0.00           C
ATOM    779  CD1 TYR X  62      -3.059 -19.537 -23.296  0.00  0.00           C
ATOM    780  HD1 TYR X  62      -3.692 -19.465 -22.424  0.00  0.00           H
ATOM    781  CE1 TYR X  62      -1.870 -20.312 -23.354  0.00  0.00           C
ATOM    782  HE1 TYR X  62      -1.536 -20.920 -22.526  0.00  0.00           H
ATOM    783  CZ  TYR X  62      -1.093 -20.361 -24.516  0.00  0.00           C
ATOM    784  OH  TYR X  62       0.013 -21.143 -24.610  0.00  0.00           O
ATOM    785  HH  TYR X  62       0.667 -20.668 -25.129  0.00  0.00           H
ATOM    786  CE2 TYR X  62      -1.449 -19.660 -25.647  0.00  0.00           C
ATOM    787  HE2 TYR X  62      -0.839 -19.718 -26.536  0.00  0.00           H
ATOM    788  CD2 TYR X  62      -2.737 -18.952 -25.650  0.00  0.00           C
ATOM    789  HD2 TYR X  62      -3.004 -18.392 -26.534  0.00  0.00           H
ATOM    790  C   TYR X  62      -7.000 -17.678 -23.515  0.00  0.00           C
ATOM    791  O   TYR X  62      -6.722 -16.822 -22.696  0.00  0.00           O
ATOM    792  N   GLN X  63      -8.287 -18.026 -23.767  0.00  0.00           N
ATOM    793  H   GLN X  63      -8.449 -18.542 -24.620  0.00  0.00           H
ATOM    794  CA  GLN X  63      -9.498 -17.362 -23.265  0.00  0.00           C
ATOM    795  HA  GLN X  63      -9.232 -16.320 -23.085  0.00  0.00           H
ATOM    796  CB  GLN X  63     -10.588 -17.358 -24.319  0.00  0.00           C
ATOM    797  HB2 GLN X  63     -11.245 -16.489 -24.292  0.00  0.00           H
ATOM    798  HB3 GLN X  63     -10.137 -17.153 -25.290  0.00  0.00           H
ATOM    799  CG  GLN X  63     -11.604 -18.555 -24.404  0.00  0.00           C
ATOM    800  HG2 GLN X  63     -11.899 -18.656 -23.359  0.00  0.00           H
ATOM    801  HG3 GLN X  63     -12.405 -18.109 -24.993  0.00  0.00           H
ATOM    802  CD  GLN X  63     -10.892 -19.788 -24.877  0.00  0.00           C
ATOM    803  OE1 GLN X  63     -11.012 -20.851 -24.287  0.00  0.00           O
ATOM    804  NE2 GLN X  63     -10.099 -19.727 -25.966  0.00  0.00           N
ATOM    805 HE21 GLN X  63      -9.552 -20.561 -26.128  0.00  0.00           H
ATOM    806 HE22 GLN X  63     -10.147 -18.958 -26.618  0.00  0.00           H
ATOM    807  C   GLN X  63      -9.922 -17.960 -21.933  0.00  0.00           C
ATOM    808  O   GLN X  63      -9.562 -19.189 -21.604  0.00  0.00           O
ATOM    809  N   TYR X  64     -10.673 -17.224 -21.103  0.00  0.00           N
ATOM    810  H   TYR X  64     -11.010 -16.349 -21.477  0.00  0.00           H
ATOM    811  CA  TYR X  64     -11.112 -17.723 -19.831  0.00  0.00           C
ATOM    812  HA  TYR X  64     -11.497 -18.720 -20.047  0.00  0.00           H
ATOM    813  CB  TYR X  64      -9.988 -17.825 -18.772  0.00  0.00           C
ATOM    814  HB2 TYR X  64     -10.360 -18.201 -17.819  0.00  0.00           H
ATOM    815  HB3 TYR X  64      -9.244 -18.516 -19.169  0.00  0.00           H
ATOM    816  CG  TYR X  64      -9.310 -16.509 -18.609  0.00  0.00           C
ATOM    817  CD1 TYR X  64      -9.710 -15.612 -17.577  0.00  0.00           C
ATOM    818  HD1 TYR X  64     -10.454 -15.927 -16.860  0.00  0.00           H
ATOM    819  CE1 TYR X  64      -9.228 -14.302 -17.569  0.00  0.00           C
ATOM    820  HE1 TYR X  64      -9.576 -13.580 -16.844  0.00  0.00           H
ATOM    821  CZ  TYR X  64      -8.278 -13.908 -18.525  0.00  0.00           C
ATOM    822  OH  TYR X  64      -7.852 -12.608 -18.497  0.00  0.00           O
ATOM    823  HH  TYR X  64      -6.897 -12.545 -18.572  0.00  0.00           H
ATOM    824  CE2 TYR X  64      -7.800 -14.791 -19.490  0.00  0.00           C
ATOM    825  HE2 TYR X  64      -7.030 -14.481 -20.181  0.00  0.00           H
ATOM    826  CD2 TYR X  64      -8.246 -16.109 -19.487  0.00  0.00           C
ATOM    827  HD2 TYR X  64      -7.885 -16.738 -20.287  0.00  0.00           H
ATOM    828  C   TYR X  64     -12.203 -16.881 -19.251  0.00  0.00           C
ATOM    829  O   TYR X  64     -12.409 -15.723 -19.632  0.00  0.00           O
ATOM    830  N   ASP X  65     -12.909 -17.450 -18.303  0.00  0.00           N
ATOM    831  H   ASP X  65     -12.594 -18.328 -17.916  0.00  0.00           H
ATOM    832  CA  ASP X  65     -14.084 -16.743 -17.635  0.00  0.00           C
ATOM    833  HA  ASP X  65     -14.271 -15.805 -18.158  0.00  0.00           H
ATOM    834  CB  ASP X  65     -15.288 -17.725 -17.666  0.00  0.00           C
ATOM    835  HB2 ASP X  65     -15.081 -18.591 -17.037  0.00  0.00           H
ATOM    836  HB3 ASP X  65     -16.196 -17.206 -17.359  0.00  0.00           H
ATOM    837  CG  ASP X  65     -15.600 -18.229 -19.075  0.00  0.00           C
ATOM    838  OD1 ASP X  65     -15.706 -19.525 -19.202  0.00  0.00           O
ATOM    839  OD2 ASP X  65     -15.667 -17.438 -20.052  0.00  0.00           O
ATOM    840  C   ASP X  65     -13.759 -16.288 -16.254  0.00  0.00           C
ATOM    841  O   ASP X  65     -12.676 -16.568 -15.746  0.00  0.00           O
ATOM    842  N   ASP X  66     -14.662 -15.564 -15.630  0.00  0.00           N
ATOM    843  H   ASP X  66     -15.595 -15.603 -16.017  0.00  0.00           H
ATOM    844  CA  ASP X  66     -14.563 -14.953 -14.348  0.00  0.00           C
ATOM    845  HA  ASP X  66     -13.716 -14.288 -14.518  0.00  0.00           H
ATOM    846  CB  ASP X  66     -15.873 -14.167 -14.045  0.00  0.00           C
ATOM    847  HB2 ASP X  66     -16.680 -14.860 -14.284  0.00  0.00           H
ATOM    848  HB3 ASP X  66     -15.881 -14.035 -12.963  0.00  0.00           H
ATOM    849  CG  ASP X  66     -15.948 -12.810 -14.628  0.00  0.00           C
ATOM    850  OD1 ASP X  66     -17.000 -12.460 -15.175  0.00  0.00           O
ATOM    851  OD2 ASP X  66     -14.911 -12.065 -14.439  0.00  0.00           O
ATOM    852  C   ASP X  66     -14.239 -16.021 -13.193  0.00  0.00           C
ATOM    853  O   ASP X  66     -14.092 -15.555 -12.048  0.00  0.00           O
ATOM    854  N   ASP X  67     -14.201 -17.364 -13.449  0.00  0.00           N
ATOM    855  H   ASP X  67     -14.247 -17.679 -14.408  0.00  0.00           H
ATOM    856  CA  ASP X  67     -13.890 -18.408 -12.396  0.00  0.00           C
ATOM    857  HA  ASP X  67     -14.156 -17.870 -11.486  0.00  0.00           H
ATOM    858  CB  ASP X  67     -14.817 -19.607 -12.635  0.00  0.00           C
ATOM    859  HB2 ASP X  67     -14.457 -20.359 -11.933  0.00  0.00           H
ATOM    860  HB3 ASP X  67     -15.823 -19.261 -12.397  0.00  0.00           H
ATOM    861  CG  ASP X  67     -14.850 -20.250 -14.004  0.00  0.00           C
ATOM    862  OD1 ASP X  67     -13.914 -19.958 -14.801  0.00  0.00           O
ATOM    863  OD2 ASP X  67     -15.899 -20.865 -14.306  0.00  0.00           O
ATOM    864  C   ASP X  67     -12.395 -18.869 -12.349  0.00  0.00           C
ATOM    865  O   ASP X  67     -11.954 -19.737 -11.572  0.00  0.00           O
ATOM    866  N   GLY X  68     -11.610 -18.328 -13.304  0.00  0.00           N
ATOM    867  H   GLY X  68     -11.990 -17.772 -14.056  0.00  0.00           H
ATOM    868  CA  GLY X  68     -10.176 -18.643 -13.515  0.00  0.00           C
ATOM    869  HA2 GLY X  68      -9.702 -17.776 -13.974  0.00  0.00           H
ATOM    870  HA3 GLY X  68      -9.780 -18.888 -12.530  0.00  0.00           H
ATOM    871  C   GLY X  68     -10.011 -19.843 -14.417  0.00  0.00           C
ATOM    872  O   GLY X  68      -8.869 -20.119 -14.810  0.00  0.00           O
ATOM    873  N   TYR X  69     -11.043 -20.557 -14.905  0.00  0.00           N
ATOM    874  H   TYR X  69     -11.950 -20.441 -14.476  0.00  0.00           H
ATOM    875  CA  TYR X  69     -10.946 -21.625 -15.886  0.00  0.00           C
ATOM    876  HA  TYR X  69      -9.905 -21.942 -15.946  0.00  0.00           H
ATOM    877  CB  TYR X  69     -11.853 -22.835 -15.397  0.00  0.00           C
ATOM    878  HB2 TYR X  69     -12.847 -22.417 -15.242  0.00  0.00           H
ATOM    879  HB3 TYR X  69     -11.958 -23.551 -16.212  0.00  0.00           H
ATOM    880  CG  TYR X  69     -11.306 -23.617 -14.166  0.00  0.00           C
ATOM    881  CD1 TYR X  69     -10.323 -24.616 -14.486  0.00  0.00           C
ATOM    882  HD1 TYR X  69     -10.306 -24.760 -15.556  0.00  0.00           H
ATOM    883  CE1 TYR X  69      -9.663 -25.302 -13.388  0.00  0.00           C
ATOM    884  HE1 TYR X  69      -8.915 -26.068 -13.525  0.00  0.00           H
ATOM    885  CZ  TYR X  69     -10.082 -25.006 -12.092  0.00  0.00           C
ATOM    886  OH  TYR X  69      -9.564 -25.660 -10.997  0.00  0.00           O
ATOM    887  HH  TYR X  69      -9.983 -25.278 -10.222  0.00  0.00           H
ATOM    888  CE2 TYR X  69     -10.933 -23.918 -11.800  0.00  0.00           C
ATOM    889  HE2 TYR X  69     -11.144 -23.634 -10.780  0.00  0.00           H
ATOM    890  CD2 TYR X  69     -11.573 -23.264 -12.838  0.00  0.00           C
ATOM    891  HD2 TYR X  69     -12.204 -22.415 -12.618  0.00  0.00           H
ATOM    892  C   TYR X  69     -11.317 -21.160 -17.309  0.00  0.00           C
ATOM    893  O   TYR X  69     -12.051 -20.210 -17.536  0.00  0.00           O
ATOM    894  N   GLN X  70     -10.769 -21.852 -18.312  0.00  0.00           N
ATOM    895  H   GLN X  70     -10.300 -22.688 -17.994  0.00  0.00           H
ATOM    896  CA  GLN X  70     -10.948 -21.639 -19.682  0.00  0.00           C
ATOM    897  HA  GLN X  70     -10.843 -20.569 -19.864  0.00  0.00           H
ATOM    898  CB  GLN X  70      -9.848 -22.326 -20.469  0.00  0.00           C
ATOM    899  HB2 GLN X  70      -9.843 -23.395 -20.255  0.00  0.00           H
ATOM    900  HB3 GLN X  70      -9.970 -22.112 -21.530  0.00  0.00           H
ATOM    901  CG  GLN X  70      -8.473 -21.779 -20.106  0.00  0.00           C
ATOM    902  HG2 GLN X  70      -8.438 -20.694 -20.013  0.00  0.00           H
ATOM    903  HG3 GLN X  70      -8.087 -22.170 -19.164  0.00  0.00           H
ATOM    904  CD  GLN X  70      -7.543 -22.099 -21.226  0.00  0.00           C
ATOM    905  OE1 GLN X  70      -6.801 -23.094 -21.330  0.00  0.00           O
ATOM    906  NE2 GLN X  70      -7.523 -21.250 -22.178  0.00  0.00           N
ATOM    907 HE21 GLN X  70      -7.334 -21.560 -23.120  0.00  0.00           H
ATOM    908 HE22 GLN X  70      -8.039 -20.403 -21.985  0.00  0.00           H
ATOM    909  C   GLN X  70     -12.486 -21.938 -20.058  0.00  0.00           C
ATOM    910  O   GLN X  70     -13.148 -22.589 -19.243  0.00  0.00           O
ATOM    911  N   SER X  71     -12.974 -21.514 -21.300  0.00  0.00           N
ATOM    912  H   SER X  71     -12.435 -20.834 -21.816  0.00  0.00           H
ATOM    913  CA  SER X  71     -14.362 -21.621 -21.806  0.00  0.00           C
ATOM    914  HA  SER X  71     -15.019 -21.652 -20.937  0.00  0.00           H
ATOM    915  CB  SER X  71     -14.632 -20.347 -22.656  0.00  0.00           C
ATOM    916  HB2 SER X  71     -13.955 -20.358 -23.510  0.00  0.00           H
ATOM    917  HB3 SER X  71     -15.656 -20.416 -23.023  0.00  0.00           H
ATOM    918  OG  SER X  71     -14.282 -19.262 -21.820  0.00  0.00           O
ATOM    919  HG  SER X  71     -14.866 -19.278 -21.059  0.00  0.00           H
ATOM    920  C   SER X  71     -14.508 -22.925 -22.664  0.00  0.00           C
ATOM    921  O   SER X  71     -15.636 -23.423 -22.687  0.00  0.00           O
ATOM    922  N   TYR X  72     -13.446 -23.354 -23.305  0.00  0.00           N
ATOM    923  H   TYR X  72     -12.551 -22.890 -23.238  0.00  0.00           H
ATOM    924  CA  TYR X  72     -13.446 -24.295 -24.430  0.00  0.00           C
ATOM    925  HA  TYR X  72     -14.452 -24.621 -24.695  0.00  0.00           H
ATOM    926  CB  TYR X  72     -12.925 -23.648 -25.701  0.00  0.00           C
ATOM    927  HB2 TYR X  72     -11.842 -23.523 -25.682  0.00  0.00           H
ATOM    928  HB3 TYR X  72     -13.055 -24.413 -26.466  0.00  0.00           H
ATOM    929  CG  TYR X  72     -13.541 -22.274 -26.093  0.00  0.00           C
ATOM    930  CD1 TYR X  72     -14.945 -22.125 -25.962  0.00  0.00           C
ATOM    931  HD1 TYR X  72     -15.529 -22.770 -25.323  0.00  0.00           H
ATOM    932  CE1 TYR X  72     -15.570 -21.072 -26.658  0.00  0.00           C
ATOM    933  HE1 TYR X  72     -16.647 -21.015 -26.707  0.00  0.00           H
ATOM    934  CZ  TYR X  72     -14.822 -20.088 -27.268  0.00  0.00           C
ATOM    935  OH  TYR X  72     -15.529 -19.036 -27.849  0.00  0.00           O
ATOM    936  HH  TYR X  72     -16.371 -18.991 -27.390  0.00  0.00           H
ATOM    937  CE2 TYR X  72     -13.374 -20.253 -27.329  0.00  0.00           C
ATOM    938  HE2 TYR X  72     -12.747 -19.511 -27.801  0.00  0.00           H
ATOM    939  CD2 TYR X  72     -12.743 -21.365 -26.850  0.00  0.00           C
ATOM    940  HD2 TYR X  72     -11.721 -21.658 -27.036  0.00  0.00           H
ATOM    941  C   TYR X  72     -12.595 -25.567 -24.281  0.00  0.00           C
ATOM    942  O   TYR X  72     -11.662 -25.639 -23.500  0.00  0.00           O
ATOM    943  N   CY3 X  73     -12.937 -26.669 -25.077  0.00  0.00           N
ATOM    944  HN  CY3 X  73     -13.719 -26.669 -25.716  0.00  0.00           H
ATOM    945  CA  CY3 X  73     -12.329 -27.939 -24.881  0.00  0.00           C
ATOM    946  HA  CY3 X  73     -12.247 -28.086 -23.804  0.00  0.00           H
ATOM    947  CB  CY3 X  73     -13.353 -28.947 -25.367  0.00  0.00           C
ATOM    948  HB3 CY3 X  73     -13.706 -28.566 -26.325  0.00  0.00           H
ATOM    949  HB2 CY3 X  73     -14.209 -28.873 -24.697  0.00  0.00           H
ATOM    950  SG  CY3 X  73     -12.767 -30.626 -25.574  0.00  0.00           S
ATOM    951  C   CY3 X  73     -10.926 -28.129 -25.467  0.00  0.00           C
ATOM    952  O   CY3 X  73     -10.644 -27.662 -26.590  0.00  0.00           O
ATOM    953  N   THR X  74      -9.957 -28.645 -24.697  0.00  0.00           N
ATOM    954  H   THR X  74     -10.241 -28.990 -23.791  0.00  0.00           H
ATOM    955  CA  THR X  74      -8.562 -28.977 -25.165  0.00  0.00           C
ATOM    956  HA  THR X  74      -8.161 -28.051 -25.578  0.00  0.00           H
ATOM    957  CB  THR X  74      -7.741 -29.380 -23.872  0.00  0.00           C
ATOM    958  HB  THR X  74      -6.850 -29.847 -24.291  0.00  0.00           H
ATOM    959  CG2 THR X  74      -7.222 -28.229 -23.121  0.00  0.00           C
ATOM    960 HG21 THR X  74      -8.016 -27.686 -22.607  0.00  0.00           H
ATOM    961 HG22 THR X  74      -6.530 -28.554 -22.344  0.00  0.00           H
ATOM    962 HG23 THR X  74      -6.686 -27.572 -23.805  0.00  0.00           H
ATOM    963  OG1 THR X  74      -8.462 -30.254 -23.110  0.00  0.00           O
ATOM    964  HG1 THR X  74      -9.274 -29.773 -22.936  0.00  0.00           H
ATOM    965  C   THR X  74      -8.510 -30.101 -26.243  0.00  0.00           C
ATOM    966  O   THR X  74      -7.540 -30.065 -26.970  0.00  0.00           O
ATOM    967  N   ILE X  75      -9.453 -30.956 -26.328  0.00  0.00           N
ATOM    968  H   ILE X  75     -10.281 -30.996 -25.751  0.00  0.00           H
ATOM    969  CA  ILE X  75      -9.421 -31.915 -27.472  0.00  0.00           C
ATOM    970  HA  ILE X  75      -8.392 -32.117 -27.768  0.00  0.00           H
ATOM    971  CB  ILE X  75      -9.987 -33.281 -27.019  0.00  0.00           C
ATOM    972  HB  ILE X  75     -11.042 -33.226 -26.753  0.00  0.00           H
ATOM    973  CG2 ILE X  75      -9.869 -34.159 -28.293  0.00  0.00           C
ATOM    974 HG21 ILE X  75     -10.333 -35.104 -28.010  0.00  0.00           H
ATOM    975 HG22 ILE X  75     -10.553 -33.853 -29.084  0.00  0.00           H
ATOM    976 HG23 ILE X  75      -8.860 -34.295 -28.684  0.00  0.00           H
ATOM    977  CG1 ILE X  75      -9.196 -34.118 -25.935  0.00  0.00           C
ATOM    978 HG12 ILE X  75      -9.561 -35.143 -26.000  0.00  0.00           H
ATOM    979 HG13 ILE X  75      -8.117 -34.167 -26.078  0.00  0.00           H
ATOM    980  CD1 ILE X  75      -9.648 -33.656 -24.563  0.00  0.00           C
ATOM    981 HD11 ILE X  75      -9.392 -32.604 -24.434  0.00  0.00           H
ATOM    982 HD12 ILE X  75     -10.734 -33.746 -24.524  0.00  0.00           H
ATOM    983 HD13 ILE X  75      -9.075 -34.192 -23.806  0.00  0.00           H
ATOM    984  C   ILE X  75     -10.055 -31.449 -28.800  0.00  0.00           C
ATOM    985  O   ILE X  75      -9.356 -31.581 -29.829  0.00  0.00           O
ATOM    986  N   CY3 X  76     -11.273 -30.818 -28.868  0.00  0.00           N
ATOM    987  HN  CY3 X  76     -11.770 -30.744 -27.992  0.00  0.00           H
ATOM    988  CA  CY3 X  76     -12.068 -30.531 -30.075  0.00  0.00           C
ATOM    989  HA  CY3 X  76     -11.568 -30.892 -30.973  0.00  0.00           H
ATOM    990  CB  CY3 X  76     -13.339 -31.283 -29.959  0.00  0.00           C
ATOM    991  HB3 CY3 X  76     -13.104 -32.322 -29.729  0.00  0.00           H
ATOM    992  HB2 CY3 X  76     -13.783 -31.278 -30.954  0.00  0.00           H
ATOM    993  SG  CY3 X  76     -14.487 -30.541 -28.743  0.00  0.00           S
ATOM    994  C   CY3 X  76     -12.243 -29.029 -30.276  0.00  0.00           C
ATOM    995  O   CY3 X  76     -12.425 -28.568 -31.424  0.00  0.00           O
ATOM    996  N   CYS X  77     -12.245 -28.305 -29.192  0.00  0.00           N
ATOM    997  H   CYS X  77     -12.102 -28.810 -28.329  0.00  0.00           H
ATOM    998  CA  CYS X  77     -12.702 -26.963 -29.004  0.00  0.00           C
ATOM    999  HA  CYS X  77     -12.547 -26.574 -27.997  0.00  0.00           H
ATOM   1000  CB  CYS X  77     -11.774 -26.065 -29.800  0.00  0.00           C
ATOM   1001  HB2 CYS X  77     -10.758 -26.449 -29.719  0.00  0.00           H
ATOM   1002  HB3 CYS X  77     -12.052 -26.011 -30.853  0.00  0.00           H
ATOM   1003  SG  CYS X  77     -11.728 -24.339 -29.319  0.00  0.00           S
ATOM   1004  HG  CYS X  77     -12.865 -24.074 -29.969  0.00  0.00           H
ATOM   1005  C   CYS X  77     -14.193 -26.614 -29.409  0.00  0.00           C
ATOM   1006  O   CYS X  77     -14.630 -25.464 -29.150  0.00  0.00           O
ATOM   1007  N   GLY X  78     -15.005 -27.511 -29.945  0.00  0.00           N
ATOM   1008  H   GLY X  78     -14.629 -28.448 -29.976  0.00  0.00           H
ATOM   1009  CA  GLY X  78     -16.306 -27.260 -30.495  0.00  0.00           C
ATOM   1010  HA2 GLY X  78     -16.479 -26.277 -30.934  0.00  0.00           H
ATOM   1011  HA3 GLY X  78     -16.397 -27.915 -31.361  0.00  0.00           H
ATOM   1012  C   GLY X  78     -17.533 -27.681 -29.675  0.00  0.00           C
ATOM   1013  O   GLY X  78     -18.707 -27.566 -30.099  0.00  0.00           O
ATOM   1014  N   GLY X  79     -17.334 -28.029 -28.429  0.00  0.00           N
ATOM   1015  H   GLY X  79     -16.431 -28.162 -27.995  0.00  0.00           H
ATOM   1016  CA  GLY X  79     -18.418 -28.413 -27.443  0.00  0.00           C
ATOM   1017  HA2 GLY X  79     -19.133 -29.060 -27.950  0.00  0.00           H
ATOM   1018  HA3 GLY X  79     -17.974 -29.012 -26.648  0.00  0.00           H
ATOM   1019  C   GLY X  79     -19.144 -27.164 -26.930  0.00  0.00           C
ATOM   1020  O   GLY X  79     -18.476 -26.165 -26.766  0.00  0.00           O
ATOM   1021  N   ARG X  80     -20.511 -27.267 -26.773  0.00  0.00           N
ATOM   1022  H   ARG X  80     -20.988 -28.061 -27.176  0.00  0.00           H
ATOM   1023  CA  ARG X  80     -21.261 -26.186 -26.153  0.00  0.00           C
ATOM   1024  HA  ARG X  80     -20.609 -25.312 -26.148  0.00  0.00           H
ATOM   1025  CB  ARG X  80     -22.576 -25.882 -26.930  0.00  0.00           C
ATOM   1026  HB2 ARG X  80     -23.235 -26.750 -26.912  0.00  0.00           H
ATOM   1027  HB3 ARG X  80     -23.044 -24.997 -26.497  0.00  0.00           H
ATOM   1028  CG  ARG X  80     -22.321 -25.393 -28.395  0.00  0.00           C
ATOM   1029  HG2 ARG X  80     -22.062 -24.335 -28.358  0.00  0.00           H
ATOM   1030  HG3 ARG X  80     -21.528 -25.975 -28.863  0.00  0.00           H
ATOM   1031  CD  ARG X  80     -23.663 -25.430 -29.103  0.00  0.00           C
ATOM   1032  HD2 ARG X  80     -23.968 -26.460 -29.285  0.00  0.00           H
ATOM   1033  HD3 ARG X  80     -24.329 -24.974 -28.369  0.00  0.00           H
ATOM   1034  NE  ARG X  80     -23.624 -24.758 -30.404  0.00  0.00           N
ATOM   1035  HE  ARG X  80     -22.743 -24.512 -30.833  0.00  0.00           H
ATOM   1036  CZ  ARG X  80     -24.536 -24.906 -31.359  0.00  0.00           C
ATOM   1037  NH1 ARG X  80     -25.656 -25.517 -31.155  0.00  0.00           N
ATOM   1038 HH11 ARG X  80     -25.795 -26.025 -30.294  0.00  0.00           H
ATOM   1039 HH12 ARG X  80     -26.426 -25.465 -31.807  0.00  0.00           H
ATOM   1040  NH2 ARG X  80     -24.465 -24.394 -32.561  0.00  0.00           N
ATOM   1041 HH21 ARG X  80     -23.765 -23.668 -32.619  0.00  0.00           H
ATOM   1042 HH22 ARG X  80     -25.156 -24.460 -33.294  0.00  0.00           H
ATOM   1043  C   ARG X  80     -21.548 -26.424 -24.664  0.00  0.00           C
ATOM   1044  O   ARG X  80     -21.790 -25.434 -23.930  0.00  0.00           O
ATOM   1045  N   GLU X  81     -21.213 -27.595 -24.156  0.00  0.00           N
ATOM   1046  H   GLU X  81     -20.888 -28.310 -24.791  0.00  0.00           H
ATOM   1047  CA  GLU X  81     -21.272 -27.839 -22.681  0.00  0.00           C
ATOM   1048  HA  GLU X  81     -21.279 -26.913 -22.106  0.00  0.00           H
ATOM   1049  CB  GLU X  81     -22.404 -28.814 -22.152  0.00  0.00           C
ATOM   1050  HB2 GLU X  81     -22.458 -29.720 -22.756  0.00  0.00           H
ATOM   1051  HB3 GLU X  81     -22.366 -29.075 -21.095  0.00  0.00           H
ATOM   1052  CG  GLU X  81     -23.728 -28.065 -22.262  0.00  0.00           C
ATOM   1053  HG2 GLU X  81     -24.402 -28.571 -21.570  0.00  0.00           H
ATOM   1054  HG3 GLU X  81     -23.632 -27.061 -21.850  0.00  0.00           H
ATOM   1055  CD  GLU X  81     -24.254 -27.983 -23.701  0.00  0.00           C
ATOM   1056  OE1 GLU X  81     -24.215 -29.008 -24.459  0.00  0.00           O
ATOM   1057  OE2 GLU X  81     -24.708 -26.868 -24.074  0.00  0.00           O
ATOM   1058  C   GLU X  81     -19.881 -28.464 -22.303  0.00  0.00           C
ATOM   1059  O   GLU X  81     -19.430 -29.435 -22.925  0.00  0.00           O
ATOM   1060  N   VAL X  82     -19.148 -28.000 -21.266  0.00  0.00           N
ATOM   1061  H   VAL X  82     -19.571 -27.286 -20.690  0.00  0.00           H
ATOM   1062  CA  VAL X  82     -17.764 -28.362 -21.003  0.00  0.00           C
ATOM   1063  HA  VAL X  82     -17.572 -29.351 -21.419  0.00  0.00           H
ATOM   1064  CB  VAL X  82     -16.812 -27.333 -21.580  0.00  0.00           C
ATOM   1065  HB  VAL X  82     -16.664 -26.483 -20.914  0.00  0.00           H
ATOM   1066  CG1 VAL X  82     -15.387 -27.872 -21.692  0.00  0.00           C
ATOM   1067 HG11 VAL X  82     -15.290 -28.540 -22.548  0.00  0.00           H
ATOM   1068 HG12 VAL X  82     -14.701 -27.057 -21.919  0.00  0.00           H
ATOM   1069 HG13 VAL X  82     -14.961 -28.399 -20.838  0.00  0.00           H
ATOM   1070  CG2 VAL X  82     -17.172 -26.821 -22.970  0.00  0.00           C
ATOM   1071 HG21 VAL X  82     -18.084 -26.227 -22.919  0.00  0.00           H
ATOM   1072 HG22 VAL X  82     -16.481 -26.072 -23.358  0.00  0.00           H
ATOM   1073 HG23 VAL X  82     -17.328 -27.637 -23.675  0.00  0.00           H
ATOM   1074  C   VAL X  82     -17.396 -28.550 -19.496  0.00  0.00           C
ATOM   1075  O   VAL X  82     -17.865 -27.798 -18.632  0.00  0.00           O
ATOM   1076  N   LEU X  83     -16.520 -29.480 -19.161  0.00  0.00           N
ATOM   1077  H   LEU X  83     -16.033 -29.970 -19.898  0.00  0.00           H
ATOM   1078  CA  LEU X  83     -16.010 -29.769 -17.830  0.00  0.00           C
ATOM   1079  HA  LEU X  83     -16.663 -29.250 -17.129  0.00  0.00           H
ATOM   1080  CB  LEU X  83     -16.064 -31.278 -17.571  0.00  0.00           C
ATOM   1081  HB2 LEU X  83     -15.428 -31.847 -18.249  0.00  0.00           H
ATOM   1082  HB3 LEU X  83     -15.520 -31.507 -16.654  0.00  0.00           H
ATOM   1083  CG  LEU X  83     -17.388 -31.968 -17.586  0.00  0.00           C
ATOM   1084  HG  LEU X  83     -17.737 -31.821 -18.608  0.00  0.00           H
ATOM   1085  CD1 LEU X  83     -17.106 -33.386 -17.273  0.00  0.00           C
ATOM   1086 HD11 LEU X  83     -16.612 -33.905 -18.094  0.00  0.00           H
ATOM   1087 HD12 LEU X  83     -16.696 -33.497 -16.269  0.00  0.00           H
ATOM   1088 HD13 LEU X  83     -18.111 -33.790 -17.146  0.00  0.00           H
ATOM   1089  CD2 LEU X  83     -18.412 -31.400 -16.646  0.00  0.00           C
ATOM   1090 HD21 LEU X  83     -18.936 -30.699 -17.295  0.00  0.00           H
ATOM   1091 HD22 LEU X  83     -19.110 -32.178 -16.338  0.00  0.00           H
ATOM   1092 HD23 LEU X  83     -17.964 -30.941 -15.764  0.00  0.00           H
ATOM   1093  C   LEU X  83     -14.638 -29.092 -17.621  0.00  0.00           C
ATOM   1094  O   LEU X  83     -13.799 -29.117 -18.458  0.00  0.00           O
ATOM   1095  N   MET X  84     -14.539 -28.582 -16.405  0.00  0.00           N
ATOM   1096  H   MET X  84     -15.342 -28.648 -15.795  0.00  0.00           H
ATOM   1097  CA  MET X  84     -13.386 -27.998 -15.832  0.00  0.00           C
ATOM   1098  HA  MET X  84     -12.740 -27.574 -16.600  0.00  0.00           H
ATOM   1099  CB  MET X  84     -13.882 -26.941 -14.864  0.00  0.00           C
ATOM   1100  HB2 MET X  84     -14.560 -27.397 -14.143  0.00  0.00           H
ATOM   1101  HB3 MET X  84     -13.061 -26.494 -14.303  0.00  0.00           H
ATOM   1102  CG  MET X  84     -14.657 -25.798 -15.490  0.00  0.00           C
ATOM   1103  HG2 MET X  84     -13.951 -25.025 -15.793  0.00  0.00           H
ATOM   1104  HG3 MET X  84     -15.132 -26.088 -16.427  0.00  0.00           H
ATOM   1105  SD  MET X  84     -15.931 -25.037 -14.522  0.00  0.00           S
ATOM   1106  CE  MET X  84     -14.879 -24.253 -13.251  0.00  0.00           C
ATOM   1107  HE1 MET X  84     -15.482 -23.981 -12.385  0.00  0.00           H
ATOM   1108  HE2 MET X  84     -14.047 -24.874 -12.918  0.00  0.00           H
ATOM   1109  HE3 MET X  84     -14.411 -23.359 -13.664  0.00  0.00           H
ATOM   1110  C   MET X  84     -12.459 -28.983 -15.094  0.00  0.00           C
ATOM   1111  O   MET X  84     -12.979 -29.793 -14.258  0.00  0.00           O
ATOM   1112  N   CY3 X  85     -11.121 -28.958 -15.319  0.00  0.00           N
ATOM   1113  HN  CY3 X  85     -10.787 -28.365 -16.066  0.00  0.00           H
ATOM   1114  CA  CY3 X  85     -10.070 -29.471 -14.405  0.00  0.00           C
ATOM   1115  HA  CY3 X  85     -10.046 -30.544 -14.598  0.00  0.00           H
ATOM   1116  CB  CY3 X  85      -8.741 -28.922 -14.905  0.00  0.00           C
ATOM   1117  HB3 CY3 X  85      -8.480 -27.882 -14.710  0.00  0.00           H
ATOM   1118  HB2 CY3 X  85      -8.730 -29.095 -15.981  0.00  0.00           H
ATOM   1119  SG  CY3 X  85      -7.267 -29.971 -14.332  0.00  0.00           S
ATOM   1120  C   CY3 X  85     -10.291 -29.148 -12.957  0.00  0.00           C
ATOM   1121  O   CY3 X  85     -11.100 -28.357 -12.628  0.00  0.00           O
ATOM   1122  N   GLY X  86      -9.457 -29.745 -12.128  0.00  0.00           N
ATOM   1123  H   GLY X  86      -8.916 -30.457 -12.598  0.00  0.00           H
ATOM   1124  CA  GLY X  86      -9.387 -29.353 -10.714  0.00  0.00           C
ATOM   1125  HA2 GLY X  86     -10.228 -28.688 -10.517  0.00  0.00           H
ATOM   1126  HA3 GLY X  86      -9.474 -30.215 -10.054  0.00  0.00           H
ATOM   1127  C   GLY X  86      -8.088 -28.736 -10.372  0.00  0.00           C
ATOM   1128  O   GLY X  86      -7.896 -28.260  -9.252  0.00  0.00           O
ATOM   1129  N   ASN X  87      -7.166 -28.591 -11.359  0.00  0.00           N
ATOM   1130  H   ASN X  87      -7.342 -29.123 -12.199  0.00  0.00           H
ATOM   1131  CA  ASN X  87      -5.831 -28.103 -11.100  0.00  0.00           C
ATOM   1132  HA  ASN X  87      -5.644 -28.040 -10.028  0.00  0.00           H
ATOM   1133  CB  ASN X  87      -4.679 -29.081 -11.524  0.00  0.00           C
ATOM   1134  HB2 ASN X  87      -4.826 -30.048 -11.042  0.00  0.00           H
ATOM   1135  HB3 ASN X  87      -4.799 -29.238 -12.596  0.00  0.00           H
ATOM   1136  CG  ASN X  87      -3.273 -28.605 -11.305  0.00  0.00           C
ATOM   1137  OD1 ASN X  87      -3.039 -27.549 -10.675  0.00  0.00           O
ATOM   1138  ND2 ASN X  87      -2.312 -29.244 -11.823  0.00  0.00           N
ATOM   1139 HD21 ASN X  87      -1.405 -28.859 -11.603  0.00  0.00           H
ATOM   1140 HD22 ASN X  87      -2.412 -30.170 -12.214  0.00  0.00           H
ATOM   1141  C   ASN X  87      -5.685 -26.635 -11.553  0.00  0.00           C
ATOM   1142  O   ASN X  87      -5.823 -26.342 -12.695  0.00  0.00           O
ATOM   1143  N   ASN X  88      -5.453 -25.679 -10.714  0.00  0.00           N
ATOM   1144  H   ASN X  88      -5.438 -25.922  -9.734  0.00  0.00           H
ATOM   1145  CA  ASN X  88      -5.325 -24.234 -10.976  0.00  0.00           C
ATOM   1146  HA  ASN X  88      -6.003 -23.945 -11.779  0.00  0.00           H
ATOM   1147  CB  ASN X  88      -5.720 -23.400  -9.752  0.00  0.00           C
ATOM   1148  HB2 ASN X  88      -4.858 -23.165  -9.127  0.00  0.00           H
ATOM   1149  HB3 ASN X  88      -5.972 -22.470 -10.261  0.00  0.00           H
ATOM   1150  CG  ASN X  88      -6.882 -23.935  -8.946  0.00  0.00           C
ATOM   1151  OD1 ASN X  88      -6.682 -24.755  -8.085  0.00  0.00           O
ATOM   1152  ND2 ASN X  88      -8.074 -23.643  -9.351  0.00  0.00           N
ATOM   1153 HD21 ASN X  88      -8.858 -24.005  -8.826  0.00  0.00           H
ATOM   1154 HD22 ASN X  88      -8.294 -23.153 -10.206  0.00  0.00           H
ATOM   1155  C   ASN X  88      -3.871 -23.925 -11.405  0.00  0.00           C
ATOM   1156  O   ASN X  88      -3.618 -22.725 -11.533  0.00  0.00           O
ATOM   1157  N   ASN X  89      -2.901 -24.871 -11.538  0.00  0.00           N
ATOM   1158  H   ASN X  89      -3.202 -25.819 -11.365  0.00  0.00           H
ATOM   1159  CA  ASN X  89      -1.635 -24.784 -12.339  0.00  0.00           C
ATOM   1160  HA  ASN X  89      -1.174 -23.806 -12.199  0.00  0.00           H
ATOM   1161  CB  ASN X  89      -0.674 -25.842 -11.658  0.00  0.00           C
ATOM   1162  HB2 ASN X  89      -0.979 -26.034 -10.629  0.00  0.00           H
ATOM   1163  HB3 ASN X  89      -0.864 -26.724 -12.270  0.00  0.00           H
ATOM   1164  CG  ASN X  89       0.759 -25.379 -11.765  0.00  0.00           C
ATOM   1165  OD1 ASN X  89       1.458 -25.314 -10.728  0.00  0.00           O
ATOM   1166  ND2 ASN X  89       1.232 -24.927 -12.872  0.00  0.00           N
ATOM   1167 HD21 ASN X  89       1.966 -24.234 -12.860  0.00  0.00           H
ATOM   1168 HD22 ASN X  89       0.654 -24.951 -13.700  0.00  0.00           H
ATOM   1169  C   ASN X  89      -1.861 -24.884 -13.866  0.00  0.00           C
ATOM   1170  O   ASN X  89      -0.949 -24.688 -14.610  0.00  0.00           O
ATOM   1171  N   CY3 X  90      -3.121 -25.207 -14.257  0.00  0.00           N
ATOM   1172  HN  CY3 X  90      -3.789 -25.166 -13.500  0.00  0.00           H
ATOM   1173  CA  CY3 X  90      -3.511 -25.699 -15.541  0.00  0.00           C
ATOM   1174  HA  CY3 X  90      -2.702 -25.640 -16.269  0.00  0.00           H
ATOM   1175  CB  CY3 X  90      -3.804 -27.208 -15.302  0.00  0.00           C
ATOM   1176  HB3 CY3 X  90      -4.405 -27.402 -14.413  0.00  0.00           H
ATOM   1177  HB2 CY3 X  90      -2.897 -27.812 -15.282  0.00  0.00           H
ATOM   1178  SG  CY3 X  90      -4.768 -27.858 -16.650  0.00  0.00           S
ATOM   1179  C   CY3 X  90      -4.639 -24.796 -16.129  0.00  0.00           C
ATOM   1180  O   CY3 X  90      -4.531 -24.109 -17.201  0.00  0.00           O
ATOM   1181  N   CYS X  91      -5.695 -24.711 -15.370  0.00  0.00           N
ATOM   1182  H   CYS X  91      -5.651 -25.170 -14.471  0.00  0.00           H
ATOM   1183  CA  CYS X  91      -6.952 -24.037 -15.656  0.00  0.00           C
ATOM   1184  HA  CYS X  91      -7.630 -24.220 -14.823  0.00  0.00           H
ATOM   1185  CB  CYS X  91      -6.692 -22.490 -15.558  0.00  0.00           C
ATOM   1186  HB2 CYS X  91      -5.984 -22.173 -16.324  0.00  0.00           H
ATOM   1187  HB3 CYS X  91      -7.625 -21.953 -15.731  0.00  0.00           H
ATOM   1188  SG  CYS X  91      -6.130 -22.054 -13.935  0.00  0.00           S
ATOM   1189  HG  CYS X  91      -6.580 -20.798 -13.868  0.00  0.00           H
ATOM   1190  C   CYS X  91      -7.647 -24.442 -16.926  0.00  0.00           C
ATOM   1191  O   CYS X  91      -8.587 -23.757 -17.327  0.00  0.00           O
ATOM   1192  N   ARG X  92      -7.261 -25.475 -17.634  0.00  0.00           N
ATOM   1193  H   ARG X  92      -6.500 -25.981 -17.203  0.00  0.00           H
ATOM   1194  CA  ARG X  92      -7.875 -25.928 -18.865  0.00  0.00           C
ATOM   1195  HA  ARG X  92      -8.144 -25.112 -19.536  0.00  0.00           H
ATOM   1196  CB  ARG X  92      -6.853 -26.709 -19.592  0.00  0.00           C
ATOM   1197  HB2 ARG X  92      -6.315 -27.423 -18.968  0.00  0.00           H
ATOM   1198  HB3 ARG X  92      -7.248 -27.313 -20.409  0.00  0.00           H
ATOM   1199  CG  ARG X  92      -5.929 -25.724 -20.345  0.00  0.00           C
ATOM   1200  HG2 ARG X  92      -6.443 -25.423 -21.258  0.00  0.00           H
ATOM   1201  HG3 ARG X  92      -5.575 -24.937 -19.679  0.00  0.00           H
ATOM   1202  CD  ARG X  92      -4.677 -26.499 -20.764  0.00  0.00           C
ATOM   1203  HD2 ARG X  92      -4.928 -27.414 -21.300  0.00  0.00           H
ATOM   1204  HD3 ARG X  92      -4.096 -25.675 -21.180  0.00  0.00           H
ATOM   1205  NE  ARG X  92      -3.893 -27.079 -19.624  0.00  0.00           N
ATOM   1206  HE  ARG X  92      -4.327 -27.175 -18.718  0.00  0.00           H
ATOM   1207  CZ  ARG X  92      -2.703 -27.622 -19.643  0.00  0.00           C
ATOM   1208  NH1 ARG X  92      -2.022 -27.866 -20.733  0.00  0.00           N
ATOM   1209 HH11 ARG X  92      -2.503 -27.686 -21.603  0.00  0.00           H
ATOM   1210 HH12 ARG X  92      -1.016 -27.955 -20.729  0.00  0.00           H
ATOM   1211  NH2 ARG X  92      -2.221 -27.863 -18.468  0.00  0.00           N
ATOM   1212 HH21 ARG X  92      -2.717 -27.569 -17.639  0.00  0.00           H
ATOM   1213 HH22 ARG X  92      -1.328 -28.315 -18.331  0.00  0.00           H
ATOM   1214  C   ARG X  92      -9.203 -26.598 -18.683  0.00  0.00           C
ATOM   1215  O   ARG X  92      -9.533 -27.200 -17.659  0.00  0.00           O
ATOM   1216  N   CYS X  93      -9.907 -26.802 -19.789  0.00  0.00           N
ATOM   1217  H   CYS X  93      -9.522 -26.391 -20.627  0.00  0.00           H
ATOM   1218  CA  CYS X  93     -11.148 -27.472 -19.822  0.00  0.00           C
ATOM   1219  HA  CYS X  93     -11.358 -27.984 -18.883  0.00  0.00           H
ATOM   1220  CB  CYS X  93     -12.195 -26.344 -19.980  0.00  0.00           C
ATOM   1221  HB2 CYS X  93     -12.075 -25.635 -20.799  0.00  0.00           H
ATOM   1222  HB3 CYS X  93     -13.192 -26.765 -20.112  0.00  0.00           H
ATOM   1223  SG  CYS X  93     -12.397 -25.363 -18.475  0.00  0.00           S
ATOM   1224  HG  CYS X  93     -12.970 -24.259 -18.961  0.00  0.00           H
ATOM   1225  C   CYS X  93     -11.295 -28.532 -20.949  0.00  0.00           C
ATOM   1226  O   CYS X  93     -10.500 -28.509 -21.886  0.00  0.00           O
ATOM   1227  N   PHE X  94     -12.241 -29.451 -20.725  0.00  0.00           N
ATOM   1228  H   PHE X  94     -12.532 -29.590 -19.768  0.00  0.00           H
ATOM   1229  CA  PHE X  94     -12.610 -30.608 -21.595  0.00  0.00           C
ATOM   1230  HA  PHE X  94     -12.163 -30.494 -22.582  0.00  0.00           H
ATOM   1231  CB  PHE X  94     -11.786 -31.810 -21.025  0.00  0.00           C
ATOM   1232  HB2 PHE X  94     -11.936 -32.650 -21.705  0.00  0.00           H
ATOM   1233  HB3 PHE X  94     -10.735 -31.533 -21.097  0.00  0.00           H
ATOM   1234  CG  PHE X  94     -12.182 -32.261 -19.650  0.00  0.00           C
ATOM   1235  CD1 PHE X  94     -11.699 -31.697 -18.470  0.00  0.00           C
ATOM   1236  HD1 PHE X  94     -11.148 -30.768 -18.474  0.00  0.00           H
ATOM   1237  CE1 PHE X  94     -11.868 -32.321 -17.237  0.00  0.00           C
ATOM   1238  HE1 PHE X  94     -11.511 -31.879 -16.318  0.00  0.00           H
ATOM   1239  CZ  PHE X  94     -12.599 -33.487 -17.183  0.00  0.00           C
ATOM   1240  HZ  PHE X  94     -12.718 -33.981 -16.230  0.00  0.00           H
ATOM   1241  CE2 PHE X  94     -13.129 -34.085 -18.338  0.00  0.00           C
ATOM   1242  HE2 PHE X  94     -13.679 -35.013 -18.304  0.00  0.00           H
ATOM   1243  CD2 PHE X  94     -12.890 -33.455 -19.606  0.00  0.00           C
ATOM   1244  HD2 PHE X  94     -13.328 -33.920 -20.476  0.00  0.00           H
ATOM   1245  C   PHE X  94     -14.132 -31.017 -21.739  0.00  0.00           C
ATOM   1246  O   PHE X  94     -14.818 -30.956 -20.754  0.00  0.00           O
ATOM   1247  N   CY3 X  95     -14.580 -31.471 -22.946  0.00  0.00           N
ATOM   1248  HN  CY3 X  95     -13.944 -31.414 -23.729  0.00  0.00           H
ATOM   1249  CA  CY3 X  95     -16.004 -31.905 -23.147  0.00  0.00           C
ATOM   1250  HA  CY3 X  95     -16.484 -31.359 -22.335  0.00  0.00           H
ATOM   1251  CB  CY3 X  95     -16.562 -31.239 -24.463  0.00  0.00           C
ATOM   1252  HB3 CY3 X  95     -16.078 -30.295 -24.715  0.00  0.00           H
ATOM   1253  HB2 CY3 X  95     -17.617 -31.016 -24.306  0.00  0.00           H
ATOM   1254  SG  CY3 X  95     -16.320 -32.397 -25.849  0.00  0.00           S
ATOM   1255  C   CY3 X  95     -16.179 -33.440 -22.977  0.00  0.00           C
ATOM   1256  O   CY3 X  95     -15.268 -34.218 -23.252  0.00  0.00           O
ATOM   1257  N   VAL X  96     -17.396 -33.826 -22.610  0.00  0.00           N
ATOM   1258  H   VAL X  96     -17.925 -33.080 -22.181  0.00  0.00           H
ATOM   1259  CA  VAL X  96     -17.804 -35.121 -22.471  0.00  0.00           C
ATOM   1260  HA  VAL X  96     -17.023 -35.771 -22.078  0.00  0.00           H
ATOM   1261  CB  VAL X  96     -18.961 -35.151 -21.413  0.00  0.00           C
ATOM   1262  HB  VAL X  96     -19.707 -34.394 -21.654  0.00  0.00           H
ATOM   1263  CG1 VAL X  96     -19.673 -36.513 -21.362  0.00  0.00           C
ATOM   1264 HG11 VAL X  96     -19.917 -36.837 -22.374  0.00  0.00           H
ATOM   1265 HG12 VAL X  96     -19.090 -37.290 -20.867  0.00  0.00           H
ATOM   1266 HG13 VAL X  96     -20.615 -36.315 -20.850  0.00  0.00           H
ATOM   1267  CG2 VAL X  96     -18.553 -34.854 -20.002  0.00  0.00           C
ATOM   1268 HG21 VAL X  96     -17.827 -34.048 -20.109  0.00  0.00           H
ATOM   1269 HG22 VAL X  96     -19.363 -34.604 -19.317  0.00  0.00           H
ATOM   1270 HG23 VAL X  96     -18.010 -35.703 -19.586  0.00  0.00           H
ATOM   1271  C   VAL X  96     -17.994 -35.832 -23.825  0.00  0.00           C
ATOM   1272  O   VAL X  96     -17.864 -37.013 -23.887  0.00  0.00           O
ATOM   1273  N   GLU X  97     -18.210 -35.110 -24.918  0.00  0.00           N
ATOM   1274  H   GLU X  97     -18.231 -34.100 -24.949  0.00  0.00           H
ATOM   1275  CA  GLU X  97     -18.400 -35.772 -26.250  0.00  0.00           C
ATOM   1276  HA  GLU X  97     -19.058 -36.623 -26.074  0.00  0.00           H
ATOM   1277  CB  GLU X  97     -19.177 -34.899 -27.256  0.00  0.00           C
ATOM   1278  HB2 GLU X  97     -18.523 -34.036 -27.380  0.00  0.00           H
ATOM   1279  HB3 GLU X  97     -19.352 -35.391 -28.213  0.00  0.00           H
ATOM   1280  CG  GLU X  97     -20.560 -34.429 -26.721  0.00  0.00           C
ATOM   1281  HG2 GLU X  97     -21.242 -34.063 -27.488  0.00  0.00           H
ATOM   1282  HG3 GLU X  97     -21.086 -35.290 -26.308  0.00  0.00           H
ATOM   1283  CD  GLU X  97     -20.559 -33.307 -25.695  0.00  0.00           C
ATOM   1284  OE1 GLU X  97     -21.610 -33.138 -25.041  0.00  0.00           O
ATOM   1285  OE2 GLU X  97     -19.545 -32.567 -25.521  0.00  0.00           O
ATOM   1286  C   GLU X  97     -17.129 -36.337 -26.866  0.00  0.00           C
ATOM   1287  O   GLU X  97     -17.149 -37.389 -27.520  0.00  0.00           O
ATOM   1288  N   CY3 X  98     -15.989 -35.777 -26.391  0.00  0.00           N
ATOM   1289  HN  CY3 X  98     -16.149 -34.956 -25.826  0.00  0.00           H
ATOM   1290  CA  CY3 X  98     -14.677 -36.355 -26.520  0.00  0.00           C
ATOM   1291  HA  CY3 X  98     -14.509 -36.829 -27.487  0.00  0.00           H
ATOM   1292  CB  CY3 X  98     -13.662 -35.250 -26.226  0.00  0.00           C
ATOM   1293  HB3 CY3 X  98     -12.701 -35.710 -25.996  0.00  0.00           H
ATOM   1294  HB2 CY3 X  98     -13.853 -34.721 -25.292  0.00  0.00           H
ATOM   1295  SG  CY3 X  98     -13.602 -34.104 -27.650  0.00  0.00           S
ATOM   1296  C   CY3 X  98     -14.582 -37.580 -25.610  0.00  0.00           C
ATOM   1297  O   CY3 X  98     -14.399 -38.648 -26.125  0.00  0.00           O
ATOM   1298  N   VAL X  99     -14.710 -37.429 -24.274  0.00  0.00           N
ATOM   1299  H   VAL X  99     -14.956 -36.508 -23.942  0.00  0.00           H
ATOM   1300  CA  VAL X  99     -14.558 -38.613 -23.378  0.00  0.00           C
ATOM   1301  HA  VAL X  99     -13.546 -38.919 -23.644  0.00  0.00           H
ATOM   1302  CB  VAL X  99     -14.701 -38.161 -21.867  0.00  0.00           C
ATOM   1303  HB  VAL X  99     -15.691 -37.731 -21.714  0.00  0.00           H
ATOM   1304  CG1 VAL X  99     -14.504 -39.326 -20.833  0.00  0.00           C
ATOM   1305 HG11 VAL X  99     -15.430 -39.901 -20.827  0.00  0.00           H
ATOM   1306 HG12 VAL X  99     -13.558 -39.860 -20.919  0.00  0.00           H
ATOM   1307 HG13 VAL X  99     -14.459 -38.847 -19.854  0.00  0.00           H
ATOM   1308  CG2 VAL X  99     -13.696 -37.114 -21.377  0.00  0.00           C
ATOM   1309 HG21 VAL X  99     -12.684 -37.403 -21.662  0.00  0.00           H
ATOM   1310 HG22 VAL X  99     -13.798 -36.231 -22.007  0.00  0.00           H
ATOM   1311 HG23 VAL X  99     -13.830 -36.743 -20.361  0.00  0.00           H
ATOM   1312  C   VAL X  99     -15.382 -39.890 -23.678  0.00  0.00           C
ATOM   1313  O   VAL X  99     -14.768 -40.949 -23.796  0.00  0.00           O
ATOM   1314  N   ASP X 100     -16.714 -39.789 -23.948  0.00  0.00           N
ATOM   1315  H   ASP X 100     -17.193 -38.908 -23.831  0.00  0.00           H
ATOM   1316  CA  ASP X 100     -17.629 -40.920 -24.303  0.00  0.00           C
ATOM   1317  HA  ASP X 100     -17.811 -41.569 -23.446  0.00  0.00           H
ATOM   1318  CB  ASP X 100     -18.976 -40.292 -24.692  0.00  0.00           C
ATOM   1319  HB2 ASP X 100     -18.712 -39.310 -25.085  0.00  0.00           H
ATOM   1320  HB3 ASP X 100     -19.463 -40.890 -25.463  0.00  0.00           H
ATOM   1321  CG  ASP X 100     -19.943 -40.036 -23.550  0.00  0.00           C
ATOM   1322  OD1 ASP X 100     -21.108 -40.071 -23.943  0.00  0.00           O
ATOM   1323  OD2 ASP X 100     -19.490 -40.004 -22.394  0.00  0.00           O
ATOM   1324  C   ASP X 100     -17.094 -41.818 -25.375  0.00  0.00           C
ATOM   1325  O   ASP X 100     -17.333 -43.048 -25.457  0.00  0.00           O
ATOM   1326  N   LEU X 101     -16.487 -41.120 -26.324  0.00  0.00           N
ATOM   1327  H   LEU X 101     -16.334 -40.123 -26.379  0.00  0.00           H
ATOM   1328  CA  LEU X 101     -16.023 -41.719 -27.558  0.00  0.00           C
ATOM   1329  HA  LEU X 101     -16.488 -42.690 -27.733  0.00  0.00           H
ATOM   1330  CB  LEU X 101     -16.283 -40.817 -28.726  0.00  0.00           C
ATOM   1331  HB2 LEU X 101     -17.322 -40.489 -28.696  0.00  0.00           H
ATOM   1332  HB3 LEU X 101     -15.654 -39.933 -28.621  0.00  0.00           H
ATOM   1333  CG  LEU X 101     -15.934 -41.409 -30.099  0.00  0.00           C
ATOM   1334  HG  LEU X 101     -15.054 -42.047 -30.010  0.00  0.00           H
ATOM   1335  CD1 LEU X 101     -17.129 -42.099 -30.788  0.00  0.00           C
ATOM   1336 HD11 LEU X 101     -17.947 -41.387 -30.895  0.00  0.00           H
ATOM   1337 HD12 LEU X 101     -16.819 -42.428 -31.780  0.00  0.00           H
ATOM   1338 HD13 LEU X 101     -17.455 -42.995 -30.261  0.00  0.00           H
ATOM   1339  CD2 LEU X 101     -15.502 -40.229 -31.045  0.00  0.00           C
ATOM   1340 HD21 LEU X 101     -16.174 -39.372 -31.095  0.00  0.00           H
ATOM   1341 HD22 LEU X 101     -14.553 -39.886 -30.631  0.00  0.00           H
ATOM   1342 HD23 LEU X 101     -15.472 -40.529 -32.092  0.00  0.00           H
ATOM   1343  C   LEU X 101     -14.547 -42.089 -27.457  0.00  0.00           C
ATOM   1344  O   LEU X 101     -14.210 -43.251 -27.692  0.00  0.00           O
ATOM   1345  N   LEU X 102     -13.606 -41.212 -27.113  0.00  0.00           N
ATOM   1346  H   LEU X 102     -13.999 -40.327 -26.827  0.00  0.00           H
ATOM   1347  CA  LEU X 102     -12.133 -41.282 -27.061  0.00  0.00           C
ATOM   1348  HA  LEU X 102     -11.736 -41.905 -27.863  0.00  0.00           H
ATOM   1349  CB  LEU X 102     -11.645 -39.791 -27.323  0.00  0.00           C
ATOM   1350  HB2 LEU X 102     -12.206 -39.187 -26.610  0.00  0.00           H
ATOM   1351  HB3 LEU X 102     -10.597 -39.618 -27.081  0.00  0.00           H
ATOM   1352  CG  LEU X 102     -11.951 -39.200 -28.744  0.00  0.00           C
ATOM   1353  HG  LEU X 102     -12.992 -39.467 -28.924  0.00  0.00           H
ATOM   1354  CD1 LEU X 102     -11.690 -37.682 -28.794  0.00  0.00           C
ATOM   1355 HD11 LEU X 102     -11.955 -37.341 -29.795  0.00  0.00           H
ATOM   1356 HD12 LEU X 102     -12.360 -37.228 -28.065  0.00  0.00           H
ATOM   1357 HD13 LEU X 102     -10.639 -37.525 -28.551  0.00  0.00           H
ATOM   1358  CD2 LEU X 102     -10.976 -39.849 -29.806  0.00  0.00           C
ATOM   1359 HD21 LEU X 102     -11.227 -39.394 -30.764  0.00  0.00           H
ATOM   1360 HD22 LEU X 102      -9.925 -39.699 -29.563  0.00  0.00           H
ATOM   1361 HD23 LEU X 102     -11.132 -40.911 -29.997  0.00  0.00           H
ATOM   1362  C   LEU X 102     -11.502 -41.984 -25.859  0.00  0.00           C
ATOM   1363  O   LEU X 102     -10.542 -42.758 -25.943  0.00  0.00           O
ATOM   1364  N   VAL X 103     -12.095 -41.884 -24.626  0.00  0.00           N
ATOM   1365  H   VAL X 103     -12.877 -41.245 -24.606  0.00  0.00           H
ATOM   1366  CA  VAL X 103     -11.857 -42.779 -23.475  0.00  0.00           C
ATOM   1367  HA  VAL X 103     -10.854 -43.194 -23.576  0.00  0.00           H
ATOM   1368  CB  VAL X 103     -11.868 -41.956 -22.134  0.00  0.00           C
ATOM   1369  HB  VAL X 103     -12.879 -41.621 -21.901  0.00  0.00           H
ATOM   1370  CG1 VAL X 103     -11.291 -42.708 -20.956  0.00  0.00           C
ATOM   1371 HG11 VAL X 103     -11.197 -41.979 -20.151  0.00  0.00           H
ATOM   1372 HG12 VAL X 103     -12.026 -43.481 -20.732  0.00  0.00           H
ATOM   1373 HG13 VAL X 103     -10.308 -43.099 -21.217  0.00  0.00           H
ATOM   1374  CG2 VAL X 103     -11.166 -40.641 -22.223  0.00  0.00           C
ATOM   1375 HG21 VAL X 103     -11.089 -39.993 -21.351  0.00  0.00           H
ATOM   1376 HG22 VAL X 103     -10.119 -40.792 -22.487  0.00  0.00           H
ATOM   1377 HG23 VAL X 103     -11.574 -40.098 -23.075  0.00  0.00           H
ATOM   1378  C   VAL X 103     -12.857 -43.930 -23.386  0.00  0.00           C
ATOM   1379  O   VAL X 103     -12.402 -45.051 -23.044  0.00  0.00           O
ATOM   1380  N   GLY X 104     -14.102 -43.737 -23.789  0.00  0.00           N
ATOM   1381  H   GLY X 104     -14.362 -42.785 -24.004  0.00  0.00           H
ATOM   1382  CA  GLY X 104     -15.142 -44.768 -23.909  0.00  0.00           C
ATOM   1383  HA2 GLY X 104     -15.310 -44.662 -24.980  0.00  0.00           H
ATOM   1384  HA3 GLY X 104     -14.752 -45.733 -23.583  0.00  0.00           H
ATOM   1385  C   GLY X 104     -16.437 -44.573 -23.135  0.00  0.00           C
ATOM   1386  O   GLY X 104     -16.582 -43.580 -22.390  0.00  0.00           O
ATOM   1387  N   PRO X 105     -17.468 -45.490 -23.242  0.00  0.00           N
ATOM   1388  CD  PRO X 105     -17.535 -46.669 -24.148  0.00  0.00           C
ATOM   1389  HD2 PRO X 105     -16.672 -47.326 -24.040  0.00  0.00           H
ATOM   1390  HD3 PRO X 105     -17.661 -46.308 -25.169  0.00  0.00           H
ATOM   1391  CG  PRO X 105     -18.850 -47.369 -23.584  0.00  0.00           C
ATOM   1392  HG2 PRO X 105     -18.686 -48.111 -22.803  0.00  0.00           H
ATOM   1393  HG3 PRO X 105     -19.414 -47.942 -24.320  0.00  0.00           H
ATOM   1394  CB  PRO X 105     -19.795 -46.225 -23.162  0.00  0.00           C
ATOM   1395  HB2 PRO X 105     -20.609 -46.480 -22.484  0.00  0.00           H
ATOM   1396  HB3 PRO X 105     -20.173 -45.658 -24.012  0.00  0.00           H
ATOM   1397  CA  PRO X 105     -18.730 -45.269 -22.556  0.00  0.00           C
ATOM   1398  HA  PRO X 105     -19.050 -44.234 -22.678  0.00  0.00           H
ATOM   1399  C   PRO X 105     -18.647 -45.591 -21.008  0.00  0.00           C
ATOM   1400  O   PRO X 105     -17.988 -46.518 -20.578  0.00  0.00           O
ATOM   1401  N   GLY X 106     -19.396 -44.739 -20.247  0.00  0.00           N
ATOM   1402  H   GLY X 106     -19.884 -44.005 -20.740  0.00  0.00           H
ATOM   1403  CA  GLY X 106     -19.425 -44.715 -18.744  0.00  0.00           C
ATOM   1404  HA2 GLY X 106     -20.294 -44.152 -18.402  0.00  0.00           H
ATOM   1405  HA3 GLY X 106     -19.721 -45.728 -18.471  0.00  0.00           H
ATOM   1406  C   GLY X 106     -18.148 -44.115 -18.087  0.00  0.00           C
ATOM   1407  O   GLY X 106     -18.079 -43.850 -16.863  0.00  0.00           O
ATOM   1408  N   ALA X 107     -17.180 -43.790 -18.984  0.00  0.00           N
ATOM   1409  H   ALA X 107     -17.178 -44.079 -19.952  0.00  0.00           H
ATOM   1410  CA  ALA X 107     -15.836 -43.373 -18.533  0.00  0.00           C
ATOM   1411  HA  ALA X 107     -15.405 -44.010 -17.760  0.00  0.00           H
ATOM   1412  CB  ALA X 107     -14.800 -43.485 -19.738  0.00  0.00           C
ATOM   1413  HB1 ALA X 107     -13.855 -43.500 -19.196  0.00  0.00           H
ATOM   1414  HB2 ALA X 107     -14.965 -44.473 -20.167  0.00  0.00           H
ATOM   1415  HB3 ALA X 107     -14.865 -42.778 -20.565  0.00  0.00           H
ATOM   1416  C   ALA X 107     -15.754 -41.839 -18.015  0.00  0.00           C
ATOM   1417  O   ALA X 107     -14.870 -41.483 -17.239  0.00  0.00           O
ATOM   1418  N   ALA X 108     -16.685 -41.000 -18.467  0.00  0.00           N
ATOM   1419  H   ALA X 108     -17.456 -41.334 -19.028  0.00  0.00           H
ATOM   1420  CA  ALA X 108     -16.841 -39.637 -17.972  0.00  0.00           C
ATOM   1421  HA  ALA X 108     -15.904 -39.086 -18.049  0.00  0.00           H
ATOM   1422  CB  ALA X 108     -17.717 -38.803 -18.961  0.00  0.00           C
ATOM   1423  HB1 ALA X 108     -17.138 -38.823 -19.885  0.00  0.00           H
ATOM   1424  HB2 ALA X 108     -18.677 -39.300 -19.102  0.00  0.00           H
ATOM   1425  HB3 ALA X 108     -17.920 -37.750 -18.763  0.00  0.00           H
ATOM   1426  C   ALA X 108     -17.464 -39.491 -16.603  0.00  0.00           C
ATOM   1427  O   ALA X 108     -17.187 -38.614 -15.843  0.00  0.00           O
ATOM   1428  N   GLN X 109     -18.340 -40.446 -16.220  0.00  0.00           N
ATOM   1429  H   GLN X 109     -18.652 -41.137 -16.887  0.00  0.00           H
ATOM   1430  CA  GLN X 109     -19.116 -40.394 -14.948  0.00  0.00           C
ATOM   1431  HA  GLN X 109     -19.869 -39.610 -15.036  0.00  0.00           H
ATOM   1432  CB  GLN X 109     -19.746 -41.795 -14.895  0.00  0.00           C
ATOM   1433  HB2 GLN X 109     -20.362 -41.879 -15.791  0.00  0.00           H
ATOM   1434  HB3 GLN X 109     -18.915 -42.489 -15.017  0.00  0.00           H
ATOM   1435  CG  GLN X 109     -20.525 -41.966 -13.599  0.00  0.00           C
ATOM   1436  HG2 GLN X 109     -19.957 -41.958 -12.669  0.00  0.00           H
ATOM   1437  HG3 GLN X 109     -21.206 -41.115 -13.577  0.00  0.00           H
ATOM   1438  CD  GLN X 109     -21.259 -43.302 -13.706  0.00  0.00           C
ATOM   1439  OE1 GLN X 109     -20.632 -44.406 -13.862  0.00  0.00           O
ATOM   1440  NE2 GLN X 109     -22.588 -43.302 -13.781  0.00  0.00           N
ATOM   1441 HE21 GLN X 109     -23.202 -44.104 -13.795  0.00  0.00           H
ATOM   1442 HE22 GLN X 109     -23.110 -42.438 -13.750  0.00  0.00           H
ATOM   1443  C   GLN X 109     -18.286 -40.071 -13.729  0.00  0.00           C
ATOM   1444  O   GLN X 109     -18.603 -39.216 -12.926  0.00  0.00           O
ATOM   1445  N   ALA X 110     -17.100 -40.735 -13.688  0.00  0.00           N
ATOM   1446  H   ALA X 110     -17.030 -41.553 -14.275  0.00  0.00           H
ATOM   1447  CA  ALA X 110     -16.039 -40.513 -12.671  0.00  0.00           C
ATOM   1448  HA  ALA X 110     -16.514 -40.725 -11.713  0.00  0.00           H
ATOM   1449  CB  ALA X 110     -14.816 -41.552 -12.862  0.00  0.00           C
ATOM   1450  HB1 ALA X 110     -15.190 -42.573 -12.784  0.00  0.00           H
ATOM   1451  HB2 ALA X 110     -14.430 -41.555 -13.882  0.00  0.00           H
ATOM   1452  HB3 ALA X 110     -13.957 -41.267 -12.255  0.00  0.00           H
ATOM   1453  C   ALA X 110     -15.455 -39.095 -12.631  0.00  0.00           C
ATOM   1454  O   ALA X 110     -15.214 -38.578 -11.534  0.00  0.00           O
ATOM   1455  N   ALA X 111     -15.132 -38.513 -13.823  0.00  0.00           N
ATOM   1456  H   ALA X 111     -15.082 -39.131 -14.621  0.00  0.00           H
ATOM   1457  CA  ALA X 111     -14.790 -37.110 -13.891  0.00  0.00           C
ATOM   1458  HA  ALA X 111     -13.957 -36.941 -13.208  0.00  0.00           H
ATOM   1459  CB  ALA X 111     -14.151 -36.854 -15.306  0.00  0.00           C
ATOM   1460  HB1 ALA X 111     -13.415 -37.612 -15.576  0.00  0.00           H
ATOM   1461  HB2 ALA X 111     -14.861 -36.586 -16.088  0.00  0.00           H
ATOM   1462  HB3 ALA X 111     -13.683 -35.874 -15.220  0.00  0.00           H
ATOM   1463  C   ALA X 111     -15.878 -36.193 -13.489  0.00  0.00           C
ATOM   1464  O   ALA X 111     -15.620 -35.217 -12.829  0.00  0.00           O
ATOM   1465  N   ILE X 112     -17.159 -36.542 -13.694  0.00  0.00           N
ATOM   1466  H   ILE X 112     -17.297 -37.280 -14.370  0.00  0.00           H
ATOM   1467  CA  ILE X 112     -18.313 -35.729 -13.343  0.00  0.00           C
ATOM   1468  HA  ILE X 112     -18.100 -34.700 -13.631  0.00  0.00           H
ATOM   1469  CB  ILE X 112     -19.524 -36.237 -14.142  0.00  0.00           C
ATOM   1470  HB  ILE X 112     -19.614 -37.320 -14.063  0.00  0.00           H
ATOM   1471  CG2 ILE X 112     -20.869 -35.598 -13.696  0.00  0.00           C
ATOM   1472 HG21 ILE X 112     -21.718 -35.996 -14.252  0.00  0.00           H
ATOM   1473 HG22 ILE X 112     -21.098 -35.915 -12.678  0.00  0.00           H
ATOM   1474 HG23 ILE X 112     -20.830 -34.509 -13.679  0.00  0.00           H
ATOM   1475  CG1 ILE X 112     -19.428 -35.897 -15.655  0.00  0.00           C
ATOM   1476 HG12 ILE X 112     -19.413 -34.826 -15.860  0.00  0.00           H
ATOM   1477 HG13 ILE X 112     -18.378 -36.047 -15.906  0.00  0.00           H
ATOM   1478  CD1 ILE X 112     -20.286 -36.773 -16.532  0.00  0.00           C
ATOM   1479 HD11 ILE X 112     -21.323 -36.463 -16.399  0.00  0.00           H
ATOM   1480 HD12 ILE X 112     -20.164 -36.493 -17.579  0.00  0.00           H
ATOM   1481 HD13 ILE X 112     -20.113 -37.836 -16.368  0.00  0.00           H
ATOM   1482  C   ILE X 112     -18.613 -35.802 -11.823  0.00  0.00           C
ATOM   1483  O   ILE X 112     -18.707 -34.860 -11.051  0.00  0.00           O
ATOM   1484  N   LYS X 113     -18.663 -37.000 -11.229  0.00  0.00           N
ATOM   1485  H   LYS X 113     -18.441 -37.870 -11.692  0.00  0.00           H
ATOM   1486  CA  LYS X 113     -18.870 -37.204  -9.705  0.00  0.00           C
ATOM   1487  HA  LYS X 113     -19.701 -36.573  -9.390  0.00  0.00           H
ATOM   1488  CB  LYS X 113     -19.339 -38.577  -9.371  0.00  0.00           C
ATOM   1489  HB2 LYS X 113     -19.706 -38.580  -8.345  0.00  0.00           H
ATOM   1490  HB3 LYS X 113     -20.116 -38.882 -10.071  0.00  0.00           H
ATOM   1491  CG  LYS X 113     -18.184 -39.600  -9.427  0.00  0.00           C
ATOM   1492  HG2 LYS X 113     -17.616 -39.668 -10.355  0.00  0.00           H
ATOM   1493  HG3 LYS X 113     -17.554 -39.418  -8.556  0.00  0.00           H
ATOM   1494  CD  LYS X 113     -18.820 -40.985  -9.321  0.00  0.00           C
ATOM   1495  HD2 LYS X 113     -19.290 -41.188 -10.282  0.00  0.00           H
ATOM   1496  HD3 LYS X 113     -18.001 -41.704  -9.319  0.00  0.00           H
ATOM   1497  CE  LYS X 113     -19.822 -41.225  -8.173  0.00  0.00           C
ATOM   1498  HE2 LYS X 113     -19.300 -41.307  -7.220  0.00  0.00           H
ATOM   1499  HE3 LYS X 113     -20.513 -40.385  -8.098  0.00  0.00           H
ATOM   1500  NZ  LYS X 113     -20.520 -42.541  -8.437  0.00  0.00           N
ATOM   1501  HZ1 LYS X 113     -21.101 -42.384  -9.248  0.00  0.00           H
ATOM   1502  HZ2 LYS X 113     -19.893 -43.269  -8.748  0.00  0.00           H
ATOM   1503  HZ3 LYS X 113     -20.935 -42.922  -7.599  0.00  0.00           H
ATOM   1504  C   LYS X 113     -17.613 -36.654  -8.898  0.00  0.00           C
ATOM   1505  O   LYS X 113     -17.795 -36.183  -7.783  0.00  0.00           O
ATOM   1506  N   GLU X 114     -16.375 -36.725  -9.399  0.00  0.00           N
ATOM   1507  H   GLU X 114     -16.311 -37.202 -10.287  0.00  0.00           H
ATOM   1508  CA  GLU X 114     -15.100 -36.435  -8.563  0.00  0.00           C
ATOM   1509  HA  GLU X 114     -15.371 -36.684  -7.537  0.00  0.00           H
ATOM   1510  CB  GLU X 114     -13.990 -37.370  -8.916  0.00  0.00           C
ATOM   1511  HB2 GLU X 114     -13.721 -37.207  -9.960  0.00  0.00           H
ATOM   1512  HB3 GLU X 114     -13.066 -37.037  -8.443  0.00  0.00           H
ATOM   1513  CG  GLU X 114     -14.299 -38.867  -8.649  0.00  0.00           C
ATOM   1514  HG2 GLU X 114     -15.131 -39.234  -9.250  0.00  0.00           H
ATOM   1515  HG3 GLU X 114     -13.487 -39.483  -9.033  0.00  0.00           H
ATOM   1516  CD  GLU X 114     -14.405 -39.288  -7.182  0.00  0.00           C
ATOM   1517  OE1 GLU X 114     -14.855 -40.419  -6.876  0.00  0.00           O
ATOM   1518  OE2 GLU X 114     -14.066 -38.523  -6.253  0.00  0.00           O
ATOM   1519  C   GLU X 114     -14.615 -34.994  -8.529  0.00  0.00           C
ATOM   1520  O   GLU X 114     -14.561 -34.379  -9.586  0.00  0.00           O
ATOM   1521  N   ASP X 115     -14.332 -34.429  -7.338  0.00  0.00           N
ATOM   1522  H   ASP X 115     -14.668 -34.843  -6.481  0.00  0.00           H
ATOM   1523  CA  ASP X 115     -13.773 -33.050  -7.115  0.00  0.00           C
ATOM   1524  HA  ASP X 115     -13.281 -32.717  -8.029  0.00  0.00           H
ATOM   1525  CB  ASP X 115     -15.003 -32.083  -6.904  0.00  0.00           C
ATOM   1526  HB2 ASP X 115     -15.736 -32.641  -6.321  0.00  0.00           H
ATOM   1527  HB3 ASP X 115     -14.632 -31.151  -6.479  0.00  0.00           H
ATOM   1528  CG  ASP X 115     -15.655 -31.791  -8.257  0.00  0.00           C
ATOM   1529  OD1 ASP X 115     -14.990 -30.996  -8.978  0.00  0.00           O
ATOM   1530  OD2 ASP X 115     -16.805 -32.274  -8.581  0.00  0.00           O
ATOM   1531  C   ASP X 115     -12.769 -32.909  -5.996  0.00  0.00           C
ATOM   1532  O   ASP X 115     -13.064 -33.369  -4.908  0.00  0.00           O
ATOM   1533  N   PRO X 116     -11.648 -32.101  -6.119  0.00  0.00           N
ATOM   1534  CD  PRO X 116     -10.877 -31.625  -4.986  0.00  0.00           C
ATOM   1535  HD2 PRO X 116     -10.184 -32.405  -4.670  0.00  0.00           H
ATOM   1536  HD3 PRO X 116     -11.458 -31.325  -4.114  0.00  0.00           H
ATOM   1537  CG  PRO X 116     -10.090 -30.330  -5.523  0.00  0.00           C
ATOM   1538  HG2 PRO X 116      -9.166 -30.065  -5.009  0.00  0.00           H
ATOM   1539  HG3 PRO X 116     -10.809 -29.519  -5.634  0.00  0.00           H
ATOM   1540  CB  PRO X 116      -9.827 -30.826  -7.004  0.00  0.00           C
ATOM   1541  HB2 PRO X 116      -8.958 -31.479  -7.085  0.00  0.00           H
ATOM   1542  HB3 PRO X 116      -9.755 -29.924  -7.612  0.00  0.00           H
ATOM   1543  CA  PRO X 116     -11.043 -31.616  -7.407  0.00  0.00           C
ATOM   1544  HA  PRO X 116     -11.725 -30.919  -7.894  0.00  0.00           H
ATOM   1545  C   PRO X 116     -10.611 -32.797  -8.330  0.00  0.00           C
ATOM   1546  O   PRO X 116     -10.419 -33.897  -7.893  0.00  0.00           O
ATOM   1547  N   TRP X 117     -10.572 -32.585  -9.648  0.00  0.00           N
ATOM   1548  H   TRP X 117     -10.803 -31.609  -9.766  0.00  0.00           H
ATOM   1549  CA  TRP X 117     -10.228 -33.545 -10.721  0.00  0.00           C
ATOM   1550  HA  TRP X 117     -10.242 -34.586 -10.400  0.00  0.00           H
ATOM   1551  CB  TRP X 117     -11.302 -33.354 -11.869  0.00  0.00           C
ATOM   1552  HB2 TRP X 117     -12.310 -33.503 -11.481  0.00  0.00           H
ATOM   1553  HB3 TRP X 117     -11.241 -32.300 -12.138  0.00  0.00           H
ATOM   1554  CG  TRP X 117     -11.175 -34.274 -13.014  0.00  0.00           C
ATOM   1555  CD1 TRP X 117     -10.782 -34.001 -14.342  0.00  0.00           C
ATOM   1556  HD1 TRP X 117     -10.593 -33.020 -14.751  0.00  0.00           H
ATOM   1557  NE1 TRP X 117     -10.741 -35.192 -15.038  0.00  0.00           N
ATOM   1558  HE1 TRP X 117     -10.293 -35.319 -15.935  0.00  0.00           H
ATOM   1559  CE2 TRP X 117     -10.919 -36.306 -14.182  0.00  0.00           C
ATOM   1560  CZ2 TRP X 117     -10.953 -37.654 -14.433  0.00  0.00           C
ATOM   1561  HZ2 TRP X 117     -10.805 -38.042 -15.430  0.00  0.00           H
ATOM   1562  CH2 TRP X 117     -11.206 -38.518 -13.404  0.00  0.00           C
ATOM   1563  HH2 TRP X 117     -11.385 -39.582 -13.464  0.00  0.00           H
ATOM   1564  CZ3 TRP X 117     -11.545 -38.094 -12.083  0.00  0.00           C
ATOM   1565  HZ3 TRP X 117     -11.870 -38.739 -11.280  0.00  0.00           H
ATOM   1566  CE3 TRP X 117     -11.506 -36.710 -11.879  0.00  0.00           C
ATOM   1567  HE3 TRP X 117     -11.750 -36.291 -10.914  0.00  0.00           H
ATOM   1568  CD2 TRP X 117     -11.170 -35.790 -12.920  0.00  0.00           C
ATOM   1569  C   TRP X 117      -8.808 -33.218 -11.354  0.00  0.00           C
ATOM   1570  O   TRP X 117      -8.190 -32.217 -11.045  0.00  0.00           O
ATOM   1571  N   ASN X 118      -8.206 -34.115 -12.177  0.00  0.00           N
ATOM   1572  H   ASN X 118      -8.793 -34.884 -12.468  0.00  0.00           H
ATOM   1573  CA  ASN X 118      -7.075 -33.741 -13.062  0.00  0.00           C
ATOM   1574  HA  ASN X 118      -6.977 -32.657 -13.106  0.00  0.00           H
ATOM   1575  CB  ASN X 118      -5.791 -34.323 -12.502  0.00  0.00           C
ATOM   1576  HB2 ASN X 118      -5.882 -35.361 -12.181  0.00  0.00           H
ATOM   1577  HB3 ASN X 118      -5.042 -34.297 -13.293  0.00  0.00           H
ATOM   1578  CG  ASN X 118      -4.993 -33.655 -11.369  0.00  0.00           C
ATOM   1579  OD1 ASN X 118      -4.885 -34.189 -10.316  0.00  0.00           O
ATOM   1580  ND2 ASN X 118      -4.465 -32.413 -11.450  0.00  0.00           N
ATOM   1581 HD21 ASN X 118      -4.100 -31.952 -10.629  0.00  0.00           H
ATOM   1582 HD22 ASN X 118      -4.546 -31.918 -12.327  0.00  0.00           H
ATOM   1583  C   ASN X 118      -7.514 -34.144 -14.502  0.00  0.00           C
ATOM   1584  O   ASN X 118      -7.846 -35.273 -14.815  0.00  0.00           O
ATOM   1585  N   CY3 X 119      -7.425 -33.166 -15.433  0.00  0.00           N
ATOM   1586  HN  CY3 X 119      -7.227 -32.217 -15.151  0.00  0.00           H
ATOM   1587  CA  CY3 X 119      -7.620 -33.440 -16.850  0.00  0.00           C
ATOM   1588  HA  CY3 X 119      -8.627 -33.817 -17.026  0.00  0.00           H
ATOM   1589  CB  CY3 X 119      -7.745 -32.010 -17.508  0.00  0.00           C
ATOM   1590  HB3 CY3 X 119      -8.418 -31.348 -16.962  0.00  0.00           H
ATOM   1591  HB2 CY3 X 119      -8.279 -32.125 -18.451  0.00  0.00           H
ATOM   1592  SG  CY3 X 119      -6.078 -31.270 -17.812  0.00  0.00           S
ATOM   1593  C   CY3 X 119      -6.587 -34.371 -17.464  0.00  0.00           C
ATOM   1594  O   CY3 X 119      -5.717 -34.914 -16.762  0.00  0.00           O
ATOM   1595  N   TYR X 120      -6.689 -34.460 -18.809  0.00  0.00           N
ATOM   1596  H   TYR X 120      -7.489 -34.005 -19.226  0.00  0.00           H
ATOM   1597  CA  TYR X 120      -5.864 -35.267 -19.697  0.00  0.00           C
ATOM   1598  HA  TYR X 120      -5.465 -36.175 -19.245  0.00  0.00           H
ATOM   1599  CB  TYR X 120      -6.769 -35.780 -20.851  0.00  0.00           C
ATOM   1600  HB2 TYR X 120      -6.951 -34.948 -21.531  0.00  0.00           H
ATOM   1601  HB3 TYR X 120      -6.250 -36.629 -21.296  0.00  0.00           H
ATOM   1602  CG  TYR X 120      -8.078 -36.249 -20.302  0.00  0.00           C
ATOM   1603  CD1 TYR X 120      -8.175 -37.558 -19.693  0.00  0.00           C
ATOM   1604  HD1 TYR X 120      -7.310 -38.184 -19.535  0.00  0.00           H
ATOM   1605  CE1 TYR X 120      -9.370 -38.015 -19.114  0.00  0.00           C
ATOM   1606  HE1 TYR X 120      -9.388 -38.895 -18.487  0.00  0.00           H
ATOM   1607  CZ  TYR X 120     -10.479 -37.186 -19.165  0.00  0.00           C
ATOM   1608  OH  TYR X 120     -11.610 -37.531 -18.600  0.00  0.00           O
ATOM   1609  HH  TYR X 120     -11.540 -38.379 -18.156  0.00  0.00           H
ATOM   1610  CE2 TYR X 120     -10.447 -35.950 -19.813  0.00  0.00           C
ATOM   1611  HE2 TYR X 120     -11.323 -35.318 -19.834  0.00  0.00           H
ATOM   1612  CD2 TYR X 120      -9.212 -35.463 -20.286  0.00  0.00           C
ATOM   1613  HD2 TYR X 120      -9.128 -34.502 -20.772  0.00  0.00           H
ATOM   1614  C   TYR X 120      -4.587 -34.618 -20.241  0.00  0.00           C
ATOM   1615  O   TYR X 120      -3.685 -35.284 -20.749  0.00  0.00           O
ATOM   1616  N   MET X 121      -4.442 -33.286 -20.090  0.00  0.00           N
ATOM   1617  H   MET X 121      -5.142 -32.753 -19.594  0.00  0.00           H
ATOM   1618  CA  MET X 121      -3.197 -32.567 -19.976  0.00  0.00           C
ATOM   1619  HA  MET X 121      -2.388 -32.966 -20.588  0.00  0.00           H
ATOM   1620  CB  MET X 121      -3.378 -31.077 -20.428  0.00  0.00           C
ATOM   1621  HB2 MET X 121      -4.104 -30.544 -19.813  0.00  0.00           H
ATOM   1622  HB3 MET X 121      -2.406 -30.605 -20.283  0.00  0.00           H
ATOM   1623  CG  MET X 121      -3.807 -31.049 -21.894  0.00  0.00           C
ATOM   1624  HG2 MET X 121      -4.777 -31.535 -22.001  0.00  0.00           H
ATOM   1625  HG3 MET X 121      -4.047 -30.027 -22.187  0.00  0.00           H
ATOM   1626  SD  MET X 121      -2.611 -31.687 -23.107  0.00  0.00           S
ATOM   1627  CE  MET X 121      -1.081 -30.894 -22.785  0.00  0.00           C
ATOM   1628  HE1 MET X 121      -0.899 -30.109 -23.519  0.00  0.00           H
ATOM   1629  HE2 MET X 121      -1.008 -30.328 -21.856  0.00  0.00           H
ATOM   1630  HE3 MET X 121      -0.248 -31.596 -22.808  0.00  0.00           H
ATOM   1631  C   MET X 121      -2.507 -32.514 -18.646  0.00  0.00           C
ATOM   1632  O   MET X 121      -1.279 -32.408 -18.590  0.00  0.00           O
ATOM   1633  N   CY3 X 122      -3.232 -32.663 -17.541  0.00  0.00           N
ATOM   1634  HN  CY3 X 122      -4.219 -32.465 -17.611  0.00  0.00           H
ATOM   1635  CA  CY3 X 122      -2.707 -33.000 -16.232  0.00  0.00           C
ATOM   1636  HA  CY3 X 122      -1.858 -32.341 -16.051  0.00  0.00           H
ATOM   1637  CB  CY3 X 122      -3.706 -32.896 -15.104  0.00  0.00           C
ATOM   1638  HB3 CY3 X 122      -3.337 -33.423 -14.224  0.00  0.00           H
ATOM   1639  HB2 CY3 X 122      -4.633 -33.374 -15.422  0.00  0.00           H
ATOM   1640  SG  CY3 X 122      -3.866 -31.171 -14.559  0.00  0.00           S
ATOM   1641  C   CY3 X 122      -2.067 -34.447 -16.257  0.00  0.00           C
ATOM   1642  O   CY3 X 122      -0.882 -34.693 -15.828  0.00  0.00           O
ATOM   1643  N   GLY X 123      -2.881 -35.409 -16.799  0.00  0.00           N
ATOM   1644  H   GLY X 123      -3.778 -35.084 -17.130  0.00  0.00           H
ATOM   1645  CA  GLY X 123      -2.570 -36.833 -16.978  0.00  0.00           C
ATOM   1646  HA2 GLY X 123      -2.695 -37.205 -15.961  0.00  0.00           H
ATOM   1647  HA3 GLY X 123      -3.342 -37.192 -17.658  0.00  0.00           H
ATOM   1648  C   GLY X 123      -1.112 -37.136 -17.482  0.00  0.00           C
ATOM   1649  O   GLY X 123      -0.740 -36.568 -18.489  0.00  0.00           O
ATOM   1650  N   HIE X 124      -0.514 -38.176 -16.930  0.00  0.00           N
ATOM   1651  H   HIE X 124      -0.951 -38.576 -16.112  0.00  0.00           H
ATOM   1652  CA  HIE X 124       0.635 -38.896 -17.524  0.00  0.00           C
ATOM   1653  HA  HIE X 124       0.554 -38.908 -18.611  0.00  0.00           H
ATOM   1654  CB  HIE X 124       1.907 -38.068 -17.172  0.00  0.00           C
ATOM   1655  HB2 HIE X 124       2.698 -38.361 -17.864  0.00  0.00           H
ATOM   1656  HB3 HIE X 124       1.794 -36.986 -17.226  0.00  0.00           H
ATOM   1657  CG  HIE X 124       2.462 -38.381 -15.829  0.00  0.00           C
ATOM   1658  ND1 HIE X 124       3.666 -39.019 -15.625  0.00  0.00           N
ATOM   1659  CE1 HIE X 124       3.810 -39.166 -14.300  0.00  0.00           C
ATOM   1660  HE1 HIE X 124       4.549 -39.814 -13.854  0.00  0.00           H
ATOM   1661  NE2 HIE X 124       2.756 -38.682 -13.652  0.00  0.00           N
ATOM   1662  HE2 HIE X 124       2.660 -38.587 -12.651  0.00  0.00           H
ATOM   1663  CD2 HIE X 124       1.876 -38.125 -14.611  0.00  0.00           C
ATOM   1664  HD2 HIE X 124       0.833 -37.854 -14.536  0.00  0.00           H
ATOM   1665  C   HIE X 124       0.891 -40.365 -17.161  0.00  0.00           C
ATOM   1666  O   HIE X 124       1.766 -41.000 -17.665  0.00  0.00           O
ATOM   1667  N   LYS X 125      -0.096 -41.014 -16.417  0.00  0.00           N
ATOM   1668  H   LYS X 125      -0.882 -40.433 -16.164  0.00  0.00           H
ATOM   1669  CA  LYS X 125      -0.142 -42.436 -16.012  0.00  0.00           C
ATOM   1670  HA  LYS X 125       0.837 -42.526 -15.541  0.00  0.00           H
ATOM   1671  CB  LYS X 125      -1.325 -42.620 -15.070  0.00  0.00           C
ATOM   1672  HB2 LYS X 125      -1.532 -41.809 -14.372  0.00  0.00           H
ATOM   1673  HB3 LYS X 125      -2.223 -42.858 -15.641  0.00  0.00           H
ATOM   1674  CG  LYS X 125      -0.894 -43.779 -14.140  0.00  0.00           C
ATOM   1675  HG2 LYS X 125      -0.451 -44.632 -14.653  0.00  0.00           H
ATOM   1676  HG3 LYS X 125      -0.039 -43.496 -13.525  0.00  0.00           H
ATOM   1677  CD  LYS X 125      -2.049 -44.148 -13.260  0.00  0.00           C
ATOM   1678  HD2 LYS X 125      -2.290 -43.260 -12.676  0.00  0.00           H
ATOM   1679  HD3 LYS X 125      -2.904 -44.436 -13.871  0.00  0.00           H
ATOM   1680  CE  LYS X 125      -1.788 -45.349 -12.331  0.00  0.00           C
ATOM   1681  HE2 LYS X 125      -2.033 -46.241 -12.907  0.00  0.00           H
ATOM   1682  HE3 LYS X 125      -0.719 -45.416 -12.130  0.00  0.00           H
ATOM   1683  NZ  LYS X 125      -2.392 -45.294 -10.989  0.00  0.00           N
ATOM   1684  HZ1 LYS X 125      -3.321 -44.918 -11.113  0.00  0.00           H
ATOM   1685  HZ2 LYS X 125      -2.470 -46.206 -10.561  0.00  0.00           H
ATOM   1686  HZ3 LYS X 125      -1.892 -44.607 -10.442  0.00  0.00           H
ATOM   1687  C   LYS X 125      -0.189 -43.530 -17.081  0.00  0.00           C
ATOM   1688  O   LYS X 125       0.070 -44.715 -16.946  0.00  0.00           O
ATOM   1689  N   GLY X 126      -0.505 -43.107 -18.297  0.00  0.00           N
ATOM   1690  H   GLY X 126      -0.735 -42.126 -18.367  0.00  0.00           H
ATOM   1691  CA  GLY X 126      -0.536 -43.915 -19.525  0.00  0.00           C
ATOM   1692  HA2 GLY X 126       0.442 -44.140 -19.952  0.00  0.00           H
ATOM   1693  HA3 GLY X 126      -1.077 -44.831 -19.289  0.00  0.00           H
ATOM   1694  C   GLY X 126      -1.437 -43.167 -20.580  0.00  0.00           C
ATOM   1695  O   GLY X 126      -1.773 -42.014 -20.461  0.00  0.00           O
ATOM   1696  N   THR X 127      -2.007 -43.915 -21.492  0.00  0.00           N
ATOM   1697  H   THR X 127      -1.834 -44.906 -21.586  0.00  0.00           H
ATOM   1698  CA  THR X 127      -3.087 -43.443 -22.320  0.00  0.00           C
ATOM   1699  HA  THR X 127      -3.016 -42.367 -22.477  0.00  0.00           H
ATOM   1700  CB  THR X 127      -2.863 -44.165 -23.722  0.00  0.00           C
ATOM   1701  HB  THR X 127      -2.803 -45.253 -23.733  0.00  0.00           H
ATOM   1702  CG2 THR X 127      -3.985 -44.013 -24.702  0.00  0.00           C
ATOM   1703 HG21 THR X 127      -4.177 -43.019 -25.107  0.00  0.00           H
ATOM   1704 HG22 THR X 127      -3.772 -44.660 -25.553  0.00  0.00           H
ATOM   1705 HG23 THR X 127      -4.926 -44.391 -24.301  0.00  0.00           H
ATOM   1706  OG1 THR X 127      -1.728 -43.631 -24.296  0.00  0.00           O
ATOM   1707  HG1 THR X 127      -0.996 -44.232 -24.140  0.00  0.00           H
ATOM   1708  C   THR X 127      -4.493 -43.764 -21.814  0.00  0.00           C
ATOM   1709  O   THR X 127      -4.850 -44.901 -21.449  0.00  0.00           O
ATOM   1710  N   TYR X 128      -5.299 -42.709 -21.692  0.00  0.00           N
ATOM   1711  H   TYR X 128      -5.009 -41.827 -22.090  0.00  0.00           H
ATOM   1712  CA  TYR X 128      -6.691 -42.781 -21.111  0.00  0.00           C
ATOM   1713  HA  TYR X 128      -6.724 -43.521 -20.312  0.00  0.00           H
ATOM   1714  CB  TYR X 128      -7.079 -41.445 -20.437  0.00  0.00           C
ATOM   1715  HB2 TYR X 128      -7.107 -40.646 -21.178  0.00  0.00           H
ATOM   1716  HB3 TYR X 128      -8.072 -41.484 -19.988  0.00  0.00           H
ATOM   1717  CG  TYR X 128      -6.060 -40.943 -19.369  0.00  0.00           C
ATOM   1718  CD1 TYR X 128      -5.033 -40.036 -19.784  0.00  0.00           C
ATOM   1719  HD1 TYR X 128      -4.989 -39.658 -20.795  0.00  0.00           H
ATOM   1720  CE1 TYR X 128      -3.975 -39.711 -18.916  0.00  0.00           C
ATOM   1721  HE1 TYR X 128      -3.263 -38.944 -19.183  0.00  0.00           H
ATOM   1722  CZ  TYR X 128      -3.966 -40.271 -17.628  0.00  0.00           C
ATOM   1723  OH  TYR X 128      -3.057 -39.924 -16.641  0.00  0.00           O
ATOM   1724  HH  TYR X 128      -3.382 -39.986 -15.740  0.00  0.00           H
ATOM   1725  CE2 TYR X 128      -4.945 -41.120 -17.177  0.00  0.00           C
ATOM   1726  HE2 TYR X 128      -4.935 -41.502 -16.167  0.00  0.00           H
ATOM   1727  CD2 TYR X 128      -6.008 -41.490 -18.064  0.00  0.00           C
ATOM   1728  HD2 TYR X 128      -6.764 -42.212 -17.794  0.00  0.00           H
ATOM   1729  C   TYR X 128      -7.522 -43.259 -22.264  0.00  0.00           C
ATOM   1730  O   TYR X 128      -8.204 -42.444 -22.865  0.00  0.00           O
ATOM   1731  N   GLY X 129      -7.524 -44.553 -22.576  0.00  0.00           N
ATOM   1732  H   GLY X 129      -6.876 -45.102 -22.029  0.00  0.00           H
ATOM   1733  CA  GLY X 129      -8.225 -45.151 -23.746  0.00  0.00           C
ATOM   1734  HA2 GLY X 129      -8.286 -46.236 -23.655  0.00  0.00           H
ATOM   1735  HA3 GLY X 129      -9.221 -44.709 -23.714  0.00  0.00           H
ATOM   1736  C   GLY X 129      -7.558 -44.856 -25.110  0.00  0.00           C
ATOM   1737  O   GLY X 129      -6.867 -45.769 -25.615  0.00  0.00           O
ATOM   1738  N   LEU X 130      -7.696 -43.662 -25.652  0.00  0.00           N
ATOM   1739  H   LEU X 130      -8.216 -43.015 -25.076  0.00  0.00           H
ATOM   1740  CA  LEU X 130      -6.909 -43.092 -26.797  0.00  0.00           C
ATOM   1741  HA  LEU X 130      -6.138 -43.830 -27.016  0.00  0.00           H
ATOM   1742  CB  LEU X 130      -7.820 -42.828 -27.992  0.00  0.00           C
ATOM   1743  HB2 LEU X 130      -8.518 -42.010 -27.815  0.00  0.00           H
ATOM   1744  HB3 LEU X 130      -7.151 -42.412 -28.746  0.00  0.00           H
ATOM   1745  CG  LEU X 130      -8.610 -44.051 -28.524  0.00  0.00           C
ATOM   1746  HG  LEU X 130      -9.227 -44.373 -27.685  0.00  0.00           H
ATOM   1747  CD1 LEU X 130      -9.397 -43.602 -29.749  0.00  0.00           C
ATOM   1748 HD11 LEU X 130      -8.728 -43.172 -30.494  0.00  0.00           H
ATOM   1749 HD12 LEU X 130      -9.827 -44.469 -30.250  0.00  0.00           H
ATOM   1750 HD13 LEU X 130     -10.207 -42.988 -29.354  0.00  0.00           H
ATOM   1751  CD2 LEU X 130      -7.697 -45.108 -29.091  0.00  0.00           C
ATOM   1752 HD21 LEU X 130      -8.347 -45.923 -29.407  0.00  0.00           H
ATOM   1753 HD22 LEU X 130      -7.300 -44.825 -30.066  0.00  0.00           H
ATOM   1754 HD23 LEU X 130      -6.864 -45.376 -28.441  0.00  0.00           H
ATOM   1755  C   LEU X 130      -6.064 -41.796 -26.420  0.00  0.00           C
ATOM   1756  O   LEU X 130      -5.194 -41.491 -27.160  0.00  0.00           O
ATOM   1757  N   LEU X 131      -6.424 -41.083 -25.362  0.00  0.00           N
ATOM   1758  H   LEU X 131      -7.203 -41.470 -24.849  0.00  0.00           H
ATOM   1759  CA  LEU X 131      -5.958 -39.744 -24.950  0.00  0.00           C
ATOM   1760  HA  LEU X 131      -5.882 -39.179 -25.879  0.00  0.00           H
ATOM   1761  CB  LEU X 131      -7.053 -39.048 -24.037  0.00  0.00           C
ATOM   1762  HB2 LEU X 131      -7.317 -39.739 -23.236  0.00  0.00           H
ATOM   1763  HB3 LEU X 131      -6.504 -38.194 -23.641  0.00  0.00           H
ATOM   1764  CG  LEU X 131      -8.387 -38.702 -24.705  0.00  0.00           C
ATOM   1765  HG  LEU X 131      -8.937 -39.637 -24.820  0.00  0.00           H
ATOM   1766  CD1 LEU X 131      -9.215 -37.850 -23.840  0.00  0.00           C
ATOM   1767 HD11 LEU X 131      -9.193 -38.290 -22.843  0.00  0.00           H
ATOM   1768 HD12 LEU X 131      -8.761 -36.886 -23.612  0.00  0.00           H
ATOM   1769 HD13 LEU X 131     -10.258 -37.653 -24.087  0.00  0.00           H
ATOM   1770  CD2 LEU X 131      -8.286 -37.834 -25.965  0.00  0.00           C
ATOM   1771 HD21 LEU X 131      -7.602 -38.293 -26.679  0.00  0.00           H
ATOM   1772 HD22 LEU X 131      -9.249 -37.596 -26.418  0.00  0.00           H
ATOM   1773 HD23 LEU X 131      -7.872 -36.905 -25.571  0.00  0.00           H
ATOM   1774  C   LEU X 131      -4.554 -39.757 -24.393  0.00  0.00           C
ATOM   1775  O   LEU X 131      -4.427 -40.405 -23.317  0.00  0.00           O
ATOM   1776  N   ARG X 132      -3.551 -39.020 -24.922  0.00  0.00           N
ATOM   1777  H   ARG X 132      -3.770 -38.609 -25.819  0.00  0.00           H
ATOM   1778  CA  ARG X 132      -2.340 -38.673 -24.149  0.00  0.00           C
ATOM   1779  HA  ARG X 132      -2.526 -38.421 -23.105  0.00  0.00           H
ATOM   1780  CB  ARG X 132      -1.443 -39.904 -24.039  0.00  0.00           C
ATOM   1781  HB2 ARG X 132      -0.559 -39.496 -23.548  0.00  0.00           H
ATOM   1782  HB3 ARG X 132      -1.783 -40.689 -23.364  0.00  0.00           H
ATOM   1783  CG  ARG X 132      -0.914 -40.676 -25.292  0.00  0.00           C
ATOM   1784  HG2 ARG X 132      -0.270 -39.985 -25.836  0.00  0.00           H
ATOM   1785  HG3 ARG X 132      -0.186 -41.421 -24.967  0.00  0.00           H
ATOM   1786  CD  ARG X 132      -2.022 -41.217 -26.317  0.00  0.00           C
ATOM   1787  HD2 ARG X 132      -2.890 -41.682 -25.850  0.00  0.00           H
ATOM   1788  HD3 ARG X 132      -2.340 -40.376 -26.934  0.00  0.00           H
ATOM   1789  NE  ARG X 132      -1.296 -42.176 -27.213  0.00  0.00           N
ATOM   1790  HE  ARG X 132      -0.343 -42.399 -26.963  0.00  0.00           H
ATOM   1791  CZ  ARG X 132      -1.820 -42.855 -28.243  0.00  0.00           C
ATOM   1792  NH1 ARG X 132      -3.075 -42.747 -28.593  0.00  0.00           N
ATOM   1793 HH11 ARG X 132      -3.725 -42.283 -27.975  0.00  0.00           H
ATOM   1794 HH12 ARG X 132      -3.339 -43.284 -29.407  0.00  0.00           H
ATOM   1795  NH2 ARG X 132      -1.039 -43.676 -28.986  0.00  0.00           N
ATOM   1796 HH21 ARG X 132      -0.053 -43.626 -28.775  0.00  0.00           H
ATOM   1797 HH22 ARG X 132      -1.372 -44.298 -29.708  0.00  0.00           H
ATOM   1798  C   ARG X 132      -1.588 -37.482 -24.875  0.00  0.00           C
ATOM   1799  O   ARG X 132      -1.552 -37.246 -26.115  0.00  0.00           O
ATOM   1800  N   ARG X 133      -0.923 -36.717 -24.031  0.00  0.00           N
ATOM   1801  H   ARG X 133      -0.903 -36.920 -23.041  0.00  0.00           H
ATOM   1802  CA  ARG X 133      -0.346 -35.394 -24.450  0.00  0.00           C
ATOM   1803  HA  ARG X 133      -0.924 -34.817 -25.171  0.00  0.00           H
ATOM   1804  CB  ARG X 133      -0.292 -34.467 -23.212  0.00  0.00           C
ATOM   1805  HB2 ARG X 133      -0.027 -33.451 -23.504  0.00  0.00           H
ATOM   1806  HB3 ARG X 133      -1.295 -34.381 -22.793  0.00  0.00           H
ATOM   1807  CG  ARG X 133       0.632 -34.883 -22.134  0.00  0.00           C
ATOM   1808  HG2 ARG X 133       0.468 -35.923 -21.853  0.00  0.00           H
ATOM   1809  HG3 ARG X 133       1.655 -34.675 -22.448  0.00  0.00           H
ATOM   1810  CD  ARG X 133       0.514 -34.214 -20.723  0.00  0.00           C
ATOM   1811  HD2 ARG X 133       0.335 -33.149 -20.867  0.00  0.00           H
ATOM   1812  HD3 ARG X 133      -0.273 -34.778 -20.221  0.00  0.00           H
ATOM   1813  NE  ARG X 133       1.767 -34.500 -19.959  0.00  0.00           N
ATOM   1814  HE  ARG X 133       2.605 -34.961 -20.285  0.00  0.00           H
ATOM   1815  CZ  ARG X 133       1.810 -34.442 -18.603  0.00  0.00           C
ATOM   1816  NH1 ARG X 133       0.977 -33.829 -17.884  0.00  0.00           N
ATOM   1817 HH11 ARG X 133       0.050 -33.589 -18.206  0.00  0.00           H
ATOM   1818 HH12 ARG X 133       1.160 -33.748 -16.894  0.00  0.00           H
ATOM   1819  NH2 ARG X 133       2.937 -34.754 -18.095  0.00  0.00           N
ATOM   1820 HH21 ARG X 133       3.654 -35.143 -18.690  0.00  0.00           H
ATOM   1821 HH22 ARG X 133       3.149 -34.552 -17.128  0.00  0.00           H
ATOM   1822  C   ARG X 133       1.006 -35.500 -25.005  0.00  0.00           C
ATOM   1823  O   ARG X 133       1.669 -36.571 -24.820  0.00  0.00           O
ATOM   1824  N   ARG X 134       1.507 -34.404 -25.662  0.00  0.00           N
ATOM   1825  H   ARG X 134       0.909 -33.594 -25.739  0.00  0.00           H
ATOM   1826  CA  ARG X 134       2.878 -34.415 -26.248  0.00  0.00           C
ATOM   1827  HA  ARG X 134       3.051 -35.416 -26.641  0.00  0.00           H
ATOM   1828  CB  ARG X 134       3.142 -33.354 -27.339  0.00  0.00           C
ATOM   1829  HB2 ARG X 134       3.205 -32.389 -26.835  0.00  0.00           H
ATOM   1830  HB3 ARG X 134       4.079 -33.645 -27.812  0.00  0.00           H
ATOM   1831  CG  ARG X 134       2.151 -33.277 -28.477  0.00  0.00           C
ATOM   1832  HG2 ARG X 134       1.158 -33.430 -28.055  0.00  0.00           H
ATOM   1833  HG3 ARG X 134       2.246 -32.317 -28.984  0.00  0.00           H
ATOM   1834  CD  ARG X 134       2.546 -34.265 -29.603  0.00  0.00           C
ATOM   1835  HD2 ARG X 134       3.558 -33.993 -29.903  0.00  0.00           H
ATOM   1836  HD3 ARG X 134       2.555 -35.288 -29.229  0.00  0.00           H
ATOM   1837  NE  ARG X 134       1.614 -34.100 -30.732  0.00  0.00           N
ATOM   1838  HE  ARG X 134       0.798 -33.507 -30.674  0.00  0.00           H
ATOM   1839  CZ  ARG X 134       1.477 -34.978 -31.695  0.00  0.00           C
ATOM   1840  NH1 ARG X 134       2.375 -35.893 -31.932  0.00  0.00           N
ATOM   1841 HH11 ARG X 134       3.206 -35.937 -31.360  0.00  0.00           H
ATOM   1842 HH12 ARG X 134       2.152 -36.697 -32.501  0.00  0.00           H
ATOM   1843  NH2 ARG X 134       0.458 -35.027 -32.467  0.00  0.00           N
ATOM   1844 HH21 ARG X 134      -0.328 -34.440 -32.225  0.00  0.00           H
ATOM   1845 HH22 ARG X 134       0.455 -35.860 -33.039  0.00  0.00           H
ATOM   1846  C   ARG X 134       3.979 -34.251 -25.197  0.00  0.00           C
ATOM   1847  O   ARG X 134       3.659 -33.669 -24.129  0.00  0.00           O
ATOM   1848  N   GLU X 135       5.212 -34.748 -25.467  0.00  0.00           N
ATOM   1849  H   GLU X 135       5.227 -35.357 -26.273  0.00  0.00           H
ATOM   1850  CA  GLU X 135       6.373 -34.470 -24.553  0.00  0.00           C
ATOM   1851  HA  GLU X 135       6.165 -34.814 -23.540  0.00  0.00           H
ATOM   1852  CB  GLU X 135       7.574 -35.269 -25.091  0.00  0.00           C
ATOM   1853  HB2 GLU X 135       7.814 -34.932 -26.099  0.00  0.00           H
ATOM   1854  HB3 GLU X 135       8.463 -35.159 -24.469  0.00  0.00           H
ATOM   1855  CG  GLU X 135       7.228 -36.749 -25.104  0.00  0.00           C
ATOM   1856  HG2 GLU X 135       6.710 -36.860 -26.057  0.00  0.00           H
ATOM   1857  HG3 GLU X 135       8.203 -37.233 -25.144  0.00  0.00           H
ATOM   1858  CD  GLU X 135       6.505 -37.276 -23.917  0.00  0.00           C
ATOM   1859  OE1 GLU X 135       7.069 -37.020 -22.802  0.00  0.00           O
ATOM   1860  OE2 GLU X 135       5.394 -37.881 -23.950  0.00  0.00           O
ATOM   1861  C   GLU X 135       6.812 -32.967 -24.609  0.00  0.00           C
ATOM   1862  O   GLU X 135       7.456 -32.544 -23.626  0.00  0.00           O
ATOM   1863  N   ASP X 136       6.535 -32.321 -25.723  0.00  0.00           N
ATOM   1864  H   ASP X 136       6.109 -32.939 -26.399  0.00  0.00           H
ATOM   1865  CA  ASP X 136       7.070 -31.008 -26.115  0.00  0.00           C
ATOM   1866  HA  ASP X 136       7.671 -30.530 -25.341  0.00  0.00           H
ATOM   1867  CB  ASP X 136       7.970 -31.165 -27.348  0.00  0.00           C
ATOM   1868  HB2 ASP X 136       8.462 -30.203 -27.492  0.00  0.00           H
ATOM   1869  HB3 ASP X 136       8.848 -31.772 -27.124  0.00  0.00           H
ATOM   1870  CG  ASP X 136       7.340 -31.671 -28.676  0.00  0.00           C
ATOM   1871  OD1 ASP X 136       6.204 -32.217 -28.618  0.00  0.00           O
ATOM   1872  OD2 ASP X 136       8.058 -31.727 -29.648  0.00  0.00           O
ATOM   1873  C   ASP X 136       5.819 -30.095 -26.288  0.00  0.00           C
ATOM   1874  O   ASP X 136       6.022 -29.024 -26.877  0.00  0.00           O
ATOM   1875  N   TRP X 137       4.613 -30.450 -25.822  0.00  0.00           N
ATOM   1876  H   TRP X 137       4.447 -31.394 -25.503  0.00  0.00           H
ATOM   1877  CA  TRP X 137       3.326 -29.674 -26.002  0.00  0.00           C
ATOM   1878  HA  TRP X 137       3.098 -29.710 -27.067  0.00  0.00           H
ATOM   1879  CB  TRP X 137       2.195 -30.328 -25.173  0.00  0.00           C
ATOM   1880  HB2 TRP X 137       1.288 -30.043 -25.704  0.00  0.00           H
ATOM   1881  HB3 TRP X 137       2.179 -31.417 -25.220  0.00  0.00           H
ATOM   1882  CG  TRP X 137       2.100 -29.866 -23.714  0.00  0.00           C
ATOM   1883  CD1 TRP X 137       2.508 -30.528 -22.610  0.00  0.00           C
ATOM   1884  HD1 TRP X 137       3.101 -31.430 -22.599  0.00  0.00           H
ATOM   1885  NE1 TRP X 137       2.168 -29.885 -21.465  0.00  0.00           N
ATOM   1886  HE1 TRP X 137       2.383 -30.245 -20.546  0.00  0.00           H
ATOM   1887  CE2 TRP X 137       1.617 -28.707 -21.674  0.00  0.00           C
ATOM   1888  CZ2 TRP X 137       1.251 -27.603 -20.893  0.00  0.00           C
ATOM   1889  HZ2 TRP X 137       1.355 -27.696 -19.822  0.00  0.00           H
ATOM   1890  CH2 TRP X 137       0.773 -26.389 -21.476  0.00  0.00           C
ATOM   1891  HH2 TRP X 137       0.608 -25.500 -20.885  0.00  0.00           H
ATOM   1892  CZ3 TRP X 137       0.637 -26.329 -22.904  0.00  0.00           C
ATOM   1893  HZ3 TRP X 137       0.184 -25.441 -23.322  0.00  0.00           H
ATOM   1894  CE3 TRP X 137       1.048 -27.437 -23.717  0.00  0.00           C
ATOM   1895  HE3 TRP X 137       0.971 -27.411 -24.794  0.00  0.00           H
ATOM   1896  CD2 TRP X 137       1.578 -28.628 -23.120  0.00  0.00           C
ATOM   1897  C   TRP X 137       3.466 -28.130 -25.853  0.00  0.00           C
ATOM   1898  O   TRP X 137       2.940 -27.431 -26.703  0.00  0.00           O
ATOM   1899  N   PRO X 138       4.287 -27.554 -25.017  0.00  0.00           N
ATOM   1900  CD  PRO X 138       4.890 -28.031 -23.772  0.00  0.00           C
ATOM   1901  HD2 PRO X 138       5.903 -28.314 -24.060  0.00  0.00           H
ATOM   1902  HD3 PRO X 138       4.415 -28.902 -23.321  0.00  0.00           H
ATOM   1903  CG  PRO X 138       4.948 -26.917 -22.757  0.00  0.00           C
ATOM   1904  HG2 PRO X 138       5.788 -27.120 -22.093  0.00  0.00           H
ATOM   1905  HG3 PRO X 138       3.984 -26.852 -22.252  0.00  0.00           H
ATOM   1906  CB  PRO X 138       5.330 -25.734 -23.598  0.00  0.00           C
ATOM   1907  HB2 PRO X 138       6.405 -25.806 -23.764  0.00  0.00           H
ATOM   1908  HB3 PRO X 138       5.032 -24.748 -23.240  0.00  0.00           H
ATOM   1909  CA  PRO X 138       4.513 -26.078 -24.938  0.00  0.00           C
ATOM   1910  HA  PRO X 138       3.543 -25.587 -24.859  0.00  0.00           H
ATOM   1911  C   PRO X 138       5.295 -25.520 -26.066  0.00  0.00           C
ATOM   1912  O   PRO X 138       5.047 -24.415 -26.547  0.00  0.00           O
ATOM   1913  N   SER X 139       6.243 -26.316 -26.636  0.00  0.00           N
ATOM   1914  H   SER X 139       6.214 -27.281 -26.338  0.00  0.00           H
ATOM   1915  CA  SER X 139       6.917 -26.010 -27.906  0.00  0.00           C
ATOM   1916  HA  SER X 139       7.305 -24.993 -27.862  0.00  0.00           H
ATOM   1917  CB  SER X 139       8.050 -26.947 -28.106  0.00  0.00           C
ATOM   1918  HB2 SER X 139       8.670 -26.946 -27.210  0.00  0.00           H
ATOM   1919  HB3 SER X 139       7.701 -27.950 -28.352  0.00  0.00           H
ATOM   1920  OG  SER X 139       8.955 -26.431 -29.038  0.00  0.00           O
ATOM   1921  HG  SER X 139       9.418 -25.696 -28.629  0.00  0.00           H
ATOM   1922  C   SER X 139       5.971 -26.109 -29.060  0.00  0.00           C
ATOM   1923  O   SER X 139       5.791 -25.107 -29.752  0.00  0.00           O
ATOM   1924  N   ARG X 140       5.287 -27.267 -29.184  0.00  0.00           N
ATOM   1925  H   ARG X 140       5.432 -27.959 -28.464  0.00  0.00           H
ATOM   1926  CA  ARG X 140       4.344 -27.565 -30.274  0.00  0.00           C
ATOM   1927  HA  ARG X 140       4.922 -27.465 -31.192  0.00  0.00           H
ATOM   1928  CB  ARG X 140       3.800 -28.987 -30.129  0.00  0.00           C
ATOM   1929  HB2 ARG X 140       4.611 -29.588 -29.717  0.00  0.00           H
ATOM   1930  HB3 ARG X 140       2.884 -29.086 -29.547  0.00  0.00           H
ATOM   1931  CG  ARG X 140       3.594 -29.586 -31.521  0.00  0.00           C
ATOM   1932  HG2 ARG X 140       2.615 -29.366 -31.947  0.00  0.00           H
ATOM   1933  HG3 ARG X 140       4.279 -29.239 -32.295  0.00  0.00           H
ATOM   1934  CD  ARG X 140       3.673 -31.122 -31.447  0.00  0.00           C
ATOM   1935  HD2 ARG X 140       3.167 -31.440 -30.536  0.00  0.00           H
ATOM   1936  HD3 ARG X 140       3.236 -31.545 -32.351  0.00  0.00           H
ATOM   1937  NE  ARG X 140       4.992 -31.719 -31.264  0.00  0.00           N
ATOM   1938  HE  ARG X 140       5.409 -31.873 -30.357  0.00  0.00           H
ATOM   1939  CZ  ARG X 140       5.751 -32.257 -32.195  0.00  0.00           C
ATOM   1940  NH1 ARG X 140       5.415 -32.243 -33.495  0.00  0.00           N
ATOM   1941 HH11 ARG X 140       4.616 -31.668 -33.723  0.00  0.00           H
ATOM   1942 HH12 ARG X 140       5.978 -32.723 -34.183  0.00  0.00           H
ATOM   1943  NH2 ARG X 140       6.915 -32.739 -31.934  0.00  0.00           N
ATOM   1944 HH21 ARG X 140       7.234 -32.490 -31.008  0.00  0.00           H
ATOM   1945 HH22 ARG X 140       7.630 -32.693 -32.646  0.00  0.00           H
ATOM   1946  C   ARG X 140       3.281 -26.490 -30.444  0.00  0.00           C
ATOM   1947  O   ARG X 140       2.978 -26.076 -31.595  0.00  0.00           O
ATOM   1948  N   LEU X 141       2.774 -25.941 -29.367  0.00  0.00           N
ATOM   1949  H   LEU X 141       3.008 -26.376 -28.486  0.00  0.00           H
ATOM   1950  CA  LEU X 141       1.718 -24.941 -29.308  0.00  0.00           C
ATOM   1951  HA  LEU X 141       0.998 -25.096 -30.112  0.00  0.00           H
ATOM   1952  CB  LEU X 141       0.972 -25.256 -27.999  0.00  0.00           C
ATOM   1953  HB2 LEU X 141       0.679 -26.305 -27.964  0.00  0.00           H
ATOM   1954  HB3 LEU X 141       1.639 -25.080 -27.155  0.00  0.00           H
ATOM   1955  CG  LEU X 141      -0.299 -24.365 -27.806  0.00  0.00           C
ATOM   1956  HG  LEU X 141      -0.088 -23.384 -28.233  0.00  0.00           H
ATOM   1957  CD1 LEU X 141      -1.495 -24.875 -28.629  0.00  0.00           C
ATOM   1958 HD11 LEU X 141      -1.956 -25.781 -28.235  0.00  0.00           H
ATOM   1959 HD12 LEU X 141      -2.223 -24.068 -28.542  0.00  0.00           H
ATOM   1960 HD13 LEU X 141      -1.116 -25.082 -29.630  0.00  0.00           H
ATOM   1961  CD2 LEU X 141      -0.722 -24.090 -26.297  0.00  0.00           C
ATOM   1962 HD21 LEU X 141      -1.675 -23.607 -26.081  0.00  0.00           H
ATOM   1963 HD22 LEU X 141      -0.752 -25.013 -25.717  0.00  0.00           H
ATOM   1964 HD23 LEU X 141       0.004 -23.413 -25.848  0.00  0.00           H
ATOM   1965  C   LEU X 141       2.193 -23.443 -29.385  0.00  0.00           C
ATOM   1966  O   LEU X 141       1.464 -22.557 -29.710  0.00  0.00           O
ATOM   1967  N   GLN X 142       3.401 -23.180 -28.926  0.00  0.00           N
ATOM   1968  H   GLN X 142       3.925 -23.987 -28.621  0.00  0.00           H
ATOM   1969  CA  GLN X 142       4.069 -21.894 -29.439  0.00  0.00           C
ATOM   1970  HA  GLN X 142       3.523 -21.042 -29.033  0.00  0.00           H
ATOM   1971  CB  GLN X 142       5.517 -21.821 -28.719  0.00  0.00           C
ATOM   1972  HB2 GLN X 142       5.338 -21.534 -27.683  0.00  0.00           H
ATOM   1973  HB3 GLN X 142       5.964 -22.812 -28.645  0.00  0.00           H
ATOM   1974  CG  GLN X 142       6.648 -20.876 -29.249  0.00  0.00           C
ATOM   1975  HG2 GLN X 142       7.636 -21.135 -28.868  0.00  0.00           H
ATOM   1976  HG3 GLN X 142       6.821 -21.040 -30.313  0.00  0.00           H
ATOM   1977  CD  GLN X 142       6.337 -19.366 -28.889  0.00  0.00           C
ATOM   1978  OE1 GLN X 142       5.809 -19.011 -27.854  0.00  0.00           O
ATOM   1979  NE2 GLN X 142       6.712 -18.411 -29.703  0.00  0.00           N
ATOM   1980 HE21 GLN X 142       6.199 -17.542 -29.745  0.00  0.00           H
ATOM   1981 HE22 GLN X 142       7.272 -18.625 -30.516  0.00  0.00           H
ATOM   1982  C   GLN X 142       4.147 -21.857 -30.984  0.00  0.00           C
ATOM   1983  O   GLN X 142       3.636 -20.945 -31.580  0.00  0.00           O
ATOM   1984  N   MET X 143       4.712 -22.962 -31.551  0.00  0.00           N
ATOM   1985  H   MET X 143       5.000 -23.719 -30.947  0.00  0.00           H
ATOM   1986  CA  MET X 143       4.988 -23.125 -32.990  0.00  0.00           C
ATOM   1987  HA  MET X 143       5.640 -22.286 -33.232  0.00  0.00           H
ATOM   1988  CB  MET X 143       5.614 -24.525 -33.209  0.00  0.00           C
ATOM   1989  HB2 MET X 143       6.570 -24.495 -32.686  0.00  0.00           H
ATOM   1990  HB3 MET X 143       4.948 -25.245 -32.733  0.00  0.00           H
ATOM   1991  CG  MET X 143       5.907 -24.733 -34.674  0.00  0.00           C
ATOM   1992  HG2 MET X 143       5.005 -24.723 -35.286  0.00  0.00           H
ATOM   1993  HG3 MET X 143       6.459 -23.822 -34.906  0.00  0.00           H
ATOM   1994  SD  MET X 143       6.980 -26.103 -35.127  0.00  0.00           S
ATOM   1995  CE  MET X 143       5.902 -27.434 -34.514  0.00  0.00           C
ATOM   1996  HE1 MET X 143       6.310 -28.357 -34.928  0.00  0.00           H
ATOM   1997  HE2 MET X 143       6.016 -27.413 -33.430  0.00  0.00           H
ATOM   1998  HE3 MET X 143       4.887 -27.294 -34.885  0.00  0.00           H
ATOM   1999  C   MET X 143       3.670 -22.939 -33.743  0.00  0.00           C
ATOM   2000  O   MET X 143       3.617 -22.154 -34.653  0.00  0.00           O
ATOM   2001  N   PHE X 144       2.572 -23.578 -33.280  0.00  0.00           N
ATOM   2002  H   PHE X 144       2.763 -24.116 -32.447  0.00  0.00           H
ATOM   2003  CA  PHE X 144       1.277 -23.484 -33.873  0.00  0.00           C
ATOM   2004  HA  PHE X 144       1.257 -24.018 -34.823  0.00  0.00           H
ATOM   2005  CB  PHE X 144       0.394 -24.189 -32.818  0.00  0.00           C
ATOM   2006  HB2 PHE X 144       0.855 -25.135 -32.531  0.00  0.00           H
ATOM   2007  HB3 PHE X 144       0.295 -23.584 -31.917  0.00  0.00           H
ATOM   2008  CG  PHE X 144      -1.011 -24.406 -33.208  0.00  0.00           C
ATOM   2009  CD1 PHE X 144      -1.426 -25.414 -34.062  0.00  0.00           C
ATOM   2010  HD1 PHE X 144      -0.673 -26.123 -34.376  0.00  0.00           H
ATOM   2011  CE1 PHE X 144      -2.760 -25.566 -34.419  0.00  0.00           C
ATOM   2012  HE1 PHE X 144      -3.142 -26.401 -34.988  0.00  0.00           H
ATOM   2013  CZ  PHE X 144      -3.722 -24.618 -34.030  0.00  0.00           C
ATOM   2014  HZ  PHE X 144      -4.691 -24.757 -34.486  0.00  0.00           H
ATOM   2015  CE2 PHE X 144      -3.329 -23.578 -33.234  0.00  0.00           C
ATOM   2016  HE2 PHE X 144      -3.946 -22.781 -32.846  0.00  0.00           H
ATOM   2017  CD2 PHE X 144      -1.965 -23.451 -32.887  0.00  0.00           C
ATOM   2018  HD2 PHE X 144      -1.733 -22.601 -32.262  0.00  0.00           H
ATOM   2019  C   PHE X 144       0.714 -22.098 -34.031  0.00  0.00           C
ATOM   2020  O   PHE X 144       0.114 -21.737 -35.108  0.00  0.00           O
ATOM   2021  N   PHE X 145       0.871 -21.168 -33.077  0.00  0.00           N
ATOM   2022  H   PHE X 145       1.277 -21.404 -32.183  0.00  0.00           H
ATOM   2023  CA  PHE X 145       0.474 -19.737 -33.318  0.00  0.00           C
ATOM   2024  HA  PHE X 145      -0.426 -19.667 -33.929  0.00  0.00           H
ATOM   2025  CB  PHE X 145       0.116 -19.007 -32.075  0.00  0.00           C
ATOM   2026  HB2 PHE X 145       1.042 -18.897 -31.510  0.00  0.00           H
ATOM   2027  HB3 PHE X 145      -0.259 -18.024 -32.360  0.00  0.00           H
ATOM   2028  CG  PHE X 145      -0.894 -19.700 -31.199  0.00  0.00           C
ATOM   2029  CD1 PHE X 145      -0.516 -20.246 -29.962  0.00  0.00           C
ATOM   2030  HD1 PHE X 145       0.491 -20.163 -29.583  0.00  0.00           H
ATOM   2031  CE1 PHE X 145      -1.494 -20.901 -29.233  0.00  0.00           C
ATOM   2032  HE1 PHE X 145      -1.367 -21.303 -28.239  0.00  0.00           H
ATOM   2033  CZ  PHE X 145      -2.822 -20.997 -29.630  0.00  0.00           C
ATOM   2034  HZ  PHE X 145      -3.635 -21.488 -29.116  0.00  0.00           H
ATOM   2035  CE2 PHE X 145      -3.209 -20.374 -30.813  0.00  0.00           C
ATOM   2036  HE2 PHE X 145      -4.251 -20.372 -31.098  0.00  0.00           H
ATOM   2037  CD2 PHE X 145      -2.268 -19.749 -31.610  0.00  0.00           C
ATOM   2038  HD2 PHE X 145      -2.566 -19.192 -32.486  0.00  0.00           H
ATOM   2039  C   PHE X 145       1.462 -18.893 -34.245  0.00  0.00           C
ATOM   2040  O   PHE X 145       1.086 -17.872 -34.809  0.00  0.00           O
ATOM   2041  N   ALA X 146       2.698 -19.377 -34.390  0.00  0.00           N
ATOM   2042  H   ALA X 146       2.971 -20.276 -34.020  0.00  0.00           H
ATOM   2043  CA  ALA X 146       3.818 -18.855 -35.136  0.00  0.00           C
ATOM   2044  HA  ALA X 146       3.620 -17.787 -35.230  0.00  0.00           H
ATOM   2045  CB  ALA X 146       5.097 -19.027 -34.270  0.00  0.00           C
ATOM   2046  HB1 ALA X 146       5.874 -18.377 -34.672  0.00  0.00           H
ATOM   2047  HB2 ALA X 146       4.916 -18.755 -33.230  0.00  0.00           H
ATOM   2048  HB3 ALA X 146       5.317 -20.092 -34.330  0.00  0.00           H
ATOM   2049  C   ALA X 146       3.995 -19.426 -36.523  0.00  0.00           C
ATOM   2050  O   ALA X 146       4.680 -18.794 -37.330  0.00  0.00           O
ATOM   2051  N   ASN X 147       3.228 -20.442 -36.889  0.00  0.00           N
ATOM   2052  H   ASN X 147       2.920 -21.100 -36.187  0.00  0.00           H
ATOM   2053  CA  ASN X 147       3.246 -21.050 -38.203  0.00  0.00           C
ATOM   2054  HA  ASN X 147       4.230 -20.823 -38.612  0.00  0.00           H
ATOM   2055  CB  ASN X 147       2.964 -22.590 -37.966  0.00  0.00           C
ATOM   2056  HB2 ASN X 147       2.326 -22.784 -37.104  0.00  0.00           H
ATOM   2057  HB3 ASN X 147       2.524 -23.078 -38.835  0.00  0.00           H
ATOM   2058  CG  ASN X 147       4.259 -23.336 -37.775  0.00  0.00           C
ATOM   2059  OD1 ASN X 147       5.284 -22.742 -37.493  0.00  0.00           O
ATOM   2060  ND2 ASN X 147       4.202 -24.639 -37.939  0.00  0.00           N
ATOM   2061 HD21 ASN X 147       5.082 -25.132 -37.888  0.00  0.00           H
ATOM   2062 HD22 ASN X 147       3.363 -25.108 -38.250  0.00  0.00           H
ATOM   2063  C   ASN X 147       2.154 -20.423 -39.127  0.00  0.00           C
ATOM   2064  O   ASN X 147       2.077 -20.672 -40.353  0.00  0.00           O
ATOM   2065  N   ASN X 148       1.252 -19.591 -38.620  0.00  0.00           N
ATOM   2066  H   ASN X 148       1.310 -19.520 -37.614  0.00  0.00           H
ATOM   2067  CA  ASN X 148      -0.079 -19.287 -39.253  0.00  0.00           C
ATOM   2068  HA  ASN X 148      -0.085 -19.844 -40.190  0.00  0.00           H
ATOM   2069  CB  ASN X 148      -1.192 -19.910 -38.460  0.00  0.00           C
ATOM   2070  HB2 ASN X 148      -1.017 -19.647 -37.416  0.00  0.00           H
ATOM   2071  HB3 ASN X 148      -2.142 -19.585 -38.884  0.00  0.00           H
ATOM   2072  CG  ASN X 148      -1.174 -21.420 -38.586  0.00  0.00           C
ATOM   2073  OD1 ASN X 148      -1.688 -22.026 -39.497  0.00  0.00           O
ATOM   2074  ND2 ASN X 148      -0.705 -22.175 -37.613  0.00  0.00           N
ATOM   2075 HD21 ASN X 148      -0.847 -23.175 -37.637  0.00  0.00           H
ATOM   2076 HD22 ASN X 148      -0.418 -21.718 -36.759  0.00  0.00           H
ATOM   2077  C   ASN X 148      -0.205 -17.831 -39.662  0.00  0.00           C
ATOM   2078  O   ASN X 148      -1.116 -17.125 -39.231  0.00  0.00           O
ATOM   2079  N   HIE X 149       0.727 -17.387 -40.519  0.00  0.00           N
ATOM   2080  H   HIE X 149       1.408 -18.041 -40.877  0.00  0.00           H
ATOM   2081  CA  HIE X 149       0.698 -16.113 -41.205  0.00  0.00           C
ATOM   2082  HA  HIE X 149       0.997 -15.237 -40.630  0.00  0.00           H
ATOM   2083  CB  HIE X 149       1.735 -16.136 -42.273  0.00  0.00           C
ATOM   2084  HB2 HIE X 149       1.455 -16.941 -42.952  0.00  0.00           H
ATOM   2085  HB3 HIE X 149       1.763 -15.177 -42.789  0.00  0.00           H
ATOM   2086  CG  HIE X 149       3.136 -16.262 -41.731  0.00  0.00           C
ATOM   2087  ND1 HIE X 149       3.588 -15.557 -40.666  0.00  0.00           N
ATOM   2088  CE1 HIE X 149       4.867 -15.972 -40.484  0.00  0.00           C
ATOM   2089  HE1 HIE X 149       5.478 -15.679 -39.642  0.00  0.00           H
ATOM   2090  NE2 HIE X 149       5.226 -16.969 -41.331  0.00  0.00           N
ATOM   2091  HE2 HIE X 149       6.073 -17.497 -41.490  0.00  0.00           H
ATOM   2092  CD2 HIE X 149       4.080 -17.194 -42.084  0.00  0.00           C
ATOM   2093  HD2 HIE X 149       4.055 -18.002 -42.800  0.00  0.00           H
ATOM   2094  C   HIE X 149      -0.659 -15.751 -41.792  0.00  0.00           C
ATOM   2095  O   HIE X 149      -1.460 -16.599 -42.189  0.00  0.00           O
ATOM   2096  N   ASP X 150      -0.898 -14.475 -41.893  0.00  0.00           N
ATOM   2097  H   ASP X 150      -0.162 -13.869 -41.560  0.00  0.00           H
ATOM   2098  CA  ASP X 150      -2.103 -13.804 -42.451  0.00  0.00           C
ATOM   2099  HA  ASP X 150      -3.011 -14.406 -42.439  0.00  0.00           H
ATOM   2100  CB  ASP X 150      -2.219 -12.476 -41.766  0.00  0.00           C
ATOM   2101  HB2 ASP X 150      -1.367 -11.828 -41.972  0.00  0.00           H
ATOM   2102  HB3 ASP X 150      -3.137 -12.036 -42.153  0.00  0.00           H
ATOM   2103  CG  ASP X 150      -2.380 -12.719 -40.223  0.00  0.00           C
ATOM   2104  OD1 ASP X 150      -1.407 -12.493 -39.518  0.00  0.00           O
ATOM   2105  OD2 ASP X 150      -3.397 -13.170 -39.705  0.00  0.00           O
ATOM   2106  C   ASP X 150      -1.849 -13.515 -43.954  0.00  0.00           C
ATOM   2107  O   ASP X 150      -2.884 -13.514 -44.632  0.00  0.00           O
ATOM   2108  N   GLN X 151      -0.673 -13.218 -44.434  0.00  0.00           N
ATOM   2109  H   GLN X 151       0.007 -12.989 -43.723  0.00  0.00           H
ATOM   2110  CA  GLN X 151      -0.345 -12.955 -45.851  0.00  0.00           C
ATOM   2111  HA  GLN X 151      -1.124 -13.399 -46.470  0.00  0.00           H
ATOM   2112  CB  GLN X 151      -0.326 -11.451 -46.134  0.00  0.00           C
ATOM   2113  HB2 GLN X 151      -0.283 -11.328 -47.216  0.00  0.00           H
ATOM   2114  HB3 GLN X 151      -1.277 -11.052 -45.779  0.00  0.00           H
ATOM   2115  CG  GLN X 151       0.876 -10.666 -45.515  0.00  0.00           C
ATOM   2116  HG2 GLN X 151       1.262 -11.381 -44.788  0.00  0.00           H
ATOM   2117  HG3 GLN X 151       1.604 -10.494 -46.308  0.00  0.00           H
ATOM   2118  CD  GLN X 151       0.682  -9.279 -44.860  0.00  0.00           C
ATOM   2119  OE1 GLN X 151       0.353  -8.260 -45.482  0.00  0.00           O
ATOM   2120  NE2 GLN X 151       0.931  -9.191 -43.578  0.00  0.00           N
ATOM   2121 HE21 GLN X 151       0.845  -8.289 -43.130  0.00  0.00           H
ATOM   2122 HE22 GLN X 151       1.461  -9.926 -43.132  0.00  0.00           H
ATOM   2123  C   GLN X 151       0.902 -13.628 -46.322  0.00  0.00           C
ATOM   2124  O   GLN X 151       1.762 -14.024 -45.520  0.00  0.00           O
ATOM   2125  N   GLU X 152       0.956 -13.859 -47.646  0.00  0.00           N
ATOM   2126  H   GLU X 152       0.235 -13.547 -48.281  0.00  0.00           H
ATOM   2127  CA  GLU X 152       2.215 -14.343 -48.229  0.00  0.00           C
ATOM   2128  HA  GLU X 152       2.918 -14.626 -47.446  0.00  0.00           H
ATOM   2129  CB  GLU X 152       1.882 -15.587 -49.200  0.00  0.00           C
ATOM   2130  HB2 GLU X 152       1.068 -16.183 -48.787  0.00  0.00           H
ATOM   2131  HB3 GLU X 152       1.496 -15.226 -50.153  0.00  0.00           H
ATOM   2132  CG  GLU X 152       3.153 -16.467 -49.352  0.00  0.00           C
ATOM   2133  HG2 GLU X 152       3.876 -16.078 -50.069  0.00  0.00           H
ATOM   2134  HG3 GLU X 152       3.553 -16.555 -48.342  0.00  0.00           H
ATOM   2135  CD  GLU X 152       2.774 -17.880 -49.678  0.00  0.00           C
ATOM   2136  OE1 GLU X 152       3.095 -18.433 -50.807  0.00  0.00           O
ATOM   2137  OE2 GLU X 152       2.106 -18.511 -48.816  0.00  0.00           O
ATOM   2138  C   GLU X 152       2.921 -13.138 -48.944  0.00  0.00           C
ATOM   2139  O   GLU X 152       3.956 -13.316 -49.566  0.00  0.00           O
ATOM   2140  N   PHE X 153       2.408 -11.950 -48.912  0.00  0.00           N
ATOM   2141  H   PHE X 153       1.604 -11.787 -48.322  0.00  0.00           H
ATOM   2142  CA  PHE X 153       3.034 -10.724 -49.393  0.00  0.00           C
ATOM   2143  HA  PHE X 153       3.406 -10.742 -50.417  0.00  0.00           H
ATOM   2144  CB  PHE X 153       1.943  -9.635 -49.399  0.00  0.00           C
ATOM   2145  HB2 PHE X 153       1.469  -9.470 -48.432  0.00  0.00           H
ATOM   2146  HB3 PHE X 153       2.460  -8.721 -49.692  0.00  0.00           H
ATOM   2147  CG  PHE X 153       0.767  -9.908 -50.374  0.00  0.00           C
ATOM   2148  CD1 PHE X 153      -0.470  -9.318 -50.108  0.00  0.00           C
ATOM   2149  HD1 PHE X 153      -0.573  -8.586 -49.320  0.00  0.00           H
ATOM   2150  CE1 PHE X 153      -1.628  -9.641 -50.825  0.00  0.00           C
ATOM   2151  HE1 PHE X 153      -2.565  -9.222 -50.489  0.00  0.00           H
ATOM   2152  CZ  PHE X 153      -1.543 -10.435 -51.945  0.00  0.00           C
ATOM   2153  HZ  PHE X 153      -2.419 -10.579 -52.561  0.00  0.00           H
ATOM   2154  CE2 PHE X 153      -0.324 -11.104 -52.234  0.00  0.00           C
ATOM   2155  HE2 PHE X 153      -0.204 -11.685 -53.137  0.00  0.00           H
ATOM   2156  CD2 PHE X 153       0.864 -10.736 -51.522  0.00  0.00           C
ATOM   2157  HD2 PHE X 153       1.803 -11.168 -51.834  0.00  0.00           H
ATOM   2158  C   PHE X 153       4.275 -10.316 -48.527  0.00  0.00           C
ATOM   2159  O   PHE X 153       4.201 -10.621 -47.331  0.00  0.00           O
ATOM   2160  N   ASP X 154       5.297  -9.756 -49.183  0.00  0.00           N
ATOM   2161  H   ASP X 154       5.176  -9.375 -50.111  0.00  0.00           H
ATOM   2162  CA  ASP X 154       6.638  -9.509 -48.502  0.00  0.00           C
ATOM   2163  HA  ASP X 154       6.835 -10.452 -47.993  0.00  0.00           H
ATOM   2164  CB  ASP X 154       7.694  -9.336 -49.534  0.00  0.00           C
ATOM   2165  HB2 ASP X 154       8.711  -9.236 -49.155  0.00  0.00           H
ATOM   2166  HB3 ASP X 154       7.676 -10.331 -49.979  0.00  0.00           H
ATOM   2167  CG  ASP X 154       7.494  -8.341 -50.709  0.00  0.00           C
ATOM   2168  OD1 ASP X 154       6.778  -7.328 -50.521  0.00  0.00           O
ATOM   2169  OD2 ASP X 154       8.021  -8.684 -51.783  0.00  0.00           O
ATOM   2170  C   ASP X 154       6.641  -8.443 -47.411  0.00  0.00           C
ATOM   2171  O   ASP X 154       6.015  -7.419 -47.604  0.00  0.00           O
ATOM   2172  N   PRO X 155       7.434  -8.591 -46.329  0.00  0.00           N
ATOM   2173  CD  PRO X 155       8.407  -9.654 -46.066  0.00  0.00           C
ATOM   2174  HD2 PRO X 155       9.016 -10.027 -46.889  0.00  0.00           H
ATOM   2175  HD3 PRO X 155       7.896 -10.549 -45.711  0.00  0.00           H
ATOM   2176  CG  PRO X 155       9.305  -9.213 -44.892  0.00  0.00           C
ATOM   2177  HG2 PRO X 155      10.156  -8.675 -45.312  0.00  0.00           H
ATOM   2178  HG3 PRO X 155       9.672 -10.060 -44.312  0.00  0.00           H
ATOM   2179  CB  PRO X 155       8.334  -8.291 -44.166  0.00  0.00           C
ATOM   2180  HB2 PRO X 155       8.831  -7.574 -43.512  0.00  0.00           H
ATOM   2181  HB3 PRO X 155       7.526  -8.703 -43.562  0.00  0.00           H
ATOM   2182  CA  PRO X 155       7.543  -7.556 -45.301  0.00  0.00           C
ATOM   2183  HA  PRO X 155       6.558  -7.398 -44.863  0.00  0.00           H
ATOM   2184  C   PRO X 155       8.272  -6.209 -45.719  0.00  0.00           C
ATOM   2185  O   PRO X 155       8.838  -6.067 -46.792  0.00  0.00           O
ATOM   2186  N   PRO X 156       8.351  -5.226 -44.830  0.00  0.00           N
ATOM   2187  CD  PRO X 156       7.538  -5.102 -43.672  0.00  0.00           C
ATOM   2188  HD2 PRO X 156       7.889  -5.793 -42.905  0.00  0.00           H
ATOM   2189  HD3 PRO X 156       6.510  -5.284 -43.985  0.00  0.00           H
ATOM   2190  CG  PRO X 156       7.544  -3.651 -43.265  0.00  0.00           C
ATOM   2191  HG2 PRO X 156       7.495  -3.603 -42.177  0.00  0.00           H
ATOM   2192  HG3 PRO X 156       6.729  -3.084 -43.714  0.00  0.00           H
ATOM   2193  CB  PRO X 156       8.848  -3.115 -43.775  0.00  0.00           C
ATOM   2194  HB2 PRO X 156       9.540  -3.149 -42.933  0.00  0.00           H
ATOM   2195  HB3 PRO X 156       8.765  -2.107 -44.183  0.00  0.00           H
ATOM   2196  CA  PRO X 156       9.169  -3.995 -44.903  0.00  0.00           C
ATOM   2197  HA  PRO X 156       8.877  -3.386 -45.758  0.00  0.00           H
ATOM   2198  C   PRO X 156      10.645  -4.298 -45.026  0.00  0.00           C
ATOM   2199  O   PRO X 156      11.190  -5.066 -44.261  0.00  0.00           O
ATOM   2200  N   LYS X 157      11.252  -3.557 -45.951  0.00  0.00           N
ATOM   2201  H   LYS X 157      10.748  -2.810 -46.409  0.00  0.00           H
ATOM   2202  CA  LYS X 157      12.745  -3.461 -46.097  0.00  0.00           C
ATOM   2203  HA  LYS X 157      13.220  -4.442 -46.084  0.00  0.00           H
ATOM   2204  CB  LYS X 157      13.115  -2.760 -47.411  0.00  0.00           C
ATOM   2205  HB2 LYS X 157      12.765  -3.369 -48.245  0.00  0.00           H
ATOM   2206  HB3 LYS X 157      12.720  -1.744 -47.435  0.00  0.00           H
ATOM   2207  CG  LYS X 157      14.569  -2.664 -47.748  0.00  0.00           C
ATOM   2208  HG2 LYS X 157      15.067  -2.245 -46.873  0.00  0.00           H
ATOM   2209  HG3 LYS X 157      15.030  -3.635 -47.932  0.00  0.00           H
ATOM   2210  CD  LYS X 157      14.833  -1.673 -48.947  0.00  0.00           C
ATOM   2211  HD2 LYS X 157      14.318  -1.998 -49.851  0.00  0.00           H
ATOM   2212  HD3 LYS X 157      14.582  -0.657 -48.644  0.00  0.00           H
ATOM   2213  CE  LYS X 157      16.315  -1.664 -49.292  0.00  0.00           C
ATOM   2214  HE2 LYS X 157      16.811  -1.452 -48.344  0.00  0.00           H
ATOM   2215  HE3 LYS X 157      16.578  -2.618 -49.747  0.00  0.00           H
ATOM   2216  NZ  LYS X 157      16.628  -0.587 -50.296  0.00  0.00           N
ATOM   2217  HZ1 LYS X 157      17.567  -0.708 -50.648  0.00  0.00           H
ATOM   2218  HZ2 LYS X 157      16.142  -0.699 -51.175  0.00  0.00           H
ATOM   2219  HZ3 LYS X 157      16.337   0.339 -50.014  0.00  0.00           H
ATOM   2220  C   LYS X 157      13.288  -2.772 -44.867  0.00  0.00           C
ATOM   2221  O   LYS X 157      13.223  -1.559 -44.677  0.00  0.00           O
ATOM   2222  N   VAL X 158      14.020  -3.576 -44.060  0.00  0.00           N
ATOM   2223  H   VAL X 158      14.175  -4.532 -44.348  0.00  0.00           H
ATOM   2224  CA  VAL X 158      14.680  -3.113 -42.745  0.00  0.00           C
ATOM   2225  HA  VAL X 158      13.987  -2.579 -42.095  0.00  0.00           H
ATOM   2226  CB  VAL X 158      15.154  -4.366 -42.012  0.00  0.00           C
ATOM   2227  HB  VAL X 158      15.795  -4.922 -42.696  0.00  0.00           H
ATOM   2228  CG1 VAL X 158      15.906  -4.030 -40.793  0.00  0.00           C
ATOM   2229 HG11 VAL X 158      15.405  -3.325 -40.129  0.00  0.00           H
ATOM   2230 HG12 VAL X 158      16.161  -4.916 -40.212  0.00  0.00           H
ATOM   2231 HG13 VAL X 158      16.832  -3.566 -41.130  0.00  0.00           H
ATOM   2232  CG2 VAL X 158      13.987  -5.294 -41.489  0.00  0.00           C
ATOM   2233 HG21 VAL X 158      14.351  -6.318 -41.396  0.00  0.00           H
ATOM   2234 HG22 VAL X 158      13.656  -4.880 -40.537  0.00  0.00           H
ATOM   2235 HG23 VAL X 158      13.134  -5.328 -42.167  0.00  0.00           H
ATOM   2236  C   VAL X 158      15.820  -2.153 -42.943  0.00  0.00           C
ATOM   2237  O   VAL X 158      16.709  -2.300 -43.824  0.00  0.00           O
ATOM   2238  N   TYR X 159      15.724  -1.011 -42.205  0.00  0.00           N
ATOM   2239  H   TYR X 159      14.927  -1.005 -41.586  0.00  0.00           H
ATOM   2240  CA  TYR X 159      16.707   0.065 -42.380  0.00  0.00           C
ATOM   2241  HA  TYR X 159      16.753   0.425 -43.409  0.00  0.00           H
ATOM   2242  CB  TYR X 159      16.284   1.207 -41.477  0.00  0.00           C
ATOM   2243  HB2 TYR X 159      16.081   0.810 -40.482  0.00  0.00           H
ATOM   2244  HB3 TYR X 159      17.173   1.837 -41.504  0.00  0.00           H
ATOM   2245  CG  TYR X 159      15.008   1.861 -41.977  0.00  0.00           C
ATOM   2246  CD1 TYR X 159      13.843   1.605 -41.264  0.00  0.00           C
ATOM   2247  HD1 TYR X 159      13.774   0.911 -40.440  0.00  0.00           H
ATOM   2248  CE1 TYR X 159      12.617   2.232 -41.604  0.00  0.00           C
ATOM   2249  HE1 TYR X 159      11.685   2.105 -41.073  0.00  0.00           H
ATOM   2250  CZ  TYR X 159      12.550   3.039 -42.737  0.00  0.00           C
ATOM   2251  OH  TYR X 159      11.327   3.571 -43.116  0.00  0.00           O
ATOM   2252  HH  TYR X 159      10.642   3.388 -42.469  0.00  0.00           H
ATOM   2253  CE2 TYR X 159      13.757   3.370 -43.421  0.00  0.00           C
ATOM   2254  HE2 TYR X 159      13.713   4.106 -44.210  0.00  0.00           H
ATOM   2255  CD2 TYR X 159      14.953   2.746 -43.032  0.00  0.00           C
ATOM   2256  HD2 TYR X 159      15.833   2.837 -43.652  0.00  0.00           H
ATOM   2257  C   TYR X 159      18.035  -0.430 -41.920  0.00  0.00           C
ATOM   2258  O   TYR X 159      18.129  -1.153 -40.975  0.00  0.00           O
ATOM   2259  N   PRO X 160      19.130   0.008 -42.585  0.00  0.00           N
ATOM   2260  CD  PRO X 160      19.319   0.803 -43.839  0.00  0.00           C
ATOM   2261  HD2 PRO X 160      18.900   1.807 -43.771  0.00  0.00           H
ATOM   2262  HD3 PRO X 160      18.907   0.268 -44.695  0.00  0.00           H
ATOM   2263  CG  PRO X 160      20.833   1.005 -43.942  0.00  0.00           C
ATOM   2264  HG2 PRO X 160      21.072   1.822 -43.261  0.00  0.00           H
ATOM   2265  HG3 PRO X 160      21.264   1.140 -44.934  0.00  0.00           H
ATOM   2266  CB  PRO X 160      21.514  -0.166 -43.227  0.00  0.00           C
ATOM   2267  HB2 PRO X 160      22.496   0.110 -42.842  0.00  0.00           H
ATOM   2268  HB3 PRO X 160      21.556  -0.980 -43.951  0.00  0.00           H
ATOM   2269  CA  PRO X 160      20.483  -0.447 -42.136  0.00  0.00           C
ATOM   2270  HA  PRO X 160      20.586  -1.504 -41.893  0.00  0.00           H
ATOM   2271  C   PRO X 160      20.898   0.234 -40.849  0.00  0.00           C
ATOM   2272  O   PRO X 160      20.488   1.369 -40.635  0.00  0.00           O
ATOM   2273  N   PRO X 161      21.627  -0.350 -39.889  0.00  0.00           N
ATOM   2274  CD  PRO X 161      22.075  -1.773 -39.721  0.00  0.00           C
ATOM   2275  HD2 PRO X 161      23.114  -2.012 -39.945  0.00  0.00           H
ATOM   2276  HD3 PRO X 161      21.428  -2.458 -40.269  0.00  0.00           H
ATOM   2277  CG  PRO X 161      21.836  -1.956 -38.235  0.00  0.00           C
ATOM   2278  HG2 PRO X 161      22.237  -2.870 -37.797  0.00  0.00           H
ATOM   2279  HG3 PRO X 161      20.752  -2.038 -38.152  0.00  0.00           H
ATOM   2280  CB  PRO X 161      22.423  -0.677 -37.641  0.00  0.00           C
ATOM   2281  HB2 PRO X 161      23.512  -0.641 -37.636  0.00  0.00           H
ATOM   2282  HB3 PRO X 161      21.903  -0.436 -36.714  0.00  0.00           H
ATOM   2283  CA  PRO X 161      21.990   0.360 -38.607  0.00  0.00           C
ATOM   2284  HA  PRO X 161      21.085   0.883 -38.296  0.00  0.00           H
ATOM   2285  C   PRO X 161      23.009   1.477 -38.734  0.00  0.00           C
ATOM   2286  O   PRO X 161      23.678   1.606 -39.730  0.00  0.00           O
ATOM   2287  N   VAL X 162      23.060   2.356 -37.701  0.00  0.00           N
ATOM   2288  H   VAL X 162      22.618   2.082 -36.835  0.00  0.00           H
ATOM   2289  CA  VAL X 162      23.894   3.543 -37.885  0.00  0.00           C
ATOM   2290  HA  VAL X 162      24.026   3.659 -38.961  0.00  0.00           H
ATOM   2291  CB  VAL X 162      23.071   4.754 -37.330  0.00  0.00           C
ATOM   2292  HB  VAL X 162      22.941   4.624 -36.256  0.00  0.00           H
ATOM   2293  CG1 VAL X 162      23.928   6.025 -37.525  0.00  0.00           C
ATOM   2294 HG11 VAL X 162      24.920   5.799 -37.134  0.00  0.00           H
ATOM   2295 HG12 VAL X 162      23.977   6.154 -38.606  0.00  0.00           H
ATOM   2296 HG13 VAL X 162      23.517   6.867 -36.968  0.00  0.00           H
ATOM   2297  CG2 VAL X 162      21.704   5.049 -37.889  0.00  0.00           C
ATOM   2298 HG21 VAL X 162      20.975   4.250 -37.757  0.00  0.00           H
ATOM   2299 HG22 VAL X 162      21.302   5.967 -37.460  0.00  0.00           H
ATOM   2300 HG23 VAL X 162      21.757   5.052 -38.977  0.00  0.00           H
ATOM   2301  C   VAL X 162      25.209   3.327 -37.159  0.00  0.00           C
ATOM   2302  O   VAL X 162      25.225   2.804 -36.067  0.00  0.00           O
ATOM   2303  N   PRO X 163      26.329   3.800 -37.734  0.00  0.00           N
ATOM   2304  CD  PRO X 163      26.432   4.153 -39.167  0.00  0.00           C
ATOM   2305  HD2 PRO X 163      26.182   5.178 -39.444  0.00  0.00           H
ATOM   2306  HD3 PRO X 163      25.905   3.483 -39.847  0.00  0.00           H
ATOM   2307  CG  PRO X 163      27.931   4.004 -39.390  0.00  0.00           C
ATOM   2308  HG2 PRO X 163      28.158   4.729 -40.172  0.00  0.00           H
ATOM   2309  HG3 PRO X 163      28.230   2.982 -39.624  0.00  0.00           H
ATOM   2310  CB  PRO X 163      28.679   4.347 -38.151  0.00  0.00           C
ATOM   2311  HB2 PRO X 163      28.663   5.422 -37.976  0.00  0.00           H
ATOM   2312  HB3 PRO X 163      29.695   3.970 -38.028  0.00  0.00           H
ATOM   2313  CA  PRO X 163      27.656   3.792 -37.105  0.00  0.00           C
ATOM   2314  HA  PRO X 163      27.943   2.784 -36.807  0.00  0.00           H
ATOM   2315  C   PRO X 163      27.689   4.606 -35.822  0.00  0.00           C
ATOM   2316  O   PRO X 163      26.992   5.613 -35.801  0.00  0.00           O
ATOM   2317  N   ALA X 164      28.444   4.169 -34.789  0.00  0.00           N
ATOM   2318  H   ALA X 164      29.017   3.347 -34.915  0.00  0.00           H
ATOM   2319  CA  ALA X 164      28.691   4.821 -33.488  0.00  0.00           C
ATOM   2320  HA  ALA X 164      27.800   4.680 -32.877  0.00  0.00           H
ATOM   2321  CB  ALA X 164      29.911   4.097 -32.885  0.00  0.00           C
ATOM   2322  HB1 ALA X 164      30.737   4.110 -33.597  0.00  0.00           H
ATOM   2323  HB2 ALA X 164      30.126   4.650 -31.971  0.00  0.00           H
ATOM   2324  HB3 ALA X 164      29.673   3.118 -32.470  0.00  0.00           H
ATOM   2325  C   ALA X 164      28.814   6.307 -33.628  0.00  0.00           C
ATOM   2326  O   ALA X 164      28.049   6.985 -32.938  0.00  0.00           O
ATOM   2327  N   GLU X 165      29.814   6.835 -34.357  0.00  0.00           N
ATOM   2328  H   GLU X 165      30.520   6.261 -34.796  0.00  0.00           H
ATOM   2329  CA  GLU X 165      30.056   8.301 -34.503  0.00  0.00           C
ATOM   2330  HA  GLU X 165      30.441   8.719 -33.572  0.00  0.00           H
ATOM   2331  CB  GLU X 165      31.145   8.345 -35.572  0.00  0.00           C
ATOM   2332  HB2 GLU X 165      30.765   7.974 -36.525  0.00  0.00           H
ATOM   2333  HB3 GLU X 165      31.214   9.404 -35.818  0.00  0.00           H
ATOM   2334  CG  GLU X 165      32.534   7.776 -35.224  0.00  0.00           C
ATOM   2335  HG2 GLU X 165      32.459   7.222 -34.288  0.00  0.00           H
ATOM   2336  HG3 GLU X 165      32.726   7.128 -36.079  0.00  0.00           H
ATOM   2337  CD  GLU X 165      33.603   8.873 -35.066  0.00  0.00           C
ATOM   2338  OE1 GLU X 165      33.672   9.494 -33.955  0.00  0.00           O
ATOM   2339  OE2 GLU X 165      34.335   9.080 -36.064  0.00  0.00           O
ATOM   2340  C   GLU X 165      28.852   9.180 -34.976  0.00  0.00           C
ATOM   2341  O   GLU X 165      28.875  10.347 -34.801  0.00  0.00           O
ATOM   2342  N   LYS X 166      27.823   8.509 -35.622  0.00  0.00           N
ATOM   2343  H   LYS X 166      27.863   7.506 -35.729  0.00  0.00           H
ATOM   2344  CA  LYS X 166      26.698   9.214 -36.350  0.00  0.00           C
ATOM   2345  HA  LYS X 166      26.937  10.260 -36.544  0.00  0.00           H
ATOM   2346  CB  LYS X 166      26.474   8.663 -37.759  0.00  0.00           C
ATOM   2347  HB2 LYS X 166      26.320   7.584 -37.737  0.00  0.00           H
ATOM   2348  HB3 LYS X 166      25.612   9.151 -38.214  0.00  0.00           H
ATOM   2349  CG  LYS X 166      27.686   8.853 -38.699  0.00  0.00           C
ATOM   2350  HG2 LYS X 166      28.236   9.786 -38.575  0.00  0.00           H
ATOM   2351  HG3 LYS X 166      28.408   8.130 -38.319  0.00  0.00           H
ATOM   2352  CD  LYS X 166      27.504   8.514 -40.150  0.00  0.00           C
ATOM   2353  HD2 LYS X 166      28.485   8.633 -40.610  0.00  0.00           H
ATOM   2354  HD3 LYS X 166      27.242   7.469 -40.311  0.00  0.00           H
ATOM   2355  CE  LYS X 166      26.499   9.451 -40.827  0.00  0.00           C
ATOM   2356  HE2 LYS X 166      25.572   9.293 -40.275  0.00  0.00           H
ATOM   2357  HE3 LYS X 166      26.853  10.482 -40.798  0.00  0.00           H
ATOM   2358  NZ  LYS X 166      26.271   9.062 -42.211  0.00  0.00           N
ATOM   2359  HZ1 LYS X 166      26.096   8.071 -42.301  0.00  0.00           H
ATOM   2360  HZ2 LYS X 166      25.413   9.460 -42.566  0.00  0.00           H
ATOM   2361  HZ3 LYS X 166      27.127   9.271 -42.704  0.00  0.00           H
ATOM   2362  C   LYS X 166      25.336   9.197 -35.687  0.00  0.00           C
ATOM   2363  O   LYS X 166      24.407   9.830 -36.118  0.00  0.00           O
ATOM   2364  N   ARG X 167      25.241   8.378 -34.677  0.00  0.00           N
ATOM   2365  H   ARG X 167      26.049   7.815 -34.454  0.00  0.00           H
ATOM   2366  CA  ARG X 167      23.983   8.275 -33.873  0.00  0.00           C
ATOM   2367  HA  ARG X 167      23.213   7.960 -34.577  0.00  0.00           H
ATOM   2368  CB  ARG X 167      24.098   7.130 -32.806  0.00  0.00           C
ATOM   2369  HB2 ARG X 167      24.620   7.515 -31.929  0.00  0.00           H
ATOM   2370  HB3 ARG X 167      23.080   6.924 -32.477  0.00  0.00           H
ATOM   2371  CG  ARG X 167      24.684   5.785 -33.231  0.00  0.00           C
ATOM   2372  HG2 ARG X 167      24.277   5.549 -34.214  0.00  0.00           H
ATOM   2373  HG3 ARG X 167      25.773   5.818 -33.270  0.00  0.00           H
ATOM   2374  CD  ARG X 167      24.286   4.624 -32.352  0.00  0.00           C
ATOM   2375  HD2 ARG X 167      24.747   4.690 -31.367  0.00  0.00           H
ATOM   2376  HD3 ARG X 167      23.216   4.621 -32.149  0.00  0.00           H
ATOM   2377  NE  ARG X 167      24.638   3.402 -33.155  0.00  0.00           N
ATOM   2378  HE  ARG X 167      24.302   3.289 -34.101  0.00  0.00           H
ATOM   2379  CZ  ARG X 167      25.588   2.542 -32.831  0.00  0.00           C
ATOM   2380  NH1 ARG X 167      26.187   2.576 -31.691  0.00  0.00           N
ATOM   2381 HH11 ARG X 167      25.809   3.298 -31.094  0.00  0.00           H
ATOM   2382 HH12 ARG X 167      26.785   1.817 -31.396  0.00  0.00           H
ATOM   2383  NH2 ARG X 167      25.964   1.679 -33.697  0.00  0.00           N
ATOM   2384 HH21 ARG X 167      25.585   1.769 -34.629  0.00  0.00           H
ATOM   2385 HH22 ARG X 167      26.662   0.983 -33.478  0.00  0.00           H
ATOM   2386  C   ARG X 167      23.366   9.585 -33.265  0.00  0.00           C
ATOM   2387  O   ARG X 167      24.042  10.616 -33.099  0.00  0.00           O
ATOM   2388  N   LYS X 168      22.019   9.610 -32.927  0.00  0.00           N
ATOM   2389  H   LYS X 168      21.540   8.833 -33.358  0.00  0.00           H
ATOM   2390  CA  LYS X 168      21.191  10.606 -32.251  0.00  0.00           C
ATOM   2391  HA  LYS X 168      21.853  11.403 -31.915  0.00  0.00           H
ATOM   2392  CB  LYS X 168      20.287  11.255 -33.379  0.00  0.00           C
ATOM   2393  HB2 LYS X 168      19.821  10.402 -33.873  0.00  0.00           H
ATOM   2394  HB3 LYS X 168      19.444  11.765 -32.914  0.00  0.00           H
ATOM   2395  CG  LYS X 168      20.880  12.135 -34.498  0.00  0.00           C
ATOM   2396  HG2 LYS X 168      21.529  11.561 -35.160  0.00  0.00           H
ATOM   2397  HG3 LYS X 168      20.010  12.434 -35.082  0.00  0.00           H
ATOM   2398  CD  LYS X 168      21.636  13.334 -34.101  0.00  0.00           C
ATOM   2399  HD2 LYS X 168      22.381  13.135 -33.330  0.00  0.00           H
ATOM   2400  HD3 LYS X 168      22.075  13.767 -34.999  0.00  0.00           H
ATOM   2401  CE  LYS X 168      20.575  14.316 -33.678  0.00  0.00           C
ATOM   2402  HE2 LYS X 168      19.871  14.488 -34.494  0.00  0.00           H
ATOM   2403  HE3 LYS X 168      19.920  13.825 -32.958  0.00  0.00           H
ATOM   2404  NZ  LYS X 168      21.048  15.586 -33.114  0.00  0.00           N
ATOM   2405  HZ1 LYS X 168      20.325  16.081 -32.611  0.00  0.00           H
ATOM   2406  HZ2 LYS X 168      21.766  15.446 -32.417  0.00  0.00           H
ATOM   2407  HZ3 LYS X 168      21.338  16.266 -33.802  0.00  0.00           H
ATOM   2408  C   LYS X 168      20.298  10.008 -31.166  0.00  0.00           C
ATOM   2409  O   LYS X 168      20.036   8.796 -31.070  0.00  0.00           O
ATOM   2410  N   PRO X 169      19.787  10.868 -30.238  0.00  0.00           N
ATOM   2411  CD  PRO X 169      20.112  12.282 -30.049  0.00  0.00           C
ATOM   2412  HD2 PRO X 169      19.869  12.924 -30.896  0.00  0.00           H
ATOM   2413  HD3 PRO X 169      21.184  12.394 -29.889  0.00  0.00           H
ATOM   2414  CG  PRO X 169      19.236  12.797 -28.913  0.00  0.00           C
ATOM   2415  HG2 PRO X 169      18.404  13.391 -29.291  0.00  0.00           H
ATOM   2416  HG3 PRO X 169      19.759  13.371 -28.148  0.00  0.00           H
ATOM   2417  CB  PRO X 169      18.770  11.583 -28.125  0.00  0.00           C
ATOM   2418  HB2 PRO X 169      17.809  11.610 -27.610  0.00  0.00           H
ATOM   2419  HB3 PRO X 169      19.574  11.295 -27.448  0.00  0.00           H
ATOM   2420  CA  PRO X 169      18.750  10.493 -29.232  0.00  0.00           C
ATOM   2421  HA  PRO X 169      18.889   9.484 -28.843  0.00  0.00           H
ATOM   2422  C   PRO X 169      17.380  10.448 -29.808  0.00  0.00           C
ATOM   2423  O   PRO X 169      17.000  11.303 -30.597  0.00  0.00           O
ATOM   2424  N   ILE X 170      16.570   9.482 -29.286  0.00  0.00           N
ATOM   2425  H   ILE X 170      16.880   9.012 -28.448  0.00  0.00           H
ATOM   2426  CA  ILE X 170      15.338   9.076 -29.942  0.00  0.00           C
ATOM   2427  HA  ILE X 170      15.531   9.361 -30.976  0.00  0.00           H
ATOM   2428  CB  ILE X 170      15.219   7.541 -29.752  0.00  0.00           C
ATOM   2429  HB  ILE X 170      16.248   7.188 -29.817  0.00  0.00           H
ATOM   2430  CG2 ILE X 170      14.584   7.228 -28.294  0.00  0.00           C
ATOM   2431 HG21 ILE X 170      14.556   6.162 -28.072  0.00  0.00           H
ATOM   2432 HG22 ILE X 170      15.143   7.733 -27.507  0.00  0.00           H
ATOM   2433 HG23 ILE X 170      13.518   7.436 -28.203  0.00  0.00           H
ATOM   2434  CG1 ILE X 170      14.338   6.964 -30.801  0.00  0.00           C
ATOM   2435 HG12 ILE X 170      13.434   7.567 -30.883  0.00  0.00           H
ATOM   2436 HG13 ILE X 170      14.909   7.086 -31.721  0.00  0.00           H
ATOM   2437  CD1 ILE X 170      14.110   5.519 -30.615  0.00  0.00           C
ATOM   2438 HD11 ILE X 170      14.908   5.054 -30.036  0.00  0.00           H
ATOM   2439 HD12 ILE X 170      13.171   5.360 -30.084  0.00  0.00           H
ATOM   2440 HD13 ILE X 170      14.026   5.069 -31.605  0.00  0.00           H
ATOM   2441  C   ILE X 170      14.026   9.880 -29.711  0.00  0.00           C
ATOM   2442  O   ILE X 170      13.672  10.191 -28.560  0.00  0.00           O
ATOM   2443  N   ARG X 171      13.310  10.313 -30.753  0.00  0.00           N
ATOM   2444  H   ARG X 171      13.648  10.196 -31.697  0.00  0.00           H
ATOM   2445  CA  ARG X 171      12.058  11.069 -30.609  0.00  0.00           C
ATOM   2446  HA  ARG X 171      11.974  11.573 -29.646  0.00  0.00           H
ATOM   2447  CB  ARG X 171      12.089  12.073 -31.782  0.00  0.00           C
ATOM   2448  HB2 ARG X 171      12.045  11.558 -32.742  0.00  0.00           H
ATOM   2449  HB3 ARG X 171      11.199  12.699 -31.713  0.00  0.00           H
ATOM   2450  CG  ARG X 171      13.290  13.141 -31.813  0.00  0.00           C
ATOM   2451  HG2 ARG X 171      13.150  13.884 -31.028  0.00  0.00           H
ATOM   2452  HG3 ARG X 171      14.263  12.674 -31.657  0.00  0.00           H
ATOM   2453  CD  ARG X 171      13.383  13.866 -33.122  0.00  0.00           C
ATOM   2454  HD2 ARG X 171      12.391  14.207 -33.418  0.00  0.00           H
ATOM   2455  HD3 ARG X 171      13.976  14.761 -32.934  0.00  0.00           H
ATOM   2456  NE  ARG X 171      13.948  12.985 -34.142  0.00  0.00           N
ATOM   2457  HE  ARG X 171      14.013  12.001 -33.925  0.00  0.00           H
ATOM   2458  CZ  ARG X 171      14.397  13.329 -35.355  0.00  0.00           C
ATOM   2459  NH1 ARG X 171      14.301  14.491 -35.868  0.00  0.00           N
ATOM   2460 HH11 ARG X 171      14.118  15.229 -35.203  0.00  0.00           H
ATOM   2461 HH12 ARG X 171      14.665  14.537 -36.809  0.00  0.00           H
ATOM   2462  NH2 ARG X 171      14.974  12.440 -36.079  0.00  0.00           N
ATOM   2463 HH21 ARG X 171      14.736  11.482 -35.866  0.00  0.00           H
ATOM   2464 HH22 ARG X 171      15.246  12.647 -37.029  0.00  0.00           H
ATOM   2465  C   ARG X 171      10.892  10.153 -30.808  0.00  0.00           C
ATOM   2466  O   ARG X 171      10.825   9.553 -31.880  0.00  0.00           O
ATOM   2467  N   VAL X 172      10.052  10.006 -29.817  0.00  0.00           N
ATOM   2468  H   VAL X 172      10.312  10.641 -29.075  0.00  0.00           H
ATOM   2469  CA  VAL X 172       9.049   8.935 -29.631  0.00  0.00           C
ATOM   2470  HA  VAL X 172       9.202   8.316 -30.515  0.00  0.00           H
ATOM   2471  CB  VAL X 172       9.560   8.003 -28.391  0.00  0.00           C
ATOM   2472  HB  VAL X 172       9.701   8.581 -27.478  0.00  0.00           H
ATOM   2473  CG1 VAL X 172       8.630   6.834 -28.169  0.00  0.00           C
ATOM   2474 HG11 VAL X 172       7.694   7.084 -27.670  0.00  0.00           H
ATOM   2475 HG12 VAL X 172       8.431   6.314 -29.105  0.00  0.00           H
ATOM   2476 HG13 VAL X 172       9.074   5.994 -27.634  0.00  0.00           H
ATOM   2477  CG2 VAL X 172      10.924   7.465 -28.653  0.00  0.00           C
ATOM   2478 HG21 VAL X 172      11.199   6.879 -27.776  0.00  0.00           H
ATOM   2479 HG22 VAL X 172      10.957   6.930 -29.602  0.00  0.00           H
ATOM   2480 HG23 VAL X 172      11.560   8.349 -28.693  0.00  0.00           H
ATOM   2481  C   VAL X 172       7.580   9.386 -29.475  0.00  0.00           C
ATOM   2482  O   VAL X 172       7.327  10.305 -28.678  0.00  0.00           O
ATOM   2483  N   LEU X 173       6.628   8.757 -30.195  0.00  0.00           N
ATOM   2484  H   LEU X 173       6.989   8.081 -30.854  0.00  0.00           H
ATOM   2485  CA  LEU X 173       5.253   8.948 -29.899  0.00  0.00           C
ATOM   2486  HA  LEU X 173       5.138   9.646 -29.069  0.00  0.00           H
ATOM   2487  CB  LEU X 173       4.434   9.367 -31.149  0.00  0.00           C
ATOM   2488  HB2 LEU X 173       4.547  10.428 -31.373  0.00  0.00           H
ATOM   2489  HB3 LEU X 173       4.751   8.692 -31.945  0.00  0.00           H
ATOM   2490  CG  LEU X 173       2.896   9.229 -31.015  0.00  0.00           C
ATOM   2491  HG  LEU X 173       2.607   8.215 -30.738  0.00  0.00           H
ATOM   2492  CD1 LEU X 173       2.314  10.296 -30.055  0.00  0.00           C
ATOM   2493 HD11 LEU X 173       2.292  11.298 -30.484  0.00  0.00           H
ATOM   2494 HD12 LEU X 173       1.354   9.835 -29.823  0.00  0.00           H
ATOM   2495 HD13 LEU X 173       2.941  10.332 -29.164  0.00  0.00           H
ATOM   2496  CD2 LEU X 173       2.276   9.592 -32.390  0.00  0.00           C
ATOM   2497 HD21 LEU X 173       1.189   9.505 -32.373  0.00  0.00           H
ATOM   2498 HD22 LEU X 173       2.483  10.617 -32.696  0.00  0.00           H
ATOM   2499 HD23 LEU X 173       2.712   8.908 -33.118  0.00  0.00           H
ATOM   2500  C   LEU X 173       4.621   7.595 -29.383  0.00  0.00           C
ATOM   2501  O   LEU X 173       4.683   6.600 -30.123  0.00  0.00           O
ATOM   2502  N   SER X 174       3.968   7.530 -28.205  0.00  0.00           N
ATOM   2503  H   SER X 174       3.857   8.413 -27.727  0.00  0.00           H
ATOM   2504  CA  SER X 174       3.175   6.368 -27.635  0.00  0.00           C
ATOM   2505  HA  SER X 174       3.393   5.484 -28.236  0.00  0.00           H
ATOM   2506  CB  SER X 174       3.536   6.103 -26.116  0.00  0.00           C
ATOM   2507  HB2 SER X 174       4.590   5.829 -26.071  0.00  0.00           H
ATOM   2508  HB3 SER X 174       3.236   7.009 -25.588  0.00  0.00           H
ATOM   2509  OG  SER X 174       2.768   5.019 -25.756  0.00  0.00           O
ATOM   2510  HG  SER X 174       2.983   4.892 -24.829  0.00  0.00           H
ATOM   2511  C   SER X 174       1.659   6.681 -27.726  0.00  0.00           C
ATOM   2512  O   SER X 174       1.271   7.807 -27.365  0.00  0.00           O
ATOM   2513  N   LEU X 175       0.884   5.751 -28.184  0.00  0.00           N
ATOM   2514  H   LEU X 175       1.359   4.964 -28.602  0.00  0.00           H
ATOM   2515  CA  LEU X 175      -0.534   5.766 -28.370  0.00  0.00           C
ATOM   2516  HA  LEU X 175      -1.033   6.701 -28.115  0.00  0.00           H
ATOM   2517  CB  LEU X 175      -0.932   5.490 -29.804  0.00  0.00           C
ATOM   2518  HB2 LEU X 175      -0.631   4.502 -30.151  0.00  0.00           H
ATOM   2519  HB3 LEU X 175      -2.018   5.522 -29.715  0.00  0.00           H
ATOM   2520  CG  LEU X 175      -0.385   6.559 -30.743  0.00  0.00           C
ATOM   2521  HG  LEU X 175       0.704   6.605 -30.759  0.00  0.00           H
ATOM   2522  CD1 LEU X 175      -0.844   6.347 -32.177  0.00  0.00           C
ATOM   2523 HD11 LEU X 175      -1.931   6.278 -32.181  0.00  0.00           H
ATOM   2524 HD12 LEU X 175      -0.627   7.222 -32.790  0.00  0.00           H
ATOM   2525 HD13 LEU X 175      -0.228   5.535 -32.563  0.00  0.00           H
ATOM   2526  CD2 LEU X 175      -0.828   7.958 -30.312  0.00  0.00           C
ATOM   2527 HD21 LEU X 175      -1.846   7.854 -29.936  0.00  0.00           H
ATOM   2528 HD22 LEU X 175      -0.195   8.237 -29.469  0.00  0.00           H
ATOM   2529 HD23 LEU X 175      -0.776   8.711 -31.098  0.00  0.00           H
ATOM   2530  C   LEU X 175      -1.059   4.622 -27.513  0.00  0.00           C
ATOM   2531  O   LEU X 175      -0.511   3.520 -27.511  0.00  0.00           O
ATOM   2532  N   PHE X 176      -2.200   4.745 -26.784  0.00  0.00           N
ATOM   2533  H   PHE X 176      -2.497   5.710 -26.745  0.00  0.00           H
ATOM   2534  CA  PHE X 176      -2.775   3.799 -25.843  0.00  0.00           C
ATOM   2535  HA  PHE X 176      -3.587   4.293 -25.310  0.00  0.00           H
ATOM   2536  CB  PHE X 176      -3.356   2.578 -26.599  0.00  0.00           C
ATOM   2537  HB2 PHE X 176      -2.509   1.978 -26.933  0.00  0.00           H
ATOM   2538  HB3 PHE X 176      -3.881   1.943 -25.885  0.00  0.00           H
ATOM   2539  CG  PHE X 176      -4.214   2.901 -27.795  0.00  0.00           C
ATOM   2540  CD1 PHE X 176      -5.580   3.196 -27.586  0.00  0.00           C
ATOM   2541  HD1 PHE X 176      -6.014   3.275 -26.600  0.00  0.00           H
ATOM   2542  CE1 PHE X 176      -6.436   3.528 -28.680  0.00  0.00           C
ATOM   2543  HE1 PHE X 176      -7.508   3.620 -28.579  0.00  0.00           H
ATOM   2544  CZ  PHE X 176      -5.927   3.547 -29.954  0.00  0.00           C
ATOM   2545  HZ  PHE X 176      -6.640   3.744 -30.742  0.00  0.00           H
ATOM   2546  CE2 PHE X 176      -4.495   3.412 -30.165  0.00  0.00           C
ATOM   2547  HE2 PHE X 176      -4.175   3.405 -31.196  0.00  0.00           H
ATOM   2548  CD2 PHE X 176      -3.643   3.097 -29.074  0.00  0.00           C
ATOM   2549  HD2 PHE X 176      -2.571   3.000 -29.164  0.00  0.00           H
ATOM   2550  C   PHE X 176      -1.673   3.450 -24.768  0.00  0.00           C
ATOM   2551  O   PHE X 176      -1.452   2.320 -24.477  0.00  0.00           O
ATOM   2552  N   ASP X 177      -0.935   4.462 -24.293  0.00  0.00           N
ATOM   2553  H   ASP X 177      -1.231   5.376 -24.603  0.00  0.00           H
ATOM   2554  CA  ASP X 177       0.354   4.373 -23.524  0.00  0.00           C
ATOM   2555  HA  ASP X 177       1.101   3.817 -24.091  0.00  0.00           H
ATOM   2556  CB  ASP X 177       0.850   5.820 -23.313  0.00  0.00           C
ATOM   2557  HB2 ASP X 177       0.834   6.310 -24.287  0.00  0.00           H
ATOM   2558  HB3 ASP X 177       0.109   6.367 -22.730  0.00  0.00           H
ATOM   2559  CG  ASP X 177       2.223   5.931 -22.679  0.00  0.00           C
ATOM   2560  OD1 ASP X 177       2.345   6.527 -21.618  0.00  0.00           O
ATOM   2561  OD2 ASP X 177       3.174   5.326 -23.162  0.00  0.00           O
ATOM   2562  C   ASP X 177       0.303   3.631 -22.206  0.00  0.00           C
ATOM   2563  O   ASP X 177       1.274   2.944 -21.817  0.00  0.00           O
ATOM   2564  N   GLY X 178      -0.896   3.535 -21.574  0.00  0.00           N
ATOM   2565  H   GLY X 178      -1.635   4.086 -21.987  0.00  0.00           H
ATOM   2566  CA  GLY X 178      -1.060   3.079 -20.246  0.00  0.00           C
ATOM   2567  HA2 GLY X 178      -2.018   3.457 -19.890  0.00  0.00           H
ATOM   2568  HA3 GLY X 178      -0.919   2.003 -20.339  0.00  0.00           H
ATOM   2569  C   GLY X 178      -0.068   3.828 -19.268  0.00  0.00           C
ATOM   2570  O   GLY X 178      -0.097   5.017 -19.078  0.00  0.00           O
ATOM   2571  N   ILE X 179       0.770   3.082 -18.525  0.00  0.00           N
ATOM   2572  H   ILE X 179       0.811   2.079 -18.638  0.00  0.00           H
ATOM   2573  CA  ILE X 179       1.596   3.622 -17.416  0.00  0.00           C
ATOM   2574  HA  ILE X 179       1.034   4.488 -17.066  0.00  0.00           H
ATOM   2575  CB  ILE X 179       1.759   2.642 -16.162  0.00  0.00           C
ATOM   2576  HB  ILE X 179       2.392   3.239 -15.506  0.00  0.00           H
ATOM   2577  CG2 ILE X 179       0.345   2.659 -15.577  0.00  0.00           C
ATOM   2578 HG21 ILE X 179       0.035   3.646 -15.237  0.00  0.00           H
ATOM   2579 HG22 ILE X 179      -0.372   2.088 -16.167  0.00  0.00           H
ATOM   2580 HG23 ILE X 179       0.330   2.250 -14.567  0.00  0.00           H
ATOM   2581  CG1 ILE X 179       2.366   1.233 -16.548  0.00  0.00           C
ATOM   2582 HG12 ILE X 179       1.880   0.840 -17.441  0.00  0.00           H
ATOM   2583 HG13 ILE X 179       3.438   1.235 -16.750  0.00  0.00           H
ATOM   2584  CD1 ILE X 179       2.207   0.239 -15.400  0.00  0.00           C
ATOM   2585 HD11 ILE X 179       1.226   0.259 -14.927  0.00  0.00           H
ATOM   2586 HD12 ILE X 179       2.422  -0.771 -15.750  0.00  0.00           H
ATOM   2587 HD13 ILE X 179       2.976   0.443 -14.654  0.00  0.00           H
ATOM   2588  C   ILE X 179       3.002   4.146 -17.794  0.00  0.00           C
ATOM   2589  O   ILE X 179       3.953   4.031 -17.038  0.00  0.00           O
ATOM   2590  N   ALA X 180       3.292   4.577 -19.051  0.00  0.00           N
ATOM   2591  H   ALA X 180       2.485   4.513 -19.655  0.00  0.00           H
ATOM   2592  CA  ALA X 180       4.636   4.961 -19.509  0.00  0.00           C
ATOM   2593  HA  ALA X 180       4.545   5.363 -20.518  0.00  0.00           H
ATOM   2594  CB  ALA X 180       5.032   6.278 -18.722  0.00  0.00           C
ATOM   2595  HB1 ALA X 180       4.217   7.001 -18.760  0.00  0.00           H
ATOM   2596  HB2 ALA X 180       5.238   6.003 -17.688  0.00  0.00           H
ATOM   2597  HB3 ALA X 180       5.928   6.792 -19.069  0.00  0.00           H
ATOM   2598  C   ALA X 180       5.672   3.823 -19.597  0.00  0.00           C
ATOM   2599  O   ALA X 180       6.876   3.948 -19.399  0.00  0.00           O
ATOM   2600  N   THR X 181       5.180   2.572 -19.847  0.00  0.00           N
ATOM   2601  H   THR X 181       4.186   2.479 -20.004  0.00  0.00           H
ATOM   2602  CA  THR X 181       5.936   1.365 -20.081  0.00  0.00           C
ATOM   2603  HA  THR X 181       6.537   1.099 -19.212  0.00  0.00           H
ATOM   2604  CB  THR X 181       4.978   0.200 -20.303  0.00  0.00           C
ATOM   2605  HB  THR X 181       4.295   0.361 -21.137  0.00  0.00           H
ATOM   2606  CG2 THR X 181       5.637  -1.178 -20.362  0.00  0.00           C
ATOM   2607 HG21 THR X 181       5.039  -1.978 -19.924  0.00  0.00           H
ATOM   2608 HG22 THR X 181       5.834  -1.305 -21.426  0.00  0.00           H
ATOM   2609 HG23 THR X 181       6.590  -1.101 -19.839  0.00  0.00           H
ATOM   2610  OG1 THR X 181       4.158   0.193 -19.118  0.00  0.00           O
ATOM   2611  HG1 THR X 181       3.397  -0.319 -19.400  0.00  0.00           H
ATOM   2612  C   THR X 181       6.971   1.454 -21.201  0.00  0.00           C
ATOM   2613  O   THR X 181       8.102   0.990 -21.041  0.00  0.00           O
ATOM   2614  N   GLY X 182       6.636   2.197 -22.219  0.00  0.00           N
ATOM   2615  H   GLY X 182       5.706   2.591 -22.215  0.00  0.00           H
ATOM   2616  CA  GLY X 182       7.563   2.396 -23.400  0.00  0.00           C
ATOM   2617  HA2 GLY X 182       7.801   1.440 -23.867  0.00  0.00           H
ATOM   2618  HA3 GLY X 182       7.061   3.042 -24.121  0.00  0.00           H
ATOM   2619  C   GLY X 182       8.801   3.238 -22.957  0.00  0.00           C
ATOM   2620  O   GLY X 182       9.900   2.946 -23.363  0.00  0.00           O
ATOM   2621  N   LEU X 183       8.549   4.216 -22.127  0.00  0.00           N
ATOM   2622  H   LEU X 183       7.657   4.309 -21.662  0.00  0.00           H
ATOM   2623  CA  LEU X 183       9.571   5.172 -21.637  0.00  0.00           C
ATOM   2624  HA  LEU X 183      10.204   5.518 -22.454  0.00  0.00           H
ATOM   2625  CB  LEU X 183       8.968   6.463 -21.037  0.00  0.00           C
ATOM   2626  HB2 LEU X 183       8.373   6.864 -21.858  0.00  0.00           H
ATOM   2627  HB3 LEU X 183       8.278   6.255 -20.220  0.00  0.00           H
ATOM   2628  CG  LEU X 183       9.944   7.448 -20.562  0.00  0.00           C
ATOM   2629  HG  LEU X 183      10.367   7.093 -19.623  0.00  0.00           H
ATOM   2630  CD1 LEU X 183      11.138   7.767 -21.570  0.00  0.00           C
ATOM   2631 HD11 LEU X 183      10.729   8.218 -22.474  0.00  0.00           H
ATOM   2632 HD12 LEU X 183      11.776   8.548 -21.156  0.00  0.00           H
ATOM   2633 HD13 LEU X 183      11.710   6.854 -21.738  0.00  0.00           H
ATOM   2634  CD2 LEU X 183       9.284   8.806 -20.352  0.00  0.00           C
ATOM   2635 HD21 LEU X 183       8.781   9.034 -21.292  0.00  0.00           H
ATOM   2636 HD22 LEU X 183       8.509   8.787 -19.586  0.00  0.00           H
ATOM   2637 HD23 LEU X 183      10.007   9.567 -20.058  0.00  0.00           H
ATOM   2638  C   LEU X 183      10.461   4.498 -20.522  0.00  0.00           C
ATOM   2639  O   LEU X 183      11.739   4.604 -20.348  0.00  0.00           O
ATOM   2640  N   LEU X 184       9.796   3.612 -19.715  0.00  0.00           N
ATOM   2641  H   LEU X 184       8.802   3.434 -19.745  0.00  0.00           H
ATOM   2642  CA  LEU X 184      10.587   2.793 -18.742  0.00  0.00           C
ATOM   2643  HA  LEU X 184      11.169   3.516 -18.170  0.00  0.00           H
ATOM   2644  CB  LEU X 184       9.534   2.081 -17.875  0.00  0.00           C
ATOM   2645  HB2 LEU X 184       9.019   2.892 -17.359  0.00  0.00           H
ATOM   2646  HB3 LEU X 184       8.746   1.661 -18.500  0.00  0.00           H
ATOM   2647  CG  LEU X 184      10.067   1.010 -16.868  0.00  0.00           C
ATOM   2648  HG  LEU X 184      10.722   0.359 -17.447  0.00  0.00           H
ATOM   2649  CD1 LEU X 184      10.719   1.487 -15.633  0.00  0.00           C
ATOM   2650 HD11 LEU X 184       9.905   2.064 -15.195  0.00  0.00           H
ATOM   2651 HD12 LEU X 184      10.961   0.640 -14.991  0.00  0.00           H
ATOM   2652 HD13 LEU X 184      11.647   2.051 -15.733  0.00  0.00           H
ATOM   2653  CD2 LEU X 184       8.944   0.038 -16.598  0.00  0.00           C
ATOM   2654 HD21 LEU X 184       9.311  -0.898 -16.177  0.00  0.00           H
ATOM   2655 HD22 LEU X 184       8.264   0.436 -15.845  0.00  0.00           H
ATOM   2656 HD23 LEU X 184       8.337  -0.192 -17.474  0.00  0.00           H
ATOM   2657  C   LEU X 184      11.505   1.753 -19.396  0.00  0.00           C
ATOM   2658  O   LEU X 184      12.654   1.707 -19.060  0.00  0.00           O
ATOM   2659  N   VAL X 185      11.047   1.073 -20.434  0.00  0.00           N
ATOM   2660  H   VAL X 185      10.061   1.077 -20.653  0.00  0.00           H
ATOM   2661  CA  VAL X 185      11.864  -0.027 -21.013  0.00  0.00           C
ATOM   2662  HA  VAL X 185      12.321  -0.558 -20.178  0.00  0.00           H
ATOM   2663  CB  VAL X 185      10.968  -0.983 -21.890  0.00  0.00           C
ATOM   2664  HB  VAL X 185      10.438  -0.285 -22.539  0.00  0.00           H
ATOM   2665  CG1 VAL X 185      11.855  -1.896 -22.729  0.00  0.00           C
ATOM   2666 HG11 VAL X 185      12.707  -2.198 -22.119  0.00  0.00           H
ATOM   2667 HG12 VAL X 185      11.235  -2.759 -22.971  0.00  0.00           H
ATOM   2668 HG13 VAL X 185      12.341  -1.321 -23.517  0.00  0.00           H
ATOM   2669  CG2 VAL X 185       9.944  -1.726 -21.012  0.00  0.00           C
ATOM   2670 HG21 VAL X 185       9.196  -2.233 -21.622  0.00  0.00           H
ATOM   2671 HG22 VAL X 185      10.541  -2.254 -20.269  0.00  0.00           H
ATOM   2672 HG23 VAL X 185       9.413  -0.949 -20.462  0.00  0.00           H
ATOM   2673  C   VAL X 185      12.982   0.554 -21.882  0.00  0.00           C
ATOM   2674  O   VAL X 185      14.121   0.055 -21.964  0.00  0.00           O
ATOM   2675  N   LEU X 186      12.792   1.783 -22.395  0.00  0.00           N
ATOM   2676  H   LEU X 186      11.972   2.350 -22.230  0.00  0.00           H
ATOM   2677  CA  LEU X 186      13.857   2.530 -23.086  0.00  0.00           C
ATOM   2678  HA  LEU X 186      14.287   1.883 -23.850  0.00  0.00           H
ATOM   2679  CB  LEU X 186      13.299   3.699 -23.953  0.00  0.00           C
ATOM   2680  HB2 LEU X 186      12.631   4.345 -23.383  0.00  0.00           H
ATOM   2681  HB3 LEU X 186      14.133   4.296 -24.322  0.00  0.00           H
ATOM   2682  CG  LEU X 186      12.454   3.252 -25.237  0.00  0.00           C
ATOM   2683  HG  LEU X 186      11.758   2.496 -24.872  0.00  0.00           H
ATOM   2684  CD1 LEU X 186      11.709   4.538 -25.699  0.00  0.00           C
ATOM   2685 HD11 LEU X 186      11.213   4.321 -26.645  0.00  0.00           H
ATOM   2686 HD12 LEU X 186      11.044   4.746 -24.861  0.00  0.00           H
ATOM   2687 HD13 LEU X 186      12.412   5.337 -25.936  0.00  0.00           H
ATOM   2688  CD2 LEU X 186      13.364   2.646 -26.377  0.00  0.00           C
ATOM   2689 HD21 LEU X 186      13.747   1.642 -26.195  0.00  0.00           H
ATOM   2690 HD22 LEU X 186      12.691   2.506 -27.223  0.00  0.00           H
ATOM   2691 HD23 LEU X 186      14.121   3.399 -26.598  0.00  0.00           H
ATOM   2692  C   LEU X 186      14.974   3.007 -22.224  0.00  0.00           C
ATOM   2693  O   LEU X 186      16.107   2.667 -22.512  0.00  0.00           O
ATOM   2694  N   LYS X 187      14.672   3.669 -21.027  0.00  0.00           N
ATOM   2695  H   LYS X 187      13.699   3.810 -20.795  0.00  0.00           H
ATOM   2696  CA  LYS X 187      15.616   3.992 -19.965  0.00  0.00           C
ATOM   2697  HA  LYS X 187      16.386   4.559 -20.488  0.00  0.00           H
ATOM   2698  CB  LYS X 187      14.898   4.901 -18.900  0.00  0.00           C
ATOM   2699  HB2 LYS X 187      14.043   4.410 -18.433  0.00  0.00           H
ATOM   2700  HB3 LYS X 187      15.654   5.084 -18.137  0.00  0.00           H
ATOM   2701  CG  LYS X 187      14.486   6.269 -19.459  0.00  0.00           C
ATOM   2702  HG2 LYS X 187      15.291   7.004 -19.455  0.00  0.00           H
ATOM   2703  HG3 LYS X 187      14.147   6.179 -20.491  0.00  0.00           H
ATOM   2704  CD  LYS X 187      13.334   6.820 -18.511  0.00  0.00           C
ATOM   2705  HD2 LYS X 187      12.980   7.740 -18.976  0.00  0.00           H
ATOM   2706  HD3 LYS X 187      12.562   6.052 -18.528  0.00  0.00           H
ATOM   2707  CE  LYS X 187      13.741   7.023 -17.127  0.00  0.00           C
ATOM   2708  HE2 LYS X 187      13.941   6.025 -16.736  0.00  0.00           H
ATOM   2709  HE3 LYS X 187      14.739   7.461 -17.141  0.00  0.00           H
ATOM   2710  NZ  LYS X 187      12.745   7.794 -16.312  0.00  0.00           N
ATOM   2711  HZ1 LYS X 187      12.526   8.708 -16.681  0.00  0.00           H
ATOM   2712  HZ2 LYS X 187      11.846   7.343 -16.403  0.00  0.00           H
ATOM   2713  HZ3 LYS X 187      13.002   7.941 -15.346  0.00  0.00           H
ATOM   2714  C   LYS X 187      16.115   2.712 -19.390  0.00  0.00           C
ATOM   2715  O   LYS X 187      17.255   2.711 -18.976  0.00  0.00           O
ATOM   2716  N   ASP X 188      15.413   1.567 -19.375  0.00  0.00           N
ATOM   2717  H   ASP X 188      14.415   1.591 -19.526  0.00  0.00           H
ATOM   2718  CA  ASP X 188      15.996   0.332 -18.904  0.00  0.00           C
ATOM   2719  HA  ASP X 188      16.406   0.604 -17.931  0.00  0.00           H
ATOM   2720  CB  ASP X 188      14.760  -0.637 -18.638  0.00  0.00           C
ATOM   2721  HB2 ASP X 188      13.970  -0.151 -18.064  0.00  0.00           H
ATOM   2722  HB3 ASP X 188      14.373  -1.027 -19.579  0.00  0.00           H
ATOM   2723  CG  ASP X 188      15.154  -1.864 -17.853  0.00  0.00           C
ATOM   2724  OD1 ASP X 188      16.213  -1.808 -17.140  0.00  0.00           O
ATOM   2725  OD2 ASP X 188      14.388  -2.860 -17.844  0.00  0.00           O
ATOM   2726  C   ASP X 188      17.094  -0.243 -19.843  0.00  0.00           C
ATOM   2727  O   ASP X 188      18.152  -0.628 -19.374  0.00  0.00           O
ATOM   2728  N   LEU X 189      16.810  -0.228 -21.154  0.00  0.00           N
ATOM   2729  H   LEU X 189      15.903   0.116 -21.437  0.00  0.00           H
ATOM   2730  CA  LEU X 189      17.843  -0.423 -22.217  0.00  0.00           C
ATOM   2731  HA  LEU X 189      18.440  -1.305 -21.983  0.00  0.00           H
ATOM   2732  CB  LEU X 189      17.070  -0.605 -23.550  0.00  0.00           C
ATOM   2733  HB2 LEU X 189      16.357   0.207 -23.689  0.00  0.00           H
ATOM   2734  HB3 LEU X 189      17.731  -0.564 -24.417  0.00  0.00           H
ATOM   2735  CG  LEU X 189      16.374  -1.966 -23.578  0.00  0.00           C
ATOM   2736  HG  LEU X 189      15.867  -2.203 -22.643  0.00  0.00           H
ATOM   2737  CD1 LEU X 189      15.343  -1.995 -24.723  0.00  0.00           C
ATOM   2738 HD11 LEU X 189      14.551  -1.268 -24.543  0.00  0.00           H
ATOM   2739 HD12 LEU X 189      15.722  -1.792 -25.724  0.00  0.00           H
ATOM   2740 HD13 LEU X 189      14.770  -2.922 -24.681  0.00  0.00           H
ATOM   2741  CD2 LEU X 189      17.378  -3.231 -23.790  0.00  0.00           C
ATOM   2742 HD21 LEU X 189      18.140  -3.094 -24.558  0.00  0.00           H
ATOM   2743 HD22 LEU X 189      17.898  -3.507 -22.873  0.00  0.00           H
ATOM   2744 HD23 LEU X 189      16.859  -4.179 -23.933  0.00  0.00           H
ATOM   2745  C   LEU X 189      18.911   0.640 -22.395  0.00  0.00           C
ATOM   2746  O   LEU X 189      19.662   0.651 -23.354  0.00  0.00           O
ATOM   2747  N   GLY X 190      18.885   1.634 -21.478  0.00  0.00           N
ATOM   2748  H   GLY X 190      18.052   1.713 -20.912  0.00  0.00           H
ATOM   2749  CA  GLY X 190      19.906   2.694 -21.523  0.00  0.00           C
ATOM   2750  HA2 GLY X 190      19.661   3.361 -20.697  0.00  0.00           H
ATOM   2751  HA3 GLY X 190      20.909   2.297 -21.366  0.00  0.00           H
ATOM   2752  C   GLY X 190      19.950   3.729 -22.617  0.00  0.00           C
ATOM   2753  O   GLY X 190      21.015   4.348 -22.839  0.00  0.00           O
ATOM   2754  N   ILE X 191      18.884   3.777 -23.414  0.00  0.00           N
ATOM   2755  H   ILE X 191      18.037   3.336 -23.086  0.00  0.00           H
ATOM   2756  CA  ILE X 191      18.759   4.777 -24.516  0.00  0.00           C
ATOM   2757  HA  ILE X 191      19.647   4.626 -25.129  0.00  0.00           H
ATOM   2758  CB  ILE X 191      17.597   4.300 -25.432  0.00  0.00           C
ATOM   2759  HB  ILE X 191      16.719   4.217 -24.793  0.00  0.00           H
ATOM   2760  CG2 ILE X 191      17.237   5.360 -26.498  0.00  0.00           C
ATOM   2761 HG21 ILE X 191      16.385   5.006 -27.077  0.00  0.00           H
ATOM   2762 HG22 ILE X 191      16.919   6.284 -26.015  0.00  0.00           H
ATOM   2763 HG23 ILE X 191      18.133   5.688 -27.025  0.00  0.00           H
ATOM   2764  CG1 ILE X 191      17.861   2.835 -25.914  0.00  0.00           C
ATOM   2765 HG12 ILE X 191      18.836   2.938 -26.392  0.00  0.00           H
ATOM   2766 HG13 ILE X 191      17.899   2.168 -25.052  0.00  0.00           H
ATOM   2767  CD1 ILE X 191      16.916   2.375 -26.974  0.00  0.00           C
ATOM   2768 HD11 ILE X 191      17.172   1.396 -27.378  0.00  0.00           H
ATOM   2769 HD12 ILE X 191      15.899   2.383 -26.581  0.00  0.00           H
ATOM   2770 HD13 ILE X 191      17.023   3.004 -27.858  0.00  0.00           H
ATOM   2771  C   ILE X 191      18.693   6.251 -24.050  0.00  0.00           C
ATOM   2772  O   ILE X 191      18.081   6.515 -22.997  0.00  0.00           O
ATOM   2773  N   GLN X 192      19.330   7.156 -24.789  0.00  0.00           N
ATOM   2774  H   GLN X 192      19.732   6.833 -25.658  0.00  0.00           H
ATOM   2775  CA  GLN X 192      19.056   8.592 -24.734  0.00  0.00           C
ATOM   2776  HA  GLN X 192      19.061   8.932 -23.699  0.00  0.00           H
ATOM   2777  CB  GLN X 192      20.287   9.350 -25.389  0.00  0.00           C
ATOM   2778  HB2 GLN X 192      20.600   8.988 -26.368  0.00  0.00           H
ATOM   2779  HB3 GLN X 192      19.973  10.393 -25.433  0.00  0.00           H
ATOM   2780  CG  GLN X 192      21.531   9.299 -24.493  0.00  0.00           C
ATOM   2781  HG2 GLN X 192      21.355   9.928 -23.621  0.00  0.00           H
ATOM   2782  HG3 GLN X 192      21.743   8.273 -24.190  0.00  0.00           H
ATOM   2783  CD  GLN X 192      22.750   9.902 -25.208  0.00  0.00           C
ATOM   2784  OE1 GLN X 192      22.678  11.053 -25.677  0.00  0.00           O
ATOM   2785  NE2 GLN X 192      23.952   9.357 -25.010  0.00  0.00           N
ATOM   2786 HE21 GLN X 192      24.648   9.975 -25.403  0.00  0.00           H
ATOM   2787 HE22 GLN X 192      24.191   8.516 -24.505  0.00  0.00           H
ATOM   2788  C   GLN X 192      17.758   9.005 -25.348  0.00  0.00           C
ATOM   2789  O   GLN X 192      17.527   8.770 -26.538  0.00  0.00           O
ATOM   2790  N   VAL X 193      16.838   9.572 -24.579  0.00  0.00           N
ATOM   2791  H   VAL X 193      17.097   9.758 -23.621  0.00  0.00           H
ATOM   2792  CA  VAL X 193      15.574  10.018 -25.157  0.00  0.00           C
ATOM   2793  HA  VAL X 193      15.441   9.628 -26.166  0.00  0.00           H
ATOM   2794  CB  VAL X 193      14.382   9.542 -24.303  0.00  0.00           C
ATOM   2795  HB  VAL X 193      14.352  10.076 -23.354  0.00  0.00           H
ATOM   2796  CG1 VAL X 193      13.047   9.768 -25.025  0.00  0.00           C
ATOM   2797 HG11 VAL X 193      12.300   9.237 -24.434  0.00  0.00           H
ATOM   2798 HG12 VAL X 193      12.823  10.833 -24.972  0.00  0.00           H
ATOM   2799 HG13 VAL X 193      13.048   9.455 -26.069  0.00  0.00           H
ATOM   2800  CG2 VAL X 193      14.430   8.033 -24.053  0.00  0.00           C
ATOM   2801 HG21 VAL X 193      14.488   7.552 -25.029  0.00  0.00           H
ATOM   2802 HG22 VAL X 193      15.224   7.696 -23.387  0.00  0.00           H
ATOM   2803 HG23 VAL X 193      13.576   7.618 -23.517  0.00  0.00           H
ATOM   2804  C   VAL X 193      15.568  11.502 -25.461  0.00  0.00           C
ATOM   2805  O   VAL X 193      15.802  12.248 -24.493  0.00  0.00           O
ATOM   2806  N   ASP X 194      15.302  11.957 -26.658  0.00  0.00           N
ATOM   2807  H   ASP X 194      15.344  11.315 -27.436  0.00  0.00           H
ATOM   2808  CA  ASP X 194      15.045  13.380 -27.006  0.00  0.00           C
ATOM   2809  HA  ASP X 194      15.764  13.934 -26.403  0.00  0.00           H
ATOM   2810  CB  ASP X 194      15.138  13.429 -28.547  0.00  0.00           C
ATOM   2811  HB2 ASP X 194      16.109  12.980 -28.752  0.00  0.00           H
ATOM   2812  HB3 ASP X 194      14.374  12.751 -28.928  0.00  0.00           H
ATOM   2813  CG  ASP X 194      14.964  14.745 -29.287  0.00  0.00           C
ATOM   2814  OD1 ASP X 194      15.901  15.128 -30.059  0.00  0.00           O
ATOM   2815  OD2 ASP X 194      13.906  15.426 -29.297  0.00  0.00           O
ATOM   2816  C   ASP X 194      13.676  13.951 -26.543  0.00  0.00           C
ATOM   2817  O   ASP X 194      13.579  15.029 -25.966  0.00  0.00           O
ATOM   2818  N   ARG X 195      12.626  13.136 -26.722  0.00  0.00           N
ATOM   2819  H   ARG X 195      12.808  12.215 -27.094  0.00  0.00           H
ATOM   2820  CA  ARG X 195      11.287  13.422 -26.249  0.00  0.00           C
ATOM   2821  HA  ARG X 195      11.299  13.860 -25.251  0.00  0.00           H
ATOM   2822  CB  ARG X 195      10.521  14.386 -27.231  0.00  0.00           C
ATOM   2823  HB2 ARG X 195       9.524  14.432 -26.793  0.00  0.00           H
ATOM   2824  HB3 ARG X 195      10.944  15.384 -27.111  0.00  0.00           H
ATOM   2825  CG  ARG X 195      10.341  13.968 -28.722  0.00  0.00           C
ATOM   2826  HG2 ARG X 195      11.271  13.545 -29.102  0.00  0.00           H
ATOM   2827  HG3 ARG X 195       9.666  13.112 -28.729  0.00  0.00           H
ATOM   2828  CD  ARG X 195       9.977  15.145 -29.644  0.00  0.00           C
ATOM   2829  HD2 ARG X 195       9.523  14.660 -30.509  0.00  0.00           H
ATOM   2830  HD3 ARG X 195       9.203  15.754 -29.177  0.00  0.00           H
ATOM   2831  NE  ARG X 195      11.106  15.968 -30.004  0.00  0.00           N
ATOM   2832  HE  ARG X 195      11.921  15.877 -29.415  0.00  0.00           H
ATOM   2833  CZ  ARG X 195      11.310  16.773 -31.046  0.00  0.00           C
ATOM   2834  NH1 ARG X 195      10.389  17.079 -31.888  0.00  0.00           N
ATOM   2835 HH11 ARG X 195       9.516  16.576 -31.818  0.00  0.00           H
ATOM   2836 HH12 ARG X 195      10.631  17.680 -32.663  0.00  0.00           H
ATOM   2837  NH2 ARG X 195      12.507  17.343 -31.210  0.00  0.00           N
ATOM   2838 HH21 ARG X 195      13.249  16.912 -30.677  0.00  0.00           H
ATOM   2839 HH22 ARG X 195      12.689  17.839 -32.072  0.00  0.00           H
ATOM   2840  C   ARG X 195      10.510  12.100 -26.279  0.00  0.00           C
ATOM   2841  O   ARG X 195      10.696  11.305 -27.139  0.00  0.00           O
ATOM   2842  N   TYR X 196       9.578  11.789 -25.373  0.00  0.00           N
ATOM   2843  H   TYR X 196       9.541  12.477 -24.635  0.00  0.00           H
ATOM   2844  CA  TYR X 196       8.510  10.829 -25.504  0.00  0.00           C
ATOM   2845  HA  TYR X 196       8.555  10.371 -26.492  0.00  0.00           H
ATOM   2846  CB  TYR X 196       8.915   9.695 -24.474  0.00  0.00           C
ATOM   2847  HB2 TYR X 196       9.890   9.374 -24.842  0.00  0.00           H
ATOM   2848  HB3 TYR X 196       8.937  10.158 -23.488  0.00  0.00           H
ATOM   2849  CG  TYR X 196       7.938   8.515 -24.483  0.00  0.00           C
ATOM   2850  CD1 TYR X 196       6.771   8.631 -23.798  0.00  0.00           C
ATOM   2851  HD1 TYR X 196       6.461   9.574 -23.374  0.00  0.00           H
ATOM   2852  CE1 TYR X 196       5.947   7.435 -23.624  0.00  0.00           C
ATOM   2853  HE1 TYR X 196       4.989   7.444 -23.125  0.00  0.00           H
ATOM   2854  CZ  TYR X 196       6.489   6.175 -23.996  0.00  0.00           C
ATOM   2855  OH  TYR X 196       5.734   5.052 -23.846  0.00  0.00           O
ATOM   2856  HH  TYR X 196       4.850   5.302 -23.567  0.00  0.00           H
ATOM   2857  CE2 TYR X 196       7.719   6.111 -24.668  0.00  0.00           C
ATOM   2858  HE2 TYR X 196       8.045   5.159 -25.059  0.00  0.00           H
ATOM   2859  CD2 TYR X 196       8.428   7.321 -24.969  0.00  0.00           C
ATOM   2860  HD2 TYR X 196       9.378   7.315 -25.482  0.00  0.00           H
ATOM   2861  C   TYR X 196       7.139  11.528 -25.240  0.00  0.00           C
ATOM   2862  O   TYR X 196       6.877  11.976 -24.127  0.00  0.00           O
ATOM   2863  N   ILE X 197       6.245  11.637 -26.237  0.00  0.00           N
ATOM   2864  H   ILE X 197       6.494  11.116 -27.067  0.00  0.00           H
ATOM   2865  CA  ILE X 197       4.894  12.217 -26.178  0.00  0.00           C
ATOM   2866  HA  ILE X 197       4.901  12.649 -25.178  0.00  0.00           H
ATOM   2867  CB  ILE X 197       4.667  13.213 -27.328  0.00  0.00           C
ATOM   2868  HB  ILE X 197       5.132  12.993 -28.289  0.00  0.00           H
ATOM   2869  CG2 ILE X 197       3.186  13.458 -27.703  0.00  0.00           C
ATOM   2870 HG21 ILE X 197       2.702  13.971 -26.873  0.00  0.00           H
ATOM   2871 HG22 ILE X 197       3.206  14.104 -28.581  0.00  0.00           H
ATOM   2872 HG23 ILE X 197       2.788  12.479 -27.971  0.00  0.00           H
ATOM   2873  CG1 ILE X 197       5.210  14.512 -26.748  0.00  0.00           C
ATOM   2874 HG12 ILE X 197       4.460  15.059 -26.177  0.00  0.00           H
ATOM   2875 HG13 ILE X 197       6.132  14.340 -26.194  0.00  0.00           H
ATOM   2876  CD1 ILE X 197       5.552  15.556 -27.862  0.00  0.00           C
ATOM   2877 HD11 ILE X 197       5.910  16.490 -27.428  0.00  0.00           H
ATOM   2878 HD12 ILE X 197       6.301  15.066 -28.483  0.00  0.00           H
ATOM   2879 HD13 ILE X 197       4.720  15.802 -28.523  0.00  0.00           H
ATOM   2880  C   ILE X 197       3.909  11.073 -26.173  0.00  0.00           C
ATOM   2881  O   ILE X 197       4.087  10.055 -26.903  0.00  0.00           O
ATOM   2882  N   ALA X 198       2.896  11.194 -25.315  0.00  0.00           N
ATOM   2883  H   ALA X 198       2.607  12.110 -25.002  0.00  0.00           H
ATOM   2884  CA  ALA X 198       1.954  10.100 -25.031  0.00  0.00           C
ATOM   2885  HA  ALA X 198       2.080   9.339 -25.802  0.00  0.00           H
ATOM   2886  CB  ALA X 198       2.224   9.491 -23.601  0.00  0.00           C
ATOM   2887  HB1 ALA X 198       2.307  10.248 -22.821  0.00  0.00           H
ATOM   2888  HB2 ALA X 198       1.407   8.828 -23.318  0.00  0.00           H
ATOM   2889  HB3 ALA X 198       3.109   8.856 -23.625  0.00  0.00           H
ATOM   2890  C   ALA X 198       0.426  10.445 -24.983  0.00  0.00           C
ATOM   2891  O   ALA X 198      -0.027  11.405 -24.423  0.00  0.00           O
ATOM   2892  N   SER X 199      -0.299   9.416 -25.474  0.00  0.00           N
ATOM   2893  H   SER X 199       0.256   8.643 -25.811  0.00  0.00           H
ATOM   2894  CA  SER X 199      -1.731   9.415 -25.486  0.00  0.00           C
ATOM   2895  HA  SER X 199      -2.109  10.304 -24.981  0.00  0.00           H
ATOM   2896  CB  SER X 199      -2.055   9.405 -26.954  0.00  0.00           C
ATOM   2897  HB2 SER X 199      -1.719  10.321 -27.440  0.00  0.00           H
ATOM   2898  HB3 SER X 199      -1.465   8.580 -27.353  0.00  0.00           H
ATOM   2899  OG  SER X 199      -3.465   9.299 -27.112  0.00  0.00           O
ATOM   2900  HG  SER X 199      -3.843  10.090 -26.722  0.00  0.00           H
ATOM   2901  C   SER X 199      -2.397   8.172 -24.790  0.00  0.00           C
ATOM   2902  O   SER X 199      -2.122   7.031 -25.173  0.00  0.00           O
ATOM   2903  N   GLU X 200      -3.184   8.482 -23.805  0.00  0.00           N
ATOM   2904  H   GLU X 200      -3.436   9.457 -23.731  0.00  0.00           H
ATOM   2905  CA  GLU X 200      -3.816   7.527 -22.909  0.00  0.00           C
ATOM   2906  HA  GLU X 200      -4.308   6.691 -23.405  0.00  0.00           H
ATOM   2907  CB  GLU X 200      -2.784   7.122 -21.778  0.00  0.00           C
ATOM   2908  HB2 GLU X 200      -2.131   6.324 -22.134  0.00  0.00           H
ATOM   2909  HB3 GLU X 200      -2.212   7.987 -21.443  0.00  0.00           H
ATOM   2910  CG  GLU X 200      -3.370   6.423 -20.543  0.00  0.00           C
ATOM   2911  HG2 GLU X 200      -2.577   6.284 -19.809  0.00  0.00           H
ATOM   2912  HG3 GLU X 200      -4.035   7.124 -20.039  0.00  0.00           H
ATOM   2913  CD  GLU X 200      -4.186   5.167 -20.735  0.00  0.00           C
ATOM   2914  OE1 GLU X 200      -5.317   5.088 -20.268  0.00  0.00           O
ATOM   2915  OE2 GLU X 200      -3.679   4.382 -21.521  0.00  0.00           O
ATOM   2916  C   GLU X 200      -5.004   8.349 -22.347  0.00  0.00           C
ATOM   2917  O   GLU X 200      -5.036   9.596 -22.312  0.00  0.00           O
ATOM   2918  N   VAL X 201      -5.994   7.668 -21.722  0.00  0.00           N
ATOM   2919  H   VAL X 201      -5.857   6.693 -21.495  0.00  0.00           H
ATOM   2920  CA  VAL X 201      -7.241   8.268 -21.159  0.00  0.00           C
ATOM   2921  HA  VAL X 201      -7.213   9.358 -21.152  0.00  0.00           H
ATOM   2922  CB  VAL X 201      -8.457   7.860 -22.020  0.00  0.00           C
ATOM   2923  HB  VAL X 201      -9.297   8.341 -21.519  0.00  0.00           H
ATOM   2924  CG1 VAL X 201      -8.407   8.357 -23.532  0.00  0.00           C
ATOM   2925 HG11 VAL X 201      -9.179   7.789 -24.052  0.00  0.00           H
ATOM   2926 HG12 VAL X 201      -8.622   9.425 -23.550  0.00  0.00           H
ATOM   2927 HG13 VAL X 201      -7.420   8.162 -23.952  0.00  0.00           H
ATOM   2928  CG2 VAL X 201      -8.673   6.360 -22.140  0.00  0.00           C
ATOM   2929 HG21 VAL X 201      -9.452   6.025 -22.824  0.00  0.00           H
ATOM   2930 HG22 VAL X 201      -7.790   5.843 -22.517  0.00  0.00           H
ATOM   2931 HG23 VAL X 201      -8.847   6.018 -21.121  0.00  0.00           H
ATOM   2932  C   VAL X 201      -7.633   8.008 -19.672  0.00  0.00           C
ATOM   2933  O   VAL X 201      -8.334   8.763 -19.069  0.00  0.00           O
ATOM   2934  N   CYS X 202      -7.083   6.981 -19.059  0.00  0.00           N
ATOM   2935  H   CYS X 202      -6.448   6.393 -19.580  0.00  0.00           H
ATOM   2936  CA  CYS X 202      -7.156   6.787 -17.596  0.00  0.00           C
ATOM   2937  HA  CYS X 202      -8.181   6.855 -17.233  0.00  0.00           H
ATOM   2938  CB  CYS X 202      -6.736   5.348 -17.251  0.00  0.00           C
ATOM   2939  HB2 CYS X 202      -7.482   4.706 -17.720  0.00  0.00           H
ATOM   2940  HB3 CYS X 202      -5.715   5.062 -17.504  0.00  0.00           H
ATOM   2941  SG  CYS X 202      -6.800   4.970 -15.503  0.00  0.00           S
ATOM   2942  HG  CYS X 202      -5.788   4.111 -15.358  0.00  0.00           H
ATOM   2943  C   CYS X 202      -6.303   7.823 -16.833  0.00  0.00           C
ATOM   2944  O   CYS X 202      -5.120   8.008 -17.159  0.00  0.00           O
ATOM   2945  N   GLU X 203      -6.875   8.429 -15.850  0.00  0.00           N
ATOM   2946  H   GLU X 203      -7.819   8.162 -15.612  0.00  0.00           H
ATOM   2947  CA  GLU X 203      -6.093   9.371 -15.055  0.00  0.00           C
ATOM   2948  HA  GLU X 203      -5.719  10.169 -15.696  0.00  0.00           H
ATOM   2949  CB  GLU X 203      -7.033  10.055 -14.082  0.00  0.00           C
ATOM   2950  HB2 GLU X 203      -7.530   9.347 -13.418  0.00  0.00           H
ATOM   2951  HB3 GLU X 203      -6.489  10.798 -13.497  0.00  0.00           H
ATOM   2952  CG  GLU X 203      -8.116  10.869 -14.676  0.00  0.00           C
ATOM   2953  HG2 GLU X 203      -8.368  11.471 -13.802  0.00  0.00           H
ATOM   2954  HG3 GLU X 203      -7.714  11.474 -15.488  0.00  0.00           H
ATOM   2955  CD  GLU X 203      -9.324  10.111 -15.224  0.00  0.00           C
ATOM   2956  OE1 GLU X 203      -9.653   9.059 -14.580  0.00  0.00           O
ATOM   2957  OE2 GLU X 203     -10.017  10.595 -16.156  0.00  0.00           O
ATOM   2958  C   GLU X 203      -4.990   8.776 -14.182  0.00  0.00           C
ATOM   2959  O   GLU X 203      -3.877   9.269 -14.231  0.00  0.00           O
ATOM   2960  N   ASP X 204      -5.128   7.643 -13.444  0.00  0.00           N
ATOM   2961  H   ASP X 204      -6.075   7.320 -13.307  0.00  0.00           H
ATOM   2962  CA  ASP X 204      -4.065   6.959 -12.660  0.00  0.00           C
ATOM   2963  HA  ASP X 204      -3.675   7.725 -11.991  0.00  0.00           H
ATOM   2964  CB  ASP X 204      -4.788   6.041 -11.620  0.00  0.00           C
ATOM   2965  HB2 ASP X 204      -5.259   5.304 -12.270  0.00  0.00           H
ATOM   2966  HB3 ASP X 204      -3.952   5.592 -11.084  0.00  0.00           H
ATOM   2967  CG  ASP X 204      -5.772   6.644 -10.577  0.00  0.00           C
ATOM   2968  OD1 ASP X 204      -5.466   7.769 -10.001  0.00  0.00           O
ATOM   2969  OD2 ASP X 204      -6.841   6.073 -10.328  0.00  0.00           O
ATOM   2970  C   ASP X 204      -2.986   6.337 -13.487  0.00  0.00           C
ATOM   2971  O   ASP X 204      -1.792   6.347 -13.150  0.00  0.00           O
ATOM   2972  N   SER X 205      -3.290   5.856 -14.692  0.00  0.00           N
ATOM   2973  H   SER X 205      -4.269   5.775 -14.930  0.00  0.00           H
ATOM   2974  CA  SER X 205      -2.361   5.524 -15.704  0.00  0.00           C
ATOM   2975  HA  SER X 205      -1.777   4.658 -15.393  0.00  0.00           H
ATOM   2976  CB  SER X 205      -3.013   4.943 -17.011  0.00  0.00           C
ATOM   2977  HB2 SER X 205      -3.694   5.633 -17.509  0.00  0.00           H
ATOM   2978  HB3 SER X 205      -2.169   4.773 -17.680  0.00  0.00           H
ATOM   2979  OG  SER X 205      -3.727   3.728 -16.650  0.00  0.00           O
ATOM   2980  HG  SER X 205      -3.374   3.046 -17.226  0.00  0.00           H
ATOM   2981  C   SER X 205      -1.374   6.585 -16.035  0.00  0.00           C
ATOM   2982  O   SER X 205      -0.192   6.399 -15.662  0.00  0.00           O
ATOM   2983  N   ILE X 206      -1.758   7.739 -16.611  0.00  0.00           N
ATOM   2984  H   ILE X 206      -2.753   7.896 -16.680  0.00  0.00           H
ATOM   2985  CA  ILE X 206      -0.823   8.879 -16.769  0.00  0.00           C
ATOM   2986  HA  ILE X 206      -0.008   8.593 -17.434  0.00  0.00           H
ATOM   2987  CB  ILE X 206      -1.552  10.063 -17.572  0.00  0.00           C
ATOM   2988  HB  ILE X 206      -0.735  10.764 -17.743  0.00  0.00           H
ATOM   2989  CG2 ILE X 206      -2.131   9.446 -18.883  0.00  0.00           C
ATOM   2990 HG21 ILE X 206      -2.150  10.295 -19.567  0.00  0.00           H
ATOM   2991 HG22 ILE X 206      -1.570   8.645 -19.365  0.00  0.00           H
ATOM   2992 HG23 ILE X 206      -3.084   8.929 -18.768  0.00  0.00           H
ATOM   2993  CG1 ILE X 206      -2.614  10.674 -16.716  0.00  0.00           C
ATOM   2994 HG12 ILE X 206      -3.400   9.975 -16.433  0.00  0.00           H
ATOM   2995 HG13 ILE X 206      -2.169  10.970 -15.766  0.00  0.00           H
ATOM   2996  CD1 ILE X 206      -3.234  11.856 -17.402  0.00  0.00           C
ATOM   2997 HD11 ILE X 206      -2.479  12.627 -17.559  0.00  0.00           H
ATOM   2998 HD12 ILE X 206      -3.595  11.572 -18.391  0.00  0.00           H
ATOM   2999 HD13 ILE X 206      -4.015  12.384 -16.855  0.00  0.00           H
ATOM   3000  C   ILE X 206      -0.230   9.394 -15.417  0.00  0.00           C
ATOM   3001  O   ILE X 206       0.811  10.069 -15.404  0.00  0.00           O
ATOM   3002  N   THR X 207      -0.829   9.054 -14.270  0.00  0.00           N
ATOM   3003  H   THR X 207      -1.599   8.403 -14.209  0.00  0.00           H
ATOM   3004  CA  THR X 207      -0.256   9.581 -13.010  0.00  0.00           C
ATOM   3005  HA  THR X 207       0.053  10.614 -13.167  0.00  0.00           H
ATOM   3006  CB  THR X 207      -1.319   9.626 -11.888  0.00  0.00           C
ATOM   3007  HB  THR X 207      -1.663   8.609 -11.699  0.00  0.00           H
ATOM   3008  CG2 THR X 207      -0.840  10.166 -10.578  0.00  0.00           C
ATOM   3009 HG21 THR X 207      -1.622  10.206  -9.820  0.00  0.00           H
ATOM   3010 HG22 THR X 207      -0.038   9.590 -10.117  0.00  0.00           H
ATOM   3011 HG23 THR X 207      -0.471  11.167 -10.801  0.00  0.00           H
ATOM   3012  OG1 THR X 207      -2.405  10.488 -12.269  0.00  0.00           O
ATOM   3013  HG1 THR X 207      -2.863  10.085 -13.010  0.00  0.00           H
ATOM   3014  C   THR X 207       0.929   8.812 -12.573  0.00  0.00           C
ATOM   3015  O   THR X 207       1.866   9.434 -12.147  0.00  0.00           O
ATOM   3016  N   VAL X 208       0.968   7.530 -12.945  0.00  0.00           N
ATOM   3017  H   VAL X 208       0.130   7.196 -13.399  0.00  0.00           H
ATOM   3018  CA  VAL X 208       2.136   6.685 -12.828  0.00  0.00           C
ATOM   3019  HA  VAL X 208       2.486   6.821 -11.805  0.00  0.00           H
ATOM   3020  CB  VAL X 208       1.850   5.173 -13.104  0.00  0.00           C
ATOM   3021  HB  VAL X 208       1.415   5.042 -14.095  0.00  0.00           H
ATOM   3022  CG1 VAL X 208       3.144   4.413 -13.004  0.00  0.00           C
ATOM   3023 HG11 VAL X 208       2.996   3.384 -12.677  0.00  0.00           H
ATOM   3024 HG12 VAL X 208       3.588   4.470 -13.998  0.00  0.00           H
ATOM   3025 HG13 VAL X 208       3.844   4.840 -12.285  0.00  0.00           H
ATOM   3026  CG2 VAL X 208       0.928   4.565 -12.049  0.00  0.00           C
ATOM   3027 HG21 VAL X 208      -0.039   5.068 -12.069  0.00  0.00           H
ATOM   3028 HG22 VAL X 208       0.760   3.502 -12.226  0.00  0.00           H
ATOM   3029 HG23 VAL X 208       1.291   4.746 -11.037  0.00  0.00           H
ATOM   3030  C   VAL X 208       3.241   7.205 -13.767  0.00  0.00           C
ATOM   3031  O   VAL X 208       4.296   7.389 -13.202  0.00  0.00           O
ATOM   3032  N   GLY X 209       2.945   7.544 -15.007  0.00  0.00           N
ATOM   3033  H   GLY X 209       2.031   7.379 -15.405  0.00  0.00           H
ATOM   3034  CA  GLY X 209       3.964   7.955 -15.981  0.00  0.00           C
ATOM   3035  HA2 GLY X 209       4.866   7.343 -15.995  0.00  0.00           H
ATOM   3036  HA3 GLY X 209       3.546   7.938 -16.988  0.00  0.00           H
ATOM   3037  C   GLY X 209       4.444   9.280 -15.588  0.00  0.00           C
ATOM   3038  O   GLY X 209       5.607   9.564 -15.709  0.00  0.00           O
ATOM   3039  N   MET X 210       3.565  10.232 -15.225  0.00  0.00           N
ATOM   3040  H   MET X 210       2.570  10.062 -15.264  0.00  0.00           H
ATOM   3041  CA  MET X 210       3.931  11.653 -14.958  0.00  0.00           C
ATOM   3042  HA  MET X 210       4.429  12.109 -15.813  0.00  0.00           H
ATOM   3043  CB  MET X 210       2.685  12.520 -14.661  0.00  0.00           C
ATOM   3044  HB2 MET X 210       1.938  12.415 -15.448  0.00  0.00           H
ATOM   3045  HB3 MET X 210       2.208  12.191 -13.738  0.00  0.00           H
ATOM   3046  CG  MET X 210       3.115  14.048 -14.543  0.00  0.00           C
ATOM   3047  HG2 MET X 210       3.917  14.110 -13.808  0.00  0.00           H
ATOM   3048  HG3 MET X 210       3.657  14.363 -15.435  0.00  0.00           H
ATOM   3049  SD  MET X 210       1.669  15.114 -14.332  0.00  0.00           S
ATOM   3050  CE  MET X 210       2.479  16.858 -14.522  0.00  0.00           C
ATOM   3051  HE1 MET X 210       1.646  17.451 -14.900  0.00  0.00           H
ATOM   3052  HE2 MET X 210       2.805  17.170 -13.530  0.00  0.00           H
ATOM   3053  HE3 MET X 210       3.289  16.877 -15.251  0.00  0.00           H
ATOM   3054  C   MET X 210       4.979  11.647 -13.840  0.00  0.00           C
ATOM   3055  O   MET X 210       6.092  12.181 -13.899  0.00  0.00           O
ATOM   3056  N   VAL X 211       4.643  10.945 -12.719  0.00  0.00           N
ATOM   3057  H   VAL X 211       3.737  10.500 -12.721  0.00  0.00           H
ATOM   3058  CA  VAL X 211       5.455  10.912 -11.526  0.00  0.00           C
ATOM   3059  HA  VAL X 211       5.818  11.911 -11.284  0.00  0.00           H
ATOM   3060  CB  VAL X 211       4.660  10.373 -10.256  0.00  0.00           C
ATOM   3061  HB  VAL X 211       4.149   9.480 -10.615  0.00  0.00           H
ATOM   3062  CG1 VAL X 211       5.521   9.973  -9.063  0.00  0.00           C
ATOM   3063 HG11 VAL X 211       4.968   9.687  -8.168  0.00  0.00           H
ATOM   3064 HG12 VAL X 211       6.188   9.150  -9.318  0.00  0.00           H
ATOM   3065 HG13 VAL X 211       6.163  10.822  -8.828  0.00  0.00           H
ATOM   3066  CG2 VAL X 211       3.582  11.356  -9.838  0.00  0.00           C
ATOM   3067 HG21 VAL X 211       3.358  12.046 -10.652  0.00  0.00           H
ATOM   3068 HG22 VAL X 211       2.699  10.818  -9.493  0.00  0.00           H
ATOM   3069 HG23 VAL X 211       3.960  11.996  -9.040  0.00  0.00           H
ATOM   3070  C   VAL X 211       6.739  10.156 -11.798  0.00  0.00           C
ATOM   3071  O   VAL X 211       7.802  10.654 -11.376  0.00  0.00           O
ATOM   3072  N   ARG X 212       6.676   8.963 -12.479  0.00  0.00           N
ATOM   3073  H   ARG X 212       5.770   8.715 -12.850  0.00  0.00           H
ATOM   3074  CA  ARG X 212       7.832   8.087 -12.623  0.00  0.00           C
ATOM   3075  HA  ARG X 212       8.429   8.231 -11.723  0.00  0.00           H
ATOM   3076  CB  ARG X 212       7.385   6.616 -12.814  0.00  0.00           C
ATOM   3077  HB2 ARG X 212       6.734   6.587 -13.688  0.00  0.00           H
ATOM   3078  HB3 ARG X 212       8.183   5.909 -13.041  0.00  0.00           H
ATOM   3079  CG  ARG X 212       6.604   5.934 -11.684  0.00  0.00           C
ATOM   3080  HG2 ARG X 212       5.671   6.489 -11.587  0.00  0.00           H
ATOM   3081  HG3 ARG X 212       6.343   4.897 -11.895  0.00  0.00           H
ATOM   3082  CD  ARG X 212       7.322   6.018 -10.358  0.00  0.00           C
ATOM   3083  HD2 ARG X 212       8.318   5.576 -10.391  0.00  0.00           H
ATOM   3084  HD3 ARG X 212       7.502   7.076 -10.164  0.00  0.00           H
ATOM   3085  NE  ARG X 212       6.495   5.498  -9.271  0.00  0.00           N
ATOM   3086  HE  ARG X 212       5.667   4.940  -9.421  0.00  0.00           H
ATOM   3087  CZ  ARG X 212       6.617   5.874  -8.043  0.00  0.00           C
ATOM   3088  NH1 ARG X 212       7.328   6.835  -7.663  0.00  0.00           N
ATOM   3089 HH11 ARG X 212       7.935   7.367  -8.270  0.00  0.00           H
ATOM   3090 HH12 ARG X 212       7.225   7.259  -6.752  0.00  0.00           H
ATOM   3091  NH2 ARG X 212       5.857   5.369  -7.096  0.00  0.00           N
ATOM   3092 HH21 ARG X 212       5.348   4.508  -7.240  0.00  0.00           H
ATOM   3093 HH22 ARG X 212       6.096   5.615  -6.146  0.00  0.00           H
ATOM   3094  C   ARG X 212       8.891   8.521 -13.618  0.00  0.00           C
ATOM   3095  O   ARG X 212      10.051   8.139 -13.545  0.00  0.00           O
ATOM   3096  N   HIE X 213       8.528   9.372 -14.579  0.00  0.00           N
ATOM   3097  H   HIE X 213       7.553   9.608 -14.696  0.00  0.00           H
ATOM   3098  CA  HIE X 213       9.469   9.857 -15.602  0.00  0.00           C
ATOM   3099  HA  HIE X 213      10.438   9.400 -15.399  0.00  0.00           H
ATOM   3100  CB  HIE X 213       9.065   9.407 -16.982  0.00  0.00           C
ATOM   3101  HB2 HIE X 213       8.062   9.814 -17.111  0.00  0.00           H
ATOM   3102  HB3 HIE X 213       9.728   9.753 -17.775  0.00  0.00           H
ATOM   3103  CG  HIE X 213       8.950   7.870 -17.026  0.00  0.00           C
ATOM   3104  ND1 HIE X 213      10.032   6.984 -17.014  0.00  0.00           N
ATOM   3105  CE1 HIE X 213       9.471   5.821 -16.746  0.00  0.00           C
ATOM   3106  HE1 HIE X 213      10.105   4.947 -16.757  0.00  0.00           H
ATOM   3107  NE2 HIE X 213       8.112   5.889 -16.805  0.00  0.00           N
ATOM   3108  HE2 HIE X 213       7.605   5.025 -16.676  0.00  0.00           H
ATOM   3109  CD2 HIE X 213       7.773   7.193 -16.997  0.00  0.00           C
ATOM   3110  HD2 HIE X 213       6.783   7.623 -17.000  0.00  0.00           H
ATOM   3111  C   HIE X 213       9.630  11.406 -15.428  0.00  0.00           C
ATOM   3112  O   HIE X 213      10.073  12.072 -16.392  0.00  0.00           O
ATOM   3113  N   GLN X 214       9.326  11.908 -14.243  0.00  0.00           N
ATOM   3114  H   GLN X 214       8.816  11.388 -13.543  0.00  0.00           H
ATOM   3115  CA  GLN X 214       9.753  13.289 -13.857  0.00  0.00           C
ATOM   3116  HA  GLN X 214       9.207  13.631 -12.978  0.00  0.00           H
ATOM   3117  CB  GLN X 214      11.277  13.333 -13.551  0.00  0.00           C
ATOM   3118  HB2 GLN X 214      11.788  13.171 -14.500  0.00  0.00           H
ATOM   3119  HB3 GLN X 214      11.413  14.295 -13.056  0.00  0.00           H
ATOM   3120  CG  GLN X 214      11.827  12.227 -12.631  0.00  0.00           C
ATOM   3121  HG2 GLN X 214      12.761  12.531 -12.158  0.00  0.00           H
ATOM   3122  HG3 GLN X 214      11.031  12.138 -11.892  0.00  0.00           H
ATOM   3123  CD  GLN X 214      12.164  10.848 -13.235  0.00  0.00           C
ATOM   3124  OE1 GLN X 214      12.523  10.668 -14.359  0.00  0.00           O
ATOM   3125  NE2 GLN X 214      12.163   9.851 -12.390  0.00  0.00           N
ATOM   3126 HE21 GLN X 214      12.352   8.947 -12.799  0.00  0.00           H
ATOM   3127 HE22 GLN X 214      11.711   9.940 -11.491  0.00  0.00           H
ATOM   3128  C   GLN X 214       9.385  14.291 -14.886  0.00  0.00           C
ATOM   3129  O   GLN X 214      10.094  15.278 -15.254  0.00  0.00           O
ATOM   3130  N   GLY X 215       8.126  14.226 -15.311  0.00  0.00           N
ATOM   3131  H   GLY X 215       7.526  13.695 -14.697  0.00  0.00           H
ATOM   3132  CA  GLY X 215       7.584  15.278 -16.140  0.00  0.00           C
ATOM   3133  HA2 GLY X 215       6.497  15.190 -16.158  0.00  0.00           H
ATOM   3134  HA3 GLY X 215       7.804  16.098 -15.456  0.00  0.00           H
ATOM   3135  C   GLY X 215       8.224  15.500 -17.527  0.00  0.00           C
ATOM   3136  O   GLY X 215       7.722  16.367 -18.298  0.00  0.00           O
ATOM   3137  N   LYS X 216       9.284  14.782 -17.915  0.00  0.00           N
ATOM   3138  H   LYS X 216       9.652  14.105 -17.262  0.00  0.00           H
ATOM   3139  CA  LYS X 216       9.827  14.882 -19.269  0.00  0.00           C
ATOM   3140  HA  LYS X 216      10.030  15.927 -19.507  0.00  0.00           H
ATOM   3141  CB  LYS X 216      11.000  13.917 -19.438  0.00  0.00           C
ATOM   3142  HB2 LYS X 216      10.709  12.932 -19.074  0.00  0.00           H
ATOM   3143  HB3 LYS X 216      11.300  13.871 -20.485  0.00  0.00           H
ATOM   3144  CG  LYS X 216      12.200  14.412 -18.604  0.00  0.00           C
ATOM   3145  HG2 LYS X 216      12.189  15.489 -18.438  0.00  0.00           H
ATOM   3146  HG3 LYS X 216      12.121  13.951 -17.619  0.00  0.00           H
ATOM   3147  CD  LYS X 216      13.634  14.000 -19.121  0.00  0.00           C
ATOM   3148  HD2 LYS X 216      13.730  12.920 -19.007  0.00  0.00           H
ATOM   3149  HD3 LYS X 216      13.786  14.089 -20.196  0.00  0.00           H
ATOM   3150  CE  LYS X 216      14.760  14.688 -18.323  0.00  0.00           C
ATOM   3151  HE2 LYS X 216      15.696  14.411 -18.808  0.00  0.00           H
ATOM   3152  HE3 LYS X 216      14.699  15.776 -18.338  0.00  0.00           H
ATOM   3153  NZ  LYS X 216      14.684  14.421 -16.870  0.00  0.00           N
ATOM   3154  HZ1 LYS X 216      15.494  14.800 -16.401  0.00  0.00           H
ATOM   3155  HZ2 LYS X 216      13.813  14.784 -16.511  0.00  0.00           H
ATOM   3156  HZ3 LYS X 216      14.691  13.413 -16.811  0.00  0.00           H
ATOM   3157  C   LYS X 216       8.758  14.419 -20.275  0.00  0.00           C
ATOM   3158  O   LYS X 216       8.626  15.111 -21.287  0.00  0.00           O
ATOM   3159  N   ILE X 217       7.891  13.498 -19.879  0.00  0.00           N
ATOM   3160  H   ILE X 217       8.033  13.001 -19.011  0.00  0.00           H
ATOM   3161  CA  ILE X 217       6.793  12.916 -20.659  0.00  0.00           C
ATOM   3162  HA  ILE X 217       7.097  12.872 -21.706  0.00  0.00           H
ATOM   3163  CB  ILE X 217       6.472  11.478 -20.247  0.00  0.00           C
ATOM   3164  HB  ILE X 217       7.327  10.867 -20.537  0.00  0.00           H
ATOM   3165  CG2 ILE X 217       6.323  11.340 -18.753  0.00  0.00           C
ATOM   3166 HG21 ILE X 217       7.186  11.706 -18.197  0.00  0.00           H
ATOM   3167 HG22 ILE X 217       5.442  11.913 -18.464  0.00  0.00           H
ATOM   3168 HG23 ILE X 217       6.234  10.287 -18.484  0.00  0.00           H
ATOM   3169  CG1 ILE X 217       5.201  11.037 -20.961  0.00  0.00           C
ATOM   3170 HG12 ILE X 217       4.304  11.449 -20.499  0.00  0.00           H
ATOM   3171 HG13 ILE X 217       5.307  11.279 -22.019  0.00  0.00           H
ATOM   3172  CD1 ILE X 217       5.068   9.446 -20.813  0.00  0.00           C
ATOM   3173 HD11 ILE X 217       4.394   9.116 -21.603  0.00  0.00           H
ATOM   3174 HD12 ILE X 217       6.054   9.007 -20.968  0.00  0.00           H
ATOM   3175 HD13 ILE X 217       4.654   9.101 -19.865  0.00  0.00           H
ATOM   3176  C   ILE X 217       5.573  13.886 -20.689  0.00  0.00           C
ATOM   3177  O   ILE X 217       5.114  14.352 -19.665  0.00  0.00           O
ATOM   3178  N   MET X 218       5.104  14.205 -21.868  0.00  0.00           N
ATOM   3179  H   MET X 218       5.614  13.817 -22.648  0.00  0.00           H
ATOM   3180  CA  MET X 218       3.893  15.008 -22.140  0.00  0.00           C
ATOM   3181  HA  MET X 218       3.755  15.561 -21.211  0.00  0.00           H
ATOM   3182  CB  MET X 218       4.206  16.007 -23.260  0.00  0.00           C
ATOM   3183  HB2 MET X 218       4.876  16.762 -22.850  0.00  0.00           H
ATOM   3184  HB3 MET X 218       4.711  15.525 -24.097  0.00  0.00           H
ATOM   3185  CG  MET X 218       2.959  16.663 -23.820  0.00  0.00           C
ATOM   3186  HG2 MET X 218       3.161  17.445 -24.551  0.00  0.00           H
ATOM   3187  HG3 MET X 218       2.268  15.945 -24.262  0.00  0.00           H
ATOM   3188  SD  MET X 218       2.114  17.592 -22.506  0.00  0.00           S
ATOM   3189  CE  MET X 218       3.371  18.838 -21.967  0.00  0.00           C
ATOM   3190  HE1 MET X 218       3.741  19.454 -22.786  0.00  0.00           H
ATOM   3191  HE2 MET X 218       2.963  19.462 -21.171  0.00  0.00           H
ATOM   3192  HE3 MET X 218       4.309  18.372 -21.665  0.00  0.00           H
ATOM   3193  C   MET X 218       2.685  14.086 -22.393  0.00  0.00           C
ATOM   3194  O   MET X 218       2.756  13.226 -23.267  0.00  0.00           O
ATOM   3195  N   TYR X 219       1.557  14.250 -21.644  0.00  0.00           N
ATOM   3196  H   TYR X 219       1.579  14.869 -20.847  0.00  0.00           H
ATOM   3197  CA  TYR X 219       0.306  13.631 -21.884  0.00  0.00           C
ATOM   3198  HA  TYR X 219       0.478  12.812 -22.582  0.00  0.00           H
ATOM   3199  CB  TYR X 219      -0.249  13.028 -20.607  0.00  0.00           C
ATOM   3200  HB2 TYR X 219      -0.061  13.820 -19.882  0.00  0.00           H
ATOM   3201  HB3 TYR X 219      -1.329  12.920 -20.713  0.00  0.00           H
ATOM   3202  CG  TYR X 219       0.498  11.761 -20.122  0.00  0.00           C
ATOM   3203  CD1 TYR X 219       0.252  10.582 -20.901  0.00  0.00           C
ATOM   3204  HD1 TYR X 219      -0.422  10.569 -21.745  0.00  0.00           H
ATOM   3205  CE1 TYR X 219       0.853   9.336 -20.606  0.00  0.00           C
ATOM   3206  HE1 TYR X 219       0.506   8.467 -21.145  0.00  0.00           H
ATOM   3207  CZ  TYR X 219       1.597   9.172 -19.472  0.00  0.00           C
ATOM   3208  OH  TYR X 219       1.936   7.930 -19.065  0.00  0.00           O
ATOM   3209  HH  TYR X 219       1.750   7.331 -19.791  0.00  0.00           H
ATOM   3210  CE2 TYR X 219       1.996  10.401 -18.833  0.00  0.00           C
ATOM   3211  HE2 TYR X 219       2.612  10.189 -17.971  0.00  0.00           H
ATOM   3212  CD2 TYR X 219       1.445  11.705 -19.103  0.00  0.00           C
ATOM   3213  HD2 TYR X 219       1.569  12.540 -18.428  0.00  0.00           H
ATOM   3214  C   TYR X 219      -0.667  14.538 -22.635  0.00  0.00           C
ATOM   3215  O   TYR X 219      -0.936  15.683 -22.232  0.00  0.00           O
ATOM   3216  N   VAL X 220      -1.349  14.037 -23.692  0.00  0.00           N
ATOM   3217  H   VAL X 220      -1.174  13.073 -23.938  0.00  0.00           H
ATOM   3218  CA  VAL X 220      -2.066  14.871 -24.772  0.00  0.00           C
ATOM   3219  HA  VAL X 220      -2.013  15.931 -24.525  0.00  0.00           H
ATOM   3220  CB  VAL X 220      -1.459  14.717 -26.183  0.00  0.00           C
ATOM   3221  HB  VAL X 220      -1.878  15.474 -26.845  0.00  0.00           H
ATOM   3222  CG1 VAL X 220       0.057  14.942 -26.462  0.00  0.00           C
ATOM   3223 HG11 VAL X 220       0.566  14.328 -25.719  0.00  0.00           H
ATOM   3224 HG12 VAL X 220       0.342  14.563 -27.443  0.00  0.00           H
ATOM   3225 HG13 VAL X 220       0.273  16.008 -26.392  0.00  0.00           H
ATOM   3226  CG2 VAL X 220      -1.720  13.360 -26.878  0.00  0.00           C
ATOM   3227 HG21 VAL X 220      -2.793  13.217 -27.006  0.00  0.00           H
ATOM   3228 HG22 VAL X 220      -1.282  13.375 -27.876  0.00  0.00           H
ATOM   3229 HG23 VAL X 220      -1.293  12.550 -26.286  0.00  0.00           H
ATOM   3230  C   VAL X 220      -3.548  14.538 -24.878  0.00  0.00           C
ATOM   3231  O   VAL X 220      -4.180  15.242 -25.679  0.00  0.00           O
ATOM   3232  N   GLY X 221      -4.185  13.576 -24.220  0.00  0.00           N
ATOM   3233  H   GLY X 221      -3.557  13.018 -23.659  0.00  0.00           H
ATOM   3234  CA  GLY X 221      -5.544  13.024 -24.379  0.00  0.00           C
ATOM   3235  HA2 GLY X 221      -5.674  12.429 -23.475  0.00  0.00           H
ATOM   3236  HA3 GLY X 221      -6.235  13.861 -24.475  0.00  0.00           H
ATOM   3237  C   GLY X 221      -5.778  12.043 -25.550  0.00  0.00           C
ATOM   3238  O   GLY X 221      -4.869  11.426 -26.078  0.00  0.00           O
ATOM   3239  N   ASP X 222      -7.061  11.918 -25.922  0.00  0.00           N
ATOM   3240  H   ASP X 222      -7.756  12.561 -25.572  0.00  0.00           H
ATOM   3241  CA  ASP X 222      -7.643  10.839 -26.794  0.00  0.00           C
ATOM   3242  HA  ASP X 222      -7.489   9.869 -26.321  0.00  0.00           H
ATOM   3243  CB  ASP X 222      -9.161  11.127 -26.856  0.00  0.00           C
ATOM   3244  HB2 ASP X 222      -9.560  11.309 -25.859  0.00  0.00           H
ATOM   3245  HB3 ASP X 222      -9.378  12.010 -27.458  0.00  0.00           H
ATOM   3246  CG  ASP X 222      -9.937   9.938 -27.378  0.00  0.00           C
ATOM   3247  OD1 ASP X 222      -9.614   9.367 -28.452  0.00  0.00           O
ATOM   3248  OD2 ASP X 222     -10.914   9.564 -26.746  0.00  0.00           O
ATOM   3249  C   ASP X 222      -6.907  10.818 -28.128  0.00  0.00           C
ATOM   3250  O   ASP X 222      -6.877  11.819 -28.828  0.00  0.00           O
ATOM   3251  N   VAL X 223      -6.579   9.623 -28.649  0.00  0.00           N
ATOM   3252  H   VAL X 223      -6.657   8.866 -27.985  0.00  0.00           H
ATOM   3253  CA  VAL X 223      -5.995   9.424 -29.999  0.00  0.00           C
ATOM   3254  HA  VAL X 223      -5.013   9.898 -29.998  0.00  0.00           H
ATOM   3255  CB  VAL X 223      -5.642   7.943 -30.258  0.00  0.00           C
ATOM   3256  HB  VAL X 223      -5.196   7.652 -29.307  0.00  0.00           H
ATOM   3257  CG1 VAL X 223      -6.959   6.954 -30.475  0.00  0.00           C
ATOM   3258 HG11 VAL X 223      -7.749   7.271 -29.795  0.00  0.00           H
ATOM   3259 HG12 VAL X 223      -7.333   7.034 -31.496  0.00  0.00           H
ATOM   3260 HG13 VAL X 223      -6.680   5.929 -30.230  0.00  0.00           H
ATOM   3261  CG2 VAL X 223      -4.731   7.575 -31.450  0.00  0.00           C
ATOM   3262 HG21 VAL X 223      -5.099   7.992 -32.388  0.00  0.00           H
ATOM   3263 HG22 VAL X 223      -3.746   7.996 -31.246  0.00  0.00           H
ATOM   3264 HG23 VAL X 223      -4.660   6.490 -31.518  0.00  0.00           H
ATOM   3265  C   VAL X 223      -6.871   9.816 -31.182  0.00  0.00           C
ATOM   3266  O   VAL X 223      -6.441  10.309 -32.205  0.00  0.00           O
ATOM   3267  N   ARG X 224      -8.208   9.764 -31.053  0.00  0.00           N
ATOM   3268  H   ARG X 224      -8.589   9.343 -30.219  0.00  0.00           H
ATOM   3269  CA  ARG X 224      -9.141  10.234 -32.027  0.00  0.00           C
ATOM   3270  HA  ARG X 224      -8.976   9.820 -33.022  0.00  0.00           H
ATOM   3271  CB  ARG X 224     -10.548   9.796 -31.682  0.00  0.00           C
ATOM   3272  HB2 ARG X 224     -10.780  10.035 -30.644  0.00  0.00           H
ATOM   3273  HB3 ARG X 224     -11.222  10.298 -32.376  0.00  0.00           H
ATOM   3274  CG  ARG X 224     -10.717   8.282 -31.769  0.00  0.00           C
ATOM   3275  HG2 ARG X 224     -10.797   7.909 -32.790  0.00  0.00           H
ATOM   3276  HG3 ARG X 224      -9.859   7.783 -31.320  0.00  0.00           H
ATOM   3277  CD  ARG X 224     -12.016   7.830 -31.074  0.00  0.00           C
ATOM   3278  HD2 ARG X 224     -12.880   8.318 -31.525  0.00  0.00           H
ATOM   3279  HD3 ARG X 224     -12.044   6.750 -31.216  0.00  0.00           H
ATOM   3280  NE  ARG X 224     -11.971   7.960 -29.637  0.00  0.00           N
ATOM   3281  HE  ARG X 224     -11.173   8.337 -29.148  0.00  0.00           H
ATOM   3282  CZ  ARG X 224     -12.914   7.468 -28.834  0.00  0.00           C
ATOM   3283  NH1 ARG X 224     -13.906   6.771 -29.316  0.00  0.00           N
ATOM   3284 HH11 ARG X 224     -13.899   6.549 -30.302  0.00  0.00           H
ATOM   3285 HH12 ARG X 224     -14.666   6.498 -28.710  0.00  0.00           H
ATOM   3286  NH2 ARG X 224     -12.874   7.689 -27.570  0.00  0.00           N
ATOM   3287 HH21 ARG X 224     -12.168   8.318 -27.213  0.00  0.00           H
ATOM   3288 HH22 ARG X 224     -13.688   7.522 -26.996  0.00  0.00           H
ATOM   3289  C   ARG X 224      -9.084  11.742 -32.213  0.00  0.00           C
ATOM   3290  O   ARG X 224      -9.673  12.269 -33.131  0.00  0.00           O
ATOM   3291  N   SER X 225      -8.406  12.508 -31.348  0.00  0.00           N
ATOM   3292  H   SER X 225      -7.886  12.027 -30.627  0.00  0.00           H
ATOM   3293  CA  SER X 225      -8.404  14.012 -31.248  0.00  0.00           C
ATOM   3294  HA  SER X 225      -9.114  14.457 -31.945  0.00  0.00           H
ATOM   3295  CB  SER X 225      -8.721  14.450 -29.794  0.00  0.00           C
ATOM   3296  HB2 SER X 225      -8.946  15.514 -29.722  0.00  0.00           H
ATOM   3297  HB3 SER X 225      -9.600  13.951 -29.385  0.00  0.00           H
ATOM   3298  OG  SER X 225      -7.593  14.246 -29.005  0.00  0.00           O
ATOM   3299  HG  SER X 225      -7.326  13.344 -28.816  0.00  0.00           H
ATOM   3300  C   SER X 225      -7.018  14.585 -31.648  0.00  0.00           C
ATOM   3301  O   SER X 225      -6.854  15.839 -31.827  0.00  0.00           O
ATOM   3302  N   VAL X 226      -6.020  13.712 -31.914  0.00  0.00           N
ATOM   3303  H   VAL X 226      -6.235  12.727 -31.854  0.00  0.00           H
ATOM   3304  CA  VAL X 226      -4.704  14.080 -32.443  0.00  0.00           C
ATOM   3305  HA  VAL X 226      -4.478  15.037 -31.975  0.00  0.00           H
ATOM   3306  CB  VAL X 226      -3.555  13.058 -32.166  0.00  0.00           C
ATOM   3307  HB  VAL X 226      -3.876  12.116 -32.610  0.00  0.00           H
ATOM   3308  CG1 VAL X 226      -2.164  13.596 -32.707  0.00  0.00           C
ATOM   3309 HG11 VAL X 226      -2.164  13.732 -33.788  0.00  0.00           H
ATOM   3310 HG12 VAL X 226      -2.047  14.553 -32.198  0.00  0.00           H
ATOM   3311 HG13 VAL X 226      -1.372  12.887 -32.464  0.00  0.00           H
ATOM   3312  CG2 VAL X 226      -3.473  12.900 -30.625  0.00  0.00           C
ATOM   3313 HG21 VAL X 226      -2.464  12.627 -30.317  0.00  0.00           H
ATOM   3314 HG22 VAL X 226      -3.836  13.790 -30.112  0.00  0.00           H
ATOM   3315 HG23 VAL X 226      -4.261  12.257 -30.232  0.00  0.00           H
ATOM   3316  C   VAL X 226      -4.736  14.306 -33.975  0.00  0.00           C
ATOM   3317  O   VAL X 226      -5.083  13.408 -34.715  0.00  0.00           O
ATOM   3318  N   THR X 227      -4.338  15.495 -34.449  0.00  0.00           N
ATOM   3319  H   THR X 227      -3.852  16.011 -33.729  0.00  0.00           H
ATOM   3320  CA  THR X 227      -4.195  15.864 -35.877  0.00  0.00           C
ATOM   3321  HA  THR X 227      -4.694  15.128 -36.507  0.00  0.00           H
ATOM   3322  CB  THR X 227      -4.787  17.244 -36.208  0.00  0.00           C
ATOM   3323  HB  THR X 227      -4.760  17.160 -37.294  0.00  0.00           H
ATOM   3324  CG2 THR X 227      -6.198  17.471 -35.670  0.00  0.00           C
ATOM   3325 HG21 THR X 227      -6.566  18.463 -35.933  0.00  0.00           H
ATOM   3326 HG22 THR X 227      -6.880  16.727 -36.083  0.00  0.00           H
ATOM   3327 HG23 THR X 227      -6.231  17.265 -34.601  0.00  0.00           H
ATOM   3328  OG1 THR X 227      -4.033  18.390 -35.903  0.00  0.00           O
ATOM   3329  HG1 THR X 227      -3.992  18.453 -34.946  0.00  0.00           H
ATOM   3330  C   THR X 227      -2.775  15.884 -36.451  0.00  0.00           C
ATOM   3331  O   THR X 227      -1.761  15.931 -35.758  0.00  0.00           O
ATOM   3332  N   GLN X 228      -2.657  15.766 -37.749  0.00  0.00           N
ATOM   3333  H   GLN X 228      -3.546  15.651 -38.213  0.00  0.00           H
ATOM   3334  CA  GLN X 228      -1.325  15.770 -38.479  0.00  0.00           C
ATOM   3335  HA  GLN X 228      -0.610  15.039 -38.103  0.00  0.00           H
ATOM   3336  CB  GLN X 228      -1.560  15.504 -39.940  0.00  0.00           C
ATOM   3337  HB2 GLN X 228      -2.031  14.522 -39.903  0.00  0.00           H
ATOM   3338  HB3 GLN X 228      -2.322  16.254 -40.153  0.00  0.00           H
ATOM   3339  CG  GLN X 228      -0.372  15.574 -40.814  0.00  0.00           C
ATOM   3340  HG2 GLN X 228      -0.001  16.596 -40.887  0.00  0.00           H
ATOM   3341  HG3 GLN X 228       0.324  14.885 -40.336  0.00  0.00           H
ATOM   3342  CD  GLN X 228      -0.537  14.990 -42.217  0.00  0.00           C
ATOM   3343  OE1 GLN X 228       0.471  14.588 -42.791  0.00  0.00           O
ATOM   3344  NE2 GLN X 228      -1.662  14.917 -42.858  0.00  0.00           N
ATOM   3345 HE21 GLN X 228      -1.561  14.487 -43.766  0.00  0.00           H
ATOM   3346 HE22 GLN X 228      -2.552  15.266 -42.531  0.00  0.00           H
ATOM   3347  C   GLN X 228      -0.647  17.139 -38.363  0.00  0.00           C
ATOM   3348  O   GLN X 228       0.538  17.191 -38.178  0.00  0.00           O
ATOM   3349  N   LYS X 229      -1.329  18.275 -38.359  0.00  0.00           N
ATOM   3350  H   LYS X 229      -2.328  18.171 -38.472  0.00  0.00           H
ATOM   3351  CA  LYS X 229      -0.715  19.550 -37.951  0.00  0.00           C
ATOM   3352  HA  LYS X 229       0.119  19.757 -38.621  0.00  0.00           H
ATOM   3353  CB  LYS X 229      -1.910  20.570 -38.002  0.00  0.00           C
ATOM   3354  HB2 LYS X 229      -2.561  20.282 -38.828  0.00  0.00           H
ATOM   3355  HB3 LYS X 229      -2.472  20.497 -37.071  0.00  0.00           H
ATOM   3356  CG  LYS X 229      -1.509  22.013 -38.189  0.00  0.00           C
ATOM   3357  HG2 LYS X 229      -2.442  22.539 -37.986  0.00  0.00           H
ATOM   3358  HG3 LYS X 229      -0.799  22.338 -37.428  0.00  0.00           H
ATOM   3359  CD  LYS X 229      -1.025  22.354 -39.663  0.00  0.00           C
ATOM   3360  HD2 LYS X 229      -0.164  21.773 -39.994  0.00  0.00           H
ATOM   3361  HD3 LYS X 229      -1.737  21.954 -40.384  0.00  0.00           H
ATOM   3362  CE  LYS X 229      -0.884  23.926 -39.619  0.00  0.00           C
ATOM   3363  HE2 LYS X 229      -1.820  24.387 -39.302  0.00  0.00           H
ATOM   3364  HE3 LYS X 229      -0.077  24.193 -38.936  0.00  0.00           H
ATOM   3365  NZ  LYS X 229      -0.551  24.480 -40.979  0.00  0.00           N
ATOM   3366  HZ1 LYS X 229      -0.670  25.480 -40.906  0.00  0.00           H
ATOM   3367  HZ2 LYS X 229       0.421  24.262 -41.146  0.00  0.00           H
ATOM   3368  HZ3 LYS X 229      -1.162  24.164 -41.718  0.00  0.00           H
ATOM   3369  C   LYS X 229      -0.019  19.546 -36.538  0.00  0.00           C
ATOM   3370  O   LYS X 229       1.082  20.073 -36.429  0.00  0.00           O
ATOM   3371  N   HIE X 230      -0.530  18.818 -35.564  0.00  0.00           N
ATOM   3372  H   HIE X 230      -1.353  18.280 -35.795  0.00  0.00           H
ATOM   3373  CA  HIE X 230       0.165  18.607 -34.270  0.00  0.00           C
ATOM   3374  HA  HIE X 230       0.610  19.535 -33.911  0.00  0.00           H
ATOM   3375  CB  HIE X 230      -0.818  18.002 -33.244  0.00  0.00           C
ATOM   3376  HB2 HIE X 230      -1.026  16.989 -33.589  0.00  0.00           H
ATOM   3377  HB3 HIE X 230      -0.415  17.976 -32.231  0.00  0.00           H
ATOM   3378  CG  HIE X 230      -2.234  18.615 -33.012  0.00  0.00           C
ATOM   3379  ND1 HIE X 230      -3.460  17.948 -32.975  0.00  0.00           N
ATOM   3380  CE1 HIE X 230      -4.416  18.877 -32.782  0.00  0.00           C
ATOM   3381  HE1 HIE X 230      -5.460  18.665 -32.602  0.00  0.00           H
ATOM   3382  NE2 HIE X 230      -3.807  20.098 -32.656  0.00  0.00           N
ATOM   3383  HE2 HIE X 230      -4.347  20.938 -32.809  0.00  0.00           H
ATOM   3384  CD2 HIE X 230      -2.458  19.940 -32.824  0.00  0.00           C
ATOM   3385  HD2 HIE X 230      -1.753  20.752 -32.919  0.00  0.00           H
ATOM   3386  C   HIE X 230       1.404  17.658 -34.436  0.00  0.00           C
ATOM   3387  O   HIE X 230       2.454  17.909 -33.859  0.00  0.00           O
ATOM   3388  N   ILE X 231       1.324  16.519 -35.146  0.00  0.00           N
ATOM   3389  H   ILE X 231       0.445  16.393 -35.627  0.00  0.00           H
ATOM   3390  CA  ILE X 231       2.469  15.647 -35.393  0.00  0.00           C
ATOM   3391  HA  ILE X 231       2.923  15.396 -34.435  0.00  0.00           H
ATOM   3392  CB  ILE X 231       1.980  14.357 -36.193  0.00  0.00           C
ATOM   3393  HB  ILE X 231       1.705  14.685 -37.195  0.00  0.00           H
ATOM   3394  CG2 ILE X 231       3.149  13.449 -36.614  0.00  0.00           C
ATOM   3395 HG21 ILE X 231       2.800  12.696 -37.321  0.00  0.00           H
ATOM   3396 HG22 ILE X 231       3.756  13.988 -37.342  0.00  0.00           H
ATOM   3397 HG23 ILE X 231       3.694  13.044 -35.761  0.00  0.00           H
ATOM   3398  CG1 ILE X 231       0.895  13.380 -35.522  0.00  0.00           C
ATOM   3399 HG12 ILE X 231      -0.025  13.914 -35.288  0.00  0.00           H
ATOM   3400 HG13 ILE X 231       0.671  12.534 -36.172  0.00  0.00           H
ATOM   3401  CD1 ILE X 231       1.383  12.906 -34.068  0.00  0.00           C
ATOM   3402 HD11 ILE X 231       2.285  12.305 -34.182  0.00  0.00           H
ATOM   3403 HD12 ILE X 231       1.509  13.762 -33.404  0.00  0.00           H
ATOM   3404 HD13 ILE X 231       0.577  12.221 -33.806  0.00  0.00           H
ATOM   3405  C   ILE X 231       3.637  16.293 -36.215  0.00  0.00           C
ATOM   3406  O   ILE X 231       4.798  16.040 -35.919  0.00  0.00           O
ATOM   3407  N   GLN X 232       3.278  17.191 -37.192  0.00  0.00           N
ATOM   3408  H   GLN X 232       2.283  17.351 -37.253  0.00  0.00           H
ATOM   3409  CA  GLN X 232       4.151  18.098 -37.886  0.00  0.00           C
ATOM   3410  HA  GLN X 232       4.887  17.460 -38.375  0.00  0.00           H
ATOM   3411  CB  GLN X 232       3.382  18.906 -38.960  0.00  0.00           C
ATOM   3412  HB2 GLN X 232       2.486  19.392 -38.574  0.00  0.00           H
ATOM   3413  HB3 GLN X 232       4.015  19.672 -39.409  0.00  0.00           H
ATOM   3414  CG  GLN X 232       3.106  17.893 -40.096  0.00  0.00           C
ATOM   3415  HG2 GLN X 232       4.068  17.558 -40.483  0.00  0.00           H
ATOM   3416  HG3 GLN X 232       2.586  17.038 -39.664  0.00  0.00           H
ATOM   3417  CD  GLN X 232       2.252  18.478 -41.221  0.00  0.00           C
ATOM   3418  OE1 GLN X 232       1.928  19.644 -41.249  0.00  0.00           O
ATOM   3419  NE2 GLN X 232       1.892  17.575 -42.190  0.00  0.00           N
ATOM   3420 HE21 GLN X 232       1.337  17.858 -42.986  0.00  0.00           H
ATOM   3421 HE22 GLN X 232       2.286  16.653 -42.075  0.00  0.00           H
ATOM   3422  C   GLN X 232       4.895  19.003 -36.917  0.00  0.00           C
ATOM   3423  O   GLN X 232       6.135  19.052 -37.051  0.00  0.00           O
ATOM   3424  N   GLU X 233       4.181  19.640 -35.958  0.00  0.00           N
ATOM   3425  H   GLU X 233       3.179  19.564 -36.056  0.00  0.00           H
ATOM   3426  CA  GLU X 233       4.716  20.485 -34.837  0.00  0.00           C
ATOM   3427  HA  GLU X 233       5.363  21.217 -35.320  0.00  0.00           H
ATOM   3428  CB  GLU X 233       3.656  21.319 -34.101  0.00  0.00           C
ATOM   3429  HB2 GLU X 233       2.966  21.811 -34.787  0.00  0.00           H
ATOM   3430  HB3 GLU X 233       3.017  20.665 -33.507  0.00  0.00           H
ATOM   3431  CG  GLU X 233       4.171  22.327 -33.041  0.00  0.00           C
ATOM   3432  HG2 GLU X 233       3.934  21.948 -32.048  0.00  0.00           H
ATOM   3433  HG3 GLU X 233       5.246  22.486 -33.125  0.00  0.00           H
ATOM   3434  CD  GLU X 233       3.521  23.697 -33.209  0.00  0.00           C
ATOM   3435  OE1 GLU X 233       2.460  23.799 -32.472  0.00  0.00           O
ATOM   3436  OE2 GLU X 233       3.846  24.596 -34.021  0.00  0.00           O
ATOM   3437  C   GLU X 233       5.666  19.677 -33.919  0.00  0.00           C
ATOM   3438  O   GLU X 233       6.762  20.098 -33.548  0.00  0.00           O
ATOM   3439  N   TRP X 234       5.193  18.537 -33.439  0.00  0.00           N
ATOM   3440  H   TRP X 234       4.210  18.305 -33.482  0.00  0.00           H
ATOM   3441  CA  TRP X 234       5.745  17.714 -32.348  0.00  0.00           C
ATOM   3442  HA  TRP X 234       6.038  18.418 -31.569  0.00  0.00           H
ATOM   3443  CB  TRP X 234       4.715  16.798 -31.621  0.00  0.00           C
ATOM   3444  HB2 TRP X 234       4.274  16.137 -32.367  0.00  0.00           H
ATOM   3445  HB3 TRP X 234       5.395  16.303 -30.928  0.00  0.00           H
ATOM   3446  CG  TRP X 234       3.528  17.443 -30.992  0.00  0.00           C
ATOM   3447  CD1 TRP X 234       3.466  18.667 -30.395  0.00  0.00           C
ATOM   3448  HD1 TRP X 234       4.141  19.500 -30.527  0.00  0.00           H
ATOM   3449  NE1 TRP X 234       2.158  18.837 -29.968  0.00  0.00           N
ATOM   3450  HE1 TRP X 234       1.728  19.705 -29.681  0.00  0.00           H
ATOM   3451  CE2 TRP X 234       1.385  17.662 -30.030  0.00  0.00           C
ATOM   3452  CZ2 TRP X 234       0.169  17.284 -29.542  0.00  0.00           C
ATOM   3453  HZ2 TRP X 234      -0.508  17.914 -28.984  0.00  0.00           H
ATOM   3454  CH2 TRP X 234      -0.249  15.967 -29.755  0.00  0.00           C
ATOM   3455  HH2 TRP X 234      -1.269  15.737 -29.486  0.00  0.00           H
ATOM   3456  CZ3 TRP X 234       0.620  15.066 -30.440  0.00  0.00           C
ATOM   3457  HZ3 TRP X 234       0.370  14.041 -30.675  0.00  0.00           H
ATOM   3458  CE3 TRP X 234       1.902  15.428 -30.819  0.00  0.00           C
ATOM   3459  HE3 TRP X 234       2.552  14.651 -31.191  0.00  0.00           H
ATOM   3460  CD2 TRP X 234       2.218  16.806 -30.747  0.00  0.00           C
ATOM   3461  C   TRP X 234       6.947  16.853 -32.739  0.00  0.00           C
ATOM   3462  O   TRP X 234       7.762  16.549 -31.898  0.00  0.00           O
ATOM   3463  N   GLY X 235       6.978  16.379 -33.986  0.00  0.00           N
ATOM   3464  H   GLY X 235       6.373  16.789 -34.683  0.00  0.00           H
ATOM   3465  CA  GLY X 235       7.975  15.426 -34.543  0.00  0.00           C
ATOM   3466  HA2 GLY X 235       8.192  14.841 -33.649  0.00  0.00           H
ATOM   3467  HA3 GLY X 235       7.556  14.869 -35.381  0.00  0.00           H
ATOM   3468  C   GLY X 235       9.242  16.144 -35.008  0.00  0.00           C
ATOM   3469  O   GLY X 235       9.550  17.266 -34.595  0.00  0.00           O
ATOM   3470  N   PRO X 236      10.081  15.585 -35.865  0.00  0.00           N
ATOM   3471  CD  PRO X 236      11.136  16.277 -36.490  0.00  0.00           C
ATOM   3472  HD2 PRO X 236      12.078  16.204 -35.946  0.00  0.00           H
ATOM   3473  HD3 PRO X 236      10.922  17.320 -36.725  0.00  0.00           H
ATOM   3474  CG  PRO X 236      11.451  15.523 -37.804  0.00  0.00           C
ATOM   3475  HG2 PRO X 236      12.450  15.730 -38.186  0.00  0.00           H
ATOM   3476  HG3 PRO X 236      10.669  15.806 -38.508  0.00  0.00           H
ATOM   3477  CB  PRO X 236      11.145  14.080 -37.377  0.00  0.00           C
ATOM   3478  HB2 PRO X 236      11.993  13.632 -36.860  0.00  0.00           H
ATOM   3479  HB3 PRO X 236      10.808  13.574 -38.281  0.00  0.00           H
ATOM   3480  CA  PRO X 236      10.004  14.260 -36.415  0.00  0.00           C
ATOM   3481  HA  PRO X 236       9.140  14.083 -37.056  0.00  0.00           H
ATOM   3482  C   PRO X 236       9.997  13.155 -35.341  0.00  0.00           C
ATOM   3483  O   PRO X 236      10.434  13.353 -34.197  0.00  0.00           O
ATOM   3484  N   PHE X 237       9.499  11.973 -35.618  0.00  0.00           N
ATOM   3485  H   PHE X 237       9.186  11.906 -36.576  0.00  0.00           H
ATOM   3486  CA  PHE X 237       9.441  10.752 -34.789  0.00  0.00           C
ATOM   3487  HA  PHE X 237       9.984  10.884 -33.853  0.00  0.00           H
ATOM   3488  CB  PHE X 237       7.979  10.351 -34.361  0.00  0.00           C
ATOM   3489  HB2 PHE X 237       7.318  10.026 -35.164  0.00  0.00           H
ATOM   3490  HB3 PHE X 237       8.193   9.530 -33.678  0.00  0.00           H
ATOM   3491  CG  PHE X 237       7.215  11.372 -33.533  0.00  0.00           C
ATOM   3492  CD1 PHE X 237       7.426  11.303 -32.140  0.00  0.00           C
ATOM   3493  HD1 PHE X 237       8.199  10.655 -31.754  0.00  0.00           H
ATOM   3494  CE1 PHE X 237       6.603  12.105 -31.323  0.00  0.00           C
ATOM   3495  HE1 PHE X 237       6.679  11.976 -30.253  0.00  0.00           H
ATOM   3496  CZ  PHE X 237       5.809  13.133 -31.934  0.00  0.00           C
ATOM   3497  HZ  PHE X 237       5.257  13.783 -31.271  0.00  0.00           H
ATOM   3498  CE2 PHE X 237       5.688  13.242 -33.307  0.00  0.00           C
ATOM   3499  HE2 PHE X 237       5.158  14.043 -33.802  0.00  0.00           H
ATOM   3500  CD2 PHE X 237       6.392  12.359 -34.119  0.00  0.00           C
ATOM   3501  HD2 PHE X 237       6.263  12.393 -35.191  0.00  0.00           H
ATOM   3502  C   PHE X 237      10.362   9.647 -35.467  0.00  0.00           C
ATOM   3503  O   PHE X 237      10.507   9.617 -36.663  0.00  0.00           O
ATOM   3504  N   ASP X 238      11.137   8.925 -34.689  0.00  0.00           N
ATOM   3505  H   ASP X 238      11.289   9.211 -33.733  0.00  0.00           H
ATOM   3506  CA  ASP X 238      12.006   7.811 -35.080  0.00  0.00           C
ATOM   3507  HA  ASP X 238      12.365   7.686 -36.101  0.00  0.00           H
ATOM   3508  CB  ASP X 238      13.319   8.025 -34.383  0.00  0.00           C
ATOM   3509  HB2 ASP X 238      13.248   7.903 -33.302  0.00  0.00           H
ATOM   3510  HB3 ASP X 238      14.062   7.283 -34.676  0.00  0.00           H
ATOM   3511  CG  ASP X 238      13.986   9.425 -34.638  0.00  0.00           C
ATOM   3512  OD1 ASP X 238      14.205   9.741 -35.782  0.00  0.00           O
ATOM   3513  OD2 ASP X 238      14.154  10.185 -33.694  0.00  0.00           O
ATOM   3514  C   ASP X 238      11.374   6.485 -34.611  0.00  0.00           C
ATOM   3515  O   ASP X 238      11.896   5.416 -35.032  0.00  0.00           O
ATOM   3516  N   LEU X 239      10.396   6.494 -33.671  0.00  0.00           N
ATOM   3517  H   LEU X 239      10.179   7.264 -33.055  0.00  0.00           H
ATOM   3518  CA  LEU X 239       9.621   5.352 -33.287  0.00  0.00           C
ATOM   3519  HA  LEU X 239       9.695   4.584 -34.057  0.00  0.00           H
ATOM   3520  CB  LEU X 239      10.326   4.808 -32.057  0.00  0.00           C
ATOM   3521  HB2 LEU X 239      11.377   4.554 -32.195  0.00  0.00           H
ATOM   3522  HB3 LEU X 239      10.298   5.726 -31.470  0.00  0.00           H
ATOM   3523  CG  LEU X 239       9.604   3.708 -31.258  0.00  0.00           C
ATOM   3524  HG  LEU X 239       8.595   4.063 -31.049  0.00  0.00           H
ATOM   3525  CD1 LEU X 239       9.398   2.403 -32.014  0.00  0.00           C
ATOM   3526 HD11 LEU X 239       8.633   1.751 -31.592  0.00  0.00           H
ATOM   3527 HD12 LEU X 239       9.039   2.726 -32.992  0.00  0.00           H
ATOM   3528 HD13 LEU X 239      10.281   1.775 -32.129  0.00  0.00           H
ATOM   3529  CD2 LEU X 239      10.399   3.343 -30.039  0.00  0.00           C
ATOM   3530 HD21 LEU X 239      10.661   4.214 -29.438  0.00  0.00           H
ATOM   3531 HD22 LEU X 239       9.929   2.586 -29.411  0.00  0.00           H
ATOM   3532 HD23 LEU X 239      11.274   2.814 -30.415  0.00  0.00           H
ATOM   3533  C   LEU X 239       8.169   5.805 -33.003  0.00  0.00           C
ATOM   3534  O   LEU X 239       7.978   6.898 -32.420  0.00  0.00           O
ATOM   3535  N   VAL X 240       7.183   4.966 -33.353  0.00  0.00           N
ATOM   3536  H   VAL X 240       7.298   4.241 -34.046  0.00  0.00           H
ATOM   3537  CA  VAL X 240       5.832   5.177 -32.851  0.00  0.00           C
ATOM   3538  HA  VAL X 240       5.709   5.902 -32.047  0.00  0.00           H
ATOM   3539  CB  VAL X 240       4.892   5.635 -33.974  0.00  0.00           C
ATOM   3540  HB  VAL X 240       5.209   6.598 -34.373  0.00  0.00           H
ATOM   3541  CG1 VAL X 240       4.761   4.741 -35.163  0.00  0.00           C
ATOM   3542 HG11 VAL X 240       5.750   4.622 -35.606  0.00  0.00           H
ATOM   3543 HG12 VAL X 240       4.309   3.759 -35.025  0.00  0.00           H
ATOM   3544 HG13 VAL X 240       4.140   5.216 -35.923  0.00  0.00           H
ATOM   3545  CG2 VAL X 240       3.481   5.851 -33.543  0.00  0.00           C
ATOM   3546 HG21 VAL X 240       2.844   6.144 -34.378  0.00  0.00           H
ATOM   3547 HG22 VAL X 240       3.040   4.906 -33.226  0.00  0.00           H
ATOM   3548 HG23 VAL X 240       3.499   6.505 -32.671  0.00  0.00           H
ATOM   3549  C   VAL X 240       5.321   3.847 -32.264  0.00  0.00           C
ATOM   3550  O   VAL X 240       5.504   2.808 -32.847  0.00  0.00           O
ATOM   3551  N   ILE X 241       4.655   3.957 -31.108  0.00  0.00           N
ATOM   3552  H   ILE X 241       4.703   4.925 -30.820  0.00  0.00           H
ATOM   3553  CA  ILE X 241       4.177   2.796 -30.315  0.00  0.00           C
ATOM   3554  HA  ILE X 241       4.404   1.869 -30.840  0.00  0.00           H
ATOM   3555  CB  ILE X 241       4.909   2.740 -28.902  0.00  0.00           C
ATOM   3556  HB  ILE X 241       4.459   3.506 -28.270  0.00  0.00           H
ATOM   3557  CG2 ILE X 241       4.488   1.441 -28.149  0.00  0.00           C
ATOM   3558 HG21 ILE X 241       3.405   1.334 -28.202  0.00  0.00           H
ATOM   3559 HG22 ILE X 241       4.978   0.530 -28.492  0.00  0.00           H
ATOM   3560 HG23 ILE X 241       4.608   1.589 -27.076  0.00  0.00           H
ATOM   3561  CG1 ILE X 241       6.451   2.911 -28.818  0.00  0.00           C
ATOM   3562 HG12 ILE X 241       6.881   1.997 -29.229  0.00  0.00           H
ATOM   3563 HG13 ILE X 241       6.754   3.700 -29.505  0.00  0.00           H
ATOM   3564  CD1 ILE X 241       6.918   3.108 -27.380  0.00  0.00           C
ATOM   3565 HD11 ILE X 241       6.241   3.745 -26.811  0.00  0.00           H
ATOM   3566 HD12 ILE X 241       7.031   2.145 -26.884  0.00  0.00           H
ATOM   3567 HD13 ILE X 241       7.907   3.564 -27.323  0.00  0.00           H
ATOM   3568  C   ILE X 241       2.615   2.666 -30.257  0.00  0.00           C
ATOM   3569  O   ILE X 241       1.941   3.690 -30.080  0.00  0.00           O
ATOM   3570  N   GLY X 242       2.128   1.480 -30.356  0.00  0.00           N
ATOM   3571  H   GLY X 242       2.793   0.742 -30.541  0.00  0.00           H
ATOM   3572  CA  GLY X 242       0.731   1.181 -30.009  0.00  0.00           C
ATOM   3573  HA2 GLY X 242       0.293   2.051 -29.521  0.00  0.00           H
ATOM   3574  HA3 GLY X 242       0.194   1.099 -30.955  0.00  0.00           H
ATOM   3575  C   GLY X 242       0.310  -0.105 -29.268  0.00  0.00           C
ATOM   3576  O   GLY X 242       1.074  -1.100 -29.377  0.00  0.00           O
ATOM   3577  N   GLY X 243      -0.853  -0.143 -28.680  0.00  0.00           N
ATOM   3578  H   GLY X 243      -1.405   0.697 -28.773  0.00  0.00           H
ATOM   3579  CA  GLY X 243      -1.519  -1.374 -28.086  0.00  0.00           C
ATOM   3580  HA2 GLY X 243      -1.266  -2.261 -28.666  0.00  0.00           H
ATOM   3581  HA3 GLY X 243      -0.976  -1.595 -27.167  0.00  0.00           H
ATOM   3582  C   GLY X 243      -3.054  -1.329 -27.900  0.00  0.00           C
ATOM   3583  O   GLY X 243      -3.498  -1.421 -26.779  0.00  0.00           O
ATOM   3584  N   SER X 244      -3.744  -0.771 -28.960  0.00  0.00           N
ATOM   3585  H   SER X 244      -3.305  -0.674 -29.865  0.00  0.00           H
ATOM   3586  CA  SER X 244      -5.156  -0.426 -28.836  0.00  0.00           C
ATOM   3587  HA  SER X 244      -5.217   0.472 -28.221  0.00  0.00           H
ATOM   3588  CB  SER X 244      -5.812  -0.051 -30.213  0.00  0.00           C
ATOM   3589  HB2 SER X 244      -6.025  -0.921 -30.834  0.00  0.00           H
ATOM   3590  HB3 SER X 244      -6.761   0.440 -30.001  0.00  0.00           H
ATOM   3591  OG  SER X 244      -4.978   0.693 -31.040  0.00  0.00           O
ATOM   3592  HG  SER X 244      -4.987   1.606 -30.745  0.00  0.00           H
ATOM   3593  C   SER X 244      -6.060  -1.563 -28.285  0.00  0.00           C
ATOM   3594  O   SER X 244      -6.061  -2.656 -28.813  0.00  0.00           O
ATOM   3595  N   PRO X 245      -6.766  -1.326 -27.172  0.00  0.00           N
ATOM   3596  CD  PRO X 245      -6.660  -0.157 -26.275  0.00  0.00           C
ATOM   3597  HD2 PRO X 245      -6.833   0.628 -27.011  0.00  0.00           H
ATOM   3598  HD3 PRO X 245      -5.712  -0.110 -25.739  0.00  0.00           H
ATOM   3599  CG  PRO X 245      -7.886  -0.254 -25.376  0.00  0.00           C
ATOM   3600  HG2 PRO X 245      -8.750   0.148 -25.906  0.00  0.00           H
ATOM   3601  HG3 PRO X 245      -7.753   0.265 -24.427  0.00  0.00           H
ATOM   3602  CB  PRO X 245      -8.098  -1.725 -25.222  0.00  0.00           C
ATOM   3603  HB2 PRO X 245      -9.137  -1.877 -24.930  0.00  0.00           H
ATOM   3604  HB3 PRO X 245      -7.434  -2.238 -24.526  0.00  0.00           H
ATOM   3605  CA  PRO X 245      -7.773  -2.216 -26.599  0.00  0.00           C
ATOM   3606  HA  PRO X 245      -7.287  -3.188 -26.509  0.00  0.00           H
ATOM   3607  C   PRO X 245      -9.003  -2.405 -27.437  0.00  0.00           C
ATOM   3608  O   PRO X 245     -10.191  -2.259 -27.101  0.00  0.00           O
ATOM   3609  N   CYS X 246      -8.698  -3.143 -28.511  0.00  0.00           N
ATOM   3610  H   CYS X 246      -7.742  -3.424 -28.678  0.00  0.00           H
ATOM   3611  CA  CYS X 246      -9.558  -3.782 -29.459  0.00  0.00           C
ATOM   3612  HA  CYS X 246     -10.370  -3.067 -29.591  0.00  0.00           H
ATOM   3613  CB  CYS X 246      -8.886  -3.885 -30.790  0.00  0.00           C
ATOM   3614  HB2 CYS X 246      -7.959  -4.452 -30.704  0.00  0.00           H
ATOM   3615  HB3 CYS X 246      -9.636  -4.398 -31.391  0.00  0.00           H
ATOM   3616  SG  CYS X 246      -8.370  -2.340 -31.610  0.00  0.00           S
ATOM   3617  HG  CYS X 246      -9.621  -1.874 -31.578  0.00  0.00           H
ATOM   3618  C   CYS X 246     -10.268  -5.028 -28.936  0.00  0.00           C
ATOM   3619  O   CYS X 246     -10.193  -6.041 -29.641  0.00  0.00           O
ATOM   3620  N   ASN X 247     -10.905  -5.018 -27.756  0.00  0.00           N
ATOM   3621  H   ASN X 247     -11.011  -4.092 -27.367  0.00  0.00           H
ATOM   3622  CA  ASN X 247     -11.536  -6.165 -27.178  0.00  0.00           C
ATOM   3623  HA  ASN X 247     -10.805  -6.970 -27.254  0.00  0.00           H
ATOM   3624  CB  ASN X 247     -11.721  -5.819 -25.686  0.00  0.00           C
ATOM   3625  HB2 ASN X 247     -12.070  -4.795 -25.552  0.00  0.00           H
ATOM   3626  HB3 ASN X 247     -12.459  -6.532 -25.319  0.00  0.00           H
ATOM   3627  CG  ASN X 247     -10.418  -5.880 -24.857  0.00  0.00           C
ATOM   3628  OD1 ASN X 247      -9.770  -6.930 -24.880  0.00  0.00           O
ATOM   3629  ND2 ASN X 247      -9.840  -4.821 -24.336  0.00  0.00           N
ATOM   3630 HD21 ASN X 247      -8.908  -4.948 -23.967  0.00  0.00           H
ATOM   3631 HD22 ASN X 247     -10.276  -3.911 -24.289  0.00  0.00           H
ATOM   3632  C   ASN X 247     -12.873  -6.461 -27.951  0.00  0.00           C
ATOM   3633  O   ASN X 247     -13.295  -7.588 -27.836  0.00  0.00           O
ATOM   3634  N   ASP X 248     -13.420  -5.513 -28.705  0.00  0.00           N
ATOM   3635  H   ASP X 248     -13.135  -4.550 -28.598  0.00  0.00           H
ATOM   3636  CA  ASP X 248     -14.594  -5.833 -29.498  0.00  0.00           C
ATOM   3637  HA  ASP X 248     -15.334  -6.283 -28.837  0.00  0.00           H
ATOM   3638  CB  ASP X 248     -15.247  -4.517 -29.930  0.00  0.00           C
ATOM   3639  HB2 ASP X 248     -14.498  -4.039 -30.562  0.00  0.00           H
ATOM   3640  HB3 ASP X 248     -16.106  -4.786 -30.546  0.00  0.00           H
ATOM   3641  CG  ASP X 248     -15.617  -3.561 -28.824  0.00  0.00           C
ATOM   3642  OD1 ASP X 248     -16.338  -2.656 -29.130  0.00  0.00           O
ATOM   3643  OD2 ASP X 248     -15.326  -3.695 -27.653  0.00  0.00           O
ATOM   3644  C   ASP X 248     -14.264  -6.894 -30.596  0.00  0.00           C
ATOM   3645  O   ASP X 248     -15.190  -7.660 -30.917  0.00  0.00           O
ATOM   3646  N   LEU X 249     -13.024  -7.065 -31.089  0.00  0.00           N
ATOM   3647  H   LEU X 249     -12.346  -6.478 -30.624  0.00  0.00           H
ATOM   3648  CA  LEU X 249     -12.628  -8.042 -32.118  0.00  0.00           C
ATOM   3649  HA  LEU X 249     -13.330  -7.943 -32.946  0.00  0.00           H
ATOM   3650  CB  LEU X 249     -11.152  -7.902 -32.628  0.00  0.00           C
ATOM   3651  HB2 LEU X 249     -10.524  -8.241 -31.805  0.00  0.00           H
ATOM   3652  HB3 LEU X 249     -11.114  -8.504 -33.536  0.00  0.00           H
ATOM   3653  CG  LEU X 249     -10.716  -6.481 -33.145  0.00  0.00           C
ATOM   3654  HG  LEU X 249     -10.951  -5.745 -32.377  0.00  0.00           H
ATOM   3655  CD1 LEU X 249      -9.237  -6.410 -33.409  0.00  0.00           C
ATOM   3656 HD11 LEU X 249      -8.930  -5.427 -33.768  0.00  0.00           H
ATOM   3657 HD12 LEU X 249      -8.498  -6.714 -32.669  0.00  0.00           H
ATOM   3658 HD13 LEU X 249      -8.973  -7.091 -34.218  0.00  0.00           H
ATOM   3659  CD2 LEU X 249     -11.528  -6.223 -34.401  0.00  0.00           C
ATOM   3660 HD21 LEU X 249     -11.158  -6.848 -35.213  0.00  0.00           H
ATOM   3661 HD22 LEU X 249     -12.612  -6.336 -34.364  0.00  0.00           H
ATOM   3662 HD23 LEU X 249     -11.305  -5.191 -34.672  0.00  0.00           H
ATOM   3663  C   LEU X 249     -12.733  -9.481 -31.570  0.00  0.00           C
ATOM   3664  O   LEU X 249     -12.710 -10.482 -32.326  0.00  0.00           O
ATOM   3665  N   SER X 250     -12.810  -9.653 -30.262  0.00  0.00           N
ATOM   3666  H   SER X 250     -13.021  -8.815 -29.739  0.00  0.00           H
ATOM   3667  CA  SER X 250     -12.825 -10.969 -29.601  0.00  0.00           C
ATOM   3668  HA  SER X 250     -12.086 -11.616 -30.074  0.00  0.00           H
ATOM   3669  CB  SER X 250     -12.465 -10.712 -28.186  0.00  0.00           C
ATOM   3670  HB2 SER X 250     -11.517 -10.177 -28.235  0.00  0.00           H
ATOM   3671  HB3 SER X 250     -13.173 -10.011 -27.744  0.00  0.00           H
ATOM   3672  OG  SER X 250     -12.301 -11.926 -27.460  0.00  0.00           O
ATOM   3673  HG  SER X 250     -11.488 -12.297 -27.811  0.00  0.00           H
ATOM   3674  C   SER X 250     -14.213 -11.678 -29.660  0.00  0.00           C
ATOM   3675  O   SER X 250     -15.260 -11.042 -29.484  0.00  0.00           O
ATOM   3676  N   ILE X 251     -14.315 -13.072 -29.688  0.00  0.00           N
ATOM   3677  H   ILE X 251     -13.468 -13.543 -29.975  0.00  0.00           H
ATOM   3678  CA  ILE X 251     -15.568 -13.922 -29.655  0.00  0.00           C
ATOM   3679  HA  ILE X 251     -16.174 -13.569 -30.490  0.00  0.00           H
ATOM   3680  CB  ILE X 251     -15.167 -15.359 -29.932  0.00  0.00           C
ATOM   3681  HB  ILE X 251     -14.357 -15.278 -30.657  0.00  0.00           H
ATOM   3682  CG2 ILE X 251     -14.541 -16.096 -28.726  0.00  0.00           C
ATOM   3683 HG21 ILE X 251     -15.317 -16.389 -28.018  0.00  0.00           H
ATOM   3684 HG22 ILE X 251     -14.064 -16.975 -29.159  0.00  0.00           H
ATOM   3685 HG23 ILE X 251     -13.702 -15.519 -28.338  0.00  0.00           H
ATOM   3686  CG1 ILE X 251     -16.268 -16.196 -30.548  0.00  0.00           C
ATOM   3687 HG12 ILE X 251     -16.783 -16.583 -29.669  0.00  0.00           H
ATOM   3688 HG13 ILE X 251     -16.971 -15.587 -31.117  0.00  0.00           H
ATOM   3689  CD1 ILE X 251     -15.932 -17.421 -31.435  0.00  0.00           C
ATOM   3690 HD11 ILE X 251     -15.437 -17.130 -32.361  0.00  0.00           H
ATOM   3691 HD12 ILE X 251     -15.339 -18.206 -30.966  0.00  0.00           H
ATOM   3692 HD13 ILE X 251     -16.783 -17.846 -31.968  0.00  0.00           H
ATOM   3693  C   ILE X 251     -16.328 -13.791 -28.351  0.00  0.00           C
ATOM   3694  O   ILE X 251     -17.427 -14.326 -28.217  0.00  0.00           O
ATOM   3695  N   VAL X 252     -15.951 -12.915 -27.412  0.00  0.00           N
ATOM   3696  H   VAL X 252     -15.191 -12.288 -27.630  0.00  0.00           H
ATOM   3697  CA  VAL X 252     -16.723 -12.652 -26.153  0.00  0.00           C
ATOM   3698  HA  VAL X 252     -17.357 -13.517 -25.957  0.00  0.00           H
ATOM   3699  CB  VAL X 252     -15.792 -12.684 -24.941  0.00  0.00           C
ATOM   3700  HB  VAL X 252     -16.303 -12.966 -24.021  0.00  0.00           H
ATOM   3701  CG1 VAL X 252     -14.604 -13.674 -25.131  0.00  0.00           C
ATOM   3702 HG11 VAL X 252     -13.976 -13.791 -24.247  0.00  0.00           H
ATOM   3703 HG12 VAL X 252     -14.968 -14.691 -25.270  0.00  0.00           H
ATOM   3704 HG13 VAL X 252     -13.943 -13.439 -25.965  0.00  0.00           H
ATOM   3705  CG2 VAL X 252     -15.227 -11.327 -24.685  0.00  0.00           C
ATOM   3706 HG21 VAL X 252     -14.389 -11.387 -23.991  0.00  0.00           H
ATOM   3707 HG22 VAL X 252     -14.684 -11.032 -25.583  0.00  0.00           H
ATOM   3708 HG23 VAL X 252     -15.894 -10.626 -24.184  0.00  0.00           H
ATOM   3709  C   VAL X 252     -17.627 -11.461 -26.262  0.00  0.00           C
ATOM   3710  O   VAL X 252     -18.473 -11.396 -25.316  0.00  0.00           O
ATOM   3711  N   ASN X 253     -17.538 -10.601 -27.293  0.00  0.00           N
ATOM   3712  H   ASN X 253     -16.771 -10.746 -27.934  0.00  0.00           H
ATOM   3713  CA  ASN X 253     -18.359  -9.417 -27.560  0.00  0.00           C
ATOM   3714  HA  ASN X 253     -18.384  -8.893 -26.604  0.00  0.00           H
ATOM   3715  CB  ASN X 253     -17.704  -8.370 -28.498  0.00  0.00           C
ATOM   3716  HB2 ASN X 253     -16.764  -8.022 -28.069  0.00  0.00           H
ATOM   3717  HB3 ASN X 253     -17.432  -8.881 -29.422  0.00  0.00           H
ATOM   3718  CG  ASN X 253     -18.555  -7.121 -28.686  0.00  0.00           C
ATOM   3719  OD1 ASN X 253     -19.631  -7.219 -29.308  0.00  0.00           O
ATOM   3720  ND2 ASN X 253     -18.203  -6.042 -28.087  0.00  0.00           N
ATOM   3721 HD21 ASN X 253     -18.794  -5.223 -28.080  0.00  0.00           H
ATOM   3722 HD22 ASN X 253     -17.329  -6.089 -27.582  0.00  0.00           H
ATOM   3723  C   ASN X 253     -19.846  -9.797 -28.079  0.00  0.00           C
ATOM   3724  O   ASN X 253     -20.016 -10.495 -29.129  0.00  0.00           O
ATOM   3725  N   PRO X 254     -20.898  -9.425 -27.358  0.00  0.00           N
ATOM   3726  CD  PRO X 254     -20.927  -8.518 -26.193  0.00  0.00           C
ATOM   3727  HD2 PRO X 254     -20.394  -7.646 -26.572  0.00  0.00           H
ATOM   3728  HD3 PRO X 254     -20.414  -8.972 -25.345  0.00  0.00           H
ATOM   3729  CG  PRO X 254     -22.379  -8.233 -25.798  0.00  0.00           C
ATOM   3730  HG2 PRO X 254     -22.939  -7.445 -26.303  0.00  0.00           H
ATOM   3731  HG3 PRO X 254     -22.519  -8.029 -24.737  0.00  0.00           H
ATOM   3732  CB  PRO X 254     -23.003  -9.520 -26.200  0.00  0.00           C
ATOM   3733  HB2 PRO X 254     -24.035  -9.359 -26.513  0.00  0.00           H
ATOM   3734  HB3 PRO X 254     -22.925 -10.315 -25.458  0.00  0.00           H
ATOM   3735  CA  PRO X 254     -22.239  -9.928 -27.502  0.00  0.00           C
ATOM   3736  HA  PRO X 254     -22.221 -11.017 -27.524  0.00  0.00           H
ATOM   3737  C   PRO X 254     -22.955  -9.429 -28.735  0.00  0.00           C
ATOM   3738  O   PRO X 254     -23.991 -10.031 -29.111  0.00  0.00           O
ATOM   3739  N   ALA X 255     -22.472  -8.375 -29.420  0.00  0.00           N
ATOM   3740  H   ALA X 255     -21.590  -8.025 -29.073  0.00  0.00           H
ATOM   3741  CA  ALA X 255     -22.916  -7.754 -30.714  0.00  0.00           C
ATOM   3742  HA  ALA X 255     -23.668  -8.404 -31.161  0.00  0.00           H
ATOM   3743  CB  ALA X 255     -23.481  -6.377 -30.236  0.00  0.00           C
ATOM   3744  HB1 ALA X 255     -22.919  -5.949 -29.406  0.00  0.00           H
ATOM   3745  HB2 ALA X 255     -23.615  -5.606 -30.995  0.00  0.00           H
ATOM   3746  HB3 ALA X 255     -24.486  -6.449 -29.820  0.00  0.00           H
ATOM   3747  C   ALA X 255     -21.737  -7.620 -31.680  0.00  0.00           C
ATOM   3748  O   ALA X 255     -21.504  -6.543 -32.297  0.00  0.00           O
ATOM   3749  N   ARG X 256     -21.031  -8.753 -31.943  0.00  0.00           N
ATOM   3750  H   ARG X 256     -21.305  -9.613 -31.490  0.00  0.00           H
ATOM   3751  CA  ARG X 256     -19.784  -8.817 -32.594  0.00  0.00           C
ATOM   3752  HA  ARG X 256     -19.023  -8.259 -32.049  0.00  0.00           H
ATOM   3753  CB  ARG X 256     -19.210 -10.275 -32.546  0.00  0.00           C
ATOM   3754  HB2 ARG X 256     -19.321 -10.707 -31.551  0.00  0.00           H
ATOM   3755  HB3 ARG X 256     -19.886 -10.844 -33.183  0.00  0.00           H
ATOM   3756  CG  ARG X 256     -17.798 -10.349 -33.135  0.00  0.00           C
ATOM   3757  HG2 ARG X 256     -17.887 -10.392 -34.221  0.00  0.00           H
ATOM   3758  HG3 ARG X 256     -17.192  -9.486 -32.859  0.00  0.00           H
ATOM   3759  CD  ARG X 256     -17.134 -11.661 -32.644  0.00  0.00           C
ATOM   3760  HD2 ARG X 256     -17.003 -11.671 -31.562  0.00  0.00           H
ATOM   3761  HD3 ARG X 256     -17.741 -12.476 -33.037  0.00  0.00           H
ATOM   3762  NE  ARG X 256     -15.748 -11.814 -33.065  0.00  0.00           N
ATOM   3763  HE  ARG X 256     -15.214 -10.974 -33.234  0.00  0.00           H
ATOM   3764  CZ  ARG X 256     -14.920 -12.828 -32.986  0.00  0.00           C
ATOM   3765  NH1 ARG X 256     -15.329 -14.023 -32.987  0.00  0.00           N
ATOM   3766 HH11 ARG X 256     -16.280 -14.203 -33.278  0.00  0.00           H
ATOM   3767 HH12 ARG X 256     -14.672 -14.782 -33.096  0.00  0.00           H
ATOM   3768  NH2 ARG X 256     -13.640 -12.880 -33.100  0.00  0.00           N
ATOM   3769 HH21 ARG X 256     -13.137 -12.025 -33.286  0.00  0.00           H
ATOM   3770 HH22 ARG X 256     -13.172 -13.775 -33.098  0.00  0.00           H
ATOM   3771  C   ARG X 256     -19.835  -8.195 -33.983  0.00  0.00           C
ATOM   3772  O   ARG X 256     -20.925  -8.288 -34.670  0.00  0.00           O
ATOM   3773  N   LYS X 257     -18.772  -7.478 -34.328  0.00  0.00           N
ATOM   3774  H   LYS X 257     -17.998  -7.465 -33.680  0.00  0.00           H
ATOM   3775  CA  LYS X 257     -18.578  -6.873 -35.691  0.00  0.00           C
ATOM   3776  HA  LYS X 257     -19.226  -7.389 -36.399  0.00  0.00           H
ATOM   3777  CB  LYS X 257     -18.977  -5.422 -35.648  0.00  0.00           C
ATOM   3778  HB2 LYS X 257     -18.332  -4.888 -34.950  0.00  0.00           H
ATOM   3779  HB3 LYS X 257     -18.765  -4.884 -36.571  0.00  0.00           H
ATOM   3780  CG  LYS X 257     -20.473  -5.092 -35.351  0.00  0.00           C
ATOM   3781  HG2 LYS X 257     -20.706  -5.344 -34.317  0.00  0.00           H
ATOM   3782  HG3 LYS X 257     -20.631  -4.014 -35.321  0.00  0.00           H
ATOM   3783  CD  LYS X 257     -21.471  -5.490 -36.478  0.00  0.00           C
ATOM   3784  HD2 LYS X 257     -21.446  -4.790 -37.314  0.00  0.00           H
ATOM   3785  HD3 LYS X 257     -21.310  -6.480 -36.905  0.00  0.00           H
ATOM   3786  CE  LYS X 257     -22.841  -5.463 -35.849  0.00  0.00           C
ATOM   3787  HE2 LYS X 257     -22.935  -4.699 -35.076  0.00  0.00           H
ATOM   3788  HE3 LYS X 257     -23.550  -5.227 -36.642  0.00  0.00           H
ATOM   3789  NZ  LYS X 257     -23.234  -6.738 -35.247  0.00  0.00           N
ATOM   3790  HZ1 LYS X 257     -22.946  -6.901 -34.293  0.00  0.00           H
ATOM   3791  HZ2 LYS X 257     -24.240  -6.818 -35.285  0.00  0.00           H
ATOM   3792  HZ3 LYS X 257     -22.975  -7.537 -35.809  0.00  0.00           H
ATOM   3793  C   LYS X 257     -17.055  -7.033 -36.138  0.00  0.00           C
ATOM   3794  O   LYS X 257     -16.195  -7.201 -35.337  0.00  0.00           O
ATOM   3795  N   GLY X 258     -16.738  -6.859 -37.401  0.00  0.00           N
ATOM   3796  H   GLY X 258     -17.488  -6.667 -38.050  0.00  0.00           H
ATOM   3797  CA  GLY X 258     -15.417  -6.739 -37.945  0.00  0.00           C
ATOM   3798  HA2 GLY X 258     -14.898  -7.689 -37.818  0.00  0.00           H
ATOM   3799  HA3 GLY X 258     -15.569  -6.470 -38.990  0.00  0.00           H
ATOM   3800  C   GLY X 258     -14.559  -5.602 -37.292  0.00  0.00           C
ATOM   3801  O   GLY X 258     -15.001  -4.790 -36.438  0.00  0.00           O
ATOM   3802  N   LEU X 259     -13.385  -5.372 -37.912  0.00  0.00           N
ATOM   3803  H   LEU X 259     -13.180  -6.065 -38.618  0.00  0.00           H
ATOM   3804  CA  LEU X 259     -12.313  -4.353 -37.543  0.00  0.00           C
ATOM   3805  HA  LEU X 259     -12.119  -4.480 -36.478  0.00  0.00           H
ATOM   3806  CB  LEU X 259     -11.125  -4.849 -38.430  0.00  0.00           C
ATOM   3807  HB2 LEU X 259     -10.926  -5.907 -38.257  0.00  0.00           H
ATOM   3808  HB3 LEU X 259     -11.409  -4.764 -39.479  0.00  0.00           H
ATOM   3809  CG  LEU X 259      -9.883  -4.030 -38.225  0.00  0.00           C
ATOM   3810  HG  LEU X 259     -10.132  -2.969 -38.237  0.00  0.00           H
ATOM   3811  CD1 LEU X 259      -9.314  -4.474 -36.854  0.00  0.00           C
ATOM   3812 HD11 LEU X 259      -8.291  -4.144 -36.669  0.00  0.00           H
ATOM   3813 HD12 LEU X 259      -9.936  -4.093 -36.044  0.00  0.00           H
ATOM   3814 HD13 LEU X 259      -9.242  -5.560 -36.795  0.00  0.00           H
ATOM   3815  CD2 LEU X 259      -8.860  -4.348 -39.297  0.00  0.00           C
ATOM   3816 HD21 LEU X 259      -8.580  -5.401 -39.280  0.00  0.00           H
ATOM   3817 HD22 LEU X 259      -9.240  -4.156 -40.300  0.00  0.00           H
ATOM   3818 HD23 LEU X 259      -8.000  -3.716 -39.077  0.00  0.00           H
ATOM   3819  C   LEU X 259     -12.746  -2.866 -37.777  0.00  0.00           C
ATOM   3820  O   LEU X 259     -12.289  -1.970 -37.161  0.00  0.00           O
ATOM   3821  N   TYR X 260     -13.660  -2.614 -38.671  0.00  0.00           N
ATOM   3822  H   TYR X 260     -13.943  -3.437 -39.183  0.00  0.00           H
ATOM   3823  CA  TYR X 260     -14.100  -1.258 -39.053  0.00  0.00           C
ATOM   3824  HA  TYR X 260     -13.263  -0.566 -38.952  0.00  0.00           H
ATOM   3825  CB  TYR X 260     -14.534  -1.221 -40.519  0.00  0.00           C
ATOM   3826  HB2 TYR X 260     -15.548  -1.608 -40.621  0.00  0.00           H
ATOM   3827  HB3 TYR X 260     -14.506  -0.225 -40.962  0.00  0.00           H
ATOM   3828  CG  TYR X 260     -13.612  -2.243 -41.311  0.00  0.00           C
ATOM   3829  CD1 TYR X 260     -12.365  -1.823 -41.858  0.00  0.00           C
ATOM   3830  HD1 TYR X 260     -12.068  -0.812 -41.621  0.00  0.00           H
ATOM   3831  CE1 TYR X 260     -11.554  -2.685 -42.613  0.00  0.00           C
ATOM   3832  HE1 TYR X 260     -10.689  -2.215 -43.057  0.00  0.00           H
ATOM   3833  CZ  TYR X 260     -11.880  -4.092 -42.634  0.00  0.00           C
ATOM   3834  OH  TYR X 260     -11.090  -4.985 -43.252  0.00  0.00           O
ATOM   3835  HH  TYR X 260     -10.890  -5.742 -42.696  0.00  0.00           H
ATOM   3836  CE2 TYR X 260     -13.128  -4.512 -42.110  0.00  0.00           C
ATOM   3837  HE2 TYR X 260     -13.486  -5.529 -42.052  0.00  0.00           H
ATOM   3838  CD2 TYR X 260     -13.952  -3.552 -41.437  0.00  0.00           C
ATOM   3839  HD2 TYR X 260     -14.889  -3.922 -41.046  0.00  0.00           H
ATOM   3840  C   TYR X 260     -15.160  -0.665 -38.054  0.00  0.00           C
ATOM   3841  O   TYR X 260     -15.624   0.449 -38.259  0.00  0.00           O
ATOM   3842  N   GLU X 261     -15.515  -1.482 -37.016  0.00  0.00           N
ATOM   3843  H   GLU X 261     -14.908  -2.288 -36.970  0.00  0.00           H
ATOM   3844  CA  GLU X 261     -16.597  -1.238 -36.042  0.00  0.00           C
ATOM   3845  HA  GLU X 261     -17.050  -0.269 -36.251  0.00  0.00           H
ATOM   3846  CB  GLU X 261     -17.668  -2.350 -36.174  0.00  0.00           C
ATOM   3847  HB2 GLU X 261     -17.166  -3.315 -36.251  0.00  0.00           H
ATOM   3848  HB3 GLU X 261     -18.248  -2.319 -35.252  0.00  0.00           H
ATOM   3849  CG  GLU X 261     -18.677  -2.070 -37.356  0.00  0.00           C
ATOM   3850  HG2 GLU X 261     -18.025  -2.010 -38.227  0.00  0.00           H
ATOM   3851  HG3 GLU X 261     -19.380  -2.900 -37.425  0.00  0.00           H
ATOM   3852  CD  GLU X 261     -19.537  -0.829 -37.237  0.00  0.00           C
ATOM   3853  OE1 GLU X 261     -19.807  -0.527 -36.047  0.00  0.00           O
ATOM   3854  OE2 GLU X 261     -19.822  -0.067 -38.197  0.00  0.00           O
ATOM   3855  C   GLU X 261     -15.986  -1.258 -34.673  0.00  0.00           C
ATOM   3856  O   GLU X 261     -14.907  -1.832 -34.433  0.00  0.00           O
ATOM   3857  N   GLY X 262     -16.726  -0.697 -33.696  0.00  0.00           N
ATOM   3858  H   GLY X 262     -17.508  -0.096 -33.917  0.00  0.00           H
ATOM   3859  CA  GLY X 262     -16.520  -0.844 -32.233  0.00  0.00           C
ATOM   3860  HA2 GLY X 262     -17.362  -0.502 -31.631  0.00  0.00           H
ATOM   3861  HA3 GLY X 262     -16.500  -1.920 -32.064  0.00  0.00           H
ATOM   3862  C   GLY X 262     -15.227  -0.305 -31.733  0.00  0.00           C
ATOM   3863  O   GLY X 262     -14.621   0.532 -32.401  0.00  0.00           O
ATOM   3864  N   THR X 263     -14.672  -0.873 -30.775  0.00  0.00           N
ATOM   3865  H   THR X 263     -15.154  -1.532 -30.180  0.00  0.00           H
ATOM   3866  CA  THR X 263     -13.262  -0.571 -30.482  0.00  0.00           C
ATOM   3867  HA  THR X 263     -13.110   0.509 -30.464  0.00  0.00           H
ATOM   3868  CB  THR X 263     -12.756  -0.949 -29.130  0.00  0.00           C
ATOM   3869  HB  THR X 263     -11.745  -0.559 -29.011  0.00  0.00           H
ATOM   3870  CG2 THR X 263     -13.662  -0.285 -28.097  0.00  0.00           C
ATOM   3871 HG21 THR X 263     -13.139  -0.392 -27.147  0.00  0.00           H
ATOM   3872 HG22 THR X 263     -13.612   0.785 -28.298  0.00  0.00           H
ATOM   3873 HG23 THR X 263     -14.692  -0.639 -28.054  0.00  0.00           H
ATOM   3874  OG1 THR X 263     -12.679  -2.353 -28.782  0.00  0.00           O
ATOM   3875  HG1 THR X 263     -12.603  -2.259 -27.830  0.00  0.00           H
ATOM   3876  C   THR X 263     -12.248  -1.081 -31.510  0.00  0.00           C
ATOM   3877  O   THR X 263     -11.077  -0.639 -31.499  0.00  0.00           O
ATOM   3878  N   GLY X 264     -12.661  -2.039 -32.394  0.00  0.00           N
ATOM   3879  H   GLY X 264     -13.627  -2.334 -32.382  0.00  0.00           H
ATOM   3880  CA  GLY X 264     -11.859  -2.591 -33.475  0.00  0.00           C
ATOM   3881  HA2 GLY X 264     -11.126  -3.346 -33.191  0.00  0.00           H
ATOM   3882  HA3 GLY X 264     -12.565  -3.015 -34.188  0.00  0.00           H
ATOM   3883  C   GLY X 264     -11.058  -1.437 -34.214  0.00  0.00           C
ATOM   3884  O   GLY X 264      -9.898  -1.436 -34.271  0.00  0.00           O
ATOM   3885  N   ARG X 265     -11.804  -0.407 -34.614  0.00  0.00           N
ATOM   3886  H   ARG X 265     -12.807  -0.382 -34.494  0.00  0.00           H
ATOM   3887  CA  ARG X 265     -11.282   0.766 -35.362  0.00  0.00           C
ATOM   3888  HA  ARG X 265     -10.646   0.293 -36.110  0.00  0.00           H
ATOM   3889  CB  ARG X 265     -12.425   1.517 -36.072  0.00  0.00           C
ATOM   3890  HB2 ARG X 265     -11.958   2.336 -36.619  0.00  0.00           H
ATOM   3891  HB3 ARG X 265     -12.970   0.955 -36.831  0.00  0.00           H
ATOM   3892  CG  ARG X 265     -13.450   2.092 -35.058  0.00  0.00           C
ATOM   3893  HG2 ARG X 265     -14.108   1.258 -34.811  0.00  0.00           H
ATOM   3894  HG3 ARG X 265     -12.978   2.503 -34.166  0.00  0.00           H
ATOM   3895  CD  ARG X 265     -14.282   3.226 -35.674  0.00  0.00           C
ATOM   3896  HD2 ARG X 265     -14.897   3.741 -34.935  0.00  0.00           H
ATOM   3897  HD3 ARG X 265     -13.566   3.941 -36.077  0.00  0.00           H
ATOM   3898  NE  ARG X 265     -15.304   2.874 -36.715  0.00  0.00           N
ATOM   3899  HE  ARG X 265     -15.171   1.998 -37.201  0.00  0.00           H
ATOM   3900  CZ  ARG X 265     -16.200   3.646 -37.227  0.00  0.00           C
ATOM   3901  NH1 ARG X 265     -16.575   4.826 -36.774  0.00  0.00           N
ATOM   3902 HH11 ARG X 265     -16.280   5.160 -35.868  0.00  0.00           H
ATOM   3903 HH12 ARG X 265     -17.350   5.343 -37.164  0.00  0.00           H
ATOM   3904  NH2 ARG X 265     -16.856   3.184 -38.259  0.00  0.00           N
ATOM   3905 HH21 ARG X 265     -16.644   2.268 -38.628  0.00  0.00           H
ATOM   3906 HH22 ARG X 265     -17.769   3.462 -38.588  0.00  0.00           H
ATOM   3907  C   ARG X 265     -10.250   1.732 -34.605  0.00  0.00           C
ATOM   3908  O   ARG X 265      -9.601   2.611 -35.223  0.00  0.00           O
ATOM   3909  N   LEU X 266     -10.009   1.478 -33.343  0.00  0.00           N
ATOM   3910  H   LEU X 266     -10.524   0.798 -32.802  0.00  0.00           H
ATOM   3911  CA  LEU X 266      -9.047   2.199 -32.549  0.00  0.00           C
ATOM   3912  HA  LEU X 266      -9.082   3.269 -32.755  0.00  0.00           H
ATOM   3913  CB  LEU X 266      -9.198   1.978 -31.008  0.00  0.00           C
ATOM   3914  HB2 LEU X 266      -9.077   0.915 -30.802  0.00  0.00           H
ATOM   3915  HB3 LEU X 266      -8.499   2.514 -30.365  0.00  0.00           H
ATOM   3916  CG  LEU X 266     -10.543   2.440 -30.372  0.00  0.00           C
ATOM   3917  HG  LEU X 266     -11.415   1.935 -30.788  0.00  0.00           H
ATOM   3918  CD1 LEU X 266     -10.585   2.187 -28.852  0.00  0.00           C
ATOM   3919 HD11 LEU X 266     -11.566   2.579 -28.581  0.00  0.00           H
ATOM   3920 HD12 LEU X 266     -10.503   1.124 -28.628  0.00  0.00           H
ATOM   3921 HD13 LEU X 266      -9.774   2.653 -28.293  0.00  0.00           H
ATOM   3922  CD2 LEU X 266     -10.780   3.935 -30.558  0.00  0.00           C
ATOM   3923 HD21 LEU X 266      -9.947   4.480 -30.114  0.00  0.00           H
ATOM   3924 HD22 LEU X 266     -10.904   4.247 -31.594  0.00  0.00           H
ATOM   3925 HD23 LEU X 266     -11.672   4.304 -30.052  0.00  0.00           H
ATOM   3926  C   LEU X 266      -7.738   1.704 -33.055  0.00  0.00           C
ATOM   3927  O   LEU X 266      -6.754   2.490 -33.042  0.00  0.00           O
ATOM   3928  N   PHE X 267      -7.637   0.486 -33.628  0.00  0.00           N
ATOM   3929  H   PHE X 267      -8.486  -0.014 -33.848  0.00  0.00           H
ATOM   3930  CA  PHE X 267      -6.452   0.040 -34.292  0.00  0.00           C
ATOM   3931  HA  PHE X 267      -5.689  -0.061 -33.520  0.00  0.00           H
ATOM   3932  CB  PHE X 267      -6.700  -1.259 -34.986  0.00  0.00           C
ATOM   3933  HB2 PHE X 267      -6.532  -2.014 -34.217  0.00  0.00           H
ATOM   3934  HB3 PHE X 267      -7.740  -1.330 -35.304  0.00  0.00           H
ATOM   3935  CG  PHE X 267      -5.743  -1.599 -36.082  0.00  0.00           C
ATOM   3936  CD1 PHE X 267      -4.363  -1.831 -35.746  0.00  0.00           C
ATOM   3937  HD1 PHE X 267      -4.020  -1.869 -34.722  0.00  0.00           H
ATOM   3938  CE1 PHE X 267      -3.438  -2.023 -36.799  0.00  0.00           C
ATOM   3939  HE1 PHE X 267      -2.386  -2.225 -36.659  0.00  0.00           H
ATOM   3940  CZ  PHE X 267      -3.877  -1.914 -38.183  0.00  0.00           C
ATOM   3941  HZ  PHE X 267      -3.116  -1.960 -38.948  0.00  0.00           H
ATOM   3942  CE2 PHE X 267      -5.233  -1.665 -38.489  0.00  0.00           C
ATOM   3943  HE2 PHE X 267      -5.617  -1.569 -39.494  0.00  0.00           H
ATOM   3944  CD2 PHE X 267      -6.167  -1.560 -37.392  0.00  0.00           C
ATOM   3945  HD2 PHE X 267      -7.207  -1.315 -37.552  0.00  0.00           H
ATOM   3946  C   PHE X 267      -5.965   1.006 -35.436  0.00  0.00           C
ATOM   3947  O   PHE X 267      -4.832   1.416 -35.560  0.00  0.00           O
ATOM   3948  N   PHE X 268      -6.954   1.481 -36.270  0.00  0.00           N
ATOM   3949  H   PHE X 268      -7.857   1.043 -36.155  0.00  0.00           H
ATOM   3950  CA  PHE X 268      -6.728   2.424 -37.297  0.00  0.00           C
ATOM   3951  HA  PHE X 268      -5.954   1.984 -37.926  0.00  0.00           H
ATOM   3952  CB  PHE X 268      -7.913   2.678 -38.199  0.00  0.00           C
ATOM   3953  HB2 PHE X 268      -8.789   3.044 -37.663  0.00  0.00           H
ATOM   3954  HB3 PHE X 268      -7.652   3.399 -38.975  0.00  0.00           H
ATOM   3955  CG  PHE X 268      -8.394   1.380 -38.836  0.00  0.00           C
ATOM   3956  CD1 PHE X 268      -7.498   0.564 -39.584  0.00  0.00           C
ATOM   3957  HD1 PHE X 268      -6.489   0.875 -39.810  0.00  0.00           H
ATOM   3958  CE1 PHE X 268      -8.007  -0.661 -40.197  0.00  0.00           C
ATOM   3959  HE1 PHE X 268      -7.417  -1.279 -40.857  0.00  0.00           H
ATOM   3960  CZ  PHE X 268      -9.349  -0.986 -40.131  0.00  0.00           C
ATOM   3961  HZ  PHE X 268      -9.761  -1.808 -40.697  0.00  0.00           H
ATOM   3962  CE2 PHE X 268     -10.181  -0.164 -39.324  0.00  0.00           C
ATOM   3963  HE2 PHE X 268     -11.212  -0.458 -39.198  0.00  0.00           H
ATOM   3964  CD2 PHE X 268      -9.739   1.000 -38.678  0.00  0.00           C
ATOM   3965  HD2 PHE X 268     -10.469   1.575 -38.128  0.00  0.00           H
ATOM   3966  C   PHE X 268      -6.231   3.772 -36.789  0.00  0.00           C
ATOM   3967  O   PHE X 268      -5.633   4.452 -37.567  0.00  0.00           O
ATOM   3968  N   GLU X 269      -6.456   4.174 -35.569  0.00  0.00           N
ATOM   3969  H   GLU X 269      -6.750   3.491 -34.886  0.00  0.00           H
ATOM   3970  CA  GLU X 269      -5.934   5.410 -35.071  0.00  0.00           C
ATOM   3971  HA  GLU X 269      -6.125   6.253 -35.735  0.00  0.00           H
ATOM   3972  CB  GLU X 269      -6.779   5.655 -33.739  0.00  0.00           C
ATOM   3973  HB2 GLU X 269      -6.445   4.919 -33.007  0.00  0.00           H
ATOM   3974  HB3 GLU X 269      -6.377   6.606 -33.390  0.00  0.00           H
ATOM   3975  CG  GLU X 269      -8.349   5.740 -33.854  0.00  0.00           C
ATOM   3976  HG2 GLU X 269      -8.750   4.767 -34.139  0.00  0.00           H
ATOM   3977  HG3 GLU X 269      -8.787   5.861 -32.863  0.00  0.00           H
ATOM   3978  CD  GLU X 269      -8.797   6.885 -34.778  0.00  0.00           C
ATOM   3979  OE1 GLU X 269      -8.099   7.895 -34.885  0.00  0.00           O
ATOM   3980  OE2 GLU X 269      -9.926   6.865 -35.166  0.00  0.00           O
ATOM   3981  C   GLU X 269      -4.405   5.253 -34.838  0.00  0.00           C
ATOM   3982  O   GLU X 269      -3.648   6.160 -35.187  0.00  0.00           O
ATOM   3983  N   PHE X 270      -3.951   4.094 -34.326  0.00  0.00           N
ATOM   3984  H   PHE X 270      -4.605   3.352 -34.121  0.00  0.00           H
ATOM   3985  CA  PHE X 270      -2.491   3.756 -34.390  0.00  0.00           C
ATOM   3986  HA  PHE X 270      -1.919   4.493 -33.826  0.00  0.00           H
ATOM   3987  CB  PHE X 270      -2.121   2.425 -33.664  0.00  0.00           C
ATOM   3988  HB2 PHE X 270      -2.150   2.688 -32.607  0.00  0.00           H
ATOM   3989  HB3 PHE X 270      -2.844   1.610 -33.678  0.00  0.00           H
ATOM   3990  CG  PHE X 270      -0.744   1.949 -34.074  0.00  0.00           C
ATOM   3991  CD1 PHE X 270      -0.605   1.036 -35.186  0.00  0.00           C
ATOM   3992  HD1 PHE X 270      -1.466   0.539 -35.608  0.00  0.00           H
ATOM   3993  CE1 PHE X 270       0.630   0.647 -35.666  0.00  0.00           C
ATOM   3994  HE1 PHE X 270       0.761   0.032 -36.545  0.00  0.00           H
ATOM   3995  CZ  PHE X 270       1.738   0.902 -34.898  0.00  0.00           C
ATOM   3996  HZ  PHE X 270       2.681   0.523 -35.263  0.00  0.00           H
ATOM   3997  CE2 PHE X 270       1.657   1.696 -33.787  0.00  0.00           C
ATOM   3998  HE2 PHE X 270       2.570   1.980 -33.284  0.00  0.00           H
ATOM   3999  CD2 PHE X 270       0.456   2.288 -33.373  0.00  0.00           C
ATOM   4000  HD2 PHE X 270       0.406   2.937 -32.512  0.00  0.00           H
ATOM   4001  C   PHE X 270      -1.936   3.831 -35.794  0.00  0.00           C
ATOM   4002  O   PHE X 270      -0.897   4.459 -35.927  0.00  0.00           O
ATOM   4003  N   TYR X 271      -2.700   3.412 -36.815  0.00  0.00           N
ATOM   4004  H   TYR X 271      -3.665   3.200 -36.604  0.00  0.00           H
ATOM   4005  CA  TYR X 271      -2.177   3.247 -38.229  0.00  0.00           C
ATOM   4006  HA  TYR X 271      -1.189   2.819 -38.062  0.00  0.00           H
ATOM   4007  CB  TYR X 271      -2.964   2.198 -39.076  0.00  0.00           C
ATOM   4008  HB2 TYR X 271      -2.419   1.254 -39.086  0.00  0.00           H
ATOM   4009  HB3 TYR X 271      -3.923   1.999 -38.596  0.00  0.00           H
ATOM   4010  CG  TYR X 271      -3.337   2.464 -40.442  0.00  0.00           C
ATOM   4011  CD1 TYR X 271      -2.644   1.971 -41.599  0.00  0.00           C
ATOM   4012  HD1 TYR X 271      -1.705   1.440 -41.559  0.00  0.00           H
ATOM   4013  CE1 TYR X 271      -3.052   2.334 -42.877  0.00  0.00           C
ATOM   4014  HE1 TYR X 271      -2.518   2.007 -43.757  0.00  0.00           H
ATOM   4015  CZ  TYR X 271      -4.254   3.070 -43.048  0.00  0.00           C
ATOM   4016  OH  TYR X 271      -4.667   3.485 -44.274  0.00  0.00           O
ATOM   4017  HH  TYR X 271      -5.197   4.286 -44.276  0.00  0.00           H
ATOM   4018  CE2 TYR X 271      -5.018   3.396 -41.904  0.00  0.00           C
ATOM   4019  HE2 TYR X 271      -6.018   3.795 -41.995  0.00  0.00           H
ATOM   4020  CD2 TYR X 271      -4.558   3.126 -40.649  0.00  0.00           C
ATOM   4021  HD2 TYR X 271      -5.181   3.376 -39.804  0.00  0.00           H
ATOM   4022  C   TYR X 271      -2.088   4.597 -38.935  0.00  0.00           C
ATOM   4023  O   TYR X 271      -1.127   4.894 -39.622  0.00  0.00           O
ATOM   4024  N   ARG X 272      -3.105   5.398 -38.655  0.00  0.00           N
ATOM   4025  H   ARG X 272      -3.815   5.079 -38.012  0.00  0.00           H
ATOM   4026  CA  ARG X 272      -3.289   6.800 -39.125  0.00  0.00           C
ATOM   4027  HA  ARG X 272      -3.272   6.826 -40.214  0.00  0.00           H
ATOM   4028  CB  ARG X 272      -4.698   7.275 -38.643  0.00  0.00           C
ATOM   4029  HB2 ARG X 272      -5.525   6.671 -39.016  0.00  0.00           H
ATOM   4030  HB3 ARG X 272      -4.666   7.310 -37.554  0.00  0.00           H
ATOM   4031  CG  ARG X 272      -4.944   8.768 -39.045  0.00  0.00           C
ATOM   4032  HG2 ARG X 272      -4.206   9.287 -38.433  0.00  0.00           H
ATOM   4033  HG3 ARG X 272      -4.820   8.909 -40.118  0.00  0.00           H
ATOM   4034  CD  ARG X 272      -6.346   9.220 -38.691  0.00  0.00           C
ATOM   4035  HD2 ARG X 272      -6.636  10.168 -39.145  0.00  0.00           H
ATOM   4036  HD3 ARG X 272      -7.062   8.514 -39.112  0.00  0.00           H
ATOM   4037  NE  ARG X 272      -6.589   9.203 -37.220  0.00  0.00           N
ATOM   4038  HE  ARG X 272      -7.189   8.462 -36.884  0.00  0.00           H
ATOM   4039  CZ  ARG X 272      -6.305  10.234 -36.373  0.00  0.00           C
ATOM   4040  NH1 ARG X 272      -5.842  11.351 -36.894  0.00  0.00           N
ATOM   4041 HH11 ARG X 272      -5.630  11.409 -37.880  0.00  0.00           H
ATOM   4042 HH12 ARG X 272      -5.621  12.096 -36.249  0.00  0.00           H
ATOM   4043  NH2 ARG X 272      -6.517  10.222 -35.096  0.00  0.00           N
ATOM   4044 HH21 ARG X 272      -6.906   9.375 -34.707  0.00  0.00           H
ATOM   4045 HH22 ARG X 272      -6.512  11.059 -34.531  0.00  0.00           H
ATOM   4046  C   ARG X 272      -2.196   7.681 -38.579  0.00  0.00           C
ATOM   4047  O   ARG X 272      -1.553   8.280 -39.431  0.00  0.00           O
ATOM   4048  N   LEU X 273      -1.813   7.703 -37.314  0.00  0.00           N
ATOM   4049  H   LEU X 273      -2.306   7.136 -36.639  0.00  0.00           H
ATOM   4050  CA  LEU X 273      -0.826   8.655 -36.752  0.00  0.00           C
ATOM   4051  HA  LEU X 273      -0.842   9.604 -37.287  0.00  0.00           H
ATOM   4052  CB  LEU X 273      -1.210   8.837 -35.333  0.00  0.00           C
ATOM   4053  HB2 LEU X 273      -1.358   7.862 -34.867  0.00  0.00           H
ATOM   4054  HB3 LEU X 273      -0.348   9.194 -34.769  0.00  0.00           H
ATOM   4055  CG  LEU X 273      -2.459   9.733 -35.165  0.00  0.00           C
ATOM   4056  HG  LEU X 273      -3.227   9.498 -35.903  0.00  0.00           H
ATOM   4057  CD1 LEU X 273      -3.027   9.558 -33.761  0.00  0.00           C
ATOM   4058 HD11 LEU X 273      -2.238   9.788 -33.045  0.00  0.00           H
ATOM   4059 HD12 LEU X 273      -3.841  10.275 -33.654  0.00  0.00           H
ATOM   4060 HD13 LEU X 273      -3.449   8.558 -33.672  0.00  0.00           H
ATOM   4061  CD2 LEU X 273      -2.082  11.188 -35.466  0.00  0.00           C
ATOM   4062 HD21 LEU X 273      -1.494  11.718 -34.716  0.00  0.00           H
ATOM   4063 HD22 LEU X 273      -1.734  11.297 -36.493  0.00  0.00           H
ATOM   4064 HD23 LEU X 273      -3.056  11.678 -35.484  0.00  0.00           H
ATOM   4065  C   LEU X 273       0.582   8.048 -37.025  0.00  0.00           C
ATOM   4066  O   LEU X 273       1.490   8.862 -37.057  0.00  0.00           O
ATOM   4067  N   LEU X 274       0.786   6.753 -37.350  0.00  0.00           N
ATOM   4068  H   LEU X 274       0.066   6.095 -37.091  0.00  0.00           H
ATOM   4069  CA  LEU X 274       1.901   6.164 -38.066  0.00  0.00           C
ATOM   4070  HA  LEU X 274       2.815   6.404 -37.522  0.00  0.00           H
ATOM   4071  CB  LEU X 274       1.762   4.630 -38.107  0.00  0.00           C
ATOM   4072  HB2 LEU X 274       2.091   4.153 -37.184  0.00  0.00           H
ATOM   4073  HB3 LEU X 274       0.715   4.327 -38.145  0.00  0.00           H
ATOM   4074  CG  LEU X 274       2.594   3.947 -39.258  0.00  0.00           C
ATOM   4075  HG  LEU X 274       2.357   4.430 -40.206  0.00  0.00           H
ATOM   4076  CD1 LEU X 274       4.091   4.004 -38.910  0.00  0.00           C
ATOM   4077 HD11 LEU X 274       4.745   3.432 -39.568  0.00  0.00           H
ATOM   4078 HD12 LEU X 274       4.418   5.041 -38.992  0.00  0.00           H
ATOM   4079 HD13 LEU X 274       4.146   3.557 -37.918  0.00  0.00           H
ATOM   4080  CD2 LEU X 274       2.186   2.526 -39.441  0.00  0.00           C
ATOM   4081 HD21 LEU X 274       2.489   1.865 -38.630  0.00  0.00           H
ATOM   4082 HD22 LEU X 274       1.100   2.434 -39.489  0.00  0.00           H
ATOM   4083 HD23 LEU X 274       2.665   2.223 -40.372  0.00  0.00           H
ATOM   4084  C   LEU X 274       2.182   6.805 -39.428  0.00  0.00           C
ATOM   4085  O   LEU X 274       3.320   7.190 -39.669  0.00  0.00           O
ATOM   4086  N   HIE X 275       1.137   6.932 -40.173  0.00  0.00           N
ATOM   4087  H   HIE X 275       0.245   6.591 -39.845  0.00  0.00           H
ATOM   4088  CA  HIE X 275       1.354   7.529 -41.490  0.00  0.00           C
ATOM   4089  HA  HIE X 275       2.325   7.298 -41.928  0.00  0.00           H
ATOM   4090  CB  HIE X 275       0.286   6.958 -42.421  0.00  0.00           C
ATOM   4091  HB2 HIE X 275      -0.673   6.948 -41.903  0.00  0.00           H
ATOM   4092  HB3 HIE X 275       0.225   7.553 -43.332  0.00  0.00           H
ATOM   4093  CG  HIE X 275       0.647   5.525 -42.726  0.00  0.00           C
ATOM   4094  ND1 HIE X 275       1.951   5.041 -42.979  0.00  0.00           N
ATOM   4095  CE1 HIE X 275       1.807   3.739 -43.258  0.00  0.00           C
ATOM   4096  HE1 HIE X 275       2.577   3.037 -43.542  0.00  0.00           H
ATOM   4097  NE2 HIE X 275       0.510   3.419 -43.172  0.00  0.00           N
ATOM   4098  HE2 HIE X 275       0.117   2.518 -43.406  0.00  0.00           H
ATOM   4099  CD2 HIE X 275      -0.172   4.467 -42.758  0.00  0.00           C
ATOM   4100  HD2 HIE X 275      -1.196   4.469 -42.418  0.00  0.00           H
ATOM   4101  C   HIE X 275       1.267   9.069 -41.444  0.00  0.00           C
ATOM   4102  O   HIE X 275       1.784   9.673 -42.404  0.00  0.00           O
ATOM   4103  N   ASP X 276       0.799   9.743 -40.420  0.00  0.00           N
ATOM   4104  H   ASP X 276       0.334   9.223 -39.691  0.00  0.00           H
ATOM   4105  CA  ASP X 276       1.075  11.216 -40.333  0.00  0.00           C
ATOM   4106  HA  ASP X 276       0.957  11.735 -41.284  0.00  0.00           H
ATOM   4107  CB  ASP X 276       0.030  11.939 -39.377  0.00  0.00           C
ATOM   4108  HB2 ASP X 276       0.051  11.416 -38.421  0.00  0.00           H
ATOM   4109  HB3 ASP X 276       0.254  12.994 -39.223  0.00  0.00           H
ATOM   4110  CG  ASP X 276      -1.384  11.837 -39.899  0.00  0.00           C
ATOM   4111  OD1 ASP X 276      -2.364  11.641 -39.138  0.00  0.00           O
ATOM   4112  OD2 ASP X 276      -1.550  11.909 -41.180  0.00  0.00           O
ATOM   4113  C   ASP X 276       2.447  11.502 -39.827  0.00  0.00           C
ATOM   4114  O   ASP X 276       3.058  12.478 -40.148  0.00  0.00           O
ATOM   4115  N   ALA X 277       3.062  10.614 -38.999  0.00  0.00           N
ATOM   4116  H   ALA X 277       2.585   9.795 -38.650  0.00  0.00           H
ATOM   4117  CA  ALA X 277       4.445  10.779 -38.597  0.00  0.00           C
ATOM   4118  HA  ALA X 277       4.616  11.833 -38.377  0.00  0.00           H
ATOM   4119  CB  ALA X 277       4.676   9.924 -37.277  0.00  0.00           C
ATOM   4120  HB1 ALA X 277       4.512   8.857 -37.430  0.00  0.00           H
ATOM   4121  HB2 ALA X 277       5.686  10.103 -36.908  0.00  0.00           H
ATOM   4122  HB3 ALA X 277       3.952  10.275 -36.542  0.00  0.00           H
ATOM   4123  C   ALA X 277       5.493  10.427 -39.650  0.00  0.00           C
ATOM   4124  O   ALA X 277       6.661  10.469 -39.322  0.00  0.00           O
ATOM   4125  N   ARG X 278       5.084   9.975 -40.835  0.00  0.00           N
ATOM   4126  H   ARG X 278       4.123   9.687 -40.951  0.00  0.00           H
ATOM   4127  CA  ARG X 278       6.038   9.442 -41.854  0.00  0.00           C
ATOM   4128  HA  ARG X 278       6.447   8.632 -41.249  0.00  0.00           H
ATOM   4129  CB  ARG X 278       5.251   8.923 -43.101  0.00  0.00           C
ATOM   4130  HB2 ARG X 278       6.028   8.386 -43.645  0.00  0.00           H
ATOM   4131  HB3 ARG X 278       4.457   8.249 -42.777  0.00  0.00           H
ATOM   4132  CG  ARG X 278       4.763  10.116 -43.908  0.00  0.00           C
ATOM   4133  HG2 ARG X 278       4.296  10.756 -43.159  0.00  0.00           H
ATOM   4134  HG3 ARG X 278       5.612  10.604 -44.387  0.00  0.00           H
ATOM   4135  CD  ARG X 278       3.601   9.739 -44.853  0.00  0.00           C
ATOM   4136  HD2 ARG X 278       2.731   9.252 -44.413  0.00  0.00           H
ATOM   4137  HD3 ARG X 278       3.289  10.598 -45.449  0.00  0.00           H
ATOM   4138  NE  ARG X 278       4.075   8.808 -45.876  0.00  0.00           N
ATOM   4139  HE  ARG X 278       4.906   8.275 -45.660  0.00  0.00           H
ATOM   4140  CZ  ARG X 278       3.691   8.672 -47.143  0.00  0.00           C
ATOM   4141  NH1 ARG X 278       2.627   9.227 -47.597  0.00  0.00           N
ATOM   4142 HH11 ARG X 278       2.000   9.797 -47.047  0.00  0.00           H
ATOM   4143 HH12 ARG X 278       2.550   9.231 -48.604  0.00  0.00           H
ATOM   4144  NH2 ARG X 278       4.310   7.894 -47.975  0.00  0.00           N
ATOM   4145 HH21 ARG X 278       5.079   7.438 -47.506  0.00  0.00           H
ATOM   4146 HH22 ARG X 278       3.918   7.543 -48.838  0.00  0.00           H
ATOM   4147  C   ARG X 278       7.073  10.404 -42.226  0.00  0.00           C
ATOM   4148  O   ARG X 278       6.835  11.631 -42.214  0.00  0.00           O
ATOM   4149  N   PRO X 279       8.277   9.906 -42.508  0.00  0.00           N
ATOM   4150  CD  PRO X 279       8.653   8.559 -42.482  0.00  0.00           C
ATOM   4151  HD2 PRO X 279       8.415   8.223 -43.491  0.00  0.00           H
ATOM   4152  HD3 PRO X 279       8.198   8.109 -41.600  0.00  0.00           H
ATOM   4153  CG  PRO X 279      10.128   8.589 -42.486  0.00  0.00           C
ATOM   4154  HG2 PRO X 279      10.508   7.681 -42.955  0.00  0.00           H
ATOM   4155  HG3 PRO X 279      10.574   8.686 -41.495  0.00  0.00           H
ATOM   4156  CB  PRO X 279      10.538   9.756 -43.283  0.00  0.00           C
ATOM   4157  HB2 PRO X 279      10.536   9.534 -44.350  0.00  0.00           H
ATOM   4158  HB3 PRO X 279      11.411  10.258 -42.867  0.00  0.00           H
ATOM   4159  CA  PRO X 279       9.406  10.740 -43.029  0.00  0.00           C
ATOM   4160  HA  PRO X 279       9.666  11.386 -42.191  0.00  0.00           H
ATOM   4161  C   PRO X 279       9.080  11.557 -44.198  0.00  0.00           C
ATOM   4162  O   PRO X 279       8.175  11.255 -44.974  0.00  0.00           O
ATOM   4163  N   LYS X 280       9.908  12.618 -44.488  0.00  0.00           N
ATOM   4164  H   LYS X 280      10.641  12.670 -43.796  0.00  0.00           H
ATOM   4165  CA  LYS X 280       9.711  13.541 -45.648  0.00  0.00           C
ATOM   4166  HA  LYS X 280       8.670  13.418 -45.948  0.00  0.00           H
ATOM   4167  CB  LYS X 280      10.096  14.975 -45.257  0.00  0.00           C
ATOM   4168  HB2 LYS X 280      11.049  14.867 -44.739  0.00  0.00           H
ATOM   4169  HB3 LYS X 280      10.184  15.639 -46.117  0.00  0.00           H
ATOM   4170  CG  LYS X 280       9.215  15.752 -44.360  0.00  0.00           C
ATOM   4171  HG2 LYS X 280       8.231  15.862 -44.814  0.00  0.00           H
ATOM   4172  HG3 LYS X 280       9.169  15.154 -43.450  0.00  0.00           H
ATOM   4173  CD  LYS X 280       9.708  17.155 -43.888  0.00  0.00           C
ATOM   4174  HD2 LYS X 280      10.724  17.075 -43.500  0.00  0.00           H
ATOM   4175  HD3 LYS X 280       9.732  17.779 -44.782  0.00  0.00           H
ATOM   4176  CE  LYS X 280       8.880  17.784 -42.804  0.00  0.00           C
ATOM   4177  HE2 LYS X 280       7.842  17.904 -43.116  0.00  0.00           H
ATOM   4178  HE3 LYS X 280       8.846  17.121 -41.939  0.00  0.00           H
ATOM   4179  NZ  LYS X 280       9.454  19.093 -42.524  0.00  0.00           N
ATOM   4180  HZ1 LYS X 280       9.308  19.838 -43.190  0.00  0.00           H
ATOM   4181  HZ2 LYS X 280       9.075  19.477 -41.669  0.00  0.00           H
ATOM   4182  HZ3 LYS X 280      10.440  19.031 -42.315  0.00  0.00           H
ATOM   4183  C   LYS X 280      10.418  13.072 -46.864  0.00  0.00           C
ATOM   4184  O   LYS X 280      11.210  12.105 -46.813  0.00  0.00           O
ATOM   4185  N   GLU X 281      10.140  13.687 -48.032  0.00  0.00           N
ATOM   4186  H   GLU X 281       9.454  14.428 -48.055  0.00  0.00           H
ATOM   4187  CA  GLU X 281      10.575  13.118 -49.305  0.00  0.00           C
ATOM   4188  HA  GLU X 281      10.162  12.120 -49.455  0.00  0.00           H
ATOM   4189  CB  GLU X 281       9.940  13.971 -50.414  0.00  0.00           C
ATOM   4190  HB2 GLU X 281       8.887  14.166 -50.207  0.00  0.00           H
ATOM   4191  HB3 GLU X 281      10.346  14.975 -50.287  0.00  0.00           H
ATOM   4192  CG  GLU X 281      10.092  13.482 -51.847  0.00  0.00           C
ATOM   4193  HG2 GLU X 281       9.932  14.323 -52.522  0.00  0.00           H
ATOM   4194  HG3 GLU X 281      11.138  13.233 -52.025  0.00  0.00           H
ATOM   4195  CD  GLU X 281       9.078  12.377 -52.275  0.00  0.00           C
ATOM   4196  OE1 GLU X 281       8.290  12.734 -53.170  0.00  0.00           O
ATOM   4197  OE2 GLU X 281       9.116  11.229 -51.764  0.00  0.00           O
ATOM   4198  C   GLU X 281      12.094  12.969 -49.414  0.00  0.00           C
ATOM   4199  O   GLU X 281      12.745  12.029 -49.962  0.00  0.00           O
ATOM   4200  N   GLY X 282      12.752  14.003 -48.886  0.00  0.00           N
ATOM   4201  H   GLY X 282      12.210  14.750 -48.474  0.00  0.00           H
ATOM   4202  CA  GLY X 282      14.198  14.196 -48.961  0.00  0.00           C
ATOM   4203  HA2 GLY X 282      14.574  13.916 -49.945  0.00  0.00           H
ATOM   4204  HA3 GLY X 282      14.378  15.250 -48.750  0.00  0.00           H
ATOM   4205  C   GLY X 282      14.959  13.302 -47.900  0.00  0.00           C
ATOM   4206  O   GLY X 282      16.196  13.303 -47.897  0.00  0.00           O
ATOM   4207  N   GLU X 283      14.315  12.570 -46.986  0.00  0.00           N
ATOM   4208  H   GLU X 283      13.312  12.647 -47.077  0.00  0.00           H
ATOM   4209  CA  GLU X 283      14.963  11.788 -45.896  0.00  0.00           C
ATOM   4210  HA  GLU X 283      15.863  12.309 -45.570  0.00  0.00           H
ATOM   4211  CB  GLU X 283      13.965  11.791 -44.708  0.00  0.00           C
ATOM   4212  HB2 GLU X 283      12.942  11.652 -45.056  0.00  0.00           H
ATOM   4213  HB3 GLU X 283      14.326  10.990 -44.061  0.00  0.00           H
ATOM   4214  CG  GLU X 283      14.046  13.134 -43.987  0.00  0.00           C
ATOM   4215  HG2 GLU X 283      15.051  13.528 -43.837  0.00  0.00           H
ATOM   4216  HG3 GLU X 283      13.545  13.850 -44.637  0.00  0.00           H
ATOM   4217  CD  GLU X 283      13.520  13.161 -42.580  0.00  0.00           C
ATOM   4218  OE1 GLU X 283      12.426  12.604 -42.384  0.00  0.00           O
ATOM   4219  OE2 GLU X 283      14.227  13.712 -41.681  0.00  0.00           O
ATOM   4220  C   GLU X 283      15.320  10.302 -46.293  0.00  0.00           C
ATOM   4221  O   GLU X 283      14.436   9.504 -46.522  0.00  0.00           O
ATOM   4222  N   ASP X 284      16.596  10.054 -46.073  0.00  0.00           N
ATOM   4223  H   ASP X 284      17.319  10.747 -45.944  0.00  0.00           H
ATOM   4224  CA  ASP X 284      17.075   8.700 -45.900  0.00  0.00           C
ATOM   4225  HA  ASP X 284      16.541   8.052 -46.595  0.00  0.00           H
ATOM   4226  CB  ASP X 284      18.531   8.662 -46.387  0.00  0.00           C
ATOM   4227  HB2 ASP X 284      18.740   7.605 -46.551  0.00  0.00           H
ATOM   4228  HB3 ASP X 284      18.413   9.060 -47.395  0.00  0.00           H
ATOM   4229  CG  ASP X 284      19.697   9.442 -45.661  0.00  0.00           C
ATOM   4230  OD1 ASP X 284      19.347  10.260 -44.755  0.00  0.00           O
ATOM   4231  OD2 ASP X 284      20.900   9.292 -45.916  0.00  0.00           O
ATOM   4232  C   ASP X 284      17.003   8.205 -44.407  0.00  0.00           C
ATOM   4233  O   ASP X 284      17.363   7.051 -44.101  0.00  0.00           O
ATOM   4234  N   ARG X 285      16.589   9.082 -43.432  0.00  0.00           N
ATOM   4235  H   ARG X 285      16.477  10.050 -43.699  0.00  0.00           H
ATOM   4236  CA  ARG X 285      16.621   8.699 -42.027  0.00  0.00           C
ATOM   4237  HA  ARG X 285      17.576   8.386 -41.604  0.00  0.00           H
ATOM   4238  CB  ARG X 285      16.058   9.952 -41.300  0.00  0.00           C
ATOM   4239  HB2 ARG X 285      16.662  10.828 -41.535  0.00  0.00           H
ATOM   4240  HB3 ARG X 285      15.038  10.105 -41.653  0.00  0.00           H
ATOM   4241  CG  ARG X 285      15.881   9.777 -39.796  0.00  0.00           C
ATOM   4242  HG2 ARG X 285      15.222   8.937 -39.575  0.00  0.00           H
ATOM   4243  HG3 ARG X 285      16.859   9.461 -39.434  0.00  0.00           H
ATOM   4244  CD  ARG X 285      15.269  10.932 -39.093  0.00  0.00           C
ATOM   4245  HD2 ARG X 285      15.394  10.738 -38.028  0.00  0.00           H
ATOM   4246  HD3 ARG X 285      15.823  11.848 -39.293  0.00  0.00           H
ATOM   4247  NE  ARG X 285      13.923  11.187 -39.570  0.00  0.00           N
ATOM   4248  HE  ARG X 285      13.869  11.843 -40.336  0.00  0.00           H
ATOM   4249  CZ  ARG X 285      12.709  10.695 -39.297  0.00  0.00           C
ATOM   4250  NH1 ARG X 285      12.551   9.929 -38.308  0.00  0.00           N
ATOM   4251 HH11 ARG X 285      13.311   9.718 -37.677  0.00  0.00           H
ATOM   4252 HH12 ARG X 285      11.613   9.721 -37.999  0.00  0.00           H
ATOM   4253  NH2 ARG X 285      11.757  10.978 -40.140  0.00  0.00           N
ATOM   4254 HH21 ARG X 285      12.028  11.539 -40.935  0.00  0.00           H
ATOM   4255 HH22 ARG X 285      10.846  10.581 -39.961  0.00  0.00           H
ATOM   4256  C   ARG X 285      15.696   7.511 -41.766  0.00  0.00           C
ATOM   4257  O   ARG X 285      14.646   7.464 -42.463  0.00  0.00           O
ATOM   4258  N   PRO X 286      16.001   6.565 -40.849  0.00  0.00           N
ATOM   4259  CD  PRO X 286      17.226   6.384 -40.113  0.00  0.00           C
ATOM   4260  HD2 PRO X 286      17.515   7.348 -39.695  0.00  0.00           H
ATOM   4261  HD3 PRO X 286      17.869   5.938 -40.873  0.00  0.00           H
ATOM   4262  CG  PRO X 286      17.037   5.206 -39.136  0.00  0.00           C
ATOM   4263  HG2 PRO X 286      16.498   5.515 -38.240  0.00  0.00           H
ATOM   4264  HG3 PRO X 286      17.961   4.703 -38.852  0.00  0.00           H
ATOM   4265  CB  PRO X 286      16.041   4.388 -39.920  0.00  0.00           C
ATOM   4266  HB2 PRO X 286      15.385   3.738 -39.340  0.00  0.00           H
ATOM   4267  HB3 PRO X 286      16.570   3.794 -40.666  0.00  0.00           H
ATOM   4268  CA  PRO X 286      15.159   5.412 -40.630  0.00  0.00           C
ATOM   4269  HA  PRO X 286      14.857   4.999 -41.593  0.00  0.00           H
ATOM   4270  C   PRO X 286      13.984   5.780 -39.672  0.00  0.00           C
ATOM   4271  O   PRO X 286      14.191   6.748 -38.913  0.00  0.00           O
ATOM   4272  N   PHE X 287      12.863   4.963 -39.645  0.00  0.00           N
ATOM   4273  H   PHE X 287      12.783   4.244 -40.350  0.00  0.00           H
ATOM   4274  CA  PHE X 287      11.713   5.104 -38.705  0.00  0.00           C
ATOM   4275  HA  PHE X 287      12.104   5.615 -37.825  0.00  0.00           H
ATOM   4276  CB  PHE X 287      10.730   6.124 -39.346  0.00  0.00           C
ATOM   4277  HB2 PHE X 287      11.165   7.113 -39.490  0.00  0.00           H
ATOM   4278  HB3 PHE X 287      10.606   5.879 -40.401  0.00  0.00           H
ATOM   4279  CG  PHE X 287       9.293   6.264 -38.803  0.00  0.00           C
ATOM   4280  CD1 PHE X 287       8.223   6.295 -39.681  0.00  0.00           C
ATOM   4281  HD1 PHE X 287       8.430   6.161 -40.732  0.00  0.00           H
ATOM   4282  CE1 PHE X 287       6.966   6.509 -39.258  0.00  0.00           C
ATOM   4283  HE1 PHE X 287       6.269   6.617 -40.075  0.00  0.00           H
ATOM   4284  CZ  PHE X 287       6.584   6.713 -37.951  0.00  0.00           C
ATOM   4285  HZ  PHE X 287       5.530   6.783 -37.724  0.00  0.00           H
ATOM   4286  CE2 PHE X 287       7.680   6.695 -37.036  0.00  0.00           C
ATOM   4287  HE2 PHE X 287       7.561   6.897 -35.982  0.00  0.00           H
ATOM   4288  CD2 PHE X 287       9.028   6.511 -37.463  0.00  0.00           C
ATOM   4289  HD2 PHE X 287       9.852   6.692 -36.789  0.00  0.00           H
ATOM   4290  C   PHE X 287      11.004   3.791 -38.285  0.00  0.00           C
ATOM   4291  O   PHE X 287      10.577   2.992 -39.115  0.00  0.00           O
ATOM   4292  N   PHE X 288      10.944   3.602 -36.975  0.00  0.00           N
ATOM   4293  H   PHE X 288      11.329   4.291 -36.344  0.00  0.00           H
ATOM   4294  CA  PHE X 288      10.503   2.353 -36.350  0.00  0.00           C
ATOM   4295  HA  PHE X 288      10.720   1.569 -37.076  0.00  0.00           H
ATOM   4296  CB  PHE X 288      11.458   2.016 -35.168  0.00  0.00           C
ATOM   4297  HB2 PHE X 288      11.551   2.857 -34.482  0.00  0.00           H
ATOM   4298  HB3 PHE X 288      11.031   1.220 -34.558  0.00  0.00           H
ATOM   4299  CG  PHE X 288      12.787   1.477 -35.748  0.00  0.00           C
ATOM   4300  CD1 PHE X 288      12.910   0.147 -36.220  0.00  0.00           C
ATOM   4301  HD1 PHE X 288      12.007  -0.445 -36.176  0.00  0.00           H
ATOM   4302  CE1 PHE X 288      14.120  -0.301 -36.635  0.00  0.00           C
ATOM   4303  HE1 PHE X 288      14.271  -1.310 -36.988  0.00  0.00           H
ATOM   4304  CZ  PHE X 288      15.178   0.618 -36.838  0.00  0.00           C
ATOM   4305  HZ  PHE X 288      16.098   0.157 -37.166  0.00  0.00           H
ATOM   4306  CE2 PHE X 288      15.097   1.916 -36.407  0.00  0.00           C
ATOM   4307  HE2 PHE X 288      15.913   2.622 -36.438  0.00  0.00           H
ATOM   4308  CD2 PHE X 288      13.822   2.365 -35.916  0.00  0.00           C
ATOM   4309  HD2 PHE X 288      13.779   3.382 -35.556  0.00  0.00           H
ATOM   4310  C   PHE X 288       9.049   2.354 -35.817  0.00  0.00           C
ATOM   4311  O   PHE X 288       8.500   3.398 -35.468  0.00  0.00           O
ATOM   4312  N   TRP X 289       8.430   1.193 -35.685  0.00  0.00           N
ATOM   4313  H   TRP X 289       8.807   0.284 -35.914  0.00  0.00           H
ATOM   4314  CA  TRP X 289       7.044   1.003 -35.199  0.00  0.00           C
ATOM   4315  HA  TRP X 289       6.929   1.648 -34.328  0.00  0.00           H
ATOM   4316  CB  TRP X 289       5.986   1.513 -36.245  0.00  0.00           C
ATOM   4317  HB2 TRP X 289       5.039   1.422 -35.712  0.00  0.00           H
ATOM   4318  HB3 TRP X 289       6.126   2.567 -36.484  0.00  0.00           H
ATOM   4319  CG  TRP X 289       5.996   0.593 -37.416  0.00  0.00           C
ATOM   4320  CD1 TRP X 289       6.752   0.838 -38.524  0.00  0.00           C
ATOM   4321  HD1 TRP X 289       7.534   1.580 -38.587  0.00  0.00           H
ATOM   4322  NE1 TRP X 289       6.574  -0.167 -39.490  0.00  0.00           N
ATOM   4323  HE1 TRP X 289       6.957  -0.030 -40.414  0.00  0.00           H
ATOM   4324  CE2 TRP X 289       5.871  -1.236 -38.903  0.00  0.00           C
ATOM   4325  CZ2 TRP X 289       5.493  -2.457 -39.375  0.00  0.00           C
ATOM   4326  HZ2 TRP X 289       5.771  -2.740 -40.380  0.00  0.00           H
ATOM   4327  CH2 TRP X 289       4.691  -3.321 -38.574  0.00  0.00           C
ATOM   4328  HH2 TRP X 289       4.321  -4.300 -38.839  0.00  0.00           H
ATOM   4329  CZ3 TRP X 289       4.241  -2.828 -37.351  0.00  0.00           C
ATOM   4330  HZ3 TRP X 289       3.677  -3.507 -36.729  0.00  0.00           H
ATOM   4331  CE3 TRP X 289       4.607  -1.569 -36.827  0.00  0.00           C
ATOM   4332  HE3 TRP X 289       4.226  -1.159 -35.904  0.00  0.00           H
ATOM   4333  CD2 TRP X 289       5.410  -0.744 -37.663  0.00  0.00           C
ATOM   4334  C   TRP X 289       6.785  -0.346 -34.521  0.00  0.00           C
ATOM   4335  O   TRP X 289       7.272  -1.372 -35.024  0.00  0.00           O
ATOM   4336  N   LEU X 290       5.931  -0.328 -33.449  0.00  0.00           N
ATOM   4337  H   LEU X 290       5.534   0.560 -33.178  0.00  0.00           H
ATOM   4338  CA  LEU X 290       5.482  -1.527 -32.742  0.00  0.00           C
ATOM   4339  HA  LEU X 290       5.603  -2.406 -33.374  0.00  0.00           H
ATOM   4340  CB  LEU X 290       6.408  -1.797 -31.555  0.00  0.00           C
ATOM   4341  HB2 LEU X 290       7.435  -1.516 -31.790  0.00  0.00           H
ATOM   4342  HB3 LEU X 290       5.981  -1.180 -30.764  0.00  0.00           H
ATOM   4343  CG  LEU X 290       6.324  -3.227 -30.964  0.00  0.00           C
ATOM   4344  HG  LEU X 290       5.905  -3.906 -31.707  0.00  0.00           H
ATOM   4345  CD1 LEU X 290       7.655  -3.841 -30.548  0.00  0.00           C
ATOM   4346 HD11 LEU X 290       8.442  -3.847 -31.303  0.00  0.00           H
ATOM   4347 HD12 LEU X 290       8.126  -3.246 -29.766  0.00  0.00           H
ATOM   4348 HD13 LEU X 290       7.519  -4.841 -30.138  0.00  0.00           H
ATOM   4349  CD2 LEU X 290       5.368  -3.437 -29.743  0.00  0.00           C
ATOM   4350 HD21 LEU X 290       4.991  -4.452 -29.619  0.00  0.00           H
ATOM   4351 HD22 LEU X 290       5.873  -3.102 -28.837  0.00  0.00           H
ATOM   4352 HD23 LEU X 290       4.460  -2.870 -29.946  0.00  0.00           H
ATOM   4353  C   LEU X 290       4.012  -1.559 -32.410  0.00  0.00           C
ATOM   4354  O   LEU X 290       3.489  -0.569 -31.821  0.00  0.00           O
ATOM   4355  N   PHE X 291       3.412  -2.737 -32.531  0.00  0.00           N
ATOM   4356  H   PHE X 291       3.862  -3.525 -32.974  0.00  0.00           H
ATOM   4357  CA  PHE X 291       2.031  -2.960 -32.111  0.00  0.00           C
ATOM   4358  HA  PHE X 291       1.752  -2.167 -31.417  0.00  0.00           H
ATOM   4359  CB  PHE X 291       1.024  -2.818 -33.315  0.00  0.00           C
ATOM   4360  HB2 PHE X 291       1.282  -1.885 -33.817  0.00  0.00           H
ATOM   4361  HB3 PHE X 291       1.164  -3.641 -34.016  0.00  0.00           H
ATOM   4362  CG  PHE X 291      -0.420  -2.778 -32.799  0.00  0.00           C
ATOM   4363  CD1 PHE X 291      -0.800  -1.622 -32.152  0.00  0.00           C
ATOM   4364  HD1 PHE X 291      -0.002  -0.915 -31.980  0.00  0.00           H
ATOM   4365  CE1 PHE X 291      -2.143  -1.442 -31.693  0.00  0.00           C
ATOM   4366  HE1 PHE X 291      -2.438  -0.535 -31.186  0.00  0.00           H
ATOM   4367  CZ  PHE X 291      -3.074  -2.432 -31.944  0.00  0.00           C
ATOM   4368  HZ  PHE X 291      -4.070  -2.214 -31.589  0.00  0.00           H
ATOM   4369  CE2 PHE X 291      -2.723  -3.512 -32.758  0.00  0.00           C
ATOM   4370  HE2 PHE X 291      -3.532  -4.183 -33.007  0.00  0.00           H
ATOM   4371  CD2 PHE X 291      -1.368  -3.766 -33.136  0.00  0.00           C
ATOM   4372  HD2 PHE X 291      -1.071  -4.541 -33.828  0.00  0.00           H
ATOM   4373  C   PHE X 291       1.816  -4.254 -31.333  0.00  0.00           C
ATOM   4374  O   PHE X 291       2.329  -5.304 -31.783  0.00  0.00           O
ATOM   4375  N   GLU X 292       0.997  -4.256 -30.260  0.00  0.00           N
ATOM   4376  H   GLU X 292       0.576  -3.391 -29.952  0.00  0.00           H
ATOM   4377  CA  GLU X 292       0.789  -5.413 -29.389  0.00  0.00           C
ATOM   4378  HA  GLU X 292       1.368  -6.239 -29.802  0.00  0.00           H
ATOM   4379  CB  GLU X 292       1.327  -5.191 -27.993  0.00  0.00           C
ATOM   4380  HB2 GLU X 292       2.396  -4.980 -28.004  0.00  0.00           H
ATOM   4381  HB3 GLU X 292       0.873  -4.302 -27.557  0.00  0.00           H
ATOM   4382  CG  GLU X 292       1.114  -6.290 -26.954  0.00  0.00           C
ATOM   4383  HG2 GLU X 292       1.297  -7.241 -27.455  0.00  0.00           H
ATOM   4384  HG3 GLU X 292       1.942  -6.169 -26.256  0.00  0.00           H
ATOM   4385  CD  GLU X 292      -0.300  -6.282 -26.209  0.00  0.00           C
ATOM   4386  OE1 GLU X 292      -0.851  -5.205 -25.816  0.00  0.00           O
ATOM   4387  OE2 GLU X 292      -0.786  -7.407 -26.000  0.00  0.00           O
ATOM   4388  C   GLU X 292      -0.665  -5.744 -29.478  0.00  0.00           C
ATOM   4389  O   GLU X 292      -1.576  -4.839 -29.651  0.00  0.00           O
ATOM   4390  N   ASN X 293      -1.039  -7.043 -29.335  0.00  0.00           N
ATOM   4391  H   ASN X 293      -0.323  -7.754 -29.382  0.00  0.00           H
ATOM   4392  CA  ASN X 293      -2.442  -7.445 -28.990  0.00  0.00           C
ATOM   4393  HA  ASN X 293      -2.816  -6.773 -28.217  0.00  0.00           H
ATOM   4394  CB  ASN X 293      -3.375  -7.305 -30.177  0.00  0.00           C
ATOM   4395  HB2 ASN X 293      -2.821  -6.874 -31.012  0.00  0.00           H
ATOM   4396  HB3 ASN X 293      -3.718  -8.276 -30.534  0.00  0.00           H
ATOM   4397  CG  ASN X 293      -4.539  -6.344 -29.890  0.00  0.00           C
ATOM   4398  OD1 ASN X 293      -5.699  -6.712 -29.663  0.00  0.00           O
ATOM   4399  ND2 ASN X 293      -4.330  -5.052 -30.065  0.00  0.00           N
ATOM   4400 HD21 ASN X 293      -5.013  -4.339 -29.851  0.00  0.00           H
ATOM   4401 HD22 ASN X 293      -3.359  -4.786 -30.141  0.00  0.00           H
ATOM   4402  C   ASN X 293      -2.574  -8.805 -28.368  0.00  0.00           C
ATOM   4403  O   ASN X 293      -1.918  -9.767 -28.819  0.00  0.00           O
ATOM   4404  N   VAL X 294      -3.282  -8.870 -27.305  0.00  0.00           N
ATOM   4405  H   VAL X 294      -3.877  -8.086 -27.077  0.00  0.00           H
ATOM   4406  CA  VAL X 294      -3.409 -10.117 -26.555  0.00  0.00           C
ATOM   4407  HA  VAL X 294      -2.408 -10.523 -26.405  0.00  0.00           H
ATOM   4408  CB  VAL X 294      -4.076  -9.956 -25.129  0.00  0.00           C
ATOM   4409  HB  VAL X 294      -3.511  -9.286 -24.481  0.00  0.00           H
ATOM   4410  CG1 VAL X 294      -5.513  -9.292 -25.239  0.00  0.00           C
ATOM   4411 HG11 VAL X 294      -5.928  -8.946 -24.293  0.00  0.00           H
ATOM   4412 HG12 VAL X 294      -5.413  -8.388 -25.840  0.00  0.00           H
ATOM   4413 HG13 VAL X 294      -6.197 -10.112 -25.458  0.00  0.00           H
ATOM   4414  CG2 VAL X 294      -4.139 -11.299 -24.337  0.00  0.00           C
ATOM   4415 HG21 VAL X 294      -4.806 -11.281 -23.474  0.00  0.00           H
ATOM   4416 HG22 VAL X 294      -4.482 -12.113 -24.975  0.00  0.00           H
ATOM   4417 HG23 VAL X 294      -3.134 -11.521 -23.979  0.00  0.00           H
ATOM   4418  C   VAL X 294      -4.132 -11.118 -27.454  0.00  0.00           C
ATOM   4419  O   VAL X 294      -5.091 -10.720 -28.078  0.00  0.00           O
ATOM   4420  N   VAL X 295      -3.700 -12.373 -27.490  0.00  0.00           N
ATOM   4421  H   VAL X 295      -3.066 -12.668 -26.762  0.00  0.00           H
ATOM   4422  CA  VAL X 295      -4.167 -13.401 -28.500  0.00  0.00           C
ATOM   4423  HA  VAL X 295      -4.161 -13.000 -29.513  0.00  0.00           H
ATOM   4424  CB  VAL X 295      -3.296 -14.614 -28.351  0.00  0.00           C
ATOM   4425  HB  VAL X 295      -3.576 -15.434 -29.013  0.00  0.00           H
ATOM   4426  CG1 VAL X 295      -1.798 -14.312 -28.635  0.00  0.00           C
ATOM   4427 HG11 VAL X 295      -1.523 -13.380 -28.140  0.00  0.00           H
ATOM   4428 HG12 VAL X 295      -1.190 -15.168 -28.343  0.00  0.00           H
ATOM   4429 HG13 VAL X 295      -1.621 -14.167 -29.700  0.00  0.00           H
ATOM   4430  CG2 VAL X 295      -3.419 -15.320 -27.034  0.00  0.00           C
ATOM   4431 HG21 VAL X 295      -2.941 -14.751 -26.237  0.00  0.00           H
ATOM   4432 HG22 VAL X 295      -4.451 -15.472 -26.716  0.00  0.00           H
ATOM   4433 HG23 VAL X 295      -2.965 -16.302 -27.158  0.00  0.00           H
ATOM   4434  C   VAL X 295      -5.612 -13.897 -28.451  0.00  0.00           C
ATOM   4435  O   VAL X 295      -6.113 -14.545 -29.371  0.00  0.00           O
ATOM   4436  N   ALA X 296      -6.443 -13.500 -27.494  0.00  0.00           N
ATOM   4437  H   ALA X 296      -6.134 -12.873 -26.765  0.00  0.00           H
ATOM   4438  CA  ALA X 296      -7.922 -13.620 -27.487  0.00  0.00           C
ATOM   4439  HA  ALA X 296      -8.197 -14.640 -27.754  0.00  0.00           H
ATOM   4440  CB  ALA X 296      -8.526 -13.295 -26.072  0.00  0.00           C
ATOM   4441  HB1 ALA X 296      -8.173 -12.309 -25.772  0.00  0.00           H
ATOM   4442  HB2 ALA X 296      -9.615 -13.330 -26.114  0.00  0.00           H
ATOM   4443  HB3 ALA X 296      -8.022 -13.933 -25.346  0.00  0.00           H
ATOM   4444  C   ALA X 296      -8.641 -12.655 -28.535  0.00  0.00           C
ATOM   4445  O   ALA X 296      -9.694 -12.205 -28.286  0.00  0.00           O
ATOM   4446  N   MET X 297      -8.036 -12.355 -29.675  0.00  0.00           N
ATOM   4447  H   MET X 297      -7.202 -12.890 -29.872  0.00  0.00           H
ATOM   4448  CA  MET X 297      -8.673 -11.689 -30.872  0.00  0.00           C
ATOM   4449  HA  MET X 297      -9.592 -11.174 -30.593  0.00  0.00           H
ATOM   4450  CB  MET X 297      -7.747 -10.564 -31.295  0.00  0.00           C
ATOM   4451  HB2 MET X 297      -8.298  -9.958 -32.014  0.00  0.00           H
ATOM   4452  HB3 MET X 297      -7.451  -9.971 -30.429  0.00  0.00           H
ATOM   4453  CG  MET X 297      -6.446 -10.967 -31.991  0.00  0.00           C
ATOM   4454  HG2 MET X 297      -5.979 -11.618 -31.251  0.00  0.00           H
ATOM   4455  HG3 MET X 297      -6.591 -11.512 -32.925  0.00  0.00           H
ATOM   4456  SD  MET X 297      -5.356  -9.654 -32.324  0.00  0.00           S
ATOM   4457  CE  MET X 297      -6.171  -9.069 -33.894  0.00  0.00           C
ATOM   4458  HE1 MET X 297      -6.541  -9.943 -34.431  0.00  0.00           H
ATOM   4459  HE2 MET X 297      -7.116  -8.581 -33.657  0.00  0.00           H
ATOM   4460  HE3 MET X 297      -5.560  -8.367 -34.461  0.00  0.00           H
ATOM   4461  C   MET X 297      -9.030 -12.571 -32.064  0.00  0.00           C
ATOM   4462  O   MET X 297      -8.422 -13.643 -32.229  0.00  0.00           O
ATOM   4463  N   GLY X 298      -9.969 -12.157 -32.961  0.00  0.00           N
ATOM   4464  H   GLY X 298     -10.363 -11.235 -32.835  0.00  0.00           H
ATOM   4465  CA  GLY X 298     -10.429 -12.955 -34.035  0.00  0.00           C
ATOM   4466  HA2 GLY X 298     -10.703 -13.921 -33.612  0.00  0.00           H
ATOM   4467  HA3 GLY X 298     -11.325 -12.585 -34.532  0.00  0.00           H
ATOM   4468  C   GLY X 298      -9.329 -13.177 -35.067  0.00  0.00           C
ATOM   4469  O   GLY X 298      -8.517 -12.296 -35.384  0.00  0.00           O
ATOM   4470  N   VAL X 299      -9.273 -14.365 -35.765  0.00  0.00           N
ATOM   4471  H   VAL X 299      -9.989 -15.062 -35.619  0.00  0.00           H
ATOM   4472  CA  VAL X 299      -8.196 -14.739 -36.697  0.00  0.00           C
ATOM   4473  HA  VAL X 299      -7.311 -14.252 -36.287  0.00  0.00           H
ATOM   4474  CB  VAL X 299      -7.980 -16.240 -36.479  0.00  0.00           C
ATOM   4475  HB  VAL X 299      -8.072 -16.567 -35.443  0.00  0.00           H
ATOM   4476  CG1 VAL X 299      -9.136 -17.007 -37.138  0.00  0.00           C
ATOM   4477 HG11 VAL X 299      -9.234 -17.993 -36.683  0.00  0.00           H
ATOM   4478 HG12 VAL X 299     -10.066 -16.449 -37.030  0.00  0.00           H
ATOM   4479 HG13 VAL X 299      -9.017 -17.087 -38.219  0.00  0.00           H
ATOM   4480  CG2 VAL X 299      -6.692 -16.592 -37.107  0.00  0.00           C
ATOM   4481 HG21 VAL X 299      -6.538 -17.653 -36.906  0.00  0.00           H
ATOM   4482 HG22 VAL X 299      -6.560 -16.443 -38.179  0.00  0.00           H
ATOM   4483 HG23 VAL X 299      -5.964 -16.057 -36.498  0.00  0.00           H
ATOM   4484  C   VAL X 299      -8.380 -14.069 -38.023  0.00  0.00           C
ATOM   4485  O   VAL X 299      -7.447 -13.866 -38.762  0.00  0.00           O
ATOM   4486  N   SER X 300      -9.586 -13.613 -38.461  0.00  0.00           N
ATOM   4487  H   SER X 300     -10.369 -13.811 -37.854  0.00  0.00           H
ATOM   4488  CA  SER X 300      -9.843 -12.803 -39.688  0.00  0.00           C
ATOM   4489  HA  SER X 300      -9.154 -13.099 -40.479  0.00  0.00           H
ATOM   4490  CB  SER X 300     -11.263 -12.994 -40.139  0.00  0.00           C
ATOM   4491  HB2 SER X 300     -11.929 -12.676 -39.337  0.00  0.00           H
ATOM   4492  HB3 SER X 300     -11.405 -12.425 -41.059  0.00  0.00           H
ATOM   4493  OG  SER X 300     -11.455 -14.338 -40.530  0.00  0.00           O
ATOM   4494  HG  SER X 300     -11.763 -14.855 -39.783  0.00  0.00           H
ATOM   4495  C   SER X 300      -9.561 -11.291 -39.428  0.00  0.00           C
ATOM   4496  O   SER X 300      -9.261 -10.601 -40.326  0.00  0.00           O
ATOM   4497  N   ASP X 301      -9.643 -10.878 -38.194  0.00  0.00           N
ATOM   4498  H   ASP X 301      -9.994 -11.457 -37.445  0.00  0.00           H
ATOM   4499  CA  ASP X 301      -9.190  -9.480 -37.789  0.00  0.00           C
ATOM   4500  HA  ASP X 301      -9.510  -8.739 -38.522  0.00  0.00           H
ATOM   4501  CB  ASP X 301      -9.975  -9.004 -36.544  0.00  0.00           C
ATOM   4502  HB2 ASP X 301      -9.622  -9.598 -35.700  0.00  0.00           H
ATOM   4503  HB3 ASP X 301      -9.788  -7.931 -36.578  0.00  0.00           H
ATOM   4504  CG  ASP X 301     -11.453  -9.270 -36.715  0.00  0.00           C
ATOM   4505  OD1 ASP X 301     -12.109  -8.824 -37.699  0.00  0.00           O
ATOM   4506  OD2 ASP X 301     -12.045  -9.932 -35.880  0.00  0.00           O
ATOM   4507  C   ASP X 301      -7.634  -9.306 -37.701  0.00  0.00           C
ATOM   4508  O   ASP X 301      -7.074  -8.372 -38.239  0.00  0.00           O
ATOM   4509  N   LYS X 302      -6.939 -10.345 -37.207  0.00  0.00           N
ATOM   4510  H   LYS X 302      -7.409 -11.130 -36.779  0.00  0.00           H
ATOM   4511  CA  LYS X 302      -5.451 -10.472 -37.281  0.00  0.00           C
ATOM   4512  HA  LYS X 302      -4.927  -9.575 -36.950  0.00  0.00           H
ATOM   4513  CB  LYS X 302      -5.034 -11.676 -36.417  0.00  0.00           C
ATOM   4514  HB2 LYS X 302      -5.350 -11.655 -35.374  0.00  0.00           H
ATOM   4515  HB3 LYS X 302      -5.515 -12.581 -36.787  0.00  0.00           H
ATOM   4516  CG  LYS X 302      -3.528 -11.734 -36.387  0.00  0.00           C
ATOM   4517  HG2 LYS X 302      -3.171 -11.733 -37.417  0.00  0.00           H
ATOM   4518  HG3 LYS X 302      -3.103 -10.875 -35.867  0.00  0.00           H
ATOM   4519  CD  LYS X 302      -2.979 -12.980 -35.600  0.00  0.00           C
ATOM   4520  HD2 LYS X 302      -1.923 -12.846 -35.365  0.00  0.00           H
ATOM   4521  HD3 LYS X 302      -3.546 -12.959 -34.669  0.00  0.00           H
ATOM   4522  CE  LYS X 302      -3.254 -14.205 -36.439  0.00  0.00           C
ATOM   4523  HE2 LYS X 302      -3.396 -15.085 -35.812  0.00  0.00           H
ATOM   4524  HE3 LYS X 302      -4.198 -14.063 -36.966  0.00  0.00           H
ATOM   4525  NZ  LYS X 302      -2.169 -14.497 -37.404  0.00  0.00           N
ATOM   4526  HZ1 LYS X 302      -2.089 -13.733 -38.060  0.00  0.00           H
ATOM   4527  HZ2 LYS X 302      -1.309 -14.646 -36.895  0.00  0.00           H
ATOM   4528  HZ3 LYS X 302      -2.353 -15.288 -38.005  0.00  0.00           H
ATOM   4529  C   LYS X 302      -5.007 -10.553 -38.804  0.00  0.00           C
ATOM   4530  O   LYS X 302      -4.011  -9.944 -39.094  0.00  0.00           O
ATOM   4531  N   ARG X 303      -5.874 -11.061 -39.677  0.00  0.00           N
ATOM   4532  H   ARG X 303      -6.656 -11.633 -39.391  0.00  0.00           H
ATOM   4533  CA  ARG X 303      -5.636 -11.087 -41.146  0.00  0.00           C
ATOM   4534  HA  ARG X 303      -4.660 -11.568 -41.203  0.00  0.00           H
ATOM   4535  CB  ARG X 303      -6.719 -11.888 -41.928  0.00  0.00           C
ATOM   4536  HB2 ARG X 303      -7.223 -12.608 -41.285  0.00  0.00           H
ATOM   4537  HB3 ARG X 303      -7.514 -11.261 -42.331  0.00  0.00           H
ATOM   4538  CG  ARG X 303      -5.975 -12.637 -43.078  0.00  0.00           C
ATOM   4539  HG2 ARG X 303      -5.511 -11.836 -43.653  0.00  0.00           H
ATOM   4540  HG3 ARG X 303      -5.239 -13.344 -42.697  0.00  0.00           H
ATOM   4541  CD  ARG X 303      -6.954 -13.535 -43.915  0.00  0.00           C
ATOM   4542  HD2 ARG X 303      -7.148 -14.410 -43.294  0.00  0.00           H
ATOM   4543  HD3 ARG X 303      -7.877 -12.996 -44.131  0.00  0.00           H
ATOM   4544  NE  ARG X 303      -6.406 -13.932 -45.216  0.00  0.00           N
ATOM   4545  HE  ARG X 303      -5.804 -14.742 -45.248  0.00  0.00           H
ATOM   4546  CZ  ARG X 303      -6.649 -13.429 -46.388  0.00  0.00           C
ATOM   4547  NH1 ARG X 303      -7.323 -12.339 -46.634  0.00  0.00           N
ATOM   4548 HH11 ARG X 303      -7.717 -11.822 -45.861  0.00  0.00           H
ATOM   4549 HH12 ARG X 303      -7.429 -12.007 -47.582  0.00  0.00           H
ATOM   4550  NH2 ARG X 303      -6.130 -13.993 -47.438  0.00  0.00           N
ATOM   4551 HH21 ARG X 303      -5.600 -14.839 -47.282  0.00  0.00           H
ATOM   4552 HH22 ARG X 303      -6.351 -13.651 -48.362  0.00  0.00           H
ATOM   4553  C   ARG X 303      -5.648  -9.617 -41.638  0.00  0.00           C
ATOM   4554  O   ARG X 303      -4.777  -9.217 -42.446  0.00  0.00           O
ATOM   4555  N   ASP X 304      -6.682  -8.885 -41.247  0.00  0.00           N
ATOM   4556  H   ASP X 304      -7.316  -9.439 -40.689  0.00  0.00           H
ATOM   4557  CA  ASP X 304      -6.878  -7.505 -41.727  0.00  0.00           C
ATOM   4558  HA  ASP X 304      -6.677  -7.424 -42.795  0.00  0.00           H
ATOM   4559  CB  ASP X 304      -8.332  -7.136 -41.461  0.00  0.00           C
ATOM   4560  HB2 ASP X 304      -8.670  -7.490 -40.487  0.00  0.00           H
ATOM   4561  HB3 ASP X 304      -8.428  -6.051 -41.503  0.00  0.00           H
ATOM   4562  CG  ASP X 304      -9.338  -7.719 -42.433  0.00  0.00           C
ATOM   4563  OD1 ASP X 304     -10.588  -7.429 -42.307  0.00  0.00           O
ATOM   4564  OD2 ASP X 304      -8.806  -8.110 -43.475  0.00  0.00           O
ATOM   4565  C   ASP X 304      -5.925  -6.472 -41.101  0.00  0.00           C
ATOM   4566  O   ASP X 304      -5.530  -5.562 -41.785  0.00  0.00           O
ATOM   4567  N   ILE X 305      -5.434  -6.750 -39.881  0.00  0.00           N
ATOM   4568  H   ILE X 305      -5.903  -7.436 -39.306  0.00  0.00           H
ATOM   4569  CA  ILE X 305      -4.467  -5.902 -39.168  0.00  0.00           C
ATOM   4570  HA  ILE X 305      -4.735  -4.865 -39.372  0.00  0.00           H
ATOM   4571  CB  ILE X 305      -4.515  -6.161 -37.673  0.00  0.00           C
ATOM   4572  HB  ILE X 305      -4.514  -7.239 -37.507  0.00  0.00           H
ATOM   4573  CG2 ILE X 305      -3.280  -5.724 -36.944  0.00  0.00           C
ATOM   4574 HG21 ILE X 305      -3.428  -5.990 -35.898  0.00  0.00           H
ATOM   4575 HG22 ILE X 305      -2.345  -6.209 -37.226  0.00  0.00           H
ATOM   4576 HG23 ILE X 305      -3.041  -4.662 -36.903  0.00  0.00           H
ATOM   4577  CG1 ILE X 305      -5.754  -5.459 -37.110  0.00  0.00           C
ATOM   4578 HG12 ILE X 305      -5.496  -4.402 -37.052  0.00  0.00           H
ATOM   4579 HG13 ILE X 305      -6.555  -5.499 -37.848  0.00  0.00           H
ATOM   4580  CD1 ILE X 305      -6.237  -6.023 -35.772  0.00  0.00           C
ATOM   4581 HD11 ILE X 305      -5.336  -6.121 -35.167  0.00  0.00           H
ATOM   4582 HD12 ILE X 305      -7.057  -5.469 -35.314  0.00  0.00           H
ATOM   4583 HD13 ILE X 305      -6.721  -6.960 -36.048  0.00  0.00           H
ATOM   4584  C   ILE X 305      -3.126  -6.174 -39.796  0.00  0.00           C
ATOM   4585  O   ILE X 305      -2.420  -5.374 -40.410  0.00  0.00           O
ATOM   4586  N   SER X 306      -2.771  -7.498 -40.016  0.00  0.00           N
ATOM   4587  H   SER X 306      -3.392  -8.238 -39.721  0.00  0.00           H
ATOM   4588  CA  SER X 306      -1.549  -7.856 -40.647  0.00  0.00           C
ATOM   4589  HA  SER X 306      -0.749  -7.450 -40.027  0.00  0.00           H
ATOM   4590  CB  SER X 306      -1.511  -9.414 -40.667  0.00  0.00           C
ATOM   4591  HB2 SER X 306      -2.507  -9.797 -40.891  0.00  0.00           H
ATOM   4592  HB3 SER X 306      -0.824  -9.746 -41.445  0.00  0.00           H
ATOM   4593  OG  SER X 306      -1.189  -9.838 -39.297  0.00  0.00           O
ATOM   4594  HG  SER X 306      -1.393 -10.776 -39.272  0.00  0.00           H
ATOM   4595  C   SER X 306      -1.338  -7.277 -42.101  0.00  0.00           C
ATOM   4596  O   SER X 306      -0.184  -6.974 -42.472  0.00  0.00           O
ATOM   4597  N   ARG X 307      -2.396  -7.193 -42.935  0.00  0.00           N
ATOM   4598  H   ARG X 307      -3.242  -7.648 -42.624  0.00  0.00           H
ATOM   4599  CA  ARG X 307      -2.447  -6.476 -44.243  0.00  0.00           C
ATOM   4600  HA  ARG X 307      -1.533  -6.608 -44.821  0.00  0.00           H
ATOM   4601  CB  ARG X 307      -3.582  -7.163 -45.045  0.00  0.00           C
ATOM   4602  HB2 ARG X 307      -4.550  -7.091 -44.548  0.00  0.00           H
ATOM   4603  HB3 ARG X 307      -3.879  -6.591 -45.924  0.00  0.00           H
ATOM   4604  CG  ARG X 307      -3.271  -8.542 -45.531  0.00  0.00           C
ATOM   4605  HG2 ARG X 307      -2.745  -8.377 -46.472  0.00  0.00           H
ATOM   4606  HG3 ARG X 307      -2.471  -8.966 -44.924  0.00  0.00           H
ATOM   4607  CD  ARG X 307      -4.512  -9.461 -45.749  0.00  0.00           C
ATOM   4608  HD2 ARG X 307      -5.027  -9.491 -44.790  0.00  0.00           H
ATOM   4609  HD3 ARG X 307      -5.117  -9.103 -46.582  0.00  0.00           H
ATOM   4610  NE  ARG X 307      -4.108 -10.878 -45.936  0.00  0.00           N
ATOM   4611  HE  ARG X 307      -4.089 -11.535 -45.170  0.00  0.00           H
ATOM   4612  CZ  ARG X 307      -3.948 -11.443 -47.182  0.00  0.00           C
ATOM   4613  NH1 ARG X 307      -3.951 -10.789 -48.275  0.00  0.00           N
ATOM   4614 HH11 ARG X 307      -3.979  -9.780 -48.311  0.00  0.00           H
ATOM   4615 HH12 ARG X 307      -3.822 -11.289 -49.144  0.00  0.00           H
ATOM   4616  NH2 ARG X 307      -3.609 -12.667 -47.367  0.00  0.00           N
ATOM   4617 HH21 ARG X 307      -3.563 -13.295 -46.577  0.00  0.00           H
ATOM   4618 HH22 ARG X 307      -3.552 -12.837 -48.361  0.00  0.00           H
ATOM   4619  C   ARG X 307      -2.648  -4.933 -44.164  0.00  0.00           C
ATOM   4620  O   ARG X 307      -2.236  -4.252 -45.103  0.00  0.00           O
ATOM   4621  N   PHE X 308      -3.130  -4.270 -43.066  0.00  0.00           N
ATOM   4622  H   PHE X 308      -3.551  -4.711 -42.261  0.00  0.00           H
ATOM   4623  CA  PHE X 308      -2.970  -2.813 -42.825  0.00  0.00           C
ATOM   4624  HA  PHE X 308      -3.216  -2.418 -43.810  0.00  0.00           H
ATOM   4625  CB  PHE X 308      -4.119  -2.201 -41.886  0.00  0.00           C
ATOM   4626  HB2 PHE X 308      -4.281  -2.941 -41.102  0.00  0.00           H
ATOM   4627  HB3 PHE X 308      -3.664  -1.366 -41.353  0.00  0.00           H
ATOM   4628  CG  PHE X 308      -5.356  -1.663 -42.505  0.00  0.00           C
ATOM   4629  CD1 PHE X 308      -6.229  -2.592 -43.152  0.00  0.00           C
ATOM   4630  HD1 PHE X 308      -6.029  -3.654 -43.175  0.00  0.00           H
ATOM   4631  CE1 PHE X 308      -7.343  -2.155 -43.929  0.00  0.00           C
ATOM   4632  HE1 PHE X 308      -8.024  -2.817 -44.443  0.00  0.00           H
ATOM   4633  CZ  PHE X 308      -7.530  -0.758 -44.095  0.00  0.00           C
ATOM   4634  HZ  PHE X 308      -8.386  -0.446 -44.674  0.00  0.00           H
ATOM   4635  CE2 PHE X 308      -6.581   0.155 -43.542  0.00  0.00           C
ATOM   4636  HE2 PHE X 308      -6.561   1.211 -43.766  0.00  0.00           H
ATOM   4637  CD2 PHE X 308      -5.457  -0.314 -42.819  0.00  0.00           C
ATOM   4638  HD2 PHE X 308      -4.762   0.416 -42.431  0.00  0.00           H
ATOM   4639  C   PHE X 308      -1.552  -2.445 -42.352  0.00  0.00           C
ATOM   4640  O   PHE X 308      -1.115  -1.368 -42.675  0.00  0.00           O
ATOM   4641  N   LEU X 309      -0.878  -3.289 -41.559  0.00  0.00           N
ATOM   4642  H   LEU X 309      -1.325  -4.178 -41.383  0.00  0.00           H
ATOM   4643  CA  LEU X 309       0.518  -3.159 -41.159  0.00  0.00           C
ATOM   4644  HA  LEU X 309       0.688  -2.084 -41.092  0.00  0.00           H
ATOM   4645  CB  LEU X 309       0.854  -3.750 -39.721  0.00  0.00           C
ATOM   4646  HB2 LEU X 309       0.691  -4.828 -39.751  0.00  0.00           H
ATOM   4647  HB3 LEU X 309       1.917  -3.579 -39.553  0.00  0.00           H
ATOM   4648  CG  LEU X 309       0.011  -3.313 -38.515  0.00  0.00           C
ATOM   4649  HG  LEU X 309      -1.051  -3.499 -38.675  0.00  0.00           H
ATOM   4650  CD1 LEU X 309       0.338  -4.026 -37.124  0.00  0.00           C
ATOM   4651 HD11 LEU X 309       0.469  -5.099 -37.261  0.00  0.00           H
ATOM   4652 HD12 LEU X 309       1.313  -3.705 -36.756  0.00  0.00           H
ATOM   4653 HD13 LEU X 309      -0.420  -3.828 -36.366  0.00  0.00           H
ATOM   4654  CD2 LEU X 309       0.184  -1.786 -38.261  0.00  0.00           C
ATOM   4655 HD21 LEU X 309      -0.336  -1.446 -37.365  0.00  0.00           H
ATOM   4656 HD22 LEU X 309       1.247  -1.572 -38.151  0.00  0.00           H
ATOM   4657 HD23 LEU X 309      -0.332  -1.265 -39.068  0.00  0.00           H
ATOM   4658  C   LEU X 309       1.563  -3.610 -42.213  0.00  0.00           C
ATOM   4659  O   LEU X 309       2.738  -3.260 -42.191  0.00  0.00           O
ATOM   4660  N   GLU X 310       1.109  -4.356 -43.214  0.00  0.00           N
ATOM   4661  H   GLU X 310       0.235  -4.860 -43.161  0.00  0.00           H
ATOM   4662  CA  GLU X 310       1.972  -4.867 -44.293  0.00  0.00           C
ATOM   4663  HA  GLU X 310       1.397  -5.472 -44.994  0.00  0.00           H
ATOM   4664  CB  GLU X 310       2.448  -3.739 -45.248  0.00  0.00           C
ATOM   4665  HB2 GLU X 310       3.264  -3.164 -44.812  0.00  0.00           H
ATOM   4666  HB3 GLU X 310       2.943  -4.107 -46.147  0.00  0.00           H
ATOM   4667  CG  GLU X 310       1.285  -2.876 -45.723  0.00  0.00           C
ATOM   4668  HG2 GLU X 310       0.807  -3.365 -46.572  0.00  0.00           H
ATOM   4669  HG3 GLU X 310       0.642  -2.708 -44.859  0.00  0.00           H
ATOM   4670  CD  GLU X 310       1.919  -1.555 -46.240  0.00  0.00           C
ATOM   4671  OE1 GLU X 310       2.564  -1.600 -47.300  0.00  0.00           O
ATOM   4672  OE2 GLU X 310       1.773  -0.496 -45.596  0.00  0.00           O
ATOM   4673  C   GLU X 310       3.130  -5.831 -43.873  0.00  0.00           C
ATOM   4674  O   GLU X 310       4.074  -6.103 -44.645  0.00  0.00           O
ATOM   4675  N   SER X 311       3.040  -6.387 -42.681  0.00  0.00           N
ATOM   4676  H   SER X 311       2.222  -6.058 -42.189  0.00  0.00           H
ATOM   4677  CA  SER X 311       3.921  -7.416 -42.094  0.00  0.00           C
ATOM   4678  HA  SER X 311       4.517  -7.963 -42.824  0.00  0.00           H
ATOM   4679  CB  SER X 311       4.958  -6.671 -41.305  0.00  0.00           C
ATOM   4680  HB2 SER X 311       5.413  -5.936 -41.969  0.00  0.00           H
ATOM   4681  HB3 SER X 311       4.545  -6.200 -40.414  0.00  0.00           H
ATOM   4682  OG  SER X 311       6.022  -7.550 -40.981  0.00  0.00           O
ATOM   4683  HG  SER X 311       6.801  -7.000 -40.871  0.00  0.00           H
ATOM   4684  C   SER X 311       3.112  -8.440 -41.254  0.00  0.00           C
ATOM   4685  O   SER X 311       2.230  -8.048 -40.538  0.00  0.00           O
ATOM   4686  N   ASN X 312       3.535  -9.734 -41.302  0.00  0.00           N
ATOM   4687  H   ASN X 312       4.217  -9.930 -42.021  0.00  0.00           H
ATOM   4688  CA  ASN X 312       2.946 -10.771 -40.463  0.00  0.00           C
ATOM   4689  HA  ASN X 312       1.865 -10.647 -40.530  0.00  0.00           H
ATOM   4690  CB  ASN X 312       3.406 -12.129 -40.983  0.00  0.00           C
ATOM   4691  HB2 ASN X 312       4.482 -12.064 -41.149  0.00  0.00           H
ATOM   4692  HB3 ASN X 312       3.110 -12.894 -40.265  0.00  0.00           H
ATOM   4693  CG  ASN X 312       2.695 -12.532 -42.259  0.00  0.00           C
ATOM   4694  OD1 ASN X 312       1.510 -12.410 -42.259  0.00  0.00           O
ATOM   4695  ND2 ASN X 312       3.280 -12.936 -43.320  0.00  0.00           N
ATOM   4696 HD21 ASN X 312       2.799 -13.251 -44.150  0.00  0.00           H
ATOM   4697 HD22 ASN X 312       4.280 -13.062 -43.244  0.00  0.00           H
ATOM   4698  C   ASN X 312       3.208 -10.577 -38.995  0.00  0.00           C
ATOM   4699  O   ASN X 312       4.163  -9.782 -38.663  0.00  0.00           O
ATOM   4700  N   PRO X 313       2.454 -11.256 -38.054  0.00  0.00           N
ATOM   4701  CD  PRO X 313       1.206 -11.967 -38.260  0.00  0.00           C
ATOM   4702  HD2 PRO X 313       1.355 -12.999 -38.575  0.00  0.00           H
ATOM   4703  HD3 PRO X 313       0.731 -11.360 -39.030  0.00  0.00           H
ATOM   4704  CG  PRO X 313       0.374 -11.889 -36.959  0.00  0.00           C
ATOM   4705  HG2 PRO X 313      -0.145 -12.820 -36.731  0.00  0.00           H
ATOM   4706  HG3 PRO X 313      -0.338 -11.064 -36.953  0.00  0.00           H
ATOM   4707  CB  PRO X 313       1.478 -11.553 -35.846  0.00  0.00           C
ATOM   4708  HB2 PRO X 313       1.549 -12.412 -35.179  0.00  0.00           H
ATOM   4709  HB3 PRO X 313       1.163 -10.634 -35.351  0.00  0.00           H
ATOM   4710  CA  PRO X 313       2.750 -11.239 -36.600  0.00  0.00           C
ATOM   4711  HA  PRO X 313       3.069 -10.239 -36.306  0.00  0.00           H
ATOM   4712  C   PRO X 313       3.829 -12.210 -36.156  0.00  0.00           C
ATOM   4713  O   PRO X 313       4.211 -13.260 -36.716  0.00  0.00           O
ATOM   4714  N   VAL X 314       4.298 -11.920 -34.957  0.00  0.00           N
ATOM   4715  H   VAL X 314       3.979 -11.046 -34.565  0.00  0.00           H
ATOM   4716  CA  VAL X 314       4.948 -12.865 -34.047  0.00  0.00           C
ATOM   4717  HA  VAL X 314       5.102 -13.799 -34.587  0.00  0.00           H
ATOM   4718  CB  VAL X 314       6.365 -12.360 -33.575  0.00  0.00           C
ATOM   4719  HB  VAL X 314       6.737 -13.103 -32.869  0.00  0.00           H
ATOM   4720  CG1 VAL X 314       7.439 -12.278 -34.713  0.00  0.00           C
ATOM   4721 HG11 VAL X 314       7.091 -11.645 -35.530  0.00  0.00           H
ATOM   4722 HG12 VAL X 314       8.388 -11.936 -34.301  0.00  0.00           H
ATOM   4723 HG13 VAL X 314       7.453 -13.275 -35.154  0.00  0.00           H
ATOM   4724  CG2 VAL X 314       6.346 -10.964 -32.867  0.00  0.00           C
ATOM   4725 HG21 VAL X 314       7.350 -10.734 -32.510  0.00  0.00           H
ATOM   4726 HG22 VAL X 314       6.182 -10.095 -33.504  0.00  0.00           H
ATOM   4727 HG23 VAL X 314       5.546 -10.992 -32.127  0.00  0.00           H
ATOM   4728  C   VAL X 314       4.022 -13.035 -32.837  0.00  0.00           C
ATOM   4729  O   VAL X 314       3.247 -12.156 -32.418  0.00  0.00           O
ATOM   4730  N   MET X 315       4.090 -14.216 -32.274  0.00  0.00           N
ATOM   4731  H   MET X 315       4.763 -14.847 -32.686  0.00  0.00           H
ATOM   4732  CA  MET X 315       3.454 -14.712 -31.025  0.00  0.00           C
ATOM   4733  HA  MET X 315       2.928 -13.827 -30.666  0.00  0.00           H
ATOM   4734  CB  MET X 315       2.446 -15.854 -31.328  0.00  0.00           C
ATOM   4735  HB2 MET X 315       2.114 -15.763 -32.362  0.00  0.00           H
ATOM   4736  HB3 MET X 315       3.015 -16.760 -31.122  0.00  0.00           H
ATOM   4737  CG  MET X 315       1.197 -15.788 -30.390  0.00  0.00           C
ATOM   4738  HG2 MET X 315       0.875 -14.758 -30.543  0.00  0.00           H
ATOM   4739  HG3 MET X 315       0.391 -16.410 -30.779  0.00  0.00           H
ATOM   4740  SD  MET X 315       1.492 -16.040 -28.617  0.00  0.00           S
ATOM   4741  CE  MET X 315       2.181 -17.731 -28.458  0.00  0.00           C
ATOM   4742  HE1 MET X 315       1.563 -18.570 -28.775  0.00  0.00           H
ATOM   4743  HE2 MET X 315       3.038 -17.752 -29.132  0.00  0.00           H
ATOM   4744  HE3 MET X 315       2.419 -17.812 -27.398  0.00  0.00           H
ATOM   4745  C   MET X 315       4.497 -15.043 -29.947  0.00  0.00           C
ATOM   4746  O   MET X 315       5.391 -15.815 -30.186  0.00  0.00           O
ATOM   4747  N   ILE X 316       4.494 -14.340 -28.844  0.00  0.00           N
ATOM   4748  H   ILE X 316       3.676 -13.763 -28.710  0.00  0.00           H
ATOM   4749  CA  ILE X 316       5.546 -14.361 -27.789  0.00  0.00           C
ATOM   4750  HA  ILE X 316       6.156 -15.252 -27.943  0.00  0.00           H
ATOM   4751  CB  ILE X 316       6.417 -13.083 -27.890  0.00  0.00           C
ATOM   4752  HB  ILE X 316       5.731 -12.295 -27.579  0.00  0.00           H
ATOM   4753  CG2 ILE X 316       7.386 -13.142 -26.683  0.00  0.00           C
ATOM   4754 HG21 ILE X 316       6.869 -13.124 -25.724  0.00  0.00           H
ATOM   4755 HG22 ILE X 316       8.174 -13.889 -26.781  0.00  0.00           H
ATOM   4756 HG23 ILE X 316       7.915 -12.189 -26.712  0.00  0.00           H
ATOM   4757  CG1 ILE X 316       7.092 -12.922 -29.248  0.00  0.00           C
ATOM   4758 HG12 ILE X 316       7.862 -13.689 -29.343  0.00  0.00           H
ATOM   4759 HG13 ILE X 316       6.307 -13.025 -29.997  0.00  0.00           H
ATOM   4760  CD1 ILE X 316       7.670 -11.522 -29.336  0.00  0.00           C
ATOM   4761 HD11 ILE X 316       6.864 -10.835 -29.594  0.00  0.00           H
ATOM   4762 HD12 ILE X 316       8.306 -11.388 -28.460  0.00  0.00           H
ATOM   4763 HD13 ILE X 316       8.362 -11.487 -30.178  0.00  0.00           H
ATOM   4764  C   ILE X 316       4.808 -14.513 -26.455  0.00  0.00           C
ATOM   4765  O   ILE X 316       3.776 -13.903 -26.179  0.00  0.00           O
ATOM   4766  N   ASP X 317       5.384 -15.285 -25.522  0.00  0.00           N
ATOM   4767  H   ASP X 317       6.177 -15.824 -25.839  0.00  0.00           H
ATOM   4768  CA  ASP X 317       4.871 -15.711 -24.194  0.00  0.00           C
ATOM   4769  HA  ASP X 317       3.994 -15.076 -24.069  0.00  0.00           H
ATOM   4770  CB  ASP X 317       4.280 -17.173 -24.102  0.00  0.00           C
ATOM   4771  HB2 ASP X 317       3.800 -17.410 -25.052  0.00  0.00           H
ATOM   4772  HB3 ASP X 317       5.081 -17.907 -24.011  0.00  0.00           H
ATOM   4773  CG  ASP X 317       3.370 -17.413 -22.911  0.00  0.00           C
ATOM   4774  OD1 ASP X 317       3.524 -16.736 -21.865  0.00  0.00           O
ATOM   4775  OD2 ASP X 317       2.524 -18.307 -22.991  0.00  0.00           O
ATOM   4776  C   ASP X 317       5.853 -15.262 -23.144  0.00  0.00           C
ATOM   4777  O   ASP X 317       6.969 -15.787 -23.022  0.00  0.00           O
ATOM   4778  N   ALA X 318       5.336 -14.512 -22.150  0.00  0.00           N
ATOM   4779  H   ALA X 318       4.359 -14.290 -22.274  0.00  0.00           H
ATOM   4780  CA  ALA X 318       6.055 -14.043 -20.981  0.00  0.00           C
ATOM   4781  HA  ALA X 318       6.916 -13.465 -21.315  0.00  0.00           H
ATOM   4782  CB  ALA X 318       5.164 -13.130 -20.204  0.00  0.00           C
ATOM   4783  HB1 ALA X 318       4.776 -12.356 -20.866  0.00  0.00           H
ATOM   4784  HB2 ALA X 318       4.295 -13.697 -19.871  0.00  0.00           H
ATOM   4785  HB3 ALA X 318       5.687 -12.728 -19.336  0.00  0.00           H
ATOM   4786  C   ALA X 318       6.568 -15.149 -20.058  0.00  0.00           C
ATOM   4787  O   ALA X 318       7.486 -14.816 -19.250  0.00  0.00           O
ATOM   4788  N   LYS X 319       6.087 -16.403 -20.086  0.00  0.00           N
ATOM   4789  H   LYS X 319       5.387 -16.659 -20.768  0.00  0.00           H
ATOM   4790  CA  LYS X 319       6.519 -17.509 -19.189  0.00  0.00           C
ATOM   4791  HA  LYS X 319       6.207 -17.155 -18.206  0.00  0.00           H
ATOM   4792  CB  LYS X 319       5.685 -18.760 -19.474  0.00  0.00           C
ATOM   4793  HB2 LYS X 319       5.738 -19.433 -18.617  0.00  0.00           H
ATOM   4794  HB3 LYS X 319       4.641 -18.481 -19.615  0.00  0.00           H
ATOM   4795  CG  LYS X 319       6.084 -19.607 -20.711  0.00  0.00           C
ATOM   4796  HG2 LYS X 319       5.959 -18.898 -21.529  0.00  0.00           H
ATOM   4797  HG3 LYS X 319       7.095 -19.999 -20.600  0.00  0.00           H
ATOM   4798  CD  LYS X 319       5.078 -20.664 -21.031  0.00  0.00           C
ATOM   4799  HD2 LYS X 319       4.937 -21.347 -20.193  0.00  0.00           H
ATOM   4800  HD3 LYS X 319       4.119 -20.146 -21.025  0.00  0.00           H
ATOM   4801  CE  LYS X 319       5.239 -21.387 -22.384  0.00  0.00           C
ATOM   4802  HE2 LYS X 319       4.452 -22.138 -22.465  0.00  0.00           H
ATOM   4803  HE3 LYS X 319       5.126 -20.583 -23.111  0.00  0.00           H
ATOM   4804  NZ  LYS X 319       6.501 -22.200 -22.445  0.00  0.00           N
ATOM   4805  HZ1 LYS X 319       6.641 -22.535 -23.387  0.00  0.00           H
ATOM   4806  HZ2 LYS X 319       7.359 -21.681 -22.323  0.00  0.00           H
ATOM   4807  HZ3 LYS X 319       6.578 -23.010 -21.848  0.00  0.00           H
ATOM   4808  C   LYS X 319       7.970 -17.920 -19.049  0.00  0.00           C
ATOM   4809  O   LYS X 319       8.357 -18.249 -17.896  0.00  0.00           O
ATOM   4810  N   GLU X 320       8.841 -17.697 -20.036  0.00  0.00           N
ATOM   4811  H   GLU X 320       8.397 -17.254 -20.827  0.00  0.00           H
ATOM   4812  CA  GLU X 320      10.299 -17.791 -19.972  0.00  0.00           C
ATOM   4813  HA  GLU X 320      10.531 -18.729 -19.468  0.00  0.00           H
ATOM   4814  CB  GLU X 320      10.813 -17.874 -21.447  0.00  0.00           C
ATOM   4815  HB2 GLU X 320      10.668 -16.914 -21.944  0.00  0.00           H
ATOM   4816  HB3 GLU X 320      11.885 -18.068 -21.455  0.00  0.00           H
ATOM   4817  CG  GLU X 320      10.179 -18.898 -22.325  0.00  0.00           C
ATOM   4818  HG2 GLU X 320       9.171 -18.533 -22.523  0.00  0.00           H
ATOM   4819  HG3 GLU X 320      10.864 -19.037 -23.162  0.00  0.00           H
ATOM   4820  CD  GLU X 320       9.907 -20.341 -21.789  0.00  0.00           C
ATOM   4821  OE1 GLU X 320       9.027 -21.065 -22.249  0.00  0.00           O
ATOM   4822  OE2 GLU X 320      10.727 -20.755 -20.998  0.00  0.00           O
ATOM   4823  C   GLU X 320      10.991 -16.626 -19.264  0.00  0.00           C
ATOM   4824  O   GLU X 320      12.066 -16.912 -18.766  0.00  0.00           O
ATOM   4825  N   VAL X 321      10.452 -15.425 -19.181  0.00  0.00           N
ATOM   4826  H   VAL X 321       9.488 -15.369 -19.477  0.00  0.00           H
ATOM   4827  CA  VAL X 321      11.095 -14.263 -18.550  0.00  0.00           C
ATOM   4828  HA  VAL X 321      12.141 -14.419 -18.283  0.00  0.00           H
ATOM   4829  CB  VAL X 321      11.208 -13.167 -19.660  0.00  0.00           C
ATOM   4830  HB  VAL X 321      11.632 -12.261 -19.228  0.00  0.00           H
ATOM   4831  CG1 VAL X 321      12.233 -13.504 -20.727  0.00  0.00           C
ATOM   4832 HG11 VAL X 321      11.847 -14.257 -21.414  0.00  0.00           H
ATOM   4833 HG12 VAL X 321      12.449 -12.553 -21.214  0.00  0.00           H
ATOM   4834 HG13 VAL X 321      13.137 -13.924 -20.284  0.00  0.00           H
ATOM   4835  CG2 VAL X 321       9.886 -12.736 -20.252  0.00  0.00           C
ATOM   4836 HG21 VAL X 321       9.627 -13.538 -20.943  0.00  0.00           H
ATOM   4837 HG22 VAL X 321       9.129 -12.464 -19.516  0.00  0.00           H
ATOM   4838 HG23 VAL X 321      10.123 -11.907 -20.919  0.00  0.00           H
ATOM   4839  C   VAL X 321      10.369 -13.722 -17.334  0.00  0.00           C
ATOM   4840  O   VAL X 321      10.786 -12.675 -16.797  0.00  0.00           O
ATOM   4841  N   SER X 322       9.319 -14.522 -16.866  0.00  0.00           N
ATOM   4842  H   SER X 322       9.148 -15.430 -17.276  0.00  0.00           H
ATOM   4843  CA  SER X 322       8.502 -14.103 -15.687  0.00  0.00           C
ATOM   4844  HA  SER X 322       9.120 -13.618 -14.931  0.00  0.00           H
ATOM   4845  CB  SER X 322       7.438 -13.099 -16.192  0.00  0.00           C
ATOM   4846  HB2 SER X 322       6.966 -12.677 -15.304  0.00  0.00           H
ATOM   4847  HB3 SER X 322       7.973 -12.285 -16.681  0.00  0.00           H
ATOM   4848  OG  SER X 322       6.441 -13.681 -17.097  0.00  0.00           O
ATOM   4849  HG  SER X 322       6.917 -14.011 -17.863  0.00  0.00           H
ATOM   4850  C   SER X 322       7.810 -15.234 -15.043  0.00  0.00           C
ATOM   4851  O   SER X 322       7.689 -16.277 -15.700  0.00  0.00           O
ATOM   4852  N   ALA X 323       7.317 -14.999 -13.857  0.00  0.00           N
ATOM   4853  H   ALA X 323       7.635 -14.163 -13.389  0.00  0.00           H
ATOM   4854  CA  ALA X 323       6.375 -15.838 -13.162  0.00  0.00           C
ATOM   4855  HA  ALA X 323       6.791 -16.845 -13.128  0.00  0.00           H
ATOM   4856  CB  ALA X 323       6.363 -15.226 -11.781  0.00  0.00           C
ATOM   4857  HB1 ALA X 323       5.723 -15.832 -11.139  0.00  0.00           H
ATOM   4858  HB2 ALA X 323       7.341 -15.013 -11.351  0.00  0.00           H
ATOM   4859  HB3 ALA X 323       5.866 -14.259 -11.851  0.00  0.00           H
ATOM   4860  C   ALA X 323       4.926 -15.859 -13.778  0.00  0.00           C
ATOM   4861  O   ALA X 323       3.970 -16.202 -13.015  0.00  0.00           O
ATOM   4862  N   ALA X 324       4.707 -15.455 -15.072  0.00  0.00           N
ATOM   4863  H   ALA X 324       5.501 -15.275 -15.671  0.00  0.00           H
ATOM   4864  CA  ALA X 324       3.408 -15.347 -15.622  0.00  0.00           C
ATOM   4865  HA  ALA X 324       2.876 -16.082 -15.018  0.00  0.00           H
ATOM   4866  CB  ALA X 324       2.884 -14.001 -15.343  0.00  0.00           C
ATOM   4867  HB1 ALA X 324       2.776 -13.971 -14.259  0.00  0.00           H
ATOM   4868  HB2 ALA X 324       3.519 -13.239 -15.796  0.00  0.00           H
ATOM   4869  HB3 ALA X 324       1.871 -13.807 -15.696  0.00  0.00           H
ATOM   4870  C   ALA X 324       3.288 -15.842 -17.084  0.00  0.00           C
ATOM   4871  O   ALA X 324       3.937 -15.412 -18.002  0.00  0.00           O
ATOM   4872  N   HIE X 325       2.385 -16.771 -17.235  0.00  0.00           N
ATOM   4873  H   HIE X 325       1.796 -16.948 -16.433  0.00  0.00           H
ATOM   4874  CA  HIE X 325       1.913 -17.254 -18.587  0.00  0.00           C
ATOM   4875  HA  HIE X 325       2.740 -17.488 -19.258  0.00  0.00           H
ATOM   4876  CB  HIE X 325       1.052 -18.567 -18.407  0.00  0.00           C
ATOM   4877  HB2 HIE X 325       0.532 -18.428 -17.459  0.00  0.00           H
ATOM   4878  HB3 HIE X 325       0.360 -18.701 -19.239  0.00  0.00           H
ATOM   4879  CG  HIE X 325       1.860 -19.851 -18.235  0.00  0.00           C
ATOM   4880  ND1 HIE X 325       2.673 -20.123 -17.216  0.00  0.00           N
ATOM   4881  CE1 HIE X 325       3.152 -21.354 -17.427  0.00  0.00           C
ATOM   4882  HE1 HIE X 325       4.024 -21.773 -16.948  0.00  0.00           H
ATOM   4883  NE2 HIE X 325       2.688 -21.893 -18.584  0.00  0.00           N
ATOM   4884  HE2 HIE X 325       2.908 -22.813 -18.936  0.00  0.00           H
ATOM   4885  CD2 HIE X 325       1.819 -20.928 -19.080  0.00  0.00           C
ATOM   4886  HD2 HIE X 325       1.172 -20.957 -19.944  0.00  0.00           H
ATOM   4887  C   HIE X 325       1.006 -16.151 -19.228  0.00  0.00           C
ATOM   4888  O   HIE X 325       0.010 -15.811 -18.550  0.00  0.00           O
ATOM   4889  N   ARG X 326       1.303 -15.640 -20.363  0.00  0.00           N
ATOM   4890  H   ARG X 326       2.096 -15.930 -20.917  0.00  0.00           H
ATOM   4891  CA  ARG X 326       0.675 -14.441 -20.910  0.00  0.00           C
ATOM   4892  HA  ARG X 326      -0.413 -14.512 -20.884  0.00  0.00           H
ATOM   4893  CB  ARG X 326       1.137 -13.210 -20.149  0.00  0.00           C
ATOM   4894  HB2 ARG X 326       1.187 -13.551 -19.115  0.00  0.00           H
ATOM   4895  HB3 ARG X 326       2.155 -12.960 -20.446  0.00  0.00           H
ATOM   4896  CG  ARG X 326       0.271 -11.846 -20.111  0.00  0.00           C
ATOM   4897  HG2 ARG X 326       0.564 -11.387 -19.167  0.00  0.00           H
ATOM   4898  HG3 ARG X 326       0.558 -11.144 -20.894  0.00  0.00           H
ATOM   4899  CD  ARG X 326      -1.249 -12.114 -20.100  0.00  0.00           C
ATOM   4900  HD2 ARG X 326      -1.721 -11.162 -19.858  0.00  0.00           H
ATOM   4901  HD3 ARG X 326      -1.652 -12.520 -21.028  0.00  0.00           H
ATOM   4902  NE  ARG X 326      -1.534 -13.050 -19.041  0.00  0.00           N
ATOM   4903  HE  ARG X 326      -1.295 -14.014 -19.228  0.00  0.00           H
ATOM   4904  CZ  ARG X 326      -1.878 -12.967 -17.767  0.00  0.00           C
ATOM   4905  NH1 ARG X 326      -1.946 -11.809 -17.224  0.00  0.00           N
ATOM   4906 HH11 ARG X 326      -1.830 -10.995 -17.810  0.00  0.00           H
ATOM   4907 HH12 ARG X 326      -2.037 -11.692 -16.224  0.00  0.00           H
ATOM   4908  NH2 ARG X 326      -2.098 -14.028 -17.032  0.00  0.00           N
ATOM   4909 HH21 ARG X 326      -1.922 -14.876 -17.551  0.00  0.00           H
ATOM   4910 HH22 ARG X 326      -2.511 -13.925 -16.116  0.00  0.00           H
ATOM   4911  C   ARG X 326       0.959 -14.250 -22.403  0.00  0.00           C
ATOM   4912  O   ARG X 326       1.634 -13.275 -22.799  0.00  0.00           O
ATOM   4913  N   ALA X 327       0.544 -15.170 -23.256  0.00  0.00           N
ATOM   4914  H   ALA X 327       0.153 -16.052 -22.957  0.00  0.00           H
ATOM   4915  CA  ALA X 327       0.627 -15.062 -24.702  0.00  0.00           C
ATOM   4916  HA  ALA X 327       1.638 -15.147 -25.099  0.00  0.00           H
ATOM   4917  CB  ALA X 327      -0.114 -16.251 -25.273  0.00  0.00           C
ATOM   4918  HB1 ALA X 327      -1.164 -16.355 -25.000  0.00  0.00           H
ATOM   4919  HB2 ALA X 327      -0.204 -16.224 -26.359  0.00  0.00           H
ATOM   4920  HB3 ALA X 327       0.386 -17.115 -24.835  0.00  0.00           H
ATOM   4921  C   ALA X 327      -0.046 -13.795 -25.302  0.00  0.00           C
ATOM   4922  O   ALA X 327      -1.121 -13.377 -24.950  0.00  0.00           O
ATOM   4923  N   ARG X 328       0.668 -13.173 -26.183  0.00  0.00           N
ATOM   4924  H   ARG X 328       1.636 -13.392 -26.367  0.00  0.00           H
ATOM   4925  CA  ARG X 328       0.417 -11.941 -26.957  0.00  0.00           C
ATOM   4926  HA  ARG X 328      -0.668 -11.836 -26.935  0.00  0.00           H
ATOM   4927  CB  ARG X 328       1.049 -10.767 -26.320  0.00  0.00           C
ATOM   4928  HB2 ARG X 328       2.137 -10.827 -26.284  0.00  0.00           H
ATOM   4929  HB3 ARG X 328       0.590  -9.921 -26.831  0.00  0.00           H
ATOM   4930  CG  ARG X 328       0.597 -10.488 -24.849  0.00  0.00           C
ATOM   4931  HG2 ARG X 328      -0.481 -10.338 -24.896  0.00  0.00           H
ATOM   4932  HG3 ARG X 328       0.725 -11.418 -24.295  0.00  0.00           H
ATOM   4933  CD  ARG X 328       1.303  -9.361 -24.154  0.00  0.00           C
ATOM   4934  HD2 ARG X 328       2.392  -9.408 -24.147  0.00  0.00           H
ATOM   4935  HD3 ARG X 328       1.119  -8.420 -24.671  0.00  0.00           H
ATOM   4936  NE  ARG X 328       0.888  -9.075 -22.806  0.00  0.00           N
ATOM   4937  HE  ARG X 328       1.457  -9.374 -22.027  0.00  0.00           H
ATOM   4938  CZ  ARG X 328      -0.203  -8.437 -22.416  0.00  0.00           C
ATOM   4939  NH1 ARG X 328      -1.185  -8.066 -23.202  0.00  0.00           N
ATOM   4940 HH11 ARG X 328      -1.120  -8.237 -24.195  0.00  0.00           H
ATOM   4941 HH12 ARG X 328      -1.974  -7.534 -22.862  0.00  0.00           H
ATOM   4942  NH2 ARG X 328      -0.313  -8.297 -21.105  0.00  0.00           N
ATOM   4943 HH21 ARG X 328       0.396  -8.635 -20.470  0.00  0.00           H
ATOM   4944 HH22 ARG X 328      -1.118  -7.797 -20.758  0.00  0.00           H
ATOM   4945  C   ARG X 328       0.831 -12.010 -28.368  0.00  0.00           C
ATOM   4946  O   ARG X 328       1.948 -12.439 -28.661  0.00  0.00           O
ATOM   4947  N   TYR X 329       0.088 -11.518 -29.331  0.00  0.00           N
ATOM   4948  H   TYR X 329      -0.825 -11.142 -29.115  0.00  0.00           H
ATOM   4949  CA  TYR X 329       0.572 -11.207 -30.660  0.00  0.00           C
ATOM   4950  HA  TYR X 329       1.339 -11.925 -30.950  0.00  0.00           H
ATOM   4951  CB  TYR X 329      -0.590 -11.231 -31.726  0.00  0.00           C
ATOM   4952  HB2 TYR X 329      -1.248 -10.394 -31.490  0.00  0.00           H
ATOM   4953  HB3 TYR X 329      -0.117 -10.937 -32.663  0.00  0.00           H
ATOM   4954  CG  TYR X 329      -1.285 -12.538 -32.003  0.00  0.00           C
ATOM   4955  CD1 TYR X 329      -0.555 -13.717 -32.530  0.00  0.00           C
ATOM   4956  HD1 TYR X 329       0.476 -13.561 -32.812  0.00  0.00           H
ATOM   4957  CE1 TYR X 329      -1.247 -14.889 -32.798  0.00  0.00           C
ATOM   4958  HE1 TYR X 329      -0.761 -15.706 -33.311  0.00  0.00           H
ATOM   4959  CZ  TYR X 329      -2.624 -14.980 -32.450  0.00  0.00           C
ATOM   4960  OH  TYR X 329      -3.264 -16.152 -32.664  0.00  0.00           O
ATOM   4961  HH  TYR X 329      -4.195 -16.008 -32.480  0.00  0.00           H
ATOM   4962  CE2 TYR X 329      -3.280 -13.851 -31.916  0.00  0.00           C
ATOM   4963  HE2 TYR X 329      -4.339 -13.865 -31.702  0.00  0.00           H
ATOM   4964  CD2 TYR X 329      -2.613 -12.622 -31.672  0.00  0.00           C
ATOM   4965  HD2 TYR X 329      -3.209 -11.783 -31.345  0.00  0.00           H
ATOM   4966  C   TYR X 329       1.289  -9.835 -30.687  0.00  0.00           C
ATOM   4967  O   TYR X 329       0.938  -8.899 -29.953  0.00  0.00           O
ATOM   4968  N   PHE X 330       2.401  -9.740 -31.478  0.00  0.00           N
ATOM   4969  H   PHE X 330       2.634 -10.540 -32.049  0.00  0.00           H
ATOM   4970  CA  PHE X 330       3.099  -8.486 -31.779  0.00  0.00           C
ATOM   4971  HA  PHE X 330       2.489  -7.649 -31.439  0.00  0.00           H
ATOM   4972  CB  PHE X 330       4.391  -8.354 -30.940  0.00  0.00           C
ATOM   4973  HB2 PHE X 330       5.169  -9.051 -31.249  0.00  0.00           H
ATOM   4974  HB3 PHE X 330       4.794  -7.364 -31.157  0.00  0.00           H
ATOM   4975  CG  PHE X 330       4.319  -8.599 -29.449  0.00  0.00           C
ATOM   4976  CD1 PHE X 330       4.074  -7.493 -28.539  0.00  0.00           C
ATOM   4977  HD1 PHE X 330       3.889  -6.473 -28.845  0.00  0.00           H
ATOM   4978  CE1 PHE X 330       4.163  -7.728 -27.162  0.00  0.00           C
ATOM   4979  HE1 PHE X 330       4.039  -6.918 -26.458  0.00  0.00           H
ATOM   4980  CZ  PHE X 330       4.279  -9.017 -26.704  0.00  0.00           C
ATOM   4981  HZ  PHE X 330       4.220  -9.263 -25.654  0.00  0.00           H
ATOM   4982  CE2 PHE X 330       4.324 -10.098 -27.609  0.00  0.00           C
ATOM   4983  HE2 PHE X 330       4.205 -11.062 -27.137  0.00  0.00           H
ATOM   4984  CD2 PHE X 330       4.289  -9.893 -28.992  0.00  0.00           C
ATOM   4985  HD2 PHE X 330       4.141 -10.739 -29.647  0.00  0.00           H
ATOM   4986  C   PHE X 330       3.410  -8.327 -33.307  0.00  0.00           C
ATOM   4987  O   PHE X 330       3.885  -9.242 -34.026  0.00  0.00           O
ATOM   4988  N   TRP X 331       3.350  -7.071 -33.707  0.00  0.00           N
ATOM   4989  H   TRP X 331       2.718  -6.435 -33.242  0.00  0.00           H
ATOM   4990  CA  TRP X 331       3.916  -6.669 -34.961  0.00  0.00           C
ATOM   4991  HA  TRP X 331       4.509  -7.433 -35.465  0.00  0.00           H
ATOM   4992  CB  TRP X 331       2.874  -6.123 -35.863  0.00  0.00           C
ATOM   4993  HB2 TRP X 331       2.533  -5.244 -35.316  0.00  0.00           H
ATOM   4994  HB3 TRP X 331       3.348  -5.912 -36.822  0.00  0.00           H
ATOM   4995  CG  TRP X 331       1.736  -6.974 -36.225  0.00  0.00           C
ATOM   4996  CD1 TRP X 331       1.538  -7.489 -37.500  0.00  0.00           C
ATOM   4997  HD1 TRP X 331       2.247  -7.438 -38.313  0.00  0.00           H
ATOM   4998  NE1 TRP X 331       0.409  -8.298 -37.571  0.00  0.00           N
ATOM   4999  HE1 TRP X 331       0.155  -8.829 -38.391  0.00  0.00           H
ATOM   5000  CE2 TRP X 331      -0.322  -8.156 -36.436  0.00  0.00           C
ATOM   5001  CZ2 TRP X 331      -1.599  -8.606 -36.164  0.00  0.00           C
ATOM   5002  HZ2 TRP X 331      -2.291  -8.989 -36.900  0.00  0.00           H
ATOM   5003  CH2 TRP X 331      -2.022  -8.462 -34.776  0.00  0.00           C
ATOM   5004  HH2 TRP X 331      -2.958  -8.887 -34.446  0.00  0.00           H
ATOM   5005  CZ3 TRP X 331      -1.199  -7.785 -33.849  0.00  0.00           C
ATOM   5006  HZ3 TRP X 331      -1.531  -7.600 -32.838  0.00  0.00           H
ATOM   5007  CE3 TRP X 331       0.067  -7.253 -34.181  0.00  0.00           C
ATOM   5008  HE3 TRP X 331       0.655  -6.734 -33.438  0.00  0.00           H
ATOM   5009  CD2 TRP X 331       0.553  -7.421 -35.514  0.00  0.00           C
ATOM   5010  C   TRP X 331       5.064  -5.679 -34.849  0.00  0.00           C
ATOM   5011  O   TRP X 331       4.873  -4.675 -34.124  0.00  0.00           O
ATOM   5012  N   GLY X 332       6.080  -5.810 -35.718  0.00  0.00           N
ATOM   5013  H   GLY X 332       6.155  -6.652 -36.270  0.00  0.00           H
ATOM   5014  CA  GLY X 332       6.996  -4.674 -35.918  0.00  0.00           C
ATOM   5015  HA2 GLY X 332       6.372  -3.789 -36.038  0.00  0.00           H
ATOM   5016  HA3 GLY X 332       7.537  -4.432 -35.003  0.00  0.00           H
ATOM   5017  C   GLY X 332       7.920  -4.737 -37.146  0.00  0.00           C
ATOM   5018  O   GLY X 332       8.308  -5.854 -37.583  0.00  0.00           O
ATOM   5019  N   ASN X 333       8.426  -3.567 -37.523  0.00  0.00           N
ATOM   5020  H   ASN X 333       8.054  -2.711 -37.139  0.00  0.00           H
ATOM   5021  CA  ASN X 333       9.640  -3.431 -38.362  0.00  0.00           C
ATOM   5022  HA  ASN X 333       9.653  -4.337 -38.968  0.00  0.00           H
ATOM   5023  CB  ASN X 333       9.427  -2.174 -39.239  0.00  0.00           C
ATOM   5024  HB2 ASN X 333      10.212  -2.374 -39.968  0.00  0.00           H
ATOM   5025  HB3 ASN X 333       8.416  -2.230 -39.645  0.00  0.00           H
ATOM   5026  CG  ASN X 333       9.700  -0.856 -38.588  0.00  0.00           C
ATOM   5027  OD1 ASN X 333       9.735  -0.677 -37.367  0.00  0.00           O
ATOM   5028  ND2 ASN X 333       9.930   0.139 -39.390  0.00  0.00           N
ATOM   5029 HD21 ASN X 333      10.223   1.003 -38.957  0.00  0.00           H
ATOM   5030 HD22 ASN X 333      10.105   0.011 -40.376  0.00  0.00           H
ATOM   5031  C   ASN X 333      10.962  -3.502 -37.625  0.00  0.00           C
ATOM   5032  O   ASN X 333      11.977  -3.365 -38.257  0.00  0.00           O
ATOM   5033  N   LEU X 334      10.957  -3.634 -36.272  0.00  0.00           N
ATOM   5034  H   LEU X 334      10.071  -3.763 -35.805  0.00  0.00           H
ATOM   5035  CA  LEU X 334      12.148  -3.907 -35.486  0.00  0.00           C
ATOM   5036  HA  LEU X 334      12.780  -3.068 -35.776  0.00  0.00           H
ATOM   5037  CB  LEU X 334      11.840  -3.935 -33.977  0.00  0.00           C
ATOM   5038  HB2 LEU X 334      11.056  -4.633 -33.684  0.00  0.00           H
ATOM   5039  HB3 LEU X 334      12.806  -4.245 -33.577  0.00  0.00           H
ATOM   5040  CG  LEU X 334      11.527  -2.539 -33.401  0.00  0.00           C
ATOM   5041  HG  LEU X 334      12.248  -1.799 -33.748  0.00  0.00           H
ATOM   5042  CD1 LEU X 334      10.065  -2.145 -33.678  0.00  0.00           C
ATOM   5043 HD11 LEU X 334       9.443  -3.025 -33.514  0.00  0.00           H
ATOM   5044 HD12 LEU X 334       9.626  -1.432 -32.980  0.00  0.00           H
ATOM   5045 HD13 LEU X 334      10.039  -1.783 -34.706  0.00  0.00           H
ATOM   5046  CD2 LEU X 334      11.634  -2.692 -31.933  0.00  0.00           C
ATOM   5047 HD21 LEU X 334      10.902  -3.422 -31.589  0.00  0.00           H
ATOM   5048 HD22 LEU X 334      12.694  -2.912 -31.807  0.00  0.00           H
ATOM   5049 HD23 LEU X 334      11.336  -1.697 -31.602  0.00  0.00           H
ATOM   5050  C   LEU X 334      12.817  -5.295 -35.936  0.00  0.00           C
ATOM   5051  O   LEU X 334      12.023  -6.261 -35.959  0.00  0.00           O
ATOM   5052  N   PRO X 335      14.146  -5.451 -36.097  0.00  0.00           N
ATOM   5053  CD  PRO X 335      15.024  -4.329 -36.155  0.00  0.00           C
ATOM   5054  HD2 PRO X 335      15.310  -3.924 -35.184  0.00  0.00           H
ATOM   5055  HD3 PRO X 335      14.649  -3.476 -36.720  0.00  0.00           H
ATOM   5056  CG  PRO X 335      16.262  -4.853 -36.885  0.00  0.00           C
ATOM   5057  HG2 PRO X 335      17.100  -4.447 -36.318  0.00  0.00           H
ATOM   5058  HG3 PRO X 335      16.324  -4.702 -37.962  0.00  0.00           H
ATOM   5059  CB  PRO X 335      16.303  -6.317 -36.501  0.00  0.00           C
ATOM   5060  HB2 PRO X 335      16.773  -6.314 -35.518  0.00  0.00           H
ATOM   5061  HB3 PRO X 335      16.705  -6.872 -37.349  0.00  0.00           H
ATOM   5062  CA  PRO X 335      14.840  -6.702 -36.292  0.00  0.00           C
[truncated: 157,768 more chars]
