# Supplementary material for: Structural insight into hierarchical DNMT3A autoinhibition and its dysregulation in disease
Source: Nat Commun. 2026 Feb 18;17:2901. doi: 10.1038/s41467-026-69563-1 (PMC13031684; doi:10.1038/s41467-026-69563-1)
Supplement: Supplementary file 3 — Supplementary Data 1 [file 41467_2026_69563_MOESM3_ESM.zip › MD_simulation/200nsDNMT3A_ADD_MTase_H3_Rep3.pdb]

CRYST1  109.715  147.290  188.218  90.00  90.00  90.00 P 1           1
ATOM      1  ZN  ZN3 X   3      -5.479 -29.943 -15.913  0.00  0.00          ZN
ATOM      2  ZN  ZN3 X   4      -2.338  31.979  15.670  0.00  0.00          ZN
ATOM      3  ZN  ZN3 X   5      -8.642  31.371  29.215  0.00  0.00          ZN
ATOM      4  ZN  ZN3 X   6      -4.499  31.184  38.964  0.00  0.00          ZN
ATOM      5  N   SAH X  14       6.227  -0.303  21.295  0.00  0.00           N
ATOM      6  H3  SAH X  14       6.179  -0.690  20.342  0.00  0.00           H
ATOM      7  H1  SAH X  14       5.604  -0.880  21.878  0.00  0.00           H
ATOM      8  H2  SAH X  14       7.171  -0.312  21.706  0.00  0.00           H
ATOM      9  CA  SAH X  14       5.745   1.207  21.141  0.00  0.00           C
ATOM     10  HA  SAH X  14       6.191   1.741  21.982  0.00  0.00           H
ATOM     11  C   SAH X  14       6.221   1.831  19.820  0.00  0.00           C
ATOM     12  O   SAH X  14       6.284   3.066  19.757  0.00  0.00           O
ATOM     13  OXT SAH X  14       6.400   1.079  18.846  0.00  0.00           O
ATOM     14  CB  SAH X  14       4.188   1.330  21.220  0.00  0.00           C
ATOM     15  HB1 SAH X  14       3.798   2.317  20.944  0.00  0.00           H
ATOM     16  HB2 SAH X  14       3.724   1.244  22.210  0.00  0.00           H
ATOM     17  CG  SAH X  14       3.448   0.522  20.201  0.00  0.00           C
ATOM     18  HG1 SAH X  14       3.472  -0.519  20.545  0.00  0.00           H
ATOM     19  HG2 SAH X  14       3.825   0.677  19.183  0.00  0.00           H
ATOM     20  SD  SAH X  14       1.601   0.769  20.176  0.00  0.00           S
ATOM     21  C5' SAH X  14       0.973  -0.344  21.615  0.00  0.00           C
ATOM     22 H5'1 SAH X  14       1.575  -0.097  22.499  0.00  0.00           H
ATOM     23 H5'2 SAH X  14      -0.080  -0.040  21.667  0.00  0.00           H
ATOM     24  C4' SAH X  14       1.055  -1.891  21.237  0.00  0.00           C
ATOM     25  H4' SAH X  14       2.102  -2.137  21.019  0.00  0.00           H
ATOM     26  C3' SAH X  14       0.108  -2.248  20.066  0.00  0.00           C
ATOM     27  H3' SAH X  14      -0.363  -1.343  19.663  0.00  0.00           H
ATOM     28  O3' SAH X  14       0.881  -2.792  18.932  0.00  0.00           O
ATOM     29  H9  SAH X  14       1.124  -3.717  19.108  0.00  0.00           H
ATOM     30  C2' SAH X  14      -0.888  -3.264  20.667  0.00  0.00           C
ATOM     31  H2' SAH X  14      -1.737  -2.631  20.953  0.00  0.00           H
ATOM     32  O2' SAH X  14      -1.395  -4.268  19.834  0.00  0.00           O
ATOM     33  H10 SAH X  14      -0.723  -4.801  19.375  0.00  0.00           H
ATOM     34  O4' SAH X  14       0.535  -2.710  22.376  0.00  0.00           O
ATOM     35  C1' SAH X  14      -0.105  -3.846  21.828  0.00  0.00           C
ATOM     36  H1' SAH X  14       0.638  -4.528  21.400  0.00  0.00           H
ATOM     37  N9  SAH X  14      -0.890  -4.497  22.819  0.00  0.00           N
ATOM     38  C4  SAH X  14      -0.486  -5.551  23.627  0.00  0.00           C
ATOM     39  N3  SAH X  14       0.651  -6.263  23.570  0.00  0.00           N
ATOM     40  C2  SAH X  14       0.754  -7.299  24.480  0.00  0.00           C
ATOM     41  N1  SAH X  14      -0.165  -7.624  25.413  0.00  0.00           N
ATOM     42  C6  SAH X  14      -1.302  -6.941  25.324  0.00  0.00           C
ATOM     43  C5  SAH X  14      -1.521  -5.848  24.459  0.00  0.00           C
ATOM     44  N7  SAH X  14      -2.509  -4.883  24.381  0.00  0.00           N
ATOM     45  C8  SAH X  14      -2.053  -4.048  23.409  0.00  0.00           C
ATOM     46  H8  SAH X  14      -2.496  -3.124  23.062  0.00  0.00           H
ATOM     47  N6  SAH X  14      -2.176  -7.240  26.343  0.00  0.00           N
ATOM     48  H61 SAH X  14      -3.065  -6.762  26.269  0.00  0.00           H
ATOM     49  H62 SAH X  14      -2.261  -8.180  26.707  0.00  0.00           H
ATOM     50  H7  SAH X  14       1.632  -7.936  24.400  0.00  0.00           H
ATOM     51  N   LEU X1129      -7.893  38.691  43.302  0.00  0.00           N
ATOM     52  H1  LEU X1129      -7.845  38.275  44.221  0.00  0.00           H
ATOM     53  H2  LEU X1129      -7.534  39.634  43.354  0.00  0.00           H
ATOM     54  H3  LEU X1129      -7.307  38.101  42.729  0.00  0.00           H
ATOM     55  CA  LEU X1129      -9.218  38.659  42.704  0.00  0.00           C
ATOM     56  HA  LEU X1129      -9.436  37.627  42.429  0.00  0.00           H
ATOM     57  CB  LEU X1129     -10.333  39.293  43.615  0.00  0.00           C
ATOM     58  HB2 LEU X1129     -10.168  40.370  43.615  0.00  0.00           H
ATOM     59  HB3 LEU X1129     -11.332  39.126  43.214  0.00  0.00           H
ATOM     60  CG  LEU X1129     -10.427  39.032  45.113  0.00  0.00           C
ATOM     61  HG  LEU X1129      -9.506  39.408  45.559  0.00  0.00           H
ATOM     62  CD1 LEU X1129     -11.578  39.702  45.838  0.00  0.00           C
ATOM     63 HD11 LEU X1129     -11.345  39.581  46.895  0.00  0.00           H
ATOM     64 HD12 LEU X1129     -11.574  40.771  45.623  0.00  0.00           H
ATOM     65 HD13 LEU X1129     -12.545  39.253  45.610  0.00  0.00           H
ATOM     66  CD2 LEU X1129     -10.707  37.547  45.360  0.00  0.00           C
ATOM     67 HD21 LEU X1129     -11.663  37.166  45.002  0.00  0.00           H
ATOM     68 HD22 LEU X1129      -9.986  36.908  44.850  0.00  0.00           H
ATOM     69 HD23 LEU X1129     -10.529  37.212  46.382  0.00  0.00           H
ATOM     70  C   LEU X1129      -9.252  39.496  41.408  0.00  0.00           C
ATOM     71  O   LEU X1129      -8.466  40.354  41.209  0.00  0.00           O
ATOM     72  N   VAL X1130     -10.167  39.102  40.448  0.00  0.00           N
ATOM     73  H   VAL X1130     -10.830  38.397  40.736  0.00  0.00           H
ATOM     74  CA  VAL X1130     -10.250  39.538  39.086  0.00  0.00           C
ATOM     75  HA  VAL X1130      -9.493  39.051  38.471  0.00  0.00           H
ATOM     76  CB  VAL X1130     -11.552  38.958  38.502  0.00  0.00           C
ATOM     77  HB  VAL X1130     -12.295  38.738  39.269  0.00  0.00           H
ATOM     78  CG1 VAL X1130     -12.257  39.955  37.586  0.00  0.00           C
ATOM     79 HG11 VAL X1130     -13.092  39.373  37.196  0.00  0.00           H
ATOM     80 HG12 VAL X1130     -12.669  40.830  38.087  0.00  0.00           H
ATOM     81 HG13 VAL X1130     -11.585  40.413  36.860  0.00  0.00           H
ATOM     82  CG2 VAL X1130     -11.268  37.668  37.733  0.00  0.00           C
ATOM     83 HG21 VAL X1130     -12.187  37.412  37.207  0.00  0.00           H
ATOM     84 HG22 VAL X1130     -10.574  37.832  36.909  0.00  0.00           H
ATOM     85 HG23 VAL X1130     -10.889  36.946  38.456  0.00  0.00           H
ATOM     86  C   VAL X1130     -10.117  41.035  38.945  0.00  0.00           C
ATOM     87  O   VAL X1130      -9.308  41.520  38.156  0.00  0.00           O
ATOM     88  N   TYR X1131     -10.751  41.856  39.790  0.00  0.00           N
ATOM     89  H   TYR X1131     -11.361  41.462  40.492  0.00  0.00           H
ATOM     90  CA  TYR X1131     -10.711  43.323  39.573  0.00  0.00           C
ATOM     91  HA  TYR X1131     -11.226  43.490  38.627  0.00  0.00           H
ATOM     92  CB  TYR X1131     -11.557  44.118  40.622  0.00  0.00           C
ATOM     93  HB2 TYR X1131     -11.911  45.064  40.210  0.00  0.00           H
ATOM     94  HB3 TYR X1131     -12.522  43.649  40.814  0.00  0.00           H
ATOM     95  CG  TYR X1131     -10.974  44.430  41.988  0.00  0.00           C
ATOM     96  CD1 TYR X1131     -11.338  43.649  43.162  0.00  0.00           C
ATOM     97  HD1 TYR X1131     -12.118  42.912  43.043  0.00  0.00           H
ATOM     98  CE1 TYR X1131     -10.664  43.860  44.440  0.00  0.00           C
ATOM     99  HE1 TYR X1131     -10.851  43.250  45.311  0.00  0.00           H
ATOM    100  CZ  TYR X1131      -9.663  44.846  44.510  0.00  0.00           C
ATOM    101  OH  TYR X1131      -9.021  45.125  45.675  0.00  0.00           O
ATOM    102  HH  TYR X1131      -9.488  44.726  46.412  0.00  0.00           H
ATOM    103  CE2 TYR X1131      -9.470  45.712  43.375  0.00  0.00           C
ATOM    104  HE2 TYR X1131      -8.837  46.573  43.525  0.00  0.00           H
ATOM    105  CD2 TYR X1131     -10.066  45.514  42.156  0.00  0.00           C
ATOM    106  HD2 TYR X1131      -9.729  46.148  41.349  0.00  0.00           H
ATOM    107  C   TYR X1131      -9.351  44.018  39.459  0.00  0.00           C
ATOM    108  O   TYR X1131      -9.056  44.736  38.508  0.00  0.00           O
ATOM    109  N   GLU X1132      -8.381  43.574  40.268  0.00  0.00           N
ATOM    110  H   GLU X1132      -8.593  42.891  40.982  0.00  0.00           H
ATOM    111  CA  GLU X1132      -6.982  43.978  40.189  0.00  0.00           C
ATOM    112  HA  GLU X1132      -6.995  45.067  40.164  0.00  0.00           H
ATOM    113  CB  GLU X1132      -6.238  43.485  41.394  0.00  0.00           C
ATOM    114  HB2 GLU X1132      -6.302  42.405  41.528  0.00  0.00           H
ATOM    115  HB3 GLU X1132      -5.198  43.653  41.113  0.00  0.00           H
ATOM    116  CG  GLU X1132      -6.511  44.216  42.754  0.00  0.00           C
ATOM    117  HG2 GLU X1132      -6.700  45.262  42.511  0.00  0.00           H
ATOM    118  HG3 GLU X1132      -7.369  43.777  43.263  0.00  0.00           H
ATOM    119  CD  GLU X1132      -5.386  44.072  43.712  0.00  0.00           C
ATOM    120  OE1 GLU X1132      -4.961  42.929  44.006  0.00  0.00           O
ATOM    121  OE2 GLU X1132      -4.957  44.977  44.501  0.00  0.00           O
ATOM    122  C   GLU X1132      -6.224  43.633  38.945  0.00  0.00           C
ATOM    123  O   GLU X1132      -5.229  44.373  38.591  0.00  0.00           O
ATOM    124  N   VAL X1133      -6.676  42.613  38.158  0.00  0.00           N
ATOM    125  H   VAL X1133      -7.548  42.140  38.347  0.00  0.00           H
ATOM    126  CA  VAL X1133      -6.211  42.370  36.761  0.00  0.00           C
ATOM    127  HA  VAL X1133      -5.125  42.460  36.783  0.00  0.00           H
ATOM    128  CB  VAL X1133      -6.365  40.953  36.213  0.00  0.00           C
ATOM    129  HB  VAL X1133      -7.447  40.820  36.235  0.00  0.00           H
ATOM    130  CG1 VAL X1133      -5.937  40.758  34.772  0.00  0.00           C
ATOM    131 HG11 VAL X1133      -4.867  40.918  34.644  0.00  0.00           H
ATOM    132 HG12 VAL X1133      -6.196  39.708  34.631  0.00  0.00           H
ATOM    133 HG13 VAL X1133      -6.385  41.491  34.100  0.00  0.00           H
ATOM    134  CG2 VAL X1133      -5.823  39.846  37.045  0.00  0.00           C
ATOM    135 HG21 VAL X1133      -6.304  38.897  36.809  0.00  0.00           H
ATOM    136 HG22 VAL X1133      -4.735  39.787  37.036  0.00  0.00           H
ATOM    137 HG23 VAL X1133      -6.201  40.092  38.037  0.00  0.00           H
ATOM    138  C   VAL X1133      -6.731  43.576  35.906  0.00  0.00           C
ATOM    139  O   VAL X1133      -5.957  44.279  35.259  0.00  0.00           O
ATOM    140  N   ARG X1134      -8.081  43.710  35.829  0.00  0.00           N
ATOM    141  H   ARG X1134      -8.578  43.050  36.410  0.00  0.00           H
ATOM    142  CA  ARG X1134      -8.747  44.633  34.908  0.00  0.00           C
ATOM    143  HA  ARG X1134      -8.325  44.412  33.928  0.00  0.00           H
ATOM    144  CB  ARG X1134     -10.253  44.400  34.986  0.00  0.00           C
ATOM    145  HB2 ARG X1134     -10.462  43.331  35.027  0.00  0.00           H
ATOM    146  HB3 ARG X1134     -10.738  44.874  35.839  0.00  0.00           H
ATOM    147  CG  ARG X1134     -11.143  44.991  33.839  0.00  0.00           C
ATOM    148  HG2 ARG X1134     -10.840  46.006  33.582  0.00  0.00           H
ATOM    149  HG3 ARG X1134     -11.064  44.405  32.923  0.00  0.00           H
ATOM    150  CD  ARG X1134     -12.597  44.977  34.179  0.00  0.00           C
ATOM    151  HD2 ARG X1134     -12.748  45.592  35.066  0.00  0.00           H
ATOM    152  HD3 ARG X1134     -13.133  45.384  33.321  0.00  0.00           H
ATOM    153  NE  ARG X1134     -13.056  43.634  34.324  0.00  0.00           N
ATOM    154  HE  ARG X1134     -13.070  42.998  33.540  0.00  0.00           H
ATOM    155  CZ  ARG X1134     -13.529  43.083  35.459  0.00  0.00           C
ATOM    156  NH1 ARG X1134     -13.680  43.725  36.599  0.00  0.00           N
ATOM    157 HH11 ARG X1134     -13.311  44.663  36.667  0.00  0.00           H
ATOM    158 HH12 ARG X1134     -14.139  43.268  37.375  0.00  0.00           H
ATOM    159  NH2 ARG X1134     -13.914  41.850  35.400  0.00  0.00           N
ATOM    160 HH21 ARG X1134     -13.871  41.527  34.444  0.00  0.00           H
ATOM    161 HH22 ARG X1134     -14.336  41.325  36.153  0.00  0.00           H
ATOM    162  C   ARG X1134      -8.500  46.113  35.210  0.00  0.00           C
ATOM    163  O   ARG X1134      -8.575  46.893  34.314  0.00  0.00           O
ATOM    164  N   GLN X1135      -8.170  46.446  36.443  0.00  0.00           N
ATOM    165  H   GLN X1135      -8.321  45.650  37.045  0.00  0.00           H
ATOM    166  CA  GLN X1135      -7.796  47.761  36.938  0.00  0.00           C
ATOM    167  HA  GLN X1135      -8.185  48.431  36.172  0.00  0.00           H
ATOM    168  CB  GLN X1135      -8.545  48.067  38.232  0.00  0.00           C
ATOM    169  HB2 GLN X1135      -8.404  47.160  38.820  0.00  0.00           H
ATOM    170  HB3 GLN X1135      -8.166  48.982  38.688  0.00  0.00           H
ATOM    171  CG  GLN X1135     -10.100  48.337  37.934  0.00  0.00           C
ATOM    172  HG2 GLN X1135     -10.217  49.356  37.565  0.00  0.00           H
ATOM    173  HG3 GLN X1135     -10.457  47.641  37.174  0.00  0.00           H
ATOM    174  CD  GLN X1135     -10.977  48.272  39.201  0.00  0.00           C
ATOM    175  OE1 GLN X1135     -11.869  47.440  39.319  0.00  0.00           O
ATOM    176  NE2 GLN X1135     -10.681  49.006  40.257  0.00  0.00           N
ATOM    177 HE21 GLN X1135     -11.079  48.728  41.142  0.00  0.00           H
ATOM    178 HE22 GLN X1135      -9.998  49.745  40.167  0.00  0.00           H
ATOM    179  C   GLN X1135      -6.286  47.956  37.068  0.00  0.00           C
ATOM    180  O   GLN X1135      -5.858  48.948  37.656  0.00  0.00           O
ATOM    181  N   LYS X1136      -5.472  46.966  36.606  0.00  0.00           N
ATOM    182  H   LYS X1136      -5.930  46.186  36.158  0.00  0.00           H
ATOM    183  CA  LYS X1136      -4.030  46.973  36.483  0.00  0.00           C
ATOM    184  HA  LYS X1136      -3.724  45.937  36.339  0.00  0.00           H
ATOM    185  CB  LYS X1136      -3.521  48.003  35.427  0.00  0.00           C
ATOM    186  HB2 LYS X1136      -3.845  49.018  35.657  0.00  0.00           H
ATOM    187  HB3 LYS X1136      -2.434  47.950  35.491  0.00  0.00           H
ATOM    188  CG  LYS X1136      -4.032  47.711  34.042  0.00  0.00           C
ATOM    189  HG2 LYS X1136      -3.634  46.744  33.732  0.00  0.00           H
ATOM    190  HG3 LYS X1136      -5.118  47.615  34.053  0.00  0.00           H
ATOM    191  CD  LYS X1136      -3.663  48.576  32.778  0.00  0.00           C
ATOM    192  HD2 LYS X1136      -4.003  48.081  31.868  0.00  0.00           H
ATOM    193  HD3 LYS X1136      -4.088  49.556  32.993  0.00  0.00           H
ATOM    194  CE  LYS X1136      -2.131  48.673  32.761  0.00  0.00           C
ATOM    195  HE2 LYS X1136      -1.795  49.358  33.539  0.00  0.00           H
ATOM    196  HE3 LYS X1136      -1.637  47.774  33.132  0.00  0.00           H
ATOM    197  NZ  LYS X1136      -1.614  48.892  31.409  0.00  0.00           N
ATOM    198  HZ1 LYS X1136      -2.069  49.639  30.903  0.00  0.00           H
ATOM    199  HZ2 LYS X1136      -0.631  49.105  31.499  0.00  0.00           H
ATOM    200  HZ3 LYS X1136      -1.705  48.108  30.779  0.00  0.00           H
ATOM    201  C   LYS X1136      -3.372  47.315  37.871  0.00  0.00           C
ATOM    202  O   LYS X1136      -2.259  47.823  37.936  0.00  0.00           O
ATOM    203  N   CYS X1137      -3.977  47.030  39.038  0.00  0.00           N
ATOM    204  H   CYS X1137      -4.877  46.571  39.040  0.00  0.00           H
ATOM    205  CA  CYS X1137      -3.624  47.575  40.352  0.00  0.00           C
ATOM    206  HA  CYS X1137      -3.504  48.645  40.182  0.00  0.00           H
ATOM    207  CB  CYS X1137      -4.767  47.314  41.336  0.00  0.00           C
ATOM    208  HB2 CYS X1137      -4.853  46.255  41.580  0.00  0.00           H
ATOM    209  HB3 CYS X1137      -4.559  47.864  42.254  0.00  0.00           H
ATOM    210  SG  CYS X1137      -6.375  47.899  40.758  0.00  0.00           S
ATOM    211  HG  CYS X1137      -5.810  48.957  40.171  0.00  0.00           H
ATOM    212  C   CYS X1137      -2.340  47.086  41.026  0.00  0.00           C
ATOM    213  O   CYS X1137      -2.100  47.471  42.194  0.00  0.00           O
ATOM    214  N   ARG X1138      -1.566  46.181  40.372  0.00  0.00           N
ATOM    215  H   ARG X1138      -1.950  45.791  39.522  0.00  0.00           H
ATOM    216  CA  ARG X1138      -0.300  45.749  40.930  0.00  0.00           C
ATOM    217  HA  ARG X1138      -0.040  46.208  41.884  0.00  0.00           H
ATOM    218  CB  ARG X1138      -0.344  44.246  41.007  0.00  0.00           C
ATOM    219  HB2 ARG X1138      -0.613  43.857  40.025  0.00  0.00           H
ATOM    220  HB3 ARG X1138       0.655  43.874  41.235  0.00  0.00           H
ATOM    221  CG  ARG X1138      -1.423  43.763  42.006  0.00  0.00           C
ATOM    222  HG2 ARG X1138      -2.459  43.989  41.755  0.00  0.00           H
ATOM    223  HG3 ARG X1138      -1.364  42.690  42.194  0.00  0.00           H
ATOM    224  CD  ARG X1138      -1.192  44.279  43.473  0.00  0.00           C
ATOM    225  HD2 ARG X1138      -0.166  44.047  43.756  0.00  0.00           H
ATOM    226  HD3 ARG X1138      -1.134  45.367  43.440  0.00  0.00           H
ATOM    227  NE  ARG X1138      -2.249  43.863  44.422  0.00  0.00           N
ATOM    228  HE  ARG X1138      -3.150  43.811  43.967  0.00  0.00           H
ATOM    229  CZ  ARG X1138      -2.250  43.781  45.705  0.00  0.00           C
ATOM    230  NH1 ARG X1138      -1.269  44.244  46.487  0.00  0.00           N
ATOM    231 HH11 ARG X1138      -0.368  44.571  46.170  0.00  0.00           H
ATOM    232 HH12 ARG X1138      -1.381  44.221  47.491  0.00  0.00           H
ATOM    233  NH2 ARG X1138      -3.296  43.183  46.233  0.00  0.00           N
ATOM    234 HH21 ARG X1138      -4.076  43.060  45.603  0.00  0.00           H
ATOM    235 HH22 ARG X1138      -3.436  43.318  47.225  0.00  0.00           H
ATOM    236  C   ARG X1138       0.878  46.159  39.990  0.00  0.00           C
ATOM    237  O   ARG X1138       0.691  46.483  38.828  0.00  0.00           O
ATOM    238  N   ASN X1139       2.101  46.072  40.563  0.00  0.00           N
ATOM    239  H   ASN X1139       2.118  45.792  41.534  0.00  0.00           H
ATOM    240  CA  ASN X1139       3.239  45.698  39.653  0.00  0.00           C
ATOM    241  HA  ASN X1139       3.458  46.459  38.904  0.00  0.00           H
ATOM    242  CB  ASN X1139       4.527  45.638  40.517  0.00  0.00           C
ATOM    243  HB2 ASN X1139       4.318  45.210  41.497  0.00  0.00           H
ATOM    244  HB3 ASN X1139       5.343  45.037  40.116  0.00  0.00           H
ATOM    245  CG  ASN X1139       5.148  46.969  40.851  0.00  0.00           C
ATOM    246  OD1 ASN X1139       5.015  47.468  41.968  0.00  0.00           O
ATOM    247  ND2 ASN X1139       5.838  47.534  39.903  0.00  0.00           N
ATOM    248 HD21 ASN X1139       6.288  48.400  40.163  0.00  0.00           H
ATOM    249 HD22 ASN X1139       5.835  47.150  38.969  0.00  0.00           H
ATOM    250  C   ASN X1139       2.995  44.278  39.058  0.00  0.00           C
ATOM    251  O   ASN X1139       2.923  43.366  39.931  0.00  0.00           O
ATOM    252  N   ILE X1140       2.759  44.203  37.743  0.00  0.00           N
ATOM    253  H   ILE X1140       3.071  44.974  37.170  0.00  0.00           H
ATOM    254  CA  ILE X1140       1.980  43.023  37.209  0.00  0.00           C
ATOM    255  HA  ILE X1140       0.980  43.037  37.643  0.00  0.00           H
ATOM    256  CB  ILE X1140       1.812  43.302  35.676  0.00  0.00           C
ATOM    257  HB  ILE X1140       1.580  44.363  35.590  0.00  0.00           H
ATOM    258  CG2 ILE X1140       3.188  43.039  35.044  0.00  0.00           C
ATOM    259 HG21 ILE X1140       3.214  43.315  33.989  0.00  0.00           H
ATOM    260 HG22 ILE X1140       3.905  43.729  35.489  0.00  0.00           H
ATOM    261 HG23 ILE X1140       3.456  42.000  35.237  0.00  0.00           H
ATOM    262  CG1 ILE X1140       0.707  42.441  35.108  0.00  0.00           C
ATOM    263 HG12 ILE X1140       1.134  41.520  34.712  0.00  0.00           H
ATOM    264 HG13 ILE X1140      -0.138  42.279  35.778  0.00  0.00           H
ATOM    265  CD1 ILE X1140       0.084  43.164  33.919  0.00  0.00           C
ATOM    266 HD11 ILE X1140      -0.342  42.423  33.243  0.00  0.00           H
ATOM    267 HD12 ILE X1140      -0.576  43.942  34.303  0.00  0.00           H
ATOM    268 HD13 ILE X1140       0.883  43.588  33.311  0.00  0.00           H
ATOM    269  C   ILE X1140       2.407  41.588  37.580  0.00  0.00           C
ATOM    270  O   ILE X1140       1.600  40.623  37.487  0.00  0.00           O
ATOM    271  N   GLU X1141       3.679  41.387  37.967  0.00  0.00           N
ATOM    272  H   GLU X1141       4.284  42.195  37.936  0.00  0.00           H
ATOM    273  CA  GLU X1141       4.264  40.117  38.405  0.00  0.00           C
ATOM    274  HA  GLU X1141       3.981  39.319  37.717  0.00  0.00           H
ATOM    275  CB  GLU X1141       5.779  40.273  38.425  0.00  0.00           C
ATOM    276  HB2 GLU X1141       6.107  41.106  39.048  0.00  0.00           H
ATOM    277  HB3 GLU X1141       6.158  39.297  38.727  0.00  0.00           H
ATOM    278  CG  GLU X1141       6.397  40.581  37.011  0.00  0.00           C
ATOM    279  HG2 GLU X1141       5.872  41.408  36.533  0.00  0.00           H
ATOM    280  HG3 GLU X1141       7.432  40.889  37.161  0.00  0.00           H
ATOM    281  CD  GLU X1141       6.467  39.397  36.034  0.00  0.00           C
ATOM    282  OE1 GLU X1141       7.398  39.442  35.232  0.00  0.00           O
ATOM    283  OE2 GLU X1141       5.627  38.499  35.941  0.00  0.00           O
ATOM    284  C   GLU X1141       3.806  39.524  39.679  0.00  0.00           C
ATOM    285  O   GLU X1141       3.999  38.343  39.961  0.00  0.00           O
ATOM    286  N   ASP X1142       3.082  40.254  40.590  0.00  0.00           N
ATOM    287  H   ASP X1142       2.945  41.214  40.307  0.00  0.00           H
ATOM    288  CA  ASP X1142       2.397  39.726  41.796  0.00  0.00           C
ATOM    289  HA  ASP X1142       3.007  39.010  42.346  0.00  0.00           H
ATOM    290  CB  ASP X1142       2.151  40.906  42.796  0.00  0.00           C
ATOM    291  HB2 ASP X1142       1.449  41.602  42.337  0.00  0.00           H
ATOM    292  HB3 ASP X1142       1.663  40.534  43.696  0.00  0.00           H
ATOM    293  CG  ASP X1142       3.422  41.738  43.232  0.00  0.00           C
ATOM    294  OD1 ASP X1142       4.457  41.098  43.514  0.00  0.00           O
ATOM    295  OD2 ASP X1142       3.248  42.944  43.545  0.00  0.00           O
ATOM    296  C   ASP X1142       1.058  39.012  41.567  0.00  0.00           C
ATOM    297  O   ASP X1142       0.450  38.600  42.557  0.00  0.00           O
ATOM    298  N   ILE X1143       0.522  38.957  40.358  0.00  0.00           N
ATOM    299  H   ILE X1143       0.963  39.332  39.530  0.00  0.00           H
ATOM    300  CA  ILE X1143      -0.889  38.442  40.182  0.00  0.00           C
ATOM    301  HA  ILE X1143      -1.190  37.867  41.058  0.00  0.00           H
ATOM    302  CB  ILE X1143      -1.922  39.605  39.984  0.00  0.00           C
ATOM    303  HB  ILE X1143      -1.861  40.248  40.862  0.00  0.00           H
ATOM    304  CG2 ILE X1143      -1.788  40.554  38.788  0.00  0.00           C
ATOM    305 HG21 ILE X1143      -0.766  40.904  38.641  0.00  0.00           H
ATOM    306 HG22 ILE X1143      -2.081  40.086  37.848  0.00  0.00           H
ATOM    307 HG23 ILE X1143      -2.387  41.447  38.965  0.00  0.00           H
ATOM    308  CG1 ILE X1143      -3.326  38.998  39.956  0.00  0.00           C
ATOM    309 HG12 ILE X1143      -3.444  38.539  38.975  0.00  0.00           H
ATOM    310 HG13 ILE X1143      -3.396  38.145  40.631  0.00  0.00           H
ATOM    311  CD1 ILE X1143      -4.403  39.952  40.345  0.00  0.00           C
ATOM    312 HD11 ILE X1143      -5.350  39.423  40.447  0.00  0.00           H
ATOM    313 HD12 ILE X1143      -4.153  40.406  41.304  0.00  0.00           H
ATOM    314 HD13 ILE X1143      -4.461  40.605  39.473  0.00  0.00           H
ATOM    315  C   ILE X1143      -0.933  37.420  39.005  0.00  0.00           C
ATOM    316  O   ILE X1143      -0.140  37.432  38.069  0.00  0.00           O
ATOM    317  N   CY3 X1144      -1.817  36.414  39.118  0.00  0.00           N
ATOM    318  HN  CY3 X1144      -2.407  36.388  39.938  0.00  0.00           H
ATOM    319  CA  CY3 X1144      -1.859  35.230  38.238  0.00  0.00           C
ATOM    320  HA  CY3 X1144      -0.863  34.816  38.079  0.00  0.00           H
ATOM    321  CB  CY3 X1144      -2.741  34.189  38.974  0.00  0.00           C
ATOM    322  HB3 CY3 X1144      -3.717  34.643  39.147  0.00  0.00           H
ATOM    323  HB2 CY3 X1144      -2.278  33.999  39.942  0.00  0.00           H
ATOM    324  SG  CY3 X1144      -2.910  32.748  37.905  0.00  0.00           S
ATOM    325  C   CY3 X1144      -2.563  35.752  36.984  0.00  0.00           C
ATOM    326  O   CY3 X1144      -3.718  36.185  36.990  0.00  0.00           O
ATOM    327  N   ILE X1145      -1.903  35.630  35.816  0.00  0.00           N
ATOM    328  H   ILE X1145      -1.055  35.084  35.861  0.00  0.00           H
ATOM    329  CA  ILE X1145      -2.487  35.762  34.502  0.00  0.00           C
ATOM    330  HA  ILE X1145      -2.998  36.697  34.733  0.00  0.00           H
ATOM    331  CB  ILE X1145      -1.436  35.999  33.441  0.00  0.00           C
ATOM    332  HB  ILE X1145      -0.718  36.574  34.027  0.00  0.00           H
ATOM    333  CG2 ILE X1145      -0.757  34.767  32.977  0.00  0.00           C
ATOM    334 HG21 ILE X1145      -1.425  34.121  32.407  0.00  0.00           H
ATOM    335 HG22 ILE X1145       0.148  35.024  32.428  0.00  0.00           H
ATOM    336 HG23 ILE X1145      -0.606  34.101  33.827  0.00  0.00           H
ATOM    337  CG1 ILE X1145      -2.003  36.796  32.238  0.00  0.00           C
ATOM    338 HG12 ILE X1145      -2.158  36.094  31.419  0.00  0.00           H
ATOM    339 HG13 ILE X1145      -2.997  37.174  32.477  0.00  0.00           H
ATOM    340  CD1 ILE X1145      -1.092  38.003  31.913  0.00  0.00           C
ATOM    341 HD11 ILE X1145      -0.932  38.639  32.783  0.00  0.00           H
ATOM    342 HD12 ILE X1145      -0.163  37.639  31.474  0.00  0.00           H
ATOM    343 HD13 ILE X1145      -1.524  38.629  31.132  0.00  0.00           H
ATOM    344  C   ILE X1145      -3.564  34.711  34.087  0.00  0.00           C
ATOM    345  O   ILE X1145      -4.359  34.976  33.180  0.00  0.00           O
ATOM    346  N   SER X1146      -3.712  33.572  34.856  0.00  0.00           N
ATOM    347  H   SER X1146      -3.141  33.430  35.678  0.00  0.00           H
ATOM    348  CA  SER X1146      -4.695  32.528  34.618  0.00  0.00           C
ATOM    349  HA  SER X1146      -5.159  32.584  33.634  0.00  0.00           H
ATOM    350  CB  SER X1146      -4.050  31.126  34.750  0.00  0.00           C
ATOM    351  HB2 SER X1146      -3.756  31.005  35.793  0.00  0.00           H
ATOM    352  HB3 SER X1146      -4.760  30.335  34.507  0.00  0.00           H
ATOM    353  OG  SER X1146      -2.896  31.058  33.948  0.00  0.00           O
ATOM    354  HG  SER X1146      -3.171  30.924  33.038  0.00  0.00           H
ATOM    355  C   SER X1146      -5.910  32.617  35.505  0.00  0.00           C
ATOM    356  O   SER X1146      -6.954  32.207  35.010  0.00  0.00           O
ATOM    357  N   CY3 X1147      -5.905  33.266  36.677  0.00  0.00           N
ATOM    358  HN  CY3 X1147      -5.048  33.742  36.919  0.00  0.00           H
ATOM    359  CA  CY3 X1147      -7.219  33.471  37.373  0.00  0.00           C
ATOM    360  HA  CY3 X1147      -7.997  33.616  36.624  0.00  0.00           H
ATOM    361  CB  CY3 X1147      -7.505  32.344  38.350  0.00  0.00           C
ATOM    362  HB3 CY3 X1147      -7.337  31.456  37.741  0.00  0.00           H
ATOM    363  HB2 CY3 X1147      -8.538  32.368  38.694  0.00  0.00           H
ATOM    364  SG  CY3 X1147      -6.365  32.289  39.843  0.00  0.00           S
ATOM    365  C   CY3 X1147      -7.362  34.813  38.192  0.00  0.00           C
ATOM    366  O   CY3 X1147      -8.480  35.173  38.610  0.00  0.00           O
ATOM    367  N   GLY X1148      -6.261  35.525  38.400  0.00  0.00           N
ATOM    368  H   GLY X1148      -5.444  35.126  37.959  0.00  0.00           H
ATOM    369  CA  GLY X1148      -6.234  36.709  39.199  0.00  0.00           C
ATOM    370  HA2 GLY X1148      -5.330  37.232  38.888  0.00  0.00           H
ATOM    371  HA3 GLY X1148      -7.138  37.308  39.091  0.00  0.00           H
ATOM    372  C   GLY X1148      -6.146  36.480  40.704  0.00  0.00           C
ATOM    373  O   GLY X1148      -6.412  37.428  41.451  0.00  0.00           O
ATOM    374  N   SER X1149      -5.717  35.297  41.102  0.00  0.00           N
ATOM    375  H   SER X1149      -5.435  34.583  40.446  0.00  0.00           H
ATOM    376  CA  SER X1149      -5.204  34.987  42.490  0.00  0.00           C
ATOM    377  HA  SER X1149      -6.021  35.197  43.181  0.00  0.00           H
ATOM    378  CB  SER X1149      -4.975  33.523  42.511  0.00  0.00           C
ATOM    379  HB2 SER X1149      -5.910  32.969  42.431  0.00  0.00           H
ATOM    380  HB3 SER X1149      -4.321  33.421  41.645  0.00  0.00           H
ATOM    381  OG  SER X1149      -4.307  33.005  43.577  0.00  0.00           O
ATOM    382  HG  SER X1149      -4.284  32.053  43.699  0.00  0.00           H
ATOM    383  C   SER X1149      -3.935  35.788  42.793  0.00  0.00           C
ATOM    384  O   SER X1149      -3.033  35.841  41.945  0.00  0.00           O
ATOM    385  N   LEU X1150      -3.716  36.183  44.060  0.00  0.00           N
ATOM    386  H   LEU X1150      -4.536  36.105  44.645  0.00  0.00           H
ATOM    387  CA  LEU X1150      -2.481  36.828  44.565  0.00  0.00           C
ATOM    388  HA  LEU X1150      -2.026  37.332  43.713  0.00  0.00           H
ATOM    389  CB  LEU X1150      -2.827  37.938  45.632  0.00  0.00           C
ATOM    390  HB2 LEU X1150      -3.389  37.575  46.493  0.00  0.00           H
ATOM    391  HB3 LEU X1150      -1.870  38.178  46.096  0.00  0.00           H
ATOM    392  CG  LEU X1150      -3.510  39.187  45.128  0.00  0.00           C
ATOM    393  HG  LEU X1150      -4.318  38.908  44.452  0.00  0.00           H
ATOM    394  CD1 LEU X1150      -4.055  39.993  46.194  0.00  0.00           C
ATOM    395 HD11 LEU X1150      -3.389  40.287  47.006  0.00  0.00           H
ATOM    396 HD12 LEU X1150      -4.471  40.898  45.751  0.00  0.00           H
ATOM    397 HD13 LEU X1150      -4.773  39.305  46.640  0.00  0.00           H
ATOM    398  CD2 LEU X1150      -2.541  39.893  44.167  0.00  0.00           C
ATOM    399 HD21 LEU X1150      -1.646  40.061  44.766  0.00  0.00           H
ATOM    400 HD22 LEU X1150      -2.319  39.345  43.251  0.00  0.00           H
ATOM    401 HD23 LEU X1150      -2.916  40.874  43.878  0.00  0.00           H
ATOM    402  C   LEU X1150      -1.424  35.752  45.072  0.00  0.00           C
ATOM    403  O   LEU X1150      -0.286  36.059  45.383  0.00  0.00           O
ATOM    404  N   ASN X1151      -1.913  34.514  45.238  0.00  0.00           N
ATOM    405  H   ASN X1151      -2.870  34.377  44.945  0.00  0.00           H
ATOM    406  CA  ASN X1151      -1.113  33.353  45.707  0.00  0.00           C
ATOM    407  HA  ASN X1151      -0.307  33.720  46.342  0.00  0.00           H
ATOM    408  CB  ASN X1151      -1.992  32.379  46.467  0.00  0.00           C
ATOM    409  HB2 ASN X1151      -2.907  32.273  45.884  0.00  0.00           H
ATOM    410  HB3 ASN X1151      -1.664  31.350  46.615  0.00  0.00           H
ATOM    411  CG  ASN X1151      -2.372  32.793  47.907  0.00  0.00           C
ATOM    412  OD1 ASN X1151      -1.855  33.732  48.448  0.00  0.00           O
ATOM    413  ND2 ASN X1151      -3.152  31.966  48.605  0.00  0.00           N
ATOM    414 HD21 ASN X1151      -3.261  32.187  49.584  0.00  0.00           H
ATOM    415 HD22 ASN X1151      -3.421  31.099  48.163  0.00  0.00           H
ATOM    416  C   ASN X1151      -0.310  32.732  44.544  0.00  0.00           C
ATOM    417  O   ASN X1151      -0.383  31.513  44.307  0.00  0.00           O
ATOM    418  N   VAL X1152       0.347  33.528  43.698  0.00  0.00           N
ATOM    419  H   VAL X1152       0.412  34.504  43.951  0.00  0.00           H
ATOM    420  CA  VAL X1152       1.159  33.044  42.525  0.00  0.00           C
ATOM    421  HA  VAL X1152       0.554  32.382  41.905  0.00  0.00           H
ATOM    422  CB  VAL X1152       1.606  34.238  41.633  0.00  0.00           C
ATOM    423  HB  VAL X1152       2.336  33.970  40.869  0.00  0.00           H
ATOM    424  CG1 VAL X1152       0.339  34.855  40.966  0.00  0.00           C
ATOM    425 HG11 VAL X1152       0.011  34.098  40.253  0.00  0.00           H
ATOM    426 HG12 VAL X1152      -0.464  35.160  41.637  0.00  0.00           H
ATOM    427 HG13 VAL X1152       0.565  35.797  40.467  0.00  0.00           H
ATOM    428  CG2 VAL X1152       2.300  35.327  42.442  0.00  0.00           C
ATOM    429 HG21 VAL X1152       1.588  35.842  43.087  0.00  0.00           H
ATOM    430 HG22 VAL X1152       3.123  34.972  43.063  0.00  0.00           H
ATOM    431 HG23 VAL X1152       2.693  36.098  41.780  0.00  0.00           H
ATOM    432  C   VAL X1152       2.363  32.224  43.026  0.00  0.00           C
ATOM    433  O   VAL X1152       2.992  32.567  44.044  0.00  0.00           O
ATOM    434  N   THR X1153       2.672  31.128  42.380  0.00  0.00           N
ATOM    435  H   THR X1153       2.169  30.786  41.574  0.00  0.00           H
ATOM    436  CA  THR X1153       3.817  30.209  42.683  0.00  0.00           C
ATOM    437  HA  THR X1153       4.486  30.702  43.389  0.00  0.00           H
ATOM    438  CB  THR X1153       3.228  28.876  43.266  0.00  0.00           C
ATOM    439  HB  THR X1153       4.050  28.269  43.645  0.00  0.00           H
ATOM    440  CG2 THR X1153       2.117  29.058  44.292  0.00  0.00           C
ATOM    441 HG21 THR X1153       1.194  29.322  43.777  0.00  0.00           H
ATOM    442 HG22 THR X1153       1.856  28.163  44.857  0.00  0.00           H
ATOM    443 HG23 THR X1153       2.257  29.863  45.013  0.00  0.00           H
ATOM    444  OG1 THR X1153       2.483  28.109  42.277  0.00  0.00           O
ATOM    445  HG1 THR X1153       2.927  27.312  41.977  0.00  0.00           H
ATOM    446  C   THR X1153       4.669  29.808  41.483  0.00  0.00           C
ATOM    447  O   THR X1153       5.701  29.137  41.607  0.00  0.00           O
ATOM    448  N   LEU X1154       4.361  30.335  40.292  0.00  0.00           N
ATOM    449  H   LEU X1154       3.525  30.902  40.316  0.00  0.00           H
ATOM    450  CA  LEU X1154       5.269  30.432  39.134  0.00  0.00           C
ATOM    451  HA  LEU X1154       6.308  30.527  39.450  0.00  0.00           H
ATOM    452  CB  LEU X1154       5.112  29.253  38.170  0.00  0.00           C
ATOM    453  HB2 LEU X1154       4.061  29.316  37.887  0.00  0.00           H
ATOM    454  HB3 LEU X1154       5.675  29.455  37.259  0.00  0.00           H
ATOM    455  CG  LEU X1154       5.562  27.854  38.647  0.00  0.00           C
ATOM    456  HG  LEU X1154       5.037  27.567  39.558  0.00  0.00           H
ATOM    457  CD1 LEU X1154       5.211  26.878  37.561  0.00  0.00           C
ATOM    458 HD11 LEU X1154       5.657  27.055  36.582  0.00  0.00           H
ATOM    459 HD12 LEU X1154       5.345  25.850  37.895  0.00  0.00           H
ATOM    460 HD13 LEU X1154       4.138  27.016  37.426  0.00  0.00           H
ATOM    461  CD2 LEU X1154       7.097  27.714  38.809  0.00  0.00           C
ATOM    462 HD21 LEU X1154       7.326  28.381  39.640  0.00  0.00           H
ATOM    463 HD22 LEU X1154       7.387  26.676  38.975  0.00  0.00           H
ATOM    464 HD23 LEU X1154       7.654  28.076  37.945  0.00  0.00           H
ATOM    465  C   LEU X1154       5.051  31.794  38.401  0.00  0.00           C
ATOM    466  O   LEU X1154       4.111  32.518  38.694  0.00  0.00           O
ATOM    467  N   GLU X1155       5.991  32.170  37.557  0.00  0.00           N
ATOM    468  H   GLU X1155       6.824  31.607  37.456  0.00  0.00           H
ATOM    469  CA  GLU X1155       5.729  33.053  36.403  0.00  0.00           C
ATOM    470  HA  GLU X1155       5.112  33.930  36.601  0.00  0.00           H
ATOM    471  CB  GLU X1155       7.036  33.596  35.791  0.00  0.00           C
ATOM    472  HB2 GLU X1155       7.640  32.741  35.488  0.00  0.00           H
ATOM    473  HB3 GLU X1155       6.767  34.165  34.901  0.00  0.00           H
ATOM    474  CG  GLU X1155       7.910  34.458  36.731  0.00  0.00           C
ATOM    475  HG2 GLU X1155       7.387  35.333  37.117  0.00  0.00           H
ATOM    476  HG3 GLU X1155       8.238  33.926  37.624  0.00  0.00           H
ATOM    477  CD  GLU X1155       9.165  35.000  36.098  0.00  0.00           C
ATOM    478  OE1 GLU X1155       9.657  34.544  35.026  0.00  0.00           O
ATOM    479  OE2 GLU X1155       9.802  35.865  36.737  0.00  0.00           O
ATOM    480  C   GLU X1155       5.061  32.220  35.365  0.00  0.00           C
ATOM    481  O   GLU X1155       5.444  31.027  35.189  0.00  0.00           O
ATOM    482  N   HIE X1156       4.130  32.788  34.582  0.00  0.00           N
ATOM    483  H   HIE X1156       3.852  33.722  34.848  0.00  0.00           H
ATOM    484  CA  HIE X1156       3.597  32.172  33.380  0.00  0.00           C
ATOM    485  HA  HIE X1156       3.312  31.168  33.695  0.00  0.00           H
ATOM    486  CB  HIE X1156       2.309  32.907  32.971  0.00  0.00           C
ATOM    487  HB2 HIE X1156       1.680  33.110  33.838  0.00  0.00           H
ATOM    488  HB3 HIE X1156       2.666  33.889  32.658  0.00  0.00           H
ATOM    489  CG  HIE X1156       1.478  32.286  31.897  0.00  0.00           C
ATOM    490  ND1 HIE X1156       1.708  32.145  30.542  0.00  0.00           N
ATOM    491  CE1 HIE X1156       0.574  31.641  30.016  0.00  0.00           C
ATOM    492  HE1 HIE X1156       0.481  31.416  28.963  0.00  0.00           H
ATOM    493  NE2 HIE X1156      -0.227  31.384  30.993  0.00  0.00           N
ATOM    494  HE2 HIE X1156      -1.147  30.967  30.973  0.00  0.00           H
ATOM    495  CD2 HIE X1156       0.325  31.670  32.164  0.00  0.00           C
ATOM    496  HD2 HIE X1156      -0.209  31.601  33.101  0.00  0.00           H
ATOM    497  C   HIE X1156       4.572  32.095  32.216  0.00  0.00           C
ATOM    498  O   HIE X1156       5.394  33.061  32.092  0.00  0.00           O
ATOM    499  N   PRO X1157       4.728  30.956  31.559  0.00  0.00           N
ATOM    500  CD  PRO X1157       4.060  29.711  31.930  0.00  0.00           C
ATOM    501  HD2 PRO X1157       2.993  29.797  32.137  0.00  0.00           H
ATOM    502  HD3 PRO X1157       4.547  29.369  32.843  0.00  0.00           H
ATOM    503  CG  PRO X1157       4.307  28.793  30.764  0.00  0.00           C
ATOM    504  HG2 PRO X1157       3.591  28.907  29.950  0.00  0.00           H
ATOM    505  HG3 PRO X1157       4.496  27.765  31.074  0.00  0.00           H
ATOM    506  CB  PRO X1157       5.746  29.287  30.269  0.00  0.00           C
ATOM    507  HB2 PRO X1157       5.762  29.062  29.203  0.00  0.00           H
ATOM    508  HB3 PRO X1157       6.517  28.806  30.872  0.00  0.00           H
ATOM    509  CA  PRO X1157       5.732  30.811  30.559  0.00  0.00           C
ATOM    510  HA  PRO X1157       6.578  31.149  31.157  0.00  0.00           H
ATOM    511  C   PRO X1157       5.573  31.614  29.309  0.00  0.00           C
ATOM    512  O   PRO X1157       6.539  31.692  28.550  0.00  0.00           O
ATOM    513  N   LEU X1158       4.394  32.123  29.028  0.00  0.00           N
ATOM    514  H   LEU X1158       3.660  31.979  29.707  0.00  0.00           H
ATOM    515  CA  LEU X1158       4.091  32.573  27.711  0.00  0.00           C
ATOM    516  HA  LEU X1158       4.982  32.476  27.090  0.00  0.00           H
ATOM    517  CB  LEU X1158       3.018  31.711  27.101  0.00  0.00           C
ATOM    518  HB2 LEU X1158       2.679  30.877  27.716  0.00  0.00           H
ATOM    519  HB3 LEU X1158       2.185  32.375  26.872  0.00  0.00           H
ATOM    520  CG  LEU X1158       3.494  31.143  25.742  0.00  0.00           C
ATOM    521  HG  LEU X1158       3.863  31.917  25.069  0.00  0.00           H
ATOM    522  CD1 LEU X1158       4.571  30.040  25.783  0.00  0.00           C
ATOM    523 HD11 LEU X1158       4.714  29.549  24.820  0.00  0.00           H
ATOM    524 HD12 LEU X1158       5.516  30.498  26.073  0.00  0.00           H
ATOM    525 HD13 LEU X1158       4.326  29.245  26.487  0.00  0.00           H
ATOM    526  CD2 LEU X1158       2.318  30.502  24.993  0.00  0.00           C
ATOM    527 HD21 LEU X1158       1.962  29.628  25.539  0.00  0.00           H
ATOM    528 HD22 LEU X1158       1.477  31.195  24.969  0.00  0.00           H
ATOM    529 HD23 LEU X1158       2.428  30.069  23.999  0.00  0.00           H
ATOM    530  C   LEU X1158       3.654  34.074  27.698  0.00  0.00           C
ATOM    531  O   LEU X1158       3.843  34.875  26.768  0.00  0.00           O
ATOM    532  N   PHE X1159       3.152  34.619  28.788  0.00  0.00           N
ATOM    533  H   PHE X1159       3.056  34.014  29.591  0.00  0.00           H
ATOM    534  CA  PHE X1159       2.759  36.112  28.895  0.00  0.00           C
ATOM    535  HA  PHE X1159       3.129  36.721  28.070  0.00  0.00           H
ATOM    536  CB  PHE X1159       1.211  36.247  28.743  0.00  0.00           C
ATOM    537  HB2 PHE X1159       0.696  35.873  29.628  0.00  0.00           H
ATOM    538  HB3 PHE X1159       1.035  37.321  28.679  0.00  0.00           H
ATOM    539  CG  PHE X1159       0.568  35.689  27.462  0.00  0.00           C
ATOM    540  CD1 PHE X1159       0.776  36.357  26.267  0.00  0.00           C
ATOM    541  HD1 PHE X1159       1.218  37.342  26.313  0.00  0.00           H
ATOM    542  CE1 PHE X1159       0.273  35.836  25.027  0.00  0.00           C
ATOM    543  HE1 PHE X1159       0.398  36.363  24.092  0.00  0.00           H
ATOM    544  CZ  PHE X1159      -0.470  34.608  25.007  0.00  0.00           C
ATOM    545  HZ  PHE X1159      -0.806  34.238  24.049  0.00  0.00           H
ATOM    546  CE2 PHE X1159      -0.634  33.925  26.242  0.00  0.00           C
ATOM    547  HE2 PHE X1159      -1.125  32.966  26.310  0.00  0.00           H
ATOM    548  CD2 PHE X1159      -0.153  34.484  27.487  0.00  0.00           C
ATOM    549  HD2 PHE X1159      -0.403  34.013  28.426  0.00  0.00           H
ATOM    550  C   PHE X1159       3.302  36.787  30.148  0.00  0.00           C
ATOM    551  O   PHE X1159       3.737  36.116  31.070  0.00  0.00           O
ATOM    552  N   VAL X1160       3.358  38.131  30.181  0.00  0.00           N
ATOM    553  H   VAL X1160       3.033  38.645  29.374  0.00  0.00           H
ATOM    554  CA  VAL X1160       3.971  38.803  31.295  0.00  0.00           C
ATOM    555  HA  VAL X1160       4.825  38.156  31.493  0.00  0.00           H
ATOM    556  CB  VAL X1160       4.519  40.178  31.097  0.00  0.00           C
ATOM    557  HB  VAL X1160       3.693  40.655  30.570  0.00  0.00           H
ATOM    558  CG1 VAL X1160       4.941  40.897  32.297  0.00  0.00           C
ATOM    559 HG11 VAL X1160       5.904  40.458  32.557  0.00  0.00           H
ATOM    560 HG12 VAL X1160       4.986  41.974  32.138  0.00  0.00           H
ATOM    561 HG13 VAL X1160       4.279  40.798  33.158  0.00  0.00           H
ATOM    562  CG2 VAL X1160       5.717  40.206  30.135  0.00  0.00           C
ATOM    563 HG21 VAL X1160       6.275  41.142  30.138  0.00  0.00           H
ATOM    564 HG22 VAL X1160       6.490  39.486  30.405  0.00  0.00           H
ATOM    565 HG23 VAL X1160       5.385  40.073  29.105  0.00  0.00           H
ATOM    566  C   VAL X1160       3.070  38.740  32.485  0.00  0.00           C
ATOM    567  O   VAL X1160       2.035  39.340  32.366  0.00  0.00           O
ATOM    568  N   GLY X1161       3.421  38.000  33.536  0.00  0.00           N
ATOM    569  H   GLY X1161       4.214  37.379  33.457  0.00  0.00           H
ATOM    570  CA  GLY X1161       2.578  37.823  34.707  0.00  0.00           C
ATOM    571  HA2 GLY X1161       2.654  38.695  35.358  0.00  0.00           H
ATOM    572  HA3 GLY X1161       1.526  37.697  34.452  0.00  0.00           H
ATOM    573  C   GLY X1161       2.948  36.540  35.430  0.00  0.00           C
ATOM    574  O   GLY X1161       3.566  35.641  34.901  0.00  0.00           O
ATOM    575  N   GLY X1162       2.459  36.561  36.667  0.00  0.00           N
ATOM    576  H   GLY X1162       1.743  37.261  36.799  0.00  0.00           H
ATOM    577  CA  GLY X1162       2.367  35.399  37.571  0.00  0.00           C
ATOM    578  HA2 GLY X1162       3.398  35.077  37.721  0.00  0.00           H
ATOM    579  HA3 GLY X1162       2.034  35.665  38.574  0.00  0.00           H
ATOM    580  C   GLY X1162       1.522  34.258  37.055  0.00  0.00           C
ATOM    581  O   GLY X1162       0.659  34.419  36.172  0.00  0.00           O
ATOM    582  N   MET X1163       1.523  33.181  37.758  0.00  0.00           N
ATOM    583  H   MET X1163       2.164  33.026  38.523  0.00  0.00           H
ATOM    584  CA  MET X1163       0.592  32.071  37.657  0.00  0.00           C
ATOM    585  HA  MET X1163      -0.387  32.429  37.336  0.00  0.00           H
ATOM    586  CB  MET X1163       0.996  30.981  36.614  0.00  0.00           C
ATOM    587  HB2 MET X1163       0.833  31.352  35.602  0.00  0.00           H
ATOM    588  HB3 MET X1163       2.067  30.850  36.770  0.00  0.00           H
ATOM    589  CG  MET X1163       0.453  29.580  36.665  0.00  0.00           C
ATOM    590  HG2 MET X1163       0.604  29.222  37.684  0.00  0.00           H
ATOM    591  HG3 MET X1163      -0.619  29.594  36.470  0.00  0.00           H
ATOM    592  SD  MET X1163       1.191  28.389  35.476  0.00  0.00           S
ATOM    593  CE  MET X1163       0.325  28.850  33.992  0.00  0.00           C
ATOM    594  HE1 MET X1163      -0.756  28.857  34.132  0.00  0.00           H
ATOM    595  HE2 MET X1163       0.783  29.770  33.628  0.00  0.00           H
ATOM    596  HE3 MET X1163       0.490  28.093  33.225  0.00  0.00           H
ATOM    597  C   MET X1163       0.428  31.490  39.089  0.00  0.00           C
ATOM    598  O   MET X1163       1.479  31.284  39.732  0.00  0.00           O
ATOM    599  N   CY3 X1164      -0.778  31.135  39.606  0.00  0.00           N
ATOM    600  HN  CY3 X1164      -1.606  31.257  39.039  0.00  0.00           H
ATOM    601  CA  CY3 X1164      -0.962  30.366  40.877  0.00  0.00           C
ATOM    602  HA  CY3 X1164      -0.105  30.504  41.536  0.00  0.00           H
ATOM    603  CB  CY3 X1164      -2.241  30.956  41.490  0.00  0.00           C
ATOM    604  HB3 CY3 X1164      -2.260  32.019  41.248  0.00  0.00           H
ATOM    605  HB2 CY3 X1164      -2.091  30.821  42.562  0.00  0.00           H
ATOM    606  SG  CY3 X1164      -3.739  30.133  40.924  0.00  0.00           S
ATOM    607  C   CY3 X1164      -0.936  28.785  40.692  0.00  0.00           C
ATOM    608  O   CY3 X1164      -1.037  28.197  39.595  0.00  0.00           O
ATOM    609  N   GLN X1165      -0.846  27.971  41.734  0.00  0.00           N
ATOM    610  H   GLN X1165      -0.694  28.439  42.616  0.00  0.00           H
ATOM    611  CA  GLN X1165      -0.644  26.463  41.702  0.00  0.00           C
ATOM    612  HA  GLN X1165       0.281  26.228  41.176  0.00  0.00           H
ATOM    613  CB  GLN X1165      -0.675  25.936  43.128  0.00  0.00           C
ATOM    614  HB2 GLN X1165       0.189  26.308  43.680  0.00  0.00           H
ATOM    615  HB3 GLN X1165      -1.512  26.367  43.677  0.00  0.00           H
ATOM    616  CG  GLN X1165      -0.741  24.402  43.304  0.00  0.00           C
ATOM    617  HG2 GLN X1165      -0.493  24.207  44.347  0.00  0.00           H
ATOM    618  HG3 GLN X1165      -1.769  24.081  43.133  0.00  0.00           H
ATOM    619  CD  GLN X1165       0.236  23.513  42.532  0.00  0.00           C
ATOM    620  OE1 GLN X1165       1.092  24.036  41.848  0.00  0.00           O
ATOM    621  NE2 GLN X1165       0.190  22.214  42.672  0.00  0.00           N
ATOM    622 HE21 GLN X1165       0.943  21.697  42.242  0.00  0.00           H
ATOM    623 HE22 GLN X1165      -0.472  21.819  43.325  0.00  0.00           H
ATOM    624  C   GLN X1165      -1.675  25.659  40.949  0.00  0.00           C
ATOM    625  O   GLN X1165      -1.379  24.777  40.112  0.00  0.00           O
ATOM    626  N   ASN X1166      -2.985  25.990  41.102  0.00  0.00           N
ATOM    627  H   ASN X1166      -3.239  26.817  41.623  0.00  0.00           H
ATOM    628  CA  ASN X1166      -4.137  25.384  40.424  0.00  0.00           C
ATOM    629  HA  ASN X1166      -4.056  24.323  40.661  0.00  0.00           H
ATOM    630  CB  ASN X1166      -5.410  25.777  41.156  0.00  0.00           C
ATOM    631  HB2 ASN X1166      -5.582  26.853  41.136  0.00  0.00           H
ATOM    632  HB3 ASN X1166      -6.240  25.304  40.631  0.00  0.00           H
ATOM    633  CG  ASN X1166      -5.496  25.333  42.667  0.00  0.00           C
ATOM    634  OD1 ASN X1166      -6.576  25.368  43.330  0.00  0.00           O
ATOM    635  ND2 ASN X1166      -4.491  24.781  43.192  0.00  0.00           N
ATOM    636 HD21 ASN X1166      -4.699  24.323  44.068  0.00  0.00           H
ATOM    637 HD22 ASN X1166      -3.592  24.817  42.732  0.00  0.00           H
ATOM    638  C   ASN X1166      -4.102  25.615  38.892  0.00  0.00           C
ATOM    639  O   ASN X1166      -4.621  24.764  38.091  0.00  0.00           O
ATOM    640  N   CY3 X1167      -3.617  26.821  38.537  0.00  0.00           N
ATOM    641  HN  CY3 X1167      -3.253  27.420  39.264  0.00  0.00           H
ATOM    642  CA  CY3 X1167      -3.464  27.148  37.092  0.00  0.00           C
ATOM    643  HA  CY3 X1167      -4.286  26.858  36.437  0.00  0.00           H
ATOM    644  CB  CY3 X1167      -3.461  28.692  37.120  0.00  0.00           C
ATOM    645  HB3 CY3 X1167      -3.015  28.982  36.169  0.00  0.00           H
ATOM    646  HB2 CY3 X1167      -2.725  29.010  37.859  0.00  0.00           H
ATOM    647  SG  CY3 X1167      -5.062  29.467  37.453  0.00  0.00           S
ATOM    648  C   CY3 X1167      -2.228  26.455  36.498  0.00  0.00           C
ATOM    649  O   CY3 X1167      -2.189  26.113  35.330  0.00  0.00           O
ATOM    650  N   LYS X1168      -1.201  26.188  37.318  0.00  0.00           N
ATOM    651  H   LYS X1168      -1.263  26.451  38.291  0.00  0.00           H
ATOM    652  CA  LYS X1168      -0.115  25.263  36.958  0.00  0.00           C
ATOM    653  HA  LYS X1168       0.245  25.681  36.018  0.00  0.00           H
ATOM    654  CB  LYS X1168       1.054  25.319  38.002  0.00  0.00           C
ATOM    655  HB2 LYS X1168       1.440  26.330  38.136  0.00  0.00           H
ATOM    656  HB3 LYS X1168       0.630  25.139  38.990  0.00  0.00           H
ATOM    657  CG  LYS X1168       2.335  24.469  37.624  0.00  0.00           C
ATOM    658  HG2 LYS X1168       1.997  23.531  37.183  0.00  0.00           H
ATOM    659  HG3 LYS X1168       2.926  25.063  36.927  0.00  0.00           H
ATOM    660  CD  LYS X1168       3.290  24.094  38.807  0.00  0.00           C
ATOM    661  HD2 LYS X1168       4.294  23.800  38.504  0.00  0.00           H
ATOM    662  HD3 LYS X1168       3.366  24.969  39.454  0.00  0.00           H
ATOM    663  CE  LYS X1168       2.820  22.838  39.558  0.00  0.00           C
ATOM    664  HE2 LYS X1168       1.745  22.911  39.721  0.00  0.00           H
ATOM    665  HE3 LYS X1168       3.040  22.031  38.859  0.00  0.00           H
ATOM    666  NZ  LYS X1168       3.503  22.762  40.875  0.00  0.00           N
ATOM    667  HZ1 LYS X1168       3.136  23.420  41.548  0.00  0.00           H
ATOM    668  HZ2 LYS X1168       3.339  21.896  41.367  0.00  0.00           H
ATOM    669  HZ3 LYS X1168       4.497  22.724  40.699  0.00  0.00           H
ATOM    670  C   LYS X1168      -0.605  23.871  36.600  0.00  0.00           C
ATOM    671  O   LYS X1168      -0.350  23.482  35.469  0.00  0.00           O
ATOM    672  N   ASN X1169      -1.280  23.164  37.525  0.00  0.00           N
ATOM    673  H   ASN X1169      -1.469  23.564  38.433  0.00  0.00           H
ATOM    674  CA  ASN X1169      -1.910  21.872  37.137  0.00  0.00           C
ATOM    675  HA  ASN X1169      -1.077  21.288  36.745  0.00  0.00           H
ATOM    676  CB  ASN X1169      -2.522  21.143  38.404  0.00  0.00           C
ATOM    677  HB2 ASN X1169      -3.230  21.755  38.963  0.00  0.00           H
ATOM    678  HB3 ASN X1169      -2.956  20.290  37.883  0.00  0.00           H
ATOM    679  CG  ASN X1169      -1.556  20.470  39.375  0.00  0.00           C
ATOM    680  OD1 ASN X1169      -0.369  20.578  39.374  0.00  0.00           O
ATOM    681  ND2 ASN X1169      -2.111  19.563  40.148  0.00  0.00           N
ATOM    682 HD21 ASN X1169      -1.459  19.014  40.690  0.00  0.00           H
ATOM    683 HD22 ASN X1169      -3.067  19.270  40.003  0.00  0.00           H
ATOM    684  C   ASN X1169      -2.865  21.942  35.942  0.00  0.00           C
ATOM    685  O   ASN X1169      -2.841  21.095  35.090  0.00  0.00           O
ATOM    686  N   CYS X1170      -3.643  23.021  35.914  0.00  0.00           N
ATOM    687  H   CYS X1170      -3.591  23.700  36.660  0.00  0.00           H
ATOM    688  CA  CYS X1170      -4.605  23.152  34.888  0.00  0.00           C
ATOM    689  HA  CYS X1170      -5.041  22.154  34.845  0.00  0.00           H
ATOM    690  CB  CYS X1170      -5.723  24.145  35.344  0.00  0.00           C
ATOM    691  HB2 CYS X1170      -6.167  23.910  36.312  0.00  0.00           H
ATOM    692  HB3 CYS X1170      -5.337  25.159  35.441  0.00  0.00           H
ATOM    693  SG  CYS X1170      -6.980  24.173  34.105  0.00  0.00           S
ATOM    694  HG  CYS X1170      -7.269  22.870  34.041  0.00  0.00           H
ATOM    695  C   CYS X1170      -3.941  23.508  33.490  0.00  0.00           C
ATOM    696  O   CYS X1170      -4.391  23.045  32.440  0.00  0.00           O
ATOM    697  N   PHE X1171      -2.785  24.219  33.514  0.00  0.00           N
ATOM    698  H   PHE X1171      -2.489  24.624  34.390  0.00  0.00           H
ATOM    699  CA  PHE X1171      -2.069  24.445  32.228  0.00  0.00           C
ATOM    700  HA  PHE X1171      -2.757  24.588  31.395  0.00  0.00           H
ATOM    701  CB  PHE X1171      -1.278  25.704  32.418  0.00  0.00           C
ATOM    702  HB2 PHE X1171      -1.903  26.415  32.959  0.00  0.00           H
ATOM    703  HB3 PHE X1171      -0.368  25.464  32.968  0.00  0.00           H
ATOM    704  CG  PHE X1171      -0.920  26.549  31.249  0.00  0.00           C
ATOM    705  CD1 PHE X1171      -1.977  27.337  30.664  0.00  0.00           C
ATOM    706  HD1 PHE X1171      -2.979  27.442  31.052  0.00  0.00           H
ATOM    707  CE1 PHE X1171      -1.657  28.250  29.607  0.00  0.00           C
ATOM    708  HE1 PHE X1171      -2.488  28.721  29.103  0.00  0.00           H
ATOM    709  CZ  PHE X1171      -0.276  28.308  29.140  0.00  0.00           C
ATOM    710  HZ  PHE X1171       0.014  29.031  28.393  0.00  0.00           H
ATOM    711  CE2 PHE X1171       0.689  27.456  29.650  0.00  0.00           C
ATOM    712  HE2 PHE X1171       1.719  27.406  29.330  0.00  0.00           H
ATOM    713  CD2 PHE X1171       0.413  26.624  30.782  0.00  0.00           C
ATOM    714  HD2 PHE X1171       1.176  26.032  31.266  0.00  0.00           H
ATOM    715  C   PHE X1171      -1.159  23.255  31.805  0.00  0.00           C
ATOM    716  O   PHE X1171      -0.982  22.955  30.603  0.00  0.00           O
ATOM    717  N   LEU X1172      -0.720  22.443  32.738  0.00  0.00           N
ATOM    718  H   LEU X1172      -0.811  22.819  33.671  0.00  0.00           H
ATOM    719  CA  LEU X1172      -0.085  21.138  32.475  0.00  0.00           C
ATOM    720  HA  LEU X1172       0.687  21.338  31.732  0.00  0.00           H
ATOM    721  CB  LEU X1172       0.515  20.639  33.792  0.00  0.00           C
ATOM    722  HB2 LEU X1172      -0.154  20.671  34.651  0.00  0.00           H
ATOM    723  HB3 LEU X1172       0.572  19.555  33.691  0.00  0.00           H
ATOM    724  CG  LEU X1172       1.955  21.235  34.203  0.00  0.00           C
ATOM    725  HG  LEU X1172       1.764  22.307  34.168  0.00  0.00           H
ATOM    726  CD1 LEU X1172       2.431  20.873  35.644  0.00  0.00           C
ATOM    727 HD11 LEU X1172       3.446  21.207  35.864  0.00  0.00           H
ATOM    728 HD12 LEU X1172       1.759  21.436  36.293  0.00  0.00           H
ATOM    729 HD13 LEU X1172       2.199  19.822  35.817  0.00  0.00           H
ATOM    730  CD2 LEU X1172       3.101  20.906  33.216  0.00  0.00           C
ATOM    731 HD21 LEU X1172       3.325  19.840  33.187  0.00  0.00           H
ATOM    732 HD22 LEU X1172       2.836  21.228  32.208  0.00  0.00           H
ATOM    733 HD23 LEU X1172       4.012  21.458  33.448  0.00  0.00           H
ATOM    734  C   LEU X1172      -1.154  20.066  31.877  0.00  0.00           C
ATOM    735  O   LEU X1172      -0.795  19.096  31.310  0.00  0.00           O
ATOM    736  N   GLU X1173      -2.469  20.412  31.873  0.00  0.00           N
ATOM    737  H   GLU X1173      -2.708  21.297  32.296  0.00  0.00           H
ATOM    738  CA  GLU X1173      -3.548  19.617  31.368  0.00  0.00           C
ATOM    739  HA  GLU X1173      -3.114  18.736  30.894  0.00  0.00           H
ATOM    740  CB  GLU X1173      -4.351  19.090  32.556  0.00  0.00           C
ATOM    741  HB2 GLU X1173      -4.702  19.917  33.173  0.00  0.00           H
ATOM    742  HB3 GLU X1173      -5.249  18.635  32.139  0.00  0.00           H
ATOM    743  CG  GLU X1173      -3.613  18.113  33.455  0.00  0.00           C
ATOM    744  HG2 GLU X1173      -3.050  17.329  32.948  0.00  0.00           H
ATOM    745  HG3 GLU X1173      -2.844  18.596  34.057  0.00  0.00           H
ATOM    746  CD  GLU X1173      -4.478  17.379  34.547  0.00  0.00           C
ATOM    747  OE1 GLU X1173      -5.601  16.964  34.228  0.00  0.00           O
ATOM    748  OE2 GLU X1173      -4.026  17.134  35.673  0.00  0.00           O
ATOM    749  C   GLU X1173      -4.452  20.377  30.397  0.00  0.00           C
ATOM    750  O   GLU X1173      -5.610  20.540  30.699  0.00  0.00           O
ATOM    751  N   CYS X1174      -3.985  20.728  29.153  0.00  0.00           N
ATOM    752  H   CYS X1174      -4.688  21.149  28.562  0.00  0.00           H
ATOM    753  CA  CYS X1174      -2.597  20.758  28.726  0.00  0.00           C
ATOM    754  HA  CYS X1174      -1.874  21.012  29.501  0.00  0.00           H
ATOM    755  CB  CYS X1174      -2.256  19.378  28.236  0.00  0.00           C
ATOM    756  HB2 CYS X1174      -2.453  18.627  29.001  0.00  0.00           H
ATOM    757  HB3 CYS X1174      -2.905  19.144  27.393  0.00  0.00           H
ATOM    758  SG  CYS X1174      -0.493  19.219  27.780  0.00  0.00           S
ATOM    759  HG  CYS X1174      -0.088  19.168  29.052  0.00  0.00           H
ATOM    760  C   CYS X1174      -2.499  21.756  27.549  0.00  0.00           C
ATOM    761  O   CYS X1174      -2.865  21.392  26.424  0.00  0.00           O
ATOM    762  N   ALA X1175      -1.889  22.941  27.718  0.00  0.00           N
ATOM    763  H   ALA X1175      -1.569  23.189  28.643  0.00  0.00           H
ATOM    764  CA  ALA X1175      -1.577  23.968  26.694  0.00  0.00           C
ATOM    765  HA  ALA X1175      -2.564  24.347  26.428  0.00  0.00           H
ATOM    766  CB  ALA X1175      -0.800  25.059  27.504  0.00  0.00           C
ATOM    767  HB1 ALA X1175      -0.818  26.077  27.115  0.00  0.00           H
ATOM    768  HB2 ALA X1175      -1.201  25.149  28.514  0.00  0.00           H
ATOM    769  HB3 ALA X1175       0.223  24.686  27.450  0.00  0.00           H
ATOM    770  C   ALA X1175      -0.649  23.490  25.550  0.00  0.00           C
ATOM    771  O   ALA X1175      -0.363  24.222  24.633  0.00  0.00           O
ATOM    772  N   TYR X1176      -0.088  22.239  25.535  0.00  0.00           N
ATOM    773  H   TYR X1176      -0.379  21.626  26.284  0.00  0.00           H
ATOM    774  CA  TYR X1176       0.848  21.685  24.465  0.00  0.00           C
ATOM    775  HA  TYR X1176       0.945  22.487  23.734  0.00  0.00           H
ATOM    776  CB  TYR X1176       2.171  21.508  25.317  0.00  0.00           C
ATOM    777  HB2 TYR X1176       2.383  22.319  26.014  0.00  0.00           H
ATOM    778  HB3 TYR X1176       2.162  20.637  25.973  0.00  0.00           H
ATOM    779  CG  TYR X1176       3.410  21.360  24.506  0.00  0.00           C
ATOM    780  CD1 TYR X1176       4.407  20.500  24.996  0.00  0.00           C
ATOM    781  HD1 TYR X1176       4.297  19.987  25.940  0.00  0.00           H
ATOM    782  CE1 TYR X1176       5.622  20.436  24.330  0.00  0.00           C
ATOM    783  HE1 TYR X1176       6.363  19.710  24.631  0.00  0.00           H
ATOM    784  CZ  TYR X1176       5.848  21.096  23.099  0.00  0.00           C
ATOM    785  OH  TYR X1176       7.005  20.950  22.383  0.00  0.00           O
ATOM    786  HH  TYR X1176       6.852  20.866  21.439  0.00  0.00           H
ATOM    787  CE2 TYR X1176       4.764  21.913  22.537  0.00  0.00           C
ATOM    788  HE2 TYR X1176       4.755  22.341  21.545  0.00  0.00           H
ATOM    789  CD2 TYR X1176       3.625  22.096  23.321  0.00  0.00           C
ATOM    790  HD2 TYR X1176       2.928  22.862  23.013  0.00  0.00           H
ATOM    791  C   TYR X1176       0.287  20.404  23.805  0.00  0.00           C
ATOM    792  O   TYR X1176       0.943  19.922  22.885  0.00  0.00           O
ATOM    793  N   GLN X1177      -0.852  19.853  24.196  0.00  0.00           N
ATOM    794  H   GLN X1177      -1.258  20.258  25.026  0.00  0.00           H
ATOM    795  CA  GLN X1177      -1.669  18.930  23.379  0.00  0.00           C
ATOM    796  HA  GLN X1177      -1.097  18.013  23.234  0.00  0.00           H
ATOM    797  CB  GLN X1177      -2.836  18.614  24.337  0.00  0.00           C
ATOM    798  HB2 GLN X1177      -2.375  18.114  25.188  0.00  0.00           H
ATOM    799  HB3 GLN X1177      -3.373  19.477  24.732  0.00  0.00           H
ATOM    800  CG  GLN X1177      -3.915  17.607  23.793  0.00  0.00           C
ATOM    801  HG2 GLN X1177      -3.496  16.891  23.086  0.00  0.00           H
ATOM    802  HG3 GLN X1177      -4.290  17.070  24.664  0.00  0.00           H
ATOM    803  CD  GLN X1177      -5.110  18.131  23.029  0.00  0.00           C
ATOM    804  OE1 GLN X1177      -5.219  19.330  22.744  0.00  0.00           O
ATOM    805  NE2 GLN X1177      -5.969  17.181  22.723  0.00  0.00           N
ATOM    806 HE21 GLN X1177      -6.703  17.571  22.150  0.00  0.00           H
ATOM    807 HE22 GLN X1177      -5.799  16.185  22.726  0.00  0.00           H
ATOM    808  C   GLN X1177      -2.177  19.578  22.080  0.00  0.00           C
ATOM    809  O   GLN X1177      -2.443  20.829  22.087  0.00  0.00           O
ATOM    810  N   TYR X1178      -2.363  18.835  20.980  0.00  0.00           N
ATOM    811  H   TYR X1178      -2.026  17.883  20.997  0.00  0.00           H
ATOM    812  CA  TYR X1178      -3.063  19.242  19.720  0.00  0.00           C
ATOM    813  HA  TYR X1178      -3.523  20.197  19.976  0.00  0.00           H
ATOM    814  CB  TYR X1178      -2.048  19.532  18.559  0.00  0.00           C
ATOM    815  HB2 TYR X1178      -1.807  18.575  18.098  0.00  0.00           H
ATOM    816  HB3 TYR X1178      -2.500  20.033  17.703  0.00  0.00           H
ATOM    817  CG  TYR X1178      -0.967  20.407  18.983  0.00  0.00           C
ATOM    818  CD1 TYR X1178      -1.195  21.749  19.427  0.00  0.00           C
ATOM    819  HD1 TYR X1178      -2.183  22.185  19.411  0.00  0.00           H
ATOM    820  CE1 TYR X1178      -0.084  22.503  19.946  0.00  0.00           C
ATOM    821  HE1 TYR X1178      -0.240  23.485  20.369  0.00  0.00           H
ATOM    822  CZ  TYR X1178       1.188  21.946  19.986  0.00  0.00           C
ATOM    823  OH  TYR X1178       2.222  22.690  20.356  0.00  0.00           O
ATOM    824  HH  TYR X1178       2.310  23.499  19.847  0.00  0.00           H
ATOM    825  CE2 TYR X1178       1.411  20.598  19.574  0.00  0.00           C
ATOM    826  HE2 TYR X1178       2.376  20.130  19.701  0.00  0.00           H
ATOM    827  CD2 TYR X1178       0.326  19.812  19.032  0.00  0.00           C
ATOM    828  HD2 TYR X1178       0.507  18.832  18.616  0.00  0.00           H
ATOM    829  C   TYR X1178      -4.089  18.224  19.300  0.00  0.00           C
ATOM    830  O   TYR X1178      -3.762  17.073  19.102  0.00  0.00           O
ATOM    831  N   ASP X1179      -5.361  18.660  19.139  0.00  0.00           N
ATOM    832  H   ASP X1179      -5.555  19.651  19.147  0.00  0.00           H
ATOM    833  CA  ASP X1179      -6.348  17.760  18.489  0.00  0.00           C
ATOM    834  HA  ASP X1179      -6.363  16.824  19.047  0.00  0.00           H
ATOM    835  CB  ASP X1179      -7.760  18.355  18.613  0.00  0.00           C
ATOM    836  HB2 ASP X1179      -7.705  19.305  18.083  0.00  0.00           H
ATOM    837  HB3 ASP X1179      -8.545  17.774  18.129  0.00  0.00           H
ATOM    838  CG  ASP X1179      -8.347  18.586  20.016  0.00  0.00           C
ATOM    839  OD1 ASP X1179      -9.127  19.552  20.261  0.00  0.00           O
ATOM    840  OD2 ASP X1179      -8.174  17.578  20.829  0.00  0.00           O
ATOM    841  C   ASP X1179      -6.035  17.572  17.084  0.00  0.00           C
ATOM    842  O   ASP X1179      -5.302  18.319  16.406  0.00  0.00           O
ATOM    843  N   ASP X1180      -6.634  16.497  16.608  0.00  0.00           N
ATOM    844  H   ASP X1180      -7.232  15.887  17.147  0.00  0.00           H
ATOM    845  CA  ASP X1180      -6.454  16.150  15.211  0.00  0.00           C
ATOM    846  HA  ASP X1180      -5.394  16.265  14.987  0.00  0.00           H
ATOM    847  CB  ASP X1180      -6.904  14.685  15.059  0.00  0.00           C
ATOM    848  HB2 ASP X1180      -7.966  14.487  15.209  0.00  0.00           H
ATOM    849  HB3 ASP X1180      -6.690  14.435  14.020  0.00  0.00           H
ATOM    850  CG  ASP X1180      -6.049  13.773  16.002  0.00  0.00           C
ATOM    851  OD1 ASP X1180      -6.477  13.739  17.190  0.00  0.00           O
ATOM    852  OD2 ASP X1180      -5.131  13.062  15.488  0.00  0.00           O
ATOM    853  C   ASP X1180      -7.148  17.016  14.194  0.00  0.00           C
ATOM    854  O   ASP X1180      -7.174  16.651  13.028  0.00  0.00           O
ATOM    855  N   ASP X1181      -7.683  18.185  14.534  0.00  0.00           N
ATOM    856  H   ASP X1181      -7.360  18.541  15.422  0.00  0.00           H
ATOM    857  CA  ASP X1181      -8.062  19.228  13.556  0.00  0.00           C
ATOM    858  HA  ASP X1181      -8.197  18.828  12.551  0.00  0.00           H
ATOM    859  CB  ASP X1181      -9.341  19.982  14.039  0.00  0.00           C
ATOM    860  HB2 ASP X1181      -9.504  20.783  13.319  0.00  0.00           H
ATOM    861  HB3 ASP X1181     -10.184  19.311  13.870  0.00  0.00           H
ATOM    862  CG  ASP X1181      -9.276  20.516  15.474  0.00  0.00           C
ATOM    863  OD1 ASP X1181     -10.380  20.776  16.001  0.00  0.00           O
ATOM    864  OD2 ASP X1181      -8.197  20.656  16.169  0.00  0.00           O
ATOM    865  C   ASP X1181      -7.003  20.287  13.328  0.00  0.00           C
ATOM    866  O   ASP X1181      -7.189  21.228  12.590  0.00  0.00           O
ATOM    867  N   GLY X1182      -5.898  20.100  14.090  0.00  0.00           N
ATOM    868  H   GLY X1182      -5.731  19.428  14.826  0.00  0.00           H
ATOM    869  CA  GLY X1182      -4.746  21.038  13.907  0.00  0.00           C
ATOM    870  HA2 GLY X1182      -3.775  20.557  13.794  0.00  0.00           H
ATOM    871  HA3 GLY X1182      -4.979  21.631  13.023  0.00  0.00           H
ATOM    872  C   GLY X1182      -4.447  21.993  15.125  0.00  0.00           C
ATOM    873  O   GLY X1182      -3.383  22.643  15.073  0.00  0.00           O
ATOM    874  N   TYR X1183      -5.249  21.956  16.186  0.00  0.00           N
ATOM    875  H   TYR X1183      -6.054  21.346  16.145  0.00  0.00           H
ATOM    876  CA  TYR X1183      -5.300  23.024  17.233  0.00  0.00           C
ATOM    877  HA  TYR X1183      -4.431  23.674  17.132  0.00  0.00           H
ATOM    878  CB  TYR X1183      -6.437  23.951  16.870  0.00  0.00           C
ATOM    879  HB2 TYR X1183      -7.271  23.248  16.865  0.00  0.00           H
ATOM    880  HB3 TYR X1183      -6.469  24.725  17.637  0.00  0.00           H
ATOM    881  CG  TYR X1183      -6.419  24.754  15.567  0.00  0.00           C
ATOM    882  CD1 TYR X1183      -5.965  26.101  15.484  0.00  0.00           C
ATOM    883  HD1 TYR X1183      -5.804  26.680  16.381  0.00  0.00           H
ATOM    884  CE1 TYR X1183      -5.659  26.615  14.167  0.00  0.00           C
ATOM    885  HE1 TYR X1183      -5.210  27.591  14.052  0.00  0.00           H
ATOM    886  CZ  TYR X1183      -5.924  25.862  13.057  0.00  0.00           C
ATOM    887  OH  TYR X1183      -5.616  26.396  11.863  0.00  0.00           O
ATOM    888  HH  TYR X1183      -5.294  27.276  12.070  0.00  0.00           H
ATOM    889  CE2 TYR X1183      -6.415  24.569  13.103  0.00  0.00           C
ATOM    890  HE2 TYR X1183      -6.543  23.986  12.203  0.00  0.00           H
ATOM    891  CD2 TYR X1183      -6.720  24.030  14.366  0.00  0.00           C
ATOM    892  HD2 TYR X1183      -6.932  22.972  14.414  0.00  0.00           H
ATOM    893  C   TYR X1183      -5.443  22.479  18.660  0.00  0.00           C
ATOM    894  O   TYR X1183      -5.951  21.436  19.010  0.00  0.00           O
ATOM    895  N   GLN X1184      -5.047  23.355  19.561  0.00  0.00           N
ATOM    896  H   GLN X1184      -4.776  24.282  19.265  0.00  0.00           H
ATOM    897  CA  GLN X1184      -5.039  23.180  21.013  0.00  0.00           C
ATOM    898  HA  GLN X1184      -4.490  22.285  21.306  0.00  0.00           H
ATOM    899  CB  GLN X1184      -4.516  24.492  21.539  0.00  0.00           C
ATOM    900  HB2 GLN X1184      -4.862  25.352  20.966  0.00  0.00           H
ATOM    901  HB3 GLN X1184      -4.827  24.609  22.576  0.00  0.00           H
ATOM    902  CG  GLN X1184      -2.989  24.541  21.609  0.00  0.00           C
ATOM    903  HG2 GLN X1184      -2.705  23.760  22.315  0.00  0.00           H
ATOM    904  HG3 GLN X1184      -2.498  24.481  20.638  0.00  0.00           H
ATOM    905  CD  GLN X1184      -2.458  25.854  22.192  0.00  0.00           C
ATOM    906  OE1 GLN X1184      -1.468  26.412  21.747  0.00  0.00           O
ATOM    907  NE2 GLN X1184      -3.060  26.474  23.151  0.00  0.00           N
ATOM    908 HE21 GLN X1184      -2.700  27.355  23.490  0.00  0.00           H
ATOM    909 HE22 GLN X1184      -3.806  26.143  23.746  0.00  0.00           H
ATOM    910  C   GLN X1184      -6.531  23.035  21.458  0.00  0.00           C
ATOM    911  O   GLN X1184      -7.401  23.691  21.012  0.00  0.00           O
ATOM    912  N   SER X1185      -6.846  22.147  22.383  0.00  0.00           N
ATOM    913  H   SER X1185      -6.144  21.487  22.686  0.00  0.00           H
ATOM    914  CA  SER X1185      -8.228  22.007  23.001  0.00  0.00           C
ATOM    915  HA  SER X1185      -9.013  22.104  22.250  0.00  0.00           H
ATOM    916  CB  SER X1185      -8.445  20.628  23.545  0.00  0.00           C
ATOM    917  HB2 SER X1185      -8.189  19.908  22.768  0.00  0.00           H
ATOM    918  HB3 SER X1185      -7.672  20.465  24.295  0.00  0.00           H
ATOM    919  OG  SER X1185      -9.733  20.451  24.128  0.00  0.00           O
ATOM    920  HG  SER X1185     -10.179  19.740  23.663  0.00  0.00           H
ATOM    921  C   SER X1185      -8.403  23.087  24.073  0.00  0.00           C
ATOM    922  O   SER X1185      -9.502  23.609  24.232  0.00  0.00           O
ATOM    923  N   TYR X1186      -7.251  23.510  24.649  0.00  0.00           N
ATOM    924  H   TYR X1186      -6.325  23.190  24.403  0.00  0.00           H
ATOM    925  CA  TYR X1186      -7.242  24.481  25.767  0.00  0.00           C
ATOM    926  HA  TYR X1186      -8.295  24.549  26.041  0.00  0.00           H
ATOM    927  CB  TYR X1186      -6.418  23.783  26.893  0.00  0.00           C
ATOM    928  HB2 TYR X1186      -5.350  23.782  26.675  0.00  0.00           H
ATOM    929  HB3 TYR X1186      -6.510  24.391  27.793  0.00  0.00           H
ATOM    930  CG  TYR X1186      -6.770  22.352  27.223  0.00  0.00           C
ATOM    931  CD1 TYR X1186      -7.772  22.072  28.182  0.00  0.00           C
ATOM    932  HD1 TYR X1186      -8.095  22.889  28.810  0.00  0.00           H
ATOM    933  CE1 TYR X1186      -8.334  20.819  28.302  0.00  0.00           C
ATOM    934  HE1 TYR X1186      -9.202  20.623  28.914  0.00  0.00           H
ATOM    935  CZ  TYR X1186      -7.879  19.773  27.468  0.00  0.00           C
ATOM    936  OH  TYR X1186      -8.378  18.501  27.654  0.00  0.00           O
ATOM    937  HH  TYR X1186      -9.062  18.561  28.326  0.00  0.00           H
ATOM    938  CE2 TYR X1186      -6.738  20.014  26.618  0.00  0.00           C
ATOM    939  HE2 TYR X1186      -6.358  19.241  25.967  0.00  0.00           H
ATOM    940  CD2 TYR X1186      -6.170  21.288  26.520  0.00  0.00           C
ATOM    941  HD2 TYR X1186      -5.190  21.512  26.126  0.00  0.00           H
ATOM    942  C   TYR X1186      -6.651  25.838  25.566  0.00  0.00           C
ATOM    943  O   TYR X1186      -5.791  25.959  24.706  0.00  0.00           O
ATOM    944  N   CY3 X1187      -7.177  26.739  26.349  0.00  0.00           N
ATOM    945  HN  CY3 X1187      -7.862  26.477  27.044  0.00  0.00           H
ATOM    946  CA  CY3 X1187      -6.867  28.119  26.174  0.00  0.00           C
ATOM    947  HA  CY3 X1187      -7.083  28.510  25.180  0.00  0.00           H
ATOM    948  CB  CY3 X1187      -7.844  28.904  27.088  0.00  0.00           C
ATOM    949  HB3 CY3 X1187      -7.753  28.337  28.014  0.00  0.00           H
ATOM    950  HB2 CY3 X1187      -8.808  28.827  26.584  0.00  0.00           H
ATOM    951  SG  CY3 X1187      -7.244  30.598  27.324  0.00  0.00           S
ATOM    952  C   CY3 X1187      -5.313  28.322  26.430  0.00  0.00           C
ATOM    953  O   CY3 X1187      -4.711  27.757  27.391  0.00  0.00           O
ATOM    954  N   THR X1188      -4.733  29.312  25.734  0.00  0.00           N
ATOM    955  H   THR X1188      -5.337  29.766  25.063  0.00  0.00           H
ATOM    956  CA  THR X1188      -3.276  29.689  25.836  0.00  0.00           C
ATOM    957  HA  THR X1188      -2.747  28.789  26.149  0.00  0.00           H
ATOM    958  CB  THR X1188      -2.896  30.259  24.439  0.00  0.00           C
ATOM    959  HB  THR X1188      -3.409  31.190  24.197  0.00  0.00           H
ATOM    960  CG2 THR X1188      -1.404  30.473  24.216  0.00  0.00           C
ATOM    961 HG21 THR X1188      -1.143  30.795  23.208  0.00  0.00           H
ATOM    962 HG22 THR X1188      -0.843  31.162  24.847  0.00  0.00           H
ATOM    963 HG23 THR X1188      -0.853  29.562  24.451  0.00  0.00           H
ATOM    964  OG1 THR X1188      -3.222  29.357  23.385  0.00  0.00           O
ATOM    965  HG1 THR X1188      -4.181  29.398  23.381  0.00  0.00           H
ATOM    966  C   THR X1188      -2.935  30.558  27.000  0.00  0.00           C
ATOM    967  O   THR X1188      -1.754  30.853  27.278  0.00  0.00           O
ATOM    968  N   ILE X1189      -3.935  30.953  27.842  0.00  0.00           N
ATOM    969  H   ILE X1189      -4.864  30.580  27.703  0.00  0.00           H
ATOM    970  CA  ILE X1189      -3.799  31.806  29.026  0.00  0.00           C
ATOM    971  HA  ILE X1189      -2.736  32.031  29.119  0.00  0.00           H
ATOM    972  CB  ILE X1189      -4.510  33.183  28.849  0.00  0.00           C
ATOM    973  HB  ILE X1189      -5.587  33.029  28.794  0.00  0.00           H
ATOM    974  CG2 ILE X1189      -4.280  34.069  30.007  0.00  0.00           C
ATOM    975 HG21 ILE X1189      -5.140  33.863  30.643  0.00  0.00           H
ATOM    976 HG22 ILE X1189      -3.349  33.808  30.510  0.00  0.00           H
ATOM    977 HG23 ILE X1189      -4.317  35.130  29.759  0.00  0.00           H
ATOM    978  CG1 ILE X1189      -4.120  33.956  27.512  0.00  0.00           C
ATOM    979 HG12 ILE X1189      -3.138  34.399  27.675  0.00  0.00           H
ATOM    980 HG13 ILE X1189      -4.144  33.360  26.599  0.00  0.00           H
ATOM    981  CD1 ILE X1189      -5.030  35.126  27.267  0.00  0.00           C
ATOM    982 HD11 ILE X1189      -5.357  35.640  28.171  0.00  0.00           H
ATOM    983 HD12 ILE X1189      -4.520  35.838  26.618  0.00  0.00           H
ATOM    984 HD13 ILE X1189      -5.935  34.856  26.724  0.00  0.00           H
ATOM    985  C   ILE X1189      -4.104  31.016  30.328  0.00  0.00           C
ATOM    986  O   ILE X1189      -3.269  31.034  31.274  0.00  0.00           O
ATOM    987  N   CY3 X1190      -5.252  30.368  30.354  0.00  0.00           N
ATOM    988  HN  CY3 X1190      -5.972  30.559  29.671  0.00  0.00           H
ATOM    989  CA  CY3 X1190      -5.749  29.756  31.575  0.00  0.00           C
ATOM    990  HA  CY3 X1190      -5.219  30.139  32.446  0.00  0.00           H
ATOM    991  CB  CY3 X1190      -7.155  30.308  31.965  0.00  0.00           C
ATOM    992  HB3 CY3 X1190      -7.138  31.394  31.881  0.00  0.00           H
ATOM    993  HB2 CY3 X1190      -7.275  29.930  32.980  0.00  0.00           H
ATOM    994  SG  CY3 X1190      -8.437  29.695  30.790  0.00  0.00           S
ATOM    995  C   CY3 X1190      -5.772  28.209  31.614  0.00  0.00           C
ATOM    996  O   CY3 X1190      -5.426  27.582  32.612  0.00  0.00           O
ATOM    997  N   CYS X1191      -6.168  27.543  30.503  0.00  0.00           N
ATOM    998  H   CYS X1191      -6.450  28.150  29.746  0.00  0.00           H
ATOM    999  CA  CYS X1191      -6.572  26.125  30.383  0.00  0.00           C
ATOM   1000  HA  CYS X1191      -7.013  26.075  29.388  0.00  0.00           H
ATOM   1001  CB  CYS X1191      -5.473  25.149  30.665  0.00  0.00           C
ATOM   1002  HB2 CYS X1191      -4.741  25.577  31.350  0.00  0.00           H
ATOM   1003  HB3 CYS X1191      -5.861  24.134  30.753  0.00  0.00           H
ATOM   1004  SG  CYS X1191      -4.406  25.254  29.191  0.00  0.00           S
ATOM   1005  HG  CYS X1191      -4.442  26.573  28.980  0.00  0.00           H
ATOM   1006  C   CYS X1191      -7.816  25.803  31.242  0.00  0.00           C
ATOM   1007  O   CYS X1191      -8.452  24.728  31.073  0.00  0.00           O
ATOM   1008  N   GLY X1192      -8.274  26.718  32.093  0.00  0.00           N
ATOM   1009  H   GLY X1192      -7.822  27.620  32.131  0.00  0.00           H
ATOM   1010  CA  GLY X1192      -9.447  26.490  32.904  0.00  0.00           C
ATOM   1011  HA2 GLY X1192      -9.340  25.507  33.361  0.00  0.00           H
ATOM   1012  HA3 GLY X1192      -9.512  27.305  33.624  0.00  0.00           H
ATOM   1013  C   GLY X1192     -10.761  26.374  32.167  0.00  0.00           C
ATOM   1014  O   GLY X1192     -11.709  25.713  32.611  0.00  0.00           O
ATOM   1015  N   GLY X1193     -10.809  27.009  30.989  0.00  0.00           N
ATOM   1016  H   GLY X1193      -9.973  27.444  30.627  0.00  0.00           H
ATOM   1017  CA  GLY X1193     -11.939  27.032  30.076  0.00  0.00           C
ATOM   1018  HA2 GLY X1193     -12.737  27.619  30.530  0.00  0.00           H
ATOM   1019  HA3 GLY X1193     -11.656  27.513  29.139  0.00  0.00           H
ATOM   1020  C   GLY X1193     -12.597  25.732  29.593  0.00  0.00           C
ATOM   1021  O   GLY X1193     -12.235  24.580  29.742  0.00  0.00           O
ATOM   1022  N   ARG X1194     -13.682  25.895  28.888  0.00  0.00           N
ATOM   1023  H   ARG X1194     -13.942  26.870  28.846  0.00  0.00           H
ATOM   1024  CA  ARG X1194     -14.578  24.846  28.295  0.00  0.00           C
ATOM   1025  HA  ARG X1194     -13.970  23.941  28.264  0.00  0.00           H
ATOM   1026  CB  ARG X1194     -15.809  24.496  29.037  0.00  0.00           C
ATOM   1027  HB2 ARG X1194     -16.366  23.692  28.556  0.00  0.00           H
ATOM   1028  HB3 ARG X1194     -15.577  24.035  29.997  0.00  0.00           H
ATOM   1029  CG  ARG X1194     -16.739  25.777  29.293  0.00  0.00           C
ATOM   1030  HG2 ARG X1194     -16.086  26.544  29.708  0.00  0.00           H
ATOM   1031  HG3 ARG X1194     -17.216  26.234  28.425  0.00  0.00           H
ATOM   1032  CD  ARG X1194     -17.760  25.330  30.312  0.00  0.00           C
ATOM   1033  HD2 ARG X1194     -18.367  24.621  29.750  0.00  0.00           H
ATOM   1034  HD3 ARG X1194     -17.341  24.748  31.133  0.00  0.00           H
ATOM   1035  NE  ARG X1194     -18.537  26.542  30.886  0.00  0.00           N
ATOM   1036  HE  ARG X1194     -18.319  27.426  30.447  0.00  0.00           H
ATOM   1037  CZ  ARG X1194     -19.622  26.462  31.646  0.00  0.00           C
ATOM   1038  NH1 ARG X1194     -20.099  25.361  32.112  0.00  0.00           N
ATOM   1039 HH11 ARG X1194     -19.800  24.454  31.783  0.00  0.00           H
ATOM   1040 HH12 ARG X1194     -20.864  25.364  32.772  0.00  0.00           H
ATOM   1041  NH2 ARG X1194     -20.259  27.488  31.916  0.00  0.00           N
ATOM   1042 HH21 ARG X1194     -19.931  28.269  31.366  0.00  0.00           H
ATOM   1043 HH22 ARG X1194     -21.085  27.535  32.495  0.00  0.00           H
ATOM   1044  C   ARG X1194     -14.861  25.104  26.786  0.00  0.00           C
ATOM   1045  O   ARG X1194     -15.484  24.245  26.086  0.00  0.00           O
ATOM   1046  N   GLU X1195     -14.439  26.286  26.193  0.00  0.00           N
ATOM   1047  H   GLU X1195     -14.021  27.005  26.767  0.00  0.00           H
ATOM   1048  CA  GLU X1195     -14.732  26.665  24.790  0.00  0.00           C
ATOM   1049  HA  GLU X1195     -14.625  25.765  24.183  0.00  0.00           H
ATOM   1050  CB  GLU X1195     -16.151  27.162  24.756  0.00  0.00           C
ATOM   1051  HB2 GLU X1195     -16.768  26.385  25.208  0.00  0.00           H
ATOM   1052  HB3 GLU X1195     -16.246  28.120  25.268  0.00  0.00           H
ATOM   1053  CG  GLU X1195     -16.686  27.494  23.281  0.00  0.00           C
ATOM   1054  HG2 GLU X1195     -16.100  28.350  22.948  0.00  0.00           H
ATOM   1055  HG3 GLU X1195     -16.535  26.648  22.611  0.00  0.00           H
ATOM   1056  CD  GLU X1195     -18.258  27.708  23.205  0.00  0.00           C
ATOM   1057  OE1 GLU X1195     -18.949  26.718  22.810  0.00  0.00           O
ATOM   1058  OE2 GLU X1195     -18.712  28.798  23.612  0.00  0.00           O
ATOM   1059  C   GLU X1195     -13.631  27.639  24.377  0.00  0.00           C
ATOM   1060  O   GLU X1195     -13.115  28.409  25.210  0.00  0.00           O
ATOM   1061  N   VAL X1196     -13.317  27.672  23.042  0.00  0.00           N
ATOM   1062  H   VAL X1196     -13.744  27.043  22.377  0.00  0.00           H
ATOM   1063  CA  VAL X1196     -12.246  28.556  22.632  0.00  0.00           C
ATOM   1064  HA  VAL X1196     -12.084  29.360  23.349  0.00  0.00           H
ATOM   1065  CB  VAL X1196     -10.914  27.761  22.517  0.00  0.00           C
ATOM   1066  HB  VAL X1196     -10.219  28.403  21.974  0.00  0.00           H
ATOM   1067  CG1 VAL X1196     -10.323  27.482  23.909  0.00  0.00           C
ATOM   1068 HG11 VAL X1196     -10.281  28.391  24.509  0.00  0.00           H
ATOM   1069 HG12 VAL X1196     -10.999  26.737  24.329  0.00  0.00           H
ATOM   1070 HG13 VAL X1196      -9.274  27.187  23.895  0.00  0.00           H
ATOM   1071  CG2 VAL X1196     -11.077  26.422  21.711  0.00  0.00           C
ATOM   1072 HG21 VAL X1196     -11.258  26.635  20.657  0.00  0.00           H
ATOM   1073 HG22 VAL X1196     -10.201  25.798  21.890  0.00  0.00           H
ATOM   1074 HG23 VAL X1196     -11.916  25.802  22.026  0.00  0.00           H
ATOM   1075  C   VAL X1196     -12.546  29.149  21.273  0.00  0.00           C
ATOM   1076  O   VAL X1196     -13.073  28.473  20.373  0.00  0.00           O
ATOM   1077  N   LEU X1197     -12.240  30.437  21.144  0.00  0.00           N
ATOM   1078  H   LEU X1197     -11.883  30.909  21.962  0.00  0.00           H
ATOM   1079  CA  LEU X1197     -11.971  31.037  19.805  0.00  0.00           C
ATOM   1080  HA  LEU X1197     -12.721  30.877  19.030  0.00  0.00           H
ATOM   1081  CB  LEU X1197     -11.525  32.507  19.942  0.00  0.00           C
ATOM   1082  HB2 LEU X1197     -10.525  32.576  20.371  0.00  0.00           H
ATOM   1083  HB3 LEU X1197     -11.495  32.901  18.926  0.00  0.00           H
ATOM   1084  CG  LEU X1197     -12.462  33.471  20.692  0.00  0.00           C
ATOM   1085  HG  LEU X1197     -12.758  33.012  21.636  0.00  0.00           H
ATOM   1086  CD1 LEU X1197     -11.798  34.832  20.990  0.00  0.00           C
ATOM   1087 HD11 LEU X1197     -10.852  34.670  21.506  0.00  0.00           H
ATOM   1088 HD12 LEU X1197     -11.555  35.292  20.032  0.00  0.00           H
ATOM   1089 HD13 LEU X1197     -12.428  35.490  21.589  0.00  0.00           H
ATOM   1090  CD2 LEU X1197     -13.793  33.811  19.940  0.00  0.00           C
ATOM   1091 HD21 LEU X1197     -14.530  34.378  20.509  0.00  0.00           H
ATOM   1092 HD22 LEU X1197     -13.534  34.401  19.061  0.00  0.00           H
ATOM   1093 HD23 LEU X1197     -14.229  32.886  19.565  0.00  0.00           H
ATOM   1094  C   LEU X1197     -10.669  30.325  19.227  0.00  0.00           C
ATOM   1095  O   LEU X1197      -9.733  29.948  19.993  0.00  0.00           O
ATOM   1096  N   MET X1198     -10.670  30.036  17.932  0.00  0.00           N
ATOM   1097  H   MET X1198     -11.510  30.332  17.454  0.00  0.00           H
ATOM   1098  CA  MET X1198      -9.593  29.380  17.129  0.00  0.00           C
ATOM   1099  HA  MET X1198      -8.845  28.987  17.817  0.00  0.00           H
ATOM   1100  CB  MET X1198     -10.134  28.139  16.419  0.00  0.00           C
ATOM   1101  HB2 MET X1198     -10.835  28.513  15.672  0.00  0.00           H
ATOM   1102  HB3 MET X1198      -9.271  27.684  15.933  0.00  0.00           H
ATOM   1103  CG  MET X1198     -10.849  27.161  17.291  0.00  0.00           C
ATOM   1104  HG2 MET X1198     -10.152  26.813  18.053  0.00  0.00           H
ATOM   1105  HG3 MET X1198     -11.672  27.595  17.859  0.00  0.00           H
ATOM   1106  SD  MET X1198     -11.466  25.731  16.450  0.00  0.00           S
ATOM   1107  CE  MET X1198      -9.929  24.913  15.793  0.00  0.00           C
ATOM   1108  HE1 MET X1198     -10.148  23.896  15.470  0.00  0.00           H
ATOM   1109  HE2 MET X1198      -9.578  25.572  14.999  0.00  0.00           H
ATOM   1110  HE3 MET X1198      -9.182  24.774  16.574  0.00  0.00           H
ATOM   1111  C   MET X1198      -8.942  30.271  16.212  0.00  0.00           C
ATOM   1112  O   MET X1198      -9.616  30.953  15.440  0.00  0.00           O
ATOM   1113  N   CY3 X1199      -7.607  30.214  16.040  0.00  0.00           N
ATOM   1114  HN  CY3 X1199      -7.082  29.711  16.742  0.00  0.00           H
ATOM   1115  CA  CY3 X1199      -6.867  30.894  15.001  0.00  0.00           C
ATOM   1116  HA  CY3 X1199      -7.066  31.958  15.125  0.00  0.00           H
ATOM   1117  CB  CY3 X1199      -5.379  30.573  15.151  0.00  0.00           C
ATOM   1118  HB3 CY3 X1199      -5.081  29.592  14.780  0.00  0.00           H
ATOM   1119  HB2 CY3 X1199      -5.159  30.479  16.214  0.00  0.00           H
ATOM   1120  SG  CY3 X1199      -4.450  31.937  14.431  0.00  0.00           S
ATOM   1121  C   CY3 X1199      -7.371  30.511  13.552  0.00  0.00           C
ATOM   1122  O   CY3 X1199      -7.428  29.311  13.134  0.00  0.00           O
ATOM   1123  N   GLY X1200      -7.740  31.551  12.748  0.00  0.00           N
ATOM   1124  H   GLY X1200      -7.693  32.529  12.996  0.00  0.00           H
ATOM   1125  CA  GLY X1200      -7.968  31.272  11.358  0.00  0.00           C
ATOM   1126  HA2 GLY X1200      -8.672  30.442  11.300  0.00  0.00           H
ATOM   1127  HA3 GLY X1200      -8.607  32.103  11.060  0.00  0.00           H
ATOM   1128  C   GLY X1200      -6.753  31.061  10.386  0.00  0.00           C
ATOM   1129  O   GLY X1200      -6.985  30.543   9.279  0.00  0.00           O
ATOM   1130  N   ASN X1201      -5.577  31.426  10.875  0.00  0.00           N
ATOM   1131  H   ASN X1201      -5.551  31.930  11.750  0.00  0.00           H
ATOM   1132  CA  ASN X1201      -4.313  31.161  10.236  0.00  0.00           C
ATOM   1133  HA  ASN X1201      -4.348  31.525   9.209  0.00  0.00           H
ATOM   1134  CB  ASN X1201      -3.247  32.023  10.902  0.00  0.00           C
ATOM   1135  HB2 ASN X1201      -3.295  33.097  10.720  0.00  0.00           H
ATOM   1136  HB3 ASN X1201      -3.255  32.073  11.991  0.00  0.00           H
ATOM   1137  CG  ASN X1201      -1.817  31.546  10.656  0.00  0.00           C
ATOM   1138  OD1 ASN X1201      -1.546  30.872   9.701  0.00  0.00           O
ATOM   1139  ND2 ASN X1201      -0.897  31.826  11.467  0.00  0.00           N
ATOM   1140 HD21 ASN X1201       0.076  31.629  11.281  0.00  0.00           H
ATOM   1141 HD22 ASN X1201      -1.260  32.492  12.134  0.00  0.00           H
ATOM   1142  C   ASN X1201      -4.038  29.662  10.199  0.00  0.00           C
ATOM   1143  O   ASN X1201      -3.672  29.093  11.241  0.00  0.00           O
ATOM   1144  N   ASN X1202      -4.145  29.015   9.015  0.00  0.00           N
ATOM   1145  H   ASN X1202      -4.515  29.497   8.208  0.00  0.00           H
ATOM   1146  CA  ASN X1202      -3.863  27.555   8.935  0.00  0.00           C
ATOM   1147  HA  ASN X1202      -4.453  27.072   9.713  0.00  0.00           H
ATOM   1148  CB  ASN X1202      -4.545  27.156   7.560  0.00  0.00           C
ATOM   1149  HB2 ASN X1202      -4.160  27.841   6.805  0.00  0.00           H
ATOM   1150  HB3 ASN X1202      -4.281  26.121   7.344  0.00  0.00           H
ATOM   1151  CG  ASN X1202      -6.105  27.192   7.529  0.00  0.00           C
ATOM   1152  OD1 ASN X1202      -6.719  26.840   8.577  0.00  0.00           O
ATOM   1153  ND2 ASN X1202      -6.637  27.456   6.374  0.00  0.00           N
ATOM   1154 HD21 ASN X1202      -7.631  27.578   6.242  0.00  0.00           H
ATOM   1155 HD22 ASN X1202      -6.032  27.611   5.581  0.00  0.00           H
ATOM   1156  C   ASN X1202      -2.438  27.030   9.071  0.00  0.00           C
ATOM   1157  O   ASN X1202      -2.217  25.834   9.071  0.00  0.00           O
ATOM   1158  N   ASN X1203      -1.413  27.860   9.313  0.00  0.00           N
ATOM   1159  H   ASN X1203      -1.657  28.839   9.269  0.00  0.00           H
ATOM   1160  CA  ASN X1203      -0.105  27.537   9.792  0.00  0.00           C
ATOM   1161  HA  ASN X1203       0.273  26.582   9.428  0.00  0.00           H
ATOM   1162  CB  ASN X1203       0.844  28.673   9.398  0.00  0.00           C
ATOM   1163  HB2 ASN X1203       0.352  29.584   9.738  0.00  0.00           H
ATOM   1164  HB3 ASN X1203       1.815  28.438   9.833  0.00  0.00           H
ATOM   1165  CG  ASN X1203       1.058  28.859   7.933  0.00  0.00           C
ATOM   1166  OD1 ASN X1203       0.710  28.063   7.162  0.00  0.00           O
ATOM   1167  ND2 ASN X1203       1.780  29.871   7.568  0.00  0.00           N
ATOM   1168 HD21 ASN X1203       1.937  29.969   6.575  0.00  0.00           H
ATOM   1169 HD22 ASN X1203       1.916  30.612   8.241  0.00  0.00           H
ATOM   1170  C   ASN X1203      -0.074  27.426  11.342  0.00  0.00           C
ATOM   1171  O   ASN X1203       0.830  26.927  11.919  0.00  0.00           O
ATOM   1172  N   CY3 X1204      -1.003  28.059  12.031  0.00  0.00           N
ATOM   1173  HN  CY3 X1204      -1.829  28.489  11.639  0.00  0.00           H
ATOM   1174  CA  CY3 X1204      -1.055  28.029  13.465  0.00  0.00           C
ATOM   1175  HA  CY3 X1204      -0.037  28.088  13.851  0.00  0.00           H
ATOM   1176  CB  CY3 X1204      -1.690  29.341  13.888  0.00  0.00           C
ATOM   1177  HB3 CY3 X1204      -2.753  29.340  13.648  0.00  0.00           H
ATOM   1178  HB2 CY3 X1204      -1.146  30.128  13.365  0.00  0.00           H
ATOM   1179  SG  CY3 X1204      -1.405  29.727  15.675  0.00  0.00           S
ATOM   1180  C   CY3 X1204      -1.847  26.824  14.066  0.00  0.00           C
ATOM   1181  O   CY3 X1204      -2.172  25.873  13.353  0.00  0.00           O
ATOM   1182  N   CYS X1205      -1.946  26.766  15.386  0.00  0.00           N
ATOM   1183  H   CYS X1205      -1.533  27.555  15.863  0.00  0.00           H
ATOM   1184  CA  CYS X1205      -2.644  25.785  16.282  0.00  0.00           C
ATOM   1185  HA  CYS X1205      -3.440  25.329  15.694  0.00  0.00           H
ATOM   1186  CB  CYS X1205      -1.570  24.705  16.469  0.00  0.00           C
ATOM   1187  HB2 CYS X1205      -2.022  23.856  16.981  0.00  0.00           H
ATOM   1188  HB3 CYS X1205      -1.351  24.255  15.500  0.00  0.00           H
ATOM   1189  SG  CYS X1205      -0.112  25.190  17.387  0.00  0.00           S
ATOM   1190  HG  CYS X1205       0.916  24.795  16.632  0.00  0.00           H
ATOM   1191  C   CYS X1205      -3.132  26.424  17.610  0.00  0.00           C
ATOM   1192  O   CYS X1205      -3.680  25.724  18.446  0.00  0.00           O
ATOM   1193  N   ARG X1206      -2.997  27.689  17.930  0.00  0.00           N
ATOM   1194  H   ARG X1206      -2.675  28.306  17.198  0.00  0.00           H
ATOM   1195  CA  ARG X1206      -3.423  28.299  19.178  0.00  0.00           C
ATOM   1196  HA  ARG X1206      -3.072  27.667  19.994  0.00  0.00           H
ATOM   1197  CB  ARG X1206      -2.745  29.664  19.304  0.00  0.00           C
ATOM   1198  HB2 ARG X1206      -2.438  30.161  18.383  0.00  0.00           H
ATOM   1199  HB3 ARG X1206      -3.517  30.246  19.809  0.00  0.00           H
ATOM   1200  CG  ARG X1206      -1.522  29.616  20.221  0.00  0.00           C
ATOM   1201  HG2 ARG X1206      -1.289  30.632  20.541  0.00  0.00           H
ATOM   1202  HG3 ARG X1206      -1.774  28.960  21.054  0.00  0.00           H
ATOM   1203  CD  ARG X1206      -0.314  29.008  19.435  0.00  0.00           C
ATOM   1204  HD2 ARG X1206      -0.513  28.833  18.378  0.00  0.00           H
ATOM   1205  HD3 ARG X1206       0.444  29.783  19.327  0.00  0.00           H
ATOM   1206  NE  ARG X1206       0.299  27.955  20.218  0.00  0.00           N
ATOM   1207  HE  ARG X1206      -0.075  27.585  21.080  0.00  0.00           H
ATOM   1208  CZ  ARG X1206       1.546  27.456  19.925  0.00  0.00           C
ATOM   1209  NH1 ARG X1206       2.020  27.748  18.773  0.00  0.00           N
ATOM   1210 HH11 ARG X1206       1.409  28.169  18.088  0.00  0.00           H
ATOM   1211 HH12 ARG X1206       2.946  27.473  18.478  0.00  0.00           H
ATOM   1212  NH2 ARG X1206       2.127  26.784  20.835  0.00  0.00           N
ATOM   1213 HH21 ARG X1206       1.625  26.671  21.705  0.00  0.00           H
ATOM   1214 HH22 ARG X1206       3.098  26.530  20.723  0.00  0.00           H
ATOM   1215  C   ARG X1206      -4.936  28.535  19.313  0.00  0.00           C
ATOM   1216  O   ARG X1206      -5.609  28.899  18.355  0.00  0.00           O
ATOM   1217  N   CYS X1207      -5.354  28.357  20.587  0.00  0.00           N
ATOM   1218  H   CYS X1207      -4.685  27.964  21.234  0.00  0.00           H
ATOM   1219  CA  CYS X1207      -6.745  28.674  20.934  0.00  0.00           C
ATOM   1220  HA  CYS X1207      -7.222  29.272  20.159  0.00  0.00           H
ATOM   1221  CB  CYS X1207      -7.475  27.275  21.032  0.00  0.00           C
ATOM   1222  HB2 CYS X1207      -6.779  26.696  21.638  0.00  0.00           H
ATOM   1223  HB3 CYS X1207      -8.451  27.386  21.503  0.00  0.00           H
ATOM   1224  SG  CYS X1207      -7.798  26.405  19.567  0.00  0.00           S
ATOM   1225  HG  CYS X1207      -8.095  25.267  20.200  0.00  0.00           H
ATOM   1226  C   CYS X1207      -6.797  29.412  22.311  0.00  0.00           C
ATOM   1227  O   CYS X1207      -5.759  29.474  23.017  0.00  0.00           O
ATOM   1228  N   PHE X1208      -7.818  30.234  22.550  0.00  0.00           N
ATOM   1229  H   PHE X1208      -8.590  30.277  21.900  0.00  0.00           H
ATOM   1230  CA  PHE X1208      -7.947  31.114  23.710  0.00  0.00           C
ATOM   1231  HA  PHE X1208      -7.357  30.774  24.561  0.00  0.00           H
ATOM   1232  CB  PHE X1208      -7.575  32.576  23.381  0.00  0.00           C
ATOM   1233  HB2 PHE X1208      -8.219  32.805  22.532  0.00  0.00           H
ATOM   1234  HB3 PHE X1208      -7.908  33.175  24.228  0.00  0.00           H
ATOM   1235  CG  PHE X1208      -6.158  33.016  23.031  0.00  0.00           C
ATOM   1236  CD1 PHE X1208      -5.402  33.709  23.986  0.00  0.00           C
ATOM   1237  HD1 PHE X1208      -5.866  34.002  24.917  0.00  0.00           H
ATOM   1238  CE1 PHE X1208      -4.029  33.945  23.671  0.00  0.00           C
ATOM   1239  HE1 PHE X1208      -3.425  34.566  24.316  0.00  0.00           H
ATOM   1240  CZ  PHE X1208      -3.518  33.561  22.379  0.00  0.00           C
ATOM   1241  HZ  PHE X1208      -2.521  33.883  22.115  0.00  0.00           H
ATOM   1242  CE2 PHE X1208      -4.397  32.857  21.474  0.00  0.00           C
ATOM   1243  HE2 PHE X1208      -4.002  32.505  20.533  0.00  0.00           H
ATOM   1244  CD2 PHE X1208      -5.698  32.601  21.756  0.00  0.00           C
ATOM   1245  HD2 PHE X1208      -6.308  32.058  21.049  0.00  0.00           H
ATOM   1246  C   PHE X1208      -9.420  31.061  24.074  0.00  0.00           C
ATOM   1247  O   PHE X1208     -10.255  31.053  23.113  0.00  0.00           O
ATOM   1248  N   CY3 X1209      -9.799  31.313  25.361  0.00  0.00           N
ATOM   1249  HN  CY3 X1209      -9.143  31.150  26.112  0.00  0.00           H
ATOM   1250  CA  CY3 X1209     -11.150  31.489  25.797  0.00  0.00           C
ATOM   1251  HA  CY3 X1209     -11.728  30.980  25.025  0.00  0.00           H
ATOM   1252  CB  CY3 X1209     -11.368  30.787  27.147  0.00  0.00           C
ATOM   1253  HB3 CY3 X1209     -10.957  29.786  27.275  0.00  0.00           H
ATOM   1254  HB2 CY3 X1209     -12.451  30.675  27.196  0.00  0.00           H
ATOM   1255  SG  CY3 X1209     -10.915  31.776  28.621  0.00  0.00           S
ATOM   1256  C   CY3 X1209     -11.493  33.003  25.733  0.00  0.00           C
ATOM   1257  O   CY3 X1209     -10.645  33.937  25.804  0.00  0.00           O
ATOM   1258  N   VAL X1210     -12.795  33.276  25.619  0.00  0.00           N
ATOM   1259  H   VAL X1210     -13.345  32.432  25.687  0.00  0.00           H
ATOM   1260  CA  VAL X1210     -13.346  34.658  25.652  0.00  0.00           C
ATOM   1261  HA  VAL X1210     -12.842  35.308  24.937  0.00  0.00           H
ATOM   1262  CB  VAL X1210     -14.829  34.673  25.204  0.00  0.00           C
ATOM   1263  HB  VAL X1210     -15.109  35.723  25.123  0.00  0.00           H
ATOM   1264  CG1 VAL X1210     -14.981  34.164  23.796  0.00  0.00           C
ATOM   1265 HG11 VAL X1210     -15.986  34.375  23.430  0.00  0.00           H
ATOM   1266 HG12 VAL X1210     -14.209  34.622  23.179  0.00  0.00           H
ATOM   1267 HG13 VAL X1210     -14.821  33.093  23.674  0.00  0.00           H
ATOM   1268  CG2 VAL X1210     -15.783  33.921  26.110  0.00  0.00           C
ATOM   1269 HG21 VAL X1210     -15.917  34.395  27.082  0.00  0.00           H
ATOM   1270 HG22 VAL X1210     -16.761  34.087  25.658  0.00  0.00           H
ATOM   1271 HG23 VAL X1210     -15.553  32.855  26.096  0.00  0.00           H
ATOM   1272  C   VAL X1210     -13.195  35.373  26.981  0.00  0.00           C
ATOM   1273  O   VAL X1210     -13.455  36.554  27.089  0.00  0.00           O
ATOM   1274  N   GLU X1211     -12.931  34.609  28.043  0.00  0.00           N
ATOM   1275  H   GLU X1211     -12.752  33.619  27.947  0.00  0.00           H
ATOM   1276  CA  GLU X1211     -12.995  35.077  29.418  0.00  0.00           C
ATOM   1277  HA  GLU X1211     -13.685  35.920  29.422  0.00  0.00           H
ATOM   1278  CB  GLU X1211     -13.335  33.896  30.324  0.00  0.00           C
ATOM   1279  HB2 GLU X1211     -12.720  33.007  30.183  0.00  0.00           H
ATOM   1280  HB3 GLU X1211     -13.331  34.109  31.393  0.00  0.00           H
ATOM   1281  CG  GLU X1211     -14.727  33.438  29.860  0.00  0.00           C
ATOM   1282  HG2 GLU X1211     -14.766  33.376  28.772  0.00  0.00           H
ATOM   1283  HG3 GLU X1211     -14.868  32.405  30.181  0.00  0.00           H
ATOM   1284  CD  GLU X1211     -15.854  34.340  30.404  0.00  0.00           C
ATOM   1285  OE1 GLU X1211     -16.292  35.141  29.526  0.00  0.00           O
ATOM   1286  OE2 GLU X1211     -16.205  34.318  31.575  0.00  0.00           O
ATOM   1287  C   GLU X1211     -11.636  35.584  29.870  0.00  0.00           C
ATOM   1288  O   GLU X1211     -11.602  36.661  30.517  0.00  0.00           O
ATOM   1289  N   CY3 X1212     -10.533  35.052  29.361  0.00  0.00           N
ATOM   1290  HN  CY3 X1212     -10.610  34.172  28.872  0.00  0.00           H
ATOM   1291  CA  CY3 X1212      -9.234  35.667  29.290  0.00  0.00           C
ATOM   1292  HA  CY3 X1212      -8.778  36.049  30.204  0.00  0.00           H
ATOM   1293  CB  CY3 X1212      -8.223  34.595  28.786  0.00  0.00           C
ATOM   1294  HB3 CY3 X1212      -7.320  35.144  28.519  0.00  0.00           H
ATOM   1295  HB2 CY3 X1212      -8.544  33.982  27.944  0.00  0.00           H
ATOM   1296  SG  CY3 X1212      -7.836  33.382  30.100  0.00  0.00           S
ATOM   1297  C   CY3 X1212      -9.313  36.983  28.430  0.00  0.00           C
ATOM   1298  O   CY3 X1212      -8.980  38.047  28.937  0.00  0.00           O
ATOM   1299  N   VAL X1213      -9.845  36.950  27.206  0.00  0.00           N
ATOM   1300  H   VAL X1213     -10.232  36.077  26.878  0.00  0.00           H
ATOM   1301  CA  VAL X1213      -9.944  38.118  26.249  0.00  0.00           C
ATOM   1302  HA  VAL X1213      -8.969  38.496  25.943  0.00  0.00           H
ATOM   1303  CB  VAL X1213     -10.637  37.550  24.945  0.00  0.00           C
ATOM   1304  HB  VAL X1213     -11.305  36.741  25.241  0.00  0.00           H
ATOM   1305  CG1 VAL X1213     -11.542  38.597  24.187  0.00  0.00           C
ATOM   1306 HG11 VAL X1213     -11.935  38.177  23.261  0.00  0.00           H
ATOM   1307 HG12 VAL X1213     -12.409  38.971  24.731  0.00  0.00           H
ATOM   1308 HG13 VAL X1213     -10.940  39.445  23.863  0.00  0.00           H
ATOM   1309  CG2 VAL X1213      -9.517  37.129  23.936  0.00  0.00           C
ATOM   1310 HG21 VAL X1213     -10.069  36.633  23.138  0.00  0.00           H
ATOM   1311 HG22 VAL X1213      -8.949  37.999  23.607  0.00  0.00           H
ATOM   1312 HG23 VAL X1213      -8.841  36.363  24.317  0.00  0.00           H
ATOM   1313  C   VAL X1213     -10.728  39.296  26.824  0.00  0.00           C
ATOM   1314  O   VAL X1213     -10.233  40.389  26.722  0.00  0.00           O
ATOM   1315  N   ASP X1214     -11.832  39.092  27.541  0.00  0.00           N
ATOM   1316  H   ASP X1214     -12.272  38.183  27.503  0.00  0.00           H
ATOM   1317  CA  ASP X1214     -12.489  40.258  28.198  0.00  0.00           C
ATOM   1318  HA  ASP X1214     -12.624  41.092  27.509  0.00  0.00           H
ATOM   1319  CB  ASP X1214     -13.852  39.818  28.477  0.00  0.00           C
ATOM   1320  HB2 ASP X1214     -14.189  39.299  27.580  0.00  0.00           H
ATOM   1321  HB3 ASP X1214     -13.843  39.087  29.286  0.00  0.00           H
ATOM   1322  CG  ASP X1214     -14.745  40.967  28.838  0.00  0.00           C
ATOM   1323  OD1 ASP X1214     -14.964  41.174  30.016  0.00  0.00           O
ATOM   1324  OD2 ASP X1214     -15.364  41.627  27.953  0.00  0.00           O
ATOM   1325  C   ASP X1214     -11.693  40.872  29.409  0.00  0.00           C
ATOM   1326  O   ASP X1214     -11.606  42.112  29.558  0.00  0.00           O
ATOM   1327  N   LEU X1215     -11.140  40.011  30.324  0.00  0.00           N
ATOM   1328  H   LEU X1215     -11.245  39.010  30.236  0.00  0.00           H
ATOM   1329  CA  LEU X1215     -10.273  40.420  31.386  0.00  0.00           C
ATOM   1330  HA  LEU X1215     -10.817  41.142  31.994  0.00  0.00           H
ATOM   1331  CB  LEU X1215      -9.997  39.159  32.235  0.00  0.00           C
ATOM   1332  HB2 LEU X1215     -10.988  38.775  32.477  0.00  0.00           H
ATOM   1333  HB3 LEU X1215      -9.499  38.437  31.587  0.00  0.00           H
ATOM   1334  CG  LEU X1215      -9.212  39.210  33.533  0.00  0.00           C
ATOM   1335  HG  LEU X1215      -8.317  39.791  33.311  0.00  0.00           H
ATOM   1336  CD1 LEU X1215      -9.991  40.046  34.615  0.00  0.00           C
ATOM   1337 HD11 LEU X1215      -9.534  40.131  35.601  0.00  0.00           H
ATOM   1338 HD12 LEU X1215     -10.111  41.030  34.162  0.00  0.00           H
ATOM   1339 HD13 LEU X1215     -10.960  39.556  34.702  0.00  0.00           H
ATOM   1340  CD2 LEU X1215      -8.809  37.817  33.958  0.00  0.00           C
ATOM   1341 HD21 LEU X1215      -9.638  37.301  34.443  0.00  0.00           H
ATOM   1342 HD22 LEU X1215      -8.556  37.206  33.092  0.00  0.00           H
ATOM   1343 HD23 LEU X1215      -7.956  37.806  34.638  0.00  0.00           H
ATOM   1344  C   LEU X1215      -8.949  41.077  30.911  0.00  0.00           C
ATOM   1345  O   LEU X1215      -8.523  42.062  31.552  0.00  0.00           O
ATOM   1346  N   LEU X1216      -8.367  40.596  29.807  0.00  0.00           N
ATOM   1347  H   LEU X1216      -8.724  39.741  29.405  0.00  0.00           H
ATOM   1348  CA  LEU X1216      -7.006  41.063  29.437  0.00  0.00           C
ATOM   1349  HA  LEU X1216      -6.563  41.582  30.287  0.00  0.00           H
ATOM   1350  CB  LEU X1216      -6.093  39.827  29.202  0.00  0.00           C
ATOM   1351  HB2 LEU X1216      -6.655  39.237  28.478  0.00  0.00           H
ATOM   1352  HB3 LEU X1216      -5.132  40.055  28.741  0.00  0.00           H
ATOM   1353  CG  LEU X1216      -5.822  39.081  30.537  0.00  0.00           C
ATOM   1354  HG  LEU X1216      -6.794  39.094  31.031  0.00  0.00           H
ATOM   1355  CD1 LEU X1216      -5.456  37.623  30.225  0.00  0.00           C
ATOM   1356 HD11 LEU X1216      -5.263  37.101  31.162  0.00  0.00           H
ATOM   1357 HD12 LEU X1216      -6.235  37.232  29.570  0.00  0.00           H
ATOM   1358 HD13 LEU X1216      -4.480  37.702  29.747  0.00  0.00           H
ATOM   1359  CD2 LEU X1216      -4.820  39.580  31.550  0.00  0.00           C
ATOM   1360 HD21 LEU X1216      -5.075  40.601  31.833  0.00  0.00           H
ATOM   1361 HD22 LEU X1216      -4.778  39.047  32.500  0.00  0.00           H
ATOM   1362 HD23 LEU X1216      -3.824  39.606  31.107  0.00  0.00           H
ATOM   1363  C   LEU X1216      -7.024  41.988  28.217  0.00  0.00           C
ATOM   1364  O   LEU X1216      -6.296  42.985  28.291  0.00  0.00           O
ATOM   1365  N   VAL X1217      -7.812  41.784  27.134  0.00  0.00           N
ATOM   1366  H   VAL X1217      -8.407  40.968  27.146  0.00  0.00           H
ATOM   1367  CA  VAL X1217      -7.951  42.663  25.989  0.00  0.00           C
ATOM   1368  HA  VAL X1217      -6.956  43.073  25.816  0.00  0.00           H
ATOM   1369  CB  VAL X1217      -8.260  41.991  24.682  0.00  0.00           C
ATOM   1370  HB  VAL X1217      -9.276  41.637  24.507  0.00  0.00           H
ATOM   1371  CG1 VAL X1217      -8.246  42.968  23.495  0.00  0.00           C
ATOM   1372 HG11 VAL X1217      -7.343  43.577  23.537  0.00  0.00           H
ATOM   1373 HG12 VAL X1217      -8.338  42.522  22.505  0.00  0.00           H
ATOM   1374 HG13 VAL X1217      -9.158  43.564  23.536  0.00  0.00           H
ATOM   1375  CG2 VAL X1217      -7.356  40.803  24.356  0.00  0.00           C
ATOM   1376 HG21 VAL X1217      -7.262  40.120  25.201  0.00  0.00           H
ATOM   1377 HG22 VAL X1217      -7.680  40.318  23.435  0.00  0.00           H
ATOM   1378 HG23 VAL X1217      -6.339  41.156  24.188  0.00  0.00           H
ATOM   1379  C   VAL X1217      -8.973  43.774  26.246  0.00  0.00           C
ATOM   1380  O   VAL X1217      -8.637  44.939  25.926  0.00  0.00           O
ATOM   1381  N   GLY X1218     -10.151  43.482  26.773  0.00  0.00           N
ATOM   1382  H   GLY X1218     -10.429  42.515  26.856  0.00  0.00           H
ATOM   1383  CA  GLY X1218     -11.255  44.417  27.077  0.00  0.00           C
ATOM   1384  HA2 GLY X1218     -11.564  44.135  28.083  0.00  0.00           H
ATOM   1385  HA3 GLY X1218     -10.765  45.390  27.107  0.00  0.00           H
ATOM   1386  C   GLY X1218     -12.323  44.420  26.070  0.00  0.00           C
ATOM   1387  O   GLY X1218     -12.472  43.527  25.298  0.00  0.00           O
ATOM   1388  N   PRO X1219     -13.065  45.560  26.067  0.00  0.00           N
ATOM   1389  CD  PRO X1219     -13.094  46.719  26.895  0.00  0.00           C
ATOM   1390  HD2 PRO X1219     -12.590  47.541  26.387  0.00  0.00           H
ATOM   1391  HD3 PRO X1219     -12.716  46.396  27.865  0.00  0.00           H
ATOM   1392  CG  PRO X1219     -14.543  47.258  26.970  0.00  0.00           C
ATOM   1393  HG2 PRO X1219     -14.588  48.342  27.078  0.00  0.00           H
ATOM   1394  HG3 PRO X1219     -15.163  46.704  27.675  0.00  0.00           H
ATOM   1395  CB  PRO X1219     -14.987  46.922  25.558  0.00  0.00           C
ATOM   1396  HB2 PRO X1219     -14.803  47.810  24.954  0.00  0.00           H
ATOM   1397  HB3 PRO X1219     -16.056  46.715  25.614  0.00  0.00           H
ATOM   1398  CA  PRO X1219     -14.204  45.687  25.160  0.00  0.00           C
ATOM   1399  HA  PRO X1219     -14.899  44.872  25.364  0.00  0.00           H
ATOM   1400  C   PRO X1219     -13.863  45.647  23.667  0.00  0.00           C
ATOM   1401  O   PRO X1219     -12.694  45.963  23.239  0.00  0.00           O
ATOM   1402  N   GLY X1220     -14.864  45.269  22.866  0.00  0.00           N
ATOM   1403  H   GLY X1220     -15.747  45.013  23.285  0.00  0.00           H
ATOM   1404  CA  GLY X1220     -14.722  45.221  21.467  0.00  0.00           C
ATOM   1405  HA2 GLY X1220     -15.637  45.168  20.877  0.00  0.00           H
ATOM   1406  HA3 GLY X1220     -14.220  46.126  21.125  0.00  0.00           H
ATOM   1407  C   GLY X1220     -13.991  43.965  20.977  0.00  0.00           C
ATOM   1408  O   GLY X1220     -13.901  43.727  19.791  0.00  0.00           O
ATOM   1409  N   ALA X1221     -13.524  43.069  21.894  0.00  0.00           N
ATOM   1410  H   ALA X1221     -13.696  43.235  22.876  0.00  0.00           H
ATOM   1411  CA  ALA X1221     -12.683  41.863  21.597  0.00  0.00           C
ATOM   1412  HA  ALA X1221     -12.325  41.885  20.568  0.00  0.00           H
ATOM   1413  CB  ALA X1221     -11.406  41.920  22.491  0.00  0.00           C
ATOM   1414  HB1 ALA X1221     -10.849  42.827  22.258  0.00  0.00           H
ATOM   1415  HB2 ALA X1221     -11.697  41.951  23.541  0.00  0.00           H
ATOM   1416  HB3 ALA X1221     -10.799  41.019  22.407  0.00  0.00           H
ATOM   1417  C   ALA X1221     -13.410  40.548  21.899  0.00  0.00           C
ATOM   1418  O   ALA X1221     -13.413  39.672  21.029  0.00  0.00           O
ATOM   1419  N   ALA X1222     -14.148  40.431  23.027  0.00  0.00           N
ATOM   1420  H   ALA X1222     -14.293  41.269  23.572  0.00  0.00           H
ATOM   1421  CA  ALA X1222     -14.962  39.261  23.362  0.00  0.00           C
ATOM   1422  HA  ALA X1222     -14.365  38.393  23.641  0.00  0.00           H
ATOM   1423  CB  ALA X1222     -15.675  39.490  24.729  0.00  0.00           C
ATOM   1424  HB1 ALA X1222     -16.373  40.324  24.654  0.00  0.00           H
ATOM   1425  HB2 ALA X1222     -16.282  38.613  24.953  0.00  0.00           H
ATOM   1426  HB3 ALA X1222     -14.891  39.643  25.470  0.00  0.00           H
ATOM   1427  C   ALA X1222     -16.001  38.886  22.263  0.00  0.00           C
ATOM   1428  O   ALA X1222     -16.322  37.748  22.025  0.00  0.00           O
ATOM   1429  N   GLN X1223     -16.614  39.912  21.598  0.00  0.00           N
ATOM   1430  H   GLN X1223     -16.618  40.824  22.033  0.00  0.00           H
ATOM   1431  CA  GLN X1223     -17.517  39.862  20.466  0.00  0.00           C
ATOM   1432  HA  GLN X1223     -18.544  39.707  20.800  0.00  0.00           H
ATOM   1433  CB  GLN X1223     -17.394  41.298  19.900  0.00  0.00           C
ATOM   1434  HB2 GLN X1223     -16.370  41.671  19.873  0.00  0.00           H
ATOM   1435  HB3 GLN X1223     -17.742  41.270  18.868  0.00  0.00           H
ATOM   1436  CG  GLN X1223     -18.356  42.342  20.494  0.00  0.00           C
ATOM   1437  HG2 GLN X1223     -18.219  43.193  19.826  0.00  0.00           H
ATOM   1438  HG3 GLN X1223     -19.398  42.028  20.429  0.00  0.00           H
ATOM   1439  CD  GLN X1223     -17.983  42.900  21.937  0.00  0.00           C
ATOM   1440  OE1 GLN X1223     -16.810  43.051  22.292  0.00  0.00           O
ATOM   1441  NE2 GLN X1223     -18.906  43.172  22.730  0.00  0.00           N
ATOM   1442 HE21 GLN X1223     -18.712  43.227  23.719  0.00  0.00           H
ATOM   1443 HE22 GLN X1223     -19.871  43.032  22.468  0.00  0.00           H
ATOM   1444  C   GLN X1223     -17.107  38.790  19.446  0.00  0.00           C
ATOM   1445  O   GLN X1223     -17.949  38.387  18.681  0.00  0.00           O
ATOM   1446  N   ALA X1224     -15.811  38.408  19.335  0.00  0.00           N
ATOM   1447  H   ALA X1224     -15.113  38.856  19.912  0.00  0.00           H
ATOM   1448  CA  ALA X1224     -15.307  37.473  18.360  0.00  0.00           C
ATOM   1449  HA  ALA X1224     -15.399  37.887  17.356  0.00  0.00           H
ATOM   1450  CB  ALA X1224     -13.773  37.462  18.494  0.00  0.00           C
ATOM   1451  HB1 ALA X1224     -13.349  37.216  19.467  0.00  0.00           H
ATOM   1452  HB2 ALA X1224     -13.364  36.874  17.672  0.00  0.00           H
ATOM   1453  HB3 ALA X1224     -13.478  38.487  18.269  0.00  0.00           H
ATOM   1454  C   ALA X1224     -15.918  36.042  18.330  0.00  0.00           C
ATOM   1455  O   ALA X1224     -15.696  35.225  17.440  0.00  0.00           O
ATOM   1456  N   ALA X1225     -16.671  35.728  19.431  0.00  0.00           N
ATOM   1457  H   ALA X1225     -16.756  36.508  20.067  0.00  0.00           H
ATOM   1458  CA  ALA X1225     -17.565  34.576  19.595  0.00  0.00           C
ATOM   1459  HA  ALA X1225     -16.996  33.663  19.417  0.00  0.00           H
ATOM   1460  CB  ALA X1225     -18.092  34.624  21.046  0.00  0.00           C
ATOM   1461  HB1 ALA X1225     -18.666  35.525  21.263  0.00  0.00           H
ATOM   1462  HB2 ALA X1225     -18.786  33.789  21.139  0.00  0.00           H
ATOM   1463  HB3 ALA X1225     -17.243  34.437  21.704  0.00  0.00           H
ATOM   1464  C   ALA X1225     -18.666  34.641  18.512  0.00  0.00           C
ATOM   1465  O   ALA X1225     -19.135  33.589  18.038  0.00  0.00           O
ATOM   1466  N   ILE X1226     -19.197  35.843  18.108  0.00  0.00           N
ATOM   1467  H   ILE X1226     -18.696  36.655  18.440  0.00  0.00           H
ATOM   1468  CA  ILE X1226     -20.416  35.995  17.276  0.00  0.00           C
ATOM   1469  HA  ILE X1226     -20.926  35.103  16.914  0.00  0.00           H
ATOM   1470  CB  ILE X1226     -21.445  36.836  18.100  0.00  0.00           C
ATOM   1471  HB  ILE X1226     -20.994  37.780  18.406  0.00  0.00           H
ATOM   1472  CG2 ILE X1226     -22.707  37.221  17.222  0.00  0.00           C
ATOM   1473 HG21 ILE X1226     -23.367  37.844  17.827  0.00  0.00           H
ATOM   1474 HG22 ILE X1226     -22.437  37.709  16.285  0.00  0.00           H
ATOM   1475 HG23 ILE X1226     -23.244  36.324  16.913  0.00  0.00           H
ATOM   1476  CG1 ILE X1226     -21.997  36.204  19.407  0.00  0.00           C
ATOM   1477 HG12 ILE X1226     -22.651  35.396  19.082  0.00  0.00           H
ATOM   1478 HG13 ILE X1226     -21.252  35.607  19.932  0.00  0.00           H
ATOM   1479  CD1 ILE X1226     -22.536  37.161  20.451  0.00  0.00           C
ATOM   1480 HD11 ILE X1226     -21.701  37.684  20.917  0.00  0.00           H
ATOM   1481 HD12 ILE X1226     -23.229  37.859  19.981  0.00  0.00           H
ATOM   1482 HD13 ILE X1226     -23.146  36.683  21.218  0.00  0.00           H
ATOM   1483  C   ILE X1226     -20.002  36.726  15.984  0.00  0.00           C
ATOM   1484  O   ILE X1226     -20.311  36.336  14.893  0.00  0.00           O
ATOM   1485  N   LYS X1227     -19.166  37.730  16.229  0.00  0.00           N
ATOM   1486  H   LYS X1227     -19.042  37.905  17.216  0.00  0.00           H
ATOM   1487  CA  LYS X1227     -18.487  38.622  15.255  0.00  0.00           C
ATOM   1488  HA  LYS X1227     -19.046  38.649  14.319  0.00  0.00           H
ATOM   1489  CB  LYS X1227     -18.565  40.132  15.715  0.00  0.00           C
ATOM   1490  HB2 LYS X1227     -17.914  40.354  16.560  0.00  0.00           H
ATOM   1491  HB3 LYS X1227     -18.359  40.754  14.844  0.00  0.00           H
ATOM   1492  CG  LYS X1227     -19.957  40.605  16.200  0.00  0.00           C
ATOM   1493  HG2 LYS X1227     -20.198  40.180  17.175  0.00  0.00           H
ATOM   1494  HG3 LYS X1227     -19.760  41.665  16.356  0.00  0.00           H
ATOM   1495  CD  LYS X1227     -21.145  40.413  15.346  0.00  0.00           C
ATOM   1496  HD2 LYS X1227     -20.904  40.804  14.357  0.00  0.00           H
ATOM   1497  HD3 LYS X1227     -21.410  39.362  15.228  0.00  0.00           H
ATOM   1498  CE  LYS X1227     -22.337  41.156  15.782  0.00  0.00           C
ATOM   1499  HE2 LYS X1227     -23.184  40.938  15.132  0.00  0.00           H
ATOM   1500  HE3 LYS X1227     -22.521  40.762  16.782  0.00  0.00           H
ATOM   1501  NZ  LYS X1227     -22.161  42.677  15.782  0.00  0.00           N
ATOM   1502  HZ1 LYS X1227     -21.508  43.021  16.471  0.00  0.00           H
ATOM   1503  HZ2 LYS X1227     -21.943  42.982  14.844  0.00  0.00           H
ATOM   1504  HZ3 LYS X1227     -23.040  43.122  16.006  0.00  0.00           H
ATOM   1505  C   LYS X1227     -17.031  38.201  14.856  0.00  0.00           C
ATOM   1506  O   LYS X1227     -16.614  37.135  15.320  0.00  0.00           O
ATOM   1507  N   GLU X1228     -16.336  39.008  14.061  0.00  0.00           N
ATOM   1508  H   GLU X1228     -16.898  39.767  13.703  0.00  0.00           H
ATOM   1509  CA  GLU X1228     -14.892  38.855  13.667  0.00  0.00           C
ATOM   1510  HA  GLU X1228     -14.661  39.731  13.061  0.00  0.00           H
ATOM   1511  CB  GLU X1228     -13.923  38.831  14.901  0.00  0.00           C
ATOM   1512  HB2 GLU X1228     -13.921  37.855  15.386  0.00  0.00           H
ATOM   1513  HB3 GLU X1228     -12.932  39.060  14.509  0.00  0.00           H
ATOM   1514  CG  GLU X1228     -14.192  40.026  15.916  0.00  0.00           C
ATOM   1515  HG2 GLU X1228     -15.084  39.806  16.503  0.00  0.00           H
ATOM   1516  HG3 GLU X1228     -13.302  39.952  16.541  0.00  0.00           H
ATOM   1517  CD  GLU X1228     -14.257  41.437  15.436  0.00  0.00           C
ATOM   1518  OE1 GLU X1228     -14.941  42.311  16.055  0.00  0.00           O
ATOM   1519  OE2 GLU X1228     -13.691  41.744  14.378  0.00  0.00           O
ATOM   1520  C   GLU X1228     -14.660  37.588  12.826  0.00  0.00           C
ATOM   1521  O   GLU X1228     -13.854  36.732  13.180  0.00  0.00           O
ATOM   1522  N   ASP X1229     -15.232  37.521  11.681  0.00  0.00           N
ATOM   1523  H   ASP X1229     -15.790  38.334  11.465  0.00  0.00           H
ATOM   1524  CA  ASP X1229     -14.867  36.428  10.731  0.00  0.00           C
ATOM   1525  HA  ASP X1229     -15.001  35.436  11.163  0.00  0.00           H
ATOM   1526  CB  ASP X1229     -15.846  36.556   9.496  0.00  0.00           C
ATOM   1527  HB2 ASP X1229     -15.980  37.587   9.169  0.00  0.00           H
ATOM   1528  HB3 ASP X1229     -15.434  36.002   8.653  0.00  0.00           H
ATOM   1529  CG  ASP X1229     -17.296  35.939   9.646  0.00  0.00           C
ATOM   1530  OD1 ASP X1229     -17.485  35.349  10.744  0.00  0.00           O
ATOM   1531  OD2 ASP X1229     -18.147  36.174   8.762  0.00  0.00           O
ATOM   1532  C   ASP X1229     -13.365  36.415  10.290  0.00  0.00           C
ATOM   1533  O   ASP X1229     -12.862  35.301  10.182  0.00  0.00           O
ATOM   1534  N   PRO X1230     -12.611  37.564  10.083  0.00  0.00           N
ATOM   1535  CD  PRO X1230     -13.126  38.899   9.869  0.00  0.00           C
ATOM   1536  HD2 PRO X1230     -13.094  39.497  10.780  0.00  0.00           H
ATOM   1537  HD3 PRO X1230     -14.101  38.873   9.382  0.00  0.00           H
ATOM   1538  CG  PRO X1230     -12.137  39.527   8.847  0.00  0.00           C
ATOM   1539  HG2 PRO X1230     -12.078  40.615   8.887  0.00  0.00           H
ATOM   1540  HG3 PRO X1230     -12.325  39.067   7.877  0.00  0.00           H
ATOM   1541  CB  PRO X1230     -10.920  38.897   9.317  0.00  0.00           C
ATOM   1542  HB2 PRO X1230     -10.486  39.497  10.117  0.00  0.00           H
ATOM   1543  HB3 PRO X1230     -10.172  38.851   8.525  0.00  0.00           H
ATOM   1544  CA  PRO X1230     -11.193  37.545   9.807  0.00  0.00           C
ATOM   1545  HA  PRO X1230     -11.084  36.825   8.995  0.00  0.00           H
ATOM   1546  C   PRO X1230     -10.348  37.241  11.083  0.00  0.00           C
ATOM   1547  O   PRO X1230      -9.126  37.284  10.991  0.00  0.00           O
ATOM   1548  N   TRP X1231     -10.903  36.879  12.252  0.00  0.00           N
ATOM   1549  H   TRP X1231     -11.909  36.786  12.259  0.00  0.00           H
ATOM   1550  CA  TRP X1231     -10.144  36.645  13.498  0.00  0.00           C
ATOM   1551  HA  TRP X1231      -9.856  37.627  13.871  0.00  0.00           H
ATOM   1552  CB  TRP X1231     -11.047  36.137  14.680  0.00  0.00           C
ATOM   1553  HB2 TRP X1231     -11.912  36.794  14.585  0.00  0.00           H
ATOM   1554  HB3 TRP X1231     -11.388  35.106  14.591  0.00  0.00           H
ATOM   1555  CG  TRP X1231     -10.555  36.292  16.025  0.00  0.00           C
ATOM   1556  CD1 TRP X1231     -10.755  37.335  16.817  0.00  0.00           C
ATOM   1557  HD1 TRP X1231     -11.373  38.176  16.539  0.00  0.00           H
ATOM   1558  NE1 TRP X1231     -10.260  37.109  18.093  0.00  0.00           N
ATOM   1559  HE1 TRP X1231     -10.557  37.640  18.899  0.00  0.00           H
ATOM   1560  CE2 TRP X1231      -9.664  35.878  18.140  0.00  0.00           C
ATOM   1561  CZ2 TRP X1231      -8.903  35.290  19.151  0.00  0.00           C
ATOM   1562  HZ2 TRP X1231      -8.708  35.771  20.098  0.00  0.00           H
ATOM   1563  CH2 TRP X1231      -8.370  34.022  18.976  0.00  0.00           C
ATOM   1564  HH2 TRP X1231      -7.840  33.568  19.801  0.00  0.00           H
ATOM   1565  CZ3 TRP X1231      -8.471  33.385  17.670  0.00  0.00           C
ATOM   1566  HZ3 TRP X1231      -8.057  32.399  17.518  0.00  0.00           H
ATOM   1567  CE3 TRP X1231      -9.105  34.068  16.596  0.00  0.00           C
ATOM   1568  HE3 TRP X1231      -9.246  33.681  15.598  0.00  0.00           H
ATOM   1569  CD2 TRP X1231      -9.716  35.354  16.844  0.00  0.00           C
ATOM   1570  C   TRP X1231      -8.916  35.775  13.349  0.00  0.00           C
ATOM   1571  O   TRP X1231      -9.060  34.658  12.850  0.00  0.00           O
ATOM   1572  N   ASN X1232      -7.824  36.223  13.935  0.00  0.00           N
ATOM   1573  H   ASN X1232      -7.854  37.174  14.275  0.00  0.00           H
ATOM   1574  CA  ASN X1232      -6.554  35.487  14.174  0.00  0.00           C
ATOM   1575  HA  ASN X1232      -6.710  34.417  14.037  0.00  0.00           H
ATOM   1576  CB  ASN X1232      -5.559  35.960  13.164  0.00  0.00           C
ATOM   1577  HB2 ASN X1232      -5.813  36.952  12.790  0.00  0.00           H
ATOM   1578  HB3 ASN X1232      -4.611  36.065  13.690  0.00  0.00           H
ATOM   1579  CG  ASN X1232      -5.389  35.129  11.921  0.00  0.00           C
ATOM   1580  OD1 ASN X1232      -6.006  34.124  11.749  0.00  0.00           O
ATOM   1581  ND2 ASN X1232      -4.531  35.577  10.988  0.00  0.00           N
ATOM   1582 HD21 ASN X1232      -4.478  35.100  10.100  0.00  0.00           H
ATOM   1583 HD22 ASN X1232      -4.018  36.422  11.195  0.00  0.00           H
ATOM   1584  C   ASN X1232      -6.081  35.710  15.635  0.00  0.00           C
ATOM   1585  O   ASN X1232      -6.451  36.705  16.259  0.00  0.00           O
ATOM   1586  N   CY3 X1233      -5.175  34.820  16.126  0.00  0.00           N
ATOM   1587  HN  CY3 X1233      -4.811  34.119  15.497  0.00  0.00           H
ATOM   1588  CA  CY3 X1233      -4.739  34.764  17.496  0.00  0.00           C
ATOM   1589  HA  CY3 X1233      -5.586  35.122  18.082  0.00  0.00           H
ATOM   1590  CB  CY3 X1233      -4.620  33.313  17.921  0.00  0.00           C
ATOM   1591  HB3 CY3 X1233      -5.259  32.696  17.289  0.00  0.00           H
ATOM   1592  HB2 CY3 X1233      -4.929  33.141  18.952  0.00  0.00           H
ATOM   1593  SG  CY3 X1233      -2.835  32.955  17.781  0.00  0.00           S
ATOM   1594  C   CY3 X1233      -3.591  35.710  17.948  0.00  0.00           C
ATOM   1595  O   CY3 X1233      -3.011  36.449  17.169  0.00  0.00           O
ATOM   1596  N   TYR X1234      -3.334  35.919  19.260  0.00  0.00           N
ATOM   1597  H   TYR X1234      -3.920  35.417  19.912  0.00  0.00           H
ATOM   1598  CA  TYR X1234      -2.392  36.808  19.844  0.00  0.00           C
ATOM   1599  HA  TYR X1234      -2.417  37.659  19.163  0.00  0.00           H
ATOM   1600  CB  TYR X1234      -2.842  37.287  21.243  0.00  0.00           C
ATOM   1601  HB2 TYR X1234      -2.628  36.434  21.887  0.00  0.00           H
ATOM   1602  HB3 TYR X1234      -2.228  38.115  21.596  0.00  0.00           H
ATOM   1603  CG  TYR X1234      -4.316  37.774  21.333  0.00  0.00           C
ATOM   1604  CD1 TYR X1234      -4.605  39.028  20.832  0.00  0.00           C
ATOM   1605  HD1 TYR X1234      -3.887  39.738  20.448  0.00  0.00           H
ATOM   1606  CE1 TYR X1234      -5.985  39.344  20.679  0.00  0.00           C
ATOM   1607  HE1 TYR X1234      -6.174  40.322  20.260  0.00  0.00           H
ATOM   1608  CZ  TYR X1234      -7.021  38.497  21.180  0.00  0.00           C
ATOM   1609  OH  TYR X1234      -8.254  39.051  21.122  0.00  0.00           O
ATOM   1610  HH  TYR X1234      -8.171  40.002  21.021  0.00  0.00           H
ATOM   1611  CE2 TYR X1234      -6.657  37.292  21.811  0.00  0.00           C
ATOM   1612  HE2 TYR X1234      -7.341  36.622  22.311  0.00  0.00           H
ATOM   1613  CD2 TYR X1234      -5.287  36.879  21.870  0.00  0.00           C
ATOM   1614  HD2 TYR X1234      -5.024  35.915  22.281  0.00  0.00           H
ATOM   1615  C   TYR X1234      -0.883  36.307  19.964  0.00  0.00           C
ATOM   1616  O   TYR X1234      -0.008  36.895  20.570  0.00  0.00           O
ATOM   1617  N   MET X1235      -0.614  35.148  19.344  0.00  0.00           N
ATOM   1618  H   MET X1235      -1.417  34.676  18.955  0.00  0.00           H
ATOM   1619  CA  MET X1235       0.686  34.743  18.867  0.00  0.00           C
ATOM   1620  HA  MET X1235       1.447  35.427  19.244  0.00  0.00           H
ATOM   1621  CB  MET X1235       1.106  33.277  19.162  0.00  0.00           C
ATOM   1622  HB2 MET X1235       0.833  32.610  18.345  0.00  0.00           H
ATOM   1623  HB3 MET X1235       2.189  33.369  19.088  0.00  0.00           H
ATOM   1624  CG  MET X1235       0.551  32.815  20.490  0.00  0.00           C
ATOM   1625  HG2 MET X1235      -0.537  32.801  20.412  0.00  0.00           H
ATOM   1626  HG3 MET X1235       0.830  31.773  20.650  0.00  0.00           H
ATOM   1627  SD  MET X1235       1.158  33.903  21.848  0.00  0.00           S
ATOM   1628  CE  MET X1235       2.881  33.305  22.045  0.00  0.00           C
ATOM   1629  HE1 MET X1235       3.575  33.918  21.469  0.00  0.00           H
ATOM   1630  HE2 MET X1235       3.212  33.335  23.082  0.00  0.00           H
ATOM   1631  HE3 MET X1235       2.939  32.275  21.694  0.00  0.00           H
ATOM   1632  C   MET X1235       0.744  34.936  17.279  0.00  0.00           C
ATOM   1633  O   MET X1235       1.787  34.665  16.666  0.00  0.00           O
ATOM   1634  N   CY3 X1236      -0.323  35.426  16.630  0.00  0.00           N
ATOM   1635  HN  CY3 X1236      -1.206  35.455  17.119  0.00  0.00           H
ATOM   1636  CA  CY3 X1236      -0.362  35.756  15.224  0.00  0.00           C
ATOM   1637  HA  CY3 X1236       0.608  35.484  14.808  0.00  0.00           H
ATOM   1638  CB  CY3 X1236      -1.499  35.007  14.528  0.00  0.00           C
ATOM   1639  HB3 CY3 X1236      -1.672  35.352  13.509  0.00  0.00           H
ATOM   1640  HB2 CY3 X1236      -2.352  35.121  15.197  0.00  0.00           H
ATOM   1641  SG  CY3 X1236      -0.858  33.348  14.308  0.00  0.00           S
ATOM   1642  C   CY3 X1236      -0.500  37.258  14.947  0.00  0.00           C
ATOM   1643  O   CY3 X1236      -0.147  37.639  13.904  0.00  0.00           O
ATOM   1644  N   GLY X1237      -0.986  38.053  15.845  0.00  0.00           N
ATOM   1645  H   GLY X1237      -1.375  37.673  16.696  0.00  0.00           H
ATOM   1646  CA  GLY X1237      -0.916  39.507  15.699  0.00  0.00           C
ATOM   1647  HA2 GLY X1237      -1.445  39.734  14.773  0.00  0.00           H
ATOM   1648  HA3 GLY X1237      -1.445  39.985  16.523  0.00  0.00           H
ATOM   1649  C   GLY X1237       0.563  40.082  15.661  0.00  0.00           C
ATOM   1650  O   GLY X1237       1.495  39.480  16.209  0.00  0.00           O
ATOM   1651  N   HIE X1238       0.674  41.109  14.757  0.00  0.00           N
ATOM   1652  H   HIE X1238      -0.148  41.312  14.207  0.00  0.00           H
ATOM   1653  CA  HIE X1238       1.902  41.774  14.306  0.00  0.00           C
ATOM   1654  HA  HIE X1238       2.678  41.038  14.095  0.00  0.00           H
ATOM   1655  CB  HIE X1238       1.626  42.377  12.925  0.00  0.00           C
ATOM   1656  HB2 HIE X1238       1.123  41.727  12.209  0.00  0.00           H
ATOM   1657  HB3 HIE X1238       0.897  43.136  13.210  0.00  0.00           H
ATOM   1658  CG  HIE X1238       2.803  42.825  12.199  0.00  0.00           C
ATOM   1659  ND1 HIE X1238       3.344  44.107  12.347  0.00  0.00           N
ATOM   1660  CE1 HIE X1238       4.235  44.246  11.350  0.00  0.00           C
ATOM   1661  HE1 HIE X1238       4.845  45.113  11.143  0.00  0.00           H
ATOM   1662  NE2 HIE X1238       4.360  43.097  10.656  0.00  0.00           N
ATOM   1663  HE2 HIE X1238       5.027  42.792   9.961  0.00  0.00           H
ATOM   1664  CD2 HIE X1238       3.387  42.246  11.152  0.00  0.00           C
ATOM   1665  HD2 HIE X1238       3.069  41.329  10.679  0.00  0.00           H
ATOM   1666  C   HIE X1238       2.552  42.697  15.294  0.00  0.00           C
ATOM   1667  O   HIE X1238       3.719  42.492  15.513  0.00  0.00           O
ATOM   1668  N   LYS X1239       1.791  43.534  15.909  0.00  0.00           N
ATOM   1669  H   LYS X1239       0.860  43.631  15.531  0.00  0.00           H
ATOM   1670  CA  LYS X1239       2.369  44.509  16.866  0.00  0.00           C
ATOM   1671  HA  LYS X1239       3.236  44.073  17.361  0.00  0.00           H
ATOM   1672  CB  LYS X1239       2.756  45.817  16.177  0.00  0.00           C
ATOM   1673  HB2 LYS X1239       3.176  46.513  16.904  0.00  0.00           H
ATOM   1674  HB3 LYS X1239       3.572  45.567  15.498  0.00  0.00           H
ATOM   1675  CG  LYS X1239       1.739  46.521  15.372  0.00  0.00           C
ATOM   1676  HG2 LYS X1239       1.195  45.785  14.780  0.00  0.00           H
ATOM   1677  HG3 LYS X1239       1.039  47.069  16.002  0.00  0.00           H
ATOM   1678  CD  LYS X1239       2.404  47.584  14.424  0.00  0.00           C
ATOM   1679  HD2 LYS X1239       2.925  47.137  13.577  0.00  0.00           H
ATOM   1680  HD3 LYS X1239       1.684  48.267  13.974  0.00  0.00           H
ATOM   1681  CE  LYS X1239       3.554  48.357  15.129  0.00  0.00           C
ATOM   1682  HE2 LYS X1239       3.080  48.850  15.977  0.00  0.00           H
ATOM   1683  HE3 LYS X1239       4.232  47.600  15.524  0.00  0.00           H
ATOM   1684  NZ  LYS X1239       4.222  49.268  14.204  0.00  0.00           N
ATOM   1685  HZ1 LYS X1239       5.082  49.639  14.582  0.00  0.00           H
ATOM   1686  HZ2 LYS X1239       4.455  48.809  13.335  0.00  0.00           H
ATOM   1687  HZ3 LYS X1239       3.559  49.985  13.945  0.00  0.00           H
ATOM   1688  C   LYS X1239       1.399  44.880  18.061  0.00  0.00           C
ATOM   1689  O   LYS X1239       0.198  44.704  17.943  0.00  0.00           O
ATOM   1690  N   GLY X1240       1.905  45.538  19.138  0.00  0.00           N
ATOM   1691  H   GLY X1240       2.904  45.687  19.124  0.00  0.00           H
ATOM   1692  CA  GLY X1240       1.184  45.786  20.357  0.00  0.00           C
ATOM   1693  HA2 GLY X1240       1.948  46.277  20.959  0.00  0.00           H
ATOM   1694  HA3 GLY X1240       0.341  46.442  20.137  0.00  0.00           H
ATOM   1695  C   GLY X1240       0.768  44.558  21.248  0.00  0.00           C
ATOM   1696  O   GLY X1240       0.744  43.390  20.866  0.00  0.00           O
ATOM   1697  N   THR X1241       0.477  44.821  22.511  0.00  0.00           N
ATOM   1698  H   THR X1241       0.615  45.800  22.717  0.00  0.00           H
ATOM   1699  CA  THR X1241       0.225  43.837  23.586  0.00  0.00           C
ATOM   1700  HA  THR X1241       0.709  42.872  23.431  0.00  0.00           H
ATOM   1701  CB  THR X1241       0.677  44.438  24.991  0.00  0.00           C
ATOM   1702  HB  THR X1241       0.376  43.722  25.755  0.00  0.00           H
ATOM   1703  CG2 THR X1241       2.219  44.570  24.936  0.00  0.00           C
ATOM   1704 HG21 THR X1241       2.581  44.936  25.897  0.00  0.00           H
ATOM   1705 HG22 THR X1241       2.758  43.633  24.793  0.00  0.00           H
ATOM   1706 HG23 THR X1241       2.519  45.161  24.071  0.00  0.00           H
ATOM   1707  OG1 THR X1241       0.252  45.751  25.255  0.00  0.00           O
ATOM   1708  HG1 THR X1241      -0.299  45.544  26.013  0.00  0.00           H
ATOM   1709  C   THR X1241      -1.233  43.476  23.743  0.00  0.00           C
ATOM   1710  O   THR X1241      -1.570  42.571  24.533  0.00  0.00           O
ATOM   1711  N   TYR X1242      -2.066  44.126  22.966  0.00  0.00           N
ATOM   1712  H   TYR X1242      -1.775  44.900  22.386  0.00  0.00           H
ATOM   1713  CA  TYR X1242      -3.534  43.795  22.894  0.00  0.00           C
ATOM   1714  HA  TYR X1242      -3.999  44.638  22.382  0.00  0.00           H
ATOM   1715  CB  TYR X1242      -3.829  42.446  22.192  0.00  0.00           C
ATOM   1716  HB2 TYR X1242      -3.498  41.588  22.777  0.00  0.00           H
ATOM   1717  HB3 TYR X1242      -4.915  42.360  22.149  0.00  0.00           H
ATOM   1718  CG  TYR X1242      -3.407  42.327  20.794  0.00  0.00           C
ATOM   1719  CD1 TYR X1242      -4.290  42.679  19.784  0.00  0.00           C
ATOM   1720  HD1 TYR X1242      -5.334  42.879  19.976  0.00  0.00           H
ATOM   1721  CE1 TYR X1242      -3.957  42.636  18.406  0.00  0.00           C
ATOM   1722  HE1 TYR X1242      -4.673  42.945  17.659  0.00  0.00           H
ATOM   1723  CZ  TYR X1242      -2.604  42.422  18.024  0.00  0.00           C
ATOM   1724  OH  TYR X1242      -2.226  42.484  16.755  0.00  0.00           O
ATOM   1725  HH  TYR X1242      -3.032  42.602  16.246  0.00  0.00           H
ATOM   1726  CE2 TYR X1242      -1.648  42.037  19.013  0.00  0.00           C
ATOM   1727  HE2 TYR X1242      -0.634  41.875  18.678  0.00  0.00           H
ATOM   1728  CD2 TYR X1242      -2.045  42.094  20.378  0.00  0.00           C
ATOM   1729  HD2 TYR X1242      -1.334  41.892  21.165  0.00  0.00           H
ATOM   1730  C   TYR X1242      -4.180  43.908  24.295  0.00  0.00           C
ATOM   1731  O   TYR X1242      -4.772  42.990  24.820  0.00  0.00           O
ATOM   1732  N   GLY X1243      -3.845  45.009  24.997  0.00  0.00           N
ATOM   1733  H   GLY X1243      -3.338  45.731  24.506  0.00  0.00           H
ATOM   1734  CA  GLY X1243      -4.023  45.185  26.429  0.00  0.00           C
ATOM   1735  HA2 GLY X1243      -3.958  46.222  26.761  0.00  0.00           H
ATOM   1736  HA3 GLY X1243      -5.060  44.941  26.657  0.00  0.00           H
ATOM   1737  C   GLY X1243      -2.982  44.450  27.157  0.00  0.00           C
ATOM   1738  O   GLY X1243      -1.785  44.785  27.089  0.00  0.00           O
ATOM   1739  N   LEU X1244      -3.345  43.463  27.911  0.00  0.00           N
ATOM   1740  H   LEU X1244      -4.337  43.290  27.985  0.00  0.00           H
ATOM   1741  CA  LEU X1244      -2.455  42.766  28.845  0.00  0.00           C
ATOM   1742  HA  LEU X1244      -1.602  43.434  28.962  0.00  0.00           H
ATOM   1743  CB  LEU X1244      -3.230  42.520  30.166  0.00  0.00           C
ATOM   1744  HB2 LEU X1244      -4.056  41.878  29.859  0.00  0.00           H
ATOM   1745  HB3 LEU X1244      -2.575  41.997  30.864  0.00  0.00           H
ATOM   1746  CG  LEU X1244      -3.747  43.799  30.906  0.00  0.00           C
ATOM   1747  HG  LEU X1244      -4.269  44.459  30.213  0.00  0.00           H
ATOM   1748  CD1 LEU X1244      -4.520  43.447  32.183  0.00  0.00           C
ATOM   1749 HD11 LEU X1244      -4.778  44.322  32.781  0.00  0.00           H
ATOM   1750 HD12 LEU X1244      -5.365  42.792  31.971  0.00  0.00           H
ATOM   1751 HD13 LEU X1244      -3.917  42.837  32.856  0.00  0.00           H
ATOM   1752  CD2 LEU X1244      -2.601  44.646  31.537  0.00  0.00           C
ATOM   1753 HD21 LEU X1244      -1.953  45.050  30.759  0.00  0.00           H
ATOM   1754 HD22 LEU X1244      -2.954  45.521  32.083  0.00  0.00           H
ATOM   1755 HD23 LEU X1244      -2.051  44.051  32.268  0.00  0.00           H
ATOM   1756  C   LEU X1244      -1.772  41.482  28.292  0.00  0.00           C
ATOM   1757  O   LEU X1244      -1.087  40.766  29.028  0.00  0.00           O
ATOM   1758  N   LEU X1245      -1.770  41.245  26.988  0.00  0.00           N
ATOM   1759  H   LEU X1245      -2.181  41.898  26.336  0.00  0.00           H
ATOM   1760  CA  LEU X1245      -1.332  40.037  26.309  0.00  0.00           C
ATOM   1761  HA  LEU X1245      -1.184  39.276  27.076  0.00  0.00           H
ATOM   1762  CB  LEU X1245      -2.387  39.459  25.299  0.00  0.00           C
ATOM   1763  HB2 LEU X1245      -2.419  40.045  24.381  0.00  0.00           H
ATOM   1764  HB3 LEU X1245      -1.927  38.512  25.017  0.00  0.00           H
ATOM   1765  CG  LEU X1245      -3.722  39.188  25.909  0.00  0.00           C
ATOM   1766  HG  LEU X1245      -4.209  40.151  26.062  0.00  0.00           H
ATOM   1767  CD1 LEU X1245      -4.496  38.305  24.912  0.00  0.00           C
ATOM   1768 HD11 LEU X1245      -4.623  38.796  23.947  0.00  0.00           H
ATOM   1769 HD12 LEU X1245      -3.890  37.428  24.688  0.00  0.00           H
ATOM   1770 HD13 LEU X1245      -5.492  38.111  25.311  0.00  0.00           H
ATOM   1771  CD2 LEU X1245      -3.622  38.360  27.236  0.00  0.00           C
ATOM   1772 HD21 LEU X1245      -4.636  38.005  27.420  0.00  0.00           H
ATOM   1773 HD22 LEU X1245      -2.992  37.488  27.059  0.00  0.00           H
ATOM   1774 HD23 LEU X1245      -3.194  38.866  28.102  0.00  0.00           H
ATOM   1775  C   LEU X1245       0.054  40.065  25.766  0.00  0.00           C
ATOM   1776  O   LEU X1245       0.464  39.301  24.845  0.00  0.00           O
ATOM   1777  N   ARG X1246       0.916  40.778  26.480  0.00  0.00           N
ATOM   1778  H   ARG X1246       0.481  41.281  27.240  0.00  0.00           H
ATOM   1779  CA  ARG X1246       2.367  40.894  26.307  0.00  0.00           C
ATOM   1780  HA  ARG X1246       2.585  41.079  25.255  0.00  0.00           H
ATOM   1781  CB  ARG X1246       2.893  42.051  27.212  0.00  0.00           C
ATOM   1782  HB2 ARG X1246       2.412  43.029  27.186  0.00  0.00           H
ATOM   1783  HB3 ARG X1246       2.770  41.727  28.245  0.00  0.00           H
ATOM   1784  CG  ARG X1246       4.345  42.327  26.949  0.00  0.00           C
ATOM   1785  HG2 ARG X1246       5.017  41.479  27.080  0.00  0.00           H
ATOM   1786  HG3 ARG X1246       4.364  42.630  25.902  0.00  0.00           H
ATOM   1787  CD  ARG X1246       4.780  43.593  27.643  0.00  0.00           C
ATOM   1788  HD2 ARG X1246       5.818  43.752  27.352  0.00  0.00           H
ATOM   1789  HD3 ARG X1246       4.096  44.336  27.232  0.00  0.00           H
ATOM   1790  NE  ARG X1246       4.725  43.544  29.134  0.00  0.00           N
ATOM   1791  HE  ARG X1246       3.937  43.105  29.588  0.00  0.00           H
ATOM   1792  CZ  ARG X1246       5.523  44.213  29.918  0.00  0.00           C
ATOM   1793  NH1 ARG X1246       6.542  44.912  29.581  0.00  0.00           N
ATOM   1794 HH11 ARG X1246       6.744  45.085  28.607  0.00  0.00           H
ATOM   1795 HH12 ARG X1246       6.951  45.435  30.342  0.00  0.00           H
ATOM   1796  NH2 ARG X1246       5.375  44.196  31.173  0.00  0.00           N
ATOM   1797 HH21 ARG X1246       4.453  43.927  31.484  0.00  0.00           H
ATOM   1798 HH22 ARG X1246       6.133  44.454  31.789  0.00  0.00           H
ATOM   1799  C   ARG X1246       3.005  39.564  26.628  0.00  0.00           C
ATOM   1800  O   ARG X1246       2.726  38.996  27.668  0.00  0.00           O
ATOM   1801  N   ARG X1247       3.800  39.024  25.624  0.00  0.00           N
ATOM   1802  H   ARG X1247       4.005  39.605  24.824  0.00  0.00           H
ATOM   1803  CA  ARG X1247       4.546  37.740  25.657  0.00  0.00           C
ATOM   1804  HA  ARG X1247       3.806  37.025  26.015  0.00  0.00           H
ATOM   1805  CB  ARG X1247       4.805  37.383  24.168  0.00  0.00           C
ATOM   1806  HB2 ARG X1247       5.466  38.176  23.818  0.00  0.00           H
ATOM   1807  HB3 ARG X1247       5.437  36.496  24.145  0.00  0.00           H
ATOM   1808  CG  ARG X1247       3.633  37.135  23.209  0.00  0.00           C
ATOM   1809  HG2 ARG X1247       3.225  36.131  23.319  0.00  0.00           H
ATOM   1810  HG3 ARG X1247       2.935  37.964  23.329  0.00  0.00           H
ATOM   1811  CD  ARG X1247       4.129  37.105  21.799  0.00  0.00           C
ATOM   1812  HD2 ARG X1247       4.883  37.868  21.608  0.00  0.00           H
ATOM   1813  HD3 ARG X1247       4.581  36.115  21.735  0.00  0.00           H
ATOM   1814  NE  ARG X1247       3.055  37.334  20.862  0.00  0.00           N
ATOM   1815  HE  ARG X1247       2.092  37.201  21.135  0.00  0.00           H
ATOM   1816  CZ  ARG X1247       3.200  37.808  19.616  0.00  0.00           C
ATOM   1817  NH1 ARG X1247       4.369  37.903  19.107  0.00  0.00           N
ATOM   1818 HH11 ARG X1247       5.221  37.677  19.601  0.00  0.00           H
ATOM   1819 HH12 ARG X1247       4.469  38.438  18.257  0.00  0.00           H
ATOM   1820  NH2 ARG X1247       2.231  38.140  18.882  0.00  0.00           N
ATOM   1821 HH21 ARG X1247       1.308  38.164  19.292  0.00  0.00           H
ATOM   1822 HH22 ARG X1247       2.423  38.501  17.959  0.00  0.00           H
ATOM   1823  C   ARG X1247       5.788  37.886  26.573  0.00  0.00           C
ATOM   1824  O   ARG X1247       6.306  38.969  26.825  0.00  0.00           O
ATOM   1825  N   ARG X1248       6.104  36.751  27.176  0.00  0.00           N
ATOM   1826  H   ARG X1248       5.522  35.958  26.949  0.00  0.00           H
ATOM   1827  CA  ARG X1248       7.481  36.522  27.662  0.00  0.00           C
ATOM   1828  HA  ARG X1248       7.786  37.272  28.392  0.00  0.00           H
ATOM   1829  CB  ARG X1248       7.595  35.089  28.312  0.00  0.00           C
ATOM   1830  HB2 ARG X1248       7.230  34.303  27.650  0.00  0.00           H
ATOM   1831  HB3 ARG X1248       8.645  34.862  28.498  0.00  0.00           H
ATOM   1832  CG  ARG X1248       6.889  35.015  29.716  0.00  0.00           C
ATOM   1833  HG2 ARG X1248       5.812  34.908  29.581  0.00  0.00           H
ATOM   1834  HG3 ARG X1248       7.084  34.075  30.232  0.00  0.00           H
ATOM   1835  CD  ARG X1248       7.313  36.044  30.668  0.00  0.00           C
ATOM   1836  HD2 ARG X1248       8.399  35.961  30.698  0.00  0.00           H
ATOM   1837  HD3 ARG X1248       7.027  37.031  30.305  0.00  0.00           H
ATOM   1838  NE  ARG X1248       6.670  35.872  32.005  0.00  0.00           N
ATOM   1839  HE  ARG X1248       5.956  35.168  32.127  0.00  0.00           H
ATOM   1840  CZ  ARG X1248       6.734  36.674  32.977  0.00  0.00           C
ATOM   1841  NH1 ARG X1248       7.514  37.665  33.038  0.00  0.00           N
ATOM   1842 HH11 ARG X1248       8.112  37.771  32.232  0.00  0.00           H
ATOM   1843 HH12 ARG X1248       7.584  38.260  33.851  0.00  0.00           H
ATOM   1844  NH2 ARG X1248       5.976  36.668  34.024  0.00  0.00           N
ATOM   1845 HH21 ARG X1248       5.322  35.957  34.318  0.00  0.00           H
ATOM   1846 HH22 ARG X1248       5.992  37.537  34.538  0.00  0.00           H
ATOM   1847  C   ARG X1248       8.454  36.521  26.463  0.00  0.00           C
ATOM   1848  O   ARG X1248       8.069  36.231  25.311  0.00  0.00           O
ATOM   1849  N   GLU X1249       9.777  36.780  26.763  0.00  0.00           N
ATOM   1850  H   GLU X1249      10.170  36.794  27.694  0.00  0.00           H
ATOM   1851  CA  GLU X1249      10.721  36.963  25.521  0.00  0.00           C
ATOM   1852  HA  GLU X1249      10.281  37.672  24.820  0.00  0.00           H
ATOM   1853  CB  GLU X1249      12.053  37.541  26.007  0.00  0.00           C
ATOM   1854  HB2 GLU X1249      11.903  38.293  26.781  0.00  0.00           H
ATOM   1855  HB3 GLU X1249      12.632  36.764  26.505  0.00  0.00           H
ATOM   1856  CG  GLU X1249      13.059  38.138  24.959  0.00  0.00           C
ATOM   1857  HG2 GLU X1249      13.407  37.335  24.310  0.00  0.00           H
ATOM   1858  HG3 GLU X1249      12.452  38.841  24.389  0.00  0.00           H
ATOM   1859  CD  GLU X1249      14.181  39.021  25.535  0.00  0.00           C
ATOM   1860  OE1 GLU X1249      14.617  38.971  26.728  0.00  0.00           O
ATOM   1861  OE2 GLU X1249      14.860  39.800  24.787  0.00  0.00           O
ATOM   1862  C   GLU X1249      10.985  35.625  24.822  0.00  0.00           C
ATOM   1863  O   GLU X1249      10.676  35.388  23.686  0.00  0.00           O
ATOM   1864  N   ASP X1250      11.459  34.609  25.603  0.00  0.00           N
ATOM   1865  H   ASP X1250      11.725  34.838  26.550  0.00  0.00           H
ATOM   1866  CA  ASP X1250      11.839  33.299  24.996  0.00  0.00           C
ATOM   1867  HA  ASP X1250      12.206  33.489  23.987  0.00  0.00           H
ATOM   1868  CB  ASP X1250      13.031  32.699  25.757  0.00  0.00           C
ATOM   1869  HB2 ASP X1250      12.733  32.448  26.775  0.00  0.00           H
ATOM   1870  HB3 ASP X1250      13.431  31.814  25.263  0.00  0.00           H
ATOM   1871  CG  ASP X1250      14.192  33.760  25.803  0.00  0.00           C
ATOM   1872  OD1 ASP X1250      14.732  34.047  24.721  0.00  0.00           O
ATOM   1873  OD2 ASP X1250      14.548  34.187  26.871  0.00  0.00           O
ATOM   1874  C   ASP X1250      10.633  32.295  25.027  0.00  0.00           C
ATOM   1875  O   ASP X1250      10.721  31.057  25.403  0.00  0.00           O
ATOM   1876  N   TRP X1251       9.404  32.788  24.669  0.00  0.00           N
ATOM   1877  H   TRP X1251       9.368  33.746  24.353  0.00  0.00           H
ATOM   1878  CA  TRP X1251       8.198  31.972  24.761  0.00  0.00           C
ATOM   1879  HA  TRP X1251       7.946  31.784  25.804  0.00  0.00           H
ATOM   1880  CB  TRP X1251       6.932  32.809  24.409  0.00  0.00           C
ATOM   1881  HB2 TRP X1251       6.066  32.427  24.950  0.00  0.00           H
ATOM   1882  HB3 TRP X1251       7.101  33.833  24.743  0.00  0.00           H
ATOM   1883  CG  TRP X1251       6.532  32.976  23.004  0.00  0.00           C
ATOM   1884  CD1 TRP X1251       6.760  34.089  22.293  0.00  0.00           C
ATOM   1885  HD1 TRP X1251       7.143  35.037  22.643  0.00  0.00           H
ATOM   1886  NE1 TRP X1251       6.415  33.859  21.003  0.00  0.00           N
ATOM   1887  HE1 TRP X1251       6.630  34.542  20.291  0.00  0.00           H
ATOM   1888  CE2 TRP X1251       5.919  32.615  20.671  0.00  0.00           C
ATOM   1889  CZ2 TRP X1251       5.396  31.900  19.524  0.00  0.00           C
ATOM   1890  HZ2 TRP X1251       5.218  32.283  18.530  0.00  0.00           H
ATOM   1891  CH2 TRP X1251       4.868  30.630  19.766  0.00  0.00           C
ATOM   1892  HH2 TRP X1251       4.239  30.156  19.027  0.00  0.00           H
ATOM   1893  CZ3 TRP X1251       4.990  30.032  20.985  0.00  0.00           C
ATOM   1894  HZ3 TRP X1251       4.548  29.055  21.113  0.00  0.00           H
ATOM   1895  CE3 TRP X1251       5.573  30.676  22.060  0.00  0.00           C
ATOM   1896  HE3 TRP X1251       5.656  30.167  23.008  0.00  0.00           H
ATOM   1897  CD2 TRP X1251       6.042  32.016  21.963  0.00  0.00           C
ATOM   1898  C   TRP X1251       8.148  30.532  24.100  0.00  0.00           C
ATOM   1899  O   TRP X1251       7.707  29.625  24.803  0.00  0.00           O
ATOM   1900  N   PRO X1252       8.697  30.278  22.872  0.00  0.00           N
ATOM   1901  CD  PRO X1252       9.404  31.153  22.043  0.00  0.00           C
ATOM   1902  HD2 PRO X1252      10.207  31.713  22.523  0.00  0.00           H
ATOM   1903  HD3 PRO X1252       8.612  31.803  21.671  0.00  0.00           H
ATOM   1904  CG  PRO X1252       9.941  30.308  20.922  0.00  0.00           C
ATOM   1905  HG2 PRO X1252      10.954  30.016  21.200  0.00  0.00           H
ATOM   1906  HG3 PRO X1252      10.021  30.878  19.997  0.00  0.00           H
ATOM   1907  CB  PRO X1252       9.024  29.107  20.788  0.00  0.00           C
ATOM   1908  HB2 PRO X1252       9.440  28.188  20.374  0.00  0.00           H
ATOM   1909  HB3 PRO X1252       8.166  29.320  20.150  0.00  0.00           H
ATOM   1910  CA  PRO X1252       8.650  28.946  22.298  0.00  0.00           C
ATOM   1911  HA  PRO X1252       7.631  28.561  22.338  0.00  0.00           H
ATOM   1912  C   PRO X1252       9.471  27.910  23.114  0.00  0.00           C
ATOM   1913  O   PRO X1252       9.286  26.696  22.934  0.00  0.00           O
ATOM   1914  N   SER X1253      10.408  28.390  23.961  0.00  0.00           N
ATOM   1915  H   SER X1253      10.530  29.391  24.024  0.00  0.00           H
ATOM   1916  CA  SER X1253      11.289  27.478  24.660  0.00  0.00           C
ATOM   1917  HA  SER X1253      11.166  26.527  24.140  0.00  0.00           H
ATOM   1918  CB  SER X1253      12.708  27.969  24.357  0.00  0.00           C
ATOM   1919  HB2 SER X1253      13.414  27.181  24.621  0.00  0.00           H
ATOM   1920  HB3 SER X1253      12.736  28.242  23.302  0.00  0.00           H
ATOM   1921  OG  SER X1253      12.955  29.172  25.073  0.00  0.00           O
ATOM   1922  HG  SER X1253      12.785  29.796  24.364  0.00  0.00           H
ATOM   1923  C   SER X1253      10.817  27.330  26.099  0.00  0.00           C
ATOM   1924  O   SER X1253      10.598  26.205  26.501  0.00  0.00           O
ATOM   1925  N   ARG X1254      10.393  28.394  26.696  0.00  0.00           N
ATOM   1926  H   ARG X1254      10.586  29.261  26.215  0.00  0.00           H
ATOM   1927  CA  ARG X1254       9.671  28.405  28.005  0.00  0.00           C
ATOM   1928  HA  ARG X1254      10.301  28.019  28.807  0.00  0.00           H
ATOM   1929  CB  ARG X1254       9.200  29.811  28.385  0.00  0.00           C
ATOM   1930  HB2 ARG X1254       8.693  30.184  27.495  0.00  0.00           H
ATOM   1931  HB3 ARG X1254       8.571  29.699  29.268  0.00  0.00           H
ATOM   1932  CG  ARG X1254      10.354  30.741  28.709  0.00  0.00           C
ATOM   1933  HG2 ARG X1254      10.932  30.286  29.513  0.00  0.00           H
ATOM   1934  HG3 ARG X1254      11.127  30.807  27.943  0.00  0.00           H
ATOM   1935  CD  ARG X1254       9.909  32.135  29.051  0.00  0.00           C
ATOM   1936  HD2 ARG X1254      10.672  32.855  28.755  0.00  0.00           H
ATOM   1937  HD3 ARG X1254       9.049  32.502  28.490  0.00  0.00           H
ATOM   1938  NE  ARG X1254       9.821  32.260  30.514  0.00  0.00           N
ATOM   1939  HE  ARG X1254       9.441  31.508  31.072  0.00  0.00           H
ATOM   1940  CZ  ARG X1254       9.864  33.373  31.212  0.00  0.00           C
ATOM   1941  NH1 ARG X1254      10.625  34.364  30.831  0.00  0.00           N
ATOM   1942 HH11 ARG X1254      11.299  34.281  30.083  0.00  0.00           H
ATOM   1943 HH12 ARG X1254      10.719  35.114  31.501  0.00  0.00           H
ATOM   1944  NH2 ARG X1254       9.337  33.526  32.338  0.00  0.00           N
ATOM   1945 HH21 ARG X1254       8.712  32.844  32.743  0.00  0.00           H
ATOM   1946 HH22 ARG X1254       9.638  34.198  33.030  0.00  0.00           H
ATOM   1947  C   ARG X1254       8.474  27.512  27.969  0.00  0.00           C
ATOM   1948  O   ARG X1254       8.108  26.873  28.946  0.00  0.00           O
ATOM   1949  N   LEU X1255       7.880  27.438  26.796  0.00  0.00           N
ATOM   1950  H   LEU X1255       8.208  27.999  26.022  0.00  0.00           H
ATOM   1951  CA  LEU X1255       6.675  26.543  26.594  0.00  0.00           C
ATOM   1952  HA  LEU X1255       5.894  26.792  27.312  0.00  0.00           H
ATOM   1953  CB  LEU X1255       6.181  26.706  25.124  0.00  0.00           C
ATOM   1954  HB2 LEU X1255       5.949  27.765  25.006  0.00  0.00           H
ATOM   1955  HB3 LEU X1255       6.954  26.425  24.409  0.00  0.00           H
ATOM   1956  CG  LEU X1255       4.977  25.764  24.830  0.00  0.00           C
ATOM   1957  HG  LEU X1255       5.122  24.684  24.799  0.00  0.00           H
ATOM   1958  CD1 LEU X1255       3.755  25.945  25.701  0.00  0.00           C
ATOM   1959 HD11 LEU X1255       2.976  25.337  25.241  0.00  0.00           H
ATOM   1960 HD12 LEU X1255       3.969  25.505  26.675  0.00  0.00           H
ATOM   1961 HD13 LEU X1255       3.467  26.996  25.709  0.00  0.00           H
ATOM   1962  CD2 LEU X1255       4.596  26.189  23.480  0.00  0.00           C
ATOM   1963 HD21 LEU X1255       3.833  25.518  23.086  0.00  0.00           H
ATOM   1964 HD22 LEU X1255       4.368  27.245  23.336  0.00  0.00           H
ATOM   1965 HD23 LEU X1255       5.492  26.049  22.876  0.00  0.00           H
ATOM   1966  C   LEU X1255       6.996  25.086  26.902  0.00  0.00           C
ATOM   1967  O   LEU X1255       6.236  24.364  27.641  0.00  0.00           O
ATOM   1968  N   GLN X1256       8.122  24.593  26.316  0.00  0.00           N
ATOM   1969  H   GLN X1256       8.723  25.273  25.873  0.00  0.00           H
ATOM   1970  CA  GLN X1256       8.699  23.245  26.565  0.00  0.00           C
ATOM   1971  HA  GLN X1256       7.829  22.599  26.451  0.00  0.00           H
ATOM   1972  CB  GLN X1256       9.754  23.042  25.514  0.00  0.00           C
ATOM   1973  HB2 GLN X1256      10.572  23.747  25.661  0.00  0.00           H
ATOM   1974  HB3 GLN X1256      10.182  22.048  25.648  0.00  0.00           H
ATOM   1975  CG  GLN X1256       9.236  22.962  24.072  0.00  0.00           C
ATOM   1976  HG2 GLN X1256       8.282  22.434  24.097  0.00  0.00           H
ATOM   1977  HG3 GLN X1256       8.919  23.926  23.674  0.00  0.00           H
ATOM   1978  CD  GLN X1256      10.275  22.271  23.167  0.00  0.00           C
ATOM   1979  OE1 GLN X1256      11.475  22.483  23.234  0.00  0.00           O
ATOM   1980  NE2 GLN X1256       9.808  21.501  22.224  0.00  0.00           N
ATOM   1981 HE21 GLN X1256      10.518  20.830  21.965  0.00  0.00           H
ATOM   1982 HE22 GLN X1256       8.828  21.257  22.224  0.00  0.00           H
ATOM   1983  C   GLN X1256       9.249  23.017  28.001  0.00  0.00           C
ATOM   1984  O   GLN X1256       9.014  22.093  28.788  0.00  0.00           O
ATOM   1985  N   MET X1257       9.990  24.064  28.406  0.00  0.00           N
ATOM   1986  H   MET X1257      10.138  24.894  27.850  0.00  0.00           H
ATOM   1987  CA  MET X1257      10.729  24.075  29.724  0.00  0.00           C
ATOM   1988  HA  MET X1257      11.390  23.210  29.765  0.00  0.00           H
ATOM   1989  CB  MET X1257      11.628  25.332  29.771  0.00  0.00           C
ATOM   1990  HB2 MET X1257      12.234  25.490  28.878  0.00  0.00           H
ATOM   1991  HB3 MET X1257      10.985  26.185  29.990  0.00  0.00           H
ATOM   1992  CG  MET X1257      12.631  25.196  30.950  0.00  0.00           C
ATOM   1993  HG2 MET X1257      12.085  25.374  31.877  0.00  0.00           H
ATOM   1994  HG3 MET X1257      13.037  24.189  31.050  0.00  0.00           H
ATOM   1995  SD  MET X1257      14.066  26.232  30.907  0.00  0.00           S
ATOM   1996  CE  MET X1257      13.219  27.779  31.445  0.00  0.00           C
ATOM   1997  HE1 MET X1257      13.895  28.609  31.236  0.00  0.00           H
ATOM   1998  HE2 MET X1257      12.264  27.923  30.939  0.00  0.00           H
ATOM   1999  HE3 MET X1257      13.008  27.792  32.514  0.00  0.00           H
ATOM   2000  C   MET X1257       9.711  23.959  30.927  0.00  0.00           C
ATOM   2001  O   MET X1257      10.053  23.417  31.997  0.00  0.00           O
ATOM   2002  N   PHE X1258       8.480  24.444  30.816  0.00  0.00           N
ATOM   2003  H   PHE X1258       8.139  24.821  29.944  0.00  0.00           H
ATOM   2004  CA  PHE X1258       7.472  24.323  31.855  0.00  0.00           C
ATOM   2005  HA  PHE X1258       7.827  24.728  32.803  0.00  0.00           H
ATOM   2006  CB  PHE X1258       6.508  25.269  31.383  0.00  0.00           C
ATOM   2007  HB2 PHE X1258       6.794  26.304  31.567  0.00  0.00           H
ATOM   2008  HB3 PHE X1258       6.307  25.346  30.315  0.00  0.00           H
ATOM   2009  CG  PHE X1258       5.189  25.036  32.131  0.00  0.00           C
ATOM   2010  CD1 PHE X1258       4.904  25.700  33.306  0.00  0.00           C
ATOM   2011  HD1 PHE X1258       5.631  26.339  33.785  0.00  0.00           H
ATOM   2012  CE1 PHE X1258       3.677  25.470  33.988  0.00  0.00           C
ATOM   2013  HE1 PHE X1258       3.406  26.008  34.885  0.00  0.00           H
ATOM   2014  CZ  PHE X1258       2.664  24.647  33.353  0.00  0.00           C
ATOM   2015  HZ  PHE X1258       1.730  24.630  33.896  0.00  0.00           H
ATOM   2016  CE2 PHE X1258       2.971  24.054  32.165  0.00  0.00           C
ATOM   2017  HE2 PHE X1258       2.227  23.428  31.695  0.00  0.00           H
ATOM   2018  CD2 PHE X1258       4.224  24.264  31.497  0.00  0.00           C
ATOM   2019  HD2 PHE X1258       4.374  23.819  30.524  0.00  0.00           H
ATOM   2020  C   PHE X1258       7.001  22.863  32.115  0.00  0.00           C
ATOM   2021  O   PHE X1258       6.821  22.402  33.247  0.00  0.00           O
ATOM   2022  N   PHE X1259       6.895  22.051  31.018  0.00  0.00           N
ATOM   2023  H   PHE X1259       7.075  22.467  30.116  0.00  0.00           H
ATOM   2024  CA  PHE X1259       6.753  20.560  31.149  0.00  0.00           C
ATOM   2025  HA  PHE X1259       5.991  20.395  31.910  0.00  0.00           H
ATOM   2026  CB  PHE X1259       6.095  19.990  29.898  0.00  0.00           C
ATOM   2027  HB2 PHE X1259       6.821  20.137  29.099  0.00  0.00           H
ATOM   2028  HB3 PHE X1259       5.986  18.933  30.141  0.00  0.00           H
ATOM   2029  CG  PHE X1259       4.710  20.513  29.491  0.00  0.00           C
ATOM   2030  CD1 PHE X1259       4.509  21.761  28.851  0.00  0.00           C
ATOM   2031  HD1 PHE X1259       5.400  22.316  28.597  0.00  0.00           H
ATOM   2032  CE1 PHE X1259       3.219  22.301  28.634  0.00  0.00           C
ATOM   2033  HE1 PHE X1259       3.142  23.246  28.117  0.00  0.00           H
ATOM   2034  CZ  PHE X1259       2.141  21.540  28.938  0.00  0.00           C
ATOM   2035  HZ  PHE X1259       1.120  21.846  28.768  0.00  0.00           H
ATOM   2036  CE2 PHE X1259       2.272  20.306  29.508  0.00  0.00           C
ATOM   2037  HE2 PHE X1259       1.359  19.791  29.765  0.00  0.00           H
ATOM   2038  CD2 PHE X1259       3.583  19.762  29.748  0.00  0.00           C
ATOM   2039  HD2 PHE X1259       3.825  18.790  30.152  0.00  0.00           H
ATOM   2040  C   PHE X1259       8.018  19.825  31.552  0.00  0.00           C
ATOM   2041  O   PHE X1259       7.894  18.706  32.088  0.00  0.00           O
ATOM   2042  N   ALA X1260       9.213  20.385  31.368  0.00  0.00           N
ATOM   2043  H   ALA X1260       9.162  21.259  30.864  0.00  0.00           H
ATOM   2044  CA  ALA X1260      10.524  19.781  31.772  0.00  0.00           C
ATOM   2045  HA  ALA X1260      10.421  18.696  31.739  0.00  0.00           H
ATOM   2046  CB  ALA X1260      11.609  20.191  30.773  0.00  0.00           C
ATOM   2047  HB1 ALA X1260      11.756  21.231  31.066  0.00  0.00           H
ATOM   2048  HB2 ALA X1260      12.505  19.627  31.035  0.00  0.00           H
ATOM   2049  HB3 ALA X1260      11.311  20.166  29.725  0.00  0.00           H
ATOM   2050  C   ALA X1260      10.989  20.117  33.225  0.00  0.00           C
ATOM   2051  O   ALA X1260      11.531  19.203  33.830  0.00  0.00           O
ATOM   2052  N   ASN X1261      10.718  21.303  33.766  0.00  0.00           N
ATOM   2053  H   ASN X1261      10.367  22.040  33.171  0.00  0.00           H
ATOM   2054  CA  ASN X1261      11.206  21.641  35.080  0.00  0.00           C
ATOM   2055  HA  ASN X1261      12.098  21.053  35.299  0.00  0.00           H
ATOM   2056  CB  ASN X1261      11.562  23.177  35.065  0.00  0.00           C
ATOM   2057  HB2 ASN X1261      12.265  23.347  34.250  0.00  0.00           H
ATOM   2058  HB3 ASN X1261      10.637  23.738  34.927  0.00  0.00           H
ATOM   2059  CG  ASN X1261      12.127  23.759  36.326  0.00  0.00           C
ATOM   2060  OD1 ASN X1261      11.643  24.147  37.323  0.00  0.00           O
ATOM   2061  ND2 ASN X1261      13.434  23.813  36.392  0.00  0.00           N
ATOM   2062 HD21 ASN X1261      13.743  24.022  37.330  0.00  0.00           H
ATOM   2063 HD22 ASN X1261      14.133  23.499  35.735  0.00  0.00           H
ATOM   2064  C   ASN X1261      10.247  21.310  36.251  0.00  0.00           C
ATOM   2065  O   ASN X1261      10.729  21.080  37.339  0.00  0.00           O
ATOM   2066  N   ASN X1262       8.920  21.136  35.994  0.00  0.00           N
ATOM   2067  H   ASN X1262       8.586  21.124  35.040  0.00  0.00           H
ATOM   2068  CA  ASN X1262       7.897  20.938  36.986  0.00  0.00           C
ATOM   2069  HA  ASN X1262       8.320  21.297  37.924  0.00  0.00           H
ATOM   2070  CB  ASN X1262       6.704  21.804  36.614  0.00  0.00           C
ATOM   2071  HB2 ASN X1262       6.315  21.399  35.680  0.00  0.00           H
ATOM   2072  HB3 ASN X1262       6.072  21.746  37.500  0.00  0.00           H
ATOM   2073  CG  ASN X1262       7.022  23.308  36.570  0.00  0.00           C
ATOM   2074  OD1 ASN X1262       7.413  23.911  37.568  0.00  0.00           O
ATOM   2075  ND2 ASN X1262       6.777  23.955  35.485  0.00  0.00           N
ATOM   2076 HD21 ASN X1262       6.980  24.934  35.345  0.00  0.00           H
ATOM   2077 HD22 ASN X1262       6.398  23.429  34.710  0.00  0.00           H
ATOM   2078  C   ASN X1262       7.609  19.504  37.255  0.00  0.00           C
ATOM   2079  O   ASN X1262       7.143  18.746  36.380  0.00  0.00           O
ATOM   2080  N   HIE X1263       7.866  19.060  38.506  0.00  0.00           N
ATOM   2081  H   HIE X1263       8.339  19.691  39.137  0.00  0.00           H
ATOM   2082  CA  HIE X1263       7.469  17.749  39.024  0.00  0.00           C
ATOM   2083  HA  HIE X1263       6.709  17.328  38.367  0.00  0.00           H
ATOM   2084  CB  HIE X1263       8.724  16.898  39.069  0.00  0.00           C
ATOM   2085  HB2 HIE X1263       9.319  17.452  39.795  0.00  0.00           H
ATOM   2086  HB3 HIE X1263       8.517  15.931  39.526  0.00  0.00           H
ATOM   2087  CG  HIE X1263       9.457  16.737  37.777  0.00  0.00           C
ATOM   2088  ND1 HIE X1263       9.062  16.128  36.531  0.00  0.00           N
ATOM   2089  CE1 HIE X1263       9.982  16.478  35.661  0.00  0.00           C
ATOM   2090  HE1 HIE X1263       9.921  16.358  34.590  0.00  0.00           H
ATOM   2091  NE2 HIE X1263      10.972  17.162  36.201  0.00  0.00           N
ATOM   2092  HE2 HIE X1263      11.791  17.448  35.683  0.00  0.00           H
ATOM   2093  CD2 HIE X1263      10.643  17.340  37.496  0.00  0.00           C
ATOM   2094  HD2 HIE X1263      11.085  18.066  38.162  0.00  0.00           H
ATOM   2095  C   HIE X1263       6.889  17.762  40.465  0.00  0.00           C
ATOM   2096  O   HIE X1263       7.165  18.717  41.183  0.00  0.00           O
ATOM   2097  N   ASP X1264       6.130  16.696  40.840  0.00  0.00           N
ATOM   2098  H   ASP X1264       5.912  16.024  40.119  0.00  0.00           H
ATOM   2099  CA  ASP X1264       5.593  16.654  42.187  0.00  0.00           C
ATOM   2100  HA  ASP X1264       5.566  17.704  42.478  0.00  0.00           H
ATOM   2101  CB  ASP X1264       4.220  16.149  42.185  0.00  0.00           C
ATOM   2102  HB2 ASP X1264       4.238  15.120  41.826  0.00  0.00           H
ATOM   2103  HB3 ASP X1264       3.784  16.140  43.184  0.00  0.00           H
ATOM   2104  CG  ASP X1264       3.131  16.924  41.274  0.00  0.00           C
ATOM   2105  OD1 ASP X1264       3.390  18.004  40.644  0.00  0.00           O
ATOM   2106  OD2 ASP X1264       1.947  16.506  41.333  0.00  0.00           O
ATOM   2107  C   ASP X1264       6.544  16.001  43.257  0.00  0.00           C
ATOM   2108  O   ASP X1264       6.082  15.582  44.300  0.00  0.00           O
ATOM   2109  N   GLN X1265       7.763  15.696  42.909  0.00  0.00           N
ATOM   2110  H   GLN X1265       7.948  16.066  41.987  0.00  0.00           H
ATOM   2111  CA  GLN X1265       8.874  15.236  43.709  0.00  0.00           C
ATOM   2112  HA  GLN X1265       8.951  15.861  44.599  0.00  0.00           H
ATOM   2113  CB  GLN X1265       8.739  13.773  44.097  0.00  0.00           C
ATOM   2114  HB2 GLN X1265       9.631  13.483  44.653  0.00  0.00           H
ATOM   2115  HB3 GLN X1265       7.937  13.700  44.832  0.00  0.00           H
ATOM   2116  CG  GLN X1265       8.618  12.745  42.958  0.00  0.00           C
ATOM   2117  HG2 GLN X1265       9.511  12.648  42.339  0.00  0.00           H
ATOM   2118  HG3 GLN X1265       8.515  11.737  43.359  0.00  0.00           H
ATOM   2119  CD  GLN X1265       7.380  12.932  42.116  0.00  0.00           C
ATOM   2120  OE1 GLN X1265       6.229  12.741  42.533  0.00  0.00           O
ATOM   2121  NE2 GLN X1265       7.538  13.058  40.807  0.00  0.00           N
ATOM   2122 HE21 GLN X1265       6.700  12.968  40.250  0.00  0.00           H
ATOM   2123 HE22 GLN X1265       8.462  13.092  40.400  0.00  0.00           H
ATOM   2124  C   GLN X1265      10.169  15.364  42.907  0.00  0.00           C
ATOM   2125  O   GLN X1265      10.083  15.345  41.705  0.00  0.00           O
ATOM   2126  N   GLU X1266      11.279  15.378  43.607  0.00  0.00           N
ATOM   2127  H   GLU X1266      11.251  15.602  44.592  0.00  0.00           H
ATOM   2128  CA  GLU X1266      12.613  15.207  43.165  0.00  0.00           C
ATOM   2129  HA  GLU X1266      12.644  15.241  42.076  0.00  0.00           H
ATOM   2130  CB  GLU X1266      13.363  16.457  43.691  0.00  0.00           C
ATOM   2131  HB2 GLU X1266      12.792  17.348  43.428  0.00  0.00           H
ATOM   2132  HB3 GLU X1266      13.313  16.479  44.780  0.00  0.00           H
ATOM   2133  CG  GLU X1266      14.829  16.621  43.271  0.00  0.00           C
ATOM   2134  HG2 GLU X1266      15.257  17.511  43.732  0.00  0.00           H
ATOM   2135  HG3 GLU X1266      15.371  15.765  43.674  0.00  0.00           H
ATOM   2136  CD  GLU X1266      15.128  16.708  41.774  0.00  0.00           C
ATOM   2137  OE1 GLU X1266      15.487  17.846  41.375  0.00  0.00           O
ATOM   2138  OE2 GLU X1266      14.611  15.805  41.018  0.00  0.00           O
ATOM   2139  C   GLU X1266      13.215  13.875  43.701  0.00  0.00           C
ATOM   2140  O   GLU X1266      13.513  13.751  44.885  0.00  0.00           O
ATOM   2141  N   PHE X1267      13.454  12.914  42.814  0.00  0.00           N
ATOM   2142  H   PHE X1267      13.419  13.153  41.833  0.00  0.00           H
ATOM   2143  CA  PHE X1267      14.106  11.673  43.216  0.00  0.00           C
ATOM   2144  HA  PHE X1267      13.545  11.368  44.099  0.00  0.00           H
ATOM   2145  CB  PHE X1267      13.767  10.583  42.224  0.00  0.00           C
ATOM   2146  HB2 PHE X1267      14.179  10.870  41.257  0.00  0.00           H
ATOM   2147  HB3 PHE X1267      14.292   9.674  42.517  0.00  0.00           H
ATOM   2148  CG  PHE X1267      12.296  10.311  41.960  0.00  0.00           C
ATOM   2149  CD1 PHE X1267      11.531  10.961  40.891  0.00  0.00           C
ATOM   2150  HD1 PHE X1267      12.059  11.615  40.213  0.00  0.00           H
ATOM   2151  CE1 PHE X1267      10.120  10.686  40.752  0.00  0.00           C
ATOM   2152  HE1 PHE X1267       9.537  11.071  39.928  0.00  0.00           H
ATOM   2153  CZ  PHE X1267       9.502   9.815  41.667  0.00  0.00           C
ATOM   2154  HZ  PHE X1267       8.482   9.519  41.470  0.00  0.00           H
ATOM   2155  CE2 PHE X1267      10.193   9.244  42.730  0.00  0.00           C
ATOM   2156  HE2 PHE X1267       9.626   8.601  43.387  0.00  0.00           H
ATOM   2157  CD2 PHE X1267      11.581   9.511  42.887  0.00  0.00           C
ATOM   2158  HD2 PHE X1267      12.177   9.114  43.695  0.00  0.00           H
ATOM   2159  C   PHE X1267      15.612  11.713  43.495  0.00  0.00           C
ATOM   2160  O   PHE X1267      16.200  12.773  43.286  0.00  0.00           O
ATOM   2161  N   ASP X1268      16.229  10.626  43.819  0.00  0.00           N
ATOM   2162  H   ASP X1268      15.647   9.834  44.054  0.00  0.00           H
ATOM   2163  CA  ASP X1268      17.660  10.377  43.435  0.00  0.00           C
ATOM   2164  HA  ASP X1268      18.063  11.377  43.592  0.00  0.00           H
ATOM   2165  CB  ASP X1268      18.351   9.336  44.317  0.00  0.00           C
ATOM   2166  HB2 ASP X1268      17.858   8.421  43.988  0.00  0.00           H
ATOM   2167  HB3 ASP X1268      19.417   9.204  44.130  0.00  0.00           H
ATOM   2168  CG  ASP X1268      18.183   9.509  45.855  0.00  0.00           C
ATOM   2169  OD1 ASP X1268      17.710   8.648  46.593  0.00  0.00           O
ATOM   2170  OD2 ASP X1268      18.422  10.656  46.348  0.00  0.00           O
ATOM   2171  C   ASP X1268      17.779  10.031  41.950  0.00  0.00           C
ATOM   2172  O   ASP X1268      16.753   9.612  41.426  0.00  0.00           O
ATOM   2173  N   PRO X1269      18.907  10.204  41.258  0.00  0.00           N
ATOM   2174  CD  PRO X1269      20.134  10.837  41.693  0.00  0.00           C
ATOM   2175  HD2 PRO X1269      20.736  10.159  42.299  0.00  0.00           H
ATOM   2176  HD3 PRO X1269      19.992  11.715  42.323  0.00  0.00           H
ATOM   2177  CG  PRO X1269      20.856  11.208  40.412  0.00  0.00           C
ATOM   2178  HG2 PRO X1269      21.937  11.187  40.552  0.00  0.00           H
ATOM   2179  HG3 PRO X1269      20.511  12.180  40.059  0.00  0.00           H
ATOM   2180  CB  PRO X1269      20.469  10.122  39.464  0.00  0.00           C
ATOM   2181  HB2 PRO X1269      21.088   9.227  39.520  0.00  0.00           H
ATOM   2182  HB3 PRO X1269      20.362  10.491  38.444  0.00  0.00           H
ATOM   2183  CA  PRO X1269      19.097   9.680  39.922  0.00  0.00           C
ATOM   2184  HA  PRO X1269      18.348  10.169  39.299  0.00  0.00           H
ATOM   2185  C   PRO X1269      19.007   8.160  39.915  0.00  0.00           C
ATOM   2186  O   PRO X1269      19.288   7.571  40.961  0.00  0.00           O
ATOM   2187  N   PRO X1270      18.367   7.609  38.857  0.00  0.00           N
ATOM   2188  CD  PRO X1270      17.972   8.292  37.674  0.00  0.00           C
ATOM   2189  HD2 PRO X1270      18.800   8.755  37.139  0.00  0.00           H
ATOM   2190  HD3 PRO X1270      17.212   9.022  37.953  0.00  0.00           H
ATOM   2191  CG  PRO X1270      17.398   7.262  36.713  0.00  0.00           C
ATOM   2192  HG2 PRO X1270      18.092   6.875  35.968  0.00  0.00           H
ATOM   2193  HG3 PRO X1270      16.562   7.572  36.085  0.00  0.00           H
ATOM   2194  CB  PRO X1270      17.057   6.064  37.625  0.00  0.00           C
ATOM   2195  HB2 PRO X1270      17.135   5.089  37.145  0.00  0.00           H
ATOM   2196  HB3 PRO X1270      16.003   6.153  37.888  0.00  0.00           H
ATOM   2197  CA  PRO X1270      17.993   6.195  38.793  0.00  0.00           C
ATOM   2198  HA  PRO X1270      17.443   5.973  39.708  0.00  0.00           H
ATOM   2199  C   PRO X1270      19.295   5.296  38.542  0.00  0.00           C
ATOM   2200  O   PRO X1270      20.340   5.822  38.099  0.00  0.00           O
ATOM   2201  N   LYS X1271      19.140   3.993  38.797  0.00  0.00           N
ATOM   2202  H   LYS X1271      18.207   3.674  39.015  0.00  0.00           H
ATOM   2203  CA  LYS X1271      20.197   2.945  38.751  0.00  0.00           C
ATOM   2204  HA  LYS X1271      21.136   3.144  39.267  0.00  0.00           H
ATOM   2205  CB  LYS X1271      19.711   1.614  39.414  0.00  0.00           C
ATOM   2206  HB2 LYS X1271      18.631   1.496  39.322  0.00  0.00           H
ATOM   2207  HB3 LYS X1271      20.024   0.850  38.702  0.00  0.00           H
ATOM   2208  CG  LYS X1271      19.994   1.335  40.904  0.00  0.00           C
ATOM   2209  HG2 LYS X1271      19.629   2.187  41.477  0.00  0.00           H
ATOM   2210  HG3 LYS X1271      19.482   0.402  41.142  0.00  0.00           H
ATOM   2211  CD  LYS X1271      21.487   1.033  41.156  0.00  0.00           C
ATOM   2212  HD2 LYS X1271      22.051   1.772  40.587  0.00  0.00           H
ATOM   2213  HD3 LYS X1271      21.702   0.922  42.219  0.00  0.00           H
ATOM   2214  CE  LYS X1271      21.763  -0.379  40.510  0.00  0.00           C
ATOM   2215  HE2 LYS X1271      20.866  -0.942  40.766  0.00  0.00           H
ATOM   2216  HE3 LYS X1271      21.828  -0.284  39.426  0.00  0.00           H
ATOM   2217  NZ  LYS X1271      22.911  -1.085  41.202  0.00  0.00           N
ATOM   2218  HZ1 LYS X1271      22.528  -1.723  41.885  0.00  0.00           H
ATOM   2219  HZ2 LYS X1271      23.484  -1.663  40.605  0.00  0.00           H
ATOM   2220  HZ3 LYS X1271      23.509  -0.468  41.734  0.00  0.00           H
ATOM   2221  C   LYS X1271      20.672   2.738  37.308  0.00  0.00           C
ATOM   2222  O   LYS X1271      19.927   2.548  36.379  0.00  0.00           O
ATOM   2223  N   VAL X1272      22.007   2.677  37.140  0.00  0.00           N
ATOM   2224  H   VAL X1272      22.612   2.769  37.943  0.00  0.00           H
ATOM   2225  CA  VAL X1272      22.796   2.400  35.936  0.00  0.00           C
ATOM   2226  HA  VAL X1272      22.243   1.715  35.294  0.00  0.00           H
ATOM   2227  CB  VAL X1272      23.056   3.691  35.012  0.00  0.00           C
ATOM   2228  HB  VAL X1272      23.801   4.234  35.593  0.00  0.00           H
ATOM   2229  CG1 VAL X1272      23.434   3.339  33.609  0.00  0.00           C
ATOM   2230 HG11 VAL X1272      23.535   4.277  33.062  0.00  0.00           H
ATOM   2231 HG12 VAL X1272      24.332   2.730  33.712  0.00  0.00           H
ATOM   2232 HG13 VAL X1272      22.607   2.750  33.213  0.00  0.00           H
ATOM   2233  CG2 VAL X1272      21.796   4.636  34.976  0.00  0.00           C
ATOM   2234 HG21 VAL X1272      21.847   5.281  35.853  0.00  0.00           H
ATOM   2235 HG22 VAL X1272      21.755   5.297  34.110  0.00  0.00           H
ATOM   2236 HG23 VAL X1272      20.846   4.105  34.926  0.00  0.00           H
ATOM   2237  C   VAL X1272      24.111   1.757  36.446  0.00  0.00           C
ATOM   2238  O   VAL X1272      24.650   2.249  37.468  0.00  0.00           O
ATOM   2239  N   TYR X1273      24.560   0.695  35.811  0.00  0.00           N
ATOM   2240  H   TYR X1273      24.067   0.397  34.981  0.00  0.00           H
ATOM   2241  CA  TYR X1273      25.865   0.033  36.212  0.00  0.00           C
ATOM   2242  HA  TYR X1273      26.019   0.088  37.290  0.00  0.00           H
ATOM   2243  CB  TYR X1273      25.797  -1.403  35.812  0.00  0.00           C
ATOM   2244  HB2 TYR X1273      24.823  -1.842  36.024  0.00  0.00           H
ATOM   2245  HB3 TYR X1273      25.847  -1.386  34.724  0.00  0.00           H
ATOM   2246  CG  TYR X1273      26.987  -2.147  36.332  0.00  0.00           C
ATOM   2247  CD1 TYR X1273      28.038  -2.468  35.429  0.00  0.00           C
ATOM   2248  HD1 TYR X1273      28.130  -2.060  34.433  0.00  0.00           H
ATOM   2249  CE1 TYR X1273      29.059  -3.333  35.925  0.00  0.00           C
ATOM   2250  HE1 TYR X1273      29.786  -3.801  35.279  0.00  0.00           H
ATOM   2251  CZ  TYR X1273      29.124  -3.783  37.235  0.00  0.00           C
ATOM   2252  OH  TYR X1273      30.147  -4.600  37.695  0.00  0.00           O
ATOM   2253  HH  TYR X1273      29.959  -5.137  38.468  0.00  0.00           H
ATOM   2254  CE2 TYR X1273      28.206  -3.225  38.153  0.00  0.00           C
ATOM   2255  HE2 TYR X1273      28.206  -3.628  39.155  0.00  0.00           H
ATOM   2256  CD2 TYR X1273      27.084  -2.438  37.674  0.00  0.00           C
ATOM   2257  HD2 TYR X1273      26.453  -2.017  38.443  0.00  0.00           H
ATOM   2258  C   TYR X1273      27.049   0.783  35.559  0.00  0.00           C
ATOM   2259  O   TYR X1273      26.822   1.321  34.454  0.00  0.00           O
ATOM   2260  N   PRO X1274      28.345   0.846  36.011  0.00  0.00           N
ATOM   2261  CD  PRO X1274      28.834   0.285  37.283  0.00  0.00           C
ATOM   2262  HD2 PRO X1274      28.990  -0.782  37.126  0.00  0.00           H
ATOM   2263  HD3 PRO X1274      28.223   0.500  38.159  0.00  0.00           H
ATOM   2264  CG  PRO X1274      30.157   0.995  37.603  0.00  0.00           C
ATOM   2265  HG2 PRO X1274      30.877   0.367  38.128  0.00  0.00           H
ATOM   2266  HG3 PRO X1274      29.918   1.841  38.248  0.00  0.00           H
ATOM   2267  CB  PRO X1274      30.606   1.377  36.200  0.00  0.00           C
ATOM   2268  HB2 PRO X1274      31.232   0.537  35.897  0.00  0.00           H
ATOM   2269  HB3 PRO X1274      31.297   2.219  36.170  0.00  0.00           H
ATOM   2270  CA  PRO X1274      29.397   1.609  35.344  0.00  0.00           C
ATOM   2271  HA  PRO X1274      29.082   2.652  35.342  0.00  0.00           H
ATOM   2272  C   PRO X1274      29.669   1.163  33.841  0.00  0.00           C
ATOM   2273  O   PRO X1274      29.479  -0.016  33.522  0.00  0.00           O
ATOM   2274  N   PRO X1275      30.031   2.123  32.975  0.00  0.00           N
ATOM   2275  CD  PRO X1275      30.099   3.524  33.203  0.00  0.00           C
ATOM   2276  HD2 PRO X1275      30.985   3.829  33.760  0.00  0.00           H
ATOM   2277  HD3 PRO X1275      29.167   3.768  33.715  0.00  0.00           H
ATOM   2278  CG  PRO X1275      30.096   4.207  31.937  0.00  0.00           C
ATOM   2279  HG2 PRO X1275      30.760   5.064  32.052  0.00  0.00           H
ATOM   2280  HG3 PRO X1275      29.101   4.433  31.551  0.00  0.00           H
ATOM   2281  CB  PRO X1275      30.706   3.228  30.938  0.00  0.00           C
ATOM   2282  HB2 PRO X1275      31.774   3.438  30.998  0.00  0.00           H
ATOM   2283  HB3 PRO X1275      30.398   3.566  29.948  0.00  0.00           H
ATOM   2284  CA  PRO X1275      30.299   1.859  31.496  0.00  0.00           C
ATOM   2285  HA  PRO X1275      29.342   1.559  31.068  0.00  0.00           H
ATOM   2286  C   PRO X1275      31.338   0.771  31.371  0.00  0.00           C
ATOM   2287  O   PRO X1275      32.446   0.790  31.803  0.00  0.00           O
ATOM   2288  N   VAL X1276      30.972  -0.117  30.479  0.00  0.00           N
ATOM   2289  H   VAL X1276      30.013  -0.021  30.175  0.00  0.00           H
ATOM   2290  CA  VAL X1276      31.607  -1.425  30.137  0.00  0.00           C
ATOM   2291  HA  VAL X1276      31.776  -1.882  31.112  0.00  0.00           H
ATOM   2292  CB  VAL X1276      30.620  -2.394  29.431  0.00  0.00           C
ATOM   2293  HB  VAL X1276      30.449  -1.995  28.431  0.00  0.00           H
ATOM   2294  CG1 VAL X1276      31.241  -3.790  29.266  0.00  0.00           C
ATOM   2295 HG11 VAL X1276      31.405  -4.286  30.223  0.00  0.00           H
ATOM   2296 HG12 VAL X1276      30.541  -4.338  28.635  0.00  0.00           H
ATOM   2297 HG13 VAL X1276      32.215  -3.747  28.778  0.00  0.00           H
ATOM   2298  CG2 VAL X1276      29.363  -2.622  30.232  0.00  0.00           C
ATOM   2299 HG21 VAL X1276      28.775  -1.706  30.298  0.00  0.00           H
ATOM   2300 HG22 VAL X1276      28.827  -3.476  29.816  0.00  0.00           H
ATOM   2301 HG23 VAL X1276      29.683  -2.931  31.227  0.00  0.00           H
ATOM   2302  C   VAL X1276      32.940  -1.325  29.411  0.00  0.00           C
ATOM   2303  O   VAL X1276      32.916  -0.607  28.444  0.00  0.00           O
ATOM   2304  N   PRO X1277      34.011  -1.989  29.876  0.00  0.00           N
ATOM   2305  CD  PRO X1277      34.080  -2.895  30.979  0.00  0.00           C
ATOM   2306  HD2 PRO X1277      33.381  -3.675  30.677  0.00  0.00           H
ATOM   2307  HD3 PRO X1277      33.711  -2.426  31.891  0.00  0.00           H
ATOM   2308  CG  PRO X1277      35.537  -3.510  30.897  0.00  0.00           C
ATOM   2309  HG2 PRO X1277      35.515  -4.509  30.461  0.00  0.00           H
ATOM   2310  HG3 PRO X1277      35.949  -3.528  31.906  0.00  0.00           H
ATOM   2311  CB  PRO X1277      36.371  -2.495  30.039  0.00  0.00           C
ATOM   2312  HB2 PRO X1277      37.162  -3.012  29.496  0.00  0.00           H
ATOM   2313  HB3 PRO X1277      36.773  -1.765  30.741  0.00  0.00           H
ATOM   2314  CA  PRO X1277      35.260  -1.880  29.088  0.00  0.00           C
ATOM   2315  HA  PRO X1277      35.558  -0.841  28.943  0.00  0.00           H
ATOM   2316  C   PRO X1277      35.232  -2.681  27.745  0.00  0.00           C
ATOM   2317  O   PRO X1277      34.688  -3.803  27.673  0.00  0.00           O
ATOM   2318  N   ALA X1278      35.803  -2.161  26.721  0.00  0.00           N
ATOM   2319  H   ALA X1278      36.243  -1.255  26.799  0.00  0.00           H
ATOM   2320  CA  ALA X1278      35.512  -2.559  25.346  0.00  0.00           C
ATOM   2321  HA  ALA X1278      34.477  -2.389  25.050  0.00  0.00           H
ATOM   2322  CB  ALA X1278      36.341  -1.600  24.378  0.00  0.00           C
ATOM   2323  HB1 ALA X1278      37.367  -1.438  24.710  0.00  0.00           H
ATOM   2324  HB2 ALA X1278      36.333  -2.138  23.431  0.00  0.00           H
ATOM   2325  HB3 ALA X1278      35.782  -0.685  24.180  0.00  0.00           H
ATOM   2326  C   ALA X1278      35.740  -4.041  25.112  0.00  0.00           C
ATOM   2327  O   ALA X1278      34.942  -4.761  24.546  0.00  0.00           O
ATOM   2328  N   GLU X1279      36.913  -4.621  25.562  0.00  0.00           N
ATOM   2329  H   GLU X1279      37.689  -4.038  25.838  0.00  0.00           H
ATOM   2330  CA  GLU X1279      37.238  -6.070  25.360  0.00  0.00           C
ATOM   2331  HA  GLU X1279      37.031  -6.457  24.362  0.00  0.00           H
ATOM   2332  CB  GLU X1279      38.706  -6.367  25.651  0.00  0.00           C
ATOM   2333  HB2 GLU X1279      38.903  -6.154  26.701  0.00  0.00           H
ATOM   2334  HB3 GLU X1279      38.847  -7.447  25.604  0.00  0.00           H
ATOM   2335  CG  GLU X1279      39.674  -5.618  24.795  0.00  0.00           C
ATOM   2336  HG2 GLU X1279      39.473  -4.548  24.852  0.00  0.00           H
ATOM   2337  HG3 GLU X1279      40.653  -5.763  25.252  0.00  0.00           H
ATOM   2338  CD  GLU X1279      39.733  -5.989  23.305  0.00  0.00           C
ATOM   2339  OE1 GLU X1279      40.123  -5.166  22.466  0.00  0.00           O
ATOM   2340  OE2 GLU X1279      39.484  -7.137  22.909  0.00  0.00           O
ATOM   2341  C   GLU X1279      36.246  -7.032  26.208  0.00  0.00           C
ATOM   2342  O   GLU X1279      36.333  -8.277  26.087  0.00  0.00           O
ATOM   2343  N   LYS X1280      35.309  -6.488  26.993  0.00  0.00           N
ATOM   2344  H   LYS X1280      35.300  -5.490  27.153  0.00  0.00           H
ATOM   2345  CA  LYS X1280      34.312  -7.286  27.694  0.00  0.00           C
ATOM   2346  HA  LYS X1280      34.616  -8.332  27.717  0.00  0.00           H
ATOM   2347  CB  LYS X1280      34.133  -6.720  29.184  0.00  0.00           C
ATOM   2348  HB2 LYS X1280      35.088  -6.281  29.473  0.00  0.00           H
ATOM   2349  HB3 LYS X1280      33.360  -5.955  29.106  0.00  0.00           H
ATOM   2350  CG  LYS X1280      33.664  -7.651  30.332  0.00  0.00           C
ATOM   2351  HG2 LYS X1280      32.626  -7.949  30.185  0.00  0.00           H
ATOM   2352  HG3 LYS X1280      34.315  -8.524  30.297  0.00  0.00           H
ATOM   2353  CD  LYS X1280      33.748  -6.903  31.644  0.00  0.00           C
ATOM   2354  HD2 LYS X1280      34.654  -6.343  31.876  0.00  0.00           H
ATOM   2355  HD3 LYS X1280      32.999  -6.111  31.659  0.00  0.00           H
ATOM   2356  CE  LYS X1280      33.286  -7.712  32.906  0.00  0.00           C
ATOM   2357  HE2 LYS X1280      32.373  -8.271  32.703  0.00  0.00           H
ATOM   2358  HE3 LYS X1280      34.110  -8.398  33.100  0.00  0.00           H
ATOM   2359  NZ  LYS X1280      33.042  -6.765  34.019  0.00  0.00           N
ATOM   2360  HZ1 LYS X1280      32.266  -6.186  33.733  0.00  0.00           H
ATOM   2361  HZ2 LYS X1280      32.728  -7.275  34.833  0.00  0.00           H
ATOM   2362  HZ3 LYS X1280      33.900  -6.267  34.208  0.00  0.00           H
ATOM   2363  C   LYS X1280      32.922  -7.329  26.983  0.00  0.00           C
ATOM   2364  O   LYS X1280      31.979  -8.065  27.340  0.00  0.00           O
ATOM   2365  N   ARG X1281      32.736  -6.410  26.032  0.00  0.00           N
ATOM   2366  H   ARG X1281      33.483  -5.889  25.595  0.00  0.00           H
ATOM   2367  CA  ARG X1281      31.378  -6.180  25.521  0.00  0.00           C
ATOM   2368  HA  ARG X1281      30.764  -6.100  26.418  0.00  0.00           H
ATOM   2369  CB  ARG X1281      31.375  -4.947  24.690  0.00  0.00           C
ATOM   2370  HB2 ARG X1281      31.936  -4.956  23.756  0.00  0.00           H
ATOM   2371  HB3 ARG X1281      30.361  -4.728  24.358  0.00  0.00           H
ATOM   2372  CG  ARG X1281      31.756  -3.760  25.684  0.00  0.00           C
ATOM   2373  HG2 ARG X1281      30.924  -3.652  26.380  0.00  0.00           H
ATOM   2374  HG3 ARG X1281      32.673  -3.980  26.229  0.00  0.00           H
ATOM   2375  CD  ARG X1281      31.862  -2.457  24.860  0.00  0.00           C
ATOM   2376  HD2 ARG X1281      32.454  -2.639  23.963  0.00  0.00           H
ATOM   2377  HD3 ARG X1281      30.938  -2.171  24.358  0.00  0.00           H
ATOM   2378  NE  ARG X1281      32.262  -1.238  25.574  0.00  0.00           N
ATOM   2379  HE  ARG X1281      31.989  -1.212  26.546  0.00  0.00           H
ATOM   2380  CZ  ARG X1281      32.936  -0.154  25.189  0.00  0.00           C
ATOM   2381  NH1 ARG X1281      33.420   0.035  24.025  0.00  0.00           N
ATOM   2382 HH11 ARG X1281      33.203  -0.697  23.364  0.00  0.00           H
ATOM   2383 HH12 ARG X1281      33.795   0.943  23.786  0.00  0.00           H
ATOM   2384  NH2 ARG X1281      33.226   0.778  26.035  0.00  0.00           N
ATOM   2385 HH21 ARG X1281      33.025   0.576  27.004  0.00  0.00           H
ATOM   2386 HH22 ARG X1281      33.993   1.405  25.837  0.00  0.00           H
ATOM   2387  C   ARG X1281      30.884  -7.406  24.663  0.00  0.00           C
ATOM   2388  O   ARG X1281      31.682  -8.040  23.960  0.00  0.00           O
ATOM   2389  N   LYS X1282      29.559  -7.578  24.697  0.00  0.00           N
ATOM   2390  H   LYS X1282      29.001  -6.917  25.219  0.00  0.00           H
ATOM   2391  CA  LYS X1282      28.831  -8.561  23.935  0.00  0.00           C
ATOM   2392  HA  LYS X1282      29.390  -8.970  23.093  0.00  0.00           H
ATOM   2393  CB  LYS X1282      28.560  -9.797  24.949  0.00  0.00           C
ATOM   2394  HB2 LYS X1282      28.407  -9.327  25.920  0.00  0.00           H
ATOM   2395  HB3 LYS X1282      27.625 -10.278  24.663  0.00  0.00           H
ATOM   2396  CG  LYS X1282      29.700 -10.822  24.912  0.00  0.00           C
ATOM   2397  HG2 LYS X1282      29.918 -11.286  23.950  0.00  0.00           H
ATOM   2398  HG3 LYS X1282      30.564 -10.248  25.246  0.00  0.00           H
ATOM   2399  CD  LYS X1282      29.299 -11.914  25.897  0.00  0.00           C
ATOM   2400  HD2 LYS X1282      29.170 -11.560  26.920  0.00  0.00           H
ATOM   2401  HD3 LYS X1282      28.441 -12.440  25.480  0.00  0.00           H
ATOM   2402  CE  LYS X1282      30.313 -13.087  26.065  0.00  0.00           C
ATOM   2403  HE2 LYS X1282      29.752 -13.729  26.744  0.00  0.00           H
ATOM   2404  HE3 LYS X1282      30.644 -13.579  25.151  0.00  0.00           H
ATOM   2405  NZ  LYS X1282      31.520 -12.620  26.758  0.00  0.00           N
ATOM   2406  HZ1 LYS X1282      31.316 -11.923  27.460  0.00  0.00           H
ATOM   2407  HZ2 LYS X1282      31.969 -13.412  27.197  0.00  0.00           H
ATOM   2408  HZ3 LYS X1282      32.254 -12.236  26.181  0.00  0.00           H
ATOM   2409  C   LYS X1282      27.504  -7.954  23.392  0.00  0.00           C
ATOM   2410  O   LYS X1282      27.154  -6.817  23.786  0.00  0.00           O
ATOM   2411  N   PRO X1283      26.804  -8.619  22.473  0.00  0.00           N
ATOM   2412  CD  PRO X1283      27.171  -9.922  22.002  0.00  0.00           C
ATOM   2413  HD2 PRO X1283      26.838 -10.738  22.643  0.00  0.00           H
ATOM   2414  HD3 PRO X1283      28.237  -9.993  21.788  0.00  0.00           H
ATOM   2415  CG  PRO X1283      26.461  -9.970  20.594  0.00  0.00           C
ATOM   2416  HG2 PRO X1283      26.338 -10.995  20.245  0.00  0.00           H
ATOM   2417  HG3 PRO X1283      26.980  -9.367  19.849  0.00  0.00           H
ATOM   2418  CB  PRO X1283      25.141  -9.295  20.924  0.00  0.00           C
ATOM   2419  HB2 PRO X1283      24.545 -10.073  21.401  0.00  0.00           H
ATOM   2420  HB3 PRO X1283      24.621  -8.914  20.045  0.00  0.00           H
ATOM   2421  CA  PRO X1283      25.537  -8.184  21.900  0.00  0.00           C
ATOM   2422  HA  PRO X1283      25.708  -7.231  21.398  0.00  0.00           H
ATOM   2423  C   PRO X1283      24.442  -7.940  22.956  0.00  0.00           C
ATOM   2424  O   PRO X1283      24.490  -8.589  24.015  0.00  0.00           O
ATOM   2425  N   ILE X1284      23.528  -6.993  22.767  0.00  0.00           N
ATOM   2426  H   ILE X1284      23.424  -6.488  21.899  0.00  0.00           H
ATOM   2427  CA  ILE X1284      22.538  -6.577  23.784  0.00  0.00           C
ATOM   2428  HA  ILE X1284      22.976  -6.563  24.782  0.00  0.00           H
ATOM   2429  CB  ILE X1284      22.264  -5.002  23.593  0.00  0.00           C
ATOM   2430  HB  ILE X1284      23.285  -4.622  23.561  0.00  0.00           H
ATOM   2431  CG2 ILE X1284      21.450  -4.724  22.283  0.00  0.00           C
ATOM   2432 HG21 ILE X1284      21.655  -5.318  21.393  0.00  0.00           H
ATOM   2433 HG22 ILE X1284      20.406  -4.950  22.501  0.00  0.00           H
ATOM   2434 HG23 ILE X1284      21.493  -3.707  21.893  0.00  0.00           H
ATOM   2435  CG1 ILE X1284      21.503  -4.464  24.873  0.00  0.00           C
ATOM   2436 HG12 ILE X1284      20.552  -4.985  24.982  0.00  0.00           H
ATOM   2437 HG13 ILE X1284      22.002  -4.679  25.818  0.00  0.00           H
ATOM   2438  CD1 ILE X1284      21.251  -2.961  24.828  0.00  0.00           C
ATOM   2439 HD11 ILE X1284      20.336  -2.798  24.258  0.00  0.00           H
ATOM   2440 HD12 ILE X1284      21.032  -2.547  25.813  0.00  0.00           H
ATOM   2441 HD13 ILE X1284      22.096  -2.340  24.534  0.00  0.00           H
ATOM   2442  C   ILE X1284      21.318  -7.509  23.765  0.00  0.00           C
ATOM   2443  O   ILE X1284      20.835  -7.926  22.716  0.00  0.00           O
ATOM   2444  N   ARG X1285      20.818  -7.879  24.933  0.00  0.00           N
ATOM   2445  H   ARG X1285      21.264  -7.552  25.778  0.00  0.00           H
ATOM   2446  CA  ARG X1285      19.696  -8.871  25.223  0.00  0.00           C
ATOM   2447  HA  ARG X1285      19.607  -9.409  24.280  0.00  0.00           H
ATOM   2448  CB  ARG X1285      20.221  -9.801  26.338  0.00  0.00           C
ATOM   2449  HB2 ARG X1285      20.259  -9.340  27.326  0.00  0.00           H
ATOM   2450  HB3 ARG X1285      19.517 -10.632  26.384  0.00  0.00           H
ATOM   2451  CG  ARG X1285      21.557 -10.486  25.977  0.00  0.00           C
ATOM   2452  HG2 ARG X1285      21.363 -11.111  25.105  0.00  0.00           H
ATOM   2453  HG3 ARG X1285      22.412  -9.869  25.701  0.00  0.00           H
ATOM   2454  CD  ARG X1285      22.075 -11.409  27.051  0.00  0.00           C
ATOM   2455  HD2 ARG X1285      21.396 -12.215  27.330  0.00  0.00           H
ATOM   2456  HD3 ARG X1285      23.054 -11.715  26.680  0.00  0.00           H
ATOM   2457  NE  ARG X1285      22.373 -10.577  28.209  0.00  0.00           N
ATOM   2458  HE  ARG X1285      22.223  -9.586  28.082  0.00  0.00           H
ATOM   2459  CZ  ARG X1285      23.082 -10.858  29.259  0.00  0.00           C
ATOM   2460  NH1 ARG X1285      23.601 -12.016  29.483  0.00  0.00           N
ATOM   2461 HH11 ARG X1285      23.487 -12.695  28.743  0.00  0.00           H
ATOM   2462 HH12 ARG X1285      24.043 -12.222  30.368  0.00  0.00           H
ATOM   2463  NH2 ARG X1285      23.459  -9.962  30.067  0.00  0.00           N
ATOM   2464 HH21 ARG X1285      23.142  -9.023  29.871  0.00  0.00           H
ATOM   2465 HH22 ARG X1285      24.201 -10.176  30.718  0.00  0.00           H
ATOM   2466  C   ARG X1285      18.384  -8.135  25.529  0.00  0.00           C
ATOM   2467  O   ARG X1285      18.296  -7.586  26.580  0.00  0.00           O
ATOM   2468  N   VAL X1286      17.406  -8.146  24.583  0.00  0.00           N
ATOM   2469  H   VAL X1286      17.519  -8.776  23.803  0.00  0.00           H
ATOM   2470  CA  VAL X1286      16.294  -7.149  24.593  0.00  0.00           C
ATOM   2471  HA  VAL X1286      16.314  -6.442  25.422  0.00  0.00           H
ATOM   2472  CB  VAL X1286      16.344  -6.289  23.314  0.00  0.00           C
ATOM   2473  HB  VAL X1286      16.073  -6.885  22.442  0.00  0.00           H
ATOM   2474  CG1 VAL X1286      15.264  -5.107  23.257  0.00  0.00           C
ATOM   2475 HG11 VAL X1286      14.271  -5.551  23.199  0.00  0.00           H
ATOM   2476 HG12 VAL X1286      15.451  -4.499  24.142  0.00  0.00           H
ATOM   2477 HG13 VAL X1286      15.398  -4.394  22.444  0.00  0.00           H
ATOM   2478  CG2 VAL X1286      17.635  -5.617  22.962  0.00  0.00           C
ATOM   2479 HG21 VAL X1286      17.374  -5.143  22.015  0.00  0.00           H
ATOM   2480 HG22 VAL X1286      17.911  -4.836  23.671  0.00  0.00           H
ATOM   2481 HG23 VAL X1286      18.469  -6.316  22.903  0.00  0.00           H
ATOM   2482  C   VAL X1286      14.899  -7.772  24.720  0.00  0.00           C
ATOM   2483  O   VAL X1286      14.465  -8.459  23.806  0.00  0.00           O
ATOM   2484  N   LEU X1287      14.177  -7.500  25.854  0.00  0.00           N
ATOM   2485  H   LEU X1287      14.473  -6.817  26.537  0.00  0.00           H
ATOM   2486  CA  LEU X1287      12.780  -7.887  25.998  0.00  0.00           C
ATOM   2487  HA  LEU X1287      12.593  -8.498  25.114  0.00  0.00           H
ATOM   2488  CB  LEU X1287      12.511  -8.592  27.339  0.00  0.00           C
ATOM   2489  HB2 LEU X1287      12.989  -9.567  27.259  0.00  0.00           H
ATOM   2490  HB3 LEU X1287      12.955  -7.975  28.120  0.00  0.00           H
ATOM   2491  CG  LEU X1287      11.011  -8.811  27.682  0.00  0.00           C
ATOM   2492  HG  LEU X1287      10.426  -7.936  27.399  0.00  0.00           H
ATOM   2493  CD1 LEU X1287      10.391 -10.089  27.011  0.00  0.00           C
ATOM   2494 HD11 LEU X1287      10.776 -11.039  27.381  0.00  0.00           H
ATOM   2495 HD12 LEU X1287       9.322 -10.122  27.219  0.00  0.00           H
ATOM   2496 HD13 LEU X1287      10.508  -9.992  25.931  0.00  0.00           H
ATOM   2497  CD2 LEU X1287      11.007  -8.885  29.157  0.00  0.00           C
ATOM   2498 HD21 LEU X1287       9.987  -9.037  29.510  0.00  0.00           H
ATOM   2499 HD22 LEU X1287      11.508  -9.806  29.454  0.00  0.00           H
ATOM   2500 HD23 LEU X1287      11.418  -7.966  29.576  0.00  0.00           H
ATOM   2501  C   LEU X1287      11.950  -6.558  25.711  0.00  0.00           C
ATOM   2502  O   LEU X1287      12.074  -5.572  26.361  0.00  0.00           O
ATOM   2503  N   SER X1288      11.126  -6.571  24.675  0.00  0.00           N
ATOM   2504  H   SER X1288      10.974  -7.460  24.220  0.00  0.00           H
ATOM   2505  CA  SER X1288      10.123  -5.543  24.383  0.00  0.00           C
ATOM   2506  HA  SER X1288      10.353  -4.612  24.901  0.00  0.00           H
ATOM   2507  CB  SER X1288      10.229  -5.090  22.963  0.00  0.00           C
ATOM   2508  HB2 SER X1288      11.230  -4.681  22.819  0.00  0.00           H
ATOM   2509  HB3 SER X1288      10.104  -5.988  22.359  0.00  0.00           H
ATOM   2510  OG  SER X1288       9.262  -4.154  22.529  0.00  0.00           O
ATOM   2511  HG  SER X1288       9.368  -4.181  21.576  0.00  0.00           H
ATOM   2512  C   SER X1288       8.668  -5.943  24.719  0.00  0.00           C
ATOM   2513  O   SER X1288       8.176  -7.006  24.313  0.00  0.00           O
ATOM   2514  N   LEU X1289       8.036  -5.089  25.517  0.00  0.00           N
ATOM   2515  H   LEU X1289       8.555  -4.233  25.649  0.00  0.00           H
ATOM   2516  CA  LEU X1289       6.677  -5.210  25.967  0.00  0.00           C
ATOM   2517  HA  LEU X1289       6.279  -6.193  25.716  0.00  0.00           H
ATOM   2518  CB  LEU X1289       6.617  -5.147  27.569  0.00  0.00           C
ATOM   2519  HB2 LEU X1289       6.883  -4.153  27.929  0.00  0.00           H
ATOM   2520  HB3 LEU X1289       5.582  -5.311  27.868  0.00  0.00           H
ATOM   2521  CG  LEU X1289       7.541  -6.043  28.305  0.00  0.00           C
ATOM   2522  HG  LEU X1289       8.565  -5.808  28.017  0.00  0.00           H
ATOM   2523  CD1 LEU X1289       7.439  -5.867  29.798  0.00  0.00           C
ATOM   2524 HD11 LEU X1289       7.509  -4.834  30.138  0.00  0.00           H
ATOM   2525 HD12 LEU X1289       6.389  -6.083  29.995  0.00  0.00           H
ATOM   2526 HD13 LEU X1289       8.119  -6.527  30.337  0.00  0.00           H
ATOM   2527  CD2 LEU X1289       7.420  -7.595  28.054  0.00  0.00           C
ATOM   2528 HD21 LEU X1289       6.405  -7.917  28.285  0.00  0.00           H
ATOM   2529 HD22 LEU X1289       7.764  -7.771  27.035  0.00  0.00           H
ATOM   2530 HD23 LEU X1289       8.034  -8.180  28.739  0.00  0.00           H
ATOM   2531  C   LEU X1289       5.900  -4.194  25.183  0.00  0.00           C
ATOM   2532  O   LEU X1289       6.311  -3.026  25.234  0.00  0.00           O
ATOM   2533  N   PHE X1290       4.688  -4.561  24.674  0.00  0.00           N
ATOM   2534  H   PHE X1290       4.510  -5.556  24.687  0.00  0.00           H
ATOM   2535  CA  PHE X1290       3.814  -3.778  23.805  0.00  0.00           C
ATOM   2536  HA  PHE X1290       2.996  -4.409  23.457  0.00  0.00           H
ATOM   2537  CB  PHE X1290       3.245  -2.685  24.678  0.00  0.00           C
ATOM   2538  HB2 PHE X1290       4.076  -2.052  24.988  0.00  0.00           H
ATOM   2539  HB3 PHE X1290       2.624  -2.031  24.066  0.00  0.00           H
ATOM   2540  CG  PHE X1290       2.482  -3.037  25.941  0.00  0.00           C
ATOM   2541  CD1 PHE X1290       1.209  -3.583  25.769  0.00  0.00           C
ATOM   2542  HD1 PHE X1290       0.816  -3.676  24.767  0.00  0.00           H
ATOM   2543  CE1 PHE X1290       0.446  -3.999  26.820  0.00  0.00           C
ATOM   2544  HE1 PHE X1290      -0.585  -4.265  26.641  0.00  0.00           H
ATOM   2545  CZ  PHE X1290       0.994  -3.954  28.122  0.00  0.00           C
ATOM   2546  HZ  PHE X1290       0.478  -4.210  29.035  0.00  0.00           H
ATOM   2547  CE2 PHE X1290       2.340  -3.640  28.306  0.00  0.00           C
ATOM   2548  HE2 PHE X1290       2.763  -3.728  29.295  0.00  0.00           H
ATOM   2549  CD2 PHE X1290       3.103  -3.092  27.220  0.00  0.00           C
ATOM   2550  HD2 PHE X1290       4.143  -2.857  27.392  0.00  0.00           H
ATOM   2551  C   PHE X1290       4.577  -3.376  22.465  0.00  0.00           C
ATOM   2552  O   PHE X1290       4.580  -2.153  22.153  0.00  0.00           O
ATOM   2553  N   ASP X1291       5.114  -4.293  21.636  0.00  0.00           N
ATOM   2554  H   ASP X1291       4.854  -5.258  21.783  0.00  0.00           H
ATOM   2555  CA  ASP X1291       6.187  -3.950  20.742  0.00  0.00           C
ATOM   2556  HA  ASP X1291       6.969  -3.471  21.332  0.00  0.00           H
ATOM   2557  CB  ASP X1291       6.807  -5.255  20.171  0.00  0.00           C
ATOM   2558  HB2 ASP X1291       7.089  -5.998  20.918  0.00  0.00           H
ATOM   2559  HB3 ASP X1291       6.039  -5.695  19.534  0.00  0.00           H
ATOM   2560  CG  ASP X1291       8.106  -5.054  19.376  0.00  0.00           C
ATOM   2561  OD1 ASP X1291       8.227  -5.658  18.250  0.00  0.00           O
ATOM   2562  OD2 ASP X1291       8.920  -4.240  19.827  0.00  0.00           O
ATOM   2563  C   ASP X1291       5.775  -3.071  19.494  0.00  0.00           C
ATOM   2564  O   ASP X1291       6.501  -2.129  19.171  0.00  0.00           O
ATOM   2565  N   GLY X1292       4.549  -3.211  18.974  0.00  0.00           N
ATOM   2566  H   GLY X1292       3.854  -3.767  19.452  0.00  0.00           H
ATOM   2567  CA  GLY X1292       4.122  -2.580  17.741  0.00  0.00           C
ATOM   2568  HA2 GLY X1292       3.066  -2.755  17.537  0.00  0.00           H
ATOM   2569  HA3 GLY X1292       4.224  -1.499  17.839  0.00  0.00           H
ATOM   2570  C   GLY X1292       4.996  -2.953  16.528  0.00  0.00           C
ATOM   2571  O   GLY X1292       5.315  -4.154  16.363  0.00  0.00           O
ATOM   2572  N   ILE X1293       5.264  -1.977  15.718  0.00  0.00           N
ATOM   2573  H   ILE X1293       5.112  -1.036  16.052  0.00  0.00           H
ATOM   2574  CA  ILE X1293       5.920  -2.206  14.373  0.00  0.00           C
ATOM   2575  HA  ILE X1293       5.474  -3.128  13.999  0.00  0.00           H
ATOM   2576  CB  ILE X1293       5.599  -1.039  13.349  0.00  0.00           C
ATOM   2577  HB  ILE X1293       5.954  -1.302  12.352  0.00  0.00           H
ATOM   2578  CG2 ILE X1293       4.053  -1.014  13.335  0.00  0.00           C
ATOM   2579 HG21 ILE X1293       3.749  -0.496  12.426  0.00  0.00           H
ATOM   2580 HG22 ILE X1293       3.597  -1.992  13.487  0.00  0.00           H
ATOM   2581 HG23 ILE X1293       3.732  -0.309  14.103  0.00  0.00           H
ATOM   2582  CG1 ILE X1293       6.101   0.450  13.564  0.00  0.00           C
ATOM   2583 HG12 ILE X1293       5.764   0.647  14.582  0.00  0.00           H
ATOM   2584 HG13 ILE X1293       7.182   0.364  13.671  0.00  0.00           H
ATOM   2585  CD1 ILE X1293       5.721   1.521  12.530  0.00  0.00           C
ATOM   2586 HD11 ILE X1293       4.665   1.792  12.555  0.00  0.00           H
ATOM   2587 HD12 ILE X1293       6.162   2.496  12.736  0.00  0.00           H
ATOM   2588 HD13 ILE X1293       6.095   1.283  11.534  0.00  0.00           H
ATOM   2589  C   ILE X1293       7.427  -2.528  14.549  0.00  0.00           C
ATOM   2590  O   ILE X1293       8.256  -2.144  13.645  0.00  0.00           O
ATOM   2591  N   ALA X1294       7.812  -3.355  15.508  0.00  0.00           N
ATOM   2592  H   ALA X1294       7.055  -3.793  16.013  0.00  0.00           H
ATOM   2593  CA  ALA X1294       9.192  -3.732  15.857  0.00  0.00           C
ATOM   2594  HA  ALA X1294       9.202  -4.072  16.892  0.00  0.00           H
ATOM   2595  CB  ALA X1294       9.675  -4.836  14.967  0.00  0.00           C
ATOM   2596  HB1 ALA X1294       9.319  -5.832  15.233  0.00  0.00           H
ATOM   2597  HB2 ALA X1294       9.392  -4.631  13.935  0.00  0.00           H
ATOM   2598  HB3 ALA X1294      10.744  -5.021  15.074  0.00  0.00           H
ATOM   2599  C   ALA X1294      10.129  -2.545  15.979  0.00  0.00           C
ATOM   2600  O   ALA X1294      11.396  -2.633  15.853  0.00  0.00           O
ATOM   2601  N   THR X1295       9.664  -1.366  16.348  0.00  0.00           N
ATOM   2602  H   THR X1295       8.659  -1.304  16.414  0.00  0.00           H
ATOM   2603  CA  THR X1295      10.378  -0.003  16.317  0.00  0.00           C
ATOM   2604  HA  THR X1295      10.641   0.273  15.296  0.00  0.00           H
ATOM   2605  CB  THR X1295       9.450   0.997  17.012  0.00  0.00           C
ATOM   2606  HB  THR X1295       9.451   0.920  18.099  0.00  0.00           H
ATOM   2607  CG2 THR X1295       9.934   2.453  16.773  0.00  0.00           C
ATOM   2608 HG21 THR X1295      10.768   2.538  17.470  0.00  0.00           H
ATOM   2609 HG22 THR X1295      10.177   2.577  15.717  0.00  0.00           H
ATOM   2610 HG23 THR X1295       9.167   3.171  17.063  0.00  0.00           H
ATOM   2611  OG1 THR X1295       8.178   0.936  16.439  0.00  0.00           O
ATOM   2612  HG1 THR X1295       7.548   1.177  17.123  0.00  0.00           H
ATOM   2613  C   THR X1295      11.736  -0.075  17.061  0.00  0.00           C
ATOM   2614  O   THR X1295      12.811   0.395  16.602  0.00  0.00           O
ATOM   2615  N   GLY X1296      11.661  -0.743  18.239  0.00  0.00           N
ATOM   2616  H   GLY X1296      10.735  -1.007  18.544  0.00  0.00           H
ATOM   2617  CA  GLY X1296      12.748  -0.951  19.196  0.00  0.00           C
ATOM   2618  HA2 GLY X1296      13.155   0.029  19.448  0.00  0.00           H
ATOM   2619  HA3 GLY X1296      12.236  -1.339  20.076  0.00  0.00           H
ATOM   2620  C   GLY X1296      13.869  -1.923  18.790  0.00  0.00           C
ATOM   2621  O   GLY X1296      14.908  -1.848  19.310  0.00  0.00           O
ATOM   2622  N   LEU X1297      13.690  -2.856  17.790  0.00  0.00           N
ATOM   2623  H   LEU X1297      12.861  -2.745  17.223  0.00  0.00           H
ATOM   2624  CA  LEU X1297      14.777  -3.552  17.031  0.00  0.00           C
ATOM   2625  HA  LEU X1297      15.530  -3.840  17.764  0.00  0.00           H
ATOM   2626  CB  LEU X1297      14.286  -4.878  16.499  0.00  0.00           C
ATOM   2627  HB2 LEU X1297      13.832  -5.526  17.248  0.00  0.00           H
ATOM   2628  HB3 LEU X1297      13.497  -4.605  15.798  0.00  0.00           H
ATOM   2629  CG  LEU X1297      15.353  -5.665  15.782  0.00  0.00           C
ATOM   2630  HG  LEU X1297      15.774  -5.158  14.915  0.00  0.00           H
ATOM   2631  CD1 LEU X1297      16.486  -6.037  16.713  0.00  0.00           C
ATOM   2632 HD11 LEU X1297      17.056  -5.259  17.222  0.00  0.00           H
ATOM   2633 HD12 LEU X1297      16.198  -6.737  17.497  0.00  0.00           H
ATOM   2634 HD13 LEU X1297      17.257  -6.573  16.159  0.00  0.00           H
ATOM   2635  CD2 LEU X1297      14.873  -6.986  15.219  0.00  0.00           C
ATOM   2636 HD21 LEU X1297      14.570  -7.687  15.997  0.00  0.00           H
ATOM   2637 HD22 LEU X1297      13.898  -6.913  14.737  0.00  0.00           H
ATOM   2638 HD23 LEU X1297      15.719  -7.438  14.701  0.00  0.00           H
ATOM   2639  C   LEU X1297      15.373  -2.706  15.865  0.00  0.00           C
ATOM   2640  O   LEU X1297      16.583  -2.627  15.838  0.00  0.00           O
ATOM   2641  N   LEU X1298      14.526  -1.990  15.121  0.00  0.00           N
ATOM   2642  H   LEU X1298      13.533  -2.033  15.299  0.00  0.00           H
ATOM   2643  CA  LEU X1298      15.026  -1.119  14.077  0.00  0.00           C
ATOM   2644  HA  LEU X1298      15.601  -1.649  13.317  0.00  0.00           H
ATOM   2645  CB  LEU X1298      13.809  -0.522  13.392  0.00  0.00           C
ATOM   2646  HB2 LEU X1298      13.197  -1.291  12.919  0.00  0.00           H
ATOM   2647  HB3 LEU X1298      13.249  -0.020  14.181  0.00  0.00           H
ATOM   2648  CG  LEU X1298      14.094   0.525  12.294  0.00  0.00           C
ATOM   2649  HG  LEU X1298      14.600   1.349  12.797  0.00  0.00           H
ATOM   2650  CD1 LEU X1298      14.784  -0.034  11.110  0.00  0.00           C
ATOM   2651 HD11 LEU X1298      14.132  -0.770  10.638  0.00  0.00           H
ATOM   2652 HD12 LEU X1298      15.265   0.784  10.574  0.00  0.00           H
ATOM   2653 HD13 LEU X1298      15.610  -0.588  11.555  0.00  0.00           H
ATOM   2654  CD2 LEU X1298      12.783   1.069  11.857  0.00  0.00           C
ATOM   2655 HD21 LEU X1298      12.998   2.005  11.340  0.00  0.00           H
ATOM   2656 HD22 LEU X1298      12.175   0.423  11.224  0.00  0.00           H
ATOM   2657 HD23 LEU X1298      12.121   1.190  12.714  0.00  0.00           H
ATOM   2658  C   LEU X1298      16.039  -0.073  14.548  0.00  0.00           C
ATOM   2659  O   LEU X1298      17.038   0.172  14.027  0.00  0.00           O
ATOM   2660  N   VAL X1299      15.734   0.581  15.681  0.00  0.00           N
ATOM   2661  H   VAL X1299      14.826   0.443  16.102  0.00  0.00           H
ATOM   2662  CA  VAL X1299      16.615   1.694  16.211  0.00  0.00           C
ATOM   2663  HA  VAL X1299      16.768   2.491  15.483  0.00  0.00           H
ATOM   2664  CB  VAL X1299      15.937   2.358  17.443  0.00  0.00           C
ATOM   2665  HB  VAL X1299      14.924   2.712  17.252  0.00  0.00           H
ATOM   2666  CG1 VAL X1299      15.600   1.472  18.608  0.00  0.00           C
ATOM   2667 HG11 VAL X1299      16.441   0.895  18.992  0.00  0.00           H
ATOM   2668 HG12 VAL X1299      15.130   2.092  19.371  0.00  0.00           H
ATOM   2669 HG13 VAL X1299      14.980   0.635  18.288  0.00  0.00           H
ATOM   2670  CG2 VAL X1299      16.788   3.551  17.895  0.00  0.00           C
ATOM   2671 HG21 VAL X1299      16.606   4.361  17.189  0.00  0.00           H
ATOM   2672 HG22 VAL X1299      16.468   3.872  18.886  0.00  0.00           H
ATOM   2673 HG23 VAL X1299      17.822   3.228  18.013  0.00  0.00           H
ATOM   2674  C   VAL X1299      18.024   1.187  16.563  0.00  0.00           C
ATOM   2675  O   VAL X1299      19.076   1.756  16.252  0.00  0.00           O
ATOM   2676  N   LEU X1300      17.996  -0.081  17.119  0.00  0.00           N
ATOM   2677  H   LEU X1300      17.104  -0.548  17.205  0.00  0.00           H
ATOM   2678  CA  LEU X1300      19.223  -0.818  17.455  0.00  0.00           C
ATOM   2679  HA  LEU X1300      19.812  -0.072  17.988  0.00  0.00           H
ATOM   2680  CB  LEU X1300      18.929  -2.032  18.382  0.00  0.00           C
ATOM   2681  HB2 LEU X1300      18.264  -2.639  17.768  0.00  0.00           H
ATOM   2682  HB3 LEU X1300      19.798  -2.673  18.527  0.00  0.00           H
ATOM   2683  CG  LEU X1300      18.236  -1.732  19.663  0.00  0.00           C
ATOM   2684  HG  LEU X1300      17.412  -1.024  19.577  0.00  0.00           H
ATOM   2685  CD1 LEU X1300      17.553  -2.969  20.325  0.00  0.00           C
ATOM   2686 HD11 LEU X1300      16.742  -3.303  19.678  0.00  0.00           H
ATOM   2687 HD12 LEU X1300      18.269  -3.787  20.398  0.00  0.00           H
ATOM   2688 HD13 LEU X1300      17.105  -2.664  21.271  0.00  0.00           H
ATOM   2689  CD2 LEU X1300      19.241  -1.140  20.595  0.00  0.00           C
ATOM   2690 HD21 LEU X1300      19.498  -0.118  20.318  0.00  0.00           H
ATOM   2691 HD22 LEU X1300      18.712  -1.087  21.547  0.00  0.00           H
ATOM   2692 HD23 LEU X1300      20.163  -1.721  20.628  0.00  0.00           H
ATOM   2693  C   LEU X1300      20.017  -1.247  16.207  0.00  0.00           C
ATOM   2694  O   LEU X1300      21.232  -1.184  16.309  0.00  0.00           O
ATOM   2695  N   LYS X1301      19.339  -1.569  15.089  0.00  0.00           N
ATOM   2696  H   LYS X1301      18.335  -1.620  15.177  0.00  0.00           H
ATOM   2697  CA  LYS X1301      20.030  -1.699  13.757  0.00  0.00           C
ATOM   2698  HA  LYS X1301      20.892  -2.328  13.983  0.00  0.00           H
ATOM   2699  CB  LYS X1301      19.174  -2.474  12.732  0.00  0.00           C
ATOM   2700  HB2 LYS X1301      18.219  -1.948  12.720  0.00  0.00           H
ATOM   2701  HB3 LYS X1301      19.625  -2.352  11.747  0.00  0.00           H
ATOM   2702  CG  LYS X1301      18.783  -3.991  13.082  0.00  0.00           C
ATOM   2703  HG2 LYS X1301      19.729  -4.526  13.168  0.00  0.00           H
ATOM   2704  HG3 LYS X1301      18.201  -4.084  14.000  0.00  0.00           H
ATOM   2705  CD  LYS X1301      18.034  -4.516  11.865  0.00  0.00           C
ATOM   2706  HD2 LYS X1301      17.106  -3.974  11.684  0.00  0.00           H
ATOM   2707  HD3 LYS X1301      18.691  -4.352  11.010  0.00  0.00           H
ATOM   2708  CE  LYS X1301      17.715  -6.015  11.980  0.00  0.00           C
ATOM   2709  HE2 LYS X1301      18.623  -6.618  11.947  0.00  0.00           H
ATOM   2710  HE3 LYS X1301      17.218  -6.119  12.945  0.00  0.00           H
ATOM   2711  NZ  LYS X1301      16.781  -6.403  10.888  0.00  0.00           N
ATOM   2712  HZ1 LYS X1301      15.843  -6.078  11.070  0.00  0.00           H
ATOM   2713  HZ2 LYS X1301      16.999  -6.103   9.948  0.00  0.00           H
ATOM   2714  HZ3 LYS X1301      16.643  -7.404  10.877  0.00  0.00           H
ATOM   2715  C   LYS X1301      20.525  -0.385  13.236  0.00  0.00           C
ATOM   2716  O   LYS X1301      21.551  -0.453  12.546  0.00  0.00           O
ATOM   2717  N   ASP X1302      19.821   0.677  13.366  0.00  0.00           N
ATOM   2718  H   ASP X1302      18.983   0.625  13.929  0.00  0.00           H
ATOM   2719  CA  ASP X1302      20.225   2.057  12.894  0.00  0.00           C
ATOM   2720  HA  ASP X1302      20.495   2.142  11.842  0.00  0.00           H
ATOM   2721  CB  ASP X1302      19.056   3.042  13.254  0.00  0.00           C
ATOM   2722  HB2 ASP X1302      18.115   2.494  13.292  0.00  0.00           H
ATOM   2723  HB3 ASP X1302      19.242   3.540  14.206  0.00  0.00           H
ATOM   2724  CG  ASP X1302      18.746   4.006  12.106  0.00  0.00           C
ATOM   2725  OD1 ASP X1302      18.709   3.647  10.895  0.00  0.00           O
ATOM   2726  OD2 ASP X1302      18.626   5.248  12.380  0.00  0.00           O
ATOM   2727  C   ASP X1302      21.530   2.561  13.536  0.00  0.00           C
ATOM   2728  O   ASP X1302      22.326   3.171  12.861  0.00  0.00           O
ATOM   2729  N   LEU X1303      21.692   2.239  14.844  0.00  0.00           N
ATOM   2730  H   LEU X1303      20.929   1.731  15.268  0.00  0.00           H
ATOM   2731  CA  LEU X1303      22.923   2.463  15.555  0.00  0.00           C
ATOM   2732  HA  LEU X1303      23.457   3.372  15.276  0.00  0.00           H
ATOM   2733  CB  LEU X1303      22.599   2.557  17.050  0.00  0.00           C
ATOM   2734  HB2 LEU X1303      22.240   1.584  17.386  0.00  0.00           H
ATOM   2735  HB3 LEU X1303      23.494   2.723  17.650  0.00  0.00           H
ATOM   2736  CG  LEU X1303      21.542   3.627  17.495  0.00  0.00           C
ATOM   2737  HG  LEU X1303      20.732   3.656  16.766  0.00  0.00           H
ATOM   2738  CD1 LEU X1303      21.013   3.289  18.880  0.00  0.00           C
ATOM   2739 HD11 LEU X1303      20.291   2.475  18.808  0.00  0.00           H
ATOM   2740 HD12 LEU X1303      21.862   3.062  19.526  0.00  0.00           H
ATOM   2741 HD13 LEU X1303      20.461   4.113  19.332  0.00  0.00           H
ATOM   2742  CD2 LEU X1303      22.360   4.939  17.619  0.00  0.00           C
ATOM   2743 HD21 LEU X1303      23.246   4.699  18.207  0.00  0.00           H
ATOM   2744 HD22 LEU X1303      22.670   5.350  16.658  0.00  0.00           H
ATOM   2745 HD23 LEU X1303      21.828   5.648  18.254  0.00  0.00           H
ATOM   2746  C   LEU X1303      23.991   1.299  15.448  0.00  0.00           C
ATOM   2747  O   LEU X1303      25.092   1.541  15.881  0.00  0.00           O
ATOM   2748  N   GLY X1304      23.721   0.239  14.716  0.00  0.00           N
ATOM   2749  H   GLY X1304      22.864   0.336  14.189  0.00  0.00           H
ATOM   2750  CA  GLY X1304      24.643  -0.775  14.375  0.00  0.00           C
ATOM   2751  HA2 GLY X1304      24.229  -1.476  13.651  0.00  0.00           H
ATOM   2752  HA3 GLY X1304      25.474  -0.365  13.801  0.00  0.00           H
ATOM   2753  C   GLY X1304      25.127  -1.614  15.539  0.00  0.00           C
ATOM   2754  O   GLY X1304      26.276  -2.120  15.609  0.00  0.00           O
ATOM   2755  N   ILE X1305      24.283  -1.790  16.585  0.00  0.00           N
ATOM   2756  H   ILE X1305      23.365  -1.376  16.507  0.00  0.00           H
ATOM   2757  CA  ILE X1305      24.563  -2.586  17.792  0.00  0.00           C
ATOM   2758  HA  ILE X1305      25.643  -2.541  17.928  0.00  0.00           H
ATOM   2759  CB  ILE X1305      23.850  -1.897  19.054  0.00  0.00           C
ATOM   2760  HB  ILE X1305      22.813  -1.653  18.826  0.00  0.00           H
ATOM   2761  CG2 ILE X1305      23.768  -2.759  20.254  0.00  0.00           C
ATOM   2762 HG21 ILE X1305      24.743  -3.207  20.443  0.00  0.00           H
ATOM   2763 HG22 ILE X1305      23.386  -2.305  21.168  0.00  0.00           H
ATOM   2764 HG23 ILE X1305      23.151  -3.626  20.018  0.00  0.00           H
ATOM   2765  CG1 ILE X1305      24.466  -0.532  19.497  0.00  0.00           C
ATOM   2766 HG12 ILE X1305      25.433  -0.742  19.954  0.00  0.00           H
ATOM   2767 HG13 ILE X1305      24.573   0.006  18.555  0.00  0.00           H
ATOM   2768  CD1 ILE X1305      23.577   0.347  20.396  0.00  0.00           C
ATOM   2769 HD11 ILE X1305      23.349  -0.084  21.371  0.00  0.00           H
ATOM   2770 HD12 ILE X1305      24.106   1.298  20.451  0.00  0.00           H
ATOM   2771 HD13 ILE X1305      22.673   0.594  19.839  0.00  0.00           H
ATOM   2772  C   ILE X1305      24.153  -4.027  17.568  0.00  0.00           C
ATOM   2773  O   ILE X1305      23.114  -4.241  16.809  0.00  0.00           O
ATOM   2774  N   GLN X1306      24.863  -5.001  18.111  0.00  0.00           N
ATOM   2775  H   GLN X1306      25.723  -4.788  18.597  0.00  0.00           H
ATOM   2776  CA  GLN X1306      24.637  -6.410  17.988  0.00  0.00           C
ATOM   2777  HA  GLN X1306      24.190  -6.584  17.010  0.00  0.00           H
ATOM   2778  CB  GLN X1306      25.916  -7.253  18.152  0.00  0.00           C
ATOM   2779  HB2 GLN X1306      26.185  -6.972  19.170  0.00  0.00           H
ATOM   2780  HB3 GLN X1306      25.752  -8.327  18.234  0.00  0.00           H
ATOM   2781  CG  GLN X1306      26.991  -6.983  17.135  0.00  0.00           C
ATOM   2782  HG2 GLN X1306      27.079  -5.908  16.976  0.00  0.00           H
ATOM   2783  HG3 GLN X1306      27.912  -7.351  17.588  0.00  0.00           H
ATOM   2784  CD  GLN X1306      26.643  -7.566  15.755  0.00  0.00           C
ATOM   2785  OE1 GLN X1306      25.494  -7.564  15.247  0.00  0.00           O
ATOM   2786  NE2 GLN X1306      27.707  -7.995  15.110  0.00  0.00           N
ATOM   2787 HE21 GLN X1306      27.594  -8.202  14.128  0.00  0.00           H
ATOM   2788 HE22 GLN X1306      28.664  -7.944  15.429  0.00  0.00           H
ATOM   2789  C   GLN X1306      23.544  -6.930  18.888  0.00  0.00           C
ATOM   2790  O   GLN X1306      23.485  -6.585  20.076  0.00  0.00           O
ATOM   2791  N   VAL X1307      22.507  -7.548  18.331  0.00  0.00           N
ATOM   2792  H   VAL X1307      22.490  -7.945  17.402  0.00  0.00           H
ATOM   2793  CA  VAL X1307      21.335  -7.924  19.186  0.00  0.00           C
ATOM   2794  HA  VAL X1307      21.441  -7.548  20.203  0.00  0.00           H
ATOM   2795  CB  VAL X1307      20.037  -7.245  18.621  0.00  0.00           C
ATOM   2796  HB  VAL X1307      19.823  -7.566  17.602  0.00  0.00           H
ATOM   2797  CG1 VAL X1307      18.843  -7.593  19.494  0.00  0.00           C
ATOM   2798 HG11 VAL X1307      18.401  -8.501  19.081  0.00  0.00           H
ATOM   2799 HG12 VAL X1307      19.182  -7.803  20.508  0.00  0.00           H
ATOM   2800 HG13 VAL X1307      18.234  -6.689  19.477  0.00  0.00           H
ATOM   2801  CG2 VAL X1307      20.173  -5.696  18.735  0.00  0.00           C
ATOM   2802 HG21 VAL X1307      20.518  -5.554  19.759  0.00  0.00           H
ATOM   2803 HG22 VAL X1307      21.004  -5.335  18.130  0.00  0.00           H
ATOM   2804 HG23 VAL X1307      19.256  -5.119  18.613  0.00  0.00           H
ATOM   2805  C   VAL X1307      21.257  -9.502  19.422  0.00  0.00           C
ATOM   2806  O   VAL X1307      21.072 -10.230  18.462  0.00  0.00           O
ATOM   2807  N   ASP X1308      21.471  -9.890  20.668  0.00  0.00           N
ATOM   2808  H   ASP X1308      21.460  -9.186  21.391  0.00  0.00           H
ATOM   2809  CA  ASP X1308      21.649 -11.306  21.081  0.00  0.00           C
ATOM   2810  HA  ASP X1308      22.422 -11.836  20.524  0.00  0.00           H
ATOM   2811  CB  ASP X1308      22.049 -11.358  22.571  0.00  0.00           C
ATOM   2812  HB2 ASP X1308      22.923 -10.715  22.679  0.00  0.00           H
ATOM   2813  HB3 ASP X1308      21.230 -10.950  23.164  0.00  0.00           H
ATOM   2814  CG  ASP X1308      22.469 -12.801  23.093  0.00  0.00           C
ATOM   2815  OD1 ASP X1308      23.488 -13.260  22.639  0.00  0.00           O
ATOM   2816  OD2 ASP X1308      21.845 -13.291  24.034  0.00  0.00           O
ATOM   2817  C   ASP X1308      20.289 -12.021  20.988  0.00  0.00           C
ATOM   2818  O   ASP X1308      20.257 -13.116  20.457  0.00  0.00           O
ATOM   2819  N   ARG X1309      19.207 -11.346  21.306  0.00  0.00           N
ATOM   2820  H   ARG X1309      19.436 -10.451  21.714  0.00  0.00           H
ATOM   2821  CA  ARG X1309      17.859 -11.864  21.187  0.00  0.00           C
ATOM   2822  HA  ARG X1309      17.735 -12.439  20.270  0.00  0.00           H
ATOM   2823  CB  ARG X1309      17.681 -12.760  22.418  0.00  0.00           C
ATOM   2824  HB2 ARG X1309      16.723 -13.276  22.351  0.00  0.00           H
ATOM   2825  HB3 ARG X1309      18.424 -13.556  22.396  0.00  0.00           H
ATOM   2826  CG  ARG X1309      17.697 -12.021  23.797  0.00  0.00           C
ATOM   2827  HG2 ARG X1309      18.503 -11.288  23.837  0.00  0.00           H
ATOM   2828  HG3 ARG X1309      16.773 -11.455  23.915  0.00  0.00           H
ATOM   2829  CD  ARG X1309      17.912 -12.936  25.039  0.00  0.00           C
ATOM   2830  HD2 ARG X1309      17.849 -12.270  25.900  0.00  0.00           H
ATOM   2831  HD3 ARG X1309      17.036 -13.577  25.140  0.00  0.00           H
ATOM   2832  NE  ARG X1309      19.152 -13.684  24.921  0.00  0.00           N
ATOM   2833  HE  ARG X1309      19.882 -13.322  24.324  0.00  0.00           H
ATOM   2834  CZ  ARG X1309      19.434 -14.734  25.615  0.00  0.00           C
ATOM   2835  NH1 ARG X1309      18.663 -15.296  26.456  0.00  0.00           N
ATOM   2836 HH11 ARG X1309      17.660 -15.176  26.480  0.00  0.00           H
ATOM   2837 HH12 ARG X1309      18.954 -16.105  26.986  0.00  0.00           H
ATOM   2838  NH2 ARG X1309      20.650 -15.189  25.773  0.00  0.00           N
ATOM   2839 HH21 ARG X1309      21.375 -14.732  25.239  0.00  0.00           H
ATOM   2840 HH22 ARG X1309      20.817 -16.035  26.300  0.00  0.00           H
ATOM   2841  C   ARG X1309      16.889 -10.642  21.171  0.00  0.00           C
ATOM   2842  O   ARG X1309      17.239  -9.577  21.806  0.00  0.00           O
ATOM   2843  N   TYR X1310      15.769 -10.744  20.515  0.00  0.00           N
ATOM   2844  H   TYR X1310      15.579 -11.410  19.779  0.00  0.00           H
ATOM   2845  CA  TYR X1310      14.726  -9.779  20.703  0.00  0.00           C
ATOM   2846  HA  TYR X1310      14.879  -9.364  21.699  0.00  0.00           H
ATOM   2847  CB  TYR X1310      14.722  -8.736  19.606  0.00  0.00           C
ATOM   2848  HB2 TYR X1310      15.767  -8.434  19.530  0.00  0.00           H
ATOM   2849  HB3 TYR X1310      14.472  -9.179  18.641  0.00  0.00           H
ATOM   2850  CG  TYR X1310      13.921  -7.494  19.894  0.00  0.00           C
ATOM   2851  CD1 TYR X1310      12.531  -7.525  19.678  0.00  0.00           C
ATOM   2852  HD1 TYR X1310      12.078  -8.341  19.135  0.00  0.00           H
ATOM   2853  CE1 TYR X1310      11.729  -6.341  19.756  0.00  0.00           C
ATOM   2854  HE1 TYR X1310      10.670  -6.359  19.546  0.00  0.00           H
ATOM   2855  CZ  TYR X1310      12.346  -5.139  20.164  0.00  0.00           C
ATOM   2856  OH  TYR X1310      11.562  -3.997  20.187  0.00  0.00           O
ATOM   2857  HH  TYR X1310      10.730  -4.202  19.755  0.00  0.00           H
ATOM   2858  CE2 TYR X1310      13.712  -5.086  20.277  0.00  0.00           C
ATOM   2859  HE2 TYR X1310      14.072  -4.131  20.630  0.00  0.00           H
ATOM   2860  CD2 TYR X1310      14.509  -6.240  20.127  0.00  0.00           C
ATOM   2861  HD2 TYR X1310      15.583  -6.160  20.216  0.00  0.00           H
ATOM   2862  C   TYR X1310      13.416 -10.563  20.894  0.00  0.00           C
ATOM   2863  O   TYR X1310      12.952 -11.205  19.946  0.00  0.00           O
ATOM   2864  N   ILE X1311      12.952 -10.575  22.131  0.00  0.00           N
ATOM   2865  H   ILE X1311      13.418  -9.954  22.778  0.00  0.00           H
ATOM   2866  CA  ILE X1311      11.759 -11.297  22.614  0.00  0.00           C
ATOM   2867  HA  ILE X1311      11.383 -11.887  21.779  0.00  0.00           H
ATOM   2868  CB  ILE X1311      12.100 -12.265  23.736  0.00  0.00           C
ATOM   2869  HB  ILE X1311      12.438 -11.681  24.592  0.00  0.00           H
ATOM   2870  CG2 ILE X1311      10.911 -13.059  24.195  0.00  0.00           C
ATOM   2871 HG21 ILE X1311      10.505 -13.734  23.442  0.00  0.00           H
ATOM   2872 HG22 ILE X1311      11.123 -13.702  25.049  0.00  0.00           H
ATOM   2873 HG23 ILE X1311      10.117 -12.359  24.455  0.00  0.00           H
ATOM   2874  CG1 ILE X1311      13.328 -13.149  23.345  0.00  0.00           C
ATOM   2875 HG12 ILE X1311      13.148 -13.738  22.446  0.00  0.00           H
ATOM   2876 HG13 ILE X1311      14.159 -12.463  23.182  0.00  0.00           H
ATOM   2877  CD1 ILE X1311      13.753 -14.117  24.407  0.00  0.00           C
ATOM   2878 HD11 ILE X1311      13.978 -13.674  25.377  0.00  0.00           H
ATOM   2879 HD12 ILE X1311      13.051 -14.895  24.705  0.00  0.00           H
ATOM   2880 HD13 ILE X1311      14.654 -14.673  24.149  0.00  0.00           H
ATOM   2881  C   ILE X1311      10.652 -10.238  22.905  0.00  0.00           C
ATOM   2882  O   ILE X1311      10.777  -9.343  23.677  0.00  0.00           O
ATOM   2883  N   ALA X1312       9.519 -10.430  22.275  0.00  0.00           N
ATOM   2884  H   ALA X1312       9.367 -11.258  21.717  0.00  0.00           H
ATOM   2885  CA  ALA X1312       8.682  -9.337  21.888  0.00  0.00           C
ATOM   2886  HA  ALA X1312       8.863  -8.424  22.456  0.00  0.00           H
ATOM   2887  CB  ALA X1312       8.835  -9.001  20.393  0.00  0.00           C
ATOM   2888  HB1 ALA X1312       8.303  -8.100  20.086  0.00  0.00           H
ATOM   2889  HB2 ALA X1312       9.876  -8.702  20.278  0.00  0.00           H
ATOM   2890  HB3 ALA X1312       8.523  -9.880  19.829  0.00  0.00           H
ATOM   2891  C   ALA X1312       7.236  -9.706  22.120  0.00  0.00           C
ATOM   2892  O   ALA X1312       6.684 -10.522  21.391  0.00  0.00           O
ATOM   2893  N   SER X1313       6.626  -9.001  23.135  0.00  0.00           N
ATOM   2894  H   SER X1313       7.144  -8.289  23.631  0.00  0.00           H
ATOM   2895  CA  SER X1313       5.139  -9.156  23.522  0.00  0.00           C
ATOM   2896  HA  SER X1313       4.778 -10.166  23.331  0.00  0.00           H
ATOM   2897  CB  SER X1313       5.029  -8.914  25.016  0.00  0.00           C
ATOM   2898  HB2 SER X1313       5.687  -9.637  25.499  0.00  0.00           H
ATOM   2899  HB3 SER X1313       5.534  -7.958  25.159  0.00  0.00           H
ATOM   2900  OG  SER X1313       3.713  -8.972  25.567  0.00  0.00           O
ATOM   2901  HG  SER X1313       3.291  -9.620  24.998  0.00  0.00           H
ATOM   2902  C   SER X1313       4.268  -8.239  22.692  0.00  0.00           C
ATOM   2903  O   SER X1313       4.347  -7.053  22.711  0.00  0.00           O
ATOM   2904  N   GLU X1314       3.385  -8.839  21.895  0.00  0.00           N
ATOM   2905  H   GLU X1314       3.330  -9.843  21.993  0.00  0.00           H
ATOM   2906  CA  GLU X1314       2.532  -8.137  20.984  0.00  0.00           C
ATOM   2907  HA  GLU X1314       2.349  -7.170  21.454  0.00  0.00           H
ATOM   2908  CB  GLU X1314       3.319  -7.828  19.682  0.00  0.00           C
ATOM   2909  HB2 GLU X1314       4.103  -7.183  20.079  0.00  0.00           H
ATOM   2910  HB3 GLU X1314       3.744  -8.762  19.315  0.00  0.00           H
ATOM   2911  CG  GLU X1314       2.620  -7.016  18.559  0.00  0.00           C
ATOM   2912  HG2 GLU X1314       3.361  -6.644  17.851  0.00  0.00           H
ATOM   2913  HG3 GLU X1314       1.970  -7.746  18.074  0.00  0.00           H
ATOM   2914  CD  GLU X1314       1.839  -5.889  19.157  0.00  0.00           C
ATOM   2915  OE1 GLU X1314       0.614  -5.807  18.934  0.00  0.00           O
ATOM   2916  OE2 GLU X1314       2.349  -5.118  19.984  0.00  0.00           O
ATOM   2917  C   GLU X1314       1.178  -8.878  20.798  0.00  0.00           C
ATOM   2918  O   GLU X1314       1.124 -10.027  21.158  0.00  0.00           O
ATOM   2919  N   VAL X1315       0.160  -8.264  20.180  0.00  0.00           N
ATOM   2920  H   VAL X1315       0.295  -7.329  19.823  0.00  0.00           H
ATOM   2921  CA  VAL X1315      -1.085  -8.924  19.824  0.00  0.00           C
ATOM   2922  HA  VAL X1315      -0.879  -9.988  19.713  0.00  0.00           H
ATOM   2923  CB  VAL X1315      -2.106  -8.688  20.995  0.00  0.00           C
ATOM   2924  HB  VAL X1315      -2.917  -9.342  20.673  0.00  0.00           H
ATOM   2925  CG1 VAL X1315      -1.698  -9.233  22.388  0.00  0.00           C
ATOM   2926 HG11 VAL X1315      -0.812  -8.707  22.744  0.00  0.00           H
ATOM   2927 HG12 VAL X1315      -2.344  -9.110  23.258  0.00  0.00           H
ATOM   2928 HG13 VAL X1315      -1.404 -10.279  22.302  0.00  0.00           H
ATOM   2929  CG2 VAL X1315      -2.530  -7.211  21.236  0.00  0.00           C
ATOM   2930 HG21 VAL X1315      -2.966  -7.035  22.220  0.00  0.00           H
ATOM   2931 HG22 VAL X1315      -1.659  -6.568  21.109  0.00  0.00           H
ATOM   2932 HG23 VAL X1315      -3.269  -7.036  20.454  0.00  0.00           H
ATOM   2933  C   VAL X1315      -1.694  -8.616  18.487  0.00  0.00           C
ATOM   2934  O   VAL X1315      -2.497  -9.371  17.998  0.00  0.00           O
ATOM   2935  N   CYS X1316      -1.388  -7.470  17.891  0.00  0.00           N
ATOM   2936  H   CYS X1316      -0.726  -6.816  18.283  0.00  0.00           H
ATOM   2937  CA  CYS X1316      -1.921  -7.091  16.607  0.00  0.00           C
ATOM   2938  HA  CYS X1316      -3.000  -7.123  16.761  0.00  0.00           H
ATOM   2939  CB  CYS X1316      -1.550  -5.628  16.432  0.00  0.00           C
ATOM   2940  HB2 CYS X1316      -2.140  -5.033  17.130  0.00  0.00           H
ATOM   2941  HB3 CYS X1316      -0.477  -5.512  16.583  0.00  0.00           H
ATOM   2942  SG  CYS X1316      -1.860  -4.912  14.823  0.00  0.00           S
ATOM   2943  HG  CYS X1316      -2.992  -4.255  15.092  0.00  0.00           H
ATOM   2944  C   CYS X1316      -1.339  -7.971  15.440  0.00  0.00           C
ATOM   2945  O   CYS X1316      -0.112  -7.903  15.287  0.00  0.00           O
ATOM   2946  N   GLU X1317      -2.106  -8.724  14.747  0.00  0.00           N
ATOM   2947  H   GLU X1317      -3.012  -8.941  15.137  0.00  0.00           H
ATOM   2948  CA  GLU X1317      -1.656  -9.673  13.713  0.00  0.00           C
ATOM   2949  HA  GLU X1317      -0.846 -10.280  14.118  0.00  0.00           H
ATOM   2950  CB  GLU X1317      -2.808 -10.617  13.289  0.00  0.00           C
ATOM   2951  HB2 GLU X1317      -3.201 -11.075  14.197  0.00  0.00           H
ATOM   2952  HB3 GLU X1317      -3.601 -10.007  12.857  0.00  0.00           H
ATOM   2953  CG  GLU X1317      -2.481 -11.655  12.209  0.00  0.00           C
ATOM   2954  HG2 GLU X1317      -3.411 -12.055  11.805  0.00  0.00           H
ATOM   2955  HG3 GLU X1317      -1.977 -11.110  11.411  0.00  0.00           H
ATOM   2956  CD  GLU X1317      -1.637 -12.826  12.700  0.00  0.00           C
ATOM   2957  OE1 GLU X1317      -0.700 -13.262  11.977  0.00  0.00           O
ATOM   2958  OE2 GLU X1317      -1.874 -13.288  13.874  0.00  0.00           O
ATOM   2959  C   GLU X1317      -1.042  -8.981  12.506  0.00  0.00           C
ATOM   2960  O   GLU X1317      -0.133  -9.462  11.835  0.00  0.00           O
ATOM   2961  N   ASP X1318      -1.403  -7.738  12.172  0.00  0.00           N
ATOM   2962  H   ASP X1318      -2.066  -7.318  12.808  0.00  0.00           H
ATOM   2963  CA  ASP X1318      -0.702  -6.908  11.211  0.00  0.00           C
ATOM   2964  HA  ASP X1318      -0.457  -7.461  10.304  0.00  0.00           H
ATOM   2965  CB  ASP X1318      -1.729  -5.799  10.737  0.00  0.00           C
ATOM   2966  HB2 ASP X1318      -1.734  -5.113  11.584  0.00  0.00           H
ATOM   2967  HB3 ASP X1318      -1.150  -5.267   9.982  0.00  0.00           H
ATOM   2968  CG  ASP X1318      -3.056  -6.284  10.176  0.00  0.00           C
ATOM   2969  OD1 ASP X1318      -3.246  -7.324   9.515  0.00  0.00           O
ATOM   2970  OD2 ASP X1318      -4.063  -5.529  10.353  0.00  0.00           O
ATOM   2971  C   ASP X1318       0.635  -6.499  11.750  0.00  0.00           C
ATOM   2972  O   ASP X1318       1.603  -6.777  11.037  0.00  0.00           O
ATOM   2973  N   SER X1319       0.735  -6.003  12.965  0.00  0.00           N
ATOM   2974  H   SER X1319      -0.110  -5.889  13.505  0.00  0.00           H
ATOM   2975  CA  SER X1319       2.064  -5.748  13.491  0.00  0.00           C
ATOM   2976  HA  SER X1319       2.515  -5.020  12.817  0.00  0.00           H
ATOM   2977  CB  SER X1319       1.932  -5.080  14.904  0.00  0.00           C
ATOM   2978  HB2 SER X1319       1.548  -5.725  15.694  0.00  0.00           H
ATOM   2979  HB3 SER X1319       2.897  -4.713  15.253  0.00  0.00           H
ATOM   2980  OG  SER X1319       1.185  -3.895  14.728  0.00  0.00           O
ATOM   2981  HG  SER X1319       0.243  -4.076  14.730  0.00  0.00           H
ATOM   2982  C   SER X1319       2.996  -6.907  13.594  0.00  0.00           C
ATOM   2983  O   SER X1319       4.193  -6.791  13.266  0.00  0.00           O
ATOM   2984  N   ILE X1320       2.492  -8.106  13.826  0.00  0.00           N
ATOM   2985  H   ILE X1320       1.632  -8.331  14.306  0.00  0.00           H
ATOM   2986  CA  ILE X1320       3.423  -9.287  13.774  0.00  0.00           C
ATOM   2987  HA  ILE X1320       4.385  -9.168  14.272  0.00  0.00           H
ATOM   2988  CB  ILE X1320       2.714 -10.428  14.488  0.00  0.00           C
ATOM   2989  HB  ILE X1320       1.638 -10.332  14.343  0.00  0.00           H
ATOM   2990  CG2 ILE X1320       3.157 -11.824  13.977  0.00  0.00           C
ATOM   2991 HG21 ILE X1320       2.666 -12.646  14.498  0.00  0.00           H
ATOM   2992 HG22 ILE X1320       2.964 -11.832  12.904  0.00  0.00           H
ATOM   2993 HG23 ILE X1320       4.244 -11.895  14.011  0.00  0.00           H
ATOM   2994  CG1 ILE X1320       2.980 -10.281  15.982  0.00  0.00           C
ATOM   2995 HG12 ILE X1320       3.839 -10.857  16.326  0.00  0.00           H
ATOM   2996 HG13 ILE X1320       3.126  -9.228  16.222  0.00  0.00           H
ATOM   2997  CD1 ILE X1320       1.727 -10.792  16.780  0.00  0.00           C
ATOM   2998 HD11 ILE X1320       1.824 -11.876  16.837  0.00  0.00           H
ATOM   2999 HD12 ILE X1320       1.821 -10.367  17.779  0.00  0.00           H
ATOM   3000 HD13 ILE X1320       0.808 -10.545  16.248  0.00  0.00           H
ATOM   3001  C   ILE X1320       3.817  -9.542  12.363  0.00  0.00           C
ATOM   3002  O   ILE X1320       4.932 -10.009  12.237  0.00  0.00           O
ATOM   3003  N   THR X1321       2.917  -9.244  11.368  0.00  0.00           N
ATOM   3004  H   THR X1321       2.129  -8.643  11.560  0.00  0.00           H
ATOM   3005  CA  THR X1321       3.300  -9.444   9.910  0.00  0.00           C
ATOM   3006  HA  THR X1321       3.712 -10.438   9.739  0.00  0.00           H
ATOM   3007  CB  THR X1321       2.048  -9.396   9.064  0.00  0.00           C
ATOM   3008  HB  THR X1321       1.621  -8.394   9.113  0.00  0.00           H
ATOM   3009  CG2 THR X1321       2.398  -9.798   7.681  0.00  0.00           C
ATOM   3010 HG21 THR X1321       1.492  -9.732   7.078  0.00  0.00           H
ATOM   3011 HG22 THR X1321       3.178  -9.183   7.232  0.00  0.00           H
ATOM   3012 HG23 THR X1321       2.687 -10.849   7.664  0.00  0.00           H
ATOM   3013  OG1 THR X1321       1.084 -10.315   9.514  0.00  0.00           O
ATOM   3014  HG1 THR X1321       0.491  -9.755  10.020  0.00  0.00           H
ATOM   3015  C   THR X1321       4.406  -8.449   9.531  0.00  0.00           C
ATOM   3016  O   THR X1321       5.408  -8.848   8.927  0.00  0.00           O
ATOM   3017  N   VAL X1322       4.370  -7.184   9.892  0.00  0.00           N
ATOM   3018  H   VAL X1322       3.507  -6.863  10.308  0.00  0.00           H
ATOM   3019  CA  VAL X1322       5.511  -6.283   9.674  0.00  0.00           C
ATOM   3020  HA  VAL X1322       5.708  -6.233   8.603  0.00  0.00           H
ATOM   3021  CB  VAL X1322       5.168  -4.874  10.187  0.00  0.00           C
ATOM   3022  HB  VAL X1322       5.139  -4.845  11.276  0.00  0.00           H
ATOM   3023  CG1 VAL X1322       6.273  -3.875   9.838  0.00  0.00           C
ATOM   3024 HG11 VAL X1322       6.575  -4.009   8.799  0.00  0.00           H
ATOM   3025 HG12 VAL X1322       6.007  -2.838  10.040  0.00  0.00           H
ATOM   3026 HG13 VAL X1322       7.022  -4.008  10.619  0.00  0.00           H
ATOM   3027  CG2 VAL X1322       3.852  -4.244   9.610  0.00  0.00           C
ATOM   3028 HG21 VAL X1322       3.618  -3.232   9.940  0.00  0.00           H
ATOM   3029 HG22 VAL X1322       4.045  -4.244   8.538  0.00  0.00           H
ATOM   3030 HG23 VAL X1322       2.959  -4.850   9.761  0.00  0.00           H
ATOM   3031  C   VAL X1322       6.776  -6.819  10.333  0.00  0.00           C
ATOM   3032  O   VAL X1322       7.861  -6.857   9.671  0.00  0.00           O
ATOM   3033  N   GLY X1323       6.685  -7.304  11.548  0.00  0.00           N
ATOM   3034  H   GLY X1323       5.730  -7.333  11.875  0.00  0.00           H
ATOM   3035  CA  GLY X1323       7.721  -7.644  12.417  0.00  0.00           C
ATOM   3036  HA2 GLY X1323       8.514  -6.906  12.541  0.00  0.00           H
ATOM   3037  HA3 GLY X1323       7.225  -7.895  13.355  0.00  0.00           H
ATOM   3038  C   GLY X1323       8.431  -8.892  11.837  0.00  0.00           C
ATOM   3039  O   GLY X1323       9.637  -8.871  11.669  0.00  0.00           O
ATOM   3040  N   MET X1324       7.765  -9.933  11.387  0.00  0.00           N
ATOM   3041  H   MET X1324       6.792  -9.977  11.652  0.00  0.00           H
ATOM   3042  CA  MET X1324       8.404 -11.109  10.861  0.00  0.00           C
ATOM   3043  HA  MET X1324       9.232 -11.425  11.496  0.00  0.00           H
ATOM   3044  CB  MET X1324       7.288 -12.183  10.743  0.00  0.00           C
ATOM   3045  HB2 MET X1324       7.003 -12.405  11.771  0.00  0.00           H
ATOM   3046  HB3 MET X1324       6.402 -11.759  10.272  0.00  0.00           H
ATOM   3047  CG  MET X1324       7.555 -13.634  10.140  0.00  0.00           C
ATOM   3048  HG2 MET X1324       8.597 -13.880  10.346  0.00  0.00           H
ATOM   3049  HG3 MET X1324       6.933 -14.292  10.746  0.00  0.00           H
ATOM   3050  SD  MET X1324       7.064 -13.699   8.368  0.00  0.00           S
ATOM   3051  CE  MET X1324       5.269 -13.892   8.666  0.00  0.00           C
ATOM   3052  HE1 MET X1324       4.788 -13.029   9.126  0.00  0.00           H
ATOM   3053  HE2 MET X1324       4.755 -14.300   7.795  0.00  0.00           H
ATOM   3054  HE3 MET X1324       5.265 -14.642   9.457  0.00  0.00           H
ATOM   3055  C   MET X1324       8.907 -10.888   9.449  0.00  0.00           C
ATOM   3056  O   MET X1324       9.905 -11.476   9.108  0.00  0.00           O
ATOM   3057  N   VAL X1325       8.142 -10.142   8.691  0.00  0.00           N
ATOM   3058  H   VAL X1325       7.213  -9.911   9.014  0.00  0.00           H
ATOM   3059  CA  VAL X1325       8.397  -9.913   7.193  0.00  0.00           C
ATOM   3060  HA  VAL X1325       8.644 -10.874   6.742  0.00  0.00           H
ATOM   3061  CB  VAL X1325       7.203  -9.406   6.335  0.00  0.00           C
ATOM   3062  HB  VAL X1325       6.808  -8.544   6.873  0.00  0.00           H
ATOM   3063  CG1 VAL X1325       7.478  -8.950   4.915  0.00  0.00           C
ATOM   3064 HG11 VAL X1325       8.098  -8.054   4.873  0.00  0.00           H
ATOM   3065 HG12 VAL X1325       7.899  -9.800   4.378  0.00  0.00           H
ATOM   3066 HG13 VAL X1325       6.519  -8.831   4.412  0.00  0.00           H
ATOM   3067  CG2 VAL X1325       6.059 -10.471   6.088  0.00  0.00           C
ATOM   3068 HG21 VAL X1325       6.506 -11.268   5.494  0.00  0.00           H
ATOM   3069 HG22 VAL X1325       5.698 -10.980   6.982  0.00  0.00           H
ATOM   3070 HG23 VAL X1325       5.207  -9.979   5.619  0.00  0.00           H
ATOM   3071  C   VAL X1325       9.689  -9.081   7.121  0.00  0.00           C
ATOM   3072  O   VAL X1325      10.715  -9.385   6.544  0.00  0.00           O
ATOM   3073  N   ARG X1326       9.580  -7.790   7.624  0.00  0.00           N
ATOM   3074  H   ARG X1326       8.755  -7.599   8.175  0.00  0.00           H
ATOM   3075  CA  ARG X1326      10.751  -6.837   7.530  0.00  0.00           C
ATOM   3076  HA  ARG X1326      11.037  -6.952   6.485  0.00  0.00           H
ATOM   3077  CB  ARG X1326      10.301  -5.389   7.828  0.00  0.00           C
ATOM   3078  HB2 ARG X1326       9.979  -5.316   8.867  0.00  0.00           H
ATOM   3079  HB3 ARG X1326      11.189  -4.781   7.653  0.00  0.00           H
ATOM   3080  CG  ARG X1326       9.128  -4.926   6.964  0.00  0.00           C
ATOM   3081  HG2 ARG X1326       8.221  -5.441   7.282  0.00  0.00           H
ATOM   3082  HG3 ARG X1326       8.984  -3.859   7.133  0.00  0.00           H
ATOM   3083  CD  ARG X1326       9.365  -5.118   5.517  0.00  0.00           C
ATOM   3084  HD2 ARG X1326      10.321  -4.634   5.319  0.00  0.00           H
ATOM   3085  HD3 ARG X1326       9.249  -6.156   5.207  0.00  0.00           H
ATOM   3086  NE  ARG X1326       8.430  -4.491   4.627  0.00  0.00           N
ATOM   3087  HE  ARG X1326       7.765  -3.826   4.996  0.00  0.00           H
ATOM   3088  CZ  ARG X1326       8.406  -4.856   3.369  0.00  0.00           C
ATOM   3089  NH1 ARG X1326       9.102  -5.824   2.801  0.00  0.00           N
ATOM   3090 HH11 ARG X1326       9.581  -6.502   3.376  0.00  0.00           H
ATOM   3091 HH12 ARG X1326       8.840  -6.004   1.842  0.00  0.00           H
ATOM   3092  NH2 ARG X1326       7.521  -4.274   2.642  0.00  0.00           N
ATOM   3093 HH21 ARG X1326       7.076  -3.453   3.028  0.00  0.00           H
ATOM   3094 HH22 ARG X1326       7.454  -4.549   1.672  0.00  0.00           H
ATOM   3095  C   ARG X1326      11.988  -7.279   8.328  0.00  0.00           C
ATOM   3096  O   ARG X1326      13.137  -6.868   8.063  0.00  0.00           O
ATOM   3097  N   HIE X1327      11.923  -8.139   9.413  0.00  0.00           N
ATOM   3098  H   HIE X1327      11.002  -8.457   9.679  0.00  0.00           H
ATOM   3099  CA  HIE X1327      13.097  -8.685  10.086  0.00  0.00           C
ATOM   3100  HA  HIE X1327      14.026  -8.262   9.702  0.00  0.00           H
ATOM   3101  CB  HIE X1327      13.160  -8.314  11.565  0.00  0.00           C
ATOM   3102  HB2 HIE X1327      12.460  -8.846  12.208  0.00  0.00           H
ATOM   3103  HB3 HIE X1327      14.182  -8.575  11.842  0.00  0.00           H
ATOM   3104  CG  HIE X1327      12.884  -6.841  11.717  0.00  0.00           C
ATOM   3105  ND1 HIE X1327      13.777  -5.850  11.299  0.00  0.00           N
ATOM   3106  CE1 HIE X1327      13.155  -4.684  11.463  0.00  0.00           C
ATOM   3107  HE1 HIE X1327      13.602  -3.704  11.397  0.00  0.00           H
ATOM   3108  NE2 HIE X1327      11.947  -4.885  12.006  0.00  0.00           N
ATOM   3109  HE2 HIE X1327      11.426  -4.110  12.391  0.00  0.00           H
ATOM   3110  CD2 HIE X1327      11.748  -6.254  12.163  0.00  0.00           C
ATOM   3111  HD2 HIE X1327      10.800  -6.742  12.339  0.00  0.00           H
ATOM   3112  C   HIE X1327      13.403 -10.111   9.852  0.00  0.00           C
ATOM   3113  O   HIE X1327      14.072 -10.756  10.622  0.00  0.00           O
ATOM   3114  N   GLN X1328      12.978 -10.627   8.706  0.00  0.00           N
ATOM   3115  H   GLN X1328      12.419 -10.069   8.077  0.00  0.00           H
ATOM   3116  CA  GLN X1328      13.344 -11.956   8.197  0.00  0.00           C
ATOM   3117  HA  GLN X1328      12.704 -12.154   7.337  0.00  0.00           H
ATOM   3118  CB  GLN X1328      14.853 -11.914   7.826  0.00  0.00           C
ATOM   3119  HB2 GLN X1328      15.542 -11.797   8.662  0.00  0.00           H
ATOM   3120  HB3 GLN X1328      15.051 -12.915   7.443  0.00  0.00           H
ATOM   3121  CG  GLN X1328      15.234 -10.910   6.729  0.00  0.00           C
ATOM   3122  HG2 GLN X1328      16.229 -11.194   6.385  0.00  0.00           H
ATOM   3123  HG3 GLN X1328      14.579 -11.077   5.874  0.00  0.00           H
ATOM   3124  CD  GLN X1328      15.364  -9.438   7.148  0.00  0.00           C
ATOM   3125  OE1 GLN X1328      15.980  -9.064   8.117  0.00  0.00           O
ATOM   3126  NE2 GLN X1328      14.704  -8.560   6.485  0.00  0.00           N
ATOM   3127 HE21 GLN X1328      14.841  -7.589   6.727  0.00  0.00           H
ATOM   3128 HE22 GLN X1328      14.258  -8.751   5.600  0.00  0.00           H
ATOM   3129  C   GLN X1328      13.113 -13.128   9.153  0.00  0.00           C
ATOM   3130  O   GLN X1328      13.814 -14.152   9.072  0.00  0.00           O
ATOM   3131  N   GLY X1329      12.135 -12.996  10.041  0.00  0.00           N
ATOM   3132  H   GLY X1329      11.506 -12.206  10.030  0.00  0.00           H
ATOM   3133  CA  GLY X1329      11.807 -13.980  11.062  0.00  0.00           C
ATOM   3134  HA2 GLY X1329      10.815 -13.669  11.388  0.00  0.00           H
ATOM   3135  HA3 GLY X1329      11.725 -14.880  10.453  0.00  0.00           H
ATOM   3136  C   GLY X1329      12.659 -14.117  12.332  0.00  0.00           C
ATOM   3137  O   GLY X1329      12.559 -15.160  12.990  0.00  0.00           O
ATOM   3138  N   LYS X1330      13.522 -13.109  12.555  0.00  0.00           N
ATOM   3139  H   LYS X1330      13.471 -12.342  11.899  0.00  0.00           H
ATOM   3140  CA  LYS X1330      14.404 -12.959  13.747  0.00  0.00           C
ATOM   3141  HA  LYS X1330      14.953 -13.882  13.934  0.00  0.00           H
ATOM   3142  CB  LYS X1330      15.341 -11.864  13.432  0.00  0.00           C
ATOM   3143  HB2 LYS X1330      15.722 -11.949  12.414  0.00  0.00           H
ATOM   3144  HB3 LYS X1330      14.826 -10.912  13.558  0.00  0.00           H
ATOM   3145  CG  LYS X1330      16.659 -11.948  14.217  0.00  0.00           C
ATOM   3146  HG2 LYS X1330      16.283 -11.867  15.237  0.00  0.00           H
ATOM   3147  HG3 LYS X1330      17.105 -12.943  14.181  0.00  0.00           H
ATOM   3148  CD  LYS X1330      17.645 -10.875  13.742  0.00  0.00           C
ATOM   3149  HD2 LYS X1330      17.955 -11.125  12.728  0.00  0.00           H
ATOM   3150  HD3 LYS X1330      17.075  -9.949  13.669  0.00  0.00           H
ATOM   3151  CE  LYS X1330      18.726 -10.824  14.755  0.00  0.00           C
ATOM   3152  HE2 LYS X1330      19.169  -9.830  14.704  0.00  0.00           H
ATOM   3153  HE3 LYS X1330      18.325 -10.903  15.765  0.00  0.00           H
ATOM   3154  NZ  LYS X1330      19.811 -11.828  14.444  0.00  0.00           N
ATOM   3155  HZ1 LYS X1330      20.000 -11.838  13.452  0.00  0.00           H
ATOM   3156  HZ2 LYS X1330      20.679 -11.582  14.899  0.00  0.00           H
ATOM   3157  HZ3 LYS X1330      19.432 -12.696  14.794  0.00  0.00           H
ATOM   3158  C   LYS X1330      13.681 -12.868  15.074  0.00  0.00           C
ATOM   3159  O   LYS X1330      14.112 -13.541  16.020  0.00  0.00           O
ATOM   3160  N   ILE X1331      12.812 -11.903  15.275  0.00  0.00           N
ATOM   3161  H   ILE X1331      12.401 -11.419  14.490  0.00  0.00           H
ATOM   3162  CA  ILE X1331      12.217 -11.634  16.633  0.00  0.00           C
ATOM   3163  HA  ILE X1331      13.002 -11.601  17.389  0.00  0.00           H
ATOM   3164  CB  ILE X1331      11.362 -10.342  16.462  0.00  0.00           C
ATOM   3165  HB  ILE X1331      10.641 -10.593  15.684  0.00  0.00           H
ATOM   3166  CG2 ILE X1331      10.468 -10.058  17.753  0.00  0.00           C
ATOM   3167 HG21 ILE X1331      11.116 -10.156  18.624  0.00  0.00           H
ATOM   3168 HG22 ILE X1331       9.952  -9.102  17.668  0.00  0.00           H
ATOM   3169 HG23 ILE X1331       9.705 -10.837  17.740  0.00  0.00           H
ATOM   3170  CG1 ILE X1331      12.133  -9.080  15.977  0.00  0.00           C
ATOM   3171 HG12 ILE X1331      12.546  -8.493  16.797  0.00  0.00           H
ATOM   3172 HG13 ILE X1331      12.871  -9.518  15.305  0.00  0.00           H
ATOM   3173  CD1 ILE X1331      11.271  -8.210  15.104  0.00  0.00           C
ATOM   3174 HD11 ILE X1331      11.019  -8.735  14.183  0.00  0.00           H
ATOM   3175 HD12 ILE X1331      10.396  -7.851  15.648  0.00  0.00           H
ATOM   3176 HD13 ILE X1331      11.786  -7.250  15.059  0.00  0.00           H
ATOM   3177  C   ILE X1331      11.397 -12.797  17.160  0.00  0.00           C
ATOM   3178  O   ILE X1331      10.414 -13.204  16.555  0.00  0.00           O
ATOM   3179  N   MET X1332      11.639 -13.315  18.363  0.00  0.00           N
ATOM   3180  H   MET X1332      12.385 -12.876  18.884  0.00  0.00           H
ATOM   3181  CA  MET X1332      10.676 -14.206  19.028  0.00  0.00           C
ATOM   3182  HA  MET X1332      10.338 -14.966  18.324  0.00  0.00           H
ATOM   3183  CB  MET X1332      11.362 -15.210  20.055  0.00  0.00           C
ATOM   3184  HB2 MET X1332      11.886 -16.033  19.569  0.00  0.00           H
ATOM   3185  HB3 MET X1332      11.979 -14.766  20.836  0.00  0.00           H
ATOM   3186  CG  MET X1332      10.312 -16.062  20.835  0.00  0.00           C
ATOM   3187  HG2 MET X1332       9.733 -15.450  21.527  0.00  0.00           H
ATOM   3188  HG3 MET X1332       9.680 -16.481  20.052  0.00  0.00           H
ATOM   3189  SD  MET X1332      11.110 -17.433  21.761  0.00  0.00           S
ATOM   3190  CE  MET X1332      11.485 -16.586  23.345  0.00  0.00           C
ATOM   3191  HE1 MET X1332      11.986 -17.291  24.008  0.00  0.00           H
ATOM   3192  HE2 MET X1332      12.051 -15.679  23.133  0.00  0.00           H
ATOM   3193  HE3 MET X1332      10.612 -16.265  23.913  0.00  0.00           H
ATOM   3194  C   MET X1332       9.431 -13.547  19.608  0.00  0.00           C
ATOM   3195  O   MET X1332       9.602 -13.049  20.698  0.00  0.00           O
ATOM   3196  N   TYR X1333       8.317 -13.560  18.914  0.00  0.00           N
ATOM   3197  H   TYR X1333       8.294 -14.019  18.015  0.00  0.00           H
ATOM   3198  CA  TYR X1333       7.107 -13.084  19.431  0.00  0.00           C
ATOM   3199  HA  TYR X1333       7.477 -12.182  19.918  0.00  0.00           H
ATOM   3200  CB  TYR X1333       6.063 -12.793  18.294  0.00  0.00           C
ATOM   3201  HB2 TYR X1333       5.969 -13.654  17.632  0.00  0.00           H
ATOM   3202  HB3 TYR X1333       5.104 -12.787  18.813  0.00  0.00           H
ATOM   3203  CG  TYR X1333       6.234 -11.539  17.520  0.00  0.00           C
ATOM   3204  CD1 TYR X1333       5.871 -10.302  18.149  0.00  0.00           C
ATOM   3205  HD1 TYR X1333       5.396 -10.312  19.119  0.00  0.00           H
ATOM   3206  CE1 TYR X1333       6.231  -9.135  17.516  0.00  0.00           C
ATOM   3207  HE1 TYR X1333       5.936  -8.204  17.978  0.00  0.00           H
ATOM   3208  CZ  TYR X1333       6.931  -9.078  16.336  0.00  0.00           C
ATOM   3209  OH  TYR X1333       7.402  -7.922  15.857  0.00  0.00           O
ATOM   3210  HH  TYR X1333       7.347  -7.201  16.489  0.00  0.00           H
ATOM   3211  CE2 TYR X1333       7.234 -10.270  15.713  0.00  0.00           C
ATOM   3212  HE2 TYR X1333       7.886 -10.254  14.853  0.00  0.00           H
ATOM   3213  CD2 TYR X1333       6.845 -11.497  16.311  0.00  0.00           C
ATOM   3214  HD2 TYR X1333       7.290 -12.398  15.914  0.00  0.00           H
ATOM   3215  C   TYR X1333       6.456 -13.973  20.489  0.00  0.00           C
ATOM   3216  O   TYR X1333       6.336 -15.239  20.347  0.00  0.00           O
ATOM   3217  N   VAL X1334       6.148 -13.283  21.601  0.00  0.00           N
ATOM   3218  H   VAL X1334       6.357 -12.298  21.673  0.00  0.00           H
ATOM   3219  CA  VAL X1334       5.735 -13.912  22.902  0.00  0.00           C
ATOM   3220  HA  VAL X1334       5.692 -14.965  22.624  0.00  0.00           H
ATOM   3221  CB  VAL X1334       6.743 -13.881  24.085  0.00  0.00           C
ATOM   3222  HB  VAL X1334       6.256 -14.186  25.011  0.00  0.00           H
ATOM   3223  CG1 VAL X1334       7.970 -14.756  23.752  0.00  0.00           C
ATOM   3224 HG11 VAL X1334       8.593 -14.896  24.635  0.00  0.00           H
ATOM   3225 HG12 VAL X1334       7.642 -15.714  23.349  0.00  0.00           H
ATOM   3226 HG13 VAL X1334       8.578 -14.333  22.952  0.00  0.00           H
ATOM   3227  CG2 VAL X1334       7.165 -12.449  24.304  0.00  0.00           C
ATOM   3228 HG21 VAL X1334       6.330 -11.822  24.617  0.00  0.00           H
ATOM   3229 HG22 VAL X1334       7.925 -12.422  25.085  0.00  0.00           H
ATOM   3230 HG23 VAL X1334       7.609 -11.922  23.459  0.00  0.00           H
ATOM   3231  C   VAL X1334       4.285 -13.531  23.356  0.00  0.00           C
ATOM   3232  O   VAL X1334       3.878 -13.992  24.322  0.00  0.00           O
ATOM   3233  N   GLY X1335       3.544 -12.808  22.526  0.00  0.00           N
ATOM   3234  H   GLY X1335       3.922 -12.512  21.637  0.00  0.00           H
ATOM   3235  CA  GLY X1335       2.119 -12.602  22.730  0.00  0.00           C
ATOM   3236  HA2 GLY X1335       1.617 -12.447  21.775  0.00  0.00           H
ATOM   3237  HA3 GLY X1335       1.708 -13.528  23.130  0.00  0.00           H
ATOM   3238  C   GLY X1335       1.650 -11.562  23.819  0.00  0.00           C
ATOM   3239  O   GLY X1335       2.330 -10.647  24.045  0.00  0.00           O
ATOM   3240  N   ASP X1336       0.530 -11.859  24.529  0.00  0.00           N
ATOM   3241  H   ASP X1336       0.109 -12.711  24.186  0.00  0.00           H
ATOM   3242  CA  ASP X1336      -0.162 -11.021  25.463  0.00  0.00           C
ATOM   3243  HA  ASP X1336      -0.236 -10.016  25.047  0.00  0.00           H
ATOM   3244  CB  ASP X1336      -1.521 -11.516  25.733  0.00  0.00           C
ATOM   3245  HB2 ASP X1336      -1.988 -11.762  24.779  0.00  0.00           H
ATOM   3246  HB3 ASP X1336      -1.358 -12.398  26.352  0.00  0.00           H
ATOM   3247  CG  ASP X1336      -2.448 -10.571  26.531  0.00  0.00           C
ATOM   3248  OD1 ASP X1336      -2.092 -10.001  27.612  0.00  0.00           O
ATOM   3249  OD2 ASP X1336      -3.536 -10.356  25.893  0.00  0.00           O
ATOM   3250  C   ASP X1336       0.711 -10.960  26.735  0.00  0.00           C
ATOM   3251  O   ASP X1336       1.048 -12.024  27.320  0.00  0.00           O
ATOM   3252  N   VAL X1337       1.294  -9.782  27.073  0.00  0.00           N
ATOM   3253  H   VAL X1337       1.004  -9.004  26.499  0.00  0.00           H
ATOM   3254  CA  VAL X1337       2.018  -9.504  28.372  0.00  0.00           C
ATOM   3255  HA  VAL X1337       3.047  -9.831  28.222  0.00  0.00           H
ATOM   3256  CB  VAL X1337       2.131  -7.981  28.498  0.00  0.00           C
ATOM   3257  HB  VAL X1337       2.335  -7.571  27.509  0.00  0.00           H
ATOM   3258  CG1 VAL X1337       0.761  -7.431  28.947  0.00  0.00           C
ATOM   3259 HG11 VAL X1337       0.504  -7.652  29.983  0.00  0.00           H
ATOM   3260 HG12 VAL X1337       0.655  -6.354  28.814  0.00  0.00           H
ATOM   3261 HG13 VAL X1337      -0.081  -7.883  28.423  0.00  0.00           H
ATOM   3262  CG2 VAL X1337       3.184  -7.459  29.448  0.00  0.00           C
ATOM   3263 HG21 VAL X1337       3.264  -6.374  29.381  0.00  0.00           H
ATOM   3264 HG22 VAL X1337       2.961  -7.733  30.479  0.00  0.00           H
ATOM   3265 HG23 VAL X1337       4.165  -7.843  29.168  0.00  0.00           H
ATOM   3266  C   VAL X1337       1.468 -10.096  29.686  0.00  0.00           C
ATOM   3267  O   VAL X1337       2.216 -10.308  30.620  0.00  0.00           O
ATOM   3268  N   ARG X1338       0.215 -10.467  29.773  0.00  0.00           N
ATOM   3269  H   ARG X1338      -0.396 -10.189  29.018  0.00  0.00           H
ATOM   3270  CA  ARG X1338      -0.432 -11.104  30.951  0.00  0.00           C
ATOM   3271  HA  ARG X1338      -0.046 -10.770  31.914  0.00  0.00           H
ATOM   3272  CB  ARG X1338      -1.975 -10.948  30.925  0.00  0.00           C
ATOM   3273  HB2 ARG X1338      -2.435 -11.390  30.041  0.00  0.00           H
ATOM   3274  HB3 ARG X1338      -2.533 -11.444  31.719  0.00  0.00           H
ATOM   3275  CG  ARG X1338      -2.409  -9.448  30.961  0.00  0.00           C
ATOM   3276  HG2 ARG X1338      -2.144  -9.019  31.928  0.00  0.00           H
ATOM   3277  HG3 ARG X1338      -1.897  -8.868  30.194  0.00  0.00           H
ATOM   3278  CD  ARG X1338      -3.901  -9.341  30.669  0.00  0.00           C
ATOM   3279  HD2 ARG X1338      -4.482 -10.029  31.283  0.00  0.00           H
ATOM   3280  HD3 ARG X1338      -4.220  -8.358  31.016  0.00  0.00           H
ATOM   3281  NE  ARG X1338      -4.232  -9.579  29.265  0.00  0.00           N
ATOM   3282  HE  ARG X1338      -3.468  -9.832  28.654  0.00  0.00           H
ATOM   3283  CZ  ARG X1338      -5.418  -9.247  28.746  0.00  0.00           C
ATOM   3284  NH1 ARG X1338      -6.471  -8.855  29.479  0.00  0.00           N
ATOM   3285 HH11 ARG X1338      -6.388  -8.727  30.477  0.00  0.00           H
ATOM   3286 HH12 ARG X1338      -7.324  -8.902  28.939  0.00  0.00           H
ATOM   3287  NH2 ARG X1338      -5.609  -9.185  27.457  0.00  0.00           N
ATOM   3288 HH21 ARG X1338      -4.816  -9.370  26.860  0.00  0.00           H
ATOM   3289 HH22 ARG X1338      -6.532  -8.911  27.153  0.00  0.00           H
ATOM   3290  C   ARG X1338      -0.230 -12.611  31.119  0.00  0.00           C
ATOM   3291  O   ARG X1338      -0.479 -13.103  32.215  0.00  0.00           O
ATOM   3292  N   SER X1339       0.058 -13.327  30.044  0.00  0.00           N
ATOM   3293  H   SER X1339       0.192 -12.791  29.198  0.00  0.00           H
ATOM   3294  CA  SER X1339       0.514 -14.754  29.966  0.00  0.00           C
ATOM   3295  HA  SER X1339       0.232 -15.239  30.901  0.00  0.00           H
ATOM   3296  CB  SER X1339      -0.243 -15.451  28.823  0.00  0.00           C
ATOM   3297  HB2 SER X1339      -0.093 -14.823  27.946  0.00  0.00           H
ATOM   3298  HB3 SER X1339       0.120 -16.469  28.676  0.00  0.00           H
ATOM   3299  OG  SER X1339      -1.670 -15.576  29.038  0.00  0.00           O
ATOM   3300  HG  SER X1339      -1.852 -16.240  29.706  0.00  0.00           H
ATOM   3301  C   SER X1339       1.984 -14.930  29.884  0.00  0.00           C
ATOM   3302  O   SER X1339       2.492 -16.014  30.103  0.00  0.00           O
ATOM   3303  N   VAL X1340       2.757 -13.859  29.599  0.00  0.00           N
ATOM   3304  H   VAL X1340       2.262 -12.985  29.491  0.00  0.00           H
ATOM   3305  CA  VAL X1340       4.088 -13.791  29.986  0.00  0.00           C
ATOM   3306  HA  VAL X1340       4.562 -14.734  29.714  0.00  0.00           H
ATOM   3307  CB  VAL X1340       4.778 -12.704  29.219  0.00  0.00           C
ATOM   3308  HB  VAL X1340       4.379 -11.707  29.405  0.00  0.00           H
ATOM   3309  CG1 VAL X1340       6.250 -12.657  29.528  0.00  0.00           C
ATOM   3310 HG11 VAL X1340       6.748 -11.716  29.297  0.00  0.00           H
ATOM   3311 HG12 VAL X1340       6.404 -12.754  30.602  0.00  0.00           H
ATOM   3312 HG13 VAL X1340       6.900 -13.450  29.157  0.00  0.00           H
ATOM   3313  CG2 VAL X1340       4.641 -12.926  27.726  0.00  0.00           C
ATOM   3314 HG21 VAL X1340       4.769 -13.996  27.564  0.00  0.00           H
ATOM   3315 HG22 VAL X1340       3.608 -12.712  27.451  0.00  0.00           H
ATOM   3316 HG23 VAL X1340       5.337 -12.441  27.042  0.00  0.00           H
ATOM   3317  C   VAL X1340       4.192 -13.656  31.519  0.00  0.00           C
ATOM   3318  O   VAL X1340       3.573 -12.831  32.136  0.00  0.00           O
ATOM   3319  N   THR X1341       5.033 -14.459  32.157  0.00  0.00           N
ATOM   3320  H   THR X1341       5.424 -15.184  31.573  0.00  0.00           H
ATOM   3321  CA  THR X1341       5.218 -14.600  33.608  0.00  0.00           C
ATOM   3322  HA  THR X1341       4.891 -13.684  34.100  0.00  0.00           H
ATOM   3323  CB  THR X1341       4.414 -15.709  34.256  0.00  0.00           C
ATOM   3324  HB  THR X1341       4.571 -15.729  35.335  0.00  0.00           H
ATOM   3325  CG2 THR X1341       2.882 -15.655  34.035  0.00  0.00           C
ATOM   3326 HG21 THR X1341       2.608 -14.640  34.324  0.00  0.00           H
ATOM   3327 HG22 THR X1341       2.572 -15.680  32.991  0.00  0.00           H
ATOM   3328 HG23 THR X1341       2.385 -16.440  34.605  0.00  0.00           H
ATOM   3329  OG1 THR X1341       4.943 -16.995  33.838  0.00  0.00           O
ATOM   3330  HG1 THR X1341       5.206 -17.025  32.915  0.00  0.00           H
ATOM   3331  C   THR X1341       6.694 -14.691  33.915  0.00  0.00           C
ATOM   3332  O   THR X1341       7.529 -14.830  33.065  0.00  0.00           O
ATOM   3333  N   GLN X1342       7.083 -14.563  35.194  0.00  0.00           N
ATOM   3334  H   GLN X1342       6.298 -14.437  35.817  0.00  0.00           H
ATOM   3335  CA  GLN X1342       8.417 -14.487  35.813  0.00  0.00           C
ATOM   3336  HA  GLN X1342       8.963 -13.591  35.519  0.00  0.00           H
ATOM   3337  CB  GLN X1342       8.194 -14.422  37.359  0.00  0.00           C
ATOM   3338  HB2 GLN X1342       7.588 -13.566  37.657  0.00  0.00           H
ATOM   3339  HB3 GLN X1342       7.592 -15.271  37.682  0.00  0.00           H
ATOM   3340  CG  GLN X1342       9.505 -14.370  38.204  0.00  0.00           C
ATOM   3341  HG2 GLN X1342      10.206 -15.169  37.964  0.00  0.00           H
ATOM   3342  HG3 GLN X1342      10.056 -13.522  37.796  0.00  0.00           H
ATOM   3343  CD  GLN X1342       9.279 -14.310  39.745  0.00  0.00           C
ATOM   3344  OE1 GLN X1342       9.255 -15.385  40.374  0.00  0.00           O
ATOM   3345  NE2 GLN X1342       9.039 -13.123  40.273  0.00  0.00           N
ATOM   3346 HE21 GLN X1342       8.839 -13.093  41.262  0.00  0.00           H
ATOM   3347 HE22 GLN X1342       9.119 -12.294  39.700  0.00  0.00           H
ATOM   3348  C   GLN X1342       9.209 -15.746  35.596  0.00  0.00           C
ATOM   3349  O   GLN X1342      10.437 -15.700  35.417  0.00  0.00           O
ATOM   3350  N   LYS X1343       8.537 -16.906  35.649  0.00  0.00           N
ATOM   3351  H   LYS X1343       7.588 -16.855  35.992  0.00  0.00           H
ATOM   3352  CA  LYS X1343       9.185 -18.141  35.281  0.00  0.00           C
ATOM   3353  HA  LYS X1343      10.184 -18.172  35.717  0.00  0.00           H
ATOM   3354  CB  LYS X1343       8.486 -19.374  35.911  0.00  0.00           C
ATOM   3355  HB2 LYS X1343       9.245 -20.147  35.796  0.00  0.00           H
ATOM   3356  HB3 LYS X1343       8.348 -19.293  36.989  0.00  0.00           H
ATOM   3357  CG  LYS X1343       7.135 -19.694  35.119  0.00  0.00           C
ATOM   3358  HG2 LYS X1343       6.668 -18.709  35.140  0.00  0.00           H
ATOM   3359  HG3 LYS X1343       7.297 -20.036  34.097  0.00  0.00           H
ATOM   3360  CD  LYS X1343       6.271 -20.701  35.892  0.00  0.00           C
ATOM   3361  HD2 LYS X1343       6.740 -21.685  35.880  0.00  0.00           H
ATOM   3362  HD3 LYS X1343       6.180 -20.355  36.921  0.00  0.00           H
ATOM   3363  CE  LYS X1343       4.803 -20.785  35.341  0.00  0.00           C
ATOM   3364  HE2 LYS X1343       4.846 -21.094  34.297  0.00  0.00           H
ATOM   3365  HE3 LYS X1343       4.382 -21.569  35.969  0.00  0.00           H
ATOM   3366  NZ  LYS X1343       4.034 -19.534  35.713  0.00  0.00           N
ATOM   3367  HZ1 LYS X1343       4.656 -18.739  35.680  0.00  0.00           H
ATOM   3368  HZ2 LYS X1343       3.289 -19.273  35.082  0.00  0.00           H
ATOM   3369  HZ3 LYS X1343       3.663 -19.639  36.646  0.00  0.00           H
ATOM   3370  C   LYS X1343       9.508 -18.288  33.801  0.00  0.00           C
ATOM   3371  O   LYS X1343      10.243 -19.255  33.398  0.00  0.00           O
ATOM   3372  N   HIE X1344       8.948 -17.468  32.907  0.00  0.00           N
ATOM   3373  H   HIE X1344       8.148 -16.924  33.197  0.00  0.00           H
ATOM   3374  CA  HIE X1344       9.304 -17.461  31.547  0.00  0.00           C
ATOM   3375  HA  HIE X1344       9.570 -18.469  31.229  0.00  0.00           H
ATOM   3376  CB  HIE X1344       8.045 -17.096  30.677  0.00  0.00           C
ATOM   3377  HB2 HIE X1344       7.698 -16.074  30.827  0.00  0.00           H
ATOM   3378  HB3 HIE X1344       8.257 -17.250  29.618  0.00  0.00           H
ATOM   3379  CG  HIE X1344       6.792 -17.997  30.907  0.00  0.00           C
ATOM   3380  ND1 HIE X1344       5.446 -17.555  30.915  0.00  0.00           N
ATOM   3381  CE1 HIE X1344       4.731 -18.686  31.154  0.00  0.00           C
ATOM   3382  HE1 HIE X1344       3.654 -18.778  31.160  0.00  0.00           H
ATOM   3383  NE2 HIE X1344       5.533 -19.720  31.429  0.00  0.00           N
ATOM   3384  HE2 HIE X1344       5.247 -20.660  31.665  0.00  0.00           H
ATOM   3385  CD2 HIE X1344       6.843 -19.403  31.120  0.00  0.00           C
ATOM   3386  HD2 HIE X1344       7.706 -20.046  31.206  0.00  0.00           H
ATOM   3387  C   HIE X1344      10.471 -16.460  31.421  0.00  0.00           C
ATOM   3388  O   HIE X1344      11.459 -16.787  30.756  0.00  0.00           O
ATOM   3389  N   ILE X1345      10.417 -15.294  32.040  0.00  0.00           N
ATOM   3390  H   ILE X1345       9.624 -15.117  32.640  0.00  0.00           H
ATOM   3391  CA  ILE X1345      11.530 -14.378  32.065  0.00  0.00           C
ATOM   3392  HA  ILE X1345      11.722 -14.012  31.056  0.00  0.00           H
ATOM   3393  CB  ILE X1345      11.177 -13.216  32.927  0.00  0.00           C
ATOM   3394  HB  ILE X1345      10.779 -13.678  33.830  0.00  0.00           H
ATOM   3395  CG2 ILE X1345      12.319 -12.270  33.251  0.00  0.00           C
ATOM   3396 HG21 ILE X1345      13.051 -12.760  33.893  0.00  0.00           H
ATOM   3397 HG22 ILE X1345      12.642 -11.907  32.275  0.00  0.00           H
ATOM   3398 HG23 ILE X1345      12.050 -11.447  33.913  0.00  0.00           H
ATOM   3399  CG1 ILE X1345      10.048 -12.326  32.416  0.00  0.00           C
ATOM   3400 HG12 ILE X1345       9.158 -12.955  32.440  0.00  0.00           H
ATOM   3401 HG13 ILE X1345       9.821 -11.467  33.046  0.00  0.00           H
ATOM   3402  CD1 ILE X1345      10.198 -11.775  30.949  0.00  0.00           C
ATOM   3403 HD11 ILE X1345      10.970 -11.019  30.808  0.00  0.00           H
ATOM   3404 HD12 ILE X1345      10.282 -12.622  30.267  0.00  0.00           H
ATOM   3405 HD13 ILE X1345       9.335 -11.168  30.674  0.00  0.00           H
ATOM   3406  C   ILE X1345      12.885 -14.950  32.476  0.00  0.00           C
ATOM   3407  O   ILE X1345      13.819 -14.781  31.727  0.00  0.00           O
ATOM   3408  N   GLN X1346      12.929 -15.708  33.604  0.00  0.00           N
ATOM   3409  H   GLN X1346      12.112 -15.698  34.197  0.00  0.00           H
ATOM   3410  CA  GLN X1346      14.154 -16.277  34.105  0.00  0.00           C
ATOM   3411  HA  GLN X1346      14.804 -15.403  34.130  0.00  0.00           H
ATOM   3412  CB  GLN X1346      14.042 -16.793  35.617  0.00  0.00           C
ATOM   3413  HB2 GLN X1346      14.990 -16.967  36.126  0.00  0.00           H
ATOM   3414  HB3 GLN X1346      13.511 -16.023  36.176  0.00  0.00           H
ATOM   3415  CG  GLN X1346      13.216 -18.148  35.588  0.00  0.00           C
ATOM   3416  HG2 GLN X1346      12.346 -18.140  34.931  0.00  0.00           H
ATOM   3417  HG3 GLN X1346      13.922 -18.841  35.131  0.00  0.00           H
ATOM   3418  CD  GLN X1346      12.722 -18.607  37.043  0.00  0.00           C
ATOM   3419  OE1 GLN X1346      12.570 -17.757  37.976  0.00  0.00           O
ATOM   3420  NE2 GLN X1346      12.301 -19.839  37.230  0.00  0.00           N
ATOM   3421 HE21 GLN X1346      11.753 -20.022  38.058  0.00  0.00           H
ATOM   3422 HE22 GLN X1346      12.158 -20.434  36.427  0.00  0.00           H
ATOM   3423  C   GLN X1346      14.788 -17.313  33.165  0.00  0.00           C
ATOM   3424  O   GLN X1346      16.020 -17.676  33.338  0.00  0.00           O
ATOM   3425  N   GLU X1347      14.087 -17.869  32.178  0.00  0.00           N
ATOM   3426  H   GLU X1347      13.110 -17.622  32.236  0.00  0.00           H
ATOM   3427  CA  GLU X1347      14.397 -18.952  31.240  0.00  0.00           C
ATOM   3428  HA  GLU X1347      15.170 -19.618  31.623  0.00  0.00           H
ATOM   3429  CB  GLU X1347      13.152 -19.948  31.239  0.00  0.00           C
ATOM   3430  HB2 GLU X1347      12.919 -20.288  32.248  0.00  0.00           H
ATOM   3431  HB3 GLU X1347      12.339 -19.326  30.865  0.00  0.00           H
ATOM   3432  CG  GLU X1347      13.148 -21.113  30.288  0.00  0.00           C
ATOM   3433  HG2 GLU X1347      12.117 -21.405  30.087  0.00  0.00           H
ATOM   3434  HG3 GLU X1347      13.413 -20.747  29.296  0.00  0.00           H
ATOM   3435  CD  GLU X1347      14.019 -22.282  30.698  0.00  0.00           C
ATOM   3436  OE1 GLU X1347      13.772 -23.354  30.103  0.00  0.00           O
ATOM   3437  OE2 GLU X1347      14.813 -22.275  31.682  0.00  0.00           O
ATOM   3438  C   GLU X1347      14.818 -18.440  29.837  0.00  0.00           C
ATOM   3439  O   GLU X1347      15.841 -18.799  29.274  0.00  0.00           O
ATOM   3440  N   TRP X1348      14.110 -17.407  29.306  0.00  0.00           N
ATOM   3441  H   TRP X1348      13.259 -17.110  29.762  0.00  0.00           H
ATOM   3442  CA  TRP X1348      14.382 -16.704  28.043  0.00  0.00           C
ATOM   3443  HA  TRP X1348      14.765 -17.465  27.362  0.00  0.00           H
ATOM   3444  CB  TRP X1348      13.063 -16.042  27.538  0.00  0.00           C
ATOM   3445  HB2 TRP X1348      12.687 -15.401  28.336  0.00  0.00           H
ATOM   3446  HB3 TRP X1348      13.190 -15.410  26.659  0.00  0.00           H
ATOM   3447  CG  TRP X1348      11.871 -16.938  27.381  0.00  0.00           C
ATOM   3448  CD1 TRP X1348      11.751 -18.322  27.350  0.00  0.00           C
ATOM   3449  HD1 TRP X1348      12.633 -18.944  27.391  0.00  0.00           H
ATOM   3450  NE1 TRP X1348      10.491 -18.736  27.100  0.00  0.00           N
ATOM   3451  HE1 TRP X1348      10.235 -19.696  27.284  0.00  0.00           H
ATOM   3452  CE2 TRP X1348       9.659 -17.694  26.986  0.00  0.00           C
ATOM   3453  CZ2 TRP X1348       8.215 -17.715  26.838  0.00  0.00           C
ATOM   3454  HZ2 TRP X1348       7.731 -18.669  26.687  0.00  0.00           H
ATOM   3455  CH2 TRP X1348       7.606 -16.447  26.833  0.00  0.00           C
ATOM   3456  HH2 TRP X1348       6.565 -16.379  26.554  0.00  0.00           H
ATOM   3457  CZ3 TRP X1348       8.369 -15.304  27.029  0.00  0.00           C
ATOM   3458  HZ3 TRP X1348       7.872 -14.365  26.838  0.00  0.00           H
ATOM   3459  CE3 TRP X1348       9.788 -15.297  27.231  0.00  0.00           C
ATOM   3460  HE3 TRP X1348      10.403 -14.411  27.289  0.00  0.00           H
ATOM   3461  CD2 TRP X1348      10.477 -16.563  27.130  0.00  0.00           C
ATOM   3462  C   TRP X1348      15.547 -15.728  27.963  0.00  0.00           C
ATOM   3463  O   TRP X1348      15.930 -15.427  26.824  0.00  0.00           O
ATOM   3464  N   GLY X1349      15.948 -15.153  29.098  0.00  0.00           N
ATOM   3465  H   GLY X1349      15.675 -15.609  29.956  0.00  0.00           H
ATOM   3466  CA  GLY X1349      17.034 -14.219  29.279  0.00  0.00           C
ATOM   3467  HA2 GLY X1349      17.365 -13.712  28.372  0.00  0.00           H
ATOM   3468  HA3 GLY X1349      16.780 -13.540  30.093  0.00  0.00           H
ATOM   3469  C   GLY X1349      18.347 -14.946  29.679  0.00  0.00           C
ATOM   3470  O   GLY X1349      18.559 -16.066  29.209  0.00  0.00           O
ATOM   3471  N   PRO X1350      19.379 -14.227  30.318  0.00  0.00           N
ATOM   3472  CD  PRO X1350      20.678 -14.702  30.704  0.00  0.00           C
ATOM   3473  HD2 PRO X1350      21.395 -14.680  29.883  0.00  0.00           H
ATOM   3474  HD3 PRO X1350      20.622 -15.775  30.886  0.00  0.00           H
ATOM   3475  CG  PRO X1350      21.195 -13.994  31.932  0.00  0.00           C
ATOM   3476  HG2 PRO X1350      22.255 -13.798  31.768  0.00  0.00           H
ATOM   3477  HG3 PRO X1350      21.089 -14.579  32.845  0.00  0.00           H
ATOM   3478  CB  PRO X1350      20.300 -12.727  31.979  0.00  0.00           C
ATOM   3479  HB2 PRO X1350      20.910 -11.854  31.751  0.00  0.00           H
ATOM   3480  HB3 PRO X1350      19.905 -12.683  32.994  0.00  0.00           H
ATOM   3481  CA  PRO X1350      19.162 -12.933  30.939  0.00  0.00           C
ATOM   3482  HA  PRO X1350      18.238 -13.099  31.493  0.00  0.00           H
ATOM   3483  C   PRO X1350      18.954 -11.745  30.025  0.00  0.00           C
ATOM   3484  O   PRO X1350      19.091 -11.858  28.767  0.00  0.00           O
ATOM   3485  N   PHE X1351      18.479 -10.611  30.556  0.00  0.00           N
ATOM   3486  H   PHE X1351      18.660 -10.525  31.546  0.00  0.00           H
ATOM   3487  CA  PHE X1351      18.108  -9.383  29.772  0.00  0.00           C
ATOM   3488  HA  PHE X1351      18.423  -9.529  28.739  0.00  0.00           H
ATOM   3489  CB  PHE X1351      16.591  -9.168  29.822  0.00  0.00           C
ATOM   3490  HB2 PHE X1351      16.211  -9.081  30.841  0.00  0.00           H
ATOM   3491  HB3 PHE X1351      16.305  -8.241  29.325  0.00  0.00           H
ATOM   3492  CG  PHE X1351      15.671 -10.229  29.244  0.00  0.00           C
ATOM   3493  CD1 PHE X1351      15.669 -10.529  27.882  0.00  0.00           C
ATOM   3494  HD1 PHE X1351      16.259  -9.981  27.162  0.00  0.00           H
ATOM   3495  CE1 PHE X1351      14.799 -11.531  27.344  0.00  0.00           C
ATOM   3496  HE1 PHE X1351      14.736 -11.659  26.273  0.00  0.00           H
ATOM   3497  CZ  PHE X1351      13.971 -12.248  28.239  0.00  0.00           C
ATOM   3498  HZ  PHE X1351      13.321 -13.016  27.848  0.00  0.00           H
ATOM   3499  CE2 PHE X1351      14.113 -12.052  29.632  0.00  0.00           C
ATOM   3500  HE2 PHE X1351      13.670 -12.761  30.316  0.00  0.00           H
ATOM   3501  CD2 PHE X1351      14.916 -11.038  30.136  0.00  0.00           C
ATOM   3502  HD2 PHE X1351      15.079 -10.972  31.202  0.00  0.00           H
ATOM   3503  C   PHE X1351      18.885  -8.167  30.298  0.00  0.00           C
ATOM   3504  O   PHE X1351      19.087  -8.167  31.526  0.00  0.00           O
ATOM   3505  N   ASP X1352      19.226  -7.288  29.331  0.00  0.00           N
ATOM   3506  H   ASP X1352      18.945  -7.567  28.402  0.00  0.00           H
ATOM   3507  CA  ASP X1352      19.994  -6.018  29.379  0.00  0.00           C
ATOM   3508  HA  ASP X1352      20.441  -5.902  30.366  0.00  0.00           H
ATOM   3509  CB  ASP X1352      21.019  -5.997  28.275  0.00  0.00           C
ATOM   3510  HB2 ASP X1352      20.522  -6.085  27.309  0.00  0.00           H
ATOM   3511  HB3 ASP X1352      21.535  -5.038  28.228  0.00  0.00           H
ATOM   3512  CG  ASP X1352      22.056  -7.120  28.433  0.00  0.00           C
ATOM   3513  OD1 ASP X1352      22.353  -7.815  27.437  0.00  0.00           O
ATOM   3514  OD2 ASP X1352      22.462  -7.404  29.520  0.00  0.00           O
ATOM   3515  C   ASP X1352      19.027  -4.860  29.238  0.00  0.00           C
ATOM   3516  O   ASP X1352      19.261  -3.887  29.938  0.00  0.00           O
ATOM   3517  N   LEU X1353      18.013  -4.900  28.342  0.00  0.00           N
ATOM   3518  H   LEU X1353      17.802  -5.733  27.812  0.00  0.00           H
ATOM   3519  CA  LEU X1353      17.079  -3.818  28.041  0.00  0.00           C
ATOM   3520  HA  LEU X1353      17.152  -3.149  28.898  0.00  0.00           H
ATOM   3521  CB  LEU X1353      17.626  -3.095  26.747  0.00  0.00           C
ATOM   3522  HB2 LEU X1353      18.560  -2.612  27.034  0.00  0.00           H
ATOM   3523  HB3 LEU X1353      17.830  -3.816  25.955  0.00  0.00           H
ATOM   3524  CG  LEU X1353      16.654  -2.126  26.030  0.00  0.00           C
ATOM   3525  HG  LEU X1353      15.741  -2.699  25.863  0.00  0.00           H
ATOM   3526  CD1 LEU X1353      16.098  -0.908  26.827  0.00  0.00           C
ATOM   3527 HD11 LEU X1353      15.521  -0.222  26.208  0.00  0.00           H
ATOM   3528 HD12 LEU X1353      15.445  -1.374  27.565  0.00  0.00           H
ATOM   3529 HD13 LEU X1353      16.951  -0.449  27.326  0.00  0.00           H
ATOM   3530  CD2 LEU X1353      17.182  -1.726  24.632  0.00  0.00           C
ATOM   3531 HD21 LEU X1353      18.139  -1.270  24.887  0.00  0.00           H
ATOM   3532 HD22 LEU X1353      17.416  -2.605  24.032  0.00  0.00           H
ATOM   3533 HD23 LEU X1353      16.527  -0.995  24.158  0.00  0.00           H
ATOM   3534  C   LEU X1353      15.640  -4.346  28.125  0.00  0.00           C
ATOM   3535  O   LEU X1353      15.320  -5.390  27.578  0.00  0.00           O
ATOM   3536  N   VAL X1354      14.768  -3.653  28.847  0.00  0.00           N
ATOM   3537  H   VAL X1354      15.174  -2.843  29.293  0.00  0.00           H
ATOM   3538  CA  VAL X1354      13.296  -3.893  28.983  0.00  0.00           C
ATOM   3539  HA  VAL X1354      13.000  -4.723  28.341  0.00  0.00           H
ATOM   3540  CB  VAL X1354      12.983  -4.248  30.448  0.00  0.00           C
ATOM   3541  HB  VAL X1354      13.340  -3.483  31.137  0.00  0.00           H
ATOM   3542  CG1 VAL X1354      11.415  -4.433  30.511  0.00  0.00           C
ATOM   3543 HG11 VAL X1354      11.200  -4.733  31.537  0.00  0.00           H
ATOM   3544 HG12 VAL X1354      10.985  -3.472  30.232  0.00  0.00           H
ATOM   3545 HG13 VAL X1354      11.097  -5.285  29.911  0.00  0.00           H
ATOM   3546  CG2 VAL X1354      13.591  -5.592  30.948  0.00  0.00           C
ATOM   3547 HG21 VAL X1354      14.667  -5.574  30.778  0.00  0.00           H
ATOM   3548 HG22 VAL X1354      13.399  -5.668  32.019  0.00  0.00           H
ATOM   3549 HG23 VAL X1354      13.111  -6.423  30.432  0.00  0.00           H
ATOM   3550  C   VAL X1354      12.503  -2.634  28.593  0.00  0.00           C
ATOM   3551  O   VAL X1354      12.465  -1.598  29.294  0.00  0.00           O
ATOM   3552  N   ILE X1355      11.923  -2.739  27.345  0.00  0.00           N
ATOM   3553  H   ILE X1355      11.859  -3.690  27.011  0.00  0.00           H
ATOM   3554  CA  ILE X1355      11.053  -1.655  26.873  0.00  0.00           C
ATOM   3555  HA  ILE X1355      11.339  -0.715  27.345  0.00  0.00           H
ATOM   3556  CB  ILE X1355      11.275  -1.546  25.321  0.00  0.00           C
ATOM   3557  HB  ILE X1355      10.656  -2.364  24.952  0.00  0.00           H
ATOM   3558  CG2 ILE X1355      10.545  -0.250  24.895  0.00  0.00           C
ATOM   3559 HG21 ILE X1355       9.497  -0.220  25.196  0.00  0.00           H
ATOM   3560 HG22 ILE X1355      11.084   0.603  25.305  0.00  0.00           H
ATOM   3561 HG23 ILE X1355      10.560  -0.255  23.805  0.00  0.00           H
ATOM   3562  CG1 ILE X1355      12.719  -1.652  24.810  0.00  0.00           C
ATOM   3563 HG12 ILE X1355      13.178  -0.791  25.296  0.00  0.00           H
ATOM   3564 HG13 ILE X1355      13.169  -2.580  25.162  0.00  0.00           H
ATOM   3565  CD1 ILE X1355      13.019  -1.562  23.371  0.00  0.00           C
ATOM   3566 HD11 ILE X1355      12.534  -2.332  22.772  0.00  0.00           H
ATOM   3567 HD12 ILE X1355      12.734  -0.584  22.983  0.00  0.00           H
ATOM   3568 HD13 ILE X1355      14.083  -1.609  23.137  0.00  0.00           H
ATOM   3569  C   ILE X1355       9.597  -1.800  27.272  0.00  0.00           C
ATOM   3570  O   ILE X1355       9.109  -2.933  27.063  0.00  0.00           O
ATOM   3571  N   GLY X1356       8.817  -0.820  27.715  0.00  0.00           N
ATOM   3572  H   GLY X1356       9.256   0.082  27.829  0.00  0.00           H
ATOM   3573  CA  GLY X1356       7.380  -0.896  27.894  0.00  0.00           C
ATOM   3574  HA2 GLY X1356       7.123  -1.931  27.667  0.00  0.00           H
ATOM   3575  HA3 GLY X1356       7.068  -0.712  28.922  0.00  0.00           H
ATOM   3576  C   GLY X1356       6.755   0.168  27.067  0.00  0.00           C
ATOM   3577  O   GLY X1356       6.754   1.364  27.450  0.00  0.00           O
ATOM   3578  N   GLY X1357       6.212  -0.142  25.915  0.00  0.00           N
ATOM   3579  H   GLY X1357       6.291  -1.119  25.674  0.00  0.00           H
ATOM   3580  CA  GLY X1357       5.349   0.692  25.099  0.00  0.00           C
ATOM   3581  HA2 GLY X1357       5.822   1.674  25.117  0.00  0.00           H
ATOM   3582  HA3 GLY X1357       5.412   0.174  24.142  0.00  0.00           H
ATOM   3583  C   GLY X1357       3.827   0.709  25.372  0.00  0.00           C
ATOM   3584  O   GLY X1357       3.029   0.840  24.409  0.00  0.00           O
ATOM   3585  N   SER X1358       3.425   0.336  26.625  0.00  0.00           N
ATOM   3586  H   SER X1358       4.165   0.299  27.311  0.00  0.00           H
ATOM   3587  CA  SER X1358       2.037   0.099  27.107  0.00  0.00           C
ATOM   3588  HA  SER X1358       1.690  -0.884  26.787  0.00  0.00           H
ATOM   3589  CB  SER X1358       1.998   0.125  28.613  0.00  0.00           C
ATOM   3590  HB2 SER X1358       2.401   1.055  29.014  0.00  0.00           H
ATOM   3591  HB3 SER X1358       0.985  -0.084  28.956  0.00  0.00           H
ATOM   3592  OG  SER X1358       2.928  -0.839  29.210  0.00  0.00           O
ATOM   3593  HG  SER X1358       2.319  -1.421  29.670  0.00  0.00           H
ATOM   3594  C   SER X1358       1.064   1.103  26.480  0.00  0.00           C
ATOM   3595  O   SER X1358       1.232   2.256  26.641  0.00  0.00           O
ATOM   3596  N   PRO X1359      -0.024   0.722  25.686  0.00  0.00           N
ATOM   3597  CD  PRO X1359      -0.253  -0.534  25.168  0.00  0.00           C
ATOM   3598  HD2 PRO X1359      -0.341  -1.349  25.886  0.00  0.00           H
ATOM   3599  HD3 PRO X1359       0.576  -0.796  24.510  0.00  0.00           H
ATOM   3600  CG  PRO X1359      -1.548  -0.477  24.284  0.00  0.00           C
ATOM   3601  HG2 PRO X1359      -2.400  -0.722  24.919  0.00  0.00           H
ATOM   3602  HG3 PRO X1359      -1.497  -1.125  23.410  0.00  0.00           H
ATOM   3603  CB  PRO X1359      -1.681   0.988  23.988  0.00  0.00           C
ATOM   3604  HB2 PRO X1359      -2.718   1.258  23.791  0.00  0.00           H
ATOM   3605  HB3 PRO X1359      -1.158   1.343  23.100  0.00  0.00           H
ATOM   3606  CA  PRO X1359      -1.004   1.702  25.207  0.00  0.00           C
ATOM   3607  HA  PRO X1359      -0.513   2.592  24.814  0.00  0.00           H
ATOM   3608  C   PRO X1359      -1.955   2.203  26.289  0.00  0.00           C
ATOM   3609  O   PRO X1359      -3.188   1.964  26.202  0.00  0.00           O
ATOM   3610  N   CYS X1360      -1.494   2.803  27.353  0.00  0.00           N
ATOM   3611  H   CYS X1360      -0.556   3.178  27.356  0.00  0.00           H
ATOM   3612  CA  CYS X1360      -2.389   3.259  28.453  0.00  0.00           C
ATOM   3613  HA  CYS X1360      -3.009   2.408  28.738  0.00  0.00           H
ATOM   3614  CB  CYS X1360      -1.539   3.510  29.778  0.00  0.00           C
ATOM   3615  HB2 CYS X1360      -0.957   4.428  29.704  0.00  0.00           H
ATOM   3616  HB3 CYS X1360      -2.302   3.620  30.549  0.00  0.00           H
ATOM   3617  SG  CYS X1360      -0.453   2.100  29.984  0.00  0.00           S
ATOM   3618  HG  CYS X1360      -1.323   1.144  30.322  0.00  0.00           H
ATOM   3619  C   CYS X1360      -3.371   4.445  28.234  0.00  0.00           C
ATOM   3620  O   CYS X1360      -3.507   5.442  28.919  0.00  0.00           O
ATOM   3621  N   ASN X1361      -3.969   4.456  27.061  0.00  0.00           N
ATOM   3622  H   ASN X1361      -4.006   3.591  26.541  0.00  0.00           H
ATOM   3623  CA  ASN X1361      -4.509   5.648  26.381  0.00  0.00           C
ATOM   3624  HA  ASN X1361      -3.712   6.372  26.210  0.00  0.00           H
ATOM   3625  CB  ASN X1361      -4.958   5.261  24.985  0.00  0.00           C
ATOM   3626  HB2 ASN X1361      -5.821   4.611  25.128  0.00  0.00           H
ATOM   3627  HB3 ASN X1361      -5.214   6.136  24.388  0.00  0.00           H
ATOM   3628  CG  ASN X1361      -3.851   4.565  24.170  0.00  0.00           C
ATOM   3629  OD1 ASN X1361      -4.074   3.520  23.528  0.00  0.00           O
ATOM   3630  ND2 ASN X1361      -2.640   5.115  24.129  0.00  0.00           N
ATOM   3631 HD21 ASN X1361      -2.017   4.549  23.570  0.00  0.00           H
ATOM   3632 HD22 ASN X1361      -2.337   5.770  24.835  0.00  0.00           H
ATOM   3633  C   ASN X1361      -5.594   6.287  27.110  0.00  0.00           C
ATOM   3634  O   ASN X1361      -5.430   7.490  27.333  0.00  0.00           O
ATOM   3635  N   ASP X1362      -6.456   5.484  27.771  0.00  0.00           N
ATOM   3636  H   ASP X1362      -6.348   4.480  27.802  0.00  0.00           H
ATOM   3637  CA  ASP X1362      -7.482   5.910  28.753  0.00  0.00           C
ATOM   3638  HA  ASP X1362      -8.149   6.485  28.111  0.00  0.00           H
ATOM   3639  CB  ASP X1362      -8.165   4.748  29.494  0.00  0.00           C
ATOM   3640  HB2 ASP X1362      -7.418   4.206  30.075  0.00  0.00           H
ATOM   3641  HB3 ASP X1362      -8.826   5.124  30.275  0.00  0.00           H
ATOM   3642  CG  ASP X1362      -8.880   3.661  28.609  0.00  0.00           C
ATOM   3643  OD1 ASP X1362      -9.770   4.077  27.897  0.00  0.00           O
ATOM   3644  OD2 ASP X1362      -8.548   2.472  28.675  0.00  0.00           O
ATOM   3645  C   ASP X1362      -6.956   6.899  29.778  0.00  0.00           C
ATOM   3646  O   ASP X1362      -7.789   7.689  30.282  0.00  0.00           O
ATOM   3647  N   LEU X1363      -5.653   7.057  30.088  0.00  0.00           N
ATOM   3648  H   LEU X1363      -4.988   6.459  29.618  0.00  0.00           H
ATOM   3649  CA  LEU X1363      -4.988   8.126  30.862  0.00  0.00           C
ATOM   3650  HA  LEU X1363      -5.555   8.208  31.789  0.00  0.00           H
ATOM   3651  CB  LEU X1363      -3.564   7.785  31.231  0.00  0.00           C
ATOM   3652  HB2 LEU X1363      -2.977   7.762  30.312  0.00  0.00           H
ATOM   3653  HB3 LEU X1363      -3.186   8.514  31.948  0.00  0.00           H
ATOM   3654  CG  LEU X1363      -3.380   6.511  31.985  0.00  0.00           C
ATOM   3655  HG  LEU X1363      -3.723   5.711  31.329  0.00  0.00           H
ATOM   3656  CD1 LEU X1363      -1.839   6.256  32.256  0.00  0.00           C
ATOM   3657 HD11 LEU X1363      -1.613   7.043  32.975  0.00  0.00           H
ATOM   3658 HD12 LEU X1363      -1.777   5.242  32.650  0.00  0.00           H
ATOM   3659 HD13 LEU X1363      -1.374   6.308  31.271  0.00  0.00           H
ATOM   3660  CD2 LEU X1363      -4.165   6.403  33.275  0.00  0.00           C
ATOM   3661 HD21 LEU X1363      -5.235   6.475  33.082  0.00  0.00           H
ATOM   3662 HD22 LEU X1363      -3.859   5.413  33.612  0.00  0.00           H
ATOM   3663 HD23 LEU X1363      -3.745   7.133  33.967  0.00  0.00           H
ATOM   3664  C   LEU X1363      -4.994   9.530  30.240  0.00  0.00           C
ATOM   3665  O   LEU X1363      -4.638  10.458  30.932  0.00  0.00           O
ATOM   3666  N   SER X1364      -5.575   9.727  29.030  0.00  0.00           N
ATOM   3667  H   SER X1364      -5.794   8.934  28.443  0.00  0.00           H
ATOM   3668  CA  SER X1364      -5.710  11.029  28.366  0.00  0.00           C
ATOM   3669  HA  SER X1364      -4.724  11.495  28.371  0.00  0.00           H
ATOM   3670  CB  SER X1364      -6.317  10.780  27.015  0.00  0.00           C
ATOM   3671  HB2 SER X1364      -5.909   9.833  26.663  0.00  0.00           H
ATOM   3672  HB3 SER X1364      -7.400  10.670  27.079  0.00  0.00           H
ATOM   3673  OG  SER X1364      -6.021  11.870  26.180  0.00  0.00           O
ATOM   3674  HG  SER X1364      -5.137  11.766  25.821  0.00  0.00           H
ATOM   3675  C   SER X1364      -6.553  11.972  29.111  0.00  0.00           C
ATOM   3676  O   SER X1364      -7.737  11.658  29.460  0.00  0.00           O
ATOM   3677  N   ILE X1365      -6.143  13.182  29.201  0.00  0.00           N
ATOM   3678  H   ILE X1365      -5.263  13.534  28.853  0.00  0.00           H
ATOM   3679  CA  ILE X1365      -6.911  14.307  29.848  0.00  0.00           C
ATOM   3680  HA  ILE X1365      -7.173  13.951  30.844  0.00  0.00           H
ATOM   3681  CB  ILE X1365      -6.152  15.638  29.813  0.00  0.00           C
ATOM   3682  HB  ILE X1365      -6.852  16.415  30.118  0.00  0.00           H
ATOM   3683  CG2 ILE X1365      -4.991  15.547  30.806  0.00  0.00           C
ATOM   3684 HG21 ILE X1365      -4.585  16.542  30.989  0.00  0.00           H
ATOM   3685 HG22 ILE X1365      -5.358  15.106  31.732  0.00  0.00           H
ATOM   3686 HG23 ILE X1365      -4.215  14.830  30.536  0.00  0.00           H
ATOM   3687  CG1 ILE X1365      -5.689  16.025  28.383  0.00  0.00           C
ATOM   3688 HG12 ILE X1365      -5.008  15.250  28.029  0.00  0.00           H
ATOM   3689 HG13 ILE X1365      -6.544  16.103  27.711  0.00  0.00           H
ATOM   3690  CD1 ILE X1365      -4.840  17.316  28.174  0.00  0.00           C
ATOM   3691 HD11 ILE X1365      -4.787  17.553  27.112  0.00  0.00           H
ATOM   3692 HD12 ILE X1365      -5.348  18.142  28.673  0.00  0.00           H
ATOM   3693 HD13 ILE X1365      -3.834  17.342  28.593  0.00  0.00           H
ATOM   3694  C   ILE X1365      -8.213  14.548  29.187  0.00  0.00           C
ATOM   3695  O   ILE X1365      -9.092  15.162  29.815  0.00  0.00           O
ATOM   3696  N   VAL X1366      -8.361  14.164  27.938  0.00  0.00           N
ATOM   3697  H   VAL X1366      -7.561  13.696  27.536  0.00  0.00           H
ATOM   3698  CA  VAL X1366      -9.621  14.151  27.169  0.00  0.00           C
ATOM   3699  HA  VAL X1366     -10.249  14.964  27.535  0.00  0.00           H
ATOM   3700  CB  VAL X1366      -9.469  14.429  25.614  0.00  0.00           C
ATOM   3701  HB  VAL X1366     -10.466  14.676  25.247  0.00  0.00           H
ATOM   3702  CG1 VAL X1366      -8.599  15.653  25.288  0.00  0.00           C
ATOM   3703 HG11 VAL X1366      -8.871  16.486  25.936  0.00  0.00           H
ATOM   3704 HG12 VAL X1366      -7.526  15.502  25.408  0.00  0.00           H
ATOM   3705 HG13 VAL X1366      -8.774  15.855  24.232  0.00  0.00           H
ATOM   3706  CG2 VAL X1366      -8.928  13.306  24.767  0.00  0.00           C
ATOM   3707 HG21 VAL X1366      -9.050  13.487  23.699  0.00  0.00           H
ATOM   3708 HG22 VAL X1366      -7.871  13.176  24.998  0.00  0.00           H
ATOM   3709 HG23 VAL X1366      -9.518  12.474  25.151  0.00  0.00           H
ATOM   3710  C   VAL X1366     -10.592  12.992  27.439  0.00  0.00           C
ATOM   3711  O   VAL X1366     -11.701  12.970  27.016  0.00  0.00           O
ATOM   3712  N   ASN X1367     -10.281  12.069  28.408  0.00  0.00           N
ATOM   3713  H   ASN X1367      -9.339  12.014  28.768  0.00  0.00           H
ATOM   3714  CA  ASN X1367     -11.272  11.108  28.893  0.00  0.00           C
ATOM   3715  HA  ASN X1367     -11.850  10.622  28.108  0.00  0.00           H
ATOM   3716  CB  ASN X1367     -10.542   9.872  29.505  0.00  0.00           C
ATOM   3717  HB2 ASN X1367      -9.903   9.357  28.787  0.00  0.00           H
ATOM   3718  HB3 ASN X1367      -9.930  10.165  30.358  0.00  0.00           H
ATOM   3719  CG  ASN X1367     -11.330   8.819  30.203  0.00  0.00           C
ATOM   3720  OD1 ASN X1367     -12.537   8.938  30.383  0.00  0.00           O
ATOM   3721  ND2 ASN X1367     -10.771   7.670  30.482  0.00  0.00           N
ATOM   3722 HD21 ASN X1367     -11.448   6.985  30.787  0.00  0.00           H
ATOM   3723 HD22 ASN X1367      -9.766   7.693  30.385  0.00  0.00           H
ATOM   3724  C   ASN X1367     -12.277  11.711  29.960  0.00  0.00           C
ATOM   3725  O   ASN X1367     -11.854  12.027  31.055  0.00  0.00           O
ATOM   3726  N   PRO X1368     -13.581  11.911  29.671  0.00  0.00           N
ATOM   3727  CD  PRO X1368     -14.251  11.509  28.392  0.00  0.00           C
ATOM   3728  HD2 PRO X1368     -14.011  10.451  28.281  0.00  0.00           H
ATOM   3729  HD3 PRO X1368     -14.026  12.246  27.621  0.00  0.00           H
ATOM   3730  CG  PRO X1368     -15.738  11.486  28.825  0.00  0.00           C
ATOM   3731  HG2 PRO X1368     -15.982  10.523  29.274  0.00  0.00           H
ATOM   3732  HG3 PRO X1368     -16.387  11.661  27.967  0.00  0.00           H
ATOM   3733  CB  PRO X1368     -15.861  12.696  29.871  0.00  0.00           C
ATOM   3734  HB2 PRO X1368     -16.670  12.540  30.584  0.00  0.00           H
ATOM   3735  HB3 PRO X1368     -15.965  13.608  29.282  0.00  0.00           H
ATOM   3736  CA  PRO X1368     -14.561  12.515  30.611  0.00  0.00           C
ATOM   3737  HA  PRO X1368     -14.225  13.547  30.709  0.00  0.00           H
ATOM   3738  C   PRO X1368     -14.667  11.755  31.894  0.00  0.00           C
ATOM   3739  O   PRO X1368     -15.174  12.411  32.838  0.00  0.00           O
ATOM   3740  N   ALA X1369     -14.223  10.512  32.091  0.00  0.00           N
ATOM   3741  H   ALA X1369     -13.907  10.093  31.228  0.00  0.00           H
ATOM   3742  CA  ALA X1369     -14.388   9.778  33.370  0.00  0.00           C
ATOM   3743  HA  ALA X1369     -15.256  10.159  33.909  0.00  0.00           H
ATOM   3744  CB  ALA X1369     -14.773   8.307  32.924  0.00  0.00           C
ATOM   3745  HB1 ALA X1369     -15.173   7.777  33.788  0.00  0.00           H
ATOM   3746  HB2 ALA X1369     -15.505   8.359  32.118  0.00  0.00           H
ATOM   3747  HB3 ALA X1369     -13.947   7.647  32.660  0.00  0.00           H
ATOM   3748  C   ALA X1369     -13.101   9.825  34.251  0.00  0.00           C
ATOM   3749  O   ALA X1369     -13.222   9.615  35.462  0.00  0.00           O
ATOM   3750  N   ARG X1370     -11.935  10.177  33.612  0.00  0.00           N
ATOM   3751  H   ARG X1370     -11.974  10.593  32.693  0.00  0.00           H
ATOM   3752  CA  ARG X1370     -10.556  10.314  34.308  0.00  0.00           C
ATOM   3753  HA  ARG X1370      -9.765  10.230  33.563  0.00  0.00           H
ATOM   3754  CB  ARG X1370     -10.399  11.738  34.958  0.00  0.00           C
ATOM   3755  HB2 ARG X1370     -11.217  11.870  35.666  0.00  0.00           H
ATOM   3756  HB3 ARG X1370      -9.445  11.836  35.476  0.00  0.00           H
ATOM   3757  CG  ARG X1370     -10.562  12.906  34.021  0.00  0.00           C
ATOM   3758  HG2 ARG X1370     -11.565  13.072  33.628  0.00  0.00           H
ATOM   3759  HG3 ARG X1370     -10.544  13.775  34.679  0.00  0.00           H
ATOM   3760  CD  ARG X1370      -9.514  13.221  32.920  0.00  0.00           C
ATOM   3761  HD2 ARG X1370      -9.537  12.302  32.334  0.00  0.00           H
ATOM   3762  HD3 ARG X1370      -9.810  14.043  32.269  0.00  0.00           H
ATOM   3763  NE  ARG X1370      -8.217  13.382  33.529  0.00  0.00           N
ATOM   3764  HE  ARG X1370      -7.892  12.607  34.089  0.00  0.00           H
ATOM   3765  CZ  ARG X1370      -7.588  14.504  33.660  0.00  0.00           C
ATOM   3766  NH1 ARG X1370      -7.963  15.700  33.336  0.00  0.00           N
ATOM   3767 HH11 ARG X1370      -8.873  15.880  32.935  0.00  0.00           H
ATOM   3768 HH12 ARG X1370      -7.344  16.386  33.744  0.00  0.00           H
ATOM   3769  NH2 ARG X1370      -6.440  14.377  34.294  0.00  0.00           N
ATOM   3770 HH21 ARG X1370      -6.206  13.459  34.645  0.00  0.00           H
ATOM   3771 HH22 ARG X1370      -6.014  15.205  34.684  0.00  0.00           H
ATOM   3772  C   ARG X1370     -10.331   9.195  35.375  0.00  0.00           C
ATOM   3773  O   ARG X1370     -10.004   9.508  36.538  0.00  0.00           O
ATOM   3774  N   LYS X1371     -10.536   7.950  34.983  0.00  0.00           N
ATOM   3775  H   LYS X1371     -10.548   7.781  33.987  0.00  0.00           H
ATOM   3776  CA  LYS X1371     -10.594   6.696  35.800  0.00  0.00           C
ATOM   3777  HA  LYS X1371     -11.255   6.955  36.627  0.00  0.00           H
ATOM   3778  CB  LYS X1371     -11.228   5.525  35.002  0.00  0.00           C
ATOM   3779  HB2 LYS X1371     -10.738   5.404  34.036  0.00  0.00           H
ATOM   3780  HB3 LYS X1371     -11.191   4.563  35.514  0.00  0.00           H
ATOM   3781  CG  LYS X1371     -12.628   5.911  34.639  0.00  0.00           C
ATOM   3782  HG2 LYS X1371     -12.560   6.779  33.984  0.00  0.00           H
ATOM   3783  HG3 LYS X1371     -13.079   5.049  34.148  0.00  0.00           H
ATOM   3784  CD  LYS X1371     -13.638   6.023  35.779  0.00  0.00           C
ATOM   3785  HD2 LYS X1371     -13.339   6.936  36.294  0.00  0.00           H
ATOM   3786  HD3 LYS X1371     -14.658   6.110  35.404  0.00  0.00           H
ATOM   3787  CE  LYS X1371     -13.628   4.884  36.799  0.00  0.00           C
ATOM   3788  HE2 LYS X1371     -13.740   3.915  36.314  0.00  0.00           H
ATOM   3789  HE3 LYS X1371     -12.658   4.777  37.284  0.00  0.00           H
ATOM   3790  NZ  LYS X1371     -14.637   5.037  37.882  0.00  0.00           N
ATOM   3791  HZ1 LYS X1371     -15.598   5.031  37.570  0.00  0.00           H
ATOM   3792  HZ2 LYS X1371     -14.471   4.268  38.516  0.00  0.00           H
ATOM   3793  HZ3 LYS X1371     -14.445   5.844  38.459  0.00  0.00           H
ATOM   3794  C   LYS X1371      -9.235   6.247  36.395  0.00  0.00           C
ATOM   3795  O   LYS X1371      -9.268   5.655  37.480  0.00  0.00           O
ATOM   3796  N   GLY X1372      -8.102   6.617  35.820  0.00  0.00           N
ATOM   3797  H   GLY X1372      -8.181   6.919  34.860  0.00  0.00           H
ATOM   3798  CA  GLY X1372      -6.787   6.599  36.463  0.00  0.00           C
ATOM   3799  HA2 GLY X1372      -6.235   7.438  36.038  0.00  0.00           H
ATOM   3800  HA3 GLY X1372      -6.989   6.698  37.529  0.00  0.00           H
ATOM   3801  C   GLY X1372      -5.988   5.341  36.126  0.00  0.00           C
ATOM   3802  O   GLY X1372      -6.458   4.401  35.504  0.00  0.00           O
ATOM   3803  N   LEU X1373      -4.761   5.205  36.677  0.00  0.00           N
ATOM   3804  H   LEU X1373      -4.514   5.924  37.342  0.00  0.00           H
ATOM   3805  CA  LEU X1373      -3.909   4.020  36.467  0.00  0.00           C
ATOM   3806  HA  LEU X1373      -3.685   4.032  35.400  0.00  0.00           H
ATOM   3807  CB  LEU X1373      -2.620   4.195  37.305  0.00  0.00           C
ATOM   3808  HB2 LEU X1373      -2.796   4.032  38.368  0.00  0.00           H
ATOM   3809  HB3 LEU X1373      -1.897   3.420  37.052  0.00  0.00           H
ATOM   3810  CG  LEU X1373      -1.802   5.430  36.874  0.00  0.00           C
ATOM   3811  HG  LEU X1373      -2.428   6.322  36.906  0.00  0.00           H
ATOM   3812  CD1 LEU X1373      -0.605   5.685  37.732  0.00  0.00           C
ATOM   3813 HD11 LEU X1373      -0.846   5.503  38.779  0.00  0.00           H
ATOM   3814 HD12 LEU X1373       0.284   5.103  37.489  0.00  0.00           H
ATOM   3815 HD13 LEU X1373      -0.409   6.747  37.589  0.00  0.00           H
ATOM   3816  CD2 LEU X1373      -1.208   5.276  35.458  0.00  0.00           C
ATOM   3817 HD21 LEU X1373      -1.996   5.092  34.728  0.00  0.00           H
ATOM   3818 HD22 LEU X1373      -0.643   6.172  35.202  0.00  0.00           H
ATOM   3819 HD23 LEU X1373      -0.515   4.436  35.419  0.00  0.00           H
ATOM   3820  C   LEU X1373      -4.589   2.673  36.771  0.00  0.00           C
ATOM   3821  O   LEU X1373      -4.519   1.691  36.020  0.00  0.00           O
ATOM   3822  N   TYR X1374      -5.157   2.631  37.942  0.00  0.00           N
ATOM   3823  H   TYR X1374      -5.042   3.473  38.486  0.00  0.00           H
ATOM   3824  CA  TYR X1374      -5.736   1.451  38.585  0.00  0.00           C
ATOM   3825  HA  TYR X1374      -4.970   0.687  38.454  0.00  0.00           H
ATOM   3826  CB  TYR X1374      -5.972   1.802  40.102  0.00  0.00           C
ATOM   3827  HB2 TYR X1374      -6.791   2.505  40.251  0.00  0.00           H
ATOM   3828  HB3 TYR X1374      -6.391   0.935  40.612  0.00  0.00           H
ATOM   3829  CG  TYR X1374      -4.750   2.325  40.876  0.00  0.00           C
ATOM   3830  CD1 TYR X1374      -3.746   1.380  41.112  0.00  0.00           C
ATOM   3831  HD1 TYR X1374      -3.869   0.319  40.953  0.00  0.00           H
ATOM   3832  CE1 TYR X1374      -2.500   1.876  41.540  0.00  0.00           C
ATOM   3833  HE1 TYR X1374      -1.669   1.196  41.662  0.00  0.00           H
ATOM   3834  CZ  TYR X1374      -2.326   3.250  41.645  0.00  0.00           C
ATOM   3835  OH  TYR X1374      -1.089   3.746  41.946  0.00  0.00           O
ATOM   3836  HH  TYR X1374      -0.979   4.687  41.793  0.00  0.00           H
ATOM   3837  CE2 TYR X1374      -3.352   4.239  41.405  0.00  0.00           C
ATOM   3838  HE2 TYR X1374      -3.148   5.262  41.683  0.00  0.00           H
ATOM   3839  CD2 TYR X1374      -4.587   3.736  40.938  0.00  0.00           C
ATOM   3840  HD2 TYR X1374      -5.410   4.394  40.702  0.00  0.00           H
ATOM   3841  C   TYR X1374      -7.136   0.985  37.953  0.00  0.00           C
ATOM   3842  O   TYR X1374      -7.781   0.135  38.535  0.00  0.00           O
ATOM   3843  N   GLU X1375      -7.473   1.584  36.790  0.00  0.00           N
ATOM   3844  H   GLU X1375      -6.777   2.221  36.430  0.00  0.00           H
ATOM   3845  CA  GLU X1375      -8.613   1.237  35.844  0.00  0.00           C
ATOM   3846  HA  GLU X1375      -8.955   0.252  36.165  0.00  0.00           H
ATOM   3847  CB  GLU X1375      -9.821   2.102  36.128  0.00  0.00           C
ATOM   3848  HB2 GLU X1375      -9.541   3.156  36.127  0.00  0.00           H
ATOM   3849  HB3 GLU X1375     -10.549   1.933  35.335  0.00  0.00           H
ATOM   3850  CG  GLU X1375     -10.565   1.989  37.471  0.00  0.00           C
ATOM   3851  HG2 GLU X1375      -9.864   1.995  38.306  0.00  0.00           H
ATOM   3852  HG3 GLU X1375     -11.038   2.965  37.570  0.00  0.00           H
ATOM   3853  CD  GLU X1375     -11.565   0.825  37.488  0.00  0.00           C
ATOM   3854  OE1 GLU X1375     -11.165  -0.368  37.411  0.00  0.00           O
ATOM   3855  OE2 GLU X1375     -12.761   1.155  37.650  0.00  0.00           O
ATOM   3856  C   GLU X1375      -8.272   1.140  34.312  0.00  0.00           C
ATOM   3857  O   GLU X1375      -7.413   1.873  33.817  0.00  0.00           O
ATOM   3858  N   GLY X1376      -8.874   0.246  33.605  0.00  0.00           N
ATOM   3859  H   GLY X1376      -9.515  -0.403  34.040  0.00  0.00           H
ATOM   3860  CA  GLY X1376      -8.777   0.169  32.175  0.00  0.00           C
ATOM   3861  HA2 GLY X1376      -9.407  -0.668  31.873  0.00  0.00           H
ATOM   3862  HA3 GLY X1376      -9.144   1.085  31.712  0.00  0.00           H
ATOM   3863  C   GLY X1376      -7.371  -0.082  31.606  0.00  0.00           C
ATOM   3864  O   GLY X1376      -6.664  -0.907  32.137  0.00  0.00           O
ATOM   3865  N   THR X1377      -7.067   0.600  30.466  0.00  0.00           N
ATOM   3866  H   THR X1377      -7.723   1.262  30.076  0.00  0.00           H
ATOM   3867  CA  THR X1377      -5.702   0.423  29.911  0.00  0.00           C
ATOM   3868  HA  THR X1377      -5.402  -0.624  29.944  0.00  0.00           H
ATOM   3869  CB  THR X1377      -5.572   0.732  28.370  0.00  0.00           C
ATOM   3870  HB  THR X1377      -4.539   0.525  28.091  0.00  0.00           H
ATOM   3871  CG2 THR X1377      -6.396  -0.307  27.608  0.00  0.00           C
ATOM   3872 HG21 THR X1377      -7.454  -0.235  27.861  0.00  0.00           H
ATOM   3873 HG22 THR X1377      -6.178  -0.240  26.542  0.00  0.00           H
ATOM   3874 HG23 THR X1377      -6.089  -1.303  27.926  0.00  0.00           H
ATOM   3875  OG1 THR X1377      -5.945   2.071  28.222  0.00  0.00           O
ATOM   3876  HG1 THR X1377      -6.864   2.147  28.489  0.00  0.00           H
ATOM   3877  C   THR X1377      -4.627   1.161  30.671  0.00  0.00           C
ATOM   3878  O   THR X1377      -3.431   0.925  30.465  0.00  0.00           O
ATOM   3879  N   GLY X1378      -4.961   1.862  31.827  0.00  0.00           N
ATOM   3880  H   GLY X1378      -5.880   1.688  32.209  0.00  0.00           H
ATOM   3881  CA  GLY X1378      -4.004   2.373  32.765  0.00  0.00           C
ATOM   3882  HA2 GLY X1378      -3.460   3.122  32.189  0.00  0.00           H
ATOM   3883  HA3 GLY X1378      -4.515   2.834  33.610  0.00  0.00           H
ATOM   3884  C   GLY X1378      -3.088   1.333  33.382  0.00  0.00           C
ATOM   3885  O   GLY X1378      -1.889   1.477  33.523  0.00  0.00           O
ATOM   3886  N   ARG X1379      -3.679   0.146  33.595  0.00  0.00           N
ATOM   3887  H   ARG X1379      -4.683   0.167  33.491  0.00  0.00           H
ATOM   3888  CA  ARG X1379      -3.029  -1.041  34.217  0.00  0.00           C
ATOM   3889  HA  ARG X1379      -2.421  -0.709  35.059  0.00  0.00           H
ATOM   3890  CB  ARG X1379      -4.063  -2.096  34.754  0.00  0.00           C
ATOM   3891  HB2 ARG X1379      -4.617  -2.579  33.949  0.00  0.00           H
ATOM   3892  HB3 ARG X1379      -3.461  -2.876  35.221  0.00  0.00           H
ATOM   3893  CG  ARG X1379      -4.995  -1.657  35.810  0.00  0.00           C
ATOM   3894  HG2 ARG X1379      -4.497  -1.360  36.733  0.00  0.00           H
ATOM   3895  HG3 ARG X1379      -5.564  -0.830  35.387  0.00  0.00           H
ATOM   3896  CD  ARG X1379      -5.946  -2.833  36.091  0.00  0.00           C
ATOM   3897  HD2 ARG X1379      -6.468  -3.018  35.152  0.00  0.00           H
ATOM   3898  HD3 ARG X1379      -5.258  -3.591  36.465  0.00  0.00           H
ATOM   3899  NE  ARG X1379      -6.964  -2.444  37.090  0.00  0.00           N
ATOM   3900  HE  ARG X1379      -7.228  -1.484  37.261  0.00  0.00           H
ATOM   3901  CZ  ARG X1379      -7.646  -3.245  37.890  0.00  0.00           C
ATOM   3902  NH1 ARG X1379      -7.549  -4.550  37.678  0.00  0.00           N
ATOM   3903 HH11 ARG X1379      -7.126  -4.827  36.804  0.00  0.00           H
ATOM   3904 HH12 ARG X1379      -8.283  -5.087  38.119  0.00  0.00           H
ATOM   3905  NH2 ARG X1379      -8.288  -2.752  38.928  0.00  0.00           N
ATOM   3906 HH21 ARG X1379      -8.208  -1.798  39.252  0.00  0.00           H
ATOM   3907 HH22 ARG X1379      -8.919  -3.361  39.430  0.00  0.00           H
ATOM   3908  C   ARG X1379      -2.013  -1.673  33.264  0.00  0.00           C
ATOM   3909  O   ARG X1379      -1.163  -2.322  33.764  0.00  0.00           O
ATOM   3910  N   LEU X1380      -2.021  -1.437  31.968  0.00  0.00           N
ATOM   3911  H   LEU X1380      -2.752  -0.860  31.576  0.00  0.00           H
ATOM   3912  CA  LEU X1380      -1.000  -1.937  31.044  0.00  0.00           C
ATOM   3913  HA  LEU X1380      -1.020  -3.021  31.153  0.00  0.00           H
ATOM   3914  CB  LEU X1380      -1.377  -1.627  29.612  0.00  0.00           C
ATOM   3915  HB2 LEU X1380      -1.379  -0.543  29.498  0.00  0.00           H
ATOM   3916  HB3 LEU X1380      -0.641  -2.037  28.921  0.00  0.00           H
ATOM   3917  CG  LEU X1380      -2.779  -2.034  29.046  0.00  0.00           C
ATOM   3918  HG  LEU X1380      -3.519  -1.482  29.626  0.00  0.00           H
ATOM   3919  CD1 LEU X1380      -2.804  -1.545  27.627  0.00  0.00           C
ATOM   3920 HD11 LEU X1380      -2.351  -2.252  26.932  0.00  0.00           H
ATOM   3921 HD12 LEU X1380      -3.836  -1.617  27.283  0.00  0.00           H
ATOM   3922 HD13 LEU X1380      -2.474  -0.507  27.574  0.00  0.00           H
ATOM   3923  CD2 LEU X1380      -3.073  -3.485  29.070  0.00  0.00           C
ATOM   3924 HD21 LEU X1380      -4.016  -3.684  28.561  0.00  0.00           H
ATOM   3925 HD22 LEU X1380      -2.258  -4.116  28.714  0.00  0.00           H
ATOM   3926 HD23 LEU X1380      -3.409  -3.753  30.071  0.00  0.00           H
ATOM   3927  C   LEU X1380       0.415  -1.428  31.409  0.00  0.00           C
ATOM   3928  O   LEU X1380       1.328  -2.146  30.964  0.00  0.00           O
ATOM   3929  N   PHE X1381       0.629  -0.304  32.109  0.00  0.00           N
ATOM   3930  H   PHE X1381      -0.227   0.163  32.371  0.00  0.00           H
ATOM   3931  CA  PHE X1381       1.872   0.158  32.755  0.00  0.00           C
ATOM   3932  HA  PHE X1381       2.722   0.035  32.084  0.00  0.00           H
ATOM   3933  CB  PHE X1381       1.729   1.618  33.281  0.00  0.00           C
ATOM   3934  HB2 PHE X1381       1.759   2.297  32.429  0.00  0.00           H
ATOM   3935  HB3 PHE X1381       0.768   1.712  33.786  0.00  0.00           H
ATOM   3936  CG  PHE X1381       2.925   1.983  34.153  0.00  0.00           C
ATOM   3937  CD1 PHE X1381       4.226   2.121  33.650  0.00  0.00           C
ATOM   3938  HD1 PHE X1381       4.450   2.006  32.600  0.00  0.00           H
ATOM   3939  CE1 PHE X1381       5.274   2.442  34.535  0.00  0.00           C
ATOM   3940  HE1 PHE X1381       6.227   2.710  34.104  0.00  0.00           H
ATOM   3941  CZ  PHE X1381       5.066   2.653  35.948  0.00  0.00           C
ATOM   3942  HZ  PHE X1381       5.919   2.834  36.585  0.00  0.00           H
ATOM   3943  CE2 PHE X1381       3.725   2.538  36.398  0.00  0.00           C
ATOM   3944  HE2 PHE X1381       3.409   2.800  37.397  0.00  0.00           H
ATOM   3945  CD2 PHE X1381       2.683   2.260  35.490  0.00  0.00           C
ATOM   3946  HD2 PHE X1381       1.682   2.208  35.893  0.00  0.00           H
ATOM   3947  C   PHE X1381       2.278  -0.747  33.943  0.00  0.00           C
ATOM   3948  O   PHE X1381       3.444  -1.027  34.247  0.00  0.00           O
ATOM   3949  N   PHE X1382       1.289  -1.166  34.804  0.00  0.00           N
ATOM   3950  H   PHE X1382       0.369  -0.964  34.438  0.00  0.00           H
ATOM   3951  CA  PHE X1382       1.465  -2.161  35.785  0.00  0.00           C
ATOM   3952  HA  PHE X1382       2.347  -1.917  36.377  0.00  0.00           H
ATOM   3953  CB  PHE X1382       0.306  -2.187  36.760  0.00  0.00           C
ATOM   3954  HB2 PHE X1382      -0.569  -2.626  36.281  0.00  0.00           H
ATOM   3955  HB3 PHE X1382       0.481  -2.935  37.535  0.00  0.00           H
ATOM   3956  CG  PHE X1382      -0.033  -0.892  37.488  0.00  0.00           C
ATOM   3957  CD1 PHE X1382       0.969  -0.164  38.085  0.00  0.00           C
ATOM   3958  HD1 PHE X1382       2.006  -0.463  38.034  0.00  0.00           H
ATOM   3959  CE1 PHE X1382       0.594   1.043  38.724  0.00  0.00           C
ATOM   3960  HE1 PHE X1382       1.373   1.606  39.216  0.00  0.00           H
ATOM   3961  CZ  PHE X1382      -0.773   1.433  38.753  0.00  0.00           C
ATOM   3962  HZ  PHE X1382      -1.043   2.370  39.217  0.00  0.00           H
ATOM   3963  CE2 PHE X1382      -1.763   0.559  38.334  0.00  0.00           C
ATOM   3964  HE2 PHE X1382      -2.804   0.811  38.478  0.00  0.00           H
ATOM   3965  CD2 PHE X1382      -1.377  -0.617  37.656  0.00  0.00           C
ATOM   3966  HD2 PHE X1382      -2.157  -1.202  37.193  0.00  0.00           H
ATOM   3967  C   PHE X1382       1.982  -3.563  35.344  0.00  0.00           C
ATOM   3968  O   PHE X1382       2.844  -4.123  35.975  0.00  0.00           O
ATOM   3969  N   GLU X1383       1.571  -3.928  34.154  0.00  0.00           N
ATOM   3970  H   GLU X1383       1.021  -3.284  33.605  0.00  0.00           H
ATOM   3971  CA  GLU X1383       1.988  -5.191  33.553  0.00  0.00           C
ATOM   3972  HA  GLU X1383       1.924  -6.026  34.251  0.00  0.00           H
ATOM   3973  CB  GLU X1383       1.282  -5.557  32.272  0.00  0.00           C
ATOM   3974  HB2 GLU X1383       1.523  -4.711  31.629  0.00  0.00           H
ATOM   3975  HB3 GLU X1383       1.762  -6.435  31.839  0.00  0.00           H
ATOM   3976  CG  GLU X1383      -0.211  -5.641  32.391  0.00  0.00           C
ATOM   3977  HG2 GLU X1383      -0.491  -4.612  32.618  0.00  0.00           H
ATOM   3978  HG3 GLU X1383      -0.705  -5.964  31.475  0.00  0.00           H
ATOM   3979  CD  GLU X1383      -0.559  -6.760  33.418  0.00  0.00           C
ATOM   3980  OE1 GLU X1383       0.234  -7.671  33.724  0.00  0.00           O
ATOM   3981  OE2 GLU X1383      -1.739  -6.822  33.788  0.00  0.00           O
ATOM   3982  C   GLU X1383       3.432  -5.105  33.091  0.00  0.00           C
ATOM   3983  O   GLU X1383       4.278  -6.000  33.432  0.00  0.00           O
ATOM   3984  N   PHE X1384       3.740  -3.986  32.446  0.00  0.00           N
ATOM   3985  H   PHE X1384       3.110  -3.205  32.331  0.00  0.00           H
ATOM   3986  CA  PHE X1384       5.172  -3.700  32.161  0.00  0.00           C
ATOM   3987  HA  PHE X1384       5.514  -4.558  31.582  0.00  0.00           H
ATOM   3988  CB  PHE X1384       5.358  -2.465  31.268  0.00  0.00           C
ATOM   3989  HB2 PHE X1384       5.344  -2.777  30.224  0.00  0.00           H
ATOM   3990  HB3 PHE X1384       4.489  -1.815  31.164  0.00  0.00           H
ATOM   3991  CG  PHE X1384       6.618  -1.695  31.467  0.00  0.00           C
ATOM   3992  CD1 PHE X1384       6.529  -0.652  32.391  0.00  0.00           C
ATOM   3993  HD1 PHE X1384       5.634  -0.445  32.959  0.00  0.00           H
ATOM   3994  CE1 PHE X1384       7.614   0.260  32.523  0.00  0.00           C
ATOM   3995  HE1 PHE X1384       7.412   1.147  33.105  0.00  0.00           H
ATOM   3996  CZ  PHE X1384       8.855   0.101  31.859  0.00  0.00           C
ATOM   3997  HZ  PHE X1384       9.690   0.780  31.956  0.00  0.00           H
ATOM   3998  CE2 PHE X1384       8.986  -0.960  30.963  0.00  0.00           C
ATOM   3999  HE2 PHE X1384       9.913  -1.198  30.463  0.00  0.00           H
ATOM   4000  CD2 PHE X1384       7.893  -1.875  30.858  0.00  0.00           C
ATOM   4001  HD2 PHE X1384       7.997  -2.740  30.220  0.00  0.00           H
ATOM   4002  C   PHE X1384       5.980  -3.640  33.486  0.00  0.00           C
ATOM   4003  O   PHE X1384       7.037  -4.212  33.516  0.00  0.00           O
ATOM   4004  N   TYR X1385       5.454  -3.041  34.579  0.00  0.00           N
ATOM   4005  H   TYR X1385       4.518  -2.669  34.507  0.00  0.00           H
ATOM   4006  CA  TYR X1385       6.301  -2.842  35.775  0.00  0.00           C
ATOM   4007  HA  TYR X1385       7.087  -2.137  35.505  0.00  0.00           H
ATOM   4008  CB  TYR X1385       5.404  -2.125  36.876  0.00  0.00           C
ATOM   4009  HB2 TYR X1385       5.090  -1.139  36.534  0.00  0.00           H
ATOM   4010  HB3 TYR X1385       4.509  -2.683  37.150  0.00  0.00           H
ATOM   4011  CG  TYR X1385       6.228  -1.931  38.159  0.00  0.00           C
ATOM   4012  CD1 TYR X1385       7.395  -1.040  38.102  0.00  0.00           C
ATOM   4013  HD1 TYR X1385       7.724  -0.575  37.185  0.00  0.00           H
ATOM   4014  CE1 TYR X1385       8.110  -0.765  39.236  0.00  0.00           C
ATOM   4015  HE1 TYR X1385       8.948  -0.086  39.297  0.00  0.00           H
ATOM   4016  CZ  TYR X1385       7.758  -1.520  40.430  0.00  0.00           C
ATOM   4017  OH  TYR X1385       8.586  -1.404  41.535  0.00  0.00           O
ATOM   4018  HH  TYR X1385       9.341  -0.834  41.370  0.00  0.00           H
ATOM   4019  CE2 TYR X1385       6.742  -2.495  40.511  0.00  0.00           C
ATOM   4020  HE2 TYR X1385       6.649  -3.163  41.354  0.00  0.00           H
ATOM   4021  CD2 TYR X1385       5.902  -2.658  39.362  0.00  0.00           C
ATOM   4022  HD2 TYR X1385       5.117  -3.399  39.330  0.00  0.00           H
ATOM   4023  C   TYR X1385       6.794  -4.165  36.445  0.00  0.00           C
ATOM   4024  O   TYR X1385       7.895  -4.213  36.935  0.00  0.00           O
ATOM   4025  N   ARG X1386       5.870  -5.161  36.418  0.00  0.00           N
ATOM   4026  H   ARG X1386       4.931  -4.904  36.150  0.00  0.00           H
ATOM   4027  CA  ARG X1386       6.161  -6.420  36.900  0.00  0.00           C
ATOM   4028  HA  ARG X1386       6.525  -6.320  37.923  0.00  0.00           H
ATOM   4029  CB  ARG X1386       4.836  -7.117  36.764  0.00  0.00           C
ATOM   4030  HB2 ARG X1386       4.030  -6.787  37.421  0.00  0.00           H
ATOM   4031  HB3 ARG X1386       4.405  -6.915  35.783  0.00  0.00           H
ATOM   4032  CG  ARG X1386       4.815  -8.673  36.876  0.00  0.00           C
ATOM   4033  HG2 ARG X1386       5.477  -9.143  36.148  0.00  0.00           H
ATOM   4034  HG3 ARG X1386       5.215  -8.941  37.853  0.00  0.00           H
ATOM   4035  CD  ARG X1386       3.429  -9.211  36.793  0.00  0.00           C
ATOM   4036  HD2 ARG X1386       3.360 -10.290  36.927  0.00  0.00           H
ATOM   4037  HD3 ARG X1386       2.775  -8.804  37.565  0.00  0.00           H
ATOM   4038  NE  ARG X1386       2.834  -8.895  35.428  0.00  0.00           N
ATOM   4039  HE  ARG X1386       2.180  -8.126  35.384  0.00  0.00           H
ATOM   4040  CZ  ARG X1386       2.997  -9.639  34.374  0.00  0.00           C
ATOM   4041  NH1 ARG X1386       3.667 -10.752  34.352  0.00  0.00           N
ATOM   4042 HH11 ARG X1386       4.183 -11.155  35.121  0.00  0.00           H
ATOM   4043 HH12 ARG X1386       3.725 -11.313  33.514  0.00  0.00           H
ATOM   4044  NH2 ARG X1386       2.382  -9.337  33.287  0.00  0.00           N
ATOM   4045 HH21 ARG X1386       1.652  -8.642  33.338  0.00  0.00           H
ATOM   4046 HH22 ARG X1386       2.349 -10.065  32.587  0.00  0.00           H
ATOM   4047  C   ARG X1386       7.309  -7.209  36.256  0.00  0.00           C
ATOM   4048  O   ARG X1386       8.231  -7.682  36.921  0.00  0.00           O
ATOM   4049  N   LEU X1387       7.253  -7.209  34.910  0.00  0.00           N
ATOM   4050  H   LEU X1387       6.534  -6.674  34.445  0.00  0.00           H
ATOM   4051  CA  LEU X1387       8.295  -7.891  34.093  0.00  0.00           C
ATOM   4052  HA  LEU X1387       8.415  -8.890  34.514  0.00  0.00           H
ATOM   4053  CB  LEU X1387       7.694  -7.982  32.662  0.00  0.00           C
ATOM   4054  HB2 LEU X1387       7.336  -6.995  32.372  0.00  0.00           H
ATOM   4055  HB3 LEU X1387       8.438  -8.244  31.910  0.00  0.00           H
ATOM   4056  CG  LEU X1387       6.453  -8.906  32.555  0.00  0.00           C
ATOM   4057  HG  LEU X1387       5.743  -8.669  33.348  0.00  0.00           H
ATOM   4058  CD1 LEU X1387       5.722  -8.802  31.270  0.00  0.00           C
ATOM   4059 HD11 LEU X1387       5.169  -7.865  31.189  0.00  0.00           H
ATOM   4060 HD12 LEU X1387       6.367  -8.706  30.396  0.00  0.00           H
ATOM   4061 HD13 LEU X1387       5.003  -9.619  31.216  0.00  0.00           H
ATOM   4062  CD2 LEU X1387       6.782 -10.386  32.739  0.00  0.00           C
ATOM   4063 HD21 LEU X1387       5.866 -10.971  32.825  0.00  0.00           H
ATOM   4064 HD22 LEU X1387       7.455 -10.844  32.014  0.00  0.00           H
ATOM   4065 HD23 LEU X1387       7.209 -10.513  33.734  0.00  0.00           H
ATOM   4066  C   LEU X1387       9.682  -7.161  34.130  0.00  0.00           C
ATOM   4067  O   LEU X1387      10.680  -7.790  34.083  0.00  0.00           O
ATOM   4068  N   LEU X1388       9.701  -5.827  34.338  0.00  0.00           N
ATOM   4069  H   LEU X1388       8.829  -5.327  34.441  0.00  0.00           H
ATOM   4070  CA  LEU X1388      10.925  -5.046  34.514  0.00  0.00           C
ATOM   4071  HA  LEU X1388      11.595  -5.233  33.675  0.00  0.00           H
ATOM   4072  CB  LEU X1388      10.492  -3.575  34.316  0.00  0.00           C
ATOM   4073  HB2 LEU X1388      10.308  -3.548  33.242  0.00  0.00           H
ATOM   4074  HB3 LEU X1388       9.536  -3.323  34.776  0.00  0.00           H
ATOM   4075  CG  LEU X1388      11.554  -2.556  34.498  0.00  0.00           C
ATOM   4076  HG  LEU X1388      12.472  -2.917  34.034  0.00  0.00           H
ATOM   4077  CD1 LEU X1388      11.135  -1.177  33.820  0.00  0.00           C
ATOM   4078 HD11 LEU X1388      10.159  -0.819  34.145  0.00  0.00           H
ATOM   4079 HD12 LEU X1388      11.837  -0.357  33.973  0.00  0.00           H
ATOM   4080 HD13 LEU X1388      11.091  -1.234  32.733  0.00  0.00           H
ATOM   4081  CD2 LEU X1388      11.914  -2.213  35.975  0.00  0.00           C
ATOM   4082 HD21 LEU X1388      11.019  -1.875  36.497  0.00  0.00           H
ATOM   4083 HD22 LEU X1388      12.224  -3.171  36.391  0.00  0.00           H
ATOM   4084 HD23 LEU X1388      12.769  -1.537  36.005  0.00  0.00           H
ATOM   4085  C   LEU X1388      11.645  -5.507  35.791  0.00  0.00           C
ATOM   4086  O   LEU X1388      12.845  -5.633  35.829  0.00  0.00           O
ATOM   4087  N   HIE X1389      10.899  -5.961  36.774  0.00  0.00           N
ATOM   4088  H   HIE X1389       9.909  -6.059  36.599  0.00  0.00           H
ATOM   4089  CA  HIE X1389      11.521  -6.414  38.056  0.00  0.00           C
ATOM   4090  HA  HIE X1389      12.448  -5.849  38.159  0.00  0.00           H
ATOM   4091  CB  HIE X1389      10.607  -5.984  39.142  0.00  0.00           C
ATOM   4092  HB2 HIE X1389       9.593  -6.104  38.762  0.00  0.00           H
ATOM   4093  HB3 HIE X1389      10.754  -6.636  40.003  0.00  0.00           H
ATOM   4094  CG  HIE X1389      11.000  -4.536  39.496  0.00  0.00           C
ATOM   4095  ND1 HIE X1389      12.273  -4.146  39.747  0.00  0.00           N
ATOM   4096  CE1 HIE X1389      12.316  -2.834  39.867  0.00  0.00           C
ATOM   4097  HE1 HIE X1389      13.267  -2.332  39.961  0.00  0.00           H
ATOM   4098  NE2 HIE X1389      11.070  -2.330  39.607  0.00  0.00           N
ATOM   4099  HE2 HIE X1389      10.837  -1.354  39.724  0.00  0.00           H
ATOM   4100  CD2 HIE X1389      10.219  -3.372  39.320  0.00  0.00           C
ATOM   4101  HD2 HIE X1389       9.199  -3.314  38.971  0.00  0.00           H
ATOM   4102  C   HIE X1389      11.910  -7.960  38.003  0.00  0.00           C
ATOM   4103  O   HIE X1389      12.797  -8.276  38.793  0.00  0.00           O
ATOM   4104  N   ASP X1390      11.198  -8.752  37.236  0.00  0.00           N
ATOM   4105  H   ASP X1390      10.501  -8.287  36.672  0.00  0.00           H
ATOM   4106  CA  ASP X1390      11.577 -10.095  36.959  0.00  0.00           C
ATOM   4107  HA  ASP X1390      11.678 -10.605  37.917  0.00  0.00           H
ATOM   4108  CB  ASP X1390      10.364 -10.809  36.241  0.00  0.00           C
ATOM   4109  HB2 ASP X1390      10.211 -10.175  35.368  0.00  0.00           H
ATOM   4110  HB3 ASP X1390      10.683 -11.777  35.856  0.00  0.00           H
ATOM   4111  CG  ASP X1390       9.162 -10.983  37.111  0.00  0.00           C
ATOM   4112  OD1 ASP X1390       8.045 -10.925  36.537  0.00  0.00           O
ATOM   4113  OD2 ASP X1390       9.251 -11.018  38.369  0.00  0.00           O
ATOM   4114  C   ASP X1390      12.857 -10.212  36.130  0.00  0.00           C
ATOM   4115  O   ASP X1390      13.822 -11.017  36.429  0.00  0.00           O
ATOM   4116  N   ALA X1391      13.096  -9.296  35.149  0.00  0.00           N
ATOM   4117  H   ALA X1391      12.331  -8.716  34.835  0.00  0.00           H
ATOM   4118  CA  ALA X1391      14.294  -9.161  34.335  0.00  0.00           C
ATOM   4119  HA  ALA X1391      14.417 -10.165  33.929  0.00  0.00           H
ATOM   4120  CB  ALA X1391      13.850  -8.320  33.101  0.00  0.00           C
ATOM   4121  HB1 ALA X1391      14.670  -8.291  32.383  0.00  0.00           H
ATOM   4122  HB2 ALA X1391      13.026  -8.856  32.630  0.00  0.00           H
ATOM   4123  HB3 ALA X1391      13.655  -7.302  33.437  0.00  0.00           H
ATOM   4124  C   ALA X1391      15.497  -8.460  35.000  0.00  0.00           C
ATOM   4125  O   ALA X1391      16.600  -8.627  34.522  0.00  0.00           O
ATOM   4126  N   ARG X1392      15.281  -7.572  36.041  0.00  0.00           N
ATOM   4127  H   ARG X1392      14.309  -7.326  36.166  0.00  0.00           H
ATOM   4128  CA  ARG X1392      16.315  -6.760  36.722  0.00  0.00           C
ATOM   4129  HA  ARG X1392      16.926  -6.239  35.986  0.00  0.00           H
ATOM   4130  CB  ARG X1392      15.596  -5.813  37.696  0.00  0.00           C
ATOM   4131  HB2 ARG X1392      14.897  -5.289  37.045  0.00  0.00           H
ATOM   4132  HB3 ARG X1392      15.031  -6.431  38.394  0.00  0.00           H
ATOM   4133  CG  ARG X1392      16.523  -4.857  38.445  0.00  0.00           C
ATOM   4134  HG2 ARG X1392      17.168  -5.450  39.094  0.00  0.00           H
ATOM   4135  HG3 ARG X1392      17.113  -4.255  37.753  0.00  0.00           H
ATOM   4136  CD  ARG X1392      15.656  -3.790  39.284  0.00  0.00           C
ATOM   4137  HD2 ARG X1392      15.006  -3.317  38.549  0.00  0.00           H
ATOM   4138  HD3 ARG X1392      15.112  -4.209  40.130  0.00  0.00           H
ATOM   4139  NE  ARG X1392      16.496  -2.816  39.975  0.00  0.00           N
ATOM   4140  HE  ARG X1392      16.558  -1.917  39.520  0.00  0.00           H
ATOM   4141  CZ  ARG X1392      17.184  -2.923  41.081  0.00  0.00           C
ATOM   4142  NH1 ARG X1392      17.374  -3.995  41.797  0.00  0.00           N
ATOM   4143 HH11 ARG X1392      16.987  -4.896  41.554  0.00  0.00           H
ATOM   4144 HH12 ARG X1392      17.838  -3.880  42.687  0.00  0.00           H
ATOM   4145  NH2 ARG X1392      17.709  -1.889  41.624  0.00  0.00           N
ATOM   4146 HH21 ARG X1392      17.394  -1.020  41.216  0.00  0.00           H
ATOM   4147 HH22 ARG X1392      18.365  -1.946  42.390  0.00  0.00           H
ATOM   4148  C   ARG X1392      17.237  -7.702  37.401  0.00  0.00           C
ATOM   4149  O   ARG X1392      16.853  -8.849  37.719  0.00  0.00           O
ATOM   4150  N   PRO X1393      18.569  -7.461  37.337  0.00  0.00           N
ATOM   4151  CD  PRO X1393      19.262  -6.350  36.692  0.00  0.00           C
ATOM   4152  HD2 PRO X1393      18.805  -5.416  37.021  0.00  0.00           H
ATOM   4153  HD3 PRO X1393      19.152  -6.183  35.620  0.00  0.00           H
ATOM   4154  CG  PRO X1393      20.773  -6.431  37.077  0.00  0.00           C
ATOM   4155  HG2 PRO X1393      21.140  -5.412  37.194  0.00  0.00           H
ATOM   4156  HG3 PRO X1393      21.388  -6.906  36.312  0.00  0.00           H
ATOM   4157  CB  PRO X1393      20.721  -7.284  38.331  0.00  0.00           C
ATOM   4158  HB2 PRO X1393      20.441  -6.608  39.139  0.00  0.00           H
ATOM   4159  HB3 PRO X1393      21.677  -7.775  38.513  0.00  0.00           H
ATOM   4160  CA  PRO X1393      19.570  -8.248  38.118  0.00  0.00           C
ATOM   4161  HA  PRO X1393      19.941  -9.052  37.482  0.00  0.00           H
ATOM   4162  C   PRO X1393      19.098  -8.745  39.536  0.00  0.00           C
ATOM   4163  O   PRO X1393      18.366  -8.166  40.287  0.00  0.00           O
ATOM   4164  N   LYS X1394      19.611  -9.945  39.805  0.00  0.00           N
ATOM   4165  H   LYS X1394      20.256 -10.289  39.108  0.00  0.00           H
ATOM   4166  CA  LYS X1394      19.420 -10.675  41.060  0.00  0.00           C
ATOM   4167  HA  LYS X1394      19.634  -9.940  41.836  0.00  0.00           H
ATOM   4168  CB  LYS X1394      17.938 -11.041  41.257  0.00  0.00           C
ATOM   4169  HB2 LYS X1394      17.940 -11.608  42.189  0.00  0.00           H
ATOM   4170  HB3 LYS X1394      17.404 -10.126  41.512  0.00  0.00           H
ATOM   4171  CG  LYS X1394      17.321 -11.768  39.999  0.00  0.00           C
ATOM   4172  HG2 LYS X1394      17.657 -11.315  39.067  0.00  0.00           H
ATOM   4173  HG3 LYS X1394      17.766 -12.760  40.080  0.00  0.00           H
ATOM   4174  CD  LYS X1394      15.735 -11.897  40.101  0.00  0.00           C
ATOM   4175  HD2 LYS X1394      15.309 -12.553  39.342  0.00  0.00           H
ATOM   4176  HD3 LYS X1394      15.476 -12.341  41.062  0.00  0.00           H
ATOM   4177  CE  LYS X1394      15.125 -10.496  39.996  0.00  0.00           C
ATOM   4178  HE2 LYS X1394      15.668  -9.915  40.742  0.00  0.00           H
ATOM   4179  HE3 LYS X1394      15.354 -10.132  38.994  0.00  0.00           H
ATOM   4180  NZ  LYS X1394      13.660 -10.538  40.362  0.00  0.00           N
ATOM   4181  HZ1 LYS X1394      13.100 -11.256  39.925  0.00  0.00           H
ATOM   4182  HZ2 LYS X1394      13.441 -10.714  41.332  0.00  0.00           H
ATOM   4183  HZ3 LYS X1394      13.209  -9.679  40.082  0.00  0.00           H
ATOM   4184  C   LYS X1394      20.264 -11.951  41.367  0.00  0.00           C
ATOM   4185  O   LYS X1394      20.601 -12.224  42.520  0.00  0.00           O
ATOM   4186  N   GLU X1395      20.589 -12.733  40.323  0.00  0.00           N
ATOM   4187  H   GLU X1395      20.284 -12.338  39.445  0.00  0.00           H
ATOM   4188  CA  GLU X1395      21.159 -14.077  40.370  0.00  0.00           C
ATOM   4189  HA  GLU X1395      20.619 -14.610  41.152  0.00  0.00           H
ATOM   4190  CB  GLU X1395      20.869 -14.680  39.013  0.00  0.00           C
ATOM   4191  HB2 GLU X1395      21.175 -15.724  39.077  0.00  0.00           H
ATOM   4192  HB3 GLU X1395      19.809 -14.571  38.782  0.00  0.00           H
ATOM   4193  CG  GLU X1395      21.700 -14.144  37.777  0.00  0.00           C
ATOM   4194  HG2 GLU X1395      22.727 -14.451  37.973  0.00  0.00           H
ATOM   4195  HG3 GLU X1395      21.421 -14.576  36.816  0.00  0.00           H
ATOM   4196  CD  GLU X1395      21.545 -12.582  37.537  0.00  0.00           C
ATOM   4197  OE1 GLU X1395      20.367 -12.090  37.551  0.00  0.00           O
ATOM   4198  OE2 GLU X1395      22.561 -11.922  37.232  0.00  0.00           O
ATOM   4199  C   GLU X1395      22.628 -14.149  40.760  0.00  0.00           C
ATOM   4200  O   GLU X1395      23.227 -15.197  40.872  0.00  0.00           O
ATOM   4201  N   GLY X1396      23.264 -13.022  41.126  0.00  0.00           N
ATOM   4202  H   GLY X1396      22.776 -12.151  41.271  0.00  0.00           H
ATOM   4203  CA  GLY X1396      24.627 -12.918  41.531  0.00  0.00           C
ATOM   4204  HA2 GLY X1396      24.725 -13.266  42.559  0.00  0.00           H
ATOM   4205  HA3 GLY X1396      25.258 -13.597  40.957  0.00  0.00           H
ATOM   4206  C   GLY X1396      25.102 -11.571  41.366  0.00  0.00           C
ATOM   4207  O   GLY X1396      24.682 -10.697  42.158  0.00  0.00           O
ATOM   4208  N   ASP X1397      26.150 -11.288  40.563  0.00  0.00           N
ATOM   4209  H   ASP X1397      26.744 -11.986  40.139  0.00  0.00           H
ATOM   4210  CA  ASP X1397      26.730  -9.949  40.572  0.00  0.00           C
ATOM   4211  HA  ASP X1397      26.848  -9.667  41.618  0.00  0.00           H
ATOM   4212  CB  ASP X1397      28.114 -10.024  39.922  0.00  0.00           C
ATOM   4213  HB2 ASP X1397      28.071 -10.506  38.946  0.00  0.00           H
ATOM   4214  HB3 ASP X1397      28.402  -8.981  39.790  0.00  0.00           H
ATOM   4215  CG  ASP X1397      29.039 -10.812  40.819  0.00  0.00           C
ATOM   4216  OD1 ASP X1397      29.907 -10.099  41.396  0.00  0.00           O
ATOM   4217  OD2 ASP X1397      29.116 -12.082  40.758  0.00  0.00           O
ATOM   4218  C   ASP X1397      25.945  -8.895  39.866  0.00  0.00           C
ATOM   4219  O   ASP X1397      25.207  -9.217  38.928  0.00  0.00           O
ATOM   4220  N   ASP X1398      25.979  -7.616  40.317  0.00  0.00           N
ATOM   4221  H   ASP X1398      26.782  -7.341  40.865  0.00  0.00           H
ATOM   4222  CA  ASP X1398      25.383  -6.532  39.580  0.00  0.00           C
ATOM   4223  HA  ASP X1398      24.334  -6.734  39.363  0.00  0.00           H
ATOM   4224  CB  ASP X1398      25.551  -5.214  40.433  0.00  0.00           C
ATOM   4225  HB2 ASP X1398      25.352  -5.390  41.490  0.00  0.00           H
ATOM   4226  HB3 ASP X1398      26.589  -4.881  40.444  0.00  0.00           H
ATOM   4227  CG  ASP X1398      24.576  -4.105  40.066  0.00  0.00           C
ATOM   4228  OD1 ASP X1398      24.914  -2.907  40.245  0.00  0.00           O
ATOM   4229  OD2 ASP X1398      23.597  -4.331  39.332  0.00  0.00           O
ATOM   4230  C   ASP X1398      25.973  -6.412  38.223  0.00  0.00           C
ATOM   4231  O   ASP X1398      27.161  -6.595  37.997  0.00  0.00           O
ATOM   4232  N   ARG X1399      25.106  -5.830  37.325  0.00  0.00           N
ATOM   4233  H   ARG X1399      24.228  -5.485  37.685  0.00  0.00           H
ATOM   4234  CA  ARG X1399      25.398  -5.723  35.945  0.00  0.00           C
ATOM   4235  HA  ARG X1399      26.459  -5.480  35.878  0.00  0.00           H
ATOM   4236  CB  ARG X1399      25.271  -7.084  35.307  0.00  0.00           C
ATOM   4237  HB2 ARG X1399      25.534  -7.066  34.249  0.00  0.00           H
ATOM   4238  HB3 ARG X1399      25.961  -7.763  35.808  0.00  0.00           H
ATOM   4239  CG  ARG X1399      23.867  -7.659  35.499  0.00  0.00           C
ATOM   4240  HG2 ARG X1399      23.740  -7.693  36.581  0.00  0.00           H
ATOM   4241  HG3 ARG X1399      23.257  -7.000  34.881  0.00  0.00           H
ATOM   4242  CD  ARG X1399      23.818  -9.091  34.964  0.00  0.00           C
ATOM   4243  HD2 ARG X1399      23.899  -9.123  33.877  0.00  0.00           H
ATOM   4244  HD3 ARG X1399      24.708  -9.634  35.284  0.00  0.00           H
ATOM   4245  NE  ARG X1399      22.577  -9.886  35.327  0.00  0.00           N
ATOM   4246  HE  ARG X1399      22.631 -10.543  36.092  0.00  0.00           H
ATOM   4247  CZ  ARG X1399      21.445  -9.964  34.597  0.00  0.00           C
ATOM   4248  NH1 ARG X1399      21.215  -9.449  33.435  0.00  0.00           N
ATOM   4249 HH11 ARG X1399      21.864  -8.777  33.051  0.00  0.00           H
ATOM   4250 HH12 ARG X1399      20.318  -9.540  32.981  0.00  0.00           H
ATOM   4251  NH2 ARG X1399      20.442 -10.631  35.094  0.00  0.00           N
ATOM   4252 HH21 ARG X1399      20.640 -11.086  35.973  0.00  0.00           H
ATOM   4253 HH22 ARG X1399      19.612 -10.852  34.563  0.00  0.00           H
ATOM   4254  C   ARG X1399      24.543  -4.656  35.247  0.00  0.00           C
ATOM   4255  O   ARG X1399      23.623  -4.038  35.825  0.00  0.00           O
ATOM   4256  N   PRO X1400      24.823  -4.381  33.958  0.00  0.00           N
ATOM   4257  CD  PRO X1400      26.063  -4.666  33.237  0.00  0.00           C
ATOM   4258  HD2 PRO X1400      26.035  -5.682  32.844  0.00  0.00           H
ATOM   4259  HD3 PRO X1400      26.946  -4.507  33.856  0.00  0.00           H
ATOM   4260  CG  PRO X1400      26.139  -3.741  31.972  0.00  0.00           C
ATOM   4261  HG2 PRO X1400      26.480  -4.393  31.168  0.00  0.00           H
ATOM   4262  HG3 PRO X1400      26.898  -2.972  32.110  0.00  0.00           H
ATOM   4263  CB  PRO X1400      24.728  -3.253  31.760  0.00  0.00           C
ATOM   4264  HB2 PRO X1400      24.219  -3.931  31.074  0.00  0.00           H
ATOM   4265  HB3 PRO X1400      24.629  -2.278  31.283  0.00  0.00           H
ATOM   4266  CA  PRO X1400      24.058  -3.336  33.154  0.00  0.00           C
ATOM   4267  HA  PRO X1400      24.336  -2.436  33.703  0.00  0.00           H
ATOM   4268  C   PRO X1400      22.639  -3.819  33.086  0.00  0.00           C
ATOM   4269  O   PRO X1400      22.312  -5.002  32.906  0.00  0.00           O
ATOM   4270  N   PHE X1401      21.734  -2.897  33.120  0.00  0.00           N
ATOM   4271  H   PHE X1401      22.028  -1.972  33.398  0.00  0.00           H
ATOM   4272  CA  PHE X1401      20.322  -3.091  33.023  0.00  0.00           C
ATOM   4273  HA  PHE X1401      20.169  -3.846  32.252  0.00  0.00           H
ATOM   4274  CB  PHE X1401      19.713  -3.580  34.340  0.00  0.00           C
ATOM   4275  HB2 PHE X1401      20.198  -4.482  34.713  0.00  0.00           H
ATOM   4276  HB3 PHE X1401      19.750  -2.748  35.042  0.00  0.00           H
ATOM   4277  CG  PHE X1401      18.226  -3.922  34.182  0.00  0.00           C
ATOM   4278  CD1 PHE X1401      17.196  -3.229  34.800  0.00  0.00           C
ATOM   4279  HD1 PHE X1401      17.472  -2.388  35.420  0.00  0.00           H
ATOM   4280  CE1 PHE X1401      15.861  -3.700  34.683  0.00  0.00           C
ATOM   4281  HE1 PHE X1401      15.062  -3.264  35.265  0.00  0.00           H
ATOM   4282  CZ  PHE X1401      15.570  -4.789  33.883  0.00  0.00           C
ATOM   4283  HZ  PHE X1401      14.536  -5.093  33.804  0.00  0.00           H
ATOM   4284  CE2 PHE X1401      16.617  -5.482  33.236  0.00  0.00           C
ATOM   4285  HE2 PHE X1401      16.375  -6.333  32.617  0.00  0.00           H
ATOM   4286  CD2 PHE X1401      17.985  -5.017  33.370  0.00  0.00           C
ATOM   4287  HD2 PHE X1401      18.783  -5.548  32.873  0.00  0.00           H
ATOM   4288  C   PHE X1401      19.654  -1.757  32.643  0.00  0.00           C
ATOM   4289  O   PHE X1401      20.015  -0.691  33.216  0.00  0.00           O
ATOM   4290  N   PHE X1402      18.729  -1.758  31.653  0.00  0.00           N
ATOM   4291  H   PHE X1402      18.494  -2.634  31.209  0.00  0.00           H
ATOM   4292  CA  PHE X1402      18.195  -0.521  31.098  0.00  0.00           C
ATOM   4293  HA  PHE X1402      18.214   0.204  31.911  0.00  0.00           H
ATOM   4294  CB  PHE X1402      18.945  -0.069  29.889  0.00  0.00           C
ATOM   4295  HB2 PHE X1402      18.941  -0.910  29.195  0.00  0.00           H
ATOM   4296  HB3 PHE X1402      18.386   0.773  29.479  0.00  0.00           H
ATOM   4297  CG  PHE X1402      20.367   0.434  30.019  0.00  0.00           C
ATOM   4298  CD1 PHE X1402      20.498   1.716  30.435  0.00  0.00           C
ATOM   4299  HD1 PHE X1402      19.619   2.316  30.622  0.00  0.00           H
ATOM   4300  CE1 PHE X1402      21.818   2.202  30.761  0.00  0.00           C
ATOM   4301  HE1 PHE X1402      21.953   3.215  31.112  0.00  0.00           H
ATOM   4302  CZ  PHE X1402      22.971   1.378  30.673  0.00  0.00           C
ATOM   4303  HZ  PHE X1402      23.938   1.795  30.912  0.00  0.00           H
ATOM   4304  CE2 PHE X1402      22.752   0.072  30.333  0.00  0.00           C
ATOM   4305  HE2 PHE X1402      23.579  -0.622  30.353  0.00  0.00           H
ATOM   4306  CD2 PHE X1402      21.453  -0.376  29.954  0.00  0.00           C
ATOM   4307  HD2 PHE X1402      21.321  -1.427  29.742  0.00  0.00           H
ATOM   4308  C   PHE X1402      16.692  -0.686  30.633  0.00  0.00           C
ATOM   4309  O   PHE X1402      16.161  -1.783  30.439  0.00  0.00           O
ATOM   4310  N   TRP X1403      15.973   0.394  30.624  0.00  0.00           N
ATOM   4311  H   TRP X1403      16.544   1.211  30.783  0.00  0.00           H
ATOM   4312  CA  TRP X1403      14.508   0.390  30.484  0.00  0.00           C
ATOM   4313  HA  TRP X1403      14.387  -0.354  29.697  0.00  0.00           H
ATOM   4314  CB  TRP X1403      13.810  -0.073  31.768  0.00  0.00           C
ATOM   4315  HB2 TRP X1403      12.814   0.370  31.754  0.00  0.00           H
ATOM   4316  HB3 TRP X1403      13.621  -1.146  31.789  0.00  0.00           H
ATOM   4317  CG  TRP X1403      14.460   0.246  33.027  0.00  0.00           C
ATOM   4318  CD1 TRP X1403      15.358  -0.513  33.747  0.00  0.00           C
ATOM   4319  HD1 TRP X1403      15.679  -1.506  33.469  0.00  0.00           H
ATOM   4320  NE1 TRP X1403      15.709   0.180  34.878  0.00  0.00           N
ATOM   4321  HE1 TRP X1403      16.477  -0.091  35.475  0.00  0.00           H
ATOM   4322  CE2 TRP X1403      15.087   1.397  35.034  0.00  0.00           C
ATOM   4323  CZ2 TRP X1403      15.128   2.458  36.013  0.00  0.00           C
ATOM   4324  HZ2 TRP X1403      15.638   2.381  36.962  0.00  0.00           H
ATOM   4325  CH2 TRP X1403      14.412   3.626  35.725  0.00  0.00           C
ATOM   4326  HH2 TRP X1403      14.609   4.429  36.419  0.00  0.00           H
ATOM   4327  CZ3 TRP X1403      13.765   3.808  34.499  0.00  0.00           C
ATOM   4328  HZ3 TRP X1403      13.235   4.721  34.271  0.00  0.00           H
ATOM   4329  CE3 TRP X1403      13.717   2.723  33.642  0.00  0.00           C
ATOM   4330  HE3 TRP X1403      13.158   2.868  32.729  0.00  0.00           H
ATOM   4331  CD2 TRP X1403      14.390   1.513  33.794  0.00  0.00           C
ATOM   4332  C   TRP X1403      14.044   1.772  30.043  0.00  0.00           C
ATOM   4333  O   TRP X1403      14.662   2.792  30.411  0.00  0.00           O
ATOM   4334  N   LEU X1404      12.973   1.758  29.227  0.00  0.00           N
ATOM   4335  H   LEU X1404      12.464   0.913  29.012  0.00  0.00           H
ATOM   4336  CA  LEU X1404      12.473   2.856  28.386  0.00  0.00           C
ATOM   4337  HA  LEU X1404      12.804   3.790  28.840  0.00  0.00           H
ATOM   4338  CB  LEU X1404      13.020   2.655  26.922  0.00  0.00           C
ATOM   4339  HB2 LEU X1404      14.109   2.685  26.949  0.00  0.00           H
ATOM   4340  HB3 LEU X1404      12.796   1.613  26.691  0.00  0.00           H
ATOM   4341  CG  LEU X1404      12.563   3.561  25.790  0.00  0.00           C
ATOM   4342  HG  LEU X1404      13.001   3.290  24.830  0.00  0.00           H
ATOM   4343  CD1 LEU X1404      11.058   3.613  25.484  0.00  0.00           C
ATOM   4344 HD11 LEU X1404      10.623   2.618  25.580  0.00  0.00           H
ATOM   4345 HD12 LEU X1404      10.484   4.236  26.171  0.00  0.00           H
ATOM   4346 HD13 LEU X1404      10.912   4.134  24.538  0.00  0.00           H
ATOM   4347  CD2 LEU X1404      13.082   4.977  25.855  0.00  0.00           C
ATOM   4348 HD21 LEU X1404      14.171   4.965  25.820  0.00  0.00           H
ATOM   4349 HD22 LEU X1404      12.658   5.614  25.078  0.00  0.00           H
ATOM   4350 HD23 LEU X1404      12.761   5.399  26.807  0.00  0.00           H
ATOM   4351  C   LEU X1404      10.941   2.783  28.477  0.00  0.00           C
ATOM   4352  O   LEU X1404      10.404   1.722  28.096  0.00  0.00           O
ATOM   4353  N   PHE X1405      10.349   3.719  29.156  0.00  0.00           N
ATOM   4354  H   PHE X1405      10.831   4.504  29.570  0.00  0.00           H
ATOM   4355  CA  PHE X1405       8.836   3.865  29.187  0.00  0.00           C
ATOM   4356  HA  PHE X1405       8.402   3.026  28.644  0.00  0.00           H
ATOM   4357  CB  PHE X1405       8.246   3.672  30.580  0.00  0.00           C
ATOM   4358  HB2 PHE X1405       8.651   2.743  30.981  0.00  0.00           H
ATOM   4359  HB3 PHE X1405       8.614   4.508  31.174  0.00  0.00           H
ATOM   4360  CG  PHE X1405       6.776   3.483  30.576  0.00  0.00           C
ATOM   4361  CD1 PHE X1405       5.802   4.536  30.782  0.00  0.00           C
ATOM   4362  HD1 PHE X1405       6.134   5.526  31.058  0.00  0.00           H
ATOM   4363  CE1 PHE X1405       4.434   4.236  30.671  0.00  0.00           C
ATOM   4364  HE1 PHE X1405       3.703   5.011  30.846  0.00  0.00           H
ATOM   4365  CZ  PHE X1405       4.047   2.920  30.261  0.00  0.00           C
ATOM   4366  HZ  PHE X1405       3.029   2.606  30.082  0.00  0.00           H
ATOM   4367  CE2 PHE X1405       5.039   1.898  30.168  0.00  0.00           C
ATOM   4368  HE2 PHE X1405       4.738   0.886  29.938  0.00  0.00           H
ATOM   4369  CD2 PHE X1405       6.374   2.219  30.189  0.00  0.00           C
ATOM   4370  HD2 PHE X1405       7.158   1.521  29.937  0.00  0.00           H
ATOM   4371  C   PHE X1405       8.396   5.219  28.575  0.00  0.00           C
ATOM   4372  O   PHE X1405       9.274   6.077  28.512  0.00  0.00           O
ATOM   4373  N   GLU X1406       7.228   5.310  28.043  0.00  0.00           N
ATOM   4374  H   GLU X1406       6.564   4.549  28.018  0.00  0.00           H
ATOM   4375  CA  GLU X1406       6.723   6.538  27.346  0.00  0.00           C
ATOM   4376  HA  GLU X1406       7.168   7.405  27.834  0.00  0.00           H
ATOM   4377  CB  GLU X1406       7.157   6.550  25.902  0.00  0.00           C
ATOM   4378  HB2 GLU X1406       8.240   6.662  25.948  0.00  0.00           H
ATOM   4379  HB3 GLU X1406       6.862   5.619  25.418  0.00  0.00           H
ATOM   4380  CG  GLU X1406       6.617   7.700  25.082  0.00  0.00           C
ATOM   4381  HG2 GLU X1406       6.323   8.556  25.690  0.00  0.00           H
ATOM   4382  HG3 GLU X1406       7.395   8.026  24.391  0.00  0.00           H
ATOM   4383  CD  GLU X1406       5.309   7.339  24.353  0.00  0.00           C
ATOM   4384  OE1 GLU X1406       5.250   6.329  23.619  0.00  0.00           O
ATOM   4385  OE2 GLU X1406       4.421   8.221  24.320  0.00  0.00           O
ATOM   4386  C   GLU X1406       5.194   6.698  27.501  0.00  0.00           C
ATOM   4387  O   GLU X1406       4.489   5.794  27.355  0.00  0.00           O
ATOM   4388  N   ASN X1407       4.696   7.946  27.553  0.00  0.00           N
ATOM   4389  H   ASN X1407       5.312   8.711  27.789  0.00  0.00           H
ATOM   4390  CA  ASN X1407       3.279   8.296  27.289  0.00  0.00           C
ATOM   4391  HA  ASN X1407       2.817   7.664  26.529  0.00  0.00           H
ATOM   4392  CB  ASN X1407       2.549   7.961  28.591  0.00  0.00           C
ATOM   4393  HB2 ASN X1407       2.630   6.885  28.748  0.00  0.00           H
ATOM   4394  HB3 ASN X1407       3.015   8.398  29.474  0.00  0.00           H
ATOM   4395  CG  ASN X1407       1.019   8.202  28.649  0.00  0.00           C
ATOM   4396  OD1 ASN X1407       0.209   7.280  28.777  0.00  0.00           O
ATOM   4397  ND2 ASN X1407       0.686   9.412  28.601  0.00  0.00           N
ATOM   4398 HD21 ASN X1407      -0.298   9.605  28.482  0.00  0.00           H
ATOM   4399 HD22 ASN X1407       1.327  10.183  28.480  0.00  0.00           H
ATOM   4400  C   ASN X1407       3.166   9.769  26.816  0.00  0.00           C
ATOM   4401  O   ASN X1407       3.898  10.642  27.227  0.00  0.00           O
ATOM   4402  N   VAL X1408       2.181  10.041  25.987  0.00  0.00           N
ATOM   4403  H   VAL X1408       1.525   9.299  25.790  0.00  0.00           H
ATOM   4404  CA  VAL X1408       2.083  11.446  25.359  0.00  0.00           C
ATOM   4405  HA  VAL X1408       3.075  11.660  24.960  0.00  0.00           H
ATOM   4406  CB  VAL X1408       1.060  11.519  24.175  0.00  0.00           C
ATOM   4407  HB  VAL X1408       0.891  12.573  23.957  0.00  0.00           H
ATOM   4408  CG1 VAL X1408       1.653  10.868  22.912  0.00  0.00           C
ATOM   4409 HG11 VAL X1408       2.042   9.880  23.160  0.00  0.00           H
ATOM   4410 HG12 VAL X1408       0.778  10.771  22.269  0.00  0.00           H
ATOM   4411 HG13 VAL X1408       2.479  11.443  22.494  0.00  0.00           H
ATOM   4412  CG2 VAL X1408      -0.340  10.941  24.447  0.00  0.00           C
ATOM   4413 HG21 VAL X1408      -0.795  11.391  25.329  0.00  0.00           H
ATOM   4414 HG22 VAL X1408      -1.054  11.245  23.682  0.00  0.00           H
ATOM   4415 HG23 VAL X1408      -0.305   9.853  24.513  0.00  0.00           H
ATOM   4416  C   VAL X1408       1.766  12.541  26.423  0.00  0.00           C
ATOM   4417  O   VAL X1408       1.166  12.233  27.477  0.00  0.00           O
ATOM   4418  N   VAL X1409       2.105  13.780  26.173  0.00  0.00           N
ATOM   4419  H   VAL X1409       2.640  13.875  25.321  0.00  0.00           H
ATOM   4420  CA  VAL X1409       2.037  14.900  27.063  0.00  0.00           C
ATOM   4421  HA  VAL X1409       2.701  14.717  27.908  0.00  0.00           H
ATOM   4422  CB  VAL X1409       2.632  16.202  26.434  0.00  0.00           C
ATOM   4423  HB  VAL X1409       3.634  16.084  26.021  0.00  0.00           H
ATOM   4424  CG1 VAL X1409       1.742  16.715  25.179  0.00  0.00           C
ATOM   4425 HG11 VAL X1409       2.215  17.583  24.721  0.00  0.00           H
ATOM   4426 HG12 VAL X1409       1.766  15.940  24.412  0.00  0.00           H
ATOM   4427 HG13 VAL X1409       0.712  17.010  25.379  0.00  0.00           H
ATOM   4428  CG2 VAL X1409       2.667  17.395  27.443  0.00  0.00           C
ATOM   4429 HG21 VAL X1409       1.818  18.035  27.206  0.00  0.00           H
ATOM   4430 HG22 VAL X1409       2.534  17.020  28.458  0.00  0.00           H
ATOM   4431 HG23 VAL X1409       3.579  17.954  27.233  0.00  0.00           H
ATOM   4432  C   VAL X1409       0.643  15.234  27.604  0.00  0.00           C
ATOM   4433  O   VAL X1409       0.488  15.685  28.775  0.00  0.00           O
ATOM   4434  N   ALA X1410      -0.413  14.949  26.868  0.00  0.00           N
ATOM   4435  H   ALA X1410      -0.166  14.521  25.987  0.00  0.00           H
ATOM   4436  CA  ALA X1410      -1.824  15.157  27.269  0.00  0.00           C
ATOM   4437  HA  ALA X1410      -2.039  16.100  27.772  0.00  0.00           H
ATOM   4438  CB  ALA X1410      -2.656  15.158  26.027  0.00  0.00           C
ATOM   4439  HB1 ALA X1410      -3.683  15.482  26.194  0.00  0.00           H
ATOM   4440  HB2 ALA X1410      -2.284  15.874  25.293  0.00  0.00           H
ATOM   4441  HB3 ALA X1410      -2.749  14.170  25.577  0.00  0.00           H
ATOM   4442  C   ALA X1410      -2.249  14.061  28.340  0.00  0.00           C
ATOM   4443  O   ALA X1410      -3.355  13.485  28.163  0.00  0.00           O
ATOM   4444  N   MET X1411      -1.455  13.751  29.337  0.00  0.00           N
ATOM   4445  H   MET X1411      -0.525  14.131  29.448  0.00  0.00           H
ATOM   4446  CA  MET X1411      -1.873  12.985  30.513  0.00  0.00           C
ATOM   4447  HA  MET X1411      -2.842  12.492  30.434  0.00  0.00           H
ATOM   4448  CB  MET X1411      -0.867  11.849  30.719  0.00  0.00           C
ATOM   4449  HB2 MET X1411      -1.290  11.148  31.438  0.00  0.00           H
ATOM   4450  HB3 MET X1411      -0.697  11.354  29.763  0.00  0.00           H
ATOM   4451  CG  MET X1411       0.512  12.285  31.270  0.00  0.00           C
ATOM   4452  HG2 MET X1411       0.854  13.053  30.576  0.00  0.00           H
ATOM   4453  HG3 MET X1411       0.453  12.649  32.296  0.00  0.00           H
ATOM   4454  SD  MET X1411       1.813  11.037  31.167  0.00  0.00           S
ATOM   4455  CE  MET X1411       1.089   9.547  31.808  0.00  0.00           C
ATOM   4456  HE1 MET X1411       1.911   8.959  32.215  0.00  0.00           H
ATOM   4457  HE2 MET X1411       0.377   9.817  32.588  0.00  0.00           H
ATOM   4458  HE3 MET X1411       0.428   8.981  31.150  0.00  0.00           H
ATOM   4459  C   MET X1411      -1.963  13.871  31.732  0.00  0.00           C
ATOM   4460  O   MET X1411      -1.353  14.962  31.814  0.00  0.00           O
ATOM   4461  N   GLY X1412      -2.602  13.341  32.789  0.00  0.00           N
ATOM   4462  H   GLY X1412      -3.069  12.446  32.768  0.00  0.00           H
ATOM   4463  CA  GLY X1412      -2.811  14.148  33.998  0.00  0.00           C
ATOM   4464  HA2 GLY X1412      -3.163  15.135  33.698  0.00  0.00           H
ATOM   4465  HA3 GLY X1412      -3.622  13.721  34.589  0.00  0.00           H
ATOM   4466  C   GLY X1412      -1.604  14.360  34.889  0.00  0.00           C
ATOM   4467  O   GLY X1412      -0.701  13.526  34.807  0.00  0.00           O
ATOM   4468  N   VAL X1413      -1.642  15.330  35.833  0.00  0.00           N
ATOM   4469  H   VAL X1413      -2.509  15.837  35.936  0.00  0.00           H
ATOM   4470  CA  VAL X1413      -0.626  15.515  36.779  0.00  0.00           C
ATOM   4471  HA  VAL X1413       0.317  15.374  36.251  0.00  0.00           H
ATOM   4472  CB  VAL X1413      -0.596  16.885  37.505  0.00  0.00           C
ATOM   4473  HB  VAL X1413      -1.577  17.260  37.799  0.00  0.00           H
ATOM   4474  CG1 VAL X1413       0.362  16.982  38.698  0.00  0.00           C
ATOM   4475 HG11 VAL X1413       1.381  16.905  38.319  0.00  0.00           H
ATOM   4476 HG12 VAL X1413       0.298  17.951  39.192  0.00  0.00           H
ATOM   4477 HG13 VAL X1413       0.087  16.332  39.528  0.00  0.00           H
ATOM   4478  CG2 VAL X1413      -0.080  17.920  36.498  0.00  0.00           C
ATOM   4479 HG21 VAL X1413       0.850  17.526  36.088  0.00  0.00           H
ATOM   4480 HG22 VAL X1413      -0.857  18.161  35.772  0.00  0.00           H
ATOM   4481 HG23 VAL X1413       0.260  18.824  37.002  0.00  0.00           H
ATOM   4482  C   VAL X1413      -0.581  14.359  37.803  0.00  0.00           C
ATOM   4483  O   VAL X1413       0.534  13.930  38.090  0.00  0.00           O
ATOM   4484  N   SER X1414      -1.683  13.868  38.302  0.00  0.00           N
ATOM   4485  H   SER X1414      -2.552  14.345  38.110  0.00  0.00           H
ATOM   4486  CA  SER X1414      -1.742  12.691  39.277  0.00  0.00           C
ATOM   4487  HA  SER X1414      -1.084  13.024  40.080  0.00  0.00           H
ATOM   4488  CB  SER X1414      -3.072  12.542  39.991  0.00  0.00           C
ATOM   4489  HB2 SER X1414      -3.244  13.458  40.556  0.00  0.00           H
ATOM   4490  HB3 SER X1414      -3.908  12.328  39.325  0.00  0.00           H
ATOM   4491  OG  SER X1414      -2.982  11.627  41.086  0.00  0.00           O
ATOM   4492  HG  SER X1414      -3.844  11.214  41.171  0.00  0.00           H
ATOM   4493  C   SER X1414      -1.260  11.332  38.706  0.00  0.00           C
ATOM   4494  O   SER X1414      -0.415  10.709  39.336  0.00  0.00           O
ATOM   4495  N   ASP X1415      -1.707  10.923  37.503  0.00  0.00           N
ATOM   4496  H   ASP X1415      -2.431  11.439  37.024  0.00  0.00           H
ATOM   4497  CA  ASP X1415      -1.307   9.609  36.843  0.00  0.00           C
ATOM   4498  HA  ASP X1415      -1.447   8.715  37.451  0.00  0.00           H
ATOM   4499  CB  ASP X1415      -2.255   9.347  35.649  0.00  0.00           C
ATOM   4500  HB2 ASP X1415      -2.070  10.089  34.872  0.00  0.00           H
ATOM   4501  HB3 ASP X1415      -1.965   8.439  35.120  0.00  0.00           H
ATOM   4502  CG  ASP X1415      -3.750   9.287  35.961  0.00  0.00           C
ATOM   4503  OD1 ASP X1415      -4.105   8.987  37.151  0.00  0.00           O
ATOM   4504  OD2 ASP X1415      -4.575   9.569  35.088  0.00  0.00           O
ATOM   4505  C   ASP X1415       0.163   9.629  36.337  0.00  0.00           C
ATOM   4506  O   ASP X1415       0.832   8.558  36.455  0.00  0.00           O
ATOM   4507  N   LYS X1416       0.728  10.863  36.016  0.00  0.00           N
ATOM   4508  H   LYS X1416       0.164  11.692  36.133  0.00  0.00           H
ATOM   4509  CA  LYS X1416       2.154  11.101  35.840  0.00  0.00           C
ATOM   4510  HA  LYS X1416       2.509  10.500  35.003  0.00  0.00           H
ATOM   4511  CB  LYS X1416       2.320  12.502  35.425  0.00  0.00           C
ATOM   4512  HB2 LYS X1416       1.655  12.655  34.574  0.00  0.00           H
ATOM   4513  HB3 LYS X1416       2.006  13.123  36.264  0.00  0.00           H
ATOM   4514  CG  LYS X1416       3.771  12.919  35.069  0.00  0.00           C
ATOM   4515  HG2 LYS X1416       4.417  13.003  35.943  0.00  0.00           H
ATOM   4516  HG3 LYS X1416       4.203  12.204  34.370  0.00  0.00           H
ATOM   4517  CD  LYS X1416       3.748  14.244  34.285  0.00  0.00           C
ATOM   4518  HD2 LYS X1416       4.819  14.319  34.096  0.00  0.00           H
ATOM   4519  HD3 LYS X1416       3.109  14.109  33.412  0.00  0.00           H
ATOM   4520  CE  LYS X1416       3.371  15.273  35.354  0.00  0.00           C
ATOM   4521  HE2 LYS X1416       2.288  15.261  35.475  0.00  0.00           H
ATOM   4522  HE3 LYS X1416       3.845  15.106  36.321  0.00  0.00           H
ATOM   4523  NZ  LYS X1416       3.590  16.622  34.813  0.00  0.00           N
ATOM   4524  HZ1 LYS X1416       3.766  17.240  35.593  0.00  0.00           H
ATOM   4525  HZ2 LYS X1416       4.446  16.584  34.278  0.00  0.00           H
ATOM   4526  HZ3 LYS X1416       2.840  16.936  34.213  0.00  0.00           H
ATOM   4527  C   LYS X1416       3.021  10.709  37.097  0.00  0.00           C
ATOM   4528  O   LYS X1416       4.051  10.057  36.990  0.00  0.00           O
ATOM   4529  N   ARG X1417       2.559  11.189  38.291  0.00  0.00           N
ATOM   4530  H   ARG X1417       1.752  11.789  38.201  0.00  0.00           H
ATOM   4531  CA  ARG X1417       3.256  11.136  39.602  0.00  0.00           C
ATOM   4532  HA  ARG X1417       4.248  11.579  39.515  0.00  0.00           H
ATOM   4533  CB  ARG X1417       2.397  11.825  40.650  0.00  0.00           C
ATOM   4534  HB2 ARG X1417       2.052  12.784  40.263  0.00  0.00           H
ATOM   4535  HB3 ARG X1417       1.471  11.374  41.005  0.00  0.00           H
ATOM   4536  CG  ARG X1417       3.098  12.346  41.851  0.00  0.00           C
ATOM   4537  HG2 ARG X1417       3.675  11.511  42.249  0.00  0.00           H
ATOM   4538  HG3 ARG X1417       3.858  13.083  41.592  0.00  0.00           H
ATOM   4539  CD  ARG X1417       2.264  12.831  43.016  0.00  0.00           C
ATOM   4540  HD2 ARG X1417       1.599  12.062  43.410  0.00  0.00           H
ATOM   4541  HD3 ARG X1417       2.957  13.028  43.834  0.00  0.00           H
ATOM   4542  NE  ARG X1417       1.422  14.005  42.772  0.00  0.00           N
ATOM   4543  HE  ARG X1417       1.817  14.906  42.998  0.00  0.00           H
ATOM   4544  CZ  ARG X1417       0.146  14.049  42.561  0.00  0.00           C
ATOM   4545  NH1 ARG X1417      -0.547  12.921  42.486  0.00  0.00           N
ATOM   4546 HH11 ARG X1417      -0.085  12.030  42.605  0.00  0.00           H
ATOM   4547 HH12 ARG X1417      -1.517  12.958  42.209  0.00  0.00           H
ATOM   4548  NH2 ARG X1417      -0.384  15.101  42.086  0.00  0.00           N
ATOM   4549 HH21 ARG X1417       0.096  15.988  42.134  0.00  0.00           H
ATOM   4550 HH22 ARG X1417      -1.368  15.190  41.874  0.00  0.00           H
ATOM   4551  C   ARG X1417       3.459   9.734  40.008  0.00  0.00           C
ATOM   4552  O   ARG X1417       4.632   9.365  40.246  0.00  0.00           O
ATOM   4553  N   ASP X1418       2.384   8.877  40.079  0.00  0.00           N
ATOM   4554  H   ASP X1418       1.506   9.301  39.817  0.00  0.00           H
ATOM   4555  CA  ASP X1418       2.381   7.435  40.384  0.00  0.00           C
ATOM   4556  HA  ASP X1418       2.843   7.360  41.369  0.00  0.00           H
ATOM   4557  CB  ASP X1418       1.014   6.924  40.507  0.00  0.00           C
ATOM   4558  HB2 ASP X1418       0.416   7.452  39.764  0.00  0.00           H
ATOM   4559  HB3 ASP X1418       1.203   5.887  40.229  0.00  0.00           H
ATOM   4560  CG  ASP X1418       0.429   6.747  41.831  0.00  0.00           C
ATOM   4561  OD1 ASP X1418      -0.747   6.327  41.871  0.00  0.00           O
ATOM   4562  OD2 ASP X1418       1.096   6.947  42.886  0.00  0.00           O
ATOM   4563  C   ASP X1418       3.204   6.636  39.293  0.00  0.00           C
ATOM   4564  O   ASP X1418       3.960   5.779  39.694  0.00  0.00           O
ATOM   4565  N   ILE X1419       3.159   6.898  38.008  0.00  0.00           N
ATOM   4566  H   ILE X1419       2.608   7.712  37.776  0.00  0.00           H
ATOM   4567  CA  ILE X1419       3.983   6.222  37.021  0.00  0.00           C
ATOM   4568  HA  ILE X1419       3.781   5.151  37.017  0.00  0.00           H
ATOM   4569  CB  ILE X1419       3.788   6.737  35.546  0.00  0.00           C
ATOM   4570  HB  ILE X1419       3.675   7.821  35.514  0.00  0.00           H
ATOM   4571  CG2 ILE X1419       4.893   6.402  34.540  0.00  0.00           C
ATOM   4572 HG21 ILE X1419       5.844   6.815  34.874  0.00  0.00           H
ATOM   4573 HG22 ILE X1419       5.141   5.344  34.630  0.00  0.00           H
ATOM   4574 HG23 ILE X1419       4.602   6.702  33.533  0.00  0.00           H
ATOM   4575  CG1 ILE X1419       2.469   6.217  34.944  0.00  0.00           C
ATOM   4576 HG12 ILE X1419       2.701   5.216  34.579  0.00  0.00           H
ATOM   4577 HG13 ILE X1419       1.708   6.168  35.723  0.00  0.00           H
ATOM   4578  CD1 ILE X1419       1.859   7.048  33.820  0.00  0.00           C
ATOM   4579 HD11 ILE X1419       0.865   6.737  33.499  0.00  0.00           H
ATOM   4580 HD12 ILE X1419       1.733   8.071  34.172  0.00  0.00           H
ATOM   4581 HD13 ILE X1419       2.569   7.004  32.994  0.00  0.00           H
ATOM   4582  C   ILE X1419       5.477   6.464  37.402  0.00  0.00           C
ATOM   4583  O   ILE X1419       6.364   5.587  37.356  0.00  0.00           O
ATOM   4584  N   SER X1420       5.769   7.750  37.712  0.00  0.00           N
ATOM   4585  H   SER X1420       5.012   8.403  37.565  0.00  0.00           H
ATOM   4586  CA  SER X1420       7.110   8.219  38.035  0.00  0.00           C
ATOM   4587  HA  SER X1420       7.802   8.010  37.219  0.00  0.00           H
ATOM   4588  CB  SER X1420       7.119   9.727  38.131  0.00  0.00           C
ATOM   4589  HB2 SER X1420       6.550  10.232  38.912  0.00  0.00           H
ATOM   4590  HB3 SER X1420       8.128  10.076  38.350  0.00  0.00           H
ATOM   4591  OG  SER X1420       6.659  10.217  36.854  0.00  0.00           O
ATOM   4592  HG  SER X1420       5.699  10.209  36.882  0.00  0.00           H
ATOM   4593  C   SER X1420       7.567   7.566  39.403  0.00  0.00           C
ATOM   4594  O   SER X1420       8.718   7.167  39.542  0.00  0.00           O
ATOM   4595  N   ARG X1421       6.736   7.476  40.405  0.00  0.00           N
ATOM   4596  H   ARG X1421       5.780   7.791  40.318  0.00  0.00           H
ATOM   4597  CA  ARG X1421       7.143   6.814  41.701  0.00  0.00           C
ATOM   4598  HA  ARG X1421       8.101   7.221  42.025  0.00  0.00           H
ATOM   4599  CB  ARG X1421       6.145   7.188  42.772  0.00  0.00           C
ATOM   4600  HB2 ARG X1421       5.222   7.185  42.192  0.00  0.00           H
ATOM   4601  HB3 ARG X1421       6.112   6.416  43.540  0.00  0.00           H
ATOM   4602  CG  ARG X1421       6.425   8.562  43.356  0.00  0.00           C
ATOM   4603  HG2 ARG X1421       7.245   8.596  44.073  0.00  0.00           H
ATOM   4604  HG3 ARG X1421       6.788   9.234  42.578  0.00  0.00           H
ATOM   4605  CD  ARG X1421       5.209   9.183  43.973  0.00  0.00           C
ATOM   4606  HD2 ARG X1421       4.376   9.071  43.279  0.00  0.00           H
ATOM   4607  HD3 ARG X1421       4.877   8.652  44.866  0.00  0.00           H
ATOM   4608  NE  ARG X1421       5.300  10.639  44.244  0.00  0.00           N
ATOM   4609  HE  ARG X1421       5.804  11.211  43.581  0.00  0.00           H
ATOM   4610  CZ  ARG X1421       4.844  11.270  45.282  0.00  0.00           C
ATOM   4611  NH1 ARG X1421       4.520  10.692  46.381  0.00  0.00           N
ATOM   4612 HH11 ARG X1421       4.376   9.694  46.420  0.00  0.00           H
ATOM   4613 HH12 ARG X1421       4.151  11.309  47.091  0.00  0.00           H
ATOM   4614  NH2 ARG X1421       4.894  12.593  45.206  0.00  0.00           N
ATOM   4615 HH21 ARG X1421       5.373  12.993  44.413  0.00  0.00           H
ATOM   4616 HH22 ARG X1421       4.832  13.116  46.068  0.00  0.00           H
ATOM   4617  C   ARG X1421       7.424   5.347  41.539  0.00  0.00           C
ATOM   4618  O   ARG X1421       8.355   4.867  42.223  0.00  0.00           O
ATOM   4619  N   PHE X1422       6.649   4.698  40.716  0.00  0.00           N
ATOM   4620  H   PHE X1422       5.925   5.146  40.172  0.00  0.00           H
ATOM   4621  CA  PHE X1422       6.942   3.234  40.359  0.00  0.00           C
ATOM   4622  HA  PHE X1422       6.917   2.638  41.271  0.00  0.00           H
ATOM   4623  CB  PHE X1422       5.725   2.609  39.668  0.00  0.00           C
ATOM   4624  HB2 PHE X1422       5.230   3.307  38.993  0.00  0.00           H
ATOM   4625  HB3 PHE X1422       5.999   1.855  38.931  0.00  0.00           H
ATOM   4626  CG  PHE X1422       4.663   2.022  40.535  0.00  0.00           C
ATOM   4627  CD1 PHE X1422       4.543   0.578  40.529  0.00  0.00           C
ATOM   4628  HD1 PHE X1422       5.269  -0.092  40.092  0.00  0.00           H
ATOM   4629  CE1 PHE X1422       3.475   0.063  41.306  0.00  0.00           C
ATOM   4630  HE1 PHE X1422       3.418  -1.006  41.451  0.00  0.00           H
ATOM   4631  CZ  PHE X1422       2.522   0.805  42.000  0.00  0.00           C
ATOM   4632  HZ  PHE X1422       1.750   0.306  42.566  0.00  0.00           H
ATOM   4633  CE2 PHE X1422       2.686   2.209  41.986  0.00  0.00           C
ATOM   4634  HE2 PHE X1422       1.988   2.802  42.558  0.00  0.00           H
ATOM   4635  CD2 PHE X1422       3.792   2.780  41.323  0.00  0.00           C
ATOM   4636  HD2 PHE X1422       3.907   3.828  41.557  0.00  0.00           H
ATOM   4637  C   PHE X1422       8.238   3.091  39.622  0.00  0.00           C
ATOM   4638  O   PHE X1422       9.076   2.239  39.990  0.00  0.00           O
ATOM   4639  N   LEU X1423       8.517   3.910  38.569  0.00  0.00           N
ATOM   4640  H   LEU X1423       7.722   4.429  38.225  0.00  0.00           H
ATOM   4641  CA  LEU X1423       9.891   3.998  37.975  0.00  0.00           C
ATOM   4642  HA  LEU X1423      10.361   3.017  37.906  0.00  0.00           H
ATOM   4643  CB  LEU X1423       9.780   4.410  36.494  0.00  0.00           C
ATOM   4644  HB2 LEU X1423       9.280   5.377  36.541  0.00  0.00           H
ATOM   4645  HB3 LEU X1423      10.781   4.378  36.065  0.00  0.00           H
ATOM   4646  CG  LEU X1423       8.916   3.494  35.558  0.00  0.00           C
ATOM   4647  HG  LEU X1423       7.888   3.287  35.855  0.00  0.00           H
ATOM   4648  CD1 LEU X1423       8.644   4.246  34.220  0.00  0.00           C
ATOM   4649 HD11 LEU X1423       8.023   5.136  34.319  0.00  0.00           H
ATOM   4650 HD12 LEU X1423       9.640   4.499  33.857  0.00  0.00           H
ATOM   4651 HD13 LEU X1423       8.193   3.518  33.545  0.00  0.00           H
ATOM   4652  CD2 LEU X1423       9.695   2.168  35.210  0.00  0.00           C
ATOM   4653 HD21 LEU X1423      10.570   2.278  34.570  0.00  0.00           H
ATOM   4654 HD22 LEU X1423       9.799   1.681  36.180  0.00  0.00           H
ATOM   4655 HD23 LEU X1423       8.981   1.594  34.619  0.00  0.00           H
ATOM   4656  C   LEU X1423      10.945   4.868  38.686  0.00  0.00           C
ATOM   4657  O   LEU X1423      12.050   5.164  38.098  0.00  0.00           O
ATOM   4658  N   GLU X1424      10.731   5.204  39.960  0.00  0.00           N
ATOM   4659  H   GLU X1424       9.743   5.138  40.159  0.00  0.00           H
ATOM   4660  CA  GLU X1424      11.575   5.989  40.887  0.00  0.00           C
ATOM   4661  HA  GLU X1424      11.065   6.360  41.776  0.00  0.00           H
ATOM   4662  CB  GLU X1424      12.661   4.955  41.466  0.00  0.00           C
ATOM   4663  HB2 GLU X1424      13.391   4.661  40.712  0.00  0.00           H
ATOM   4664  HB3 GLU X1424      13.163   5.450  42.297  0.00  0.00           H
ATOM   4665  CG  GLU X1424      12.089   3.579  41.882  0.00  0.00           C
ATOM   4666  HG2 GLU X1424      11.248   3.774  42.548  0.00  0.00           H
ATOM   4667  HG3 GLU X1424      11.704   3.089  40.988  0.00  0.00           H
ATOM   4668  CD  GLU X1424      13.074   2.684  42.634  0.00  0.00           C
ATOM   4669  OE1 GLU X1424      12.979   1.461  42.472  0.00  0.00           O
ATOM   4670  OE2 GLU X1424      13.924   3.198  43.432  0.00  0.00           O
ATOM   4671  C   GLU X1424      12.271   7.211  40.305  0.00  0.00           C
ATOM   4672  O   GLU X1424      13.340   7.661  40.790  0.00  0.00           O
ATOM   4673  N   SER X1425      11.818   7.747  39.164  0.00  0.00           N
ATOM   4674  H   SER X1425      10.886   7.431  38.940  0.00  0.00           H
ATOM   4675  CA  SER X1425      12.488   8.830  38.386  0.00  0.00           C
ATOM   4676  HA  SER X1425      13.150   9.455  38.985  0.00  0.00           H
ATOM   4677  CB  SER X1425      13.441   8.143  37.354  0.00  0.00           C
ATOM   4678  HB2 SER X1425      13.894   8.905  36.720  0.00  0.00           H
ATOM   4679  HB3 SER X1425      14.215   7.550  37.840  0.00  0.00           H
ATOM   4680  OG  SER X1425      12.802   7.294  36.424  0.00  0.00           O
ATOM   4681  HG  SER X1425      12.435   6.494  36.810  0.00  0.00           H
ATOM   4682  C   SER X1425      11.629   9.727  37.570  0.00  0.00           C
ATOM   4683  O   SER X1425      10.453   9.369  37.252  0.00  0.00           O
ATOM   4684  N   ASN X1426      11.973  11.005  37.321  0.00  0.00           N
ATOM   4685  H   ASN X1426      12.845  11.336  37.709  0.00  0.00           H
ATOM   4686  CA  ASN X1426      11.176  11.968  36.668  0.00  0.00           C
ATOM   4687  HA  ASN X1426      10.141  11.708  36.889  0.00  0.00           H
ATOM   4688  CB  ASN X1426      11.546  13.332  37.217  0.00  0.00           C
ATOM   4689  HB2 ASN X1426      12.592  13.626  37.138  0.00  0.00           H
ATOM   4690  HB3 ASN X1426      11.019  14.036  36.572  0.00  0.00           H
ATOM   4691  CG  ASN X1426      10.875  13.718  38.506  0.00  0.00           C
ATOM   4692  OD1 ASN X1426       9.745  13.311  38.802  0.00  0.00           O
ATOM   4693  ND2 ASN X1426      11.509  14.368  39.393  0.00  0.00           N
ATOM   4694 HD21 ASN X1426      10.985  14.744  40.170  0.00  0.00           H
ATOM   4695 HD22 ASN X1426      12.295  14.903  39.052  0.00  0.00           H
ATOM   4696  C   ASN X1426      11.261  11.690  35.159  0.00  0.00           C
ATOM   4697  O   ASN X1426      12.374  11.294  34.766  0.00  0.00           O
ATOM   4698  N   PRO X1427      10.230  12.007  34.368  0.00  0.00           N
ATOM   4699  CD  PRO X1427       8.921  12.500  34.764  0.00  0.00           C
ATOM   4700  HD2 PRO X1427       8.971  13.361  35.431  0.00  0.00           H
ATOM   4701  HD3 PRO X1427       8.455  11.677  35.306  0.00  0.00           H
ATOM   4702  CG  PRO X1427       8.179  12.866  33.449  0.00  0.00           C
ATOM   4703  HG2 PRO X1427       8.292  13.920  33.193  0.00  0.00           H
ATOM   4704  HG3 PRO X1427       7.122  12.612  33.377  0.00  0.00           H
ATOM   4705  CB  PRO X1427       8.920  12.021  32.408  0.00  0.00           C
ATOM   4706  HB2 PRO X1427       8.961  12.478  31.420  0.00  0.00           H
ATOM   4707  HB3 PRO X1427       8.462  11.033  32.357  0.00  0.00           H
ATOM   4708  CA  PRO X1427      10.319  12.048  32.932  0.00  0.00           C
ATOM   4709  HA  PRO X1427      10.764  11.131  32.545  0.00  0.00           H
ATOM   4710  C   PRO X1427      11.091  13.307  32.463  0.00  0.00           C
ATOM   4711  O   PRO X1427      11.196  14.305  33.132  0.00  0.00           O
ATOM   4712  N   VAL X1428      11.608  13.176  31.244  0.00  0.00           N
ATOM   4713  H   VAL X1428      11.242  12.389  30.728  0.00  0.00           H
ATOM   4714  CA  VAL X1428      11.910  14.365  30.412  0.00  0.00           C
ATOM   4715  HA  VAL X1428      11.859  15.240  31.060  0.00  0.00           H
ATOM   4716  CB  VAL X1428      13.357  14.160  29.815  0.00  0.00           C
ATOM   4717  HB  VAL X1428      13.708  15.057  29.304  0.00  0.00           H
ATOM   4718  CG1 VAL X1428      14.330  13.864  30.958  0.00  0.00           C
ATOM   4719 HG11 VAL X1428      14.414  14.714  31.635  0.00  0.00           H
ATOM   4720 HG12 VAL X1428      14.129  12.941  31.502  0.00  0.00           H
ATOM   4721 HG13 VAL X1428      15.330  13.727  30.547  0.00  0.00           H
ATOM   4722  CG2 VAL X1428      13.504  12.948  28.786  0.00  0.00           C
ATOM   4723 HG21 VAL X1428      14.484  12.946  28.308  0.00  0.00           H
ATOM   4724 HG22 VAL X1428      13.367  11.953  29.210  0.00  0.00           H
ATOM   4725 HG23 VAL X1428      12.851  12.853  27.918  0.00  0.00           H
ATOM   4726  C   VAL X1428      10.925  14.587  29.244  0.00  0.00           C
ATOM   4727  O   VAL X1428      10.057  13.757  28.911  0.00  0.00           O
ATOM   4728  N   MET X1429      10.959  15.747  28.623  0.00  0.00           N
ATOM   4729  H   MET X1429      11.667  16.417  28.889  0.00  0.00           H
ATOM   4730  CA  MET X1429      10.048  16.103  27.514  0.00  0.00           C
ATOM   4731  HA  MET X1429       9.148  15.490  27.476  0.00  0.00           H
ATOM   4732  CB  MET X1429       9.377  17.501  27.726  0.00  0.00           C
ATOM   4733  HB2 MET X1429       8.879  17.508  28.696  0.00  0.00           H
ATOM   4734  HB3 MET X1429      10.138  18.280  27.696  0.00  0.00           H
ATOM   4735  CG  MET X1429       8.340  17.798  26.599  0.00  0.00           C
ATOM   4736  HG2 MET X1429       7.834  18.736  26.827  0.00  0.00           H
ATOM   4737  HG3 MET X1429       8.910  17.861  25.672  0.00  0.00           H
ATOM   4738  SD  MET X1429       6.999  16.550  26.375  0.00  0.00           S
ATOM   4739  CE  MET X1429       5.994  16.772  27.864  0.00  0.00           C
ATOM   4740  HE1 MET X1429       5.768  17.830  28.001  0.00  0.00           H
ATOM   4741  HE2 MET X1429       5.064  16.228  27.696  0.00  0.00           H
ATOM   4742  HE3 MET X1429       6.548  16.343  28.699  0.00  0.00           H
ATOM   4743  C   MET X1429      10.595  16.027  26.103  0.00  0.00           C
ATOM   4744  O   MET X1429      11.712  16.583  25.871  0.00  0.00           O
ATOM   4745  N   ILE X1430      10.016  15.302  25.164  0.00  0.00           N
ATOM   4746  H   ILE X1430       9.217  14.761  25.464  0.00  0.00           H
ATOM   4747  CA  ILE X1430      10.442  15.140  23.756  0.00  0.00           C
ATOM   4748  HA  ILE X1430      11.091  16.000  23.587  0.00  0.00           H
ATOM   4749  CB  ILE X1430      11.427  13.971  23.510  0.00  0.00           C
ATOM   4750  HB  ILE X1430      10.850  13.048  23.451  0.00  0.00           H
ATOM   4751  CG2 ILE X1430      12.030  14.261  22.072  0.00  0.00           C
ATOM   4752 HG21 ILE X1430      12.737  13.440  21.953  0.00  0.00           H
ATOM   4753 HG22 ILE X1430      11.227  14.162  21.341  0.00  0.00           H
ATOM   4754 HG23 ILE X1430      12.427  15.266  21.929  0.00  0.00           H
ATOM   4755  CG1 ILE X1430      12.555  13.874  24.563  0.00  0.00           C
ATOM   4756 HG12 ILE X1430      13.253  14.699  24.418  0.00  0.00           H
ATOM   4757 HG13 ILE X1430      12.194  14.060  25.574  0.00  0.00           H
ATOM   4758  CD1 ILE X1430      13.377  12.546  24.536  0.00  0.00           C
ATOM   4759 HD11 ILE X1430      12.896  11.767  23.945  0.00  0.00           H
ATOM   4760 HD12 ILE X1430      14.360  12.817  24.152  0.00  0.00           H
ATOM   4761 HD13 ILE X1430      13.431  12.137  25.545  0.00  0.00           H
ATOM   4762  C   ILE X1430       9.204  15.101  22.799  0.00  0.00           C
ATOM   4763  O   ILE X1430       8.501  14.151  22.575  0.00  0.00           O
ATOM   4764  N   ASP X1431       8.862  16.268  22.356  0.00  0.00           N
ATOM   4765  H   ASP X1431       9.328  17.048  22.798  0.00  0.00           H
ATOM   4766  CA  ASP X1431       8.307  16.584  20.966  0.00  0.00           C
ATOM   4767  HA  ASP X1431       7.362  16.045  20.920  0.00  0.00           H
ATOM   4768  CB  ASP X1431       7.957  18.100  20.865  0.00  0.00           C
ATOM   4769  HB2 ASP X1431       7.493  18.293  21.832  0.00  0.00           H
ATOM   4770  HB3 ASP X1431       8.891  18.660  20.821  0.00  0.00           H
ATOM   4771  CG  ASP X1431       7.020  18.539  19.711  0.00  0.00           C
ATOM   4772  OD1 ASP X1431       6.738  17.750  18.792  0.00  0.00           O
ATOM   4773  OD2 ASP X1431       6.507  19.706  19.899  0.00  0.00           O
ATOM   4774  C   ASP X1431       9.284  16.157  19.823  0.00  0.00           C
ATOM   4775  O   ASP X1431      10.463  16.422  19.834  0.00  0.00           O
ATOM   4776  N   ALA X1432       8.708  15.497  18.831  0.00  0.00           N
ATOM   4777  H   ALA X1432       7.708  15.358  18.851  0.00  0.00           H
ATOM   4778  CA  ALA X1432       9.468  14.922  17.696  0.00  0.00           C
ATOM   4779  HA  ALA X1432      10.410  14.527  18.078  0.00  0.00           H
ATOM   4780  CB  ALA X1432       8.649  13.747  17.121  0.00  0.00           C
ATOM   4781  HB1 ALA X1432       8.848  13.634  16.055  0.00  0.00           H
ATOM   4782  HB2 ALA X1432       8.821  12.801  17.633  0.00  0.00           H
ATOM   4783  HB3 ALA X1432       7.587  13.978  17.200  0.00  0.00           H
ATOM   4784  C   ALA X1432       9.905  15.956  16.570  0.00  0.00           C
ATOM   4785  O   ALA X1432      10.828  15.719  15.773  0.00  0.00           O
ATOM   4786  N   LYS X1433       9.391  17.187  16.696  0.00  0.00           N
ATOM   4787  H   LYS X1433       8.764  17.394  17.461  0.00  0.00           H
ATOM   4788  CA  LYS X1433       9.643  18.313  15.840  0.00  0.00           C
ATOM   4789  HA  LYS X1433       9.304  18.019  14.847  0.00  0.00           H
ATOM   4790  CB  LYS X1433       8.820  19.548  16.286  0.00  0.00           C
ATOM   4791  HB2 LYS X1433       8.774  20.264  15.466  0.00  0.00           H
ATOM   4792  HB3 LYS X1433       7.808  19.216  16.517  0.00  0.00           H
ATOM   4793  CG  LYS X1433       9.370  20.303  17.527  0.00  0.00           C
ATOM   4794  HG2 LYS X1433       9.373  19.589  18.350  0.00  0.00           H
ATOM   4795  HG3 LYS X1433      10.379  20.688  17.378  0.00  0.00           H
ATOM   4796  CD  LYS X1433       8.471  21.496  17.811  0.00  0.00           C
ATOM   4797  HD2 LYS X1433       8.582  22.237  17.019  0.00  0.00           H
ATOM   4798  HD3 LYS X1433       7.420  21.206  17.812  0.00  0.00           H
ATOM   4799  CE  LYS X1433       8.849  21.992  19.191  0.00  0.00           C
ATOM   4800  HE2 LYS X1433       8.140  22.747  19.532  0.00  0.00           H
ATOM   4801  HE3 LYS X1433       8.776  21.087  19.795  0.00  0.00           H
ATOM   4802  NZ  LYS X1433      10.236  22.584  19.346  0.00  0.00           N
ATOM   4803  HZ1 LYS X1433      10.929  21.947  19.713  0.00  0.00           H
ATOM   4804  HZ2 LYS X1433      10.619  22.985  18.502  0.00  0.00           H
ATOM   4805  HZ3 LYS X1433      10.129  23.346  20.000  0.00  0.00           H
ATOM   4806  C   LYS X1433      11.175  18.603  15.726  0.00  0.00           C
ATOM   4807  O   LYS X1433      11.572  19.015  14.629  0.00  0.00           O
ATOM   4808  N   GLU X1434      11.956  18.406  16.761  0.00  0.00           N
ATOM   4809  H   GLU X1434      11.525  18.286  17.667  0.00  0.00           H
ATOM   4810  CA  GLU X1434      13.426  18.607  16.786  0.00  0.00           C
ATOM   4811  HA  GLU X1434      13.594  19.678  16.673  0.00  0.00           H
ATOM   4812  CB  GLU X1434      13.933  18.148  18.162  0.00  0.00           C
ATOM   4813  HB2 GLU X1434      14.040  17.073  18.309  0.00  0.00           H
ATOM   4814  HB3 GLU X1434      14.953  18.518  18.267  0.00  0.00           H
ATOM   4815  CG  GLU X1434      13.158  18.636  19.415  0.00  0.00           C
ATOM   4816  HG2 GLU X1434      12.152  18.217  19.405  0.00  0.00           H
ATOM   4817  HG3 GLU X1434      13.619  18.305  20.345  0.00  0.00           H
ATOM   4818  CD  GLU X1434      13.028  20.127  19.640  0.00  0.00           C
ATOM   4819  OE1 GLU X1434      14.033  20.881  19.396  0.00  0.00           O
ATOM   4820  OE2 GLU X1434      11.964  20.549  19.964  0.00  0.00           O
ATOM   4821  C   GLU X1434      14.248  17.778  15.770  0.00  0.00           C
ATOM   4822  O   GLU X1434      15.410  18.062  15.534  0.00  0.00           O
ATOM   4823  N   VAL X1435      13.590  16.767  15.263  0.00  0.00           N
ATOM   4824  H   VAL X1435      12.618  16.577  15.461  0.00  0.00           H
ATOM   4825  CA  VAL X1435      14.174  15.751  14.333  0.00  0.00           C
ATOM   4826  HA  VAL X1435      14.942  16.318  13.807  0.00  0.00           H
ATOM   4827  CB  VAL X1435      14.808  14.624  15.219  0.00  0.00           C
ATOM   4828  HB  VAL X1435      15.258  13.848  14.599  0.00  0.00           H
ATOM   4829  CG1 VAL X1435      16.019  15.053  15.933  0.00  0.00           C
ATOM   4830 HG11 VAL X1435      16.666  14.205  16.157  0.00  0.00           H
ATOM   4831 HG12 VAL X1435      16.616  15.649  15.243  0.00  0.00           H
ATOM   4832 HG13 VAL X1435      15.664  15.479  16.871  0.00  0.00           H
ATOM   4833  CG2 VAL X1435      13.872  13.943  16.174  0.00  0.00           C
ATOM   4834 HG21 VAL X1435      13.040  13.491  15.633  0.00  0.00           H
ATOM   4835 HG22 VAL X1435      14.463  13.164  16.656  0.00  0.00           H
ATOM   4836 HG23 VAL X1435      13.442  14.676  16.856  0.00  0.00           H
ATOM   4837  C   VAL X1435      13.151  15.154  13.338  0.00  0.00           C
ATOM   4838  O   VAL X1435      13.650  14.383  12.486  0.00  0.00           O
ATOM   4839  N   SER X1436      11.854  15.460  13.355  0.00  0.00           N
ATOM   4840  H   SER X1436      11.605  16.031  14.150  0.00  0.00           H
ATOM   4841  CA  SER X1436      10.819  14.970  12.409  0.00  0.00           C
ATOM   4842  HA  SER X1436      11.294  14.337  11.659  0.00  0.00           H
ATOM   4843  CB  SER X1436       9.740  14.179  13.226  0.00  0.00           C
ATOM   4844  HB2 SER X1436      10.209  13.356  13.766  0.00  0.00           H
ATOM   4845  HB3 SER X1436       9.397  14.882  13.985  0.00  0.00           H
ATOM   4846  OG  SER X1436       8.631  13.828  12.456  0.00  0.00           O
ATOM   4847  HG  SER X1436       8.884  13.198  11.777  0.00  0.00           H
ATOM   4848  C   SER X1436       9.985  16.112  11.732  0.00  0.00           C
ATOM   4849  O   SER X1436       9.915  17.206  12.363  0.00  0.00           O
ATOM   4850  N   ALA X1437       9.370  15.811  10.600  0.00  0.00           N
ATOM   4851  H   ALA X1437       9.717  15.001  10.107  0.00  0.00           H
ATOM   4852  CA  ALA X1437       8.472  16.687   9.826  0.00  0.00           C
ATOM   4853  HA  ALA X1437       8.871  17.691   9.969  0.00  0.00           H
ATOM   4854  CB  ALA X1437       8.616  16.334   8.370  0.00  0.00           C
ATOM   4855  HB1 ALA X1437       8.142  15.407   8.047  0.00  0.00           H
ATOM   4856  HB2 ALA X1437       8.158  17.093   7.737  0.00  0.00           H
ATOM   4857  HB3 ALA X1437       9.675  16.305   8.110  0.00  0.00           H
ATOM   4858  C   ALA X1437       6.988  16.838  10.445  0.00  0.00           C
ATOM   4859  O   ALA X1437       6.228  17.616   9.971  0.00  0.00           O
ATOM   4860  N   ALA X1438       6.671  16.102  11.509  0.00  0.00           N
ATOM   4861  H   ALA X1438       7.345  15.537  12.006  0.00  0.00           H
ATOM   4862  CA  ALA X1438       5.451  16.080  12.300  0.00  0.00           C
ATOM   4863  HA  ALA X1438       4.817  16.869  11.895  0.00  0.00           H
ATOM   4864  CB  ALA X1438       4.779  14.693  12.285  0.00  0.00           C
ATOM   4865  HB1 ALA X1438       5.531  13.950  12.550  0.00  0.00           H
ATOM   4866  HB2 ALA X1438       3.943  14.584  12.976  0.00  0.00           H
ATOM   4867  HB3 ALA X1438       4.318  14.331  11.366  0.00  0.00           H
ATOM   4868  C   ALA X1438       5.794  16.409  13.788  0.00  0.00           C
ATOM   4869  O   ALA X1438       6.746  15.853  14.361  0.00  0.00           O
ATOM   4870  N   HIE X1439       4.952  17.297  14.341  0.00  0.00           N
ATOM   4871  H   HIE X1439       4.126  17.581  13.834  0.00  0.00           H
ATOM   4872  CA  HIE X1439       4.992  17.577  15.848  0.00  0.00           C
ATOM   4873  HA  HIE X1439       6.072  17.613  15.989  0.00  0.00           H
ATOM   4874  CB  HIE X1439       4.241  18.898  16.108  0.00  0.00           C
ATOM   4875  HB2 HIE X1439       3.218  18.806  15.744  0.00  0.00           H
ATOM   4876  HB3 HIE X1439       4.329  19.144  17.166  0.00  0.00           H
ATOM   4877  CG  HIE X1439       4.738  20.173  15.356  0.00  0.00           C
ATOM   4878  ND1 HIE X1439       5.773  20.987  15.827  0.00  0.00           N
ATOM   4879  CE1 HIE X1439       5.821  22.030  14.981  0.00  0.00           C
ATOM   4880  HE1 HIE X1439       6.471  22.892  14.949  0.00  0.00           H
ATOM   4881  NE2 HIE X1439       4.943  21.848  14.008  0.00  0.00           N
ATOM   4882  HE2 HIE X1439       4.872  22.388  13.157  0.00  0.00           H
ATOM   4883  CD2 HIE X1439       4.301  20.676  14.184  0.00  0.00           C
ATOM   4884  HD2 HIE X1439       3.470  20.260  13.634  0.00  0.00           H
ATOM   4885  C   HIE X1439       4.356  16.399  16.587  0.00  0.00           C
ATOM   4886  O   HIE X1439       3.305  15.939  16.085  0.00  0.00           O
ATOM   4887  N   ARG X1440       4.843  16.000  17.812  0.00  0.00           N
ATOM   4888  H   ARG X1440       5.666  16.446  18.190  0.00  0.00           H
ATOM   4889  CA  ARG X1440       4.340  14.877  18.643  0.00  0.00           C
ATOM   4890  HA  ARG X1440       3.302  15.146  18.837  0.00  0.00           H
ATOM   4891  CB  ARG X1440       4.484  13.522  17.891  0.00  0.00           C
ATOM   4892  HB2 ARG X1440       3.847  13.443  17.010  0.00  0.00           H
ATOM   4893  HB3 ARG X1440       5.500  13.387  17.521  0.00  0.00           H
ATOM   4894  CG  ARG X1440       4.088  12.301  18.764  0.00  0.00           C
ATOM   4895  HG2 ARG X1440       4.231  11.399  18.170  0.00  0.00           H
ATOM   4896  HG3 ARG X1440       4.787  12.317  19.600  0.00  0.00           H
ATOM   4897  CD  ARG X1440       2.695  12.308  19.335  0.00  0.00           C
ATOM   4898  HD2 ARG X1440       2.560  11.365  19.865  0.00  0.00           H
ATOM   4899  HD3 ARG X1440       2.593  13.159  20.009  0.00  0.00           H
ATOM   4900  NE  ARG X1440       1.582  12.464  18.378  0.00  0.00           N
ATOM   4901  HE  ARG X1440       1.759  12.503  17.385  0.00  0.00           H
ATOM   4902  CZ  ARG X1440       0.284  12.674  18.629  0.00  0.00           C
ATOM   4903  NH1 ARG X1440      -0.195  12.875  19.877  0.00  0.00           N
ATOM   4904 HH11 ARG X1440       0.451  13.178  20.591  0.00  0.00           H
ATOM   4905 HH12 ARG X1440      -1.182  13.026  20.027  0.00  0.00           H
ATOM   4906  NH2 ARG X1440      -0.478  12.445  17.572  0.00  0.00           N
ATOM   4907 HH21 ARG X1440      -0.097  12.484  16.637  0.00  0.00           H
ATOM   4908 HH22 ARG X1440      -1.484  12.480  17.655  0.00  0.00           H
ATOM   4909  C   ARG X1440       4.991  14.807  20.011  0.00  0.00           C
ATOM   4910  O   ARG X1440       6.065  14.200  20.086  0.00  0.00           O
ATOM   4911  N   ALA X1441       4.473  15.459  21.020  0.00  0.00           N
ATOM   4912  H   ALA X1441       3.616  15.964  20.850  0.00  0.00           H
ATOM   4913  CA  ALA X1441       5.103  15.435  22.310  0.00  0.00           C
ATOM   4914  HA  ALA X1441       6.190  15.459  22.222  0.00  0.00           H
ATOM   4915  CB  ALA X1441       4.863  16.754  22.992  0.00  0.00           C
ATOM   4916  HB1 ALA X1441       5.472  16.846  23.891  0.00  0.00           H
ATOM   4917  HB2 ALA X1441       5.221  17.535  22.320  0.00  0.00           H
ATOM   4918  HB3 ALA X1441       3.834  16.986  23.269  0.00  0.00           H
ATOM   4919  C   ALA X1441       4.889  14.286  23.227  0.00  0.00           C
ATOM   4920  O   ALA X1441       3.724  13.821  23.309  0.00  0.00           O
ATOM   4921  N   ARG X1442       5.889  13.846  23.967  0.00  0.00           N
ATOM   4922  H   ARG X1442       6.753  14.365  23.905  0.00  0.00           H
ATOM   4923  CA  ARG X1442       5.723  12.804  24.964  0.00  0.00           C
ATOM   4924  HA  ARG X1442       4.713  12.920  25.355  0.00  0.00           H
ATOM   4925  CB  ARG X1442       5.662  11.443  24.346  0.00  0.00           C
ATOM   4926  HB2 ARG X1442       5.620  10.604  25.041  0.00  0.00           H
ATOM   4927  HB3 ARG X1442       4.720  11.437  23.797  0.00  0.00           H
ATOM   4928  CG  ARG X1442       6.808  11.066  23.382  0.00  0.00           C
ATOM   4929  HG2 ARG X1442       7.616  11.794  23.448  0.00  0.00           H
ATOM   4930  HG3 ARG X1442       7.353  10.241  23.840  0.00  0.00           H
ATOM   4931  CD  ARG X1442       6.437  10.522  21.962  0.00  0.00           C
ATOM   4932  HD2 ARG X1442       5.894  11.329  21.470  0.00  0.00           H
ATOM   4933  HD3 ARG X1442       7.328  10.267  21.388  0.00  0.00           H
ATOM   4934  NE  ARG X1442       5.466   9.378  21.929  0.00  0.00           N
ATOM   4935  HE  ARG X1442       5.121   9.168  22.855  0.00  0.00           H
ATOM   4936  CZ  ARG X1442       5.238   8.639  20.896  0.00  0.00           C
ATOM   4937  NH1 ARG X1442       5.725   8.773  19.716  0.00  0.00           N
ATOM   4938 HH11 ARG X1442       6.434   9.455  19.489  0.00  0.00           H
ATOM   4939 HH12 ARG X1442       5.441   8.167  18.959  0.00  0.00           H
ATOM   4940  NH2 ARG X1442       4.366   7.709  21.106  0.00  0.00           N
ATOM   4941 HH21 ARG X1442       4.043   7.389  22.008  0.00  0.00           H
ATOM   4942 HH22 ARG X1442       4.184   7.045  20.368  0.00  0.00           H
ATOM   4943  C   ARG X1442       6.631  12.858  26.207  0.00  0.00           C
ATOM   4944  O   ARG X1442       7.780  13.314  26.083  0.00  0.00           O
ATOM   4945  N   TYR X1443       6.099  12.429  27.365  0.00  0.00           N
ATOM   4946  H   TYR X1443       5.301  11.813  27.433  0.00  0.00           H
ATOM   4947  CA  TYR X1443       7.012  12.286  28.466  0.00  0.00           C
ATOM   4948  HA  TYR X1443       7.761  13.078  28.476  0.00  0.00           H
ATOM   4949  CB  TYR X1443       6.228  12.291  29.753  0.00  0.00           C
ATOM   4950  HB2 TYR X1443       5.382  11.609  29.662  0.00  0.00           H
ATOM   4951  HB3 TYR X1443       6.831  11.917  30.580  0.00  0.00           H
ATOM   4952  CG  TYR X1443       5.566  13.554  30.226  0.00  0.00           C
ATOM   4953  CD1 TYR X1443       6.327  14.644  30.697  0.00  0.00           C
ATOM   4954  HD1 TYR X1443       7.399  14.529  30.774  0.00  0.00           H
ATOM   4955  CE1 TYR X1443       5.642  15.773  31.245  0.00  0.00           C
ATOM   4956  HE1 TYR X1443       6.174  16.669  31.529  0.00  0.00           H
ATOM   4957  CZ  TYR X1443       4.212  15.813  31.244  0.00  0.00           C
ATOM   4958  OH  TYR X1443       3.600  16.943  31.717  0.00  0.00           O
ATOM   4959  HH  TYR X1443       2.688  17.017  31.428  0.00  0.00           H
ATOM   4960  CE2 TYR X1443       3.531  14.700  30.694  0.00  0.00           C
ATOM   4961  HE2 TYR X1443       2.465  14.741  30.862  0.00  0.00           H
ATOM   4962  CD2 TYR X1443       4.138  13.534  30.192  0.00  0.00           C
ATOM   4963  HD2 TYR X1443       3.571  12.731  29.744  0.00  0.00           H
ATOM   4964  C   TYR X1443       7.665  10.959  28.149  0.00  0.00           C
ATOM   4965  O   TYR X1443       7.075   9.861  28.117  0.00  0.00           O
ATOM   4966  N   PHE X1444       8.977  11.049  28.218  0.00  0.00           N
ATOM   4967  H   PHE X1444       9.469  11.900  28.449  0.00  0.00           H
ATOM   4968  CA  PHE X1444       9.801   9.904  28.233  0.00  0.00           C
ATOM   4969  HA  PHE X1444       9.283   8.984  27.961  0.00  0.00           H
ATOM   4970  CB  PHE X1444      10.924  10.010  27.119  0.00  0.00           C
ATOM   4971  HB2 PHE X1444      11.430  10.975  27.089  0.00  0.00           H
ATOM   4972  HB3 PHE X1444      11.678   9.267  27.379  0.00  0.00           H
ATOM   4973  CG  PHE X1444      10.434   9.639  25.703  0.00  0.00           C
ATOM   4974  CD1 PHE X1444      10.555   8.338  25.187  0.00  0.00           C
ATOM   4975  HD1 PHE X1444      10.945   7.527  25.784  0.00  0.00           H
ATOM   4976  CE1 PHE X1444      10.294   8.126  23.832  0.00  0.00           C
ATOM   4977  HE1 PHE X1444      10.259   7.150  23.371  0.00  0.00           H
ATOM   4978  CZ  PHE X1444      10.055   9.212  22.950  0.00  0.00           C
ATOM   4979  HZ  PHE X1444       9.755   9.072  21.922  0.00  0.00           H
ATOM   4980  CE2 PHE X1444      10.083  10.521  23.521  0.00  0.00           C
ATOM   4981  HE2 PHE X1444      10.050  11.356  22.837  0.00  0.00           H
ATOM   4982  CD2 PHE X1444      10.174  10.768  24.908  0.00  0.00           C
ATOM   4983  HD2 PHE X1444      10.136  11.785  25.268  0.00  0.00           H
ATOM   4984  C   PHE X1444      10.434   9.647  29.546  0.00  0.00           C
ATOM   4985  O   PHE X1444      10.959  10.695  30.084  0.00  0.00           O
ATOM   4986  N   TRP X1445      10.407   8.397  30.057  0.00  0.00           N
ATOM   4987  H   TRP X1445      10.162   7.654  29.418  0.00  0.00           H
ATOM   4988  CA  TRP X1445      11.171   7.928  31.205  0.00  0.00           C
ATOM   4989  HA  TRP X1445      11.677   8.794  31.631  0.00  0.00           H
ATOM   4990  CB  TRP X1445      10.316   7.352  32.345  0.00  0.00           C
ATOM   4991  HB2 TRP X1445      10.011   6.363  32.002  0.00  0.00           H
ATOM   4992  HB3 TRP X1445      11.001   7.113  33.159  0.00  0.00           H
ATOM   4993  CG  TRP X1445       9.239   8.121  32.988  0.00  0.00           C
ATOM   4994  CD1 TRP X1445       9.343   8.496  34.292  0.00  0.00           C
ATOM   4995  HD1 TRP X1445      10.260   8.456  34.862  0.00  0.00           H
ATOM   4996  NE1 TRP X1445       8.112   9.064  34.680  0.00  0.00           N
ATOM   4997  HE1 TRP X1445       8.030   9.406  35.627  0.00  0.00           H
ATOM   4998  CE2 TRP X1445       7.223   9.110  33.605  0.00  0.00           C
ATOM   4999  CZ2 TRP X1445       6.034   9.768  33.474  0.00  0.00           C
ATOM   5000  HZ2 TRP X1445       5.574  10.357  34.253  0.00  0.00           H
ATOM   5001  CH2 TRP X1445       5.257   9.676  32.325  0.00  0.00           C
ATOM   5002  HH2 TRP X1445       4.253  10.056  32.212  0.00  0.00           H
ATOM   5003  CZ3 TRP X1445       5.897   8.995  31.211  0.00  0.00           C
ATOM   5004  HZ3 TRP X1445       5.450   8.934  30.230  0.00  0.00           H
ATOM   5005  CE3 TRP X1445       7.184   8.475  31.288  0.00  0.00           C
ATOM   5006  HE3 TRP X1445       7.688   8.182  30.379  0.00  0.00           H
ATOM   5007  CD2 TRP X1445       7.912   8.491  32.543  0.00  0.00           C
ATOM   5008  C   TRP X1445      12.264   6.952  30.737  0.00  0.00           C
ATOM   5009  O   TRP X1445      12.056   6.213  29.767  0.00  0.00           O
ATOM   5010  N   GLY X1446      13.369   6.783  31.444  0.00  0.00           N
ATOM   5011  H   GLY X1446      13.654   7.528  32.064  0.00  0.00           H
ATOM   5012  CA  GLY X1446      14.294   5.707  31.326  0.00  0.00           C
ATOM   5013  HA2 GLY X1446      13.797   4.839  31.759  0.00  0.00           H
ATOM   5014  HA3 GLY X1446      14.415   5.459  30.271  0.00  0.00           H
ATOM   5015  C   GLY X1446      15.593   5.973  32.017  0.00  0.00           C
ATOM   5016  O   GLY X1446      15.823   7.101  32.401  0.00  0.00           O
ATOM   5017  N   ASN X1447      16.344   4.920  32.363  0.00  0.00           N
ATOM   5018  H   ASN X1447      16.089   4.000  32.035  0.00  0.00           H
ATOM   5019  CA  ASN X1447      17.652   5.109  33.059  0.00  0.00           C
ATOM   5020  HA  ASN X1447      17.465   5.988  33.675  0.00  0.00           H
ATOM   5021  CB  ASN X1447      17.854   3.916  34.033  0.00  0.00           C
ATOM   5022  HB2 ASN X1447      18.761   4.201  34.565  0.00  0.00           H
ATOM   5023  HB3 ASN X1447      17.017   3.777  34.718  0.00  0.00           H
ATOM   5024  CG  ASN X1447      18.241   2.723  33.301  0.00  0.00           C
ATOM   5025  OD1 ASN X1447      17.698   2.427  32.249  0.00  0.00           O
ATOM   5026  ND2 ASN X1447      19.201   1.975  33.727  0.00  0.00           N
ATOM   5027 HD21 ASN X1447      19.499   1.106  33.307  0.00  0.00           H
ATOM   5028 HD22 ASN X1447      19.654   2.312  34.564  0.00  0.00           H
ATOM   5029  C   ASN X1447      18.814   5.432  32.131  0.00  0.00           C
ATOM   5030  O   ASN X1447      19.927   5.600  32.603  0.00  0.00           O
ATOM   5031  N   LEU X1448      18.657   5.471  30.789  0.00  0.00           N
ATOM   5032  H   LEU X1448      17.720   5.292  30.457  0.00  0.00           H
ATOM   5033  CA  LEU X1448      19.738   5.663  29.764  0.00  0.00           C
ATOM   5034  HA  LEU X1448      20.486   4.893  29.953  0.00  0.00           H
ATOM   5035  CB  LEU X1448      19.179   5.585  28.328  0.00  0.00           C
ATOM   5036  HB2 LEU X1448      18.502   6.439  28.311  0.00  0.00           H
ATOM   5037  HB3 LEU X1448      20.051   5.667  27.678  0.00  0.00           H
ATOM   5038  CG  LEU X1448      18.470   4.311  27.970  0.00  0.00           C
ATOM   5039  HG  LEU X1448      18.854   3.449  28.515  0.00  0.00           H
ATOM   5040  CD1 LEU X1448      16.976   4.387  28.230  0.00  0.00           C
ATOM   5041 HD11 LEU X1448      16.470   3.844  27.432  0.00  0.00           H
ATOM   5042 HD12 LEU X1448      16.795   3.907  29.192  0.00  0.00           H
ATOM   5043 HD13 LEU X1448      16.617   5.414  28.297  0.00  0.00           H
ATOM   5044  CD2 LEU X1448      18.673   3.942  26.554  0.00  0.00           C
ATOM   5045 HD21 LEU X1448      17.959   3.177  26.248  0.00  0.00           H
ATOM   5046 HD22 LEU X1448      18.459   4.807  25.927  0.00  0.00           H
ATOM   5047 HD23 LEU X1448      19.689   3.612  26.341  0.00  0.00           H
ATOM   5048  C   LEU X1448      20.438   7.056  29.953  0.00  0.00           C
ATOM   5049  O   LEU X1448      19.804   7.997  30.417  0.00  0.00           O
ATOM   5050  N   PRO X1449      21.776   7.173  29.638  0.00  0.00           N
ATOM   5051  CD  PRO X1449      22.776   6.047  29.451  0.00  0.00           C
ATOM   5052  HD2 PRO X1449      22.788   5.579  28.467  0.00  0.00           H
ATOM   5053  HD3 PRO X1449      22.556   5.364  30.272  0.00  0.00           H
ATOM   5054  CG  PRO X1449      24.130   6.617  29.666  0.00  0.00           C
ATOM   5055  HG2 PRO X1449      24.891   6.238  28.984  0.00  0.00           H
ATOM   5056  HG3 PRO X1449      24.548   6.192  30.579  0.00  0.00           H
ATOM   5057  CB  PRO X1449      23.946   8.127  29.696  0.00  0.00           C
ATOM   5058  HB2 PRO X1449      24.074   8.320  28.631  0.00  0.00           H
ATOM   5059  HB3 PRO X1449      24.702   8.678  30.255  0.00  0.00           H
ATOM   5060  CA  PRO X1449      22.478   8.392  30.053  0.00  0.00           C
ATOM   5061  HA  PRO X1449      22.317   8.475  31.128  0.00  0.00           H
ATOM   5062  C   PRO X1449      21.943   9.698  29.317  0.00  0.00           C
[truncated: 157,610 more chars]
