# Supplementary material for: Structural insight into hierarchical DNMT3A autoinhibition and its dysregulation in disease
Source: Nat Commun. 2026 Feb 18;17:2901. doi: 10.1038/s41467-026-69563-1 (PMC13031684; doi:10.1038/s41467-026-69563-1)
Supplement: Supplementary file 3 — Supplementary Data 1 [file 41467_2026_69563_MOESM3_ESM.zip › MD_simulation/200nsDNMT3A_ADD_MTase_Rep1.pdb]

CRYST1  109.692  147.258  188.178  90.00  90.00  90.00 P 1           1
ATOM      1  ZN  ZN3 X   1       1.884 -32.889 -42.174  0.00  0.00          ZN
ATOM      2  ZN  ZN3 X   2      -0.812 -33.999 -31.898  0.00  0.00          ZN
ATOM      3  ZN  ZN3 X   3       4.204 -29.687 -18.704  0.00  0.00          ZN
ATOM      4  N   SAH X  13      -0.690   2.191 -23.744  0.00  0.00           N
ATOM      5  H3  SAH X  13       0.304   2.458 -23.803  0.00  0.00           H
ATOM      6  H1  SAH X  13      -1.163   3.037 -24.093  0.00  0.00           H
ATOM      7  H2  SAH X  13      -0.889   1.401 -24.373  0.00  0.00           H
ATOM      8  CA  SAH X  13      -1.051   2.005 -22.219  0.00  0.00           C
ATOM      9  HA  SAH X  13      -0.705   2.936 -21.768  0.00  0.00           H
ATOM     10  C   SAH X  13      -0.255   0.766 -21.652  0.00  0.00           C
ATOM     11  O   SAH X  13      -0.451  -0.348 -22.096  0.00  0.00           O
ATOM     12  OXT SAH X  13       0.609   0.931 -20.864  0.00  0.00           O
ATOM     13  CB  SAH X  13      -2.511   1.851 -21.829  0.00  0.00           C
ATOM     14  HB1 SAH X  13      -2.906   2.863 -21.980  0.00  0.00           H
ATOM     15  HB2 SAH X  13      -2.548   1.605 -20.761  0.00  0.00           H
ATOM     16  CG  SAH X  13      -3.319   0.947 -22.737  0.00  0.00           C
ATOM     17  HG1 SAH X  13      -3.111  -0.080 -22.411  0.00  0.00           H
ATOM     18  HG2 SAH X  13      -3.090   1.063 -23.803  0.00  0.00           H
ATOM     19  SD  SAH X  13      -5.106   1.247 -22.287  0.00  0.00           S
ATOM     20  C5' SAH X  13      -5.548   2.373 -23.593  0.00  0.00           C
ATOM     21 H5'1 SAH X  13      -5.145   2.155 -24.590  0.00  0.00           H
ATOM     22 H5'2 SAH X  13      -6.629   2.214 -23.500  0.00  0.00           H
ATOM     23  C4' SAH X  13      -5.360   3.890 -23.286  0.00  0.00           C
ATOM     24  H4' SAH X  13      -4.289   4.104 -23.387  0.00  0.00           H
ATOM     25  C3' SAH X  13      -5.964   4.281 -21.880  0.00  0.00           C
ATOM     26  H3' SAH X  13      -6.475   3.410 -21.452  0.00  0.00           H
ATOM     27  O3' SAH X  13      -4.884   4.735 -21.023  0.00  0.00           O
ATOM     28  H9  SAH X  13      -4.539   5.586 -21.347  0.00  0.00           H
ATOM     29  C2' SAH X  13      -7.071   5.315 -22.171  0.00  0.00           C
ATOM     30  H2' SAH X  13      -7.941   4.694 -22.418  0.00  0.00           H
ATOM     31  O2' SAH X  13      -7.349   6.063 -21.058  0.00  0.00           O
ATOM     32  H10 SAH X  13      -6.683   6.761 -20.927  0.00  0.00           H
ATOM     33  O4' SAH X  13      -6.050   4.723 -24.183  0.00  0.00           O
ATOM     34  C1' SAH X  13      -6.563   5.937 -23.530  0.00  0.00           C
ATOM     35  H1' SAH X  13      -5.741   6.661 -23.531  0.00  0.00           H
ATOM     36  N9  SAH X  13      -7.590   6.507 -24.343  0.00  0.00           N
ATOM     37  C4  SAH X  13      -7.476   7.670 -24.969  0.00  0.00           C
ATOM     38  N3  SAH X  13      -6.443   8.479 -25.110  0.00  0.00           N
ATOM     39  C2  SAH X  13      -6.669   9.485 -25.935  0.00  0.00           C
ATOM     40  N1  SAH X  13      -7.698   9.749 -26.621  0.00  0.00           N
ATOM     41  C6  SAH X  13      -8.725   8.919 -26.490  0.00  0.00           C
ATOM     42  C5  SAH X  13      -8.651   7.818 -25.644  0.00  0.00           C
ATOM     43  N7  SAH X  13      -9.449   6.721 -25.538  0.00  0.00           N
ATOM     44  C8  SAH X  13      -8.780   5.946 -24.763  0.00  0.00           C
ATOM     45  H8  SAH X  13      -9.164   5.080 -24.240  0.00  0.00           H
ATOM     46  N6  SAH X  13      -9.774   9.156 -27.333  0.00  0.00           N
ATOM     47  H61 SAH X  13      -9.809  10.104 -27.686  0.00  0.00           H
ATOM     48  H62 SAH X  13     -10.687   8.777 -27.115  0.00  0.00           H
ATOM     49  H7  SAH X  13      -5.786  10.083 -26.148  0.00  0.00           H
ATOM     50  N   LEU X  15       7.158 -45.445 -46.058  0.00  0.00           N
ATOM     51  H1  LEU X  15       7.224 -46.328 -45.572  0.00  0.00           H
ATOM     52  H2  LEU X  15       7.516 -45.701 -46.967  0.00  0.00           H
ATOM     53  H3  LEU X  15       6.165 -45.265 -46.117  0.00  0.00           H
ATOM     54  CA  LEU X  15       8.033 -44.472 -45.348  0.00  0.00           C
ATOM     55  HA  LEU X  15       8.992 -44.960 -45.522  0.00  0.00           H
ATOM     56  CB  LEU X  15       8.220 -43.054 -45.999  0.00  0.00           C
ATOM     57  HB2 LEU X  15       7.501 -42.773 -46.768  0.00  0.00           H
ATOM     58  HB3 LEU X  15       8.238 -42.236 -45.278  0.00  0.00           H
ATOM     59  CG  LEU X  15       9.553 -43.085 -46.805  0.00  0.00           C
ATOM     60  HG  LEU X  15       9.818 -44.052 -47.232  0.00  0.00           H
ATOM     61  CD1 LEU X  15       9.454 -42.054 -48.005  0.00  0.00           C
ATOM     62 HD11 LEU X  15       8.800 -42.459 -48.777  0.00  0.00           H
ATOM     63 HD12 LEU X  15       9.147 -41.151 -47.477  0.00  0.00           H
ATOM     64 HD13 LEU X  15      10.405 -41.900 -48.515  0.00  0.00           H
ATOM     65  CD2 LEU X  15      10.681 -42.547 -45.970  0.00  0.00           C
ATOM     66 HD21 LEU X  15      10.994 -43.290 -45.236  0.00  0.00           H
ATOM     67 HD22 LEU X  15      11.502 -42.084 -46.518  0.00  0.00           H
ATOM     68 HD23 LEU X  15      10.264 -41.697 -45.430  0.00  0.00           H
ATOM     69  C   LEU X  15       7.779 -44.417 -43.772  0.00  0.00           C
ATOM     70  O   LEU X  15       8.716 -44.661 -42.992  0.00  0.00           O
ATOM     71  N   VAL X  16       6.567 -43.991 -43.373  0.00  0.00           N
ATOM     72  H   VAL X  16       5.846 -43.659 -43.998  0.00  0.00           H
ATOM     73  CA  VAL X  16       6.280 -43.869 -41.952  0.00  0.00           C
ATOM     74  HA  VAL X  16       7.059 -43.194 -41.597  0.00  0.00           H
ATOM     75  CB  VAL X  16       4.982 -43.096 -41.629  0.00  0.00           C
ATOM     76  HB  VAL X  16       4.978 -42.181 -42.221  0.00  0.00           H
ATOM     77  CG1 VAL X  16       3.666 -43.827 -41.891  0.00  0.00           C
ATOM     78 HG11 VAL X  16       3.528 -44.060 -42.947  0.00  0.00           H
ATOM     79 HG12 VAL X  16       3.644 -44.778 -41.359  0.00  0.00           H
ATOM     80 HG13 VAL X  16       2.846 -43.182 -41.574  0.00  0.00           H
ATOM     81  CG2 VAL X  16       4.818 -42.659 -40.190  0.00  0.00           C
ATOM     82 HG21 VAL X  16       4.052 -41.891 -40.081  0.00  0.00           H
ATOM     83 HG22 VAL X  16       4.590 -43.533 -39.580  0.00  0.00           H
ATOM     84 HG23 VAL X  16       5.777 -42.310 -39.809  0.00  0.00           H
ATOM     85  C   VAL X  16       6.427 -45.190 -41.175  0.00  0.00           C
ATOM     86  O   VAL X  16       6.841 -45.191 -40.015  0.00  0.00           O
ATOM     87  N   TYR X  17       6.288 -46.377 -41.794  0.00  0.00           N
ATOM     88  H   TYR X  17       5.889 -46.369 -42.721  0.00  0.00           H
ATOM     89  CA  TYR X  17       6.538 -47.756 -41.219  0.00  0.00           C
ATOM     90  HA  TYR X  17       6.032 -47.891 -40.264  0.00  0.00           H
ATOM     91  CB  TYR X  17       5.870 -48.742 -42.200  0.00  0.00           C
ATOM     92  HB2 TYR X  17       4.902 -48.401 -42.566  0.00  0.00           H
ATOM     93  HB3 TYR X  17       6.484 -48.897 -43.088  0.00  0.00           H
ATOM     94  CG  TYR X  17       5.599 -50.074 -41.563  0.00  0.00           C
ATOM     95  CD1 TYR X  17       6.585 -51.061 -41.262  0.00  0.00           C
ATOM     96  HD1 TYR X  17       7.592 -50.910 -41.622  0.00  0.00           H
ATOM     97  CE1 TYR X  17       6.249 -52.280 -40.642  0.00  0.00           C
ATOM     98  HE1 TYR X  17       7.008 -52.900 -40.189  0.00  0.00           H
ATOM     99  CZ  TYR X  17       4.915 -52.540 -40.307  0.00  0.00           C
ATOM    100  OH  TYR X  17       4.604 -53.586 -39.594  0.00  0.00           O
ATOM    101  HH  TYR X  17       3.816 -53.546 -39.048  0.00  0.00           H
ATOM    102  CE2 TYR X  17       3.891 -51.638 -40.629  0.00  0.00           C
ATOM    103  HE2 TYR X  17       2.880 -51.872 -40.329  0.00  0.00           H
ATOM    104  CD2 TYR X  17       4.248 -50.411 -41.171  0.00  0.00           C
ATOM    105  HD2 TYR X  17       3.391 -49.779 -41.350  0.00  0.00           H
ATOM    106  C   TYR X  17       7.973 -47.986 -41.002  0.00  0.00           C
ATOM    107  O   TYR X  17       8.328 -48.295 -39.870  0.00  0.00           O
ATOM    108  N   GLU X  18       8.847 -47.643 -41.948  0.00  0.00           N
ATOM    109  H   GLU X  18       8.508 -47.295 -42.833  0.00  0.00           H
ATOM    110  CA  GLU X  18      10.365 -47.581 -41.716  0.00  0.00           C
ATOM    111  HA  GLU X  18      10.716 -48.514 -41.274  0.00  0.00           H
ATOM    112  CB  GLU X  18      11.125 -47.221 -43.000  0.00  0.00           C
ATOM    113  HB2 GLU X  18      10.812 -46.205 -43.241  0.00  0.00           H
ATOM    114  HB3 GLU X  18      12.182 -47.145 -42.743  0.00  0.00           H
ATOM    115  CG  GLU X  18      10.854 -48.140 -44.126  0.00  0.00           C
ATOM    116  HG2 GLU X  18      11.803 -48.309 -44.634  0.00  0.00           H
ATOM    117  HG3 GLU X  18      10.396 -49.055 -43.749  0.00  0.00           H
ATOM    118  CD  GLU X  18       9.861 -47.451 -45.081  0.00  0.00           C
ATOM    119  OE1 GLU X  18       8.626 -47.531 -44.875  0.00  0.00           O
ATOM    120  OE2 GLU X  18      10.299 -46.693 -45.949  0.00  0.00           O
ATOM    121  C   GLU X  18      10.698 -46.496 -40.608  0.00  0.00           C
ATOM    122  O   GLU X  18      11.808 -46.654 -40.090  0.00  0.00           O
ATOM    123  N   VAL X  19       9.892 -45.471 -40.290  0.00  0.00           N
ATOM    124  H   VAL X  19       9.052 -45.313 -40.828  0.00  0.00           H
ATOM    125  CA  VAL X  19      10.256 -44.511 -39.216  0.00  0.00           C
ATOM    126  HA  VAL X  19      11.332 -44.343 -39.225  0.00  0.00           H
ATOM    127  CB  VAL X  19       9.547 -43.180 -39.492  0.00  0.00           C
ATOM    128  HB  VAL X  19       8.539 -43.494 -39.763  0.00  0.00           H
ATOM    129  CG1 VAL X  19       9.616 -42.202 -38.274  0.00  0.00           C
ATOM    130 HG11 VAL X  19       9.294 -41.206 -38.579  0.00  0.00           H
ATOM    131 HG12 VAL X  19       8.892 -42.341 -37.471  0.00  0.00           H
ATOM    132 HG13 VAL X  19      10.661 -42.042 -38.006  0.00  0.00           H
ATOM    133  CG2 VAL X  19      10.014 -42.494 -40.796  0.00  0.00           C
ATOM    134 HG21 VAL X  19       9.485 -41.572 -41.034  0.00  0.00           H
ATOM    135 HG22 VAL X  19      10.975 -42.062 -40.517  0.00  0.00           H
ATOM    136 HG23 VAL X  19       9.947 -43.185 -41.637  0.00  0.00           H
ATOM    137  C   VAL X  19       9.937 -44.998 -37.749  0.00  0.00           C
ATOM    138  O   VAL X  19      10.725 -44.959 -36.842  0.00  0.00           O
ATOM    139  N   ARG X  20       8.761 -45.535 -37.570  0.00  0.00           N
ATOM    140  H   ARG X  20       8.171 -45.343 -38.367  0.00  0.00           H
ATOM    141  CA  ARG X  20       8.205 -46.239 -36.415  0.00  0.00           C
ATOM    142  HA  ARG X  20       8.219 -45.652 -35.497  0.00  0.00           H
ATOM    143  CB  ARG X  20       6.781 -46.672 -36.843  0.00  0.00           C
ATOM    144  HB2 ARG X  20       6.706 -47.206 -37.791  0.00  0.00           H
ATOM    145  HB3 ARG X  20       6.504 -47.315 -36.008  0.00  0.00           H
ATOM    146  CG  ARG X  20       5.693 -45.682 -36.859  0.00  0.00           C
ATOM    147  HG2 ARG X  20       5.526 -45.203 -35.894  0.00  0.00           H
ATOM    148  HG3 ARG X  20       5.893 -45.029 -37.708  0.00  0.00           H
ATOM    149  CD  ARG X  20       4.260 -46.382 -37.025  0.00  0.00           C
ATOM    150  HD2 ARG X  20       4.347 -47.145 -37.799  0.00  0.00           H
ATOM    151  HD3 ARG X  20       3.917 -46.745 -36.057  0.00  0.00           H
ATOM    152  NE  ARG X  20       3.275 -45.366 -37.479  0.00  0.00           N
ATOM    153  HE  ARG X  20       3.395 -45.211 -38.470  0.00  0.00           H
ATOM    154  CZ  ARG X  20       2.297 -44.815 -36.723  0.00  0.00           C
ATOM    155  NH1 ARG X  20       2.187 -45.103 -35.477  0.00  0.00           N
ATOM    156 HH11 ARG X  20       2.827 -45.721 -34.999  0.00  0.00           H
ATOM    157 HH12 ARG X  20       1.471 -44.652 -34.927  0.00  0.00           H
ATOM    158  NH2 ARG X  20       1.429 -43.976 -37.163  0.00  0.00           N
ATOM    159 HH21 ARG X  20       1.462 -43.643 -38.116  0.00  0.00           H
ATOM    160 HH22 ARG X  20       0.667 -43.649 -36.587  0.00  0.00           H
ATOM    161  C   ARG X  20       9.110 -47.439 -36.082  0.00  0.00           C
ATOM    162  O   ARG X  20       9.357 -47.616 -34.841  0.00  0.00           O
ATOM    163  N   GLN X  21       9.632 -48.191 -37.064  0.00  0.00           N
ATOM    164  H   GLN X  21       9.262 -47.971 -37.978  0.00  0.00           H
ATOM    165  CA  GLN X  21      10.665 -49.291 -36.876  0.00  0.00           C
ATOM    166  HA  GLN X  21      10.694 -49.764 -35.894  0.00  0.00           H
ATOM    167  CB  GLN X  21      10.439 -50.456 -37.850  0.00  0.00           C
ATOM    168  HB2 GLN X  21      10.750 -50.138 -38.845  0.00  0.00           H
ATOM    169  HB3 GLN X  21      10.976 -51.342 -37.513  0.00  0.00           H
ATOM    170  CG  GLN X  21       8.973 -50.890 -37.764  0.00  0.00           C
ATOM    171  HG2 GLN X  21       8.278 -50.144 -38.148  0.00  0.00           H
ATOM    172  HG3 GLN X  21       8.800 -51.816 -38.314  0.00  0.00           H
ATOM    173  CD  GLN X  21       8.494 -51.253 -36.402  0.00  0.00           C
ATOM    174  OE1 GLN X  21       9.216 -51.776 -35.575  0.00  0.00           O
ATOM    175  NE2 GLN X  21       7.176 -51.097 -36.202  0.00  0.00           N
ATOM    176 HE21 GLN X  21       6.687 -51.613 -35.484  0.00  0.00           H
ATOM    177 HE22 GLN X  21       6.630 -50.558 -36.860  0.00  0.00           H
ATOM    178  C   GLN X  21      12.067 -48.809 -36.934  0.00  0.00           C
ATOM    179  O   GLN X  21      13.027 -49.626 -37.000  0.00  0.00           O
ATOM    180  N   LYS X  22      12.349 -47.485 -36.868  0.00  0.00           N
ATOM    181  H   LYS X  22      11.543 -46.883 -36.960  0.00  0.00           H
ATOM    182  CA  LYS X  22      13.697 -46.789 -36.774  0.00  0.00           C
ATOM    183  HA  LYS X  22      13.441 -45.758 -37.019  0.00  0.00           H
ATOM    184  CB  LYS X  22      14.274 -46.807 -35.398  0.00  0.00           C
ATOM    185  HB2 LYS X  22      14.612 -47.772 -35.022  0.00  0.00           H
ATOM    186  HB3 LYS X  22      15.232 -46.286 -35.397  0.00  0.00           H
ATOM    187  CG  LYS X  22      13.429 -46.104 -34.253  0.00  0.00           C
ATOM    188  HG2 LYS X  22      14.210 -46.063 -33.494  0.00  0.00           H
ATOM    189  HG3 LYS X  22      13.210 -45.047 -34.403  0.00  0.00           H
ATOM    190  CD  LYS X  22      12.274 -46.951 -33.756  0.00  0.00           C
ATOM    191  HD2 LYS X  22      11.656 -47.166 -34.627  0.00  0.00           H
ATOM    192  HD3 LYS X  22      12.544 -47.876 -33.246  0.00  0.00           H
ATOM    193  CE  LYS X  22      11.440 -46.053 -32.756  0.00  0.00           C
ATOM    194  HE2 LYS X  22      12.191 -45.814 -32.003  0.00  0.00           H
ATOM    195  HE3 LYS X  22      11.175 -45.135 -33.280  0.00  0.00           H
ATOM    196  NZ  LYS X  22      10.161 -46.717 -32.278  0.00  0.00           N
ATOM    197  HZ1 LYS X  22       9.545 -46.942 -33.046  0.00  0.00           H
ATOM    198  HZ2 LYS X  22      10.352 -47.587 -31.803  0.00  0.00           H
ATOM    199  HZ3 LYS X  22       9.677 -46.129 -31.614  0.00  0.00           H
ATOM    200  C   LYS X  22      14.789 -47.130 -37.860  0.00  0.00           C
ATOM    201  O   LYS X  22      15.888 -46.574 -37.846  0.00  0.00           O
ATOM    202  N   CYS X  23      14.350 -47.782 -38.917  0.00  0.00           N
ATOM    203  H   CYS X  23      13.474 -48.267 -38.782  0.00  0.00           H
ATOM    204  CA  CYS X  23      15.111 -47.978 -40.203  0.00  0.00           C
ATOM    205  HA  CYS X  23      16.107 -48.306 -39.908  0.00  0.00           H
ATOM    206  CB  CYS X  23      14.380 -49.065 -40.968  0.00  0.00           C
ATOM    207  HB2 CYS X  23      14.128 -49.936 -40.362  0.00  0.00           H
ATOM    208  HB3 CYS X  23      13.536 -48.557 -41.435  0.00  0.00           H
ATOM    209  SG  CYS X  23      15.430 -49.859 -42.278  0.00  0.00           S
ATOM    210  HG  CYS X  23      15.652 -50.929 -41.509  0.00  0.00           H
ATOM    211  C   CYS X  23      15.299 -46.726 -40.996  0.00  0.00           C
ATOM    212  O   CYS X  23      16.274 -46.664 -41.770  0.00  0.00           O
ATOM    213  N   ARG X  24      14.418 -45.716 -40.841  0.00  0.00           N
ATOM    214  H   ARG X  24      13.591 -45.928 -40.302  0.00  0.00           H
ATOM    215  CA  ARG X  24      14.521 -44.341 -41.289  0.00  0.00           C
ATOM    216  HA  ARG X  24      15.503 -44.213 -41.744  0.00  0.00           H
ATOM    217  CB  ARG X  24      13.442 -44.053 -42.339  0.00  0.00           C
ATOM    218  HB2 ARG X  24      12.535 -44.428 -41.864  0.00  0.00           H
ATOM    219  HB3 ARG X  24      13.322 -43.009 -42.631  0.00  0.00           H
ATOM    220  CG  ARG X  24      13.648 -44.853 -43.665  0.00  0.00           C
ATOM    221  HG2 ARG X  24      13.818 -45.915 -43.493  0.00  0.00           H
ATOM    222  HG3 ARG X  24      12.718 -44.785 -44.229  0.00  0.00           H
ATOM    223  CD  ARG X  24      14.792 -44.433 -44.600  0.00  0.00           C
ATOM    224  HD2 ARG X  24      15.752 -44.436 -44.083  0.00  0.00           H
ATOM    225  HD3 ARG X  24      14.860 -45.097 -45.462  0.00  0.00           H
ATOM    226  NE  ARG X  24      14.502 -43.103 -45.151  0.00  0.00           N
ATOM    227  HE  ARG X  24      14.538 -42.362 -44.465  0.00  0.00           H
ATOM    228  CZ  ARG X  24      14.083 -42.832 -46.373  0.00  0.00           C
ATOM    229  NH1 ARG X  24      13.781 -43.617 -47.326  0.00  0.00           N
ATOM    230 HH11 ARG X  24      13.647 -44.608 -47.182  0.00  0.00           H
ATOM    231 HH12 ARG X  24      13.583 -43.198 -48.223  0.00  0.00           H
ATOM    232  NH2 ARG X  24      14.038 -41.558 -46.628  0.00  0.00           N
ATOM    233 HH21 ARG X  24      14.212 -40.944 -45.845  0.00  0.00           H
ATOM    234 HH22 ARG X  24      13.504 -41.216 -47.415  0.00  0.00           H
ATOM    235  C   ARG X  24      14.398 -43.393 -40.082  0.00  0.00           C
ATOM    236  O   ARG X  24      13.826 -43.798 -39.076  0.00  0.00           O
ATOM    237  N   ASN X  25      14.657 -42.099 -40.296  0.00  0.00           N
ATOM    238  H   ASN X  25      15.019 -41.814 -41.194  0.00  0.00           H
ATOM    239  CA  ASN X  25      14.510 -40.981 -39.280  0.00  0.00           C
ATOM    240  HA  ASN X  25      14.685 -41.386 -38.284  0.00  0.00           H
ATOM    241  CB  ASN X  25      15.557 -39.961 -39.549  0.00  0.00           C
ATOM    242  HB2 ASN X  25      16.424 -40.581 -39.778  0.00  0.00           H
ATOM    243  HB3 ASN X  25      15.290 -39.321 -40.390  0.00  0.00           H
ATOM    244  CG  ASN X  25      16.015 -39.186 -38.336  0.00  0.00           C
ATOM    245  OD1 ASN X  25      15.188 -38.649 -37.627  0.00  0.00           O
ATOM    246  ND2 ASN X  25      17.288 -39.238 -37.927  0.00  0.00           N
ATOM    247 HD21 ASN X  25      17.562 -38.668 -37.139  0.00  0.00           H
ATOM    248 HD22 ASN X  25      18.045 -39.610 -38.482  0.00  0.00           H
ATOM    249  C   ASN X  25      13.097 -40.397 -39.303  0.00  0.00           C
ATOM    250  O   ASN X  25      12.521 -40.078 -40.351  0.00  0.00           O
ATOM    251  N   ILE X  26      12.623 -39.959 -38.098  0.00  0.00           N
ATOM    252  H   ILE X  26      13.239 -40.145 -37.320  0.00  0.00           H
ATOM    253  CA  ILE X  26      11.437 -38.963 -38.033  0.00  0.00           C
ATOM    254  HA  ILE X  26      10.592 -39.483 -38.485  0.00  0.00           H
ATOM    255  CB  ILE X  26      10.868 -38.643 -36.643  0.00  0.00           C
ATOM    256  HB  ILE X  26      10.656 -39.639 -36.254  0.00  0.00           H
ATOM    257  CG2 ILE X  26      11.964 -37.873 -35.798  0.00  0.00           C
ATOM    258 HG21 ILE X  26      12.000 -36.847 -36.164  0.00  0.00           H
ATOM    259 HG22 ILE X  26      11.806 -37.865 -34.720  0.00  0.00           H
ATOM    260 HG23 ILE X  26      12.890 -38.434 -35.926  0.00  0.00           H
ATOM    261  CG1 ILE X  26       9.543 -37.896 -36.565  0.00  0.00           C
ATOM    262 HG12 ILE X  26       9.242 -37.854 -35.518  0.00  0.00           H
ATOM    263 HG13 ILE X  26       9.632 -36.870 -36.924  0.00  0.00           H
ATOM    264  CD1 ILE X  26       8.261 -38.455 -37.301  0.00  0.00           C
ATOM    265 HD11 ILE X  26       7.956 -39.388 -36.827  0.00  0.00           H
ATOM    266 HD12 ILE X  26       7.550 -37.634 -37.395  0.00  0.00           H
ATOM    267 HD13 ILE X  26       8.447 -38.744 -38.336  0.00  0.00           H
ATOM    268  C   ILE X  26      11.570 -37.600 -38.853  0.00  0.00           C
ATOM    269  O   ILE X  26      10.629 -37.042 -39.411  0.00  0.00           O
ATOM    270  N   GLU X  27      12.838 -37.147 -38.987  0.00  0.00           N
ATOM    271  H   GLU X  27      13.559 -37.613 -38.454  0.00  0.00           H
ATOM    272  CA  GLU X  27      13.268 -35.987 -39.844  0.00  0.00           C
ATOM    273  HA  GLU X  27      12.679 -35.093 -39.636  0.00  0.00           H
ATOM    274  CB  GLU X  27      14.722 -35.568 -39.584  0.00  0.00           C
ATOM    275  HB2 GLU X  27      15.358 -36.438 -39.746  0.00  0.00           H
ATOM    276  HB3 GLU X  27      15.002 -34.857 -40.362  0.00  0.00           H
ATOM    277  CG  GLU X  27      15.065 -35.085 -38.165  0.00  0.00           C
ATOM    278  HG2 GLU X  27      14.487 -35.642 -37.427  0.00  0.00           H
ATOM    279  HG3 GLU X  27      16.141 -35.243 -38.085  0.00  0.00           H
ATOM    280  CD  GLU X  27      14.834 -33.617 -37.965  0.00  0.00           C
ATOM    281  OE1 GLU X  27      15.623 -32.992 -37.164  0.00  0.00           O
ATOM    282  OE2 GLU X  27      13.875 -32.953 -38.428  0.00  0.00           O
ATOM    283  C   GLU X  27      13.037 -36.200 -41.370  0.00  0.00           C
ATOM    284  O   GLU X  27      13.170 -35.245 -42.169  0.00  0.00           O
ATOM    285  N   ASP X  28      12.689 -37.386 -41.865  0.00  0.00           N
ATOM    286  H   ASP X  28      12.718 -38.122 -41.174  0.00  0.00           H
ATOM    287  CA  ASP X  28      12.337 -37.607 -43.259  0.00  0.00           C
ATOM    288  HA  ASP X  28      13.031 -36.936 -43.764  0.00  0.00           H
ATOM    289  CB  ASP X  28      12.580 -39.066 -43.707  0.00  0.00           C
ATOM    290  HB2 ASP X  28      11.921 -39.799 -43.241  0.00  0.00           H
ATOM    291  HB3 ASP X  28      12.346 -39.162 -44.767  0.00  0.00           H
ATOM    292  CG  ASP X  28      14.011 -39.615 -43.416  0.00  0.00           C
ATOM    293  OD1 ASP X  28      14.921 -38.787 -43.088  0.00  0.00           O
ATOM    294  OD2 ASP X  28      14.234 -40.794 -43.691  0.00  0.00           O
ATOM    295  C   ASP X  28      10.904 -37.178 -43.568  0.00  0.00           C
ATOM    296  O   ASP X  28      10.603 -36.908 -44.746  0.00  0.00           O
ATOM    297  N   ILE X  29      10.035 -37.127 -42.568  0.00  0.00           N
ATOM    298  H   ILE X  29      10.376 -37.115 -41.617  0.00  0.00           H
ATOM    299  CA  ILE X  29       8.602 -37.079 -42.715  0.00  0.00           C
ATOM    300  HA  ILE X  29       8.319 -36.794 -43.729  0.00  0.00           H
ATOM    301  CB  ILE X  29       7.926 -38.362 -42.515  0.00  0.00           C
ATOM    302  HB  ILE X  29       6.939 -38.189 -42.944  0.00  0.00           H
ATOM    303  CG2 ILE X  29       8.520 -39.510 -43.462  0.00  0.00           C
ATOM    304 HG21 ILE X  29       7.939 -40.431 -43.422  0.00  0.00           H
ATOM    305 HG22 ILE X  29       8.846 -39.247 -44.468  0.00  0.00           H
ATOM    306 HG23 ILE X  29       9.441 -39.893 -43.021  0.00  0.00           H
ATOM    307  CG1 ILE X  29       7.693 -38.726 -40.986  0.00  0.00           C
ATOM    308 HG12 ILE X  29       8.703 -38.868 -40.602  0.00  0.00           H
ATOM    309 HG13 ILE X  29       7.220 -37.864 -40.515  0.00  0.00           H
ATOM    310  CD1 ILE X  29       6.756 -39.870 -40.737  0.00  0.00           C
ATOM    311 HD11 ILE X  29       7.281 -40.783 -41.018  0.00  0.00           H
ATOM    312 HD12 ILE X  29       6.590 -39.961 -39.663  0.00  0.00           H
ATOM    313 HD13 ILE X  29       5.839 -39.650 -41.283  0.00  0.00           H
ATOM    314  C   ILE X  29       7.955 -36.001 -41.796  0.00  0.00           C
ATOM    315  O   ILE X  29       8.634 -35.589 -40.876  0.00  0.00           O
ATOM    316  N   CY3 X  30       6.648 -35.617 -41.917  0.00  0.00           N
ATOM    317  HN  CY3 X  30       6.127 -36.045 -42.670  0.00  0.00           H
ATOM    318  CA  CY3 X  30       5.907 -34.786 -41.051  0.00  0.00           C
ATOM    319  HA  CY3 X  30       6.401 -33.818 -40.969  0.00  0.00           H
ATOM    320  CB  CY3 X  30       4.558 -34.551 -41.741  0.00  0.00           C
ATOM    321  HB3 CY3 X  30       3.881 -35.330 -41.392  0.00  0.00           H
ATOM    322  HB2 CY3 X  30       4.727 -34.672 -42.811  0.00  0.00           H
ATOM    323  SG  CY3 X  30       3.898 -32.986 -41.167  0.00  0.00           S
ATOM    324  C   CY3 X  30       5.732 -35.356 -39.628  0.00  0.00           C
ATOM    325  O   CY3 X  30       5.016 -36.351 -39.470  0.00  0.00           O
ATOM    326  N   ILE X  31       6.264 -34.654 -38.602  0.00  0.00           N
ATOM    327  H   ILE X  31       6.807 -33.831 -38.821  0.00  0.00           H
ATOM    328  CA  ILE X  31       5.975 -34.969 -37.222  0.00  0.00           C
ATOM    329  HA  ILE X  31       6.366 -35.954 -36.969  0.00  0.00           H
ATOM    330  CB  ILE X  31       6.743 -33.999 -36.336  0.00  0.00           C
ATOM    331  HB  ILE X  31       7.743 -33.929 -36.764  0.00  0.00           H
ATOM    332  CG2 ILE X  31       6.114 -32.609 -36.322  0.00  0.00           C
ATOM    333 HG21 ILE X  31       5.110 -32.655 -35.901  0.00  0.00           H
ATOM    334 HG22 ILE X  31       6.724 -31.882 -35.787  0.00  0.00           H
ATOM    335 HG23 ILE X  31       5.932 -32.226 -37.327  0.00  0.00           H
ATOM    336  CG1 ILE X  31       6.858 -34.591 -34.902  0.00  0.00           C
ATOM    337 HG12 ILE X  31       5.880 -34.767 -34.456  0.00  0.00           H
ATOM    338 HG13 ILE X  31       7.290 -35.591 -34.935  0.00  0.00           H
ATOM    339  CD1 ILE X  31       7.576 -33.772 -33.870  0.00  0.00           C
ATOM    340 HD11 ILE X  31       7.208 -32.746 -33.888  0.00  0.00           H
ATOM    341 HD12 ILE X  31       7.499 -34.112 -32.837  0.00  0.00           H
ATOM    342 HD13 ILE X  31       8.652 -33.779 -34.045  0.00  0.00           H
ATOM    343  C   ILE X  31       4.447 -34.967 -36.895  0.00  0.00           C
ATOM    344  O   ILE X  31       3.950 -35.782 -36.161  0.00  0.00           O
ATOM    345  N   SER X  32       3.694 -34.048 -37.620  0.00  0.00           N
ATOM    346  H   SER X  32       4.123 -33.350 -38.211  0.00  0.00           H
ATOM    347  CA  SER X  32       2.333 -33.616 -37.189  0.00  0.00           C
ATOM    348  HA  SER X  32       2.158 -33.877 -36.145  0.00  0.00           H
ATOM    349  CB  SER X  32       2.093 -32.172 -37.516  0.00  0.00           C
ATOM    350  HB2 SER X  32       2.255 -31.940 -38.569  0.00  0.00           H
ATOM    351  HB3 SER X  32       1.110 -31.812 -37.212  0.00  0.00           H
ATOM    352  OG  SER X  32       3.058 -31.280 -36.887  0.00  0.00           O
ATOM    353  HG  SER X  32       2.718 -30.383 -36.894  0.00  0.00           H
ATOM    354  C   SER X  32       1.135 -34.413 -37.814  0.00  0.00           C
ATOM    355  O   SER X  32      -0.064 -34.370 -37.359  0.00  0.00           O
ATOM    356  N   CY3 X  33       1.471 -35.196 -38.817  0.00  0.00           N
ATOM    357  HN  CY3 X  33       2.450 -35.193 -39.065  0.00  0.00           H
ATOM    358  CA  CY3 X  33       0.552 -35.960 -39.662  0.00  0.00           C
ATOM    359  HA  CY3 X  33      -0.282 -36.182 -38.997  0.00  0.00           H
ATOM    360  CB  CY3 X  33      -0.052 -35.177 -40.756  0.00  0.00           C
ATOM    361  HB3 CY3 X  33      -0.316 -34.185 -40.388  0.00  0.00           H
ATOM    362  HB2 CY3 X  33      -0.953 -35.660 -41.134  0.00  0.00           H
ATOM    363  SG  CY3 X  33       1.169 -35.002 -42.217  0.00  0.00           S
ATOM    364  C   CY3 X  33       1.139 -37.211 -40.207  0.00  0.00           C
ATOM    365  O   CY3 X  33       0.389 -38.155 -40.535  0.00  0.00           O
ATOM    366  N   GLY X  34       2.451 -37.329 -40.310  0.00  0.00           N
ATOM    367  H   GLY X  34       3.046 -36.526 -40.166  0.00  0.00           H
ATOM    368  CA  GLY X  34       3.083 -38.534 -40.855  0.00  0.00           C
ATOM    369  HA2 GLY X  34       3.894 -38.716 -40.150  0.00  0.00           H
ATOM    370  HA3 GLY X  34       2.405 -39.381 -40.745  0.00  0.00           H
ATOM    371  C   GLY X  34       3.602 -38.454 -42.321  0.00  0.00           C
ATOM    372  O   GLY X  34       4.227 -39.349 -42.855  0.00  0.00           O
ATOM    373  N   SER X  35       3.257 -37.461 -43.107  0.00  0.00           N
ATOM    374  H   SER X  35       2.845 -36.631 -42.706  0.00  0.00           H
ATOM    375  CA  SER X  35       3.495 -37.441 -44.597  0.00  0.00           C
ATOM    376  HA  SER X  35       3.091 -38.380 -44.978  0.00  0.00           H
ATOM    377  CB  SER X  35       2.623 -36.336 -45.247  0.00  0.00           C
ATOM    378  HB2 SER X  35       1.614 -36.580 -44.914  0.00  0.00           H
ATOM    379  HB3 SER X  35       2.977 -35.352 -44.937  0.00  0.00           H
ATOM    380  OG  SER X  35       2.635 -36.333 -46.679  0.00  0.00           O
ATOM    381  HG  SER X  35       1.968 -36.918 -47.046  0.00  0.00           H
ATOM    382  C   SER X  35       4.966 -37.126 -45.004  0.00  0.00           C
ATOM    383  O   SER X  35       5.642 -36.260 -44.419  0.00  0.00           O
ATOM    384  N   LEU X  36       5.494 -37.845 -46.059  0.00  0.00           N
ATOM    385  H   LEU X  36       4.954 -38.664 -46.299  0.00  0.00           H
ATOM    386  CA  LEU X  36       6.781 -37.591 -46.703  0.00  0.00           C
ATOM    387  HA  LEU X  36       7.502 -37.462 -45.896  0.00  0.00           H
ATOM    388  CB  LEU X  36       7.133 -38.793 -47.544  0.00  0.00           C
ATOM    389  HB2 LEU X  36       8.149 -38.736 -47.936  0.00  0.00           H
ATOM    390  HB3 LEU X  36       7.087 -39.657 -46.881  0.00  0.00           H
ATOM    391  CG  LEU X  36       6.272 -39.068 -48.766  0.00  0.00           C
ATOM    392  HG  LEU X  36       5.317 -38.578 -48.578  0.00  0.00           H
ATOM    393  CD1 LEU X  36       6.830 -38.440 -49.971  0.00  0.00           C
ATOM    394 HD11 LEU X  36       6.302 -38.614 -50.908  0.00  0.00           H
ATOM    395 HD12 LEU X  36       6.781 -37.356 -49.867  0.00  0.00           H
ATOM    396 HD13 LEU X  36       7.899 -38.645 -50.018  0.00  0.00           H
ATOM    397  CD2 LEU X  36       6.416 -40.623 -49.037  0.00  0.00           C
ATOM    398 HD21 LEU X  36       5.741 -40.928 -49.837  0.00  0.00           H
ATOM    399 HD22 LEU X  36       7.397 -40.920 -49.407  0.00  0.00           H
ATOM    400 HD23 LEU X  36       6.087 -41.195 -48.170  0.00  0.00           H
ATOM    401  C   LEU X  36       6.804 -36.320 -47.471  0.00  0.00           C
ATOM    402  O   LEU X  36       7.934 -35.937 -47.767  0.00  0.00           O
ATOM    403  N   ASN X  37       5.638 -35.687 -47.738  0.00  0.00           N
ATOM    404  H   ASN X  37       4.840 -36.247 -47.474  0.00  0.00           H
ATOM    405  CA  ASN X  37       5.462 -34.492 -48.560  0.00  0.00           C
ATOM    406  HA  ASN X  37       6.031 -34.547 -49.488  0.00  0.00           H
ATOM    407  CB  ASN X  37       3.973 -34.359 -49.092  0.00  0.00           C
ATOM    408  HB2 ASN X  37       3.368 -34.190 -48.201  0.00  0.00           H
ATOM    409  HB3 ASN X  37       3.891 -33.438 -49.668  0.00  0.00           H
ATOM    410  CG  ASN X  37       3.381 -35.537 -49.819  0.00  0.00           C
ATOM    411  OD1 ASN X  37       3.932 -36.624 -50.002  0.00  0.00           O
ATOM    412  ND2 ASN X  37       2.160 -35.287 -50.408  0.00  0.00           N
ATOM    413 HD21 ASN X  37       1.734 -36.011 -50.967  0.00  0.00           H
ATOM    414 HD22 ASN X  37       1.740 -34.453 -50.023  0.00  0.00           H
ATOM    415  C   ASN X  37       5.977 -33.160 -47.942  0.00  0.00           C
ATOM    416  O   ASN X  37       5.405 -32.112 -48.112  0.00  0.00           O
ATOM    417  N   VAL X  38       7.008 -33.255 -47.122  0.00  0.00           N
ATOM    418  H   VAL X  38       7.612 -34.064 -47.095  0.00  0.00           H
ATOM    419  CA  VAL X  38       7.540 -32.230 -46.256  0.00  0.00           C
ATOM    420  HA  VAL X  38       6.800 -31.777 -45.595  0.00  0.00           H
ATOM    421  CB  VAL X  38       8.664 -32.747 -45.336  0.00  0.00           C
ATOM    422  HB  VAL X  38       8.877 -31.949 -44.625  0.00  0.00           H
ATOM    423  CG1 VAL X  38       8.138 -33.850 -44.335  0.00  0.00           C
ATOM    424 HG11 VAL X  38       7.599 -34.601 -44.913  0.00  0.00           H
ATOM    425 HG12 VAL X  38       8.889 -34.378 -43.749  0.00  0.00           H
ATOM    426 HG13 VAL X  38       7.498 -33.446 -43.551  0.00  0.00           H
ATOM    427  CG2 VAL X  38      10.007 -33.128 -46.007  0.00  0.00           C
ATOM    428 HG21 VAL X  38      10.467 -32.335 -46.596  0.00  0.00           H
ATOM    429 HG22 VAL X  38      10.681 -33.259 -45.160  0.00  0.00           H
ATOM    430 HG23 VAL X  38       9.919 -34.006 -46.648  0.00  0.00           H
ATOM    431  C   VAL X  38       8.073 -30.997 -47.063  0.00  0.00           C
ATOM    432  O   VAL X  38       8.489 -31.157 -48.243  0.00  0.00           O
ATOM    433  N   THR X  39       8.037 -29.803 -46.399  0.00  0.00           N
ATOM    434  H   THR X  39       7.661 -29.787 -45.462  0.00  0.00           H
ATOM    435  CA  THR X  39       8.401 -28.478 -47.004  0.00  0.00           C
ATOM    436  HA  THR X  39       9.121 -28.553 -47.820  0.00  0.00           H
ATOM    437  CB  THR X  39       7.235 -27.676 -47.573  0.00  0.00           C
ATOM    438  HB  THR X  39       7.670 -26.744 -47.932  0.00  0.00           H
ATOM    439  CG2 THR X  39       6.456 -28.244 -48.821  0.00  0.00           C
ATOM    440 HG21 THR X  39       7.155 -28.439 -49.634  0.00  0.00           H
ATOM    441 HG22 THR X  39       6.034 -29.170 -48.429  0.00  0.00           H
ATOM    442 HG23 THR X  39       5.645 -27.551 -49.048  0.00  0.00           H
ATOM    443  OG1 THR X  39       6.386 -27.324 -46.491  0.00  0.00           O
ATOM    444  HG1 THR X  39       5.979 -26.504 -46.781  0.00  0.00           H
ATOM    445  C   THR X  39       9.190 -27.626 -45.954  0.00  0.00           C
ATOM    446  O   THR X  39       9.992 -26.775 -46.404  0.00  0.00           O
ATOM    447  N   LEU X  40       9.211 -27.924 -44.680  0.00  0.00           N
ATOM    448  H   LEU X  40       8.766 -28.797 -44.435  0.00  0.00           H
ATOM    449  CA  LEU X  40       9.991 -27.289 -43.684  0.00  0.00           C
ATOM    450  HA  LEU X  40      11.030 -27.157 -43.986  0.00  0.00           H
ATOM    451  CB  LEU X  40       9.457 -25.898 -43.347  0.00  0.00           C
ATOM    452  HB2 LEU X  40      10.181 -25.323 -42.770  0.00  0.00           H
ATOM    453  HB3 LEU X  40       9.276 -25.339 -44.264  0.00  0.00           H
ATOM    454  CG  LEU X  40       8.212 -25.799 -42.471  0.00  0.00           C
ATOM    455  HG  LEU X  40       8.411 -26.392 -41.579  0.00  0.00           H
ATOM    456  CD1 LEU X  40       7.864 -24.411 -42.092  0.00  0.00           C
ATOM    457 HD11 LEU X  40       8.715 -23.881 -41.665  0.00  0.00           H
ATOM    458 HD12 LEU X  40       7.734 -23.834 -43.008  0.00  0.00           H
ATOM    459 HD13 LEU X  40       6.985 -24.399 -41.447  0.00  0.00           H
ATOM    460  CD2 LEU X  40       6.986 -26.343 -43.112  0.00  0.00           C
ATOM    461 HD21 LEU X  40       6.028 -25.983 -42.736  0.00  0.00           H
ATOM    462 HD22 LEU X  40       7.013 -26.024 -44.154  0.00  0.00           H
ATOM    463 HD23 LEU X  40       6.921 -27.431 -43.111  0.00  0.00           H
ATOM    464  C   LEU X  40      10.176 -28.288 -42.509  0.00  0.00           C
ATOM    465  O   LEU X  40       9.835 -29.488 -42.542  0.00  0.00           O
ATOM    466  N   GLU X  41      10.864 -27.863 -41.427  0.00  0.00           N
ATOM    467  H   GLU X  41      11.222 -26.919 -41.455  0.00  0.00           H
ATOM    468  CA  GLU X  41      11.006 -28.557 -40.230  0.00  0.00           C
ATOM    469  HA  GLU X  41      10.718 -29.608 -40.271  0.00  0.00           H
ATOM    470  CB  GLU X  41      12.477 -28.603 -39.786  0.00  0.00           C
ATOM    471  HB2 GLU X  41      12.599 -29.498 -39.177  0.00  0.00           H
ATOM    472  HB3 GLU X  41      13.042 -28.705 -40.712  0.00  0.00           H
ATOM    473  CG  GLU X  41      13.098 -27.423 -38.940  0.00  0.00           C
ATOM    474  HG2 GLU X  41      12.660 -27.566 -37.952  0.00  0.00           H
ATOM    475  HG3 GLU X  41      14.175 -27.576 -38.877  0.00  0.00           H
ATOM    476  CD  GLU X  41      12.913 -26.039 -39.463  0.00  0.00           C
ATOM    477  OE1 GLU X  41      13.204 -25.162 -38.658  0.00  0.00           O
ATOM    478  OE2 GLU X  41      12.789 -25.825 -40.699  0.00  0.00           O
ATOM    479  C   GLU X  41      10.108 -28.048 -39.115  0.00  0.00           C
ATOM    480  O   GLU X  41       9.719 -26.861 -39.091  0.00  0.00           O
ATOM    481  N   HIE X  42       9.828 -28.879 -38.094  0.00  0.00           N
ATOM    482  H   HIE X  42      10.147 -29.833 -38.012  0.00  0.00           H
ATOM    483  CA  HIE X  42       8.979 -28.418 -36.991  0.00  0.00           C
ATOM    484  HA  HIE X  42       8.071 -28.071 -37.483  0.00  0.00           H
ATOM    485  CB  HIE X  42       8.553 -29.544 -36.058  0.00  0.00           C
ATOM    486  HB2 HIE X  42       8.303 -30.423 -36.652  0.00  0.00           H
ATOM    487  HB3 HIE X  42       9.416 -29.804 -35.445  0.00  0.00           H
ATOM    488  CG  HIE X  42       7.540 -29.089 -35.042  0.00  0.00           C
ATOM    489  ND1 HIE X  42       7.670 -28.576 -33.728  0.00  0.00           N
ATOM    490  CE1 HIE X  42       6.413 -28.277 -33.378  0.00  0.00           C
ATOM    491  HE1 HIE X  42       6.148 -27.929 -32.391  0.00  0.00           H
ATOM    492  NE2 HIE X  42       5.542 -28.484 -34.344  0.00  0.00           N
ATOM    493  HE2 HIE X  42       4.538 -28.447 -34.238  0.00  0.00           H
ATOM    494  CD2 HIE X  42       6.185 -29.113 -35.319  0.00  0.00           C
ATOM    495  HD2 HIE X  42       5.801 -29.562 -36.223  0.00  0.00           H
ATOM    496  C   HIE X  42       9.734 -27.290 -36.161  0.00  0.00           C
ATOM    497  O   HIE X  42      10.895 -27.495 -35.839  0.00  0.00           O
ATOM    498  N   PRO X  43       9.067 -26.216 -35.755  0.00  0.00           N
ATOM    499  CD  PRO X  43       7.841 -25.765 -36.336  0.00  0.00           C
ATOM    500  HD2 PRO X  43       7.015 -26.171 -35.753  0.00  0.00           H
ATOM    501  HD3 PRO X  43       7.719 -25.971 -37.400  0.00  0.00           H
ATOM    502  CG  PRO X  43       7.950 -24.276 -36.339  0.00  0.00           C
ATOM    503  HG2 PRO X  43       6.937 -23.876 -36.315  0.00  0.00           H
ATOM    504  HG3 PRO X  43       8.579 -23.930 -37.159  0.00  0.00           H
ATOM    505  CB  PRO X  43       8.799 -23.907 -35.111  0.00  0.00           C
ATOM    506  HB2 PRO X  43       8.046 -23.801 -34.329  0.00  0.00           H
ATOM    507  HB3 PRO X  43       9.417 -23.010 -35.122  0.00  0.00           H
ATOM    508  CA  PRO X  43       9.667 -25.150 -35.009  0.00  0.00           C
ATOM    509  HA  PRO X  43      10.514 -24.938 -35.662  0.00  0.00           H
ATOM    510  C   PRO X  43      10.210 -25.361 -33.563  0.00  0.00           C
ATOM    511  O   PRO X  43      10.634 -24.406 -32.885  0.00  0.00           O
ATOM    512  N   LEU X  44      10.047 -26.552 -32.969  0.00  0.00           N
ATOM    513  H   LEU X  44       9.819 -27.368 -33.520  0.00  0.00           H
ATOM    514  CA  LEU X  44      10.156 -26.830 -31.526  0.00  0.00           C
ATOM    515  HA  LEU X  44      10.903 -26.143 -31.128  0.00  0.00           H
ATOM    516  CB  LEU X  44       8.688 -26.507 -30.998  0.00  0.00           C
ATOM    517  HB2 LEU X  44       8.186 -25.721 -31.562  0.00  0.00           H
ATOM    518  HB3 LEU X  44       7.988 -27.315 -31.209  0.00  0.00           H
ATOM    519  CG  LEU X  44       8.489 -26.253 -29.528  0.00  0.00           C
ATOM    520  HG  LEU X  44       9.064 -25.348 -29.331  0.00  0.00           H
ATOM    521  CD1 LEU X  44       7.087 -25.978 -28.972  0.00  0.00           C
ATOM    522 HD11 LEU X  44       6.508 -25.444 -29.725  0.00  0.00           H
ATOM    523 HD12 LEU X  44       6.644 -26.972 -28.909  0.00  0.00           H
ATOM    524 HD13 LEU X  44       7.084 -25.352 -28.080  0.00  0.00           H
ATOM    525  CD2 LEU X  44       9.074 -27.381 -28.712  0.00  0.00           C
ATOM    526 HD21 LEU X  44       8.745 -28.302 -29.194  0.00  0.00           H
ATOM    527 HD22 LEU X  44      10.163 -27.375 -28.764  0.00  0.00           H
ATOM    528 HD23 LEU X  44       8.722 -27.326 -27.682  0.00  0.00           H
ATOM    529  C   LEU X  44      10.630 -28.296 -31.320  0.00  0.00           C
ATOM    530  O   LEU X  44      11.431 -28.558 -30.459  0.00  0.00           O
ATOM    531  N   PHE X  45      10.051 -29.325 -31.993  0.00  0.00           N
ATOM    532  H   PHE X  45       9.213 -29.164 -32.535  0.00  0.00           H
ATOM    533  CA  PHE X  45      10.414 -30.815 -31.929  0.00  0.00           C
ATOM    534  HA  PHE X  45      11.015 -30.918 -31.025  0.00  0.00           H
ATOM    535  CB  PHE X  45       9.186 -31.712 -31.663  0.00  0.00           C
ATOM    536  HB2 PHE X  45       8.547 -31.550 -32.531  0.00  0.00           H
ATOM    537  HB3 PHE X  45       9.497 -32.730 -31.429  0.00  0.00           H
ATOM    538  CG  PHE X  45       8.342 -31.152 -30.513  0.00  0.00           C
ATOM    539  CD1 PHE X  45       8.735 -31.318 -29.203  0.00  0.00           C
ATOM    540  HD1 PHE X  45       9.695 -31.748 -28.958  0.00  0.00           H
ATOM    541  CE1 PHE X  45       8.000 -30.817 -28.113  0.00  0.00           C
ATOM    542  HE1 PHE X  45       8.505 -30.823 -27.159  0.00  0.00           H
ATOM    543  CZ  PHE X  45       6.815 -30.111 -28.350  0.00  0.00           C
ATOM    544  HZ  PHE X  45       6.327 -29.531 -27.580  0.00  0.00           H
ATOM    545  CE2 PHE X  45       6.334 -29.998 -29.706  0.00  0.00           C
ATOM    546  HE2 PHE X  45       5.481 -29.372 -29.924  0.00  0.00           H
ATOM    547  CD2 PHE X  45       7.075 -30.554 -30.813  0.00  0.00           C
ATOM    548  HD2 PHE X  45       6.791 -30.404 -31.844  0.00  0.00           H
ATOM    549  C   PHE X  45      11.287 -31.372 -33.081  0.00  0.00           C
ATOM    550  O   PHE X  45      11.183 -30.753 -34.177  0.00  0.00           O
ATOM    551  N   VAL X  46      12.069 -32.470 -32.960  0.00  0.00           N
ATOM    552  H   VAL X  46      12.048 -32.909 -32.051  0.00  0.00           H
ATOM    553  CA  VAL X  46      12.846 -33.240 -34.031  0.00  0.00           C
ATOM    554  HA  VAL X  46      13.338 -32.518 -34.684  0.00  0.00           H
ATOM    555  CB  VAL X  46      13.750 -34.335 -33.427  0.00  0.00           C
ATOM    556  HB  VAL X  46      13.111 -35.011 -32.858  0.00  0.00           H
ATOM    557  CG1 VAL X  46      14.410 -35.096 -34.530  0.00  0.00           C
ATOM    558 HG11 VAL X  46      15.032 -35.815 -33.995  0.00  0.00           H
ATOM    559 HG12 VAL X  46      13.690 -35.537 -35.219  0.00  0.00           H
ATOM    560 HG13 VAL X  46      15.061 -34.466 -35.137  0.00  0.00           H
ATOM    561  CG2 VAL X  46      14.794 -33.645 -32.539  0.00  0.00           C
ATOM    562 HG21 VAL X  46      15.471 -34.385 -32.113  0.00  0.00           H
ATOM    563 HG22 VAL X  46      15.286 -32.849 -33.099  0.00  0.00           H
ATOM    564 HG23 VAL X  46      14.288 -33.132 -31.721  0.00  0.00           H
ATOM    565  C   VAL X  46      11.744 -33.851 -34.889  0.00  0.00           C
ATOM    566  O   VAL X  46      10.964 -34.672 -34.354  0.00  0.00           O
ATOM    567  N   GLY X  47      11.754 -33.529 -36.191  0.00  0.00           N
ATOM    568  H   GLY X  47      12.411 -32.819 -36.482  0.00  0.00           H
ATOM    569  CA  GLY X  47      10.777 -34.020 -37.143  0.00  0.00           C
ATOM    570  HA2 GLY X  47      11.120 -34.874 -37.726  0.00  0.00           H
ATOM    571  HA3 GLY X  47       9.865 -34.294 -36.613  0.00  0.00           H
ATOM    572  C   GLY X  47      10.390 -32.990 -38.256  0.00  0.00           C
ATOM    573  O   GLY X  47      10.563 -31.790 -38.063  0.00  0.00           O
ATOM    574  N   GLY X  48      10.139 -33.480 -39.492  0.00  0.00           N
ATOM    575  H   GLY X  48      10.009 -34.481 -39.535  0.00  0.00           H
ATOM    576  CA  GLY X  48       9.642 -32.591 -40.543  0.00  0.00           C
ATOM    577  HA2 GLY X  48      10.312 -31.756 -40.747  0.00  0.00           H
ATOM    578  HA3 GLY X  48       9.590 -33.257 -41.404  0.00  0.00           H
ATOM    579  C   GLY X  48       8.203 -32.052 -40.305  0.00  0.00           C
ATOM    580  O   GLY X  48       7.598 -32.345 -39.312  0.00  0.00           O
ATOM    581  N   MET X  49       7.737 -31.249 -41.295  0.00  0.00           N
ATOM    582  H   MET X  49       8.270 -31.166 -42.149  0.00  0.00           H
ATOM    583  CA  MET X  49       6.433 -30.607 -41.428  0.00  0.00           C
ATOM    584  HA  MET X  49       5.693 -31.300 -41.027  0.00  0.00           H
ATOM    585  CB  MET X  49       6.382 -29.319 -40.625  0.00  0.00           C
ATOM    586  HB2 MET X  49       6.631 -29.691 -39.631  0.00  0.00           H
ATOM    587  HB3 MET X  49       7.144 -28.587 -40.894  0.00  0.00           H
ATOM    588  CG  MET X  49       5.081 -28.550 -40.687  0.00  0.00           C
ATOM    589  HG2 MET X  49       4.880 -28.477 -41.756  0.00  0.00           H
ATOM    590  HG3 MET X  49       4.278 -29.023 -40.121  0.00  0.00           H
ATOM    591  SD  MET X  49       5.269 -26.910 -39.996  0.00  0.00           S
ATOM    592  CE  MET X  49       4.469 -27.155 -38.319  0.00  0.00           C
ATOM    593  HE1 MET X  49       4.665 -28.165 -37.960  0.00  0.00           H
ATOM    594  HE2 MET X  49       4.685 -26.283 -37.701  0.00  0.00           H
ATOM    595  HE3 MET X  49       3.389 -27.157 -38.468  0.00  0.00           H
ATOM    596  C   MET X  49       6.080 -30.387 -42.934  0.00  0.00           C
ATOM    597  O   MET X  49       6.946 -29.869 -43.693  0.00  0.00           O
ATOM    598  N   CY3 X  50       4.815 -30.762 -43.285  0.00  0.00           N
ATOM    599  HN  CY3 X  50       4.292 -31.082 -42.482  0.00  0.00           H
ATOM    600  CA  CY3 X  50       4.194 -30.429 -44.510  0.00  0.00           C
ATOM    601  HA  CY3 X  50       4.980 -30.385 -45.264  0.00  0.00           H
ATOM    602  CB  CY3 X  50       3.360 -31.673 -44.979  0.00  0.00           C
ATOM    603  HB3 CY3 X  50       3.907 -32.608 -44.852  0.00  0.00           H
ATOM    604  HB2 CY3 X  50       3.334 -31.670 -46.069  0.00  0.00           H
ATOM    605  SG  CY3 X  50       1.706 -31.820 -44.244  0.00  0.00           S
ATOM    606  C   CY3 X  50       3.420 -29.136 -44.484  0.00  0.00           C
ATOM    607  O   CY3 X  50       2.971 -28.639 -43.393  0.00  0.00           O
ATOM    608  N   GLN X  51       3.065 -28.575 -45.669  0.00  0.00           N
ATOM    609  H   GLN X  51       3.317 -29.089 -46.501  0.00  0.00           H
ATOM    610  CA  GLN X  51       2.250 -27.294 -45.725  0.00  0.00           C
ATOM    611  HA  GLN X  51       2.899 -26.523 -45.311  0.00  0.00           H
ATOM    612  CB  GLN X  51       1.942 -27.013 -47.172  0.00  0.00           C
ATOM    613  HB2 GLN X  51       2.852 -27.077 -47.767  0.00  0.00           H
ATOM    614  HB3 GLN X  51       1.214 -27.742 -47.528  0.00  0.00           H
ATOM    615  CG  GLN X  51       1.187 -25.697 -47.405  0.00  0.00           C
ATOM    616  HG2 GLN X  51       0.970 -25.529 -48.460  0.00  0.00           H
ATOM    617  HG3 GLN X  51       0.193 -25.856 -46.985  0.00  0.00           H
ATOM    618  CD  GLN X  51       1.694 -24.458 -46.675  0.00  0.00           C
ATOM    619  OE1 GLN X  51       2.773 -24.016 -47.015  0.00  0.00           O
ATOM    620  NE2 GLN X  51       0.963 -23.822 -45.778  0.00  0.00           N
ATOM    621 HE21 GLN X  51       1.314 -22.909 -45.526  0.00  0.00           H
ATOM    622 HE22 GLN X  51       0.212 -24.302 -45.305  0.00  0.00           H
ATOM    623  C   GLN X  51       0.920 -27.365 -44.918  0.00  0.00           C
ATOM    624  O   GLN X  51       0.653 -26.376 -44.220  0.00  0.00           O
ATOM    625  N   ASN X  52       0.208 -28.465 -44.969  0.00  0.00           N
ATOM    626  H   ASN X  52       0.549 -29.314 -45.396  0.00  0.00           H
ATOM    627  CA  ASN X  52      -1.154 -28.551 -44.209  0.00  0.00           C
ATOM    628  HA  ASN X  52      -1.729 -27.661 -44.465  0.00  0.00           H
ATOM    629  CB  ASN X  52      -1.896 -29.807 -44.619  0.00  0.00           C
ATOM    630  HB2 ASN X  52      -1.239 -30.677 -44.649  0.00  0.00           H
ATOM    631  HB3 ASN X  52      -2.755 -29.958 -43.965  0.00  0.00           H
ATOM    632  CG  ASN X  52      -2.400 -29.602 -46.066  0.00  0.00           C
ATOM    633  OD1 ASN X  52      -3.378 -28.904 -46.268  0.00  0.00           O
ATOM    634  ND2 ASN X  52      -1.850 -30.353 -47.050  0.00  0.00           N
ATOM    635 HD21 ASN X  52      -2.328 -30.278 -47.936  0.00  0.00           H
ATOM    636 HD22 ASN X  52      -0.997 -30.879 -46.923  0.00  0.00           H
ATOM    637  C   ASN X  52      -1.077 -28.500 -42.642  0.00  0.00           C
ATOM    638  O   ASN X  52      -1.898 -27.909 -41.950  0.00  0.00           O
ATOM    639  N   CY3 X  53       0.066 -29.023 -42.165  0.00  0.00           N
ATOM    640  HN  CY3 X  53       0.652 -29.564 -42.785  0.00  0.00           H
ATOM    641  CA  CY3 X  53       0.597 -28.824 -40.813  0.00  0.00           C
ATOM    642  HA  CY3 X  53      -0.223 -28.986 -40.114  0.00  0.00           H
ATOM    643  CB  CY3 X  53       1.554 -29.964 -40.549  0.00  0.00           C
ATOM    644  HB3 CY3 X  53       2.079 -29.819 -39.605  0.00  0.00           H
ATOM    645  HB2 CY3 X  53       2.348 -30.040 -41.293  0.00  0.00           H
ATOM    646  SG  CY3 X  53       0.492 -31.479 -40.648  0.00  0.00           S
ATOM    647  C   CY3 X  53       1.016 -27.334 -40.572  0.00  0.00           C
ATOM    648  O   CY3 X  53       0.510 -26.736 -39.610  0.00  0.00           O
ATOM    649  N   LYS X  54       1.780 -26.732 -41.461  0.00  0.00           N
ATOM    650  H   LYS X  54       2.174 -27.255 -42.230  0.00  0.00           H
ATOM    651  CA  LYS X  54       2.196 -25.350 -41.280  0.00  0.00           C
ATOM    652  HA  LYS X  54       2.748 -25.280 -40.343  0.00  0.00           H
ATOM    653  CB  LYS X  54       3.058 -24.880 -42.483  0.00  0.00           C
ATOM    654  HB2 LYS X  54       3.979 -25.464 -42.479  0.00  0.00           H
ATOM    655  HB3 LYS X  54       2.534 -25.142 -43.402  0.00  0.00           H
ATOM    656  CG  LYS X  54       3.447 -23.406 -42.657  0.00  0.00           C
ATOM    657  HG2 LYS X  54       2.587 -22.738 -42.599  0.00  0.00           H
ATOM    658  HG3 LYS X  54       4.166 -23.146 -41.880  0.00  0.00           H
ATOM    659  CD  LYS X  54       4.171 -23.015 -43.939  0.00  0.00           C
ATOM    660  HD2 LYS X  54       4.965 -23.754 -44.043  0.00  0.00           H
ATOM    661  HD3 LYS X  54       3.546 -23.283 -44.791  0.00  0.00           H
ATOM    662  CE  LYS X  54       4.771 -21.621 -43.852  0.00  0.00           C
ATOM    663  HE2 LYS X  54       4.014 -20.837 -43.830  0.00  0.00           H
ATOM    664  HE3 LYS X  54       5.248 -21.608 -42.873  0.00  0.00           H
ATOM    665  NZ  LYS X  54       5.731 -21.232 -44.962  0.00  0.00           N
ATOM    666  HZ1 LYS X  54       6.552 -21.817 -45.026  0.00  0.00           H
ATOM    667  HZ2 LYS X  54       5.262 -21.387 -45.843  0.00  0.00           H
ATOM    668  HZ3 LYS X  54       6.016 -20.263 -44.965  0.00  0.00           H
ATOM    669  C   LYS X  54       0.995 -24.451 -41.176  0.00  0.00           C
ATOM    670  O   LYS X  54       0.986 -23.633 -40.265  0.00  0.00           O
ATOM    671  N   ASN X  55      -0.069 -24.693 -41.969  0.00  0.00           N
ATOM    672  H   ASN X  55       0.108 -25.324 -42.738  0.00  0.00           H
ATOM    673  CA  ASN X  55      -1.392 -24.139 -41.743  0.00  0.00           C
ATOM    674  HA  ASN X  55      -1.371 -23.049 -41.772  0.00  0.00           H
ATOM    675  CB  ASN X  55      -2.372 -24.618 -42.869  0.00  0.00           C
ATOM    676  HB2 ASN X  55      -2.121 -25.669 -43.014  0.00  0.00           H
ATOM    677  HB3 ASN X  55      -3.406 -24.479 -42.554  0.00  0.00           H
ATOM    678  CG  ASN X  55      -2.283 -23.859 -44.148  0.00  0.00           C
ATOM    679  OD1 ASN X  55      -2.228 -22.641 -44.240  0.00  0.00           O
ATOM    680  ND2 ASN X  55      -2.385 -24.552 -45.264  0.00  0.00           N
ATOM    681 HD21 ASN X  55      -2.484 -24.070 -46.146  0.00  0.00           H
ATOM    682 HD22 ASN X  55      -2.688 -25.515 -45.265  0.00  0.00           H
ATOM    683  C   ASN X  55      -1.976 -24.401 -40.352  0.00  0.00           C
ATOM    684  O   ASN X  55      -2.211 -23.448 -39.590  0.00  0.00           O
ATOM    685  N   CYS X  56      -2.264 -25.631 -39.935  0.00  0.00           N
ATOM    686  H   CYS X  56      -1.978 -26.440 -40.468  0.00  0.00           H
ATOM    687  CA  CYS X  56      -2.806 -25.887 -38.603  0.00  0.00           C
ATOM    688  HA  CYS X  56      -3.690 -25.261 -38.483  0.00  0.00           H
ATOM    689  CB  CYS X  56      -3.230 -27.393 -38.625  0.00  0.00           C
ATOM    690  HB2 CYS X  56      -4.045 -27.405 -39.349  0.00  0.00           H
ATOM    691  HB3 CYS X  56      -2.460 -28.084 -38.967  0.00  0.00           H
ATOM    692  SG  CYS X  56      -3.948 -27.876 -36.958  0.00  0.00           S
ATOM    693  HG  CYS X  56      -2.785 -28.305 -36.461  0.00  0.00           H
ATOM    694  C   CYS X  56      -1.952 -25.458 -37.335  0.00  0.00           C
ATOM    695  O   CYS X  56      -2.514 -25.011 -36.306  0.00  0.00           O
ATOM    696  N   PHE X  57      -0.652 -25.461 -37.407  0.00  0.00           N
ATOM    697  H   PHE X  57      -0.219 -25.850 -38.232  0.00  0.00           H
ATOM    698  CA  PHE X  57       0.213 -24.795 -36.414  0.00  0.00           C
ATOM    699  HA  PHE X  57      -0.094 -25.228 -35.462  0.00  0.00           H
ATOM    700  CB  PHE X  57       1.669 -25.271 -36.745  0.00  0.00           C
ATOM    701  HB2 PHE X  57       1.730 -26.262 -37.195  0.00  0.00           H
ATOM    702  HB3 PHE X  57       1.991 -24.593 -37.536  0.00  0.00           H
ATOM    703  CG  PHE X  57       2.619 -25.240 -35.557  0.00  0.00           C
ATOM    704  CD1 PHE X  57       2.588 -26.206 -34.523  0.00  0.00           C
ATOM    705  HD1 PHE X  57       1.953 -27.065 -34.682  0.00  0.00           H
ATOM    706  CE1 PHE X  57       3.436 -26.130 -33.405  0.00  0.00           C
ATOM    707  HE1 PHE X  57       3.418 -26.918 -32.667  0.00  0.00           H
ATOM    708  CZ  PHE X  57       4.110 -24.912 -33.190  0.00  0.00           C
ATOM    709  HZ  PHE X  57       4.599 -24.676 -32.257  0.00  0.00           H
ATOM    710  CE2 PHE X  57       4.211 -23.906 -34.199  0.00  0.00           C
ATOM    711  HE2 PHE X  57       4.780 -22.989 -34.151  0.00  0.00           H
ATOM    712  CD2 PHE X  57       3.402 -24.108 -35.325  0.00  0.00           C
ATOM    713  HD2 PHE X  57       3.357 -23.387 -36.127  0.00  0.00           H
ATOM    714  C   PHE X  57       0.189 -23.285 -36.365  0.00  0.00           C
ATOM    715  O   PHE X  57       0.386 -22.748 -35.328  0.00  0.00           O
ATOM    716  N   LEU X  58      -0.013 -22.572 -37.483  0.00  0.00           N
ATOM    717  H   LEU X  58       0.062 -23.054 -38.368  0.00  0.00           H
ATOM    718  CA  LEU X  58      -0.152 -21.107 -37.499  0.00  0.00           C
ATOM    719  HA  LEU X  58       0.606 -20.758 -36.798  0.00  0.00           H
ATOM    720  CB  LEU X  58       0.124 -20.521 -38.951  0.00  0.00           C
ATOM    721  HB2 LEU X  58       0.924 -21.079 -39.436  0.00  0.00           H
ATOM    722  HB3 LEU X  58      -0.820 -20.741 -39.448  0.00  0.00           H
ATOM    723  CG  LEU X  58       0.429 -19.017 -38.903  0.00  0.00           C
ATOM    724  HG  LEU X  58      -0.437 -18.425 -38.606  0.00  0.00           H
ATOM    725  CD1 LEU X  58       1.516 -18.589 -37.885  0.00  0.00           C
ATOM    726 HD11 LEU X  58       2.447 -19.084 -38.163  0.00  0.00           H
ATOM    727 HD12 LEU X  58       1.578 -17.509 -38.020  0.00  0.00           H
ATOM    728 HD13 LEU X  58       1.346 -18.818 -36.834  0.00  0.00           H
ATOM    729  CD2 LEU X  58       1.014 -18.662 -40.268  0.00  0.00           C
ATOM    730 HD21 LEU X  58       1.995 -19.135 -40.310  0.00  0.00           H
ATOM    731 HD22 LEU X  58       0.305 -19.043 -41.003  0.00  0.00           H
ATOM    732 HD23 LEU X  58       0.981 -17.577 -40.171  0.00  0.00           H
ATOM    733  C   LEU X  58      -1.528 -20.623 -37.003  0.00  0.00           C
ATOM    734  O   LEU X  58      -1.648 -19.531 -36.483  0.00  0.00           O
ATOM    735  N   GLU X  59      -2.528 -21.408 -37.350  0.00  0.00           N
ATOM    736  H   GLU X  59      -2.206 -22.210 -37.873  0.00  0.00           H
ATOM    737  CA  GLU X  59      -3.911 -21.245 -36.940  0.00  0.00           C
ATOM    738  HA  GLU X  59      -4.175 -20.241 -37.271  0.00  0.00           H
ATOM    739  CB  GLU X  59      -4.741 -22.378 -37.572  0.00  0.00           C
ATOM    740  HB2 GLU X  59      -4.756 -22.207 -38.648  0.00  0.00           H
ATOM    741  HB3 GLU X  59      -4.260 -23.305 -37.263  0.00  0.00           H
ATOM    742  CG  GLU X  59      -6.194 -22.491 -37.094  0.00  0.00           C
ATOM    743  HG2 GLU X  59      -6.546 -23.435 -37.510  0.00  0.00           H
ATOM    744  HG3 GLU X  59      -6.168 -22.572 -36.007  0.00  0.00           H
ATOM    745  CD  GLU X  59      -7.039 -21.342 -37.628  0.00  0.00           C
ATOM    746  OE1 GLU X  59      -7.954 -21.598 -38.443  0.00  0.00           O
ATOM    747  OE2 GLU X  59      -6.781 -20.129 -37.440  0.00  0.00           O
ATOM    748  C   GLU X  59      -4.092 -21.101 -35.419  0.00  0.00           C
ATOM    749  O   GLU X  59      -3.403 -21.783 -34.613  0.00  0.00           O
ATOM    750  N   CYS X  60      -5.108 -20.328 -34.982  0.00  0.00           N
ATOM    751  H   CYS X  60      -5.744 -19.862 -35.614  0.00  0.00           H
ATOM    752  CA  CYS X  60      -5.667 -20.213 -33.605  0.00  0.00           C
ATOM    753  HA  CYS X  60      -6.317 -19.345 -33.719  0.00  0.00           H
ATOM    754  CB  CYS X  60      -6.540 -21.448 -33.267  0.00  0.00           C
ATOM    755  HB2 CYS X  60      -6.051 -22.384 -33.535  0.00  0.00           H
ATOM    756  HB3 CYS X  60      -6.642 -21.438 -32.182  0.00  0.00           H
ATOM    757  SG  CYS X  60      -8.145 -21.391 -34.190  0.00  0.00           S
ATOM    758  HG  CYS X  60      -8.472 -20.134 -33.877  0.00  0.00           H
ATOM    759  C   CYS X  60      -4.588 -19.740 -32.552  0.00  0.00           C
ATOM    760  O   CYS X  60      -4.943 -19.600 -31.401  0.00  0.00           O
ATOM    761  N   ALA X  61      -3.429 -19.273 -33.053  0.00  0.00           N
ATOM    762  H   ALA X  61      -3.194 -19.470 -34.015  0.00  0.00           H
ATOM    763  CA  ALA X  61      -2.233 -19.088 -32.277  0.00  0.00           C
ATOM    764  HA  ALA X  61      -2.260 -20.015 -31.705  0.00  0.00           H
ATOM    765  CB  ALA X  61      -0.985 -19.036 -33.045  0.00  0.00           C
ATOM    766  HB1 ALA X  61      -0.167 -19.117 -32.329  0.00  0.00           H
ATOM    767  HB2 ALA X  61      -1.027 -19.956 -33.627  0.00  0.00           H
ATOM    768  HB3 ALA X  61      -0.885 -18.184 -33.718  0.00  0.00           H
ATOM    769  C   ALA X  61      -2.176 -17.796 -31.370  0.00  0.00           C
ATOM    770  O   ALA X  61      -2.555 -16.680 -31.744  0.00  0.00           O
ATOM    771  N   TYR X  62      -1.789 -18.026 -30.115  0.00  0.00           N
ATOM    772  H   TYR X  62      -1.521 -18.975 -29.897  0.00  0.00           H
ATOM    773  CA  TYR X  62      -1.734 -16.976 -29.086  0.00  0.00           C
ATOM    774  HA  TYR X  62      -1.731 -17.591 -28.186  0.00  0.00           H
ATOM    775  CB  TYR X  62      -0.388 -16.220 -29.172  0.00  0.00           C
ATOM    776  HB2 TYR X  62      -0.203 -15.767 -30.146  0.00  0.00           H
ATOM    777  HB3 TYR X  62      -0.384 -15.327 -28.546  0.00  0.00           H
ATOM    778  CG  TYR X  62       0.903 -16.917 -28.765  0.00  0.00           C
ATOM    779  CD1 TYR X  62       1.619 -16.483 -27.663  0.00  0.00           C
ATOM    780  HD1 TYR X  62       1.178 -15.615 -27.196  0.00  0.00           H
ATOM    781  CE1 TYR X  62       2.649 -17.255 -27.101  0.00  0.00           C
ATOM    782  HE1 TYR X  62       3.152 -16.964 -26.190  0.00  0.00           H
ATOM    783  CZ  TYR X  62       3.077 -18.467 -27.811  0.00  0.00           C
ATOM    784  OH  TYR X  62       3.872 -19.313 -27.137  0.00  0.00           O
ATOM    785  HH  TYR X  62       3.872 -20.145 -27.616  0.00  0.00           H
ATOM    786  CE2 TYR X  62       2.323 -18.865 -28.945  0.00  0.00           C
ATOM    787  HE2 TYR X  62       2.671 -19.721 -29.504  0.00  0.00           H
ATOM    788  CD2 TYR X  62       1.368 -17.995 -29.494  0.00  0.00           C
ATOM    789  HD2 TYR X  62       0.722 -18.288 -30.308  0.00  0.00           H
ATOM    790  C   TYR X  62      -2.928 -16.107 -28.838  0.00  0.00           C
ATOM    791  O   TYR X  62      -2.871 -15.027 -28.232  0.00  0.00           O
ATOM    792  N   GLN X  63      -4.078 -16.633 -29.203  0.00  0.00           N
ATOM    793  H   GLN X  63      -4.046 -17.446 -29.801  0.00  0.00           H
ATOM    794  CA  GLN X  63      -5.387 -16.005 -28.918  0.00  0.00           C
ATOM    795  HA  GLN X  63      -5.256 -14.923 -28.948  0.00  0.00           H
ATOM    796  CB  GLN X  63      -6.424 -16.404 -30.044  0.00  0.00           C
ATOM    797  HB2 GLN X  63      -6.375 -17.492 -30.013  0.00  0.00           H
ATOM    798  HB3 GLN X  63      -7.419 -16.064 -29.757  0.00  0.00           H
ATOM    799  CG  GLN X  63      -6.121 -15.894 -31.469  0.00  0.00           C
ATOM    800  HG2 GLN X  63      -6.427 -14.854 -31.575  0.00  0.00           H
ATOM    801  HG3 GLN X  63      -5.052 -16.036 -31.628  0.00  0.00           H
ATOM    802  CD  GLN X  63      -6.766 -16.751 -32.506  0.00  0.00           C
ATOM    803  OE1 GLN X  63      -7.802 -17.345 -32.369  0.00  0.00           O
ATOM    804  NE2 GLN X  63      -6.087 -16.850 -33.644  0.00  0.00           N
ATOM    805 HE21 GLN X  63      -6.579 -17.142 -34.475  0.00  0.00           H
ATOM    806 HE22 GLN X  63      -5.231 -16.317 -33.716  0.00  0.00           H
ATOM    807  C   GLN X  63      -5.819 -16.388 -27.459  0.00  0.00           C
ATOM    808  O   GLN X  63      -6.996 -16.361 -27.098  0.00  0.00           O
ATOM    809  N   TYR X  64      -4.891 -16.624 -26.530  0.00  0.00           N
ATOM    810  H   TYR X  64      -3.956 -16.801 -26.868  0.00  0.00           H
ATOM    811  CA  TYR X  64      -5.249 -16.995 -25.187  0.00  0.00           C
ATOM    812  HA  TYR X  64      -5.957 -17.817 -25.287  0.00  0.00           H
ATOM    813  CB  TYR X  64      -3.974 -17.606 -24.479  0.00  0.00           C
ATOM    814  HB2 TYR X  64      -4.283 -18.063 -23.539  0.00  0.00           H
ATOM    815  HB3 TYR X  64      -3.710 -18.473 -25.086  0.00  0.00           H
ATOM    816  CG  TYR X  64      -2.867 -16.648 -24.165  0.00  0.00           C
ATOM    817  CD1 TYR X  64      -1.678 -16.702 -24.819  0.00  0.00           C
ATOM    818  HD1 TYR X  64      -1.674 -17.485 -25.563  0.00  0.00           H
ATOM    819  CE1 TYR X  64      -0.515 -15.917 -24.441  0.00  0.00           C
ATOM    820  HE1 TYR X  64       0.511 -16.071 -24.744  0.00  0.00           H
ATOM    821  CZ  TYR X  64      -0.647 -14.930 -23.432  0.00  0.00           C
ATOM    822  OH  TYR X  64       0.408 -14.282 -22.901  0.00  0.00           O
ATOM    823  HH  TYR X  64       1.246 -14.567 -23.272  0.00  0.00           H
ATOM    824  CE2 TYR X  64      -1.910 -14.801 -22.796  0.00  0.00           C
ATOM    825  HE2 TYR X  64      -2.123 -14.226 -21.907  0.00  0.00           H
ATOM    826  CD2 TYR X  64      -2.984 -15.639 -23.171  0.00  0.00           C
ATOM    827  HD2 TYR X  64      -3.942 -15.553 -22.680  0.00  0.00           H
ATOM    828  C   TYR X  64      -5.892 -15.845 -24.369  0.00  0.00           C
ATOM    829  O   TYR X  64      -5.866 -14.642 -24.629  0.00  0.00           O
ATOM    830  N   ASP X  65      -6.543 -16.209 -23.255  0.00  0.00           N
ATOM    831  H   ASP X  65      -6.527 -17.180 -22.978  0.00  0.00           H
ATOM    832  CA  ASP X  65      -7.464 -15.356 -22.494  0.00  0.00           C
ATOM    833  HA  ASP X  65      -7.200 -14.299 -22.522  0.00  0.00           H
ATOM    834  CB  ASP X  65      -8.927 -15.561 -23.012  0.00  0.00           C
ATOM    835  HB2 ASP X  65      -9.625 -14.930 -22.462  0.00  0.00           H
ATOM    836  HB3 ASP X  65      -8.948 -15.257 -24.058  0.00  0.00           H
ATOM    837  CG  ASP X  65      -9.490 -16.965 -22.885  0.00  0.00           C
ATOM    838  OD1 ASP X  65     -10.385 -17.179 -22.118  0.00  0.00           O
ATOM    839  OD2 ASP X  65      -9.097 -17.847 -23.674  0.00  0.00           O
ATOM    840  C   ASP X  65      -7.417 -15.743 -21.028  0.00  0.00           C
ATOM    841  O   ASP X  65      -7.136 -16.890 -20.620  0.00  0.00           O
ATOM    842  N   ASP X  66      -7.640 -14.767 -20.164  0.00  0.00           N
ATOM    843  H   ASP X  66      -7.641 -13.856 -20.601  0.00  0.00           H
ATOM    844  CA  ASP X  66      -7.293 -14.761 -18.741  0.00  0.00           C
ATOM    845  HA  ASP X  66      -6.347 -15.279 -18.584  0.00  0.00           H
ATOM    846  CB  ASP X  66      -7.377 -13.337 -18.132  0.00  0.00           C
ATOM    847  HB2 ASP X  66      -8.358 -13.171 -17.687  0.00  0.00           H
ATOM    848  HB3 ASP X  66      -6.741 -13.371 -17.247  0.00  0.00           H
ATOM    849  CG  ASP X  66      -6.963 -12.190 -19.088  0.00  0.00           C
ATOM    850  OD1 ASP X  66      -7.780 -11.358 -19.474  0.00  0.00           O
ATOM    851  OD2 ASP X  66      -5.840 -12.246 -19.633  0.00  0.00           O
ATOM    852  C   ASP X  66      -8.213 -15.616 -17.842  0.00  0.00           C
ATOM    853  O   ASP X  66      -8.022 -15.586 -16.633  0.00  0.00           O
ATOM    854  N   ASP X  67      -9.149 -16.392 -18.313  0.00  0.00           N
ATOM    855  H   ASP X  67      -9.218 -16.477 -19.317  0.00  0.00           H
ATOM    856  CA  ASP X  67      -9.809 -17.397 -17.479  0.00  0.00           C
ATOM    857  HA  ASP X  67     -10.009 -16.949 -16.506  0.00  0.00           H
ATOM    858  CB  ASP X  67     -11.150 -17.731 -18.202  0.00  0.00           C
ATOM    859  HB2 ASP X  67     -10.928 -18.126 -19.194  0.00  0.00           H
ATOM    860  HB3 ASP X  67     -11.464 -18.635 -17.681  0.00  0.00           H
ATOM    861  CG  ASP X  67     -12.319 -16.775 -18.097  0.00  0.00           C
ATOM    862  OD1 ASP X  67     -12.572 -16.279 -16.955  0.00  0.00           O
ATOM    863  OD2 ASP X  67     -12.967 -16.515 -19.122  0.00  0.00           O
ATOM    864  C   ASP X  67      -8.952 -18.665 -17.214  0.00  0.00           C
ATOM    865  O   ASP X  67      -9.013 -19.365 -16.175  0.00  0.00           O
ATOM    866  N   GLY X  68      -8.080 -18.922 -18.194  0.00  0.00           N
ATOM    867  H   GLY X  68      -8.019 -18.346 -19.021  0.00  0.00           H
ATOM    868  CA  GLY X  68      -7.443 -20.227 -18.324  0.00  0.00           C
ATOM    869  HA2 GLY X  68      -6.660 -20.260 -17.566  0.00  0.00           H
ATOM    870  HA3 GLY X  68      -8.234 -20.940 -18.092  0.00  0.00           H
ATOM    871  C   GLY X  68      -6.804 -20.560 -19.729  0.00  0.00           C
ATOM    872  O   GLY X  68      -7.407 -20.184 -20.784  0.00  0.00           O
ATOM    873  N   TYR X  69      -5.530 -21.021 -19.815  0.00  0.00           N
ATOM    874  H   TYR X  69      -5.061 -21.381 -18.996  0.00  0.00           H
ATOM    875  CA  TYR X  69      -4.833 -21.211 -21.107  0.00  0.00           C
ATOM    876  HA  TYR X  69      -4.766 -20.200 -21.509  0.00  0.00           H
ATOM    877  CB  TYR X  69      -3.463 -21.860 -20.901  0.00  0.00           C
ATOM    878  HB2 TYR X  69      -3.089 -21.450 -19.962  0.00  0.00           H
ATOM    879  HB3 TYR X  69      -3.530 -22.927 -20.689  0.00  0.00           H
ATOM    880  CG  TYR X  69      -2.513 -21.828 -22.059  0.00  0.00           C
ATOM    881  CD1 TYR X  69      -2.117 -22.980 -22.775  0.00  0.00           C
ATOM    882  HD1 TYR X  69      -2.650 -23.903 -22.597  0.00  0.00           H
ATOM    883  CE1 TYR X  69      -1.230 -22.863 -23.846  0.00  0.00           C
ATOM    884  HE1 TYR X  69      -1.051 -23.681 -24.529  0.00  0.00           H
ATOM    885  CZ  TYR X  69      -0.691 -21.634 -24.187  0.00  0.00           C
ATOM    886  OH  TYR X  69       0.097 -21.587 -25.307  0.00  0.00           O
ATOM    887  HH  TYR X  69       0.015 -20.785 -25.829  0.00  0.00           H
ATOM    888  CE2 TYR X  69      -1.137 -20.458 -23.523  0.00  0.00           C
ATOM    889  HE2 TYR X  69      -0.813 -19.456 -23.761  0.00  0.00           H
ATOM    890  CD2 TYR X  69      -2.024 -20.604 -22.440  0.00  0.00           C
ATOM    891  HD2 TYR X  69      -2.361 -19.806 -21.796  0.00  0.00           H
ATOM    892  C   TYR X  69      -5.529 -22.128 -22.232  0.00  0.00           C
ATOM    893  O   TYR X  69      -6.383 -23.001 -21.998  0.00  0.00           O
ATOM    894  N   GLN X  70      -4.976 -22.045 -23.474  0.00  0.00           N
ATOM    895  H   GLN X  70      -4.411 -21.221 -23.621  0.00  0.00           H
ATOM    896  CA  GLN X  70      -5.385 -22.869 -24.687  0.00  0.00           C
ATOM    897  HA  GLN X  70      -6.425 -22.570 -24.821  0.00  0.00           H
ATOM    898  CB  GLN X  70      -4.708 -22.343 -25.953  0.00  0.00           C
ATOM    899  HB2 GLN X  70      -3.640 -22.559 -25.966  0.00  0.00           H
ATOM    900  HB3 GLN X  70      -5.045 -22.972 -26.777  0.00  0.00           H
ATOM    901  CG  GLN X  70      -4.943 -20.816 -26.247  0.00  0.00           C
ATOM    902  HG2 GLN X  70      -6.025 -20.707 -26.320  0.00  0.00           H
ATOM    903  HG3 GLN X  70      -4.562 -20.236 -25.406  0.00  0.00           H
ATOM    904  CD  GLN X  70      -4.278 -20.351 -27.542  0.00  0.00           C
ATOM    905  OE1 GLN X  70      -3.383 -19.522 -27.543  0.00  0.00           O
ATOM    906  NE2 GLN X  70      -4.767 -20.871 -28.633  0.00  0.00           N
ATOM    907 HE21 GLN X  70      -4.320 -20.615 -29.502  0.00  0.00           H
ATOM    908 HE22 GLN X  70      -5.439 -21.621 -28.552  0.00  0.00           H
ATOM    909  C   GLN X  70      -5.294 -24.450 -24.537  0.00  0.00           C
ATOM    910  O   GLN X  70      -4.510 -24.864 -23.666  0.00  0.00           O
ATOM    911  N   SER X  71      -5.912 -25.297 -25.418  0.00  0.00           N
ATOM    912  H   SER X  71      -6.483 -24.810 -26.093  0.00  0.00           H
ATOM    913  CA  SER X  71      -6.168 -26.670 -24.967  0.00  0.00           C
ATOM    914  HA  SER X  71      -5.385 -26.928 -24.253  0.00  0.00           H
ATOM    915  CB  SER X  71      -7.509 -26.668 -24.255  0.00  0.00           C
ATOM    916  HB2 SER X  71      -7.939 -27.661 -24.130  0.00  0.00           H
ATOM    917  HB3 SER X  71      -7.361 -26.370 -23.217  0.00  0.00           H
ATOM    918  OG  SER X  71      -8.515 -25.965 -24.812  0.00  0.00           O
ATOM    919  HG  SER X  71      -9.000 -26.580 -25.367  0.00  0.00           H
ATOM    920  C   SER X  71      -6.037 -27.648 -26.079  0.00  0.00           C
ATOM    921  O   SER X  71      -6.404 -28.808 -25.801  0.00  0.00           O
ATOM    922  N   TYR X  72      -5.553 -27.250 -27.274  0.00  0.00           N
ATOM    923  H   TYR X  72      -5.304 -26.272 -27.229  0.00  0.00           H
ATOM    924  CA  TYR X  72      -5.219 -27.978 -28.531  0.00  0.00           C
ATOM    925  HA  TYR X  72      -5.798 -28.902 -28.544  0.00  0.00           H
ATOM    926  CB  TYR X  72      -5.677 -27.179 -29.780  0.00  0.00           C
ATOM    927  HB2 TYR X  72      -5.643 -27.787 -30.684  0.00  0.00           H
ATOM    928  HB3 TYR X  72      -6.728 -26.985 -29.569  0.00  0.00           H
ATOM    929  CG  TYR X  72      -5.025 -25.862 -30.105  0.00  0.00           C
ATOM    930  CD1 TYR X  72      -3.667 -25.864 -30.386  0.00  0.00           C
ATOM    931  HD1 TYR X  72      -3.098 -26.780 -30.444  0.00  0.00           H
ATOM    932  CE1 TYR X  72      -3.014 -24.640 -30.787  0.00  0.00           C
ATOM    933  HE1 TYR X  72      -1.992 -24.595 -31.132  0.00  0.00           H
ATOM    934  CZ  TYR X  72      -3.747 -23.451 -30.707  0.00  0.00           C
ATOM    935  OH  TYR X  72      -3.167 -22.242 -30.848  0.00  0.00           O
ATOM    936  HH  TYR X  72      -2.450 -22.429 -31.459  0.00  0.00           H
ATOM    937  CE2 TYR X  72      -5.175 -23.452 -30.310  0.00  0.00           C
ATOM    938  HE2 TYR X  72      -5.661 -22.487 -30.309  0.00  0.00           H
ATOM    939  CD2 TYR X  72      -5.768 -24.683 -30.048  0.00  0.00           C
ATOM    940  HD2 TYR X  72      -6.839 -24.759 -29.935  0.00  0.00           H
ATOM    941  C   TYR X  72      -3.733 -28.414 -28.605  0.00  0.00           C
ATOM    942  O   TYR X  72      -2.929 -27.882 -27.867  0.00  0.00           O
ATOM    943  N   CY3 X  73      -3.473 -29.434 -29.375  0.00  0.00           N
ATOM    944  HN  CY3 X  73      -4.251 -29.787 -29.914  0.00  0.00           H
ATOM    945  CA  CY3 X  73      -2.199 -30.237 -29.351  0.00  0.00           C
ATOM    946  HA  CY3 X  73      -2.079 -30.521 -28.306  0.00  0.00           H
ATOM    947  CB  CY3 X  73      -2.500 -31.493 -30.183  0.00  0.00           C
ATOM    948  HB3 CY3 X  73      -2.885 -31.178 -31.153  0.00  0.00           H
ATOM    949  HB2 CY3 X  73      -3.259 -32.040 -29.624  0.00  0.00           H
ATOM    950  SG  CY3 X  73      -0.816 -32.250 -30.260  0.00  0.00           S
ATOM    951  C   CY3 X  73      -0.981 -29.312 -29.795  0.00  0.00           C
ATOM    952  O   CY3 X  73      -1.068 -28.522 -30.725  0.00  0.00           O
ATOM    953  N   THR X  74       0.070 -29.468 -29.038  0.00  0.00           N
ATOM    954  H   THR X  74       0.191 -30.246 -28.405  0.00  0.00           H
ATOM    955  CA  THR X  74       1.355 -28.696 -29.017  0.00  0.00           C
ATOM    956  HA  THR X  74       1.128 -27.633 -29.098  0.00  0.00           H
ATOM    957  CB  THR X  74       1.967 -28.864 -27.616  0.00  0.00           C
ATOM    958  HB  THR X  74       2.151 -29.925 -27.448  0.00  0.00           H
ATOM    959  CG2 THR X  74       3.299 -28.147 -27.466  0.00  0.00           C
ATOM    960 HG21 THR X  74       3.201 -27.104 -27.765  0.00  0.00           H
ATOM    961 HG22 THR X  74       3.640 -28.246 -26.435  0.00  0.00           H
ATOM    962 HG23 THR X  74       4.104 -28.536 -28.090  0.00  0.00           H
ATOM    963  OG1 THR X  74       1.112 -28.337 -26.590  0.00  0.00           O
ATOM    964  HG1 THR X  74       0.451 -29.032 -26.545  0.00  0.00           H
ATOM    965  C   THR X  74       2.272 -29.097 -30.161  0.00  0.00           C
ATOM    966  O   THR X  74       3.259 -28.398 -30.365  0.00  0.00           O
ATOM    967  N   ILE X  75       2.132 -30.240 -30.856  0.00  0.00           N
ATOM    968  H   ILE X  75       1.500 -30.941 -30.496  0.00  0.00           H
ATOM    969  CA  ILE X  75       2.907 -30.536 -32.118  0.00  0.00           C
ATOM    970  HA  ILE X  75       3.732 -29.831 -32.221  0.00  0.00           H
ATOM    971  CB  ILE X  75       3.473 -31.945 -32.190  0.00  0.00           C
ATOM    972  HB  ILE X  75       2.604 -32.542 -32.464  0.00  0.00           H
ATOM    973  CG2 ILE X  75       4.433 -31.929 -33.354  0.00  0.00           C
ATOM    974 HG21 ILE X  75       4.515 -32.950 -33.725  0.00  0.00           H
ATOM    975 HG22 ILE X  75       4.150 -31.304 -34.201  0.00  0.00           H
ATOM    976 HG23 ILE X  75       5.439 -31.612 -33.079  0.00  0.00           H
ATOM    977  CG1 ILE X  75       3.909 -32.641 -30.828  0.00  0.00           C
ATOM    978 HG12 ILE X  75       4.684 -32.059 -30.329  0.00  0.00           H
ATOM    979 HG13 ILE X  75       2.996 -32.672 -30.234  0.00  0.00           H
ATOM    980  CD1 ILE X  75       4.581 -34.011 -31.084  0.00  0.00           C
ATOM    981 HD11 ILE X  75       4.919 -34.461 -30.150  0.00  0.00           H
ATOM    982 HD12 ILE X  75       3.889 -34.687 -31.586  0.00  0.00           H
ATOM    983 HD13 ILE X  75       5.572 -34.017 -31.539  0.00  0.00           H
ATOM    984  C   ILE X  75       2.027 -30.186 -33.333  0.00  0.00           C
ATOM    985  O   ILE X  75       2.497 -29.389 -34.184  0.00  0.00           O
ATOM    986  N   CY3 X  76       0.756 -30.651 -33.326  0.00  0.00           N
ATOM    987  HN  CY3 X  76       0.478 -31.175 -32.508  0.00  0.00           H
ATOM    988  CA  CY3 X  76       0.006 -30.833 -34.529  0.00  0.00           C
ATOM    989  HA  CY3 X  76       0.549 -30.452 -35.394  0.00  0.00           H
ATOM    990  CB  CY3 X  76      -0.361 -32.305 -34.782  0.00  0.00           C
ATOM    991  HB3 CY3 X  76       0.603 -32.812 -34.735  0.00  0.00           H
ATOM    992  HB2 CY3 X  76      -0.648 -32.579 -35.797  0.00  0.00           H
ATOM    993  SG  CY3 X  76      -1.705 -32.921 -33.803  0.00  0.00           S
ATOM    994  C   CY3 X  76      -1.253 -29.940 -34.481  0.00  0.00           C
ATOM    995  O   CY3 X  76      -1.696 -29.303 -35.500  0.00  0.00           O
ATOM    996  N   CYS X  77      -1.784 -29.694 -33.276  0.00  0.00           N
ATOM    997  H   CYS X  77      -1.267 -30.070 -32.494  0.00  0.00           H
ATOM    998  CA  CYS X  77      -2.968 -28.836 -33.132  0.00  0.00           C
ATOM    999  HA  CYS X  77      -3.225 -28.878 -32.074  0.00  0.00           H
ATOM   1000  CB  CYS X  77      -2.667 -27.353 -33.479  0.00  0.00           C
ATOM   1001  HB2 CYS X  77      -2.831 -27.200 -34.546  0.00  0.00           H
ATOM   1002  HB3 CYS X  77      -3.437 -26.719 -33.039  0.00  0.00           H
ATOM   1003  SG  CYS X  77      -1.049 -26.802 -33.134  0.00  0.00           S
ATOM   1004  HG  CYS X  77      -1.045 -27.067 -31.824  0.00  0.00           H
ATOM   1005  C   CYS X  77      -4.216 -29.397 -33.856  0.00  0.00           C
ATOM   1006  O   CYS X  77      -5.274 -28.753 -33.825  0.00  0.00           O
ATOM   1007  N   GLY X  78      -4.175 -30.703 -34.250  0.00  0.00           N
ATOM   1008  H   GLY X  78      -3.314 -31.189 -34.043  0.00  0.00           H
ATOM   1009  CA  GLY X  78      -5.233 -31.401 -34.959  0.00  0.00           C
ATOM   1010  HA2 GLY X  78      -6.094 -30.734 -35.016  0.00  0.00           H
ATOM   1011  HA3 GLY X  78      -4.846 -31.745 -35.918  0.00  0.00           H
ATOM   1012  C   GLY X  78      -5.826 -32.662 -34.294  0.00  0.00           C
ATOM   1013  O   GLY X  78      -6.726 -33.279 -34.823  0.00  0.00           O
ATOM   1014  N   GLY X  79      -5.192 -33.237 -33.270  0.00  0.00           N
ATOM   1015  H   GLY X  79      -4.358 -32.799 -32.906  0.00  0.00           H
ATOM   1016  CA  GLY X  79      -5.801 -34.392 -32.523  0.00  0.00           C
ATOM   1017  HA2 GLY X  79      -5.991 -35.072 -33.353  0.00  0.00           H
ATOM   1018  HA3 GLY X  79      -5.078 -34.708 -31.771  0.00  0.00           H
ATOM   1019  C   GLY X  79      -7.059 -34.050 -31.779  0.00  0.00           C
ATOM   1020  O   GLY X  79      -7.141 -33.025 -31.151  0.00  0.00           O
ATOM   1021  N   ARG X  80      -8.138 -34.848 -32.022  0.00  0.00           N
ATOM   1022  H   ARG X  80      -8.084 -35.525 -32.770  0.00  0.00           H
ATOM   1023  CA  ARG X  80      -9.410 -34.769 -31.260  0.00  0.00           C
ATOM   1024  HA  ARG X  80      -9.789 -33.764 -31.446  0.00  0.00           H
ATOM   1025  CB  ARG X  80     -10.366 -35.854 -31.792  0.00  0.00           C
ATOM   1026  HB2 ARG X  80     -10.343 -35.789 -32.880  0.00  0.00           H
ATOM   1027  HB3 ARG X  80     -10.038 -36.871 -31.577  0.00  0.00           H
ATOM   1028  CG  ARG X  80     -11.864 -35.607 -31.488  0.00  0.00           C
ATOM   1029  HG2 ARG X  80     -11.828 -35.309 -30.441  0.00  0.00           H
ATOM   1030  HG3 ARG X  80     -12.195 -34.798 -32.139  0.00  0.00           H
ATOM   1031  CD  ARG X  80     -12.770 -36.799 -31.603  0.00  0.00           C
ATOM   1032  HD2 ARG X  80     -12.607 -37.178 -32.612  0.00  0.00           H
ATOM   1033  HD3 ARG X  80     -12.465 -37.443 -30.779  0.00  0.00           H
ATOM   1034  NE  ARG X  80     -14.151 -36.373 -31.448  0.00  0.00           N
ATOM   1035  HE  ARG X  80     -14.221 -35.516 -30.918  0.00  0.00           H
ATOM   1036  CZ  ARG X  80     -15.232 -36.854 -32.052  0.00  0.00           C
ATOM   1037  NH1 ARG X  80     -15.226 -37.876 -32.794  0.00  0.00           N
ATOM   1038 HH11 ARG X  80     -14.399 -38.456 -32.768  0.00  0.00           H
ATOM   1039 HH12 ARG X  80     -16.062 -38.244 -33.224  0.00  0.00           H
ATOM   1040  NH2 ARG X  80     -16.316 -36.184 -31.954  0.00  0.00           N
ATOM   1041 HH21 ARG X  80     -16.289 -35.387 -31.333  0.00  0.00           H
ATOM   1042 HH22 ARG X  80     -16.927 -36.371 -32.736  0.00  0.00           H
ATOM   1043  C   ARG X  80      -9.178 -34.926 -29.736  0.00  0.00           C
ATOM   1044  O   ARG X  80      -9.630 -34.106 -28.903  0.00  0.00           O
ATOM   1045  N   GLU X  81      -8.353 -35.939 -29.426  0.00  0.00           N
ATOM   1046  H   GLU X  81      -7.925 -36.440 -30.191  0.00  0.00           H
ATOM   1047  CA  GLU X  81      -8.168 -36.488 -28.048  0.00  0.00           C
ATOM   1048  HA  GLU X  81      -8.826 -35.950 -27.365  0.00  0.00           H
ATOM   1049  CB  GLU X  81      -8.552 -37.937 -28.058  0.00  0.00           C
ATOM   1050  HB2 GLU X  81      -9.589 -38.057 -28.371  0.00  0.00           H
ATOM   1051  HB3 GLU X  81      -7.956 -38.485 -28.788  0.00  0.00           H
ATOM   1052  CG  GLU X  81      -8.448 -38.545 -26.636  0.00  0.00           C
ATOM   1053  HG2 GLU X  81      -8.581 -39.624 -26.716  0.00  0.00           H
ATOM   1054  HG3 GLU X  81      -7.466 -38.432 -26.177  0.00  0.00           H
ATOM   1055  CD  GLU X  81      -9.524 -38.104 -25.605  0.00  0.00           C
ATOM   1056  OE1 GLU X  81      -9.822 -38.864 -24.671  0.00  0.00           O
ATOM   1057  OE2 GLU X  81     -10.095 -37.018 -25.781  0.00  0.00           O
ATOM   1058  C   GLU X  81      -6.757 -36.189 -27.562  0.00  0.00           C
ATOM   1059  O   GLU X  81      -5.740 -36.300 -28.307  0.00  0.00           O
ATOM   1060  N   VAL X  82      -6.668 -35.744 -26.318  0.00  0.00           N
ATOM   1061  H   VAL X  82      -7.540 -35.771 -25.808  0.00  0.00           H
ATOM   1062  CA  VAL X  82      -5.446 -35.177 -25.788  0.00  0.00           C
ATOM   1063  HA  VAL X  82      -4.667 -35.725 -26.317  0.00  0.00           H
ATOM   1064  CB  VAL X  82      -5.408 -33.594 -25.992  0.00  0.00           C
ATOM   1065  HB  VAL X  82      -4.475 -33.210 -25.579  0.00  0.00           H
ATOM   1066  CG1 VAL X  82      -5.483 -33.157 -27.484  0.00  0.00           C
ATOM   1067 HG11 VAL X  82      -4.727 -33.600 -28.132  0.00  0.00           H
ATOM   1068 HG12 VAL X  82      -6.492 -33.440 -27.782  0.00  0.00           H
ATOM   1069 HG13 VAL X  82      -5.453 -32.070 -27.559  0.00  0.00           H
ATOM   1070  CG2 VAL X  82      -6.546 -32.710 -25.276  0.00  0.00           C
ATOM   1071 HG21 VAL X  82      -7.440 -32.700 -25.900  0.00  0.00           H
ATOM   1072 HG22 VAL X  82      -6.658 -33.047 -24.245  0.00  0.00           H
ATOM   1073 HG23 VAL X  82      -6.110 -31.710 -25.264  0.00  0.00           H
ATOM   1074  C   VAL X  82      -5.127 -35.527 -24.352  0.00  0.00           C
ATOM   1075  O   VAL X  82      -5.965 -36.093 -23.641  0.00  0.00           O
ATOM   1076  N   LEU X  83      -3.911 -35.069 -23.871  0.00  0.00           N
ATOM   1077  H   LEU X  83      -3.339 -34.736 -24.633  0.00  0.00           H
ATOM   1078  CA  LEU X  83      -3.275 -35.223 -22.576  0.00  0.00           C
ATOM   1079  HA  LEU X  83      -4.060 -35.587 -21.913  0.00  0.00           H
ATOM   1080  CB  LEU X  83      -2.112 -36.251 -22.752  0.00  0.00           C
ATOM   1081  HB2 LEU X  83      -1.238 -35.794 -23.215  0.00  0.00           H
ATOM   1082  HB3 LEU X  83      -1.795 -36.443 -21.727  0.00  0.00           H
ATOM   1083  CG  LEU X  83      -2.494 -37.560 -23.368  0.00  0.00           C
ATOM   1084  HG  LEU X  83      -3.148 -37.427 -24.230  0.00  0.00           H
ATOM   1085  CD1 LEU X  83      -1.358 -38.432 -23.783  0.00  0.00           C
ATOM   1086 HD11 LEU X  83      -0.579 -38.444 -23.021  0.00  0.00           H
ATOM   1087 HD12 LEU X  83      -1.717 -39.454 -23.909  0.00  0.00           H
ATOM   1088 HD13 LEU X  83      -1.013 -38.194 -24.789  0.00  0.00           H
ATOM   1089  CD2 LEU X  83      -3.349 -38.303 -22.233  0.00  0.00           C
ATOM   1090 HD21 LEU X  83      -4.027 -37.606 -21.740  0.00  0.00           H
ATOM   1091 HD22 LEU X  83      -3.883 -39.135 -22.692  0.00  0.00           H
ATOM   1092 HD23 LEU X  83      -2.651 -38.708 -21.501  0.00  0.00           H
ATOM   1093  C   LEU X  83      -2.798 -33.842 -22.101  0.00  0.00           C
ATOM   1094  O   LEU X  83      -1.782 -33.281 -22.586  0.00  0.00           O
ATOM   1095  N   MET X  84      -3.500 -33.280 -21.104  0.00  0.00           N
ATOM   1096  H   MET X  84      -4.246 -33.809 -20.676  0.00  0.00           H
ATOM   1097  CA  MET X  84      -3.208 -31.933 -20.585  0.00  0.00           C
ATOM   1098  HA  MET X  84      -2.792 -31.389 -21.433  0.00  0.00           H
ATOM   1099  CB  MET X  84      -4.602 -31.383 -20.297  0.00  0.00           C
ATOM   1100  HB2 MET X  84      -5.226 -31.684 -21.139  0.00  0.00           H
ATOM   1101  HB3 MET X  84      -4.947 -31.974 -19.448  0.00  0.00           H
ATOM   1102  CG  MET X  84      -4.682 -29.903 -20.097  0.00  0.00           C
ATOM   1103  HG2 MET X  84      -4.042 -29.605 -19.267  0.00  0.00           H
ATOM   1104  HG3 MET X  84      -4.487 -29.408 -21.048  0.00  0.00           H
ATOM   1105  SD  MET X  84      -6.399 -29.387 -19.646  0.00  0.00           S
ATOM   1106  CE  MET X  84      -7.159 -29.396 -21.303  0.00  0.00           C
ATOM   1107  HE1 MET X  84      -6.932 -28.476 -21.843  0.00  0.00           H
ATOM   1108  HE2 MET X  84      -6.722 -30.204 -21.891  0.00  0.00           H
ATOM   1109  HE3 MET X  84      -8.238 -29.552 -21.286  0.00  0.00           H
ATOM   1110  C   MET X  84      -2.306 -31.861 -19.377  0.00  0.00           C
ATOM   1111  O   MET X  84      -2.588 -32.630 -18.437  0.00  0.00           O
ATOM   1112  N   CY3 X  85      -1.314 -30.989 -19.318  0.00  0.00           N
ATOM   1113  HN  CY3 X  85      -1.038 -30.421 -20.106  0.00  0.00           H
ATOM   1114  CA  CY3 X  85      -0.461 -30.914 -18.171  0.00  0.00           C
ATOM   1115  HA  CY3 X  85      -0.169 -31.947 -17.984  0.00  0.00           H
ATOM   1116  CB  CY3 X  85       0.773 -30.231 -18.623  0.00  0.00           C
ATOM   1117  HB3 CY3 X  85       0.647 -29.148 -18.649  0.00  0.00           H
ATOM   1118  HB2 CY3 X  85       0.900 -30.491 -19.673  0.00  0.00           H
ATOM   1119  SG  CY3 X  85       2.263 -30.700 -17.580  0.00  0.00           S
ATOM   1120  C   CY3 X  85      -1.145 -30.227 -17.006  0.00  0.00           C
ATOM   1121  O   CY3 X  85      -1.796 -29.166 -17.146  0.00  0.00           O
ATOM   1122  N   GLY X  86      -1.078 -30.897 -15.856  0.00  0.00           N
ATOM   1123  H   GLY X  86      -0.419 -31.659 -15.785  0.00  0.00           H
ATOM   1124  CA  GLY X  86      -1.669 -30.349 -14.603  0.00  0.00           C
ATOM   1125  HA2 GLY X  86      -2.720 -30.062 -14.636  0.00  0.00           H
ATOM   1126  HA3 GLY X  86      -1.575 -31.054 -13.777  0.00  0.00           H
ATOM   1127  C   GLY X  86      -0.992 -29.132 -14.024  0.00  0.00           C
ATOM   1128  O   GLY X  86      -1.518 -28.449 -13.195  0.00  0.00           O
ATOM   1129  N   ASN X  87       0.230 -28.763 -14.457  0.00  0.00           N
ATOM   1130  H   ASN X  87       0.575 -29.100 -15.344  0.00  0.00           H
ATOM   1131  CA  ASN X  87       0.893 -27.562 -14.025  0.00  0.00           C
ATOM   1132  HA  ASN X  87       0.744 -27.399 -12.957  0.00  0.00           H
ATOM   1133  CB  ASN X  87       2.440 -27.775 -14.137  0.00  0.00           C
ATOM   1134  HB2 ASN X  87       2.746 -28.669 -13.594  0.00  0.00           H
ATOM   1135  HB3 ASN X  87       2.613 -28.093 -15.165  0.00  0.00           H
ATOM   1136  CG  ASN X  87       3.274 -26.517 -13.874  0.00  0.00           C
ATOM   1137  OD1 ASN X  87       2.962 -25.454 -14.417  0.00  0.00           O
ATOM   1138  ND2 ASN X  87       4.312 -26.581 -13.026  0.00  0.00           N
ATOM   1139 HD21 ASN X  87       4.695 -25.705 -12.700  0.00  0.00           H
ATOM   1140 HD22 ASN X  87       4.572 -27.471 -12.626  0.00  0.00           H
ATOM   1141  C   ASN X  87       0.299 -26.333 -14.822  0.00  0.00           C
ATOM   1142  O   ASN X  87       0.426 -26.242 -16.053  0.00  0.00           O
ATOM   1143  N   ASN X  88      -0.233 -25.337 -14.099  0.00  0.00           N
ATOM   1144  H   ASN X  88      -0.226 -25.360 -13.089  0.00  0.00           H
ATOM   1145  CA  ASN X  88      -0.978 -24.153 -14.738  0.00  0.00           C
ATOM   1146  HA  ASN X  88      -1.472 -24.420 -15.672  0.00  0.00           H
ATOM   1147  CB  ASN X  88      -1.969 -23.644 -13.655  0.00  0.00           C
ATOM   1148  HB2 ASN X  88      -1.309 -23.500 -12.800  0.00  0.00           H
ATOM   1149  HB3 ASN X  88      -2.298 -22.624 -13.856  0.00  0.00           H
ATOM   1150  CG  ASN X  88      -3.183 -24.525 -13.399  0.00  0.00           C
ATOM   1151  OD1 ASN X  88      -3.922 -24.285 -12.459  0.00  0.00           O
ATOM   1152  ND2 ASN X  88      -3.510 -25.478 -14.245  0.00  0.00           N
ATOM   1153 HD21 ASN X  88      -4.337 -26.021 -14.043  0.00  0.00           H
ATOM   1154 HD22 ASN X  88      -3.083 -25.560 -15.157  0.00  0.00           H
ATOM   1155  C   ASN X  88      -0.012 -23.021 -15.189  0.00  0.00           C
ATOM   1156  O   ASN X  88      -0.493 -21.957 -15.459  0.00  0.00           O
ATOM   1157  N   ASN X  89       1.303 -23.116 -15.052  0.00  0.00           N
ATOM   1158  H   ASN X  89       1.641 -23.922 -14.545  0.00  0.00           H
ATOM   1159  CA  ASN X  89       2.247 -22.290 -15.895  0.00  0.00           C
ATOM   1160  HA  ASN X  89       1.868 -21.293 -16.118  0.00  0.00           H
ATOM   1161  CB  ASN X  89       3.559 -22.034 -15.142  0.00  0.00           C
ATOM   1162  HB2 ASN X  89       3.302 -21.386 -14.304  0.00  0.00           H
ATOM   1163  HB3 ASN X  89       3.994 -22.897 -14.639  0.00  0.00           H
ATOM   1164  CG  ASN X  89       4.521 -21.161 -15.932  0.00  0.00           C
ATOM   1165  OD1 ASN X  89       4.089 -20.144 -16.446  0.00  0.00           O
ATOM   1166  ND2 ASN X  89       5.775 -21.513 -15.967  0.00  0.00           N
ATOM   1167 HD21 ASN X  89       6.324 -21.017 -16.654  0.00  0.00           H
ATOM   1168 HD22 ASN X  89       6.041 -22.421 -15.613  0.00  0.00           H
ATOM   1169  C   ASN X  89       2.510 -22.964 -17.278  0.00  0.00           C
ATOM   1170  O   ASN X  89       2.690 -22.294 -18.311  0.00  0.00           O
ATOM   1171  N   CY3 X  90       2.535 -24.333 -17.206  0.00  0.00           N
ATOM   1172  HN  CY3 X  90       2.341 -24.883 -16.382  0.00  0.00           H
ATOM   1173  CA  CY3 X  90       2.827 -25.161 -18.403  0.00  0.00           C
ATOM   1174  HA  CY3 X  90       3.688 -24.744 -18.925  0.00  0.00           H
ATOM   1175  CB  CY3 X  90       3.343 -26.563 -17.931  0.00  0.00           C
ATOM   1176  HB3 CY3 X  90       2.590 -27.081 -17.338  0.00  0.00           H
ATOM   1177  HB2 CY3 X  90       4.257 -26.368 -17.370  0.00  0.00           H
ATOM   1178  SG  CY3 X  90       3.681 -27.454 -19.437  0.00  0.00           S
ATOM   1179  C   CY3 X  90       1.629 -25.140 -19.387  0.00  0.00           C
ATOM   1180  O   CY3 X  90       1.717 -24.559 -20.477  0.00  0.00           O
ATOM   1181  N   CYS X  91       0.552 -25.758 -18.907  0.00  0.00           N
ATOM   1182  H   CYS X  91       0.605 -26.039 -17.938  0.00  0.00           H
ATOM   1183  CA  CYS X  91      -0.716 -25.959 -19.566  0.00  0.00           C
ATOM   1184  HA  CYS X  91      -1.200 -26.707 -18.938  0.00  0.00           H
ATOM   1185  CB  CYS X  91      -1.470 -24.645 -19.705  0.00  0.00           C
ATOM   1186  HB2 CYS X  91      -0.801 -24.044 -20.321  0.00  0.00           H
ATOM   1187  HB3 CYS X  91      -2.474 -24.726 -20.121  0.00  0.00           H
ATOM   1188  SG  CYS X  91      -1.430 -23.750 -18.140  0.00  0.00           S
ATOM   1189  HG  CYS X  91      -2.268 -24.626 -17.579  0.00  0.00           H
ATOM   1190  C   CYS X  91      -0.590 -26.703 -20.918  0.00  0.00           C
ATOM   1191  O   CYS X  91      -1.571 -26.843 -21.588  0.00  0.00           O
ATOM   1192  N   ARG X  92       0.582 -27.191 -21.382  0.00  0.00           N
ATOM   1193  H   ARG X  92       1.440 -27.030 -20.875  0.00  0.00           H
ATOM   1194  CA  ARG X  92       0.727 -27.963 -22.697  0.00  0.00           C
ATOM   1195  HA  ARG X  92       0.562 -27.327 -23.567  0.00  0.00           H
ATOM   1196  CB  ARG X  92       2.193 -28.305 -22.841  0.00  0.00           C
ATOM   1197  HB2 ARG X  92       2.592 -28.916 -22.031  0.00  0.00           H
ATOM   1198  HB3 ARG X  92       2.297 -28.860 -23.773  0.00  0.00           H
ATOM   1199  CG  ARG X  92       3.136 -27.024 -23.018  0.00  0.00           C
ATOM   1200  HG2 ARG X  92       2.928 -26.454 -23.923  0.00  0.00           H
ATOM   1201  HG3 ARG X  92       2.941 -26.296 -22.230  0.00  0.00           H
ATOM   1202  CD  ARG X  92       4.607 -27.538 -22.971  0.00  0.00           C
ATOM   1203  HD2 ARG X  92       4.892 -27.964 -22.009  0.00  0.00           H
ATOM   1204  HD3 ARG X  92       4.855 -28.272 -23.737  0.00  0.00           H
ATOM   1205  NE  ARG X  92       5.569 -26.471 -23.071  0.00  0.00           N
ATOM   1206  HE  ARG X  92       5.698 -26.173 -24.028  0.00  0.00           H
ATOM   1207  CZ  ARG X  92       6.224 -25.849 -22.095  0.00  0.00           C
ATOM   1208  NH1 ARG X  92       6.278 -26.346 -20.868  0.00  0.00           N
ATOM   1209 HH11 ARG X  92       5.573 -26.992 -20.543  0.00  0.00           H
ATOM   1210 HH12 ARG X  92       6.813 -25.723 -20.280  0.00  0.00           H
ATOM   1211  NH2 ARG X  92       6.803 -24.710 -22.221  0.00  0.00           N
ATOM   1212 HH21 ARG X  92       6.529 -24.182 -23.037  0.00  0.00           H
ATOM   1213 HH22 ARG X  92       7.310 -24.230 -21.492  0.00  0.00           H
ATOM   1214  C   ARG X  92      -0.169 -29.206 -22.881  0.00  0.00           C
ATOM   1215  O   ARG X  92      -0.220 -30.010 -21.936  0.00  0.00           O
ATOM   1216  N   CYS X  93      -0.877 -29.240 -23.977  0.00  0.00           N
ATOM   1217  H   CYS X  93      -0.771 -28.525 -24.682  0.00  0.00           H
ATOM   1218  CA  CYS X  93      -1.569 -30.432 -24.453  0.00  0.00           C
ATOM   1219  HA  CYS X  93      -1.843 -31.031 -23.585  0.00  0.00           H
ATOM   1220  CB  CYS X  93      -2.982 -30.042 -25.106  0.00  0.00           C
ATOM   1221  HB2 CYS X  93      -2.864 -29.234 -25.828  0.00  0.00           H
ATOM   1222  HB3 CYS X  93      -3.388 -30.943 -25.564  0.00  0.00           H
ATOM   1223  SG  CYS X  93      -4.009 -29.477 -23.638  0.00  0.00           S
ATOM   1224  HG  CYS X  93      -5.179 -29.799 -24.198  0.00  0.00           H
ATOM   1225  C   CYS X  93      -0.780 -31.211 -25.462  0.00  0.00           C
ATOM   1226  O   CYS X  93      -0.207 -30.624 -26.394  0.00  0.00           O
ATOM   1227  N   PHE X  94      -0.869 -32.548 -25.437  0.00  0.00           N
ATOM   1228  H   PHE X  94      -1.357 -33.108 -24.753  0.00  0.00           H
ATOM   1229  CA  PHE X  94      -0.364 -33.380 -26.525  0.00  0.00           C
ATOM   1230  HA  PHE X  94      -0.217 -32.813 -27.444  0.00  0.00           H
ATOM   1231  CB  PHE X  94       1.001 -34.014 -26.140  0.00  0.00           C
ATOM   1232  HB2 PHE X  94       0.743 -34.583 -25.248  0.00  0.00           H
ATOM   1233  HB3 PHE X  94       1.282 -34.740 -26.903  0.00  0.00           H
ATOM   1234  CG  PHE X  94       2.159 -33.063 -25.924  0.00  0.00           C
ATOM   1235  CD1 PHE X  94       3.068 -32.770 -26.963  0.00  0.00           C
ATOM   1236  HD1 PHE X  94       2.938 -33.150 -27.966  0.00  0.00           H
ATOM   1237  CE1 PHE X  94       4.029 -31.756 -26.821  0.00  0.00           C
ATOM   1238  HE1 PHE X  94       4.655 -31.579 -27.683  0.00  0.00           H
ATOM   1239  CZ  PHE X  94       4.235 -31.151 -25.579  0.00  0.00           C
ATOM   1240  HZ  PHE X  94       5.090 -30.498 -25.483  0.00  0.00           H
ATOM   1241  CE2 PHE X  94       3.417 -31.555 -24.491  0.00  0.00           C
ATOM   1242  HE2 PHE X  94       3.601 -31.065 -23.546  0.00  0.00           H
ATOM   1243  CD2 PHE X  94       2.329 -32.492 -24.640  0.00  0.00           C
ATOM   1244  HD2 PHE X  94       1.566 -32.696 -23.903  0.00  0.00           H
ATOM   1245  C   PHE X  94      -1.370 -34.557 -26.870  0.00  0.00           C
ATOM   1246  O   PHE X  94      -2.087 -34.999 -25.980  0.00  0.00           O
ATOM   1247  N   CY3 X  95      -1.443 -35.025 -28.117  0.00  0.00           N
ATOM   1248  HN  CY3 X  95      -0.820 -34.634 -28.809  0.00  0.00           H
ATOM   1249  CA  CY3 X  95      -2.486 -35.892 -28.652  0.00  0.00           C
ATOM   1250  HA  CY3 X  95      -3.321 -35.925 -27.952  0.00  0.00           H
ATOM   1251  CB  CY3 X  95      -2.987 -35.308 -29.926  0.00  0.00           C
ATOM   1252  HB3 CY3 X  95      -3.045 -34.220 -29.903  0.00  0.00           H
ATOM   1253  HB2 CY3 X  95      -4.016 -35.654 -30.029  0.00  0.00           H
ATOM   1254  SG  CY3 X  95      -2.115 -35.803 -31.369  0.00  0.00           S
ATOM   1255  C   CY3 X  95      -2.138 -37.390 -28.745  0.00  0.00           C
ATOM   1256  O   CY3 X  95      -0.972 -37.805 -28.685  0.00  0.00           O
ATOM   1257  N   VAL X  96      -3.185 -38.218 -28.949  0.00  0.00           N
ATOM   1258  H   VAL X  96      -4.027 -37.672 -29.056  0.00  0.00           H
ATOM   1259  CA  VAL X  96      -3.133 -39.684 -29.011  0.00  0.00           C
ATOM   1260  HA  VAL X  96      -2.438 -39.884 -28.195  0.00  0.00           H
ATOM   1261  CB  VAL X  96      -4.494 -40.301 -28.465  0.00  0.00           C
ATOM   1262  HB  VAL X  96      -4.393 -41.386 -28.488  0.00  0.00           H
ATOM   1263  CG1 VAL X  96      -4.908 -39.882 -27.076  0.00  0.00           C
ATOM   1264 HG11 VAL X  96      -4.121 -40.125 -26.362  0.00  0.00           H
ATOM   1265 HG12 VAL X  96      -5.190 -38.829 -27.060  0.00  0.00           H
ATOM   1266 HG13 VAL X  96      -5.847 -40.384 -26.843  0.00  0.00           H
ATOM   1267  CG2 VAL X  96      -5.645 -39.883 -29.398  0.00  0.00           C
ATOM   1268 HG21 VAL X  96      -6.535 -40.352 -28.979  0.00  0.00           H
ATOM   1269 HG22 VAL X  96      -5.682 -38.796 -29.459  0.00  0.00           H
ATOM   1270 HG23 VAL X  96      -5.559 -40.154 -30.451  0.00  0.00           H
ATOM   1271  C   VAL X  96      -2.625 -40.283 -30.317  0.00  0.00           C
ATOM   1272  O   VAL X  96      -2.187 -41.409 -30.303  0.00  0.00           O
ATOM   1273  N   GLU X  97      -2.507 -39.509 -31.425  0.00  0.00           N
ATOM   1274  H   GLU X  97      -2.624 -38.511 -31.316  0.00  0.00           H
ATOM   1275  CA  GLU X  97      -1.941 -39.872 -32.711  0.00  0.00           C
ATOM   1276  HA  GLU X  97      -1.929 -40.943 -32.917  0.00  0.00           H
ATOM   1277  CB  GLU X  97      -2.647 -39.177 -33.872  0.00  0.00           C
ATOM   1278  HB2 GLU X  97      -2.764 -38.097 -33.781  0.00  0.00           H
ATOM   1279  HB3 GLU X  97      -2.094 -39.287 -34.805  0.00  0.00           H
ATOM   1280  CG  GLU X  97      -4.087 -39.758 -34.215  0.00  0.00           C
ATOM   1281  HG2 GLU X  97      -4.722 -39.600 -33.342  0.00  0.00           H
ATOM   1282  HG3 GLU X  97      -4.503 -39.130 -35.003  0.00  0.00           H
ATOM   1283  CD  GLU X  97      -4.190 -41.215 -34.777  0.00  0.00           C
ATOM   1284  OE1 GLU X  97      -3.198 -41.753 -35.368  0.00  0.00           O
ATOM   1285  OE2 GLU X  97      -5.219 -41.859 -34.513  0.00  0.00           O
ATOM   1286  C   GLU X  97      -0.419 -39.410 -32.701  0.00  0.00           C
ATOM   1287  O   GLU X  97       0.451 -40.256 -33.100  0.00  0.00           O
ATOM   1288  N   CY3 X  98      -0.125 -38.153 -32.180  0.00  0.00           N
ATOM   1289  HN  CY3 X  98      -0.828 -37.458 -31.971  0.00  0.00           H
ATOM   1290  CA  CY3 X  98       1.286 -37.728 -31.952  0.00  0.00           C
ATOM   1291  HA  CY3 X  98       1.693 -37.729 -32.963  0.00  0.00           H
ATOM   1292  CB  CY3 X  98       1.484 -36.325 -31.229  0.00  0.00           C
ATOM   1293  HB3 CY3 X  98       2.518 -36.228 -30.896  0.00  0.00           H
ATOM   1294  HB2 CY3 X  98       0.769 -36.095 -30.439  0.00  0.00           H
ATOM   1295  SG  CY3 X  98       1.256 -34.935 -32.436  0.00  0.00           S
ATOM   1296  C   CY3 X  98       2.064 -38.788 -31.132  0.00  0.00           C
ATOM   1297  O   CY3 X  98       3.105 -39.232 -31.627  0.00  0.00           O
ATOM   1298  N   VAL X  99       1.557 -39.095 -29.920  0.00  0.00           N
ATOM   1299  H   VAL X  99       0.757 -38.506 -29.742  0.00  0.00           H
ATOM   1300  CA  VAL X  99       2.204 -39.990 -28.939  0.00  0.00           C
ATOM   1301  HA  VAL X  99       3.163 -39.715 -28.501  0.00  0.00           H
ATOM   1302  CB  VAL X  99       1.306 -40.028 -27.647  0.00  0.00           C
ATOM   1303  HB  VAL X  99       0.264 -39.959 -27.959  0.00  0.00           H
ATOM   1304  CG1 VAL X  99       1.526 -41.172 -26.661  0.00  0.00           C
ATOM   1305 HG11 VAL X  99       1.578 -42.122 -27.193  0.00  0.00           H
ATOM   1306 HG12 VAL X  99       2.462 -41.027 -26.123  0.00  0.00           H
ATOM   1307 HG13 VAL X  99       0.747 -41.158 -25.899  0.00  0.00           H
ATOM   1308  CG2 VAL X  99       1.437 -38.781 -26.733  0.00  0.00           C
ATOM   1309 HG21 VAL X  99       0.662 -38.750 -25.967  0.00  0.00           H
ATOM   1310 HG22 VAL X  99       2.379 -38.818 -26.186  0.00  0.00           H
ATOM   1311 HG23 VAL X  99       1.466 -37.861 -27.317  0.00  0.00           H
ATOM   1312  C   VAL X  99       2.482 -41.378 -29.505  0.00  0.00           C
ATOM   1313  O   VAL X  99       3.464 -41.996 -29.046  0.00  0.00           O
ATOM   1314  N   ASP X 100       1.580 -41.865 -30.356  0.00  0.00           N
ATOM   1315  H   ASP X 100       0.761 -41.290 -30.492  0.00  0.00           H
ATOM   1316  CA  ASP X 100       1.436 -43.179 -30.972  0.00  0.00           C
ATOM   1317  HA  ASP X 100       1.562 -44.029 -30.302  0.00  0.00           H
ATOM   1318  CB  ASP X 100      -0.034 -43.405 -31.467  0.00  0.00           C
ATOM   1319  HB2 ASP X 100      -0.681 -43.500 -30.594  0.00  0.00           H
ATOM   1320  HB3 ASP X 100      -0.441 -42.500 -31.916  0.00  0.00           H
ATOM   1321  CG  ASP X 100      -0.154 -44.552 -32.397  0.00  0.00           C
ATOM   1322  OD1 ASP X 100      -0.037 -44.382 -33.598  0.00  0.00           O
ATOM   1323  OD2 ASP X 100      -0.150 -45.739 -31.950  0.00  0.00           O
ATOM   1324  C   ASP X 100       2.453 -43.403 -32.115  0.00  0.00           C
ATOM   1325  O   ASP X 100       3.047 -44.461 -32.183  0.00  0.00           O
ATOM   1326  N   LEU X 101       2.854 -42.330 -32.805  0.00  0.00           N
ATOM   1327  H   LEU X 101       2.304 -41.511 -32.589  0.00  0.00           H
ATOM   1328  CA  LEU X 101       3.976 -42.287 -33.794  0.00  0.00           C
ATOM   1329  HA  LEU X 101       4.027 -43.209 -34.374  0.00  0.00           H
ATOM   1330  CB  LEU X 101       3.695 -41.160 -34.840  0.00  0.00           C
ATOM   1331  HB2 LEU X 101       2.747 -41.421 -35.309  0.00  0.00           H
ATOM   1332  HB3 LEU X 101       3.446 -40.266 -34.268  0.00  0.00           H
ATOM   1333  CG  LEU X 101       4.650 -40.960 -35.949  0.00  0.00           C
ATOM   1334  HG  LEU X 101       5.535 -40.761 -35.344  0.00  0.00           H
ATOM   1335  CD1 LEU X 101       4.767 -42.209 -36.824  0.00  0.00           C
ATOM   1336 HD11 LEU X 101       5.702 -42.145 -37.382  0.00  0.00           H
ATOM   1337 HD12 LEU X 101       4.995 -43.053 -36.174  0.00  0.00           H
ATOM   1338 HD13 LEU X 101       3.892 -42.391 -37.448  0.00  0.00           H
ATOM   1339  CD2 LEU X 101       4.448 -39.808 -36.945  0.00  0.00           C
ATOM   1340 HD21 LEU X 101       4.099 -38.858 -36.540  0.00  0.00           H
ATOM   1341 HD22 LEU X 101       5.373 -39.585 -37.476  0.00  0.00           H
ATOM   1342 HD23 LEU X 101       3.710 -39.952 -37.734  0.00  0.00           H
ATOM   1343  C   LEU X 101       5.338 -42.148 -33.064  0.00  0.00           C
ATOM   1344  O   LEU X 101       6.207 -43.020 -33.270  0.00  0.00           O
ATOM   1345  N   LEU X 102       5.416 -41.144 -32.157  0.00  0.00           N
ATOM   1346  H   LEU X 102       4.710 -40.429 -32.043  0.00  0.00           H
ATOM   1347  CA  LEU X 102       6.642 -40.576 -31.554  0.00  0.00           C
ATOM   1348  HA  LEU X 102       7.398 -40.748 -32.320  0.00  0.00           H
ATOM   1349  CB  LEU X 102       6.495 -39.075 -31.185  0.00  0.00           C
ATOM   1350  HB2 LEU X 102       5.824 -38.898 -30.344  0.00  0.00           H
ATOM   1351  HB3 LEU X 102       7.480 -38.678 -30.942  0.00  0.00           H
ATOM   1352  CG  LEU X 102       6.001 -38.193 -32.374  0.00  0.00           C
ATOM   1353  HG  LEU X 102       5.169 -38.665 -32.898  0.00  0.00           H
ATOM   1354  CD1 LEU X 102       5.619 -36.726 -32.049  0.00  0.00           C
ATOM   1355 HD11 LEU X 102       5.008 -36.209 -32.788  0.00  0.00           H
ATOM   1356 HD12 LEU X 102       5.039 -36.625 -31.132  0.00  0.00           H
ATOM   1357 HD13 LEU X 102       6.480 -36.094 -31.829  0.00  0.00           H
ATOM   1358  CD2 LEU X 102       7.084 -38.060 -33.452  0.00  0.00           C
ATOM   1359 HD21 LEU X 102       7.861 -37.392 -33.080  0.00  0.00           H
ATOM   1360 HD22 LEU X 102       7.424 -39.057 -33.730  0.00  0.00           H
ATOM   1361 HD23 LEU X 102       6.672 -37.680 -34.387  0.00  0.00           H
ATOM   1362  C   LEU X 102       7.112 -41.351 -30.338  0.00  0.00           C
ATOM   1363  O   LEU X 102       8.315 -41.620 -30.226  0.00  0.00           O
ATOM   1364  N   VAL X 103       6.225 -41.539 -29.309  0.00  0.00           N
ATOM   1365  H   VAL X 103       5.242 -41.332 -29.408  0.00  0.00           H
ATOM   1366  CA  VAL X 103       6.617 -41.996 -27.897  0.00  0.00           C
ATOM   1367  HA  VAL X 103       7.701 -41.883 -27.870  0.00  0.00           H
ATOM   1368  CB  VAL X 103       5.859 -41.468 -26.657  0.00  0.00           C
ATOM   1369  HB  VAL X 103       4.857 -41.896 -26.632  0.00  0.00           H
ATOM   1370  CG1 VAL X 103       6.609 -41.807 -25.336  0.00  0.00           C
ATOM   1371 HG11 VAL X 103       6.115 -41.381 -24.463  0.00  0.00           H
ATOM   1372 HG12 VAL X 103       6.437 -42.883 -25.318  0.00  0.00           H
ATOM   1373 HG13 VAL X 103       7.652 -41.530 -25.487  0.00  0.00           H
ATOM   1374  CG2 VAL X 103       5.852 -39.923 -26.786  0.00  0.00           C
ATOM   1375 HG21 VAL X 103       5.438 -39.745 -27.779  0.00  0.00           H
ATOM   1376 HG22 VAL X 103       5.133 -39.533 -26.065  0.00  0.00           H
ATOM   1377 HG23 VAL X 103       6.843 -39.535 -26.553  0.00  0.00           H
ATOM   1378  C   VAL X 103       6.453 -43.521 -27.880  0.00  0.00           C
ATOM   1379  O   VAL X 103       7.395 -44.254 -27.753  0.00  0.00           O
ATOM   1380  N   GLY X 104       5.268 -44.050 -28.360  0.00  0.00           N
ATOM   1381  H   GLY X 104       4.477 -43.422 -28.360  0.00  0.00           H
ATOM   1382  CA  GLY X 104       5.071 -45.443 -28.709  0.00  0.00           C
ATOM   1383  HA2 GLY X 104       5.432 -45.578 -29.729  0.00  0.00           H
ATOM   1384  HA3 GLY X 104       5.718 -46.103 -28.131  0.00  0.00           H
ATOM   1385  C   GLY X 104       3.606 -45.909 -28.530  0.00  0.00           C
ATOM   1386  O   GLY X 104       2.750 -45.046 -28.189  0.00  0.00           O
ATOM   1387  N   PRO X 105       3.259 -47.174 -28.873  0.00  0.00           N
ATOM   1388  CD  PRO X 105       4.084 -48.301 -29.320  0.00  0.00           C
ATOM   1389  HD2 PRO X 105       5.114 -48.249 -28.967  0.00  0.00           H
ATOM   1390  HD3 PRO X 105       4.164 -48.164 -30.398  0.00  0.00           H
ATOM   1391  CG  PRO X 105       3.441 -49.578 -28.952  0.00  0.00           C
ATOM   1392  HG2 PRO X 105       3.867 -49.825 -27.980  0.00  0.00           H
ATOM   1393  HG3 PRO X 105       3.630 -50.412 -29.627  0.00  0.00           H
ATOM   1394  CB  PRO X 105       1.959 -49.155 -28.948  0.00  0.00           C
ATOM   1395  HB2 PRO X 105       1.366 -49.772 -28.273  0.00  0.00           H
ATOM   1396  HB3 PRO X 105       1.548 -49.257 -29.952  0.00  0.00           H
ATOM   1397  CA  PRO X 105       1.989 -47.711 -28.427  0.00  0.00           C
ATOM   1398  HA  PRO X 105       1.195 -47.055 -28.783  0.00  0.00           H
ATOM   1399  C   PRO X 105       1.921 -47.810 -26.867  0.00  0.00           C
ATOM   1400  O   PRO X 105       2.980 -47.927 -26.267  0.00  0.00           O
ATOM   1401  N   GLY X 106       0.748 -47.734 -26.240  0.00  0.00           N
ATOM   1402  H   GLY X 106      -0.085 -47.450 -26.736  0.00  0.00           H
ATOM   1403  CA  GLY X 106       0.573 -47.892 -24.775  0.00  0.00           C
ATOM   1404  HA2 GLY X 106      -0.454 -47.985 -24.422  0.00  0.00           H
ATOM   1405  HA3 GLY X 106       1.016 -48.774 -24.312  0.00  0.00           H
ATOM   1406  C   GLY X 106       1.192 -46.719 -23.983  0.00  0.00           C
ATOM   1407  O   GLY X 106       1.237 -46.799 -22.810  0.00  0.00           O
ATOM   1408  N   ALA X 107       1.616 -45.661 -24.679  0.00  0.00           N
ATOM   1409  H   ALA X 107       1.670 -45.723 -25.685  0.00  0.00           H
ATOM   1410  CA  ALA X 107       2.157 -44.441 -24.079  0.00  0.00           C
ATOM   1411  HA  ALA X 107       2.789 -44.748 -23.245  0.00  0.00           H
ATOM   1412  CB  ALA X 107       3.145 -43.922 -25.126  0.00  0.00           C
ATOM   1413  HB1 ALA X 107       2.689 -43.697 -26.090  0.00  0.00           H
ATOM   1414  HB2 ALA X 107       3.596 -42.980 -24.814  0.00  0.00           H
ATOM   1415  HB3 ALA X 107       3.968 -44.602 -25.345  0.00  0.00           H
ATOM   1416  C   ALA X 107       1.018 -43.426 -23.656  0.00  0.00           C
ATOM   1417  O   ALA X 107       1.104 -42.814 -22.598  0.00  0.00           O
ATOM   1418  N   ALA X 108       0.040 -43.238 -24.508  0.00  0.00           N
ATOM   1419  H   ALA X 108       0.092 -43.752 -25.376  0.00  0.00           H
ATOM   1420  CA  ALA X 108      -1.238 -42.472 -24.283  0.00  0.00           C
ATOM   1421  HA  ALA X 108      -0.958 -41.487 -23.910  0.00  0.00           H
ATOM   1422  CB  ALA X 108      -2.107 -42.275 -25.460  0.00  0.00           C
ATOM   1423  HB1 ALA X 108      -2.343 -43.220 -25.950  0.00  0.00           H
ATOM   1424  HB2 ALA X 108      -3.027 -41.738 -25.228  0.00  0.00           H
ATOM   1425  HB3 ALA X 108      -1.498 -41.681 -26.142  0.00  0.00           H
ATOM   1426  C   ALA X 108      -2.091 -43.080 -23.156  0.00  0.00           C
ATOM   1427  O   ALA X 108      -2.439 -42.400 -22.224  0.00  0.00           O
ATOM   1428  N   GLN X 109      -2.403 -44.389 -23.292  0.00  0.00           N
ATOM   1429  H   GLN X 109      -2.172 -44.808 -24.182  0.00  0.00           H
ATOM   1430  CA  GLN X 109      -3.208 -45.212 -22.340  0.00  0.00           C
ATOM   1431  HA  GLN X 109      -4.195 -44.761 -22.237  0.00  0.00           H
ATOM   1432  CB  GLN X 109      -3.256 -46.701 -22.829  0.00  0.00           C
ATOM   1433  HB2 GLN X 109      -3.727 -46.805 -23.807  0.00  0.00           H
ATOM   1434  HB3 GLN X 109      -2.247 -47.092 -22.961  0.00  0.00           H
ATOM   1435  CG  GLN X 109      -3.985 -47.573 -21.832  0.00  0.00           C
ATOM   1436  HG2 GLN X 109      -3.919 -48.605 -22.175  0.00  0.00           H
ATOM   1437  HG3 GLN X 109      -3.494 -47.591 -20.859  0.00  0.00           H
ATOM   1438  CD  GLN X 109      -5.493 -47.196 -21.750  0.00  0.00           C
ATOM   1439  OE1 GLN X 109      -6.036 -46.352 -22.422  0.00  0.00           O
ATOM   1440  NE2 GLN X 109      -6.293 -47.840 -20.944  0.00  0.00           N
ATOM   1441 HE21 GLN X 109      -7.280 -47.624 -20.936  0.00  0.00           H
ATOM   1442 HE22 GLN X 109      -5.858 -48.584 -20.418  0.00  0.00           H
ATOM   1443  C   GLN X 109      -2.593 -45.093 -20.950  0.00  0.00           C
ATOM   1444  O   GLN X 109      -3.324 -44.756 -20.030  0.00  0.00           O
ATOM   1445  N   ALA X 110      -1.236 -45.231 -20.883  0.00  0.00           N
ATOM   1446  H   ALA X 110      -0.696 -45.270 -21.735  0.00  0.00           H
ATOM   1447  CA  ALA X 110      -0.467 -45.041 -19.627  0.00  0.00           C
ATOM   1448  HA  ALA X 110      -1.005 -45.635 -18.888  0.00  0.00           H
ATOM   1449  CB  ALA X 110       0.871 -45.694 -19.963  0.00  0.00           C
ATOM   1450  HB1 ALA X 110       1.489 -45.682 -19.065  0.00  0.00           H
ATOM   1451  HB2 ALA X 110       0.778 -46.710 -20.348  0.00  0.00           H
ATOM   1452  HB3 ALA X 110       1.345 -45.039 -20.694  0.00  0.00           H
ATOM   1453  C   ALA X 110      -0.440 -43.584 -19.135  0.00  0.00           C
ATOM   1454  O   ALA X 110      -0.505 -43.359 -17.948  0.00  0.00           O
ATOM   1455  N   ALA X 111      -0.457 -42.580 -20.017  0.00  0.00           N
ATOM   1456  H   ALA X 111      -0.422 -42.821 -20.997  0.00  0.00           H
ATOM   1457  CA  ALA X 111      -0.568 -41.183 -19.597  0.00  0.00           C
ATOM   1458  HA  ALA X 111       0.091 -41.110 -18.732  0.00  0.00           H
ATOM   1459  CB  ALA X 111      -0.128 -40.225 -20.680  0.00  0.00           C
ATOM   1460  HB1 ALA X 111       0.907 -40.368 -20.991  0.00  0.00           H
ATOM   1461  HB2 ALA X 111      -0.795 -40.441 -21.515  0.00  0.00           H
ATOM   1462  HB3 ALA X 111      -0.184 -39.170 -20.412  0.00  0.00           H
ATOM   1463  C   ALA X 111      -1.916 -40.813 -19.058  0.00  0.00           C
ATOM   1464  O   ALA X 111      -2.006 -39.736 -18.355  0.00  0.00           O
ATOM   1465  N   ILE X 112      -2.907 -41.644 -19.332  0.00  0.00           N
ATOM   1466  H   ILE X 112      -2.732 -42.369 -20.013  0.00  0.00           H
ATOM   1467  CA  ILE X 112      -4.184 -41.570 -18.567  0.00  0.00           C
ATOM   1468  HA  ILE X 112      -4.361 -40.556 -18.210  0.00  0.00           H
ATOM   1469  CB  ILE X 112      -5.379 -42.014 -19.464  0.00  0.00           C
ATOM   1470  HB  ILE X 112      -5.260 -42.973 -19.969  0.00  0.00           H
ATOM   1471  CG2 ILE X 112      -6.674 -42.000 -18.575  0.00  0.00           C
ATOM   1472 HG21 ILE X 112      -6.702 -42.847 -17.890  0.00  0.00           H
ATOM   1473 HG22 ILE X 112      -6.845 -41.016 -18.140  0.00  0.00           H
ATOM   1474 HG23 ILE X 112      -7.612 -42.049 -19.128  0.00  0.00           H
ATOM   1475  CG1 ILE X 112      -5.530 -41.014 -20.616  0.00  0.00           C
ATOM   1476 HG12 ILE X 112      -5.945 -40.058 -20.296  0.00  0.00           H
ATOM   1477 HG13 ILE X 112      -4.549 -40.966 -21.089  0.00  0.00           H
ATOM   1478  CD1 ILE X 112      -6.422 -41.556 -21.744  0.00  0.00           C
ATOM   1479 HD11 ILE X 112      -5.933 -42.446 -22.142  0.00  0.00           H
ATOM   1480 HD12 ILE X 112      -7.419 -41.771 -21.361  0.00  0.00           H
ATOM   1481 HD13 ILE X 112      -6.557 -40.783 -22.501  0.00  0.00           H
ATOM   1482  C   ILE X 112      -4.085 -42.460 -17.262  0.00  0.00           C
ATOM   1483  O   ILE X 112      -4.857 -42.229 -16.306  0.00  0.00           O
ATOM   1484  N   LYS X 113      -3.180 -43.473 -17.120  0.00  0.00           N
ATOM   1485  H   LYS X 113      -2.447 -43.591 -17.804  0.00  0.00           H
ATOM   1486  CA  LYS X 113      -2.997 -44.261 -15.879  0.00  0.00           C
ATOM   1487  HA  LYS X 113      -3.940 -44.399 -15.350  0.00  0.00           H
ATOM   1488  CB  LYS X 113      -2.496 -45.649 -16.244  0.00  0.00           C
ATOM   1489  HB2 LYS X 113      -2.932 -45.980 -17.187  0.00  0.00           H
ATOM   1490  HB3 LYS X 113      -1.418 -45.728 -16.379  0.00  0.00           H
ATOM   1491  CG  LYS X 113      -2.926 -46.714 -15.205  0.00  0.00           C
ATOM   1492  HG2 LYS X 113      -2.111 -47.403 -14.980  0.00  0.00           H
ATOM   1493  HG3 LYS X 113      -3.221 -46.261 -14.259  0.00  0.00           H
ATOM   1494  CD  LYS X 113      -4.136 -47.425 -15.758  0.00  0.00           C
ATOM   1495  HD2 LYS X 113      -4.938 -46.709 -15.937  0.00  0.00           H
ATOM   1496  HD3 LYS X 113      -3.882 -48.041 -16.621  0.00  0.00           H
ATOM   1497  CE  LYS X 113      -4.720 -48.293 -14.594  0.00  0.00           C
ATOM   1498  HE2 LYS X 113      -4.926 -47.730 -13.683  0.00  0.00           H
ATOM   1499  HE3 LYS X 113      -5.621 -48.799 -14.940  0.00  0.00           H
ATOM   1500  NZ  LYS X 113      -3.815 -49.519 -14.328  0.00  0.00           N
ATOM   1501  HZ1 LYS X 113      -3.801 -50.155 -15.113  0.00  0.00           H
ATOM   1502  HZ2 LYS X 113      -2.902 -49.142 -14.116  0.00  0.00           H
ATOM   1503  HZ3 LYS X 113      -4.097 -50.137 -13.581  0.00  0.00           H
ATOM   1504  C   LYS X 113      -2.105 -43.610 -14.879  0.00  0.00           C
ATOM   1505  O   LYS X 113      -1.358 -44.246 -14.215  0.00  0.00           O
ATOM   1506  N   GLU X 114      -2.133 -42.251 -14.810  0.00  0.00           N
ATOM   1507  H   GLU X 114      -2.822 -41.725 -15.328  0.00  0.00           H
ATOM   1508  CA  GLU X 114      -1.286 -41.394 -13.921  0.00  0.00           C
ATOM   1509  HA  GLU X 114      -1.168 -41.901 -12.963  0.00  0.00           H
ATOM   1510  CB  GLU X 114       0.012 -41.137 -14.638  0.00  0.00           C
ATOM   1511  HB2 GLU X 114       0.593 -42.059 -14.669  0.00  0.00           H
ATOM   1512  HB3 GLU X 114      -0.287 -40.757 -15.614  0.00  0.00           H
ATOM   1513  CG  GLU X 114       0.980 -40.101 -14.032  0.00  0.00           C
ATOM   1514  HG2 GLU X 114       1.811 -39.895 -14.707  0.00  0.00           H
ATOM   1515  HG3 GLU X 114       0.482 -39.131 -14.051  0.00  0.00           H
ATOM   1516  CD  GLU X 114       1.539 -40.393 -12.616  0.00  0.00           C
ATOM   1517  OE1 GLU X 114       0.845 -41.052 -11.813  0.00  0.00           O
ATOM   1518  OE2 GLU X 114       2.756 -40.132 -12.393  0.00  0.00           O
ATOM   1519  C   GLU X 114      -2.027 -40.141 -13.407  0.00  0.00           C
ATOM   1520  O   GLU X 114      -2.984 -39.676 -14.012  0.00  0.00           O
ATOM   1521  N   ASP X 115      -1.702 -39.685 -12.204  0.00  0.00           N
ATOM   1522  H   ASP X 115      -0.921 -40.170 -11.785  0.00  0.00           H
ATOM   1523  CA  ASP X 115      -2.464 -38.623 -11.546  0.00  0.00           C
ATOM   1524  HA  ASP X 115      -2.695 -37.914 -12.341  0.00  0.00           H
ATOM   1525  CB  ASP X 115      -3.816 -39.131 -11.104  0.00  0.00           C
ATOM   1526  HB2 ASP X 115      -4.231 -39.952 -11.690  0.00  0.00           H
ATOM   1527  HB3 ASP X 115      -3.604 -39.635 -10.161  0.00  0.00           H
ATOM   1528  CG  ASP X 115      -4.866 -38.094 -10.892  0.00  0.00           C
ATOM   1529  OD1 ASP X 115      -5.602 -38.244  -9.881  0.00  0.00           O
ATOM   1530  OD2 ASP X 115      -4.952 -37.083 -11.672  0.00  0.00           O
ATOM   1531  C   ASP X 115      -1.646 -37.917 -10.373  0.00  0.00           C
ATOM   1532  O   ASP X 115      -1.176 -38.554  -9.397  0.00  0.00           O
ATOM   1533  N   PRO X 116      -1.493 -36.538 -10.364  0.00  0.00           N
ATOM   1534  CD  PRO X 116      -0.979 -35.820  -9.202  0.00  0.00           C
ATOM   1535  HD2 PRO X 116      -0.007 -36.218  -8.913  0.00  0.00           H
ATOM   1536  HD3 PRO X 116      -1.687 -35.765  -8.375  0.00  0.00           H
ATOM   1537  CG  PRO X 116      -0.830 -34.372  -9.670  0.00  0.00           C
ATOM   1538  HG2 PRO X 116       0.203 -34.086  -9.868  0.00  0.00           H
ATOM   1539  HG3 PRO X 116      -1.211 -33.661  -8.938  0.00  0.00           H
ATOM   1540  CB  PRO X 116      -1.695 -34.174 -10.865  0.00  0.00           C
ATOM   1541  HB2 PRO X 116      -1.459 -33.402 -11.597  0.00  0.00           H
ATOM   1542  HB3 PRO X 116      -2.666 -33.871 -10.474  0.00  0.00           H
ATOM   1543  CA  PRO X 116      -1.589 -35.589 -11.520  0.00  0.00           C
ATOM   1544  HA  PRO X 116      -2.592 -35.708 -11.929  0.00  0.00           H
ATOM   1545  C   PRO X 116      -0.540 -35.698 -12.601  0.00  0.00           C
ATOM   1546  O   PRO X 116       0.628 -35.959 -12.333  0.00  0.00           O
ATOM   1547  N   TRP X 117      -0.933 -35.337 -13.844  0.00  0.00           N
ATOM   1548  H   TRP X 117      -1.901 -35.095 -14.000  0.00  0.00           H
ATOM   1549  CA  TRP X 117      -0.013 -35.446 -15.016  0.00  0.00           C
ATOM   1550  HA  TRP X 117       0.620 -36.325 -14.893  0.00  0.00           H
ATOM   1551  CB  TRP X 117      -0.770 -35.824 -16.342  0.00  0.00           C
ATOM   1552  HB2 TRP X 117      -1.250 -36.770 -16.092  0.00  0.00           H
ATOM   1553  HB3 TRP X 117      -1.528 -35.045 -16.430  0.00  0.00           H
ATOM   1554  CG  TRP X 117       0.012 -35.901 -17.572  0.00  0.00           C
ATOM   1555  CD1 TRP X 117      -0.052 -35.051 -18.563  0.00  0.00           C
ATOM   1556  HD1 TRP X 117      -0.661 -34.162 -18.631  0.00  0.00           H
ATOM   1557  NE1 TRP X 117       0.762 -35.514 -19.577  0.00  0.00           N
ATOM   1558  HE1 TRP X 117       1.018 -34.875 -20.316  0.00  0.00           H
ATOM   1559  CE2 TRP X 117       1.504 -36.592 -19.214  0.00  0.00           C
ATOM   1560  CZ2 TRP X 117       2.455 -37.374 -19.869  0.00  0.00           C
ATOM   1561  HZ2 TRP X 117       2.664 -37.277 -20.924  0.00  0.00           H
ATOM   1562  CH2 TRP X 117       2.991 -38.479 -19.159  0.00  0.00           C
ATOM   1563  HH2 TRP X 117       3.664 -39.185 -19.623  0.00  0.00           H
ATOM   1564  CZ3 TRP X 117       2.586 -38.737 -17.880  0.00  0.00           C
ATOM   1565  HZ3 TRP X 117       2.967 -39.622 -17.392  0.00  0.00           H
ATOM   1566  CE3 TRP X 117       1.628 -37.981 -17.269  0.00  0.00           C
ATOM   1567  HE3 TRP X 117       1.194 -38.274 -16.324  0.00  0.00           H
ATOM   1568  CD2 TRP X 117       1.008 -36.888 -17.914  0.00  0.00           C
ATOM   1569  C   TRP X 117       0.916 -34.242 -15.255  0.00  0.00           C
ATOM   1570  O   TRP X 117       0.525 -33.047 -14.970  0.00  0.00           O
ATOM   1571  N   ASN X 118       2.127 -34.648 -15.576  0.00  0.00           N
ATOM   1572  H   ASN X 118       2.172 -35.657 -15.585  0.00  0.00           H
ATOM   1573  CA  ASN X 118       3.231 -33.788 -15.858  0.00  0.00           C
ATOM   1574  HA  ASN X 118       2.807 -32.785 -15.815  0.00  0.00           H
ATOM   1575  CB  ASN X 118       4.267 -33.762 -14.702  0.00  0.00           C
ATOM   1576  HB2 ASN X 118       4.527 -34.770 -14.380  0.00  0.00           H
ATOM   1577  HB3 ASN X 118       5.179 -33.267 -15.036  0.00  0.00           H
ATOM   1578  CG  ASN X 118       3.775 -33.005 -13.482  0.00  0.00           C
ATOM   1579  OD1 ASN X 118       3.443 -33.476 -12.432  0.00  0.00           O
ATOM   1580  ND2 ASN X 118       3.681 -31.663 -13.590  0.00  0.00           N
ATOM   1581 HD21 ASN X 118       3.288 -31.167 -12.803  0.00  0.00           H
ATOM   1582 HD22 ASN X 118       4.004 -31.195 -14.425  0.00  0.00           H
ATOM   1583  C   ASN X 118       3.923 -34.168 -17.173  0.00  0.00           C
ATOM   1584  O   ASN X 118       4.426 -35.310 -17.285  0.00  0.00           O
ATOM   1585  N   CY3 X 119       3.977 -33.221 -18.079  0.00  0.00           N
ATOM   1586  HN  CY3 X 119       3.715 -32.281 -17.820  0.00  0.00           H
ATOM   1587  CA  CY3 X 119       4.145 -33.558 -19.507  0.00  0.00           C
ATOM   1588  HA  CY3 X 119       3.437 -34.348 -19.758  0.00  0.00           H
ATOM   1589  CB  CY3 X 119       3.607 -32.423 -20.427  0.00  0.00           C
ATOM   1590  HB3 CY3 X 119       2.620 -32.200 -20.020  0.00  0.00           H
ATOM   1591  HB2 CY3 X 119       3.554 -32.845 -21.430  0.00  0.00           H
ATOM   1592  SG  CY3 X 119       4.614 -30.911 -20.564  0.00  0.00           S
ATOM   1593  C   CY3 X 119       5.502 -34.097 -19.881  0.00  0.00           C
ATOM   1594  O   CY3 X 119       6.496 -34.081 -19.148  0.00  0.00           O
ATOM   1595  N   TYR X 120       5.568 -34.453 -21.151  0.00  0.00           N
ATOM   1596  H   TYR X 120       4.686 -34.403 -21.640  0.00  0.00           H
ATOM   1597  CA  TYR X 120       6.775 -34.678 -21.925  0.00  0.00           C
ATOM   1598  HA  TYR X 120       7.410 -35.418 -21.437  0.00  0.00           H
ATOM   1599  CB  TYR X 120       6.306 -35.138 -23.325  0.00  0.00           C
ATOM   1600  HB2 TYR X 120       5.813 -34.336 -23.873  0.00  0.00           H
ATOM   1601  HB3 TYR X 120       7.112 -35.453 -23.987  0.00  0.00           H
ATOM   1602  CG  TYR X 120       5.451 -36.378 -23.338  0.00  0.00           C
ATOM   1603  CD1 TYR X 120       5.883 -37.614 -22.747  0.00  0.00           C
ATOM   1604  HD1 TYR X 120       6.877 -37.506 -22.338  0.00  0.00           H
ATOM   1605  CE1 TYR X 120       5.004 -38.651 -22.496  0.00  0.00           C
ATOM   1606  HE1 TYR X 120       5.395 -39.521 -21.989  0.00  0.00           H
ATOM   1607  CZ  TYR X 120       3.697 -38.581 -23.072  0.00  0.00           C
ATOM   1608  OH  TYR X 120       2.812 -39.636 -22.919  0.00  0.00           O
ATOM   1609  HH  TYR X 120       3.307 -40.436 -22.727  0.00  0.00           H
ATOM   1610  CE2 TYR X 120       3.319 -37.523 -23.846  0.00  0.00           C
ATOM   1611  HE2 TYR X 120       2.353 -37.417 -24.316  0.00  0.00           H
ATOM   1612  CD2 TYR X 120       4.147 -36.343 -23.975  0.00  0.00           C
ATOM   1613  HD2 TYR X 120       3.849 -35.448 -24.501  0.00  0.00           H
ATOM   1614  C   TYR X 120       7.709 -33.417 -22.044  0.00  0.00           C
ATOM   1615  O   TYR X 120       8.859 -33.515 -22.589  0.00  0.00           O
ATOM   1616  N   MET X 121       7.347 -32.183 -21.672  0.00  0.00           N
ATOM   1617  H   MET X 121       6.438 -32.045 -21.253  0.00  0.00           H
ATOM   1618  CA  MET X 121       8.359 -31.072 -21.489  0.00  0.00           C
ATOM   1619  HA  MET X 121       9.339 -31.425 -21.807  0.00  0.00           H
ATOM   1620  CB  MET X 121       7.994 -29.913 -22.406  0.00  0.00           C
ATOM   1621  HB2 MET X 121       7.016 -29.513 -22.141  0.00  0.00           H
ATOM   1622  HB3 MET X 121       8.806 -29.189 -22.343  0.00  0.00           H
ATOM   1623  CG  MET X 121       7.888 -30.253 -23.942  0.00  0.00           C
ATOM   1624  HG2 MET X 121       8.823 -30.733 -24.228  0.00  0.00           H
ATOM   1625  HG3 MET X 121       7.089 -30.986 -24.057  0.00  0.00           H
ATOM   1626  SD  MET X 121       7.543 -28.878 -25.073  0.00  0.00           S
ATOM   1627  CE  MET X 121       8.778 -27.550 -24.634  0.00  0.00           C
ATOM   1628  HE1 MET X 121       9.677 -27.999 -24.210  0.00  0.00           H
ATOM   1629  HE2 MET X 121       8.887 -26.866 -25.476  0.00  0.00           H
ATOM   1630  HE3 MET X 121       8.326 -26.913 -23.874  0.00  0.00           H
ATOM   1631  C   MET X 121       8.627 -30.697 -20.034  0.00  0.00           C
ATOM   1632  O   MET X 121       9.525 -29.865 -19.776  0.00  0.00           O
ATOM   1633  N   CY3 X 122       7.958 -31.381 -19.108  0.00  0.00           N
ATOM   1634  HN  CY3 X 122       7.261 -32.060 -19.379  0.00  0.00           H
ATOM   1635  CA  CY3 X 122       8.172 -31.176 -17.676  0.00  0.00           C
ATOM   1636  HA  CY3 X 122       8.833 -30.318 -17.552  0.00  0.00           H
ATOM   1637  CB  CY3 X 122       6.830 -30.883 -16.948  0.00  0.00           C
ATOM   1638  HB3 CY3 X 122       7.155 -31.031 -15.918  0.00  0.00           H
ATOM   1639  HB2 CY3 X 122       6.119 -31.667 -17.210  0.00  0.00           H
ATOM   1640  SG  CY3 X 122       6.197 -29.215 -17.325  0.00  0.00           S
ATOM   1641  C   CY3 X 122       8.863 -32.412 -17.003  0.00  0.00           C
ATOM   1642  O   CY3 X 122       9.548 -32.242 -15.968  0.00  0.00           O
ATOM   1643  N   GLY X 123       8.918 -33.599 -17.579  0.00  0.00           N
ATOM   1644  H   GLY X 123       8.393 -33.717 -18.433  0.00  0.00           H
ATOM   1645  CA  GLY X 123       9.563 -34.725 -16.828  0.00  0.00           C
ATOM   1646  HA2 GLY X 123       9.389 -34.632 -15.755  0.00  0.00           H
ATOM   1647  HA3 GLY X 123       9.161 -35.627 -17.289  0.00  0.00           H
ATOM   1648  C   GLY X 123      11.092 -34.730 -17.025  0.00  0.00           C
ATOM   1649  O   GLY X 123      11.671 -34.372 -18.059  0.00  0.00           O
ATOM   1650  N   HIE X 124      11.722 -35.269 -15.946  0.00  0.00           N
ATOM   1651  H   HIE X 124      11.184 -35.795 -15.272  0.00  0.00           H
ATOM   1652  CA  HIE X 124      13.188 -35.360 -15.749  0.00  0.00           C
ATOM   1653  HA  HIE X 124      13.626 -34.363 -15.723  0.00  0.00           H
ATOM   1654  CB  HIE X 124      13.486 -36.062 -14.398  0.00  0.00           C
ATOM   1655  HB2 HIE X 124      12.974 -35.583 -13.564  0.00  0.00           H
ATOM   1656  HB3 HIE X 124      13.197 -37.110 -14.471  0.00  0.00           H
ATOM   1657  CG  HIE X 124      14.952 -36.091 -14.123  0.00  0.00           C
ATOM   1658  ND1 HIE X 124      15.659 -37.311 -14.283  0.00  0.00           N
ATOM   1659  CE1 HIE X 124      16.921 -37.025 -13.839  0.00  0.00           C
ATOM   1660  HE1 HIE X 124      17.678 -37.779 -13.679  0.00  0.00           H
ATOM   1661  NE2 HIE X 124      17.027 -35.719 -13.379  0.00  0.00           N
ATOM   1662  HE2 HIE X 124      17.750 -35.451 -12.726  0.00  0.00           H
ATOM   1663  CD2 HIE X 124      15.780 -35.146 -13.528  0.00  0.00           C
ATOM   1664  HD2 HIE X 124      15.466 -34.187 -13.143  0.00  0.00           H
ATOM   1665  C   HIE X 124      13.990 -36.083 -16.890  0.00  0.00           C
ATOM   1666  O   HIE X 124      15.129 -35.704 -17.171  0.00  0.00           O
ATOM   1667  N   LYS X 125      13.387 -37.052 -17.582  0.00  0.00           N
ATOM   1668  H   LYS X 125      12.426 -37.202 -17.308  0.00  0.00           H
ATOM   1669  CA  LYS X 125      13.905 -37.661 -18.824  0.00  0.00           C
ATOM   1670  HA  LYS X 125      14.922 -38.001 -18.628  0.00  0.00           H
ATOM   1671  CB  LYS X 125      13.076 -38.923 -19.069  0.00  0.00           C
ATOM   1672  HB2 LYS X 125      12.909 -39.459 -18.134  0.00  0.00           H
ATOM   1673  HB3 LYS X 125      12.084 -38.682 -19.451  0.00  0.00           H
ATOM   1674  CG  LYS X 125      13.747 -39.919 -19.969  0.00  0.00           C
ATOM   1675  HG2 LYS X 125      13.920 -39.433 -20.929  0.00  0.00           H
ATOM   1676  HG3 LYS X 125      14.663 -40.244 -19.476  0.00  0.00           H
ATOM   1677  CD  LYS X 125      12.831 -41.160 -20.338  0.00  0.00           C
ATOM   1678  HD2 LYS X 125      12.349 -41.516 -19.427  0.00  0.00           H
ATOM   1679  HD3 LYS X 125      12.135 -40.751 -21.070  0.00  0.00           H
ATOM   1680  CE  LYS X 125      13.600 -42.325 -21.081  0.00  0.00           C
ATOM   1681  HE2 LYS X 125      14.434 -42.525 -20.408  0.00  0.00           H
ATOM   1682  HE3 LYS X 125      12.895 -43.125 -21.309  0.00  0.00           H
ATOM   1683  NZ  LYS X 125      14.201 -41.651 -22.278  0.00  0.00           N
ATOM   1684  HZ1 LYS X 125      15.200 -41.553 -22.158  0.00  0.00           H
ATOM   1685  HZ2 LYS X 125      14.071 -42.325 -23.019  0.00  0.00           H
ATOM   1686  HZ3 LYS X 125      13.756 -40.775 -22.510  0.00  0.00           H
ATOM   1687  C   LYS X 125      14.092 -36.799 -20.113  0.00  0.00           C
ATOM   1688  O   LYS X 125      15.065 -36.918 -20.835  0.00  0.00           O
ATOM   1689  N   GLY X 126      13.076 -35.963 -20.345  0.00  0.00           N
ATOM   1690  H   GLY X 126      12.316 -36.012 -19.683  0.00  0.00           H
ATOM   1691  CA  GLY X 126      13.022 -34.934 -21.406  0.00  0.00           C
ATOM   1692  HA2 GLY X 126      12.081 -34.412 -21.236  0.00  0.00           H
ATOM   1693  HA3 GLY X 126      13.850 -34.225 -21.388  0.00  0.00           H
ATOM   1694  C   GLY X 126      12.804 -35.547 -22.838  0.00  0.00           C
ATOM   1695  O   GLY X 126      12.290 -34.894 -23.731  0.00  0.00           O
ATOM   1696  N   THR X 127      13.309 -36.769 -23.063  0.00  0.00           N
ATOM   1697  H   THR X 127      13.932 -37.103 -22.341  0.00  0.00           H
ATOM   1698  CA  THR X 127      13.242 -37.474 -24.317  0.00  0.00           C
ATOM   1699  HA  THR X 127      12.864 -36.805 -25.090  0.00  0.00           H
ATOM   1700  CB  THR X 127      14.638 -37.882 -24.676  0.00  0.00           C
ATOM   1701  HB  THR X 127      15.118 -38.434 -23.868  0.00  0.00           H
ATOM   1702  CG2 THR X 127      14.624 -38.818 -25.956  0.00  0.00           C
ATOM   1703 HG21 THR X 127      14.191 -39.797 -25.755  0.00  0.00           H
ATOM   1704 HG22 THR X 127      14.132 -38.260 -26.752  0.00  0.00           H
ATOM   1705 HG23 THR X 127      15.654 -39.073 -26.208  0.00  0.00           H
ATOM   1706  OG1 THR X 127      15.345 -36.737 -25.113  0.00  0.00           O
ATOM   1707  HG1 THR X 127      15.783 -36.430 -24.316  0.00  0.00           H
ATOM   1708  C   THR X 127      12.440 -38.725 -24.074  0.00  0.00           C
ATOM   1709  O   THR X 127      12.660 -39.468 -23.115  0.00  0.00           O
ATOM   1710  N   TYR X 128      11.344 -38.976 -24.821  0.00  0.00           N
ATOM   1711  H   TYR X 128      11.254 -38.312 -25.577  0.00  0.00           H
ATOM   1712  CA  TYR X 128      10.274 -40.056 -24.588  0.00  0.00           C
ATOM   1713  HA  TYR X 128      10.655 -40.850 -23.945  0.00  0.00           H
ATOM   1714  CB  TYR X 128       9.068 -39.463 -23.943  0.00  0.00           C
ATOM   1715  HB2 TYR X 128       8.588 -38.723 -24.583  0.00  0.00           H
ATOM   1716  HB3 TYR X 128       8.442 -40.352 -23.871  0.00  0.00           H
ATOM   1717  CG  TYR X 128       9.348 -38.884 -22.635  0.00  0.00           C
ATOM   1718  CD1 TYR X 128       9.797 -37.544 -22.598  0.00  0.00           C
ATOM   1719  HD1 TYR X 128       9.874 -36.966 -23.507  0.00  0.00           H
ATOM   1720  CE1 TYR X 128      10.031 -36.858 -21.399  0.00  0.00           C
ATOM   1721  HE1 TYR X 128      10.322 -35.821 -21.321  0.00  0.00           H
ATOM   1722  CZ  TYR X 128       9.896 -37.539 -20.202  0.00  0.00           C
ATOM   1723  OH  TYR X 128      10.212 -36.877 -19.092  0.00  0.00           O
ATOM   1724  HH  TYR X 128      10.248 -37.543 -18.402  0.00  0.00           H
ATOM   1725  CE2 TYR X 128       9.544 -38.889 -20.194  0.00  0.00           C
ATOM   1726  HE2 TYR X 128       9.472 -39.356 -19.223  0.00  0.00           H
ATOM   1727  CD2 TYR X 128       9.306 -39.594 -21.415  0.00  0.00           C
ATOM   1728  HD2 TYR X 128       9.005 -40.630 -21.458  0.00  0.00           H
ATOM   1729  C   TYR X 128      10.044 -40.861 -25.904  0.00  0.00           C
ATOM   1730  O   TYR X 128       9.415 -40.407 -26.849  0.00  0.00           O
ATOM   1731  N   GLY X 129      10.816 -41.938 -26.156  0.00  0.00           N
ATOM   1732  H   GLY X 129      11.487 -42.132 -25.426  0.00  0.00           H
ATOM   1733  CA  GLY X 129      11.061 -42.523 -27.452  0.00  0.00           C
ATOM   1734  HA2 GLY X 129      11.777 -43.341 -27.380  0.00  0.00           H
ATOM   1735  HA3 GLY X 129      10.097 -42.903 -27.791  0.00  0.00           H
ATOM   1736  C   GLY X 129      11.691 -41.528 -28.422  0.00  0.00           C
ATOM   1737  O   GLY X 129      12.693 -40.962 -28.129  0.00  0.00           O
ATOM   1738  N   LEU X 130      11.090 -41.350 -29.571  0.00  0.00           N
ATOM   1739  H   LEU X 130      10.244 -41.838 -29.829  0.00  0.00           H
ATOM   1740  CA  LEU X 130      11.449 -40.334 -30.500  0.00  0.00           C
ATOM   1741  HA  LEU X 130      12.502 -40.469 -30.746  0.00  0.00           H
ATOM   1742  CB  LEU X 130      10.785 -40.548 -31.866  0.00  0.00           C
ATOM   1743  HB2 LEU X 130       9.755 -40.232 -31.699  0.00  0.00           H
ATOM   1744  HB3 LEU X 130      11.263 -39.829 -32.531  0.00  0.00           H
ATOM   1745  CG  LEU X 130      10.906 -41.966 -32.502  0.00  0.00           C
ATOM   1746  HG  LEU X 130      10.724 -42.719 -31.735  0.00  0.00           H
ATOM   1747  CD1 LEU X 130       9.787 -42.109 -33.540  0.00  0.00           C
ATOM   1748 HD11 LEU X 130       9.874 -41.379 -34.345  0.00  0.00           H
ATOM   1749 HD12 LEU X 130       9.981 -43.078 -34.000  0.00  0.00           H
ATOM   1750 HD13 LEU X 130       8.855 -42.062 -32.976  0.00  0.00           H
ATOM   1751  CD2 LEU X 130      12.264 -42.187 -33.202  0.00  0.00           C
ATOM   1752 HD21 LEU X 130      12.252 -43.200 -33.605  0.00  0.00           H
ATOM   1753 HD22 LEU X 130      12.378 -41.489 -34.031  0.00  0.00           H
ATOM   1754 HD23 LEU X 130      13.025 -42.155 -32.423  0.00  0.00           H
ATOM   1755  C   LEU X 130      11.210 -38.841 -30.195  0.00  0.00           C
ATOM   1756  O   LEU X 130      11.778 -37.963 -30.932  0.00  0.00           O
ATOM   1757  N   LEU X 131      10.298 -38.470 -29.211  0.00  0.00           N
ATOM   1758  H   LEU X 131       9.899 -39.222 -28.667  0.00  0.00           H
ATOM   1759  CA  LEU X 131       9.934 -37.108 -28.861  0.00  0.00           C
ATOM   1760  HA  LEU X 131       9.775 -36.546 -29.781  0.00  0.00           H
ATOM   1761  CB  LEU X 131       8.575 -37.097 -28.219  0.00  0.00           C
ATOM   1762  HB2 LEU X 131       7.894 -37.630 -28.882  0.00  0.00           H
ATOM   1763  HB3 LEU X 131       8.652 -37.713 -27.323  0.00  0.00           H
ATOM   1764  CG  LEU X 131       8.045 -35.737 -27.814  0.00  0.00           C
ATOM   1765  HG  LEU X 131       8.771 -35.443 -27.056  0.00  0.00           H
ATOM   1766  CD1 LEU X 131       7.854 -34.649 -28.923  0.00  0.00           C
ATOM   1767 HD11 LEU X 131       7.253 -33.867 -28.459  0.00  0.00           H
ATOM   1768 HD12 LEU X 131       8.845 -34.322 -29.237  0.00  0.00           H
ATOM   1769 HD13 LEU X 131       7.311 -35.008 -29.798  0.00  0.00           H
ATOM   1770  CD2 LEU X 131       6.626 -35.944 -27.291  0.00  0.00           C
ATOM   1771 HD21 LEU X 131       6.315 -34.979 -26.892  0.00  0.00           H
ATOM   1772 HD22 LEU X 131       5.900 -36.124 -28.084  0.00  0.00           H
ATOM   1773 HD23 LEU X 131       6.559 -36.691 -26.500  0.00  0.00           H
ATOM   1774  C   LEU X 131      10.959 -36.383 -27.965  0.00  0.00           C
ATOM   1775  O   LEU X 131      11.281 -36.738 -26.820  0.00  0.00           O
ATOM   1776  N   ARG X 132      11.418 -35.295 -28.544  0.00  0.00           N
ATOM   1777  H   ARG X 132      11.198 -35.123 -29.515  0.00  0.00           H
ATOM   1778  CA  ARG X 132      12.324 -34.361 -27.852  0.00  0.00           C
ATOM   1779  HA  ARG X 132      11.869 -34.132 -26.888  0.00  0.00           H
ATOM   1780  CB  ARG X 132      13.744 -34.974 -27.752  0.00  0.00           C
ATOM   1781  HB2 ARG X 132      14.249 -34.192 -27.186  0.00  0.00           H
ATOM   1782  HB3 ARG X 132      13.651 -35.810 -27.059  0.00  0.00           H
ATOM   1783  CG  ARG X 132      14.622 -35.297 -28.932  0.00  0.00           C
ATOM   1784  HG2 ARG X 132      14.436 -34.450 -29.593  0.00  0.00           H
ATOM   1785  HG3 ARG X 132      15.665 -35.460 -28.663  0.00  0.00           H
ATOM   1786  CD  ARG X 132      14.279 -36.536 -29.721  0.00  0.00           C
ATOM   1787  HD2 ARG X 132      14.267 -37.344 -28.989  0.00  0.00           H
ATOM   1788  HD3 ARG X 132      13.322 -36.256 -30.163  0.00  0.00           H
ATOM   1789  NE  ARG X 132      15.336 -36.873 -30.698  0.00  0.00           N
ATOM   1790  HE  ARG X 132      16.256 -36.933 -30.285  0.00  0.00           H
ATOM   1791  CZ  ARG X 132      15.300 -37.422 -31.833  0.00  0.00           C
ATOM   1792  NH1 ARG X 132      14.176 -37.672 -32.483  0.00  0.00           N
ATOM   1793 HH11 ARG X 132      13.387 -37.483 -31.882  0.00  0.00           H
ATOM   1794 HH12 ARG X 132      14.238 -38.380 -33.200  0.00  0.00           H
ATOM   1795  NH2 ARG X 132      16.461 -37.815 -32.369  0.00  0.00           N
ATOM   1796 HH21 ARG X 132      17.354 -37.610 -31.944  0.00  0.00           H
ATOM   1797 HH22 ARG X 132      16.528 -38.103 -33.335  0.00  0.00           H
ATOM   1798  C   ARG X 132      12.399 -32.936 -28.561  0.00  0.00           C
ATOM   1799  O   ARG X 132      12.031 -32.788 -29.716  0.00  0.00           O
ATOM   1800  N   ARG X 133      12.845 -31.942 -27.821  0.00  0.00           N
ATOM   1801  H   ARG X 133      13.123 -32.116 -26.866  0.00  0.00           H
ATOM   1802  CA  ARG X 133      12.874 -30.534 -28.239  0.00  0.00           C
ATOM   1803  HA  ARG X 133      11.946 -30.308 -28.765  0.00  0.00           H
ATOM   1804  CB  ARG X 133      13.163 -29.642 -26.985  0.00  0.00           C
ATOM   1805  HB2 ARG X 133      14.048 -29.963 -26.436  0.00  0.00           H
ATOM   1806  HB3 ARG X 133      13.322 -28.628 -27.351  0.00  0.00           H
ATOM   1807  CG  ARG X 133      12.002 -29.459 -26.010  0.00  0.00           C
ATOM   1808  HG2 ARG X 133      11.290 -28.780 -26.480  0.00  0.00           H
ATOM   1809  HG3 ARG X 133      11.442 -30.375 -25.822  0.00  0.00           H
ATOM   1810  CD  ARG X 133      12.492 -28.996 -24.616  0.00  0.00           C
ATOM   1811  HD2 ARG X 133      12.943 -28.027 -24.827  0.00  0.00           H
ATOM   1812  HD3 ARG X 133      11.662 -28.946 -23.911  0.00  0.00           H
ATOM   1813  NE  ARG X 133      13.559 -29.941 -24.069  0.00  0.00           N
ATOM   1814  HE  ARG X 133      13.753 -30.805 -24.554  0.00  0.00           H
ATOM   1815  CZ  ARG X 133      14.133 -29.795 -22.890  0.00  0.00           C
ATOM   1816  NH1 ARG X 133      13.947 -28.803 -22.080  0.00  0.00           N
ATOM   1817 HH11 ARG X 133      13.432 -28.008 -22.430  0.00  0.00           H
ATOM   1818 HH12 ARG X 133      14.218 -28.839 -21.108  0.00  0.00           H
ATOM   1819  NH2 ARG X 133      14.841 -30.726 -22.324  0.00  0.00           N
ATOM   1820 HH21 ARG X 133      15.197 -31.518 -22.839  0.00  0.00           H
ATOM   1821 HH22 ARG X 133      15.293 -30.612 -21.428  0.00  0.00           H
ATOM   1822  C   ARG X 133      14.082 -30.286 -29.310  0.00  0.00           C
ATOM   1823  O   ARG X 133      15.019 -31.113 -29.316  0.00  0.00           O
ATOM   1824  N   ARG X 134      14.077 -29.196 -30.078  0.00  0.00           N
ATOM   1825  H   ARG X 134      13.242 -28.634 -30.000  0.00  0.00           H
ATOM   1826  CA  ARG X 134      15.269 -28.664 -30.724  0.00  0.00           C
ATOM   1827  HA  ARG X 134      16.003 -29.465 -30.813  0.00  0.00           H
ATOM   1828  CB  ARG X 134      14.931 -27.976 -32.053  0.00  0.00           C
ATOM   1829  HB2 ARG X 134      14.390 -27.052 -31.849  0.00  0.00           H
ATOM   1830  HB3 ARG X 134      15.854 -27.634 -32.521  0.00  0.00           H
ATOM   1831  CG  ARG X 134      14.103 -28.899 -33.020  0.00  0.00           C
ATOM   1832  HG2 ARG X 134      14.635 -29.847 -33.092  0.00  0.00           H
ATOM   1833  HG3 ARG X 134      13.047 -29.019 -32.779  0.00  0.00           H
ATOM   1834  CD  ARG X 134      14.206 -28.170 -34.420  0.00  0.00           C
ATOM   1835  HD2 ARG X 134      13.650 -27.236 -34.346  0.00  0.00           H
ATOM   1836  HD3 ARG X 134      15.238 -27.904 -34.646  0.00  0.00           H
ATOM   1837  NE  ARG X 134      13.513 -29.081 -35.351  0.00  0.00           N
ATOM   1838  HE  ARG X 134      12.522 -28.917 -35.454  0.00  0.00           H
ATOM   1839  CZ  ARG X 134      14.042 -30.039 -36.077  0.00  0.00           C
ATOM   1840  NH1 ARG X 134      15.245 -30.398 -36.030  0.00  0.00           N
ATOM   1841 HH11 ARG X 134      15.927 -29.958 -35.429  0.00  0.00           H
ATOM   1842 HH12 ARG X 134      15.521 -31.208 -36.566  0.00  0.00           H
ATOM   1843  NH2 ARG X 134      13.252 -30.677 -36.823  0.00  0.00           N
ATOM   1844 HH21 ARG X 134      12.255 -30.519 -36.782  0.00  0.00           H
ATOM   1845 HH22 ARG X 134      13.710 -31.459 -37.269  0.00  0.00           H
ATOM   1846  C   ARG X 134      16.011 -27.674 -29.833  0.00  0.00           C
ATOM   1847  O   ARG X 134      15.393 -27.031 -28.912  0.00  0.00           O
ATOM   1848  N   GLU X 135      17.358 -27.666 -29.979  0.00  0.00           N
ATOM   1849  H   GLU X 135      17.754 -28.471 -30.442  0.00  0.00           H
ATOM   1850  CA  GLU X 135      18.285 -26.897 -29.088  0.00  0.00           C
ATOM   1851  HA  GLU X 135      18.158 -27.356 -28.108  0.00  0.00           H
ATOM   1852  CB  GLU X 135      19.703 -27.320 -29.649  0.00  0.00           C
ATOM   1853  HB2 GLU X 135      19.859 -28.386 -29.485  0.00  0.00           H
ATOM   1854  HB3 GLU X 135      19.716 -27.079 -30.712  0.00  0.00           H
ATOM   1855  CG  GLU X 135      20.897 -26.538 -28.992  0.00  0.00           C
ATOM   1856  HG2 GLU X 135      21.788 -26.729 -29.590  0.00  0.00           H
ATOM   1857  HG3 GLU X 135      20.693 -25.475 -29.117  0.00  0.00           H
ATOM   1858  CD  GLU X 135      21.281 -27.008 -27.597  0.00  0.00           C
ATOM   1859  OE1 GLU X 135      21.967 -26.175 -26.921  0.00  0.00           O
ATOM   1860  OE2 GLU X 135      20.979 -28.109 -27.163  0.00  0.00           O
ATOM   1861  C   GLU X 135      18.127 -25.384 -29.033  0.00  0.00           C
ATOM   1862  O   GLU X 135      18.660 -24.845 -28.076  0.00  0.00           O
ATOM   1863  N   ASP X 136      17.332 -24.793 -29.936  0.00  0.00           N
ATOM   1864  H   ASP X 136      16.891 -25.310 -30.683  0.00  0.00           H
ATOM   1865  CA  ASP X 136      16.969 -23.368 -29.947  0.00  0.00           C
ATOM   1866  HA  ASP X 136      17.439 -22.861 -29.104  0.00  0.00           H
ATOM   1867  CB  ASP X 136      17.631 -22.885 -31.262  0.00  0.00           C
ATOM   1868  HB2 ASP X 136      17.515 -21.801 -31.229  0.00  0.00           H
ATOM   1869  HB3 ASP X 136      18.701 -23.074 -31.170  0.00  0.00           H
ATOM   1870  CG  ASP X 136      17.170 -23.503 -32.611  0.00  0.00           C
ATOM   1871  OD1 ASP X 136      16.457 -24.550 -32.562  0.00  0.00           O
ATOM   1872  OD2 ASP X 136      17.656 -23.023 -33.650  0.00  0.00           O
ATOM   1873  C   ASP X 136      15.491 -23.158 -29.900  0.00  0.00           C
ATOM   1874  O   ASP X 136      15.070 -22.074 -30.222  0.00  0.00           O
ATOM   1875  N   TRP X 137      14.582 -24.111 -29.524  0.00  0.00           N
ATOM   1876  H   TRP X 137      14.940 -25.019 -29.267  0.00  0.00           H
ATOM   1877  CA  TRP X 137      13.155 -23.894 -29.601  0.00  0.00           C
ATOM   1878  HA  TRP X 137      13.041 -23.780 -30.679  0.00  0.00           H
ATOM   1879  CB  TRP X 137      12.300 -25.073 -29.041  0.00  0.00           C
ATOM   1880  HB2 TRP X 137      11.365 -24.973 -29.592  0.00  0.00           H
ATOM   1881  HB3 TRP X 137      12.692 -26.071 -29.234  0.00  0.00           H
ATOM   1882  CG  TRP X 137      11.867 -25.024 -27.556  0.00  0.00           C
ATOM   1883  CD1 TRP X 137      12.506 -25.706 -26.559  0.00  0.00           C
ATOM   1884  HD1 TRP X 137      13.362 -26.341 -26.731  0.00  0.00           H
ATOM   1885  NE1 TRP X 137      11.884 -25.544 -25.377  0.00  0.00           N
ATOM   1886  HE1 TRP X 137      12.230 -25.833 -24.473  0.00  0.00           H
ATOM   1887  CE2 TRP X 137      10.748 -24.795 -25.440  0.00  0.00           C
ATOM   1888  CZ2 TRP X 137       9.790 -24.244 -24.542  0.00  0.00           C
ATOM   1889  HZ2 TRP X 137       9.730 -24.576 -23.517  0.00  0.00           H
ATOM   1890  CH2 TRP X 137       8.708 -23.571 -25.052  0.00  0.00           C
ATOM   1891  HH2 TRP X 137       7.918 -23.293 -24.370  0.00  0.00           H
ATOM   1892  CZ3 TRP X 137       8.685 -23.158 -26.399  0.00  0.00           C
ATOM   1893  HZ3 TRP X 137       7.907 -22.450 -26.644  0.00  0.00           H
ATOM   1894  CE3 TRP X 137       9.712 -23.572 -27.289  0.00  0.00           C
ATOM   1895  HE3 TRP X 137       9.568 -23.213 -28.298  0.00  0.00           H
ATOM   1896  CD2 TRP X 137      10.778 -24.396 -26.861  0.00  0.00           C
ATOM   1897  C   TRP X 137      12.525 -22.531 -29.121  0.00  0.00           C
ATOM   1898  O   TRP X 137      11.591 -22.107 -29.816  0.00  0.00           O
ATOM   1899  N   PRO X 138      13.052 -21.818 -28.086  0.00  0.00           N
ATOM   1900  CD  PRO X 138      14.092 -22.143 -27.148  0.00  0.00           C
ATOM   1901  HD2 PRO X 138      15.013 -21.630 -27.422  0.00  0.00           H
ATOM   1902  HD3 PRO X 138      14.221 -23.222 -27.064  0.00  0.00           H
ATOM   1903  CG  PRO X 138      13.637 -21.610 -25.757  0.00  0.00           C
ATOM   1904  HG2 PRO X 138      14.492 -21.272 -25.171  0.00  0.00           H
ATOM   1905  HG3 PRO X 138      12.920 -22.348 -25.397  0.00  0.00           H
ATOM   1906  CB  PRO X 138      12.784 -20.391 -26.154  0.00  0.00           C
ATOM   1907  HB2 PRO X 138      13.414 -19.503 -26.208  0.00  0.00           H
ATOM   1908  HB3 PRO X 138      11.970 -20.223 -25.449  0.00  0.00           H
ATOM   1909  CA  PRO X 138      12.305 -20.664 -27.623  0.00  0.00           C
ATOM   1910  HA  PRO X 138      11.225 -20.808 -27.647  0.00  0.00           H
ATOM   1911  C   PRO X 138      12.568 -19.581 -28.717  0.00  0.00           C
ATOM   1912  O   PRO X 138      11.637 -18.826 -29.028  0.00  0.00           O
ATOM   1913  N   SER X 139      13.706 -19.560 -29.406  0.00  0.00           N
ATOM   1914  H   SER X 139      14.434 -20.204 -29.134  0.00  0.00           H
ATOM   1915  CA  SER X 139      13.978 -18.709 -30.583  0.00  0.00           C
ATOM   1916  HA  SER X 139      13.720 -17.660 -30.435  0.00  0.00           H
ATOM   1917  CB  SER X 139      15.480 -18.549 -30.706  0.00  0.00           C
ATOM   1918  HB2 SER X 139      15.923 -19.535 -30.845  0.00  0.00           H
ATOM   1919  HB3 SER X 139      15.771 -17.848 -31.487  0.00  0.00           H
ATOM   1920  OG  SER X 139      16.035 -18.028 -29.518  0.00  0.00           O
ATOM   1921  HG  SER X 139      16.094 -18.743 -28.881  0.00  0.00           H
ATOM   1922  C   SER X 139      13.377 -19.297 -31.822  0.00  0.00           C
ATOM   1923  O   SER X 139      12.680 -18.565 -32.567  0.00  0.00           O
ATOM   1924  N   ARG X 140      13.480 -20.628 -32.101  0.00  0.00           N
ATOM   1925  H   ARG X 140      13.799 -21.258 -31.379  0.00  0.00           H
ATOM   1926  CA  ARG X 140      12.929 -21.282 -33.284  0.00  0.00           C
ATOM   1927  HA  ARG X 140      13.316 -20.710 -34.127  0.00  0.00           H
ATOM   1928  CB  ARG X 140      13.524 -22.598 -33.537  0.00  0.00           C
ATOM   1929  HB2 ARG X 140      14.607 -22.494 -33.486  0.00  0.00           H
ATOM   1930  HB3 ARG X 140      13.174 -23.345 -32.824  0.00  0.00           H
ATOM   1931  CG  ARG X 140      13.180 -23.172 -35.004  0.00  0.00           C
ATOM   1932  HG2 ARG X 140      12.096 -23.098 -35.087  0.00  0.00           H
ATOM   1933  HG3 ARG X 140      13.659 -22.592 -35.793  0.00  0.00           H
ATOM   1934  CD  ARG X 140      13.613 -24.622 -35.203  0.00  0.00           C
ATOM   1935  HD2 ARG X 140      13.160 -25.236 -34.425  0.00  0.00           H
ATOM   1936  HD3 ARG X 140      13.078 -25.005 -36.072  0.00  0.00           H
ATOM   1937  NE  ARG X 140      15.071 -24.610 -35.083  0.00  0.00           N
ATOM   1938  HE  ARG X 140      15.374 -24.608 -34.119  0.00  0.00           H
ATOM   1939  CZ  ARG X 140      15.953 -24.831 -36.090  0.00  0.00           C
ATOM   1940  NH1 ARG X 140      15.608 -24.911 -37.393  0.00  0.00           N
ATOM   1941 HH11 ARG X 140      14.632 -24.997 -37.635  0.00  0.00           H
ATOM   1942 HH12 ARG X 140      16.376 -25.105 -38.020  0.00  0.00           H
ATOM   1943  NH2 ARG X 140      17.183 -24.802 -35.828  0.00  0.00           N
ATOM   1944 HH21 ARG X 140      17.507 -24.535 -34.909  0.00  0.00           H
ATOM   1945 HH22 ARG X 140      17.963 -24.876 -36.466  0.00  0.00           H
ATOM   1946  C   ARG X 140      11.416 -21.173 -33.417  0.00  0.00           C
ATOM   1947  O   ARG X 140      10.817 -20.888 -34.440  0.00  0.00           O
ATOM   1948  N   LEU X 141      10.708 -21.178 -32.285  0.00  0.00           N
ATOM   1949  H   LEU X 141      11.203 -21.367 -31.425  0.00  0.00           H
ATOM   1950  CA  LEU X 141       9.251 -20.949 -32.172  0.00  0.00           C
ATOM   1951  HA  LEU X 141       8.716 -21.540 -32.915  0.00  0.00           H
ATOM   1952  CB  LEU X 141       8.684 -21.410 -30.785  0.00  0.00           C
ATOM   1953  HB2 LEU X 141       8.950 -22.464 -30.702  0.00  0.00           H
ATOM   1954  HB3 LEU X 141       9.144 -20.920 -29.927  0.00  0.00           H
ATOM   1955  CG  LEU X 141       7.143 -21.286 -30.638  0.00  0.00           C
ATOM   1956  HG  LEU X 141       6.822 -20.253 -30.772  0.00  0.00           H
ATOM   1957  CD1 LEU X 141       6.342 -22.136 -31.643  0.00  0.00           C
ATOM   1958 HD11 LEU X 141       6.435 -21.976 -32.717  0.00  0.00           H
ATOM   1959 HD12 LEU X 141       6.625 -23.144 -31.340  0.00  0.00           H
ATOM   1960 HD13 LEU X 141       5.276 -22.144 -31.415  0.00  0.00           H
ATOM   1961  CD2 LEU X 141       6.477 -21.544 -29.269  0.00  0.00           C
ATOM   1962 HD21 LEU X 141       5.477 -21.112 -29.251  0.00  0.00           H
ATOM   1963 HD22 LEU X 141       6.557 -22.608 -29.044  0.00  0.00           H
ATOM   1964 HD23 LEU X 141       7.047 -21.073 -28.468  0.00  0.00           H
ATOM   1965  C   LEU X 141       8.811 -19.516 -32.500  0.00  0.00           C
ATOM   1966  O   LEU X 141       8.036 -19.263 -33.455  0.00  0.00           O
ATOM   1967  N   GLN X 142       9.362 -18.579 -31.753  0.00  0.00           N
ATOM   1968  H   GLN X 142       9.899 -18.895 -30.958  0.00  0.00           H
ATOM   1969  CA  GLN X 142       9.275 -17.097 -31.921  0.00  0.00           C
ATOM   1970  HA  GLN X 142       8.212 -16.860 -31.867  0.00  0.00           H
ATOM   1971  CB  GLN X 142      10.055 -16.435 -30.749  0.00  0.00           C
ATOM   1972  HB2 GLN X 142       9.729 -16.932 -29.836  0.00  0.00           H
ATOM   1973  HB3 GLN X 142      11.104 -16.707 -30.871  0.00  0.00           H
ATOM   1974  CG  GLN X 142       9.964 -14.894 -30.693  0.00  0.00           C
ATOM   1975  HG2 GLN X 142      10.598 -14.449 -29.926  0.00  0.00           H
ATOM   1976  HG3 GLN X 142      10.518 -14.545 -31.564  0.00  0.00           H
ATOM   1977  CD  GLN X 142       8.504 -14.330 -30.709  0.00  0.00           C
ATOM   1978  OE1 GLN X 142       7.501 -14.992 -30.393  0.00  0.00           O
ATOM   1979  NE2 GLN X 142       8.429 -13.031 -30.924  0.00  0.00           N
ATOM   1980 HE21 GLN X 142       7.524 -12.627 -31.118  0.00  0.00           H
ATOM   1981 HE22 GLN X 142       9.261 -12.616 -31.317  0.00  0.00           H
ATOM   1982  C   GLN X 142       9.649 -16.443 -33.267  0.00  0.00           C
ATOM   1983  O   GLN X 142       8.892 -15.556 -33.761  0.00  0.00           O
ATOM   1984  N   MET X 143      10.701 -16.929 -33.891  0.00  0.00           N
ATOM   1985  H   MET X 143      11.209 -17.661 -33.415  0.00  0.00           H
ATOM   1986  CA  MET X 143      11.016 -16.799 -35.252  0.00  0.00           C
ATOM   1987  HA  MET X 143      10.909 -15.718 -35.345  0.00  0.00           H
ATOM   1988  CB  MET X 143      12.475 -17.061 -35.652  0.00  0.00           C
ATOM   1989  HB2 MET X 143      12.685 -18.124 -35.531  0.00  0.00           H
ATOM   1990  HB3 MET X 143      12.550 -16.894 -36.727  0.00  0.00           H
ATOM   1991  CG  MET X 143      13.542 -16.322 -34.889  0.00  0.00           C
ATOM   1992  HG2 MET X 143      13.581 -16.752 -33.888  0.00  0.00           H
ATOM   1993  HG3 MET X 143      14.551 -16.620 -35.178  0.00  0.00           H
ATOM   1994  SD  MET X 143      13.299 -14.569 -34.698  0.00  0.00           S
ATOM   1995  CE  MET X 143      13.230 -14.037 -36.482  0.00  0.00           C
ATOM   1996  HE1 MET X 143      12.898 -13.015 -36.663  0.00  0.00           H
ATOM   1997  HE2 MET X 143      14.103 -14.309 -37.075  0.00  0.00           H
ATOM   1998  HE3 MET X 143      12.427 -14.588 -36.970  0.00  0.00           H
ATOM   1999  C   MET X 143      10.032 -17.405 -36.180  0.00  0.00           C
ATOM   2000  O   MET X 143       9.692 -16.737 -37.131  0.00  0.00           O
ATOM   2001  N   PHE X 144       9.420 -18.539 -35.883  0.00  0.00           N
ATOM   2002  H   PHE X 144       9.702 -19.147 -35.127  0.00  0.00           H
ATOM   2003  CA  PHE X 144       8.405 -18.960 -36.846  0.00  0.00           C
ATOM   2004  HA  PHE X 144       8.900 -18.974 -37.817  0.00  0.00           H
ATOM   2005  CB  PHE X 144       8.050 -20.459 -36.565  0.00  0.00           C
ATOM   2006  HB2 PHE X 144       8.887 -21.062 -36.920  0.00  0.00           H
ATOM   2007  HB3 PHE X 144       8.040 -20.515 -35.477  0.00  0.00           H
ATOM   2008  CG  PHE X 144       6.806 -20.957 -37.168  0.00  0.00           C
ATOM   2009  CD1 PHE X 144       5.561 -20.712 -36.607  0.00  0.00           C
ATOM   2010  HD1 PHE X 144       5.495 -20.254 -35.632  0.00  0.00           H
ATOM   2011  CE1 PHE X 144       4.365 -21.146 -37.260  0.00  0.00           C
ATOM   2012  HE1 PHE X 144       3.401 -20.958 -36.810  0.00  0.00           H
ATOM   2013  CZ  PHE X 144       4.450 -21.829 -38.493  0.00  0.00           C
ATOM   2014  HZ  PHE X 144       3.561 -22.141 -39.021  0.00  0.00           H
ATOM   2015  CE2 PHE X 144       5.732 -22.068 -39.020  0.00  0.00           C
ATOM   2016  HE2 PHE X 144       5.753 -22.490 -40.014  0.00  0.00           H
ATOM   2017  CD2 PHE X 144       6.850 -21.624 -38.389  0.00  0.00           C
ATOM   2018  HD2 PHE X 144       7.814 -21.882 -38.802  0.00  0.00           H
ATOM   2019  C   PHE X 144       7.158 -18.085 -37.005  0.00  0.00           C
ATOM   2020  O   PHE X 144       6.808 -17.780 -38.120  0.00  0.00           O
ATOM   2021  N   PHE X 145       6.573 -17.657 -35.899  0.00  0.00           N
ATOM   2022  H   PHE X 145       6.724 -18.135 -35.023  0.00  0.00           H
ATOM   2023  CA  PHE X 145       5.505 -16.615 -36.012  0.00  0.00           C
ATOM   2024  HA  PHE X 145       4.681 -16.883 -36.673  0.00  0.00           H
ATOM   2025  CB  PHE X 145       5.029 -16.332 -34.643  0.00  0.00           C
ATOM   2026  HB2 PHE X 145       5.895 -16.268 -33.985  0.00  0.00           H
ATOM   2027  HB3 PHE X 145       4.456 -15.405 -34.641  0.00  0.00           H
ATOM   2028  CG  PHE X 145       4.260 -17.495 -34.106  0.00  0.00           C
ATOM   2029  CD1 PHE X 145       2.951 -17.652 -34.529  0.00  0.00           C
ATOM   2030  HD1 PHE X 145       2.483 -17.006 -35.258  0.00  0.00           H
ATOM   2031  CE1 PHE X 145       2.190 -18.753 -34.108  0.00  0.00           C
ATOM   2032  HE1 PHE X 145       1.145 -18.747 -34.380  0.00  0.00           H
ATOM   2033  CZ  PHE X 145       2.696 -19.633 -33.111  0.00  0.00           C
ATOM   2034  HZ  PHE X 145       2.140 -20.496 -32.777  0.00  0.00           H
ATOM   2035  CE2 PHE X 145       4.044 -19.474 -32.701  0.00  0.00           C
ATOM   2036  HE2 PHE X 145       4.488 -19.992 -31.864  0.00  0.00           H
ATOM   2037  CD2 PHE X 145       4.789 -18.385 -33.149  0.00  0.00           C
ATOM   2038  HD2 PHE X 145       5.761 -18.228 -32.707  0.00  0.00           H
ATOM   2039  C   PHE X 145       5.916 -15.257 -36.628  0.00  0.00           C
ATOM   2040  O   PHE X 145       5.061 -14.487 -37.056  0.00  0.00           O
ATOM   2041  N   ALA X 146       7.199 -14.878 -36.552  0.00  0.00           N
ATOM   2042  H   ALA X 146       7.795 -15.627 -36.229  0.00  0.00           H
ATOM   2043  CA  ALA X 146       7.771 -13.650 -37.120  0.00  0.00           C
ATOM   2044  HA  ALA X 146       6.984 -12.897 -37.123  0.00  0.00           H
ATOM   2045  CB  ALA X 146       9.008 -13.163 -36.328  0.00  0.00           C
ATOM   2046  HB1 ALA X 146       8.704 -12.767 -35.359  0.00  0.00           H
ATOM   2047  HB2 ALA X 146       9.731 -13.951 -36.119  0.00  0.00           H
ATOM   2048  HB3 ALA X 146       9.462 -12.322 -36.854  0.00  0.00           H
ATOM   2049  C   ALA X 146       8.164 -13.812 -38.644  0.00  0.00           C
ATOM   2050  O   ALA X 146       8.289 -12.804 -39.345  0.00  0.00           O
ATOM   2051  N   ASN X 147       8.510 -15.023 -39.193  0.00  0.00           N
ATOM   2052  H   ASN X 147       8.813 -15.770 -38.584  0.00  0.00           H
ATOM   2053  CA  ASN X 147       8.782 -15.233 -40.640  0.00  0.00           C
ATOM   2054  HA  ASN X 147       9.084 -14.387 -41.257  0.00  0.00           H
ATOM   2055  CB  ASN X 147       9.861 -16.306 -40.766  0.00  0.00           C
ATOM   2056  HB2 ASN X 147       9.516 -17.238 -40.319  0.00  0.00           H
ATOM   2057  HB3 ASN X 147      10.106 -16.570 -41.795  0.00  0.00           H
ATOM   2058  CG  ASN X 147      11.231 -15.960 -40.234  0.00  0.00           C
ATOM   2059  OD1 ASN X 147      11.669 -14.876 -40.150  0.00  0.00           O
ATOM   2060  ND2 ASN X 147      11.872 -16.883 -39.615  0.00  0.00           N
ATOM   2061 HD21 ASN X 147      12.773 -16.565 -39.287  0.00  0.00           H
ATOM   2062 HD22 ASN X 147      11.561 -17.837 -39.732  0.00  0.00           H
ATOM   2063  C   ASN X 147       7.568 -15.725 -41.371  0.00  0.00           C
ATOM   2064  O   ASN X 147       7.436 -15.444 -42.586  0.00  0.00           O
ATOM   2065  N   ASN X 148       6.547 -16.336 -40.735  0.00  0.00           N
ATOM   2066  H   ASN X 148       6.707 -16.531 -39.757  0.00  0.00           H
ATOM   2067  CA  ASN X 148       5.327 -16.816 -41.427  0.00  0.00           C
ATOM   2068  HA  ASN X 148       5.443 -16.817 -42.511  0.00  0.00           H
ATOM   2069  CB  ASN X 148       5.167 -18.318 -41.177  0.00  0.00           C
ATOM   2070  HB2 ASN X 148       5.114 -18.547 -40.113  0.00  0.00           H
ATOM   2071  HB3 ASN X 148       4.311 -18.595 -41.792  0.00  0.00           H
ATOM   2072  CG  ASN X 148       6.387 -19.112 -41.637  0.00  0.00           C
ATOM   2073  OD1 ASN X 148       6.762 -19.282 -42.803  0.00  0.00           O
ATOM   2074  ND2 ASN X 148       7.123 -19.558 -40.650  0.00  0.00           N
ATOM   2075 HD21 ASN X 148       7.907 -20.139 -40.911  0.00  0.00           H
ATOM   2076 HD22 ASN X 148       6.769 -19.443 -39.712  0.00  0.00           H
ATOM   2077  C   ASN X 148       4.071 -16.030 -41.030  0.00  0.00           C
ATOM   2078  O   ASN X 148       3.779 -15.730 -39.902  0.00  0.00           O
ATOM   2079  N   HIE X 149       3.210 -15.817 -42.071  0.00  0.00           N
ATOM   2080  H   HIE X 149       3.471 -16.209 -42.965  0.00  0.00           H
ATOM   2081  CA  HIE X 149       2.064 -14.873 -42.140  0.00  0.00           C
ATOM   2082  HA  HIE X 149       1.680 -14.863 -41.120  0.00  0.00           H
ATOM   2083  CB  HIE X 149       2.550 -13.538 -42.543  0.00  0.00           C
ATOM   2084  HB2 HIE X 149       2.998 -13.549 -43.537  0.00  0.00           H
ATOM   2085  HB3 HIE X 149       1.698 -12.860 -42.597  0.00  0.00           H
ATOM   2086  CG  HIE X 149       3.578 -12.971 -41.621  0.00  0.00           C
ATOM   2087  ND1 HIE X 149       3.410 -12.621 -40.252  0.00  0.00           N
ATOM   2088  CE1 HIE X 149       4.696 -12.352 -39.838  0.00  0.00           C
ATOM   2089  HE1 HIE X 149       4.980 -12.071 -38.835  0.00  0.00           H
ATOM   2090  NE2 HIE X 149       5.562 -12.590 -40.812  0.00  0.00           N
ATOM   2091  HE2 HIE X 149       6.570 -12.547 -40.760  0.00  0.00           H
ATOM   2092  CD2 HIE X 149       4.841 -12.944 -41.965  0.00  0.00           C
ATOM   2093  HD2 HIE X 149       5.233 -13.071 -42.964  0.00  0.00           H
ATOM   2094  C   HIE X 149       0.846 -15.308 -43.002  0.00  0.00           C
ATOM   2095  O   HIE X 149       1.037 -15.879 -44.065  0.00  0.00           O
ATOM   2096  N   ASP X 150      -0.318 -14.806 -42.634  0.00  0.00           N
ATOM   2097  H   ASP X 150      -0.342 -14.314 -41.752  0.00  0.00           H
ATOM   2098  CA  ASP X 150      -1.548 -14.821 -43.350  0.00  0.00           C
ATOM   2099  HA  ASP X 150      -1.817 -15.826 -43.675  0.00  0.00           H
ATOM   2100  CB  ASP X 150      -2.759 -14.325 -42.488  0.00  0.00           C
ATOM   2101  HB2 ASP X 150      -3.618 -14.152 -43.137  0.00  0.00           H
ATOM   2102  HB3 ASP X 150      -3.138 -15.125 -41.851  0.00  0.00           H
ATOM   2103  CG  ASP X 150      -2.578 -13.149 -41.537  0.00  0.00           C
ATOM   2104  OD1 ASP X 150      -3.238 -13.251 -40.463  0.00  0.00           O
ATOM   2105  OD2 ASP X 150      -1.890 -12.189 -41.841  0.00  0.00           O
ATOM   2106  C   ASP X 150      -1.534 -14.025 -44.689  0.00  0.00           C
ATOM   2107  O   ASP X 150      -2.443 -14.129 -45.492  0.00  0.00           O
ATOM   2108  N   GLN X 151      -0.587 -13.067 -44.845  0.00  0.00           N
ATOM   2109  H   GLN X 151       0.279 -13.130 -44.330  0.00  0.00           H
ATOM   2110  CA  GLN X 151      -0.539 -12.112 -45.956  0.00  0.00           C
ATOM   2111  HA  GLN X 151      -1.079 -12.557 -46.792  0.00  0.00           H
ATOM   2112  CB  GLN X 151      -1.069 -10.760 -45.581  0.00  0.00           C
ATOM   2113  HB2 GLN X 151      -0.430 -10.234 -44.871  0.00  0.00           H
ATOM   2114  HB3 GLN X 151      -0.986 -10.071 -46.422  0.00  0.00           H
ATOM   2115  CG  GLN X 151      -2.545 -10.721 -45.200  0.00  0.00           C
ATOM   2116  HG2 GLN X 151      -3.158 -11.053 -46.039  0.00  0.00           H
ATOM   2117  HG3 GLN X 151      -2.711 -11.318 -44.303  0.00  0.00           H
ATOM   2118  CD  GLN X 151      -3.076  -9.339 -44.908  0.00  0.00           C
ATOM   2119  OE1 GLN X 151      -2.372  -8.468 -44.384  0.00  0.00           O
ATOM   2120  NE2 GLN X 151      -4.368  -9.091 -45.049  0.00  0.00           N
ATOM   2121 HE21 GLN X 151      -4.670  -8.174 -44.753  0.00  0.00           H
ATOM   2122 HE22 GLN X 151      -5.000  -9.723 -45.520  0.00  0.00           H
ATOM   2123  C   GLN X 151       0.913 -12.032 -46.507  0.00  0.00           C
ATOM   2124  O   GLN X 151       1.899 -12.383 -45.869  0.00  0.00           O
ATOM   2125  N   GLU X 152       0.981 -11.565 -47.778  0.00  0.00           N
ATOM   2126  H   GLU X 152       0.116 -11.192 -48.141  0.00  0.00           H
ATOM   2127  CA  GLU X 152       2.198 -11.719 -48.600  0.00  0.00           C
ATOM   2128  HA  GLU X 152       2.626 -12.697 -48.378  0.00  0.00           H
ATOM   2129  CB  GLU X 152       1.851 -11.851 -50.108  0.00  0.00           C
ATOM   2130  HB2 GLU X 152       2.722 -12.300 -50.584  0.00  0.00           H
ATOM   2131  HB3 GLU X 152       1.056 -12.586 -50.238  0.00  0.00           H
ATOM   2132  CG  GLU X 152       1.555 -10.559 -50.918  0.00  0.00           C
ATOM   2133  HG2 GLU X 152       2.479  -9.984 -50.974  0.00  0.00           H
ATOM   2134  HG3 GLU X 152       1.389 -10.757 -51.977  0.00  0.00           H
ATOM   2135  CD  GLU X 152       0.492  -9.852 -50.198  0.00  0.00           C
ATOM   2136  OE1 GLU X 152       0.641  -8.727 -49.667  0.00  0.00           O
ATOM   2137  OE2 GLU X 152      -0.633 -10.436 -50.128  0.00  0.00           O
ATOM   2138  C   GLU X 152       3.264 -10.641 -48.388  0.00  0.00           C
ATOM   2139  O   GLU X 152       4.408 -10.725 -48.871  0.00  0.00           O
ATOM   2140  N   PHE X 153       2.983  -9.603 -47.579  0.00  0.00           N
ATOM   2141  H   PHE X 153       2.035  -9.496 -47.249  0.00  0.00           H
ATOM   2142  CA  PHE X 153       3.936  -8.599 -47.249  0.00  0.00           C
ATOM   2143  HA  PHE X 153       4.111  -8.007 -48.148  0.00  0.00           H
ATOM   2144  CB  PHE X 153       3.359  -7.609 -46.093  0.00  0.00           C
ATOM   2145  HB2 PHE X 153       3.145  -8.200 -45.203  0.00  0.00           H
ATOM   2146  HB3 PHE X 153       4.195  -6.969 -45.812  0.00  0.00           H
ATOM   2147  CG  PHE X 153       2.200  -6.679 -46.420  0.00  0.00           C
ATOM   2148  CD1 PHE X 153       2.142  -5.832 -47.509  0.00  0.00           C
ATOM   2149  HD1 PHE X 153       2.994  -5.850 -48.173  0.00  0.00           H
ATOM   2150  CE1 PHE X 153       1.111  -4.936 -47.664  0.00  0.00           C
ATOM   2151  HE1 PHE X 153       0.973  -4.402 -48.593  0.00  0.00           H
ATOM   2152  CZ  PHE X 153       0.073  -4.919 -46.749  0.00  0.00           C
ATOM   2153  HZ  PHE X 153      -0.787  -4.332 -47.038  0.00  0.00           H
ATOM   2154  CE2 PHE X 153       0.054  -5.794 -45.687  0.00  0.00           C
ATOM   2155  HE2 PHE X 153      -0.734  -5.857 -44.951  0.00  0.00           H
ATOM   2156  CD2 PHE X 153       1.107  -6.642 -45.473  0.00  0.00           C
ATOM   2157  HD2 PHE X 153       1.066  -7.276 -44.599  0.00  0.00           H
ATOM   2158  C   PHE X 153       5.336  -9.096 -46.790  0.00  0.00           C
ATOM   2159  O   PHE X 153       5.487  -9.998 -45.950  0.00  0.00           O
ATOM   2160  N   ASP X 154       6.367  -8.459 -47.337  0.00  0.00           N
ATOM   2161  H   ASP X 154       6.158  -7.754 -48.029  0.00  0.00           H
ATOM   2162  CA  ASP X 154       7.751  -8.561 -46.932  0.00  0.00           C
ATOM   2163  HA  ASP X 154       8.078  -9.600 -46.922  0.00  0.00           H
ATOM   2164  CB  ASP X 154       8.702  -7.891 -47.869  0.00  0.00           C
ATOM   2165  HB2 ASP X 154       8.482  -6.824 -47.849  0.00  0.00           H
ATOM   2166  HB3 ASP X 154       9.693  -7.894 -47.416  0.00  0.00           H
ATOM   2167  CG  ASP X 154       8.724  -8.305 -49.331  0.00  0.00           C
ATOM   2168  OD1 ASP X 154       8.629  -9.502 -49.659  0.00  0.00           O
ATOM   2169  OD2 ASP X 154       8.861  -7.397 -50.224  0.00  0.00           O
ATOM   2170  C   ASP X 154       8.073  -8.050 -45.491  0.00  0.00           C
ATOM   2171  O   ASP X 154       7.351  -7.194 -44.959  0.00  0.00           O
ATOM   2172  N   PRO X 155       9.185  -8.486 -44.816  0.00  0.00           N
ATOM   2173  CD  PRO X 155      10.116  -9.555 -45.148  0.00  0.00           C
ATOM   2174  HD2 PRO X 155      10.760  -9.189 -45.947  0.00  0.00           H
ATOM   2175  HD3 PRO X 155       9.741 -10.505 -45.526  0.00  0.00           H
ATOM   2176  CG  PRO X 155      10.875  -9.934 -43.920  0.00  0.00           C
ATOM   2177  HG2 PRO X 155      11.876 -10.257 -44.203  0.00  0.00           H
ATOM   2178  HG3 PRO X 155      10.415 -10.789 -43.425  0.00  0.00           H
ATOM   2179  CB  PRO X 155      10.796  -8.669 -43.077  0.00  0.00           C
ATOM   2180  HB2 PRO X 155      11.684  -8.089 -43.326  0.00  0.00           H
ATOM   2181  HB3 PRO X 155      10.737  -8.937 -42.022  0.00  0.00           H
ATOM   2182  CA  PRO X 155       9.490  -7.856 -43.485  0.00  0.00           C
ATOM   2183  HA  PRO X 155       8.718  -8.192 -42.792  0.00  0.00           H
ATOM   2184  C   PRO X 155       9.643  -6.329 -43.486  0.00  0.00           C
ATOM   2185  O   PRO X 155       9.850  -5.732 -44.551  0.00  0.00           O
ATOM   2186  N   PRO X 156       9.679  -5.653 -42.336  0.00  0.00           N
ATOM   2187  CD  PRO X 156       9.488  -6.224 -41.009  0.00  0.00           C
ATOM   2188  HD2 PRO X 156      10.448  -6.650 -40.714  0.00  0.00           H
ATOM   2189  HD3 PRO X 156       8.754  -7.030 -40.988  0.00  0.00           H
ATOM   2190  CG  PRO X 156       9.056  -5.109 -40.155  0.00  0.00           C
ATOM   2191  HG2 PRO X 156       9.297  -5.333 -39.116  0.00  0.00           H
ATOM   2192  HG3 PRO X 156       7.993  -4.984 -40.360  0.00  0.00           H
ATOM   2193  CB  PRO X 156       9.808  -3.906 -40.765  0.00  0.00           C
ATOM   2194  HB2 PRO X 156      10.839  -3.939 -40.413  0.00  0.00           H
ATOM   2195  HB3 PRO X 156       9.318  -2.955 -40.557  0.00  0.00           H
ATOM   2196  CA  PRO X 156       9.763  -4.210 -42.219  0.00  0.00           C
ATOM   2197  HA  PRO X 156       8.825  -3.857 -42.648  0.00  0.00           H
ATOM   2198  C   PRO X 156      10.943  -3.572 -42.988  0.00  0.00           C
ATOM   2199  O   PRO X 156      12.102  -4.035 -42.936  0.00  0.00           O
ATOM   2200  N   LYS X 157      10.642  -2.382 -43.464  0.00  0.00           N
ATOM   2201  H   LYS X 157       9.680  -2.122 -43.301  0.00  0.00           H
ATOM   2202  CA  LYS X 157      11.524  -1.350 -44.041  0.00  0.00           C
ATOM   2203  HA  LYS X 157      12.377  -1.797 -44.552  0.00  0.00           H
ATOM   2204  CB  LYS X 157      10.753  -0.595 -45.030  0.00  0.00           C
ATOM   2205  HB2 LYS X 157      10.595  -1.231 -45.902  0.00  0.00           H
ATOM   2206  HB3 LYS X 157       9.835  -0.209 -44.587  0.00  0.00           H
ATOM   2207  CG  LYS X 157      11.575   0.619 -45.618  0.00  0.00           C
ATOM   2208  HG2 LYS X 157      11.832   1.388 -44.889  0.00  0.00           H
ATOM   2209  HG3 LYS X 157      12.487   0.291 -46.117  0.00  0.00           H
ATOM   2210  CD  LYS X 157      10.936   1.389 -46.747  0.00  0.00           C
ATOM   2211  HD2 LYS X 157      10.948   0.690 -47.584  0.00  0.00           H
ATOM   2212  HD3 LYS X 157       9.966   1.689 -46.350  0.00  0.00           H
ATOM   2213  CE  LYS X 157      11.792   2.592 -47.181  0.00  0.00           C
ATOM   2214  HE2 LYS X 157      12.477   2.956 -46.415  0.00  0.00           H
ATOM   2215  HE3 LYS X 157      12.433   2.140 -47.938  0.00  0.00           H
ATOM   2216  NZ  LYS X 157      11.062   3.739 -47.731  0.00  0.00           N
ATOM   2217  HZ1 LYS X 157      10.507   4.154 -46.997  0.00  0.00           H
ATOM   2218  HZ2 LYS X 157      11.732   4.442 -48.011  0.00  0.00           H
ATOM   2219  HZ3 LYS X 157      10.583   3.573 -48.605  0.00  0.00           H
ATOM   2220  C   LYS X 157      12.139  -0.497 -42.875  0.00  0.00           C
ATOM   2221  O   LYS X 157      11.386  -0.050 -41.933  0.00  0.00           O
ATOM   2222  N   VAL X 158      13.450  -0.146 -43.008  0.00  0.00           N
ATOM   2223  H   VAL X 158      13.994  -0.599 -43.729  0.00  0.00           H
ATOM   2224  CA  VAL X 158      14.224   0.631 -42.040  0.00  0.00           C
ATOM   2225  HA  VAL X 158      13.505   1.201 -41.451  0.00  0.00           H
ATOM   2226  CB  VAL X 158      14.816  -0.321 -40.957  0.00  0.00           C
ATOM   2227  HB  VAL X 158      13.986  -0.958 -40.651  0.00  0.00           H
ATOM   2228  CG1 VAL X 158      15.992  -1.304 -41.414  0.00  0.00           C
ATOM   2229 HG11 VAL X 158      15.736  -1.580 -42.437  0.00  0.00           H
ATOM   2230 HG12 VAL X 158      16.878  -0.681 -41.533  0.00  0.00           H
ATOM   2231 HG13 VAL X 158      16.209  -2.169 -40.787  0.00  0.00           H
ATOM   2232  CG2 VAL X 158      15.138   0.431 -39.615  0.00  0.00           C
ATOM   2233 HG21 VAL X 158      14.213   0.793 -39.167  0.00  0.00           H
ATOM   2234 HG22 VAL X 158      15.686  -0.249 -38.964  0.00  0.00           H
ATOM   2235 HG23 VAL X 158      15.736   1.334 -39.742  0.00  0.00           H
ATOM   2236  C   VAL X 158      15.312   1.457 -42.650  0.00  0.00           C
ATOM   2237  O   VAL X 158      15.965   1.041 -43.609  0.00  0.00           O
ATOM   2238  N   TYR X 159      15.481   2.689 -42.168  0.00  0.00           N
ATOM   2239  H   TYR X 159      14.823   3.017 -41.475  0.00  0.00           H
ATOM   2240  CA  TYR X 159      16.664   3.597 -42.346  0.00  0.00           C
ATOM   2241  HA  TYR X 159      16.769   3.627 -43.430  0.00  0.00           H
ATOM   2242  CB  TYR X 159      16.426   5.054 -41.844  0.00  0.00           C
ATOM   2243  HB2 TYR X 159      16.412   5.043 -40.754  0.00  0.00           H
ATOM   2244  HB3 TYR X 159      17.269   5.657 -42.179  0.00  0.00           H
ATOM   2245  CG  TYR X 159      15.108   5.618 -42.359  0.00  0.00           C
ATOM   2246  CD1 TYR X 159      15.131   6.312 -43.622  0.00  0.00           C
ATOM   2247  HD1 TYR X 159      16.038   6.345 -44.207  0.00  0.00           H
ATOM   2248  CE1 TYR X 159      13.992   6.877 -44.124  0.00  0.00           C
ATOM   2249  HE1 TYR X 159      13.970   7.402 -45.067  0.00  0.00           H
ATOM   2250  CZ  TYR X 159      12.779   6.762 -43.342  0.00  0.00           C
ATOM   2251  OH  TYR X 159      11.599   7.177 -43.832  0.00  0.00           O
ATOM   2252  HH  TYR X 159      11.746   7.989 -44.322  0.00  0.00           H
ATOM   2253  CE2 TYR X 159      12.766   6.048 -42.115  0.00  0.00           C
ATOM   2254  HE2 TYR X 159      11.938   6.074 -41.422  0.00  0.00           H
ATOM   2255  CD2 TYR X 159      13.978   5.599 -41.607  0.00  0.00           C
ATOM   2256  HD2 TYR X 159      14.099   5.275 -40.584  0.00  0.00           H
ATOM   2257  C   TYR X 159      18.034   3.019 -41.883  0.00  0.00           C
ATOM   2258  O   TYR X 159      18.103   2.265 -40.970  0.00  0.00           O
ATOM   2259  N   PRO X 160      19.158   3.374 -42.521  0.00  0.00           N
ATOM   2260  CD  PRO X 160      19.285   4.182 -43.737  0.00  0.00           C
ATOM   2261  HD2 PRO X 160      18.661   5.075 -43.687  0.00  0.00           H
ATOM   2262  HD3 PRO X 160      18.994   3.481 -44.519  0.00  0.00           H
ATOM   2263  CG  PRO X 160      20.801   4.552 -43.856  0.00  0.00           C
ATOM   2264  HG2 PRO X 160      20.972   5.563 -43.487  0.00  0.00           H
ATOM   2265  HG3 PRO X 160      21.042   4.531 -44.918  0.00  0.00           H
ATOM   2266  CB  PRO X 160      21.530   3.521 -42.984  0.00  0.00           C
ATOM   2267  HB2 PRO X 160      22.363   3.984 -42.454  0.00  0.00           H
ATOM   2268  HB3 PRO X 160      21.887   2.626 -43.494  0.00  0.00           H
ATOM   2269  CA  PRO X 160      20.461   3.117 -41.975  0.00  0.00           C
ATOM   2270  HA  PRO X 160      20.637   2.051 -41.827  0.00  0.00           H
ATOM   2271  C   PRO X 160      20.698   3.922 -40.632  0.00  0.00           C
ATOM   2272  O   PRO X 160      19.915   4.837 -40.321  0.00  0.00           O
ATOM   2273  N   PRO X 161      21.574   3.511 -39.714  0.00  0.00           N
ATOM   2274  CD  PRO X 161      22.461   2.431 -39.838  0.00  0.00           C
ATOM   2275  HD2 PRO X 161      23.302   2.631 -40.501  0.00  0.00           H
ATOM   2276  HD3 PRO X 161      21.849   1.599 -40.187  0.00  0.00           H
ATOM   2277  CG  PRO X 161      22.905   2.183 -38.402  0.00  0.00           C
ATOM   2278  HG2 PRO X 161      23.872   1.691 -38.507  0.00  0.00           H
ATOM   2279  HG3 PRO X 161      22.189   1.588 -37.835  0.00  0.00           H
ATOM   2280  CB  PRO X 161      23.127   3.611 -37.930  0.00  0.00           C
ATOM   2281  HB2 PRO X 161      24.014   3.961 -38.458  0.00  0.00           H
ATOM   2282  HB3 PRO X 161      23.164   3.737 -36.848  0.00  0.00           H
ATOM   2283  CA  PRO X 161      21.943   4.298 -38.473  0.00  0.00           C
ATOM   2284  HA  PRO X 161      21.160   4.211 -37.720  0.00  0.00           H
ATOM   2285  C   PRO X 161      22.305   5.787 -38.678  0.00  0.00           C
ATOM   2286  O   PRO X 161      22.636   6.180 -39.835  0.00  0.00           O
ATOM   2287  N   VAL X 162      22.472   6.527 -37.602  0.00  0.00           N
ATOM   2288  H   VAL X 162      22.455   6.096 -36.688  0.00  0.00           H
ATOM   2289  CA  VAL X 162      22.991   7.884 -37.709  0.00  0.00           C
ATOM   2290  HA  VAL X 162      23.117   8.162 -38.756  0.00  0.00           H
ATOM   2291  CB  VAL X 162      22.040   8.977 -37.062  0.00  0.00           C
ATOM   2292  HB  VAL X 162      22.054   8.785 -35.990  0.00  0.00           H
ATOM   2293  CG1 VAL X 162      22.514  10.431 -37.374  0.00  0.00           C
ATOM   2294 HG11 VAL X 162      22.343  10.528 -38.446  0.00  0.00           H
ATOM   2295 HG12 VAL X 162      21.965  11.022 -36.640  0.00  0.00           H
ATOM   2296 HG13 VAL X 162      23.588  10.504 -37.205  0.00  0.00           H
ATOM   2297  CG2 VAL X 162      20.655   8.870 -37.608  0.00  0.00           C
ATOM   2298 HG21 VAL X 162      20.708   8.690 -38.682  0.00  0.00           H
ATOM   2299 HG22 VAL X 162      20.072   8.017 -37.262  0.00  0.00           H
ATOM   2300 HG23 VAL X 162      20.107   9.810 -37.671  0.00  0.00           H
ATOM   2301  C   VAL X 162      24.385   7.931 -37.065  0.00  0.00           C
ATOM   2302  O   VAL X 162      24.354   7.491 -35.905  0.00  0.00           O
ATOM   2303  N   PRO X 163      25.578   8.308 -37.683  0.00  0.00           N
ATOM   2304  CD  PRO X 163      25.768   8.659 -39.065  0.00  0.00           C
ATOM   2305  HD2 PRO X 163      25.086   9.405 -39.473  0.00  0.00           H
ATOM   2306  HD3 PRO X 163      25.748   7.730 -39.635  0.00  0.00           H
ATOM   2307  CG  PRO X 163      27.170   9.185 -39.148  0.00  0.00           C
ATOM   2308  HG2 PRO X 163      27.132  10.251 -38.921  0.00  0.00           H
ATOM   2309  HG3 PRO X 163      27.645   8.996 -40.110  0.00  0.00           H
ATOM   2310  CB  PRO X 163      28.012   8.430 -38.136  0.00  0.00           C
ATOM   2311  HB2 PRO X 163      28.800   9.119 -37.831  0.00  0.00           H
ATOM   2312  HB3 PRO X 163      28.318   7.469 -38.550  0.00  0.00           H
ATOM   2313  CA  PRO X 163      26.894   8.089 -37.064  0.00  0.00           C
ATOM   2314  HA  PRO X 163      27.028   7.031 -36.842  0.00  0.00           H
ATOM   2315  C   PRO X 163      27.013   9.072 -35.831  0.00  0.00           C
ATOM   2316  O   PRO X 163      26.399  10.100 -35.689  0.00  0.00           O
ATOM   2317  N   ALA X 164      27.915   8.727 -34.903  0.00  0.00           N
ATOM   2318  H   ALA X 164      28.507   7.923 -35.058  0.00  0.00           H
ATOM   2319  CA  ALA X 164      27.991   9.274 -33.492  0.00  0.00           C
ATOM   2320  HA  ALA X 164      27.094   8.852 -33.040  0.00  0.00           H
ATOM   2321  CB  ALA X 164      29.287   8.732 -32.764  0.00  0.00           C
ATOM   2322  HB1 ALA X 164      29.397   9.039 -31.723  0.00  0.00           H
ATOM   2323  HB2 ALA X 164      29.330   7.647 -32.862  0.00  0.00           H
ATOM   2324  HB3 ALA X 164      30.131   9.145 -33.316  0.00  0.00           H
ATOM   2325  C   ALA X 164      27.926  10.832 -33.455  0.00  0.00           C
ATOM   2326  O   ALA X 164      26.943  11.339 -32.828  0.00  0.00           O
ATOM   2327  N   GLU X 165      28.778  11.616 -34.119  0.00  0.00           N
ATOM   2328  H   GLU X 165      29.540  11.123 -34.561  0.00  0.00           H
ATOM   2329  CA  GLU X 165      28.739  13.084 -34.128  0.00  0.00           C
ATOM   2330  HA  GLU X 165      28.684  13.463 -33.108  0.00  0.00           H
ATOM   2331  CB  GLU X 165      30.030  13.545 -34.763  0.00  0.00           C
ATOM   2332  HB2 GLU X 165      30.073  14.611 -34.540  0.00  0.00           H
ATOM   2333  HB3 GLU X 165      30.892  13.156 -34.221  0.00  0.00           H
ATOM   2334  CG  GLU X 165      30.217  13.431 -36.294  0.00  0.00           C
ATOM   2335  HG2 GLU X 165      29.347  13.843 -36.806  0.00  0.00           H
ATOM   2336  HG3 GLU X 165      31.084  13.887 -36.773  0.00  0.00           H
ATOM   2337  CD  GLU X 165      30.125  11.953 -36.793  0.00  0.00           C
ATOM   2338  OE1 GLU X 165      29.551  11.686 -37.872  0.00  0.00           O
ATOM   2339  OE2 GLU X 165      30.626  11.035 -36.085  0.00  0.00           O
ATOM   2340  C   GLU X 165      27.580  13.807 -34.774  0.00  0.00           C
ATOM   2341  O   GLU X 165      27.311  14.963 -34.541  0.00  0.00           O
ATOM   2342  N   LYS X 166      26.830  13.091 -35.647  0.00  0.00           N
ATOM   2343  H   LYS X 166      27.126  12.129 -35.722  0.00  0.00           H
ATOM   2344  CA  LYS X 166      25.570  13.570 -36.370  0.00  0.00           C
ATOM   2345  HA  LYS X 166      25.500  14.651 -36.493  0.00  0.00           H
ATOM   2346  CB  LYS X 166      25.540  12.977 -37.809  0.00  0.00           C
ATOM   2347  HB2 LYS X 166      25.578  11.890 -37.733  0.00  0.00           H
ATOM   2348  HB3 LYS X 166      24.650  13.372 -38.300  0.00  0.00           H
ATOM   2349  CG  LYS X 166      26.685  13.502 -38.719  0.00  0.00           C
ATOM   2350  HG2 LYS X 166      26.589  14.586 -38.655  0.00  0.00           H
ATOM   2351  HG3 LYS X 166      27.676  13.196 -38.382  0.00  0.00           H
ATOM   2352  CD  LYS X 166      26.427  13.103 -40.142  0.00  0.00           C
ATOM   2353  HD2 LYS X 166      26.074  12.072 -40.170  0.00  0.00           H
ATOM   2354  HD3 LYS X 166      25.742  13.810 -40.609  0.00  0.00           H
ATOM   2355  CE  LYS X 166      27.733  13.119 -41.035  0.00  0.00           C
ATOM   2356  HE2 LYS X 166      27.398  12.883 -42.045  0.00  0.00           H
ATOM   2357  HE3 LYS X 166      28.081  14.138 -40.869  0.00  0.00           H
ATOM   2358  NZ  LYS X 166      28.826  12.232 -40.668  0.00  0.00           N
ATOM   2359  HZ1 LYS X 166      28.921  11.403 -41.236  0.00  0.00           H
ATOM   2360  HZ2 LYS X 166      29.693  12.737 -40.783  0.00  0.00           H
ATOM   2361  HZ3 LYS X 166      28.804  12.097 -39.667  0.00  0.00           H
ATOM   2362  C   LYS X 166      24.288  13.247 -35.608  0.00  0.00           C
ATOM   2363  O   LYS X 166      23.229  13.690 -36.050  0.00  0.00           O
ATOM   2364  N   ARG X 167      24.416  12.457 -34.558  0.00  0.00           N
ATOM   2365  H   ARG X 167      25.330  12.068 -34.374  0.00  0.00           H
ATOM   2366  CA  ARG X 167      23.192  12.071 -33.765  0.00  0.00           C
ATOM   2367  HA  ARG X 167      22.349  11.721 -34.360  0.00  0.00           H
ATOM   2368  CB  ARG X 167      23.419  10.906 -32.814  0.00  0.00           C
ATOM   2369  HB2 ARG X 167      24.357  11.068 -32.282  0.00  0.00           H
ATOM   2370  HB3 ARG X 167      22.572  10.834 -32.132  0.00  0.00           H
ATOM   2371  CG  ARG X 167      23.444   9.482 -33.465  0.00  0.00           C
ATOM   2372  HG2 ARG X 167      22.400   9.186 -33.568  0.00  0.00           H
ATOM   2373  HG3 ARG X 167      24.024   9.497 -34.388  0.00  0.00           H
ATOM   2374  CD  ARG X 167      24.066   8.397 -32.547  0.00  0.00           C
ATOM   2375  HD2 ARG X 167      25.008   8.762 -32.138  0.00  0.00           H
ATOM   2376  HD3 ARG X 167      23.359   8.082 -31.779  0.00  0.00           H
ATOM   2377  NE  ARG X 167      24.493   7.188 -33.272  0.00  0.00           N
ATOM   2378  HE  ARG X 167      24.185   7.180 -34.233  0.00  0.00           H
ATOM   2379  CZ  ARG X 167      25.149   6.134 -32.904  0.00  0.00           C
ATOM   2380  NH1 ARG X 167      25.828   6.084 -31.840  0.00  0.00           N
ATOM   2381 HH11 ARG X 167      25.891   6.855 -31.191  0.00  0.00           H
ATOM   2382 HH12 ARG X 167      26.299   5.233 -31.567  0.00  0.00           H
ATOM   2383  NH2 ARG X 167      24.987   5.053 -33.650  0.00  0.00           N
ATOM   2384 HH21 ARG X 167      24.316   5.113 -34.403  0.00  0.00           H
ATOM   2385 HH22 ARG X 167      25.426   4.230 -33.266  0.00  0.00           H
ATOM   2386  C   ARG X 167      22.524  13.241 -33.090  0.00  0.00           C
ATOM   2387  O   ARG X 167      23.222  14.064 -32.554  0.00  0.00           O
ATOM   2388  N   LYS X 168      21.164  13.302 -33.072  0.00  0.00           N
ATOM   2389  H   LYS X 168      20.584  12.525 -33.356  0.00  0.00           H
ATOM   2390  CA  LYS X 168      20.428  14.462 -32.366  0.00  0.00           C
ATOM   2391  HA  LYS X 168      21.177  15.153 -31.980  0.00  0.00           H
ATOM   2392  CB  LYS X 168      19.620  15.169 -33.422  0.00  0.00           C
ATOM   2393  HB2 LYS X 168      18.968  14.435 -33.896  0.00  0.00           H
ATOM   2394  HB3 LYS X 168      19.014  15.916 -32.910  0.00  0.00           H
ATOM   2395  CG  LYS X 168      20.456  15.791 -34.565  0.00  0.00           C
ATOM   2396  HG2 LYS X 168      21.176  16.427 -34.049  0.00  0.00           H
ATOM   2397  HG3 LYS X 168      21.032  15.088 -35.167  0.00  0.00           H
ATOM   2398  CD  LYS X 168      19.655  16.726 -35.521  0.00  0.00           C
ATOM   2399  HD2 LYS X 168      19.011  17.313 -34.867  0.00  0.00           H
ATOM   2400  HD3 LYS X 168      20.366  17.369 -36.040  0.00  0.00           H
ATOM   2401  CE  LYS X 168      18.688  16.027 -36.482  0.00  0.00           C
ATOM   2402  HE2 LYS X 168      19.317  15.364 -37.076  0.00  0.00           H
ATOM   2403  HE3 LYS X 168      17.995  15.480 -35.844  0.00  0.00           H
ATOM   2404  NZ  LYS X 168      17.827  16.935 -37.202  0.00  0.00           N
ATOM   2405  HZ1 LYS X 168      17.350  17.534 -36.543  0.00  0.00           H
ATOM   2406  HZ2 LYS X 168      18.406  17.482 -37.823  0.00  0.00           H
ATOM   2407  HZ3 LYS X 168      17.093  16.405 -37.651  0.00  0.00           H
ATOM   2408  C   LYS X 168      19.414  13.927 -31.263  0.00  0.00           C
ATOM   2409  O   LYS X 168      18.996  12.723 -31.328  0.00  0.00           O
ATOM   2410  N   PRO X 169      18.982  14.777 -30.274  0.00  0.00           N
ATOM   2411  CD  PRO X 169      19.521  16.133 -30.033  0.00  0.00           C
ATOM   2412  HD2 PRO X 169      18.978  16.756 -30.744  0.00  0.00           H
ATOM   2413  HD3 PRO X 169      20.607  16.180 -30.113  0.00  0.00           H
ATOM   2414  CG  PRO X 169      19.101  16.419 -28.548  0.00  0.00           C
ATOM   2415  HG2 PRO X 169      18.968  17.492 -28.415  0.00  0.00           H
ATOM   2416  HG3 PRO X 169      19.880  15.988 -27.919  0.00  0.00           H
ATOM   2417  CB  PRO X 169      17.844  15.606 -28.400  0.00  0.00           C
ATOM   2418  HB2 PRO X 169      16.937  16.158 -28.650  0.00  0.00           H
ATOM   2419  HB3 PRO X 169      17.627  15.206 -27.410  0.00  0.00           H
ATOM   2420  CA  PRO X 169      17.876  14.405 -29.381  0.00  0.00           C
ATOM   2421  HA  PRO X 169      18.188  13.636 -28.673  0.00  0.00           H
ATOM   2422  C   PRO X 169      16.590  14.087 -29.946  0.00  0.00           C
ATOM   2423  O   PRO X 169      16.217  14.670 -30.925  0.00  0.00           O
ATOM   2424  N   ILE X 170      15.781  13.182 -29.323  0.00  0.00           N
ATOM   2425  H   ILE X 170      16.162  12.754 -28.491  0.00  0.00           H
ATOM   2426  CA  ILE X 170      14.664  12.541 -30.002  0.00  0.00           C
ATOM   2427  HA  ILE X 170      14.785  12.617 -31.082  0.00  0.00           H
ATOM   2428  CB  ILE X 170      14.596  11.031 -29.680  0.00  0.00           C
ATOM   2429  HB  ILE X 170      15.596  10.643 -29.875  0.00  0.00           H
ATOM   2430  CG2 ILE X 170      14.247  10.724 -28.197  0.00  0.00           C
ATOM   2431 HG21 ILE X 170      14.365   9.665 -27.966  0.00  0.00           H
ATOM   2432 HG22 ILE X 170      14.856  11.362 -27.556  0.00  0.00           H
ATOM   2433 HG23 ILE X 170      13.197  10.898 -27.966  0.00  0.00           H
ATOM   2434  CG1 ILE X 170      13.489  10.411 -30.534  0.00  0.00           C
ATOM   2435 HG12 ILE X 170      12.499  10.852 -30.413  0.00  0.00           H
ATOM   2436 HG13 ILE X 170      13.837  10.637 -31.542  0.00  0.00           H
ATOM   2437  CD1 ILE X 170      13.320   8.927 -30.572  0.00  0.00           C
ATOM   2438 HD11 ILE X 170      14.293   8.442 -30.494  0.00  0.00           H
ATOM   2439 HD12 ILE X 170      12.607   8.604 -29.813  0.00  0.00           H
ATOM   2440 HD13 ILE X 170      12.948   8.607 -31.545  0.00  0.00           H
ATOM   2441  C   ILE X 170      13.351  13.279 -29.803  0.00  0.00           C
ATOM   2442  O   ILE X 170      13.065  13.737 -28.737  0.00  0.00           O
ATOM   2443  N   ARG X 171      12.557  13.525 -30.892  0.00  0.00           N
ATOM   2444  H   ARG X 171      12.839  13.229 -31.816  0.00  0.00           H
ATOM   2445  CA  ARG X 171      11.222  14.070 -30.736  0.00  0.00           C
ATOM   2446  HA  ARG X 171      11.106  14.560 -29.769  0.00  0.00           H
ATOM   2447  CB  ARG X 171      10.901  15.104 -31.763  0.00  0.00           C
ATOM   2448  HB2 ARG X 171      11.196  14.753 -32.752  0.00  0.00           H
ATOM   2449  HB3 ARG X 171       9.814  15.182 -31.767  0.00  0.00           H
ATOM   2450  CG  ARG X 171      11.418  16.503 -31.641  0.00  0.00           C
ATOM   2451  HG2 ARG X 171      10.693  17.157 -32.126  0.00  0.00           H
ATOM   2452  HG3 ARG X 171      11.368  16.764 -30.584  0.00  0.00           H
ATOM   2453  CD  ARG X 171      12.918  16.621 -32.036  0.00  0.00           C
ATOM   2454  HD2 ARG X 171      13.233  17.664 -31.988  0.00  0.00           H
ATOM   2455  HD3 ARG X 171      13.464  15.974 -31.350  0.00  0.00           H
ATOM   2456  NE  ARG X 171      13.149  16.200 -33.375  0.00  0.00           N
ATOM   2457  HE  ARG X 171      13.164  15.196 -33.484  0.00  0.00           H
ATOM   2458  CZ  ARG X 171      13.395  16.967 -34.410  0.00  0.00           C
ATOM   2459  NH1 ARG X 171      13.500  18.255 -34.418  0.00  0.00           N
ATOM   2460 HH11 ARG X 171      13.465  18.733 -33.530  0.00  0.00           H
ATOM   2461 HH12 ARG X 171      13.784  18.707 -35.275  0.00  0.00           H
ATOM   2462  NH2 ARG X 171      13.496  16.359 -35.589  0.00  0.00           N
ATOM   2463 HH21 ARG X 171      13.344  15.366 -35.485  0.00  0.00           H
ATOM   2464 HH22 ARG X 171      13.599  16.894 -36.439  0.00  0.00           H
ATOM   2465  C   ARG X 171      10.121  12.982 -30.772  0.00  0.00           C
ATOM   2466  O   ARG X 171       9.998  12.306 -31.789  0.00  0.00           O
ATOM   2467  N   VAL X 172       9.227  12.929 -29.718  0.00  0.00           N
ATOM   2468  H   VAL X 172       9.199  13.587 -28.952  0.00  0.00           H
ATOM   2469  CA  VAL X 172       8.237  11.773 -29.604  0.00  0.00           C
ATOM   2470  HA  VAL X 172       8.227  11.136 -30.489  0.00  0.00           H
ATOM   2471  CB  VAL X 172       8.594  10.950 -28.322  0.00  0.00           C
ATOM   2472  HB  VAL X 172       8.555  11.593 -27.443  0.00  0.00           H
ATOM   2473  CG1 VAL X 172       7.652   9.813 -28.082  0.00  0.00           C
ATOM   2474 HG11 VAL X 172       7.907   9.122 -27.278  0.00  0.00           H
ATOM   2475 HG12 VAL X 172       6.659  10.168 -27.805  0.00  0.00           H
ATOM   2476 HG13 VAL X 172       7.547   9.167 -28.953  0.00  0.00           H
ATOM   2477  CG2 VAL X 172      10.037  10.501 -28.422  0.00  0.00           C
ATOM   2478 HG21 VAL X 172      10.228  10.050 -29.396  0.00  0.00           H
ATOM   2479 HG22 VAL X 172      10.707  11.354 -28.324  0.00  0.00           H
ATOM   2480 HG23 VAL X 172      10.223   9.807 -27.603  0.00  0.00           H
ATOM   2481  C   VAL X 172       6.807  12.269 -29.550  0.00  0.00           C
ATOM   2482  O   VAL X 172       6.450  13.190 -28.830  0.00  0.00           O
ATOM   2483  N   LEU X 173       5.886  11.501 -30.212  0.00  0.00           N
ATOM   2484  H   LEU X 173       6.138  10.712 -30.790  0.00  0.00           H
ATOM   2485  CA  LEU X 173       4.455  11.650 -30.207  0.00  0.00           C
ATOM   2486  HA  LEU X 173       4.171  12.431 -29.502  0.00  0.00           H
ATOM   2487  CB  LEU X 173       3.972  11.966 -31.613  0.00  0.00           C
ATOM   2488  HB2 LEU X 173       4.377  12.955 -31.827  0.00  0.00           H
ATOM   2489  HB3 LEU X 173       4.407  11.306 -32.364  0.00  0.00           H
ATOM   2490  CG  LEU X 173       2.511  12.185 -31.815  0.00  0.00           C
ATOM   2491  HG  LEU X 173       1.986  11.284 -31.497  0.00  0.00           H
ATOM   2492  CD1 LEU X 173       2.044  13.444 -30.998  0.00  0.00           C
ATOM   2493 HD11 LEU X 173       1.972  13.128 -29.957  0.00  0.00           H
ATOM   2494 HD12 LEU X 173       2.693  14.319 -31.040  0.00  0.00           H
ATOM   2495 HD13 LEU X 173       1.032  13.690 -31.322  0.00  0.00           H
ATOM   2496  CD2 LEU X 173       2.195  12.446 -33.381  0.00  0.00           C
ATOM   2497 HD21 LEU X 173       2.376  11.522 -33.930  0.00  0.00           H
ATOM   2498 HD22 LEU X 173       1.126  12.578 -33.551  0.00  0.00           H
ATOM   2499 HD23 LEU X 173       2.746  13.271 -33.831  0.00  0.00           H
ATOM   2500  C   LEU X 173       3.812  10.321 -29.738  0.00  0.00           C
ATOM   2501  O   LEU X 173       3.756   9.372 -30.471  0.00  0.00           O
ATOM   2502  N   SER X 174       3.318  10.339 -28.507  0.00  0.00           N
ATOM   2503  H   SER X 174       3.317  11.183 -27.952  0.00  0.00           H
ATOM   2504  CA  SER X 174       2.728   9.176 -27.850  0.00  0.00           C
ATOM   2505  HA  SER X 174       2.991   8.271 -28.397  0.00  0.00           H
ATOM   2506  CB  SER X 174       3.223   9.020 -26.367  0.00  0.00           C
ATOM   2507  HB2 SER X 174       4.312   8.974 -26.370  0.00  0.00           H
ATOM   2508  HB3 SER X 174       3.050   9.908 -25.758  0.00  0.00           H
ATOM   2509  OG  SER X 174       2.758   7.872 -25.811  0.00  0.00           O
ATOM   2510  HG  SER X 174       2.894   7.843 -24.862  0.00  0.00           H
ATOM   2511  C   SER X 174       1.258   9.325 -27.774  0.00  0.00           C
ATOM   2512  O   SER X 174       0.787  10.352 -27.275  0.00  0.00           O
ATOM   2513  N   LEU X 175       0.455   8.363 -28.271  0.00  0.00           N
ATOM   2514  H   LEU X 175       0.917   7.505 -28.534  0.00  0.00           H
ATOM   2515  CA  LEU X 175      -1.019   8.368 -28.338  0.00  0.00           C
ATOM   2516  HA  LEU X 175      -1.483   9.208 -27.820  0.00  0.00           H
ATOM   2517  CB  LEU X 175      -1.375   8.277 -29.867  0.00  0.00           C
ATOM   2518  HB2 LEU X 175      -1.077   7.327 -30.308  0.00  0.00           H
ATOM   2519  HB3 LEU X 175      -2.456   8.189 -29.980  0.00  0.00           H
ATOM   2520  CG  LEU X 175      -0.861   9.324 -30.832  0.00  0.00           C
ATOM   2521  HG  LEU X 175       0.218   9.246 -30.694  0.00  0.00           H
ATOM   2522  CD1 LEU X 175      -1.331   9.078 -32.255  0.00  0.00           C
ATOM   2523 HD11 LEU X 175      -0.992   9.858 -32.938  0.00  0.00           H
ATOM   2524 HD12 LEU X 175      -1.015   8.085 -32.575  0.00  0.00           H
ATOM   2525 HD13 LEU X 175      -2.414   9.124 -32.371  0.00  0.00           H
ATOM   2526  CD2 LEU X 175      -1.421  10.672 -30.379  0.00  0.00           C
ATOM   2527 HD21 LEU X 175      -1.098  10.789 -29.345  0.00  0.00           H
ATOM   2528 HD22 LEU X 175      -0.907  11.450 -30.944  0.00  0.00           H
ATOM   2529 HD23 LEU X 175      -2.498  10.706 -30.545  0.00  0.00           H
ATOM   2530  C   LEU X 175      -1.626   7.088 -27.623  0.00  0.00           C
ATOM   2531  O   LEU X 175      -1.201   5.904 -27.865  0.00  0.00           O
ATOM   2532  N   PHE X 176      -2.684   7.280 -26.843  0.00  0.00           N
ATOM   2533  H   PHE X 176      -2.736   8.256 -26.588  0.00  0.00           H
ATOM   2534  CA  PHE X 176      -3.190   6.268 -25.908  0.00  0.00           C
ATOM   2535  HA  PHE X 176      -4.085   6.668 -25.432  0.00  0.00           H
ATOM   2536  CB  PHE X 176      -3.752   5.056 -26.715  0.00  0.00           C
ATOM   2537  HB2 PHE X 176      -3.014   4.398 -27.175  0.00  0.00           H
ATOM   2538  HB3 PHE X 176      -4.277   4.444 -25.983  0.00  0.00           H
ATOM   2539  CG  PHE X 176      -4.785   5.367 -27.794  0.00  0.00           C
ATOM   2540  CD1 PHE X 176      -6.175   5.614 -27.442  0.00  0.00           C
ATOM   2541  HD1 PHE X 176      -6.532   5.576 -26.423  0.00  0.00           H
ATOM   2542  CE1 PHE X 176      -7.120   6.041 -28.422  0.00  0.00           C
ATOM   2543  HE1 PHE X 176      -8.100   6.294 -28.045  0.00  0.00           H
ATOM   2544  CZ  PHE X 176      -6.671   6.200 -29.775  0.00  0.00           C
ATOM   2545  HZ  PHE X 176      -7.385   6.548 -30.507  0.00  0.00           H
ATOM   2546  CE2 PHE X 176      -5.300   5.881 -30.149  0.00  0.00           C
ATOM   2547  HE2 PHE X 176      -4.967   6.082 -31.156  0.00  0.00           H
ATOM   2548  CD2 PHE X 176      -4.387   5.419 -29.153  0.00  0.00           C
ATOM   2549  HD2 PHE X 176      -3.342   5.188 -29.300  0.00  0.00           H
ATOM   2550  C   PHE X 176      -2.129   5.841 -24.847  0.00  0.00           C
ATOM   2551  O   PHE X 176      -1.858   4.693 -24.723  0.00  0.00           O
ATOM   2552  N   ASP X 177      -1.314   6.744 -24.316  0.00  0.00           N
ATOM   2553  H   ASP X 177      -1.641   7.700 -24.345  0.00  0.00           H
ATOM   2554  CA  ASP X 177      -0.062   6.598 -23.583  0.00  0.00           C
ATOM   2555  HA  ASP X 177       0.722   6.201 -24.228  0.00  0.00           H
ATOM   2556  CB  ASP X 177       0.439   7.955 -23.217  0.00  0.00           C
ATOM   2557  HB2 ASP X 177       0.513   8.553 -24.125  0.00  0.00           H
ATOM   2558  HB3 ASP X 177      -0.326   8.469 -22.635  0.00  0.00           H
ATOM   2559  CG  ASP X 177       1.773   8.011 -22.458  0.00  0.00           C
ATOM   2560  OD1 ASP X 177       1.721   8.334 -21.247  0.00  0.00           O
ATOM   2561  OD2 ASP X 177       2.831   7.732 -23.091  0.00  0.00           O
ATOM   2562  C   ASP X 177      -0.144   5.708 -22.272  0.00  0.00           C
ATOM   2563  O   ASP X 177       0.880   5.024 -22.057  0.00  0.00           O
ATOM   2564  N   GLY X 178      -1.197   5.654 -21.497  0.00  0.00           N
ATOM   2565  H   GLY X 178      -2.038   6.177 -21.695  0.00  0.00           H
ATOM   2566  CA  GLY X 178      -1.170   4.991 -20.233  0.00  0.00           C
ATOM   2567  HA2 GLY X 178      -2.168   4.657 -19.950  0.00  0.00           H
ATOM   2568  HA3 GLY X 178      -0.563   4.087 -20.293  0.00  0.00           H
ATOM   2569  C   GLY X 178      -0.559   5.812 -19.121  0.00  0.00           C
ATOM   2570  O   GLY X 178      -0.970   6.917 -18.830  0.00  0.00           O
ATOM   2571  N   ILE X 179       0.434   5.169 -18.514  0.00  0.00           N
ATOM   2572  H   ILE X 179       0.551   4.201 -18.775  0.00  0.00           H
ATOM   2573  CA  ILE X 179       1.184   5.606 -17.260  0.00  0.00           C
ATOM   2574  HA  ILE X 179       0.682   6.488 -16.863  0.00  0.00           H
ATOM   2575  CB  ILE X 179       1.077   4.483 -16.189  0.00  0.00           C
ATOM   2576  HB  ILE X 179       0.078   4.063 -16.305  0.00  0.00           H
ATOM   2577  CG2 ILE X 179       2.141   3.381 -16.380  0.00  0.00           C
ATOM   2578 HG21 ILE X 179       2.160   3.107 -17.435  0.00  0.00           H
ATOM   2579 HG22 ILE X 179       3.147   3.760 -16.201  0.00  0.00           H
ATOM   2580 HG23 ILE X 179       1.929   2.487 -15.795  0.00  0.00           H
ATOM   2581  CG1 ILE X 179       1.067   5.217 -14.873  0.00  0.00           C
ATOM   2582 HG12 ILE X 179       1.958   5.844 -14.848  0.00  0.00           H
ATOM   2583 HG13 ILE X 179       0.200   5.873 -14.785  0.00  0.00           H
ATOM   2584  CD1 ILE X 179       0.935   4.227 -13.676  0.00  0.00           C
ATOM   2585 HD11 ILE X 179       0.846   4.727 -12.712  0.00  0.00           H
ATOM   2586 HD12 ILE X 179       0.115   3.525 -13.830  0.00  0.00           H
ATOM   2587 HD13 ILE X 179       1.755   3.510 -13.716  0.00  0.00           H
ATOM   2588  C   ILE X 179       2.650   6.118 -17.708  0.00  0.00           C
ATOM   2589  O   ILE X 179       3.615   6.028 -17.002  0.00  0.00           O
ATOM   2590  N   ALA X 180       2.748   6.706 -18.911  0.00  0.00           N
ATOM   2591  H   ALA X 180       1.908   6.947 -19.417  0.00  0.00           H
ATOM   2592  CA  ALA X 180       3.997   7.302 -19.504  0.00  0.00           C
ATOM   2593  HA  ALA X 180       3.907   7.456 -20.579  0.00  0.00           H
ATOM   2594  CB  ALA X 180       4.124   8.699 -18.746  0.00  0.00           C
ATOM   2595  HB1 ALA X 180       5.038   9.125 -19.161  0.00  0.00           H
ATOM   2596  HB2 ALA X 180       3.214   9.277 -18.905  0.00  0.00           H
ATOM   2597  HB3 ALA X 180       4.303   8.462 -17.697  0.00  0.00           H
ATOM   2598  C   ALA X 180       5.168   6.382 -19.315  0.00  0.00           C
ATOM   2599  O   ALA X 180       6.255   6.674 -18.867  0.00  0.00           O
ATOM   2600  N   THR X 181       4.867   5.108 -19.662  0.00  0.00           N
ATOM   2601  H   THR X 181       3.917   4.890 -19.925  0.00  0.00           H
ATOM   2602  CA  THR X 181       5.864   3.992 -19.641  0.00  0.00           C
ATOM   2603  HA  THR X 181       6.330   3.870 -18.663  0.00  0.00           H
ATOM   2604  CB  THR X 181       5.214   2.629 -19.945  0.00  0.00           C
ATOM   2605  HB  THR X 181       4.751   2.632 -20.932  0.00  0.00           H
ATOM   2606  CG2 THR X 181       6.196   1.429 -19.895  0.00  0.00           C
ATOM   2607 HG21 THR X 181       6.981   1.585 -20.636  0.00  0.00           H
ATOM   2608 HG22 THR X 181       6.679   1.288 -18.928  0.00  0.00           H
ATOM   2609 HG23 THR X 181       5.700   0.504 -20.189  0.00  0.00           H
ATOM   2610  OG1 THR X 181       4.218   2.366 -18.941  0.00  0.00           O
ATOM   2611  HG1 THR X 181       3.345   2.430 -19.336  0.00  0.00           H
ATOM   2612  C   THR X 181       6.984   4.211 -20.725  0.00  0.00           C
ATOM   2613  O   THR X 181       8.140   3.859 -20.453  0.00  0.00           O
ATOM   2614  N   GLY X 182       6.605   4.748 -21.877  0.00  0.00           N
ATOM   2615  H   GLY X 182       5.630   4.947 -22.053  0.00  0.00           H
ATOM   2616  CA  GLY X 182       7.588   5.027 -22.970  0.00  0.00           C
ATOM   2617  HA2 GLY X 182       8.081   4.108 -23.288  0.00  0.00           H
ATOM   2618  HA3 GLY X 182       7.017   5.514 -23.760  0.00  0.00           H
ATOM   2619  C   GLY X 182       8.686   6.050 -22.605  0.00  0.00           C
ATOM   2620  O   GLY X 182       9.852   5.744 -22.812  0.00  0.00           O
ATOM   2621  N   LEU X 183       8.376   7.192 -21.948  0.00  0.00           N
ATOM   2622  H   LEU X 183       7.383   7.334 -21.831  0.00  0.00           H
ATOM   2623  CA  LEU X 183       9.351   8.166 -21.481  0.00  0.00           C
ATOM   2624  HA  LEU X 183       9.982   8.449 -22.324  0.00  0.00           H
ATOM   2625  CB  LEU X 183       8.646   9.485 -20.994  0.00  0.00           C
ATOM   2626  HB2 LEU X 183       7.991   9.919 -21.749  0.00  0.00           H
ATOM   2627  HB3 LEU X 183       8.028   9.384 -20.101  0.00  0.00           H
ATOM   2628  CG  LEU X 183       9.724  10.516 -20.601  0.00  0.00           C
ATOM   2629  HG  LEU X 183      10.346  10.204 -19.762  0.00  0.00           H
ATOM   2630  CD1 LEU X 183      10.722  10.906 -21.723  0.00  0.00           C
ATOM   2631 HD11 LEU X 183      10.148  11.308 -22.557  0.00  0.00           H
ATOM   2632 HD12 LEU X 183      11.410  11.690 -21.409  0.00  0.00           H
ATOM   2633 HD13 LEU X 183      11.288  10.063 -22.119  0.00  0.00           H
ATOM   2634  CD2 LEU X 183       8.938  11.777 -20.159  0.00  0.00           C
ATOM   2635 HD21 LEU X 183       8.410  11.634 -19.216  0.00  0.00           H
ATOM   2636 HD22 LEU X 183       9.643  12.549 -19.851  0.00  0.00           H
ATOM   2637 HD23 LEU X 183       8.259  12.117 -20.941  0.00  0.00           H
ATOM   2638  C   LEU X 183      10.222   7.540 -20.395  0.00  0.00           C
ATOM   2639  O   LEU X 183      11.450   7.835 -20.355  0.00  0.00           O
ATOM   2640  N   LEU X 184       9.712   6.639 -19.580  0.00  0.00           N
ATOM   2641  H   LEU X 184       8.760   6.374 -19.790  0.00  0.00           H
ATOM   2642  CA  LEU X 184      10.399   5.964 -18.514  0.00  0.00           C
ATOM   2643  HA  LEU X 184      10.951   6.707 -17.938  0.00  0.00           H
ATOM   2644  CB  LEU X 184       9.381   5.201 -17.634  0.00  0.00           C
ATOM   2645  HB2 LEU X 184       9.233   5.816 -16.746  0.00  0.00           H
ATOM   2646  HB3 LEU X 184       8.407   5.153 -18.121  0.00  0.00           H
ATOM   2647  CG  LEU X 184       9.671   3.704 -17.210  0.00  0.00           C
ATOM   2648  HG  LEU X 184       9.955   3.131 -18.093  0.00  0.00           H
ATOM   2649  CD1 LEU X 184      10.731   3.663 -16.146  0.00  0.00           C
ATOM   2650 HD11 LEU X 184      10.868   2.611 -15.896  0.00  0.00           H
ATOM   2651 HD12 LEU X 184      11.680   4.014 -16.549  0.00  0.00           H
ATOM   2652 HD13 LEU X 184      10.385   4.224 -15.278  0.00  0.00           H
ATOM   2653  CD2 LEU X 184       8.417   3.153 -16.599  0.00  0.00           C
ATOM   2654 HD21 LEU X 184       8.544   2.111 -16.304  0.00  0.00           H
ATOM   2655 HD22 LEU X 184       8.114   3.878 -15.845  0.00  0.00           H
ATOM   2656 HD23 LEU X 184       7.606   3.219 -17.323  0.00  0.00           H
ATOM   2657  C   LEU X 184      11.515   5.094 -19.178  0.00  0.00           C
ATOM   2658  O   LEU X 184      12.634   5.112 -18.759  0.00  0.00           O
ATOM   2659  N   VAL X 185      11.232   4.387 -20.280  0.00  0.00           N
ATOM   2660  H   VAL X 185      10.314   4.489 -20.689  0.00  0.00           H
ATOM   2661  CA  VAL X 185      12.191   3.504 -20.984  0.00  0.00           C
ATOM   2662  HA  VAL X 185      12.615   2.922 -20.165  0.00  0.00           H
ATOM   2663  CB  VAL X 185      11.393   2.454 -21.826  0.00  0.00           C
ATOM   2664  HB  VAL X 185      10.581   2.966 -22.342  0.00  0.00           H
ATOM   2665  CG1 VAL X 185      12.159   1.770 -22.966  0.00  0.00           C
ATOM   2666 HG11 VAL X 185      12.456   2.421 -23.789  0.00  0.00           H
ATOM   2667 HG12 VAL X 185      13.080   1.298 -22.622  0.00  0.00           H
ATOM   2668 HG13 VAL X 185      11.549   0.963 -23.373  0.00  0.00           H
ATOM   2669  CG2 VAL X 185      10.737   1.453 -20.855  0.00  0.00           C
ATOM   2670 HG21 VAL X 185      10.290   0.611 -21.384  0.00  0.00           H
ATOM   2671 HG22 VAL X 185      11.507   1.115 -20.162  0.00  0.00           H
ATOM   2672 HG23 VAL X 185       9.909   1.753 -20.213  0.00  0.00           H
ATOM   2673  C   VAL X 185      13.222   4.332 -21.744  0.00  0.00           C
ATOM   2674  O   VAL X 185      14.347   3.926 -21.877  0.00  0.00           O
ATOM   2675  N   LEU X 186      12.767   5.447 -22.303  0.00  0.00           N
ATOM   2676  H   LEU X 186      11.836   5.771 -22.521  0.00  0.00           H
ATOM   2677  CA  LEU X 186      13.764   6.312 -22.952  0.00  0.00           C
ATOM   2678  HA  LEU X 186      14.313   5.728 -23.691  0.00  0.00           H
ATOM   2679  CB  LEU X 186      13.012   7.480 -23.650  0.00  0.00           C
ATOM   2680  HB2 LEU X 186      12.270   7.931 -22.992  0.00  0.00           H
ATOM   2681  HB3 LEU X 186      13.746   8.269 -23.818  0.00  0.00           H
ATOM   2682  CG  LEU X 186      12.348   7.096 -24.948  0.00  0.00           C
ATOM   2683  HG  LEU X 186      12.166   6.022 -24.938  0.00  0.00           H
ATOM   2684  CD1 LEU X 186      11.078   7.827 -25.284  0.00  0.00           C
ATOM   2685 HD11 LEU X 186      10.684   7.483 -26.240  0.00  0.00           H
ATOM   2686 HD12 LEU X 186      10.378   7.579 -24.486  0.00  0.00           H
ATOM   2687 HD13 LEU X 186      11.210   8.909 -25.241  0.00  0.00           H
ATOM   2688  CD2 LEU X 186      13.387   7.285 -26.068  0.00  0.00           C
ATOM   2689 HD21 LEU X 186      13.832   8.280 -26.052  0.00  0.00           H
ATOM   2690 HD22 LEU X 186      14.196   6.556 -26.128  0.00  0.00           H
ATOM   2691 HD23 LEU X 186      12.898   6.999 -27.000  0.00  0.00           H
ATOM   2692  C   LEU X 186      14.807   6.846 -22.020  0.00  0.00           C
ATOM   2693  O   LEU X 186      16.017   6.892 -22.383  0.00  0.00           O
ATOM   2694  N   LYS X 187      14.334   7.117 -20.793  0.00  0.00           N
ATOM   2695  H   LYS X 187      13.337   7.011 -20.666  0.00  0.00           H
ATOM   2696  CA  LYS X 187      15.265   7.496 -19.740  0.00  0.00           C
ATOM   2697  HA  LYS X 187      15.885   8.306 -20.124  0.00  0.00           H
ATOM   2698  CB  LYS X 187      14.466   8.142 -18.587  0.00  0.00           C
ATOM   2699  HB2 LYS X 187      13.501   7.658 -18.435  0.00  0.00           H
ATOM   2700  HB3 LYS X 187      15.116   8.105 -17.713  0.00  0.00           H
ATOM   2701  CG  LYS X 187      14.154   9.606 -18.877  0.00  0.00           C
ATOM   2702  HG2 LYS X 187      15.021  10.171 -19.219  0.00  0.00           H
ATOM   2703  HG3 LYS X 187      13.486   9.715 -19.732  0.00  0.00           H
ATOM   2704  CD  LYS X 187      13.620  10.350 -17.661  0.00  0.00           C
ATOM   2705  HD2 LYS X 187      14.408  10.445 -16.914  0.00  0.00           H
ATOM   2706  HD3 LYS X 187      13.424  11.403 -17.861  0.00  0.00           H
ATOM   2707  CE  LYS X 187      12.301   9.690 -17.187  0.00  0.00           C
ATOM   2708  HE2 LYS X 187      11.525   9.770 -17.948  0.00  0.00           H
ATOM   2709  HE3 LYS X 187      12.489   8.616 -17.167  0.00  0.00           H
ATOM   2710  NZ  LYS X 187      11.932  10.145 -15.811  0.00  0.00           N
ATOM   2711  HZ1 LYS X 187      11.056   9.763 -15.483  0.00  0.00           H
ATOM   2712  HZ2 LYS X 187      12.697   9.919 -15.192  0.00  0.00           H
ATOM   2713  HZ3 LYS X 187      11.968  11.147 -15.692  0.00  0.00           H
ATOM   2714  C   LYS X 187      16.084   6.384 -19.127  0.00  0.00           C
ATOM   2715  O   LYS X 187      17.298   6.590 -18.742  0.00  0.00           O
ATOM   2716  N   ASP X 188      15.559   5.198 -18.984  0.00  0.00           N
ATOM   2717  H   ASP X 188      14.583   5.025 -19.182  0.00  0.00           H
ATOM   2718  CA  ASP X 188      16.267   4.061 -18.437  0.00  0.00           C
ATOM   2719  HA  ASP X 188      16.769   4.341 -17.511  0.00  0.00           H
ATOM   2720  CB  ASP X 188      15.298   2.974 -18.062  0.00  0.00           C
ATOM   2721  HB2 ASP X 188      14.618   3.457 -17.361  0.00  0.00           H
ATOM   2722  HB3 ASP X 188      14.921   2.640 -19.029  0.00  0.00           H
ATOM   2723  CG  ASP X 188      15.889   1.708 -17.351  0.00  0.00           C
ATOM   2724  OD1 ASP X 188      16.093   0.638 -17.966  0.00  0.00           O
ATOM   2725  OD2 ASP X 188      16.437   1.818 -16.235  0.00  0.00           O
ATOM   2726  C   ASP X 188      17.307   3.628 -19.509  0.00  0.00           C
ATOM   2727  O   ASP X 188      18.420   3.200 -19.107  0.00  0.00           O
ATOM   2728  N   LEU X 189      17.064   3.673 -20.816  0.00  0.00           N
ATOM   2729  H   LEU X 189      16.104   3.908 -21.024  0.00  0.00           H
ATOM   2730  CA  LEU X 189      18.105   3.581 -21.886  0.00  0.00           C
ATOM   2731  HA  LEU X 189      18.686   2.660 -21.823  0.00  0.00           H
ATOM   2732  CB  LEU X 189      17.420   3.535 -23.255  0.00  0.00           C
ATOM   2733  HB2 LEU X 189      16.705   4.357 -23.285  0.00  0.00           H
ATOM   2734  HB3 LEU X 189      18.125   3.489 -24.085  0.00  0.00           H
ATOM   2735  CG  LEU X 189      16.585   2.164 -23.478  0.00  0.00           C
ATOM   2736  HG  LEU X 189      15.877   2.087 -22.654  0.00  0.00           H
ATOM   2737  CD1 LEU X 189      15.841   2.271 -24.790  0.00  0.00           C
ATOM   2738 HD11 LEU X 189      15.007   2.954 -24.632  0.00  0.00           H
ATOM   2739 HD12 LEU X 189      16.457   2.496 -25.661  0.00  0.00           H
ATOM   2740 HD13 LEU X 189      15.534   1.262 -25.066  0.00  0.00           H
ATOM   2741  CD2 LEU X 189      17.502   0.926 -23.567  0.00  0.00           C
ATOM   2742 HD21 LEU X 189      16.985   0.033 -23.918  0.00  0.00           H
ATOM   2743 HD22 LEU X 189      18.424   0.958 -24.149  0.00  0.00           H
ATOM   2744 HD23 LEU X 189      17.801   0.687 -22.547  0.00  0.00           H
ATOM   2745  C   LEU X 189      19.089   4.727 -21.918  0.00  0.00           C
ATOM   2746  O   LEU X 189      19.975   4.780 -22.776  0.00  0.00           O
ATOM   2747  N   GLY X 190      18.926   5.767 -21.104  0.00  0.00           N
ATOM   2748  H   GLY X 190      18.122   5.675 -20.500  0.00  0.00           H
ATOM   2749  CA  GLY X 190      19.816   6.989 -20.991  0.00  0.00           C
ATOM   2750  HA2 GLY X 190      19.517   7.764 -20.285  0.00  0.00           H
ATOM   2751  HA3 GLY X 190      20.856   6.703 -20.834  0.00  0.00           H
ATOM   2752  C   GLY X 190      19.794   7.953 -22.279  0.00  0.00           C
ATOM   2753  O   GLY X 190      20.740   8.718 -22.489  0.00  0.00           O
ATOM   2754  N   ILE X 191      18.777   7.954 -23.108  0.00  0.00           N
ATOM   2755  H   ILE X 191      18.024   7.379 -22.758  0.00  0.00           H
ATOM   2756  CA  ILE X 191      18.578   8.780 -24.294  0.00  0.00           C
ATOM   2757  HA  ILE X 191      19.507   8.911 -24.849  0.00  0.00           H
ATOM   2758  CB  ILE X 191      17.479   8.117 -25.177  0.00  0.00           C
ATOM   2759  HB  ILE X 191      16.568   7.924 -24.610  0.00  0.00           H
ATOM   2760  CG2 ILE X 191      17.080   8.839 -26.463  0.00  0.00           C
ATOM   2761 HG21 ILE X 191      17.925   8.857 -27.152  0.00  0.00           H
ATOM   2762 HG22 ILE X 191      16.223   8.356 -26.932  0.00  0.00           H
ATOM   2763 HG23 ILE X 191      16.831   9.882 -26.266  0.00  0.00           H
ATOM   2764  CG1 ILE X 191      18.059   6.688 -25.608  0.00  0.00           C
ATOM   2765 HG12 ILE X 191      18.787   6.915 -26.386  0.00  0.00           H
ATOM   2766 HG13 ILE X 191      18.577   6.294 -24.734  0.00  0.00           H
ATOM   2767  CD1 ILE X 191      17.071   5.732 -26.146  0.00  0.00           C
ATOM   2768 HD11 ILE X 191      16.431   5.522 -25.289  0.00  0.00           H
ATOM   2769 HD12 ILE X 191      16.444   6.071 -26.971  0.00  0.00           H
ATOM   2770 HD13 ILE X 191      17.488   4.760 -26.408  0.00  0.00           H
ATOM   2771  C   ILE X 191      18.149  10.172 -23.896  0.00  0.00           C
ATOM   2772  O   ILE X 191      17.315  10.290 -22.986  0.00  0.00           O
ATOM   2773  N   GLN X 192      18.648  11.187 -24.534  0.00  0.00           N
ATOM   2774  H   GLN X 192      19.275  11.017 -25.307  0.00  0.00           H
ATOM   2775  CA  GLN X 192      18.086  12.546 -24.390  0.00  0.00           C
ATOM   2776  HA  GLN X 192      17.717  12.841 -23.408  0.00  0.00           H
ATOM   2777  CB  GLN X 192      19.339  13.400 -24.725  0.00  0.00           C
ATOM   2778  HB2 GLN X 192      20.179  13.212 -24.056  0.00  0.00           H
ATOM   2779  HB3 GLN X 192      19.708  13.139 -25.717  0.00  0.00           H
ATOM   2780  CG  GLN X 192      19.147  14.967 -24.751  0.00  0.00           C
ATOM   2781  HG2 GLN X 192      19.775  15.340 -25.559  0.00  0.00           H
ATOM   2782  HG3 GLN X 192      18.105  15.123 -25.030  0.00  0.00           H
ATOM   2783  CD  GLN X 192      19.580  15.665 -23.477  0.00  0.00           C
ATOM   2784  OE1 GLN X 192      20.423  16.531 -23.375  0.00  0.00           O
ATOM   2785  NE2 GLN X 192      18.882  15.401 -22.445  0.00  0.00           N
ATOM   2786 HE21 GLN X 192      19.050  15.817 -21.539  0.00  0.00           H
ATOM   2787 HE22 GLN X 192      18.159  14.701 -22.522  0.00  0.00           H
ATOM   2788  C   GLN X 192      16.818  12.699 -25.172  0.00  0.00           C
ATOM   2789  O   GLN X 192      16.762  12.617 -26.395  0.00  0.00           O
ATOM   2790  N   VAL X 193      15.777  13.118 -24.481  0.00  0.00           N
ATOM   2791  H   VAL X 193      15.787  13.351 -23.498  0.00  0.00           H
ATOM   2792  CA  VAL X 193      14.479  13.442 -25.171  0.00  0.00           C
ATOM   2793  HA  VAL X 193      14.494  13.096 -26.204  0.00  0.00           H
ATOM   2794  CB  VAL X 193      13.299  12.762 -24.444  0.00  0.00           C
ATOM   2795  HB  VAL X 193      13.165  13.166 -23.440  0.00  0.00           H
ATOM   2796  CG1 VAL X 193      11.904  12.908 -25.171  0.00  0.00           C
ATOM   2797 HG11 VAL X 193      11.491  13.911 -25.065  0.00  0.00           H
ATOM   2798 HG12 VAL X 193      12.026  12.665 -26.227  0.00  0.00           H
ATOM   2799 HG13 VAL X 193      11.182  12.269 -24.663  0.00  0.00           H
ATOM   2800  CG2 VAL X 193      13.595  11.233 -24.324  0.00  0.00           C
ATOM   2801 HG21 VAL X 193      12.654  10.781 -24.011  0.00  0.00           H
ATOM   2802 HG22 VAL X 193      13.788  10.870 -25.334  0.00  0.00           H
ATOM   2803 HG23 VAL X 193      14.420  10.953 -23.669  0.00  0.00           H
ATOM   2804  C   VAL X 193      14.297  14.928 -25.340  0.00  0.00           C
ATOM   2805  O   VAL X 193      14.490  15.748 -24.437  0.00  0.00           O
ATOM   2806  N   ASP X 194      13.991  15.318 -26.602  0.00  0.00           N
ATOM   2807  H   ASP X 194      13.898  14.607 -27.313  0.00  0.00           H
ATOM   2808  CA  ASP X 194      13.826  16.767 -26.864  0.00  0.00           C
ATOM   2809  HA  ASP X 194      14.447  17.296 -26.141  0.00  0.00           H
ATOM   2810  CB  ASP X 194      14.013  17.034 -28.355  0.00  0.00           C
ATOM   2811  HB2 ASP X 194      15.068  16.833 -28.545  0.00  0.00           H
ATOM   2812  HB3 ASP X 194      13.392  16.369 -28.955  0.00  0.00           H
ATOM   2813  CG  ASP X 194      13.772  18.569 -28.668  0.00  0.00           C
ATOM   2814  OD1 ASP X 194      14.580  19.325 -28.136  0.00  0.00           O
ATOM   2815  OD2 ASP X 194      12.815  18.966 -29.388  0.00  0.00           O
ATOM   2816  C   ASP X 194      12.375  17.231 -26.511  0.00  0.00           C
ATOM   2817  O   ASP X 194      12.087  18.321 -25.982  0.00  0.00           O
ATOM   2818  N   ARG X 195      11.444  16.262 -26.687  0.00  0.00           N
ATOM   2819  H   ARG X 195      11.689  15.419 -27.186  0.00  0.00           H
ATOM   2820  CA  ARG X 195       9.980  16.404 -26.286  0.00  0.00           C
ATOM   2821  HA  ARG X 195       9.922  16.896 -25.315  0.00  0.00           H
ATOM   2822  CB  ARG X 195       9.338  17.479 -27.137  0.00  0.00           C
ATOM   2823  HB2 ARG X 195       8.412  17.667 -26.595  0.00  0.00           H
ATOM   2824  HB3 ARG X 195      10.019  18.315 -27.295  0.00  0.00           H
ATOM   2825  CG  ARG X 195       8.982  16.972 -28.616  0.00  0.00           C
ATOM   2826  HG2 ARG X 195       9.811  16.397 -29.029  0.00  0.00           H
ATOM   2827  HG3 ARG X 195       8.130  16.296 -28.688  0.00  0.00           H
ATOM   2828  CD  ARG X 195       8.695  18.229 -29.565  0.00  0.00           C
ATOM   2829  HD2 ARG X 195       8.101  18.027 -30.455  0.00  0.00           H
ATOM   2830  HD3 ARG X 195       8.089  18.921 -28.980  0.00  0.00           H
ATOM   2831  NE  ARG X 195       9.896  18.942 -30.019  0.00  0.00           N
ATOM   2832  HE  ARG X 195      10.772  18.822 -29.531  0.00  0.00           H
ATOM   2833  CZ  ARG X 195       9.993  19.705 -31.096  0.00  0.00           C
ATOM   2834  NH1 ARG X 195       8.976  19.985 -31.881  0.00  0.00           N
ATOM   2835 HH11 ARG X 195       8.069  19.594 -31.670  0.00  0.00           H
ATOM   2836 HH12 ARG X 195       9.070  20.717 -32.571  0.00  0.00           H
ATOM   2837  NH2 ARG X 195      11.185  20.225 -31.388  0.00  0.00           N
ATOM   2838 HH21 ARG X 195      12.008  20.015 -30.842  0.00  0.00           H
ATOM   2839 HH22 ARG X 195      11.306  20.835 -32.184  0.00  0.00           H
ATOM   2840  C   ARG X 195       9.137  15.090 -26.301  0.00  0.00           C
ATOM   2841  O   ARG X 195       9.343  14.218 -27.094  0.00  0.00           O
ATOM   2842  N   TYR X 196       8.007  15.186 -25.580  0.00  0.00           N
ATOM   2843  H   TYR X 196       7.893  16.036 -25.046  0.00  0.00           H
ATOM   2844  CA  TYR X 196       7.080  14.072 -25.463  0.00  0.00           C
ATOM   2845  HA  TYR X 196       7.213  13.408 -26.317  0.00  0.00           H
ATOM   2846  CB  TYR X 196       7.472  13.199 -24.231  0.00  0.00           C
ATOM   2847  HB2 TYR X 196       8.561  13.225 -24.217  0.00  0.00           H
ATOM   2848  HB3 TYR X 196       7.154  13.675 -23.303  0.00  0.00           H
ATOM   2849  CG  TYR X 196       6.836  11.842 -24.364  0.00  0.00           C
ATOM   2850  CD1 TYR X 196       5.490  11.609 -23.909  0.00  0.00           C
ATOM   2851  HD1 TYR X 196       4.659  12.250 -23.653  0.00  0.00           H
ATOM   2852  CE1 TYR X 196       5.070  10.228 -23.799  0.00  0.00           C
ATOM   2853  HE1 TYR X 196       4.069  10.020 -23.452  0.00  0.00           H
ATOM   2854  CZ  TYR X 196       5.972   9.181 -23.981  0.00  0.00           C
ATOM   2855  OH  TYR X 196       5.637   7.898 -23.747  0.00  0.00           O
ATOM   2856  HH  TYR X 196       4.724   8.001 -23.469  0.00  0.00           H
ATOM   2857  CE2 TYR X 196       7.258   9.422 -24.465  0.00  0.00           C
ATOM   2858  HE2 TYR X 196       7.854   8.525 -24.556  0.00  0.00           H
ATOM   2859  CD2 TYR X 196       7.699  10.750 -24.647  0.00  0.00           C
ATOM   2860  HD2 TYR X 196       8.693  10.984 -24.999  0.00  0.00           H
ATOM   2861  C   TYR X 196       5.636  14.494 -25.346  0.00  0.00           C
ATOM   2862  O   TYR X 196       5.229  14.819 -24.262  0.00  0.00           O
ATOM   2863  N   ILE X 197       4.891  14.544 -26.435  0.00  0.00           N
ATOM   2864  H   ILE X 197       5.365  14.306 -27.294  0.00  0.00           H
ATOM   2865  CA  ILE X 197       3.455  14.838 -26.460  0.00  0.00           C
ATOM   2866  HA  ILE X 197       3.311  15.575 -25.670  0.00  0.00           H
ATOM   2867  CB  ILE X 197       2.987  15.437 -27.836  0.00  0.00           C
ATOM   2868  HB  ILE X 197       3.457  14.763 -28.553  0.00  0.00           H
ATOM   2869  CG2 ILE X 197       1.477  15.333 -27.934  0.00  0.00           C
ATOM   2870 HG21 ILE X 197       1.009  15.833 -27.086  0.00  0.00           H
ATOM   2871 HG22 ILE X 197       1.090  15.898 -28.782  0.00  0.00           H
ATOM   2872 HG23 ILE X 197       0.990  14.367 -28.068  0.00  0.00           H
ATOM   2873  CG1 ILE X 197       3.543  16.920 -27.847  0.00  0.00           C
ATOM   2874 HG12 ILE X 197       3.142  17.295 -28.789  0.00  0.00           H
ATOM   2875 HG13 ILE X 197       3.108  17.525 -27.052  0.00  0.00           H
ATOM   2876  CD1 ILE X 197       5.011  17.300 -28.019  0.00  0.00           C
ATOM   2877 HD11 ILE X 197       5.493  16.903 -28.912  0.00  0.00           H
ATOM   2878 HD12 ILE X 197       5.196  18.373 -28.063  0.00  0.00           H
ATOM   2879 HD13 ILE X 197       5.612  16.925 -27.192  0.00  0.00           H
ATOM   2880  C   ILE X 197       2.774  13.538 -26.071  0.00  0.00           C
ATOM   2881  O   ILE X 197       3.048  12.515 -26.718  0.00  0.00           O
ATOM   2882  N   ALA X 198       1.833  13.598 -25.124  0.00  0.00           N
ATOM   2883  H   ALA X 198       1.683  14.524 -24.751  0.00  0.00           H
ATOM   2884  CA  ALA X 198       1.013  12.503 -24.585  0.00  0.00           C
ATOM   2885  HA  ALA X 198       1.355  11.600 -25.091  0.00  0.00           H
ATOM   2886  CB  ALA X 198       1.303  12.199 -23.085  0.00  0.00           C
ATOM   2887  HB1 ALA X 198       0.588  11.521 -22.619  0.00  0.00           H
ATOM   2888  HB2 ALA X 198       2.299  11.763 -23.013  0.00  0.00           H
ATOM   2889  HB3 ALA X 198       1.158  13.125 -22.529  0.00  0.00           H
ATOM   2890  C   ALA X 198      -0.511  12.825 -24.738  0.00  0.00           C
ATOM   2891  O   ALA X 198      -1.047  13.707 -24.042  0.00  0.00           O
ATOM   2892  N   SER X 199      -1.174  12.199 -25.712  0.00  0.00           N
ATOM   2893  H   SER X 199      -0.673  11.596 -26.349  0.00  0.00           H
ATOM   2894  CA  SER X 199      -2.623  12.227 -25.932  0.00  0.00           C
ATOM   2895  HA  SER X 199      -3.095  13.165 -25.640  0.00  0.00           H
ATOM   2896  CB  SER X 199      -2.850  12.060 -27.410  0.00  0.00           C
ATOM   2897  HB2 SER X 199      -2.455  12.937 -27.924  0.00  0.00           H
ATOM   2898  HB3 SER X 199      -2.441  11.104 -27.737  0.00  0.00           H
ATOM   2899  OG  SER X 199      -4.245  11.909 -27.552  0.00  0.00           O
ATOM   2900  HG  SER X 199      -4.671  12.678 -27.165  0.00  0.00           H
ATOM   2901  C   SER X 199      -3.184  11.014 -25.145  0.00  0.00           C
ATOM   2902  O   SER X 199      -2.905   9.831 -25.466  0.00  0.00           O
ATOM   2903  N   GLU X 200      -3.858  11.300 -24.015  0.00  0.00           N
ATOM   2904  H   GLU X 200      -4.224  12.241 -24.015  0.00  0.00           H
ATOM   2905  CA  GLU X 200      -4.306  10.422 -22.987  0.00  0.00           C
ATOM   2906  HA  GLU X 200      -4.516   9.437 -23.404  0.00  0.00           H
ATOM   2907  CB  GLU X 200      -3.185  10.208 -21.923  0.00  0.00           C
ATOM   2908  HB2 GLU X 200      -2.352   9.793 -22.491  0.00  0.00           H
ATOM   2909  HB3 GLU X 200      -2.986  11.182 -21.476  0.00  0.00           H
ATOM   2910  CG  GLU X 200      -3.476   9.170 -20.789  0.00  0.00           C
ATOM   2911  HG2 GLU X 200      -2.637   8.920 -20.140  0.00  0.00           H
ATOM   2912  HG3 GLU X 200      -4.164   9.673 -20.110  0.00  0.00           H
ATOM   2913  CD  GLU X 200      -4.192   7.926 -21.245  0.00  0.00           C
ATOM   2914  OE1 GLU X 200      -5.417   7.930 -20.998  0.00  0.00           O
ATOM   2915  OE2 GLU X 200      -3.646   7.078 -21.970  0.00  0.00           O
ATOM   2916  C   GLU X 200      -5.605  11.086 -22.369  0.00  0.00           C
ATOM   2917  O   GLU X 200      -5.776  12.315 -22.422  0.00  0.00           O
ATOM   2918  N   VAL X 201      -6.573  10.358 -21.888  0.00  0.00           N
ATOM   2919  H   VAL X 201      -6.299   9.406 -21.689  0.00  0.00           H
ATOM   2920  CA  VAL X 201      -7.823  10.867 -21.184  0.00  0.00           C
ATOM   2921  HA  VAL X 201      -7.807  11.955 -21.241  0.00  0.00           H
ATOM   2922  CB  VAL X 201      -9.131  10.289 -21.849  0.00  0.00           C
ATOM   2923  HB  VAL X 201     -10.024  10.608 -21.312  0.00  0.00           H
ATOM   2924  CG1 VAL X 201      -9.358  10.826 -23.223  0.00  0.00           C
ATOM   2925 HG11 VAL X 201      -9.234  10.053 -23.982  0.00  0.00           H
ATOM   2926 HG12 VAL X 201     -10.270  11.412 -23.331  0.00  0.00           H
ATOM   2927 HG13 VAL X 201      -8.541  11.467 -23.555  0.00  0.00           H
ATOM   2928  CG2 VAL X 201      -9.099   8.796 -21.730  0.00  0.00           C
ATOM   2929 HG21 VAL X 201      -8.509   8.238 -22.457  0.00  0.00           H
ATOM   2930 HG22 VAL X 201      -8.769   8.423 -20.760  0.00  0.00           H
ATOM   2931 HG23 VAL X 201     -10.133   8.480 -21.871  0.00  0.00           H
ATOM   2932  C   VAL X 201      -7.890  10.440 -19.681  0.00  0.00           C
ATOM   2933  O   VAL X 201      -8.670  11.092 -18.948  0.00  0.00           O
ATOM   2934  N   CYS X 202      -7.149   9.465 -19.147  0.00  0.00           N
ATOM   2935  H   CYS X 202      -6.479   9.024 -19.760  0.00  0.00           H
ATOM   2936  CA  CYS X 202      -7.293   8.842 -17.828  0.00  0.00           C
ATOM   2937  HA  CYS X 202      -8.342   8.808 -17.536  0.00  0.00           H
ATOM   2938  CB  CYS X 202      -6.704   7.428 -17.722  0.00  0.00           C
ATOM   2939  HB2 CYS X 202      -7.197   6.733 -18.402  0.00  0.00           H
ATOM   2940  HB3 CYS X 202      -5.645   7.442 -17.979  0.00  0.00           H
ATOM   2941  SG  CYS X 202      -7.044   6.801 -16.014  0.00  0.00           S
ATOM   2942  HG  CYS X 202      -8.319   6.440 -16.182  0.00  0.00           H
ATOM   2943  C   CYS X 202      -6.565   9.754 -16.825  0.00  0.00           C
ATOM   2944  O   CYS X 202      -5.373   9.633 -16.639  0.00  0.00           O
ATOM   2945  N   GLU X 203      -7.275  10.577 -16.086  0.00  0.00           N
ATOM   2946  H   GLU X 203      -8.275  10.601 -16.224  0.00  0.00           H
ATOM   2947  CA  GLU X 203      -6.733  11.530 -15.089  0.00  0.00           C
ATOM   2948  HA  GLU X 203      -6.108  12.215 -15.662  0.00  0.00           H
ATOM   2949  CB  GLU X 203      -7.973  12.291 -14.609  0.00  0.00           C
ATOM   2950  HB2 GLU X 203      -8.718  11.643 -14.146  0.00  0.00           H
ATOM   2951  HB3 GLU X 203      -7.735  12.962 -13.784  0.00  0.00           H
ATOM   2952  CG  GLU X 203      -8.683  13.235 -15.629  0.00  0.00           C
ATOM   2953  HG2 GLU X 203      -8.838  12.666 -16.545  0.00  0.00           H
ATOM   2954  HG3 GLU X 203      -9.698  13.475 -15.310  0.00  0.00           H
ATOM   2955  CD  GLU X 203      -7.874  14.449 -15.960  0.00  0.00           C
ATOM   2956  OE1 GLU X 203      -7.318  15.103 -15.021  0.00  0.00           O
ATOM   2957  OE2 GLU X 203      -7.744  14.773 -17.221  0.00  0.00           O
ATOM   2958  C   GLU X 203      -5.942  10.842 -13.958  0.00  0.00           C
ATOM   2959  O   GLU X 203      -5.120  11.494 -13.282  0.00  0.00           O
ATOM   2960  N   ASP X 204      -6.172   9.562 -13.581  0.00  0.00           N
ATOM   2961  H   ASP X 204      -6.798   8.981 -14.121  0.00  0.00           H
ATOM   2962  CA  ASP X 204      -5.258   8.861 -12.570  0.00  0.00           C
ATOM   2963  HA  ASP X 204      -4.945   9.499 -11.744  0.00  0.00           H
ATOM   2964  CB  ASP X 204      -5.934   7.635 -12.042  0.00  0.00           C
ATOM   2965  HB2 ASP X 204      -6.071   6.934 -12.866  0.00  0.00           H
ATOM   2966  HB3 ASP X 204      -5.283   7.297 -11.236  0.00  0.00           H
ATOM   2967  CG  ASP X 204      -7.140   7.886 -11.233  0.00  0.00           C
ATOM   2968  OD1 ASP X 204      -7.312   9.049 -10.735  0.00  0.00           O
ATOM   2969  OD2 ASP X 204      -7.899   6.923 -11.078  0.00  0.00           O
ATOM   2970  C   ASP X 204      -3.905   8.501 -13.224  0.00  0.00           C
ATOM   2971  O   ASP X 204      -2.829   8.727 -12.667  0.00  0.00           O
ATOM   2972  N   SER X 205      -3.919   8.058 -14.454  0.00  0.00           N
ATOM   2973  H   SER X 205      -4.756   7.910 -15.000  0.00  0.00           H
ATOM   2974  CA  SER X 205      -2.614   7.725 -15.144  0.00  0.00           C
ATOM   2975  HA  SER X 205      -1.891   7.252 -14.480  0.00  0.00           H
ATOM   2976  CB  SER X 205      -2.849   6.772 -16.341  0.00  0.00           C
ATOM   2977  HB2 SER X 205      -3.256   7.439 -17.102  0.00  0.00           H
ATOM   2978  HB3 SER X 205      -1.834   6.471 -16.603  0.00  0.00           H
ATOM   2979  OG  SER X 205      -3.687   5.663 -16.099  0.00  0.00           O
ATOM   2980  HG  SER X 205      -4.562   5.700 -16.493  0.00  0.00           H
ATOM   2981  C   SER X 205      -1.818   8.916 -15.692  0.00  0.00           C
ATOM   2982  O   SER X 205      -0.604   8.890 -15.683  0.00  0.00           O
ATOM   2983  N   ILE X 206      -2.486   9.996 -16.058  0.00  0.00           N
ATOM   2984  H   ILE X 206      -3.471   9.814 -16.190  0.00  0.00           H
ATOM   2985  CA  ILE X 206      -1.995  11.318 -16.278  0.00  0.00           C
ATOM   2986  HA  ILE X 206      -1.116  11.342 -16.922  0.00  0.00           H
ATOM   2987  CB  ILE X 206      -2.969  12.318 -16.907  0.00  0.00           C
ATOM   2988  HB  ILE X 206      -3.907  12.213 -16.362  0.00  0.00           H
ATOM   2989  CG2 ILE X 206      -2.655  13.885 -16.825  0.00  0.00           C
ATOM   2990 HG21 ILE X 206      -3.184  14.474 -17.575  0.00  0.00           H
ATOM   2991 HG22 ILE X 206      -2.791  14.148 -15.776  0.00  0.00           H
ATOM   2992 HG23 ILE X 206      -1.585  13.962 -17.017  0.00  0.00           H
ATOM   2993  CG1 ILE X 206      -3.209  11.864 -18.364  0.00  0.00           C
ATOM   2994 HG12 ILE X 206      -2.357  12.004 -19.030  0.00  0.00           H
ATOM   2995 HG13 ILE X 206      -3.382  10.790 -18.294  0.00  0.00           H
ATOM   2996  CD1 ILE X 206      -4.469  12.453 -18.963  0.00  0.00           C
ATOM   2997 HD11 ILE X 206      -4.679  12.107 -19.975  0.00  0.00           H
ATOM   2998 HD12 ILE X 206      -5.243  12.181 -18.245  0.00  0.00           H
ATOM   2999 HD13 ILE X 206      -4.290  13.524 -19.048  0.00  0.00           H
ATOM   3000  C   ILE X 206      -1.334  11.903 -15.036  0.00  0.00           C
ATOM   3001  O   ILE X 206      -0.251  12.469 -15.088  0.00  0.00           O
ATOM   3002  N   THR X 207      -1.949  11.700 -13.891  0.00  0.00           N
ATOM   3003  H   THR X 207      -2.894  11.343 -13.890  0.00  0.00           H
ATOM   3004  CA  THR X 207      -1.392  12.191 -12.643  0.00  0.00           C
ATOM   3005  HA  THR X 207      -1.146  13.237 -12.828  0.00  0.00           H
ATOM   3006  CB  THR X 207      -2.384  12.024 -11.532  0.00  0.00           C
ATOM   3007  HB  THR X 207      -2.913  11.071 -11.524  0.00  0.00           H
ATOM   3008  CG2 THR X 207      -1.748  12.303 -10.150  0.00  0.00           C
ATOM   3009 HG21 THR X 207      -2.530  12.510  -9.419  0.00  0.00           H
ATOM   3010 HG22 THR X 207      -1.156  11.479  -9.753  0.00  0.00           H
ATOM   3011 HG23 THR X 207      -1.104  13.181 -10.199  0.00  0.00           H
ATOM   3012  OG1 THR X 207      -3.461  12.918 -11.757  0.00  0.00           O
ATOM   3013  HG1 THR X 207      -3.985  12.456 -12.415  0.00  0.00           H
ATOM   3014  C   THR X 207      -0.120  11.476 -12.299  0.00  0.00           C
ATOM   3015  O   THR X 207       0.820  12.227 -11.915  0.00  0.00           O
ATOM   3016  N   VAL X 208       0.023  10.180 -12.521  0.00  0.00           N
ATOM   3017  H   VAL X 208      -0.697   9.690 -13.032  0.00  0.00           H
ATOM   3018  CA  VAL X 208       1.242   9.474 -12.214  0.00  0.00           C
ATOM   3019  HA  VAL X 208       1.549   9.733 -11.201  0.00  0.00           H
ATOM   3020  CB  VAL X 208       1.044   7.936 -12.291  0.00  0.00           C
ATOM   3021  HB  VAL X 208       0.644   7.767 -13.291  0.00  0.00           H
ATOM   3022  CG1 VAL X 208       2.352   7.161 -12.174  0.00  0.00           C
ATOM   3023 HG11 VAL X 208       3.096   7.460 -11.435  0.00  0.00           H
ATOM   3024 HG12 VAL X 208       2.213   6.120 -11.881  0.00  0.00           H
ATOM   3025 HG13 VAL X 208       2.744   7.276 -13.185  0.00  0.00           H
ATOM   3026  CG2 VAL X 208       0.030   7.477 -11.208  0.00  0.00           C
ATOM   3027 HG21 VAL X 208      -0.057   6.391 -11.201  0.00  0.00           H
ATOM   3028 HG22 VAL X 208       0.503   7.788 -10.276  0.00  0.00           H
ATOM   3029 HG23 VAL X 208      -0.933   7.955 -11.387  0.00  0.00           H
ATOM   3030  C   VAL X 208       2.398   9.906 -13.174  0.00  0.00           C
ATOM   3031  O   VAL X 208       3.497  10.310 -12.687  0.00  0.00           O
ATOM   3032  N   GLY X 209       2.034   9.959 -14.476  0.00  0.00           N
ATOM   3033  H   GLY X 209       1.202   9.536 -14.861  0.00  0.00           H
ATOM   3034  CA  GLY X 209       2.830  10.363 -15.571  0.00  0.00           C
ATOM   3035  HA2 GLY X 209       3.674   9.677 -15.628  0.00  0.00           H
ATOM   3036  HA3 GLY X 209       2.240  10.243 -16.480  0.00  0.00           H
ATOM   3037  C   GLY X 209       3.296  11.843 -15.515  0.00  0.00           C
ATOM   3038  O   GLY X 209       4.146  12.287 -16.243  0.00  0.00           O
ATOM   3039  N   MET X 210       2.628  12.696 -14.653  0.00  0.00           N
ATOM   3040  H   MET X 210       1.844  12.485 -14.052  0.00  0.00           H
ATOM   3041  CA  MET X 210       3.122  13.991 -14.343  0.00  0.00           C
ATOM   3042  HA  MET X 210       3.614  14.401 -15.225  0.00  0.00           H
ATOM   3043  CB  MET X 210       1.922  14.904 -14.224  0.00  0.00           C
ATOM   3044  HB2 MET X 210       1.311  14.860 -15.126  0.00  0.00           H
ATOM   3045  HB3 MET X 210       1.313  14.601 -13.371  0.00  0.00           H
ATOM   3046  CG  MET X 210       2.485  16.408 -13.973  0.00  0.00           C
ATOM   3047  HG2 MET X 210       3.303  16.424 -13.252  0.00  0.00           H
ATOM   3048  HG3 MET X 210       2.838  16.818 -14.920  0.00  0.00           H
ATOM   3049  SD  MET X 210       1.185  17.483 -13.430  0.00  0.00           S
ATOM   3050  CE  MET X 210       0.243  17.557 -14.971  0.00  0.00           C
ATOM   3051  HE1 MET X 210       0.895  17.346 -15.819  0.00  0.00           H
ATOM   3052  HE2 MET X 210      -0.498  16.757 -14.982  0.00  0.00           H
ATOM   3053  HE3 MET X 210      -0.253  18.525 -14.900  0.00  0.00           H
ATOM   3054  C   MET X 210       4.124  13.978 -13.165  0.00  0.00           C
ATOM   3055  O   MET X 210       5.161  14.599 -13.218  0.00  0.00           O
ATOM   3056  N   VAL X 211       3.906  13.186 -12.088  0.00  0.00           N
ATOM   3057  H   VAL X 211       3.108  12.566 -12.085  0.00  0.00           H
ATOM   3058  CA  VAL X 211       4.854  13.086 -10.943  0.00  0.00           C
ATOM   3059  HA  VAL X 211       5.038  14.134 -10.707  0.00  0.00           H
ATOM   3060  CB  VAL X 211       4.107  12.473  -9.732  0.00  0.00           C
ATOM   3061  HB  VAL X 211       3.555  11.590 -10.055  0.00  0.00           H
ATOM   3062  CG1 VAL X 211       5.021  11.924  -8.643  0.00  0.00           C
ATOM   3063 HG11 VAL X 211       5.443  10.936  -8.828  0.00  0.00           H
ATOM   3064 HG12 VAL X 211       5.814  12.654  -8.476  0.00  0.00           H
ATOM   3065 HG13 VAL X 211       4.409  11.750  -7.759  0.00  0.00           H
ATOM   3066  CG2 VAL X 211       3.180  13.518  -9.081  0.00  0.00           C
ATOM   3067 HG21 VAL X 211       2.525  13.823  -9.897  0.00  0.00           H
ATOM   3068 HG22 VAL X 211       2.471  13.117  -8.356  0.00  0.00           H
ATOM   3069 HG23 VAL X 211       3.747  14.313  -8.595  0.00  0.00           H
ATOM   3070  C   VAL X 211       6.163  12.433 -11.299  0.00  0.00           C
ATOM   3071  O   VAL X 211       7.242  13.063 -11.096  0.00  0.00           O
ATOM   3072  N   ARG X 212       6.089  11.220 -11.823  0.00  0.00           N
ATOM   3073  H   ARG X 212       5.140  10.913 -11.987  0.00  0.00           H
ATOM   3074  CA  ARG X 212       7.178  10.223 -12.123  0.00  0.00           C
ATOM   3075  HA  ARG X 212       7.785  10.273 -11.219  0.00  0.00           H
ATOM   3076  CB  ARG X 212       6.617   8.801 -12.359  0.00  0.00           C
ATOM   3077  HB2 ARG X 212       6.069   8.927 -13.292  0.00  0.00           H
ATOM   3078  HB3 ARG X 212       7.393   8.066 -12.572  0.00  0.00           H
ATOM   3079  CG  ARG X 212       5.870   8.227 -11.230  0.00  0.00           C
ATOM   3080  HG2 ARG X 212       5.022   8.900 -11.100  0.00  0.00           H
ATOM   3081  HG3 ARG X 212       5.472   7.268 -11.561  0.00  0.00           H
ATOM   3082  CD  ARG X 212       6.631   8.202  -9.872  0.00  0.00           C
ATOM   3083  HD2 ARG X 212       7.486   7.547 -10.037  0.00  0.00           H
ATOM   3084  HD3 ARG X 212       7.081   9.193  -9.797  0.00  0.00           H
ATOM   3085  NE  ARG X 212       5.889   7.674  -8.712  0.00  0.00           N
ATOM   3086  HE  ARG X 212       5.405   6.807  -8.896  0.00  0.00           H
ATOM   3087  CZ  ARG X 212       5.820   8.097  -7.473  0.00  0.00           C
ATOM   3088  NH1 ARG X 212       6.506   9.051  -6.930  0.00  0.00           N
ATOM   3089 HH11 ARG X 212       6.988   9.672  -7.564  0.00  0.00           H
ATOM   3090 HH12 ARG X 212       6.431   9.078  -5.923  0.00  0.00           H
ATOM   3091  NH2 ARG X 212       5.077   7.416  -6.597  0.00  0.00           N
ATOM   3092 HH21 ARG X 212       4.923   6.422  -6.694  0.00  0.00           H
ATOM   3093 HH22 ARG X 212       5.099   7.735  -5.640  0.00  0.00           H
ATOM   3094  C   ARG X 212       8.138  10.634 -13.245  0.00  0.00           C
ATOM   3095  O   ARG X 212       9.182  10.027 -13.463  0.00  0.00           O
ATOM   3096  N   HIE X 213       7.850  11.754 -13.876  0.00  0.00           N
ATOM   3097  H   HIE X 213       7.020  12.216 -13.532  0.00  0.00           H
ATOM   3098  CA  HIE X 213       8.728  12.549 -14.790  0.00  0.00           C
ATOM   3099  HA  HIE X 213       9.751  12.191 -14.678  0.00  0.00           H
ATOM   3100  CB  HIE X 213       8.199  12.374 -16.340  0.00  0.00           C
ATOM   3101  HB2 HIE X 213       7.279  12.896 -16.602  0.00  0.00           H
ATOM   3102  HB3 HIE X 213       8.980  12.681 -17.036  0.00  0.00           H
ATOM   3103  CG  HIE X 213       8.061  10.875 -16.594  0.00  0.00           C
ATOM   3104  ND1 HIE X 213       9.212  10.074 -16.795  0.00  0.00           N
ATOM   3105  CE1 HIE X 213       8.761   8.846 -17.013  0.00  0.00           C
ATOM   3106  HE1 HIE X 213       9.432   8.030 -17.239  0.00  0.00           H
ATOM   3107  NE2 HIE X 213       7.422   8.773 -16.951  0.00  0.00           N
ATOM   3108  HE2 HIE X 213       6.797   8.011 -17.167  0.00  0.00           H
ATOM   3109  CD2 HIE X 213       6.954  10.094 -16.775  0.00  0.00           C
ATOM   3110  HD2 HIE X 213       5.972  10.529 -16.885  0.00  0.00           H
ATOM   3111  C   HIE X 213       8.828  14.121 -14.526  0.00  0.00           C
ATOM   3112  O   HIE X 213       9.294  14.918 -15.328  0.00  0.00           O
ATOM   3113  N   GLN X 214       8.393  14.536 -13.329  0.00  0.00           N
ATOM   3114  H   GLN X 214       7.934  13.826 -12.778  0.00  0.00           H
ATOM   3115  CA  GLN X 214       8.403  15.919 -12.835  0.00  0.00           C
ATOM   3116  HA  GLN X 214       7.667  15.993 -12.034  0.00  0.00           H
ATOM   3117  CB  GLN X 214       9.779  16.250 -12.145  0.00  0.00           C
ATOM   3118  HB2 GLN X 214      10.523  16.542 -12.886  0.00  0.00           H
ATOM   3119  HB3 GLN X 214       9.586  17.094 -11.482  0.00  0.00           H
ATOM   3120  CG  GLN X 214      10.402  15.210 -11.212  0.00  0.00           C
ATOM   3121  HG2 GLN X 214      11.182  15.679 -10.612  0.00  0.00           H
ATOM   3122  HG3 GLN X 214       9.577  15.001 -10.531  0.00  0.00           H
ATOM   3123  CD  GLN X 214      11.003  13.938 -11.864  0.00  0.00           C
ATOM   3124  OE1 GLN X 214      11.784  14.058 -12.780  0.00  0.00           O
ATOM   3125  NE2 GLN X 214      10.668  12.729 -11.489  0.00  0.00           N
ATOM   3126 HE21 GLN X 214      11.160  11.976 -11.948  0.00  0.00           H
ATOM   3127 HE22 GLN X 214      10.220  12.658 -10.587  0.00  0.00           H
ATOM   3128  C   GLN X 214       7.853  17.076 -13.898  0.00  0.00           C
ATOM   3129  O   GLN X 214       8.519  18.086 -14.114  0.00  0.00           O
ATOM   3130  N   GLY X 215       6.672  16.882 -14.565  0.00  0.00           N
ATOM   3131  H   GLY X 215       6.112  16.060 -14.388  0.00  0.00           H
ATOM   3132  CA  GLY X 215       6.036  17.982 -15.279  0.00  0.00           C
ATOM   3133  HA2 GLY X 215       4.975  17.879 -15.055  0.00  0.00           H
ATOM   3134  HA3 GLY X 215       6.352  18.932 -14.847  0.00  0.00           H
ATOM   3135  C   GLY X 215       6.322  18.195 -16.768  0.00  0.00           C
ATOM   3136  O   GLY X 215       5.652  18.960 -17.456  0.00  0.00           O
ATOM   3137  N   LYS X 216       7.358  17.527 -17.293  0.00  0.00           N
ATOM   3138  H   LYS X 216       7.887  17.057 -16.572  0.00  0.00           H
ATOM   3139  CA  LYS X 216       7.937  17.787 -18.606  0.00  0.00           C
ATOM   3140  HA  LYS X 216       8.008  18.865 -18.750  0.00  0.00           H
ATOM   3141  CB  LYS X 216       9.370  17.251 -18.611  0.00  0.00           C
ATOM   3142  HB2 LYS X 216       9.939  17.652 -19.450  0.00  0.00           H
ATOM   3143  HB3 LYS X 216       9.936  17.632 -17.761  0.00  0.00           H
ATOM   3144  CG  LYS X 216       9.566  15.706 -18.760  0.00  0.00           C
ATOM   3145  HG2 LYS X 216       9.262  15.139 -17.880  0.00  0.00           H
ATOM   3146  HG3 LYS X 216       8.920  15.433 -19.594  0.00  0.00           H
ATOM   3147  CD  LYS X 216      11.018  15.267 -18.954  0.00  0.00           C
ATOM   3148  HD2 LYS X 216      11.147  14.280 -19.399  0.00  0.00           H
ATOM   3149  HD3 LYS X 216      11.503  15.974 -19.628  0.00  0.00           H
ATOM   3150  CE  LYS X 216      11.655  15.260 -17.573  0.00  0.00           C
ATOM   3151  HE2 LYS X 216      11.356  16.135 -16.996  0.00  0.00           H
ATOM   3152  HE3 LYS X 216      11.205  14.472 -16.970  0.00  0.00           H
ATOM   3153  NZ  LYS X 216      13.169  15.283 -17.537  0.00  0.00           N
ATOM   3154  HZ1 LYS X 216      13.581  16.203 -17.482  0.00  0.00           H
ATOM   3155  HZ2 LYS X 216      13.606  15.028 -16.663  0.00  0.00           H
ATOM   3156  HZ3 LYS X 216      13.588  14.801 -18.319  0.00  0.00           H
ATOM   3157  C   LYS X 216       7.045  17.230 -19.790  0.00  0.00           C
ATOM   3158  O   LYS X 216       7.294  17.671 -20.877  0.00  0.00           O
ATOM   3159  N   ILE X 217       6.256  16.144 -19.540  0.00  0.00           N
ATOM   3160  H   ILE X 217       6.197  15.760 -18.607  0.00  0.00           H
ATOM   3161  CA  ILE X 217       5.404  15.587 -20.590  0.00  0.00           C
ATOM   3162  HA  ILE X 217       5.967  15.469 -21.516  0.00  0.00           H
ATOM   3163  CB  ILE X 217       4.627  14.285 -20.221  0.00  0.00           C
ATOM   3164  HB  ILE X 217       4.140  14.366 -19.249  0.00  0.00           H
ATOM   3165  CG2 ILE X 217       3.530  13.871 -21.200  0.00  0.00           C
ATOM   3166 HG21 ILE X 217       2.793  14.673 -21.231  0.00  0.00           H
ATOM   3167 HG22 ILE X 217       3.968  13.578 -22.155  0.00  0.00           H
ATOM   3168 HG23 ILE X 217       2.940  13.047 -20.799  0.00  0.00           H
ATOM   3169  CG1 ILE X 217       5.749  13.157 -20.197  0.00  0.00           C
ATOM   3170 HG12 ILE X 217       6.326  13.220 -21.120  0.00  0.00           H
ATOM   3171 HG13 ILE X 217       6.506  13.485 -19.484  0.00  0.00           H
ATOM   3172  CD1 ILE X 217       5.273  11.739 -19.737  0.00  0.00           C
ATOM   3173 HD11 ILE X 217       6.090  11.093 -19.418  0.00  0.00           H
ATOM   3174 HD12 ILE X 217       4.529  11.792 -18.942  0.00  0.00           H
ATOM   3175 HD13 ILE X 217       4.847  11.285 -20.632  0.00  0.00           H
ATOM   3176  C   ILE X 217       4.359  16.647 -20.857  0.00  0.00           C
ATOM   3177  O   ILE X 217       3.591  17.065 -19.970  0.00  0.00           O
ATOM   3178  N   MET X 218       4.212  16.937 -22.096  0.00  0.00           N
ATOM   3179  H   MET X 218       4.824  16.467 -22.748  0.00  0.00           H
ATOM   3180  CA  MET X 218       3.156  17.756 -22.577  0.00  0.00           C
ATOM   3181  HA  MET X 218       3.058  18.618 -21.917  0.00  0.00           H
ATOM   3182  CB  MET X 218       3.732  18.286 -23.914  0.00  0.00           C
ATOM   3183  HB2 MET X 218       4.650  18.851 -23.751  0.00  0.00           H
ATOM   3184  HB3 MET X 218       4.062  17.509 -24.603  0.00  0.00           H
ATOM   3185  CG  MET X 218       2.661  19.203 -24.524  0.00  0.00           C
ATOM   3186  HG2 MET X 218       1.921  18.469 -24.841  0.00  0.00           H
ATOM   3187  HG3 MET X 218       2.323  19.912 -23.769  0.00  0.00           H
ATOM   3188  SD  MET X 218       3.172  20.110 -25.998  0.00  0.00           S
ATOM   3189  CE  MET X 218       1.581  20.530 -26.751  0.00  0.00           C
ATOM   3190  HE1 MET X 218       1.193  19.656 -27.275  0.00  0.00           H
ATOM   3191  HE2 MET X 218       0.854  20.851 -26.005  0.00  0.00           H
ATOM   3192  HE3 MET X 218       1.768  21.337 -27.459  0.00  0.00           H
ATOM   3193  C   MET X 218       1.821  16.999 -22.800  0.00  0.00           C
ATOM   3194  O   MET X 218       1.712  16.092 -23.638  0.00  0.00           O
ATOM   3195  N   TYR X 219       0.733  17.362 -21.985  0.00  0.00           N
ATOM   3196  H   TYR X 219       0.711  18.219 -21.452  0.00  0.00           H
ATOM   3197  CA  TYR X 219      -0.514  16.535 -22.091  0.00  0.00           C
ATOM   3198  HA  TYR X 219      -0.286  15.559 -22.519  0.00  0.00           H
ATOM   3199  CB  TYR X 219      -1.216  16.256 -20.710  0.00  0.00           C
ATOM   3200  HB2 TYR X 219      -1.012  17.124 -20.083  0.00  0.00           H
ATOM   3201  HB3 TYR X 219      -2.304  16.281 -20.773  0.00  0.00           H
ATOM   3202  CG  TYR X 219      -0.664  14.991 -20.013  0.00  0.00           C
ATOM   3203  CD1 TYR X 219      -0.757  13.761 -20.571  0.00  0.00           C
ATOM   3204  HD1 TYR X 219      -1.354  13.618 -21.459  0.00  0.00           H
ATOM   3205  CE1 TYR X 219      -0.183  12.623 -19.929  0.00  0.00           C
ATOM   3206  HE1 TYR X 219      -0.217  11.620 -20.329  0.00  0.00           H
ATOM   3207  CZ  TYR X 219       0.600  12.782 -18.749  0.00  0.00           C
ATOM   3208  OH  TYR X 219       1.219  11.687 -18.286  0.00  0.00           O
ATOM   3209  HH  TYR X 219       0.792  10.900 -18.633  0.00  0.00           H
ATOM   3210  CE2 TYR X 219       0.860  14.074 -18.329  0.00  0.00           C
ATOM   3211  HE2 TYR X 219       1.670  14.232 -17.632  0.00  0.00           H
ATOM   3212  CD2 TYR X 219       0.283  15.225 -18.940  0.00  0.00           C
ATOM   3213  HD2 TYR X 219       0.533  16.235 -18.648  0.00  0.00           H
ATOM   3214  C   TYR X 219      -1.535  17.247 -22.972  0.00  0.00           C
ATOM   3215  O   TYR X 219      -1.966  18.382 -22.722  0.00  0.00           O
ATOM   3216  N   VAL X 220      -1.913  16.553 -24.126  0.00  0.00           N
ATOM   3217  H   VAL X 220      -1.653  15.597 -24.325  0.00  0.00           H
ATOM   3218  CA  VAL X 220      -2.674  17.265 -25.200  0.00  0.00           C
ATOM   3219  HA  VAL X 220      -2.745  18.332 -24.992  0.00  0.00           H
ATOM   3220  CB  VAL X 220      -2.001  17.264 -26.527  0.00  0.00           C
ATOM   3221  HB  VAL X 220      -2.502  17.937 -27.222  0.00  0.00           H
ATOM   3222  CG1 VAL X 220      -0.676  17.948 -26.458  0.00  0.00           C
ATOM   3223 HG11 VAL X 220      -0.704  19.018 -26.253  0.00  0.00           H
ATOM   3224 HG12 VAL X 220      -0.036  17.529 -25.682  0.00  0.00           H
ATOM   3225 HG13 VAL X 220      -0.157  17.965 -27.416  0.00  0.00           H
ATOM   3226  CG2 VAL X 220      -1.875  15.890 -27.248  0.00  0.00           C
ATOM   3227 HG21 VAL X 220      -1.297  15.158 -26.684  0.00  0.00           H
ATOM   3228 HG22 VAL X 220      -2.870  15.522 -27.498  0.00  0.00           H
ATOM   3229 HG23 VAL X 220      -1.240  16.012 -28.125  0.00  0.00           H
ATOM   3230  C   VAL X 220      -4.155  16.807 -25.205  0.00  0.00           C
ATOM   3231  O   VAL X 220      -4.946  17.208 -26.046  0.00  0.00           O
ATOM   3232  N   GLY X 221      -4.575  16.018 -24.240  0.00  0.00           N
ATOM   3233  H   GLY X 221      -3.853  15.662 -23.631  0.00  0.00           H
ATOM   3234  CA  GLY X 221      -5.907  15.449 -24.206  0.00  0.00           C
ATOM   3235  HA2 GLY X 221      -5.954  14.885 -23.274  0.00  0.00           H
ATOM   3236  HA3 GLY X 221      -6.443  16.397 -24.220  0.00  0.00           H
ATOM   3237  C   GLY X 221      -6.131  14.468 -25.374  0.00  0.00           C
ATOM   3238  O   GLY X 221      -5.269  13.839 -26.004  0.00  0.00           O
ATOM   3239  N   ASP X 222      -7.426  14.269 -25.546  0.00  0.00           N
ATOM   3240  H   ASP X 222      -8.007  14.903 -25.017  0.00  0.00           H
ATOM   3241  CA  ASP X 222      -8.078  13.265 -26.366  0.00  0.00           C
ATOM   3242  HA  ASP X 222      -7.810  12.272 -26.004  0.00  0.00           H
ATOM   3243  CB  ASP X 222      -9.593  13.418 -26.205  0.00  0.00           C
ATOM   3244  HB2 ASP X 222      -9.826  13.265 -25.151  0.00  0.00           H
ATOM   3245  HB3 ASP X 222      -9.782  14.482 -26.349  0.00  0.00           H
ATOM   3246  CG  ASP X 222     -10.469  12.413 -26.960  0.00  0.00           C
ATOM   3247  OD1 ASP X 222     -11.614  12.037 -26.506  0.00  0.00           O
ATOM   3248  OD2 ASP X 222     -10.028  11.864 -28.007  0.00  0.00           O
ATOM   3249  C   ASP X 222      -7.687  13.353 -27.877  0.00  0.00           C
ATOM   3250  O   ASP X 222      -7.812  14.354 -28.525  0.00  0.00           O
ATOM   3251  N   VAL X 223      -7.152  12.259 -28.454  0.00  0.00           N
ATOM   3252  H   VAL X 223      -7.068  11.418 -27.900  0.00  0.00           H
ATOM   3253  CA  VAL X 223      -6.618  12.118 -29.759  0.00  0.00           C
ATOM   3254  HA  VAL X 223      -5.837  12.876 -29.820  0.00  0.00           H
ATOM   3255  CB  VAL X 223      -6.181  10.620 -29.939  0.00  0.00           C
ATOM   3256  HB  VAL X 223      -5.734  10.227 -29.026  0.00  0.00           H
ATOM   3257  CG1 VAL X 223      -7.528   9.767 -30.071  0.00  0.00           C
ATOM   3258 HG11 VAL X 223      -7.991   9.667 -31.053  0.00  0.00           H
ATOM   3259 HG12 VAL X 223      -7.260   8.755 -29.768  0.00  0.00           H
ATOM   3260 HG13 VAL X 223      -8.259  10.088 -29.329  0.00  0.00           H
ATOM   3261  CG2 VAL X 223      -5.215  10.175 -31.035  0.00  0.00           C
ATOM   3262 HG21 VAL X 223      -4.554  10.989 -31.333  0.00  0.00           H
ATOM   3263 HG22 VAL X 223      -4.668   9.259 -30.812  0.00  0.00           H
ATOM   3264 HG23 VAL X 223      -5.825  10.089 -31.934  0.00  0.00           H
ATOM   3265  C   VAL X 223      -7.541  12.507 -30.952  0.00  0.00           C
ATOM   3266  O   VAL X 223      -7.034  12.796 -32.011  0.00  0.00           O
ATOM   3267  N   ARG X 224      -8.816  12.741 -30.819  0.00  0.00           N
ATOM   3268  H   ARG X 224      -9.153  12.549 -29.886  0.00  0.00           H
ATOM   3269  CA  ARG X 224      -9.838  13.304 -31.765  0.00  0.00           C
ATOM   3270  HA  ARG X 224      -9.649  12.974 -32.786  0.00  0.00           H
ATOM   3271  CB  ARG X 224     -11.230  12.739 -31.230  0.00  0.00           C
ATOM   3272  HB2 ARG X 224     -11.441  13.022 -30.199  0.00  0.00           H
ATOM   3273  HB3 ARG X 224     -11.984  13.224 -31.849  0.00  0.00           H
ATOM   3274  CG  ARG X 224     -11.367  11.229 -31.559  0.00  0.00           C
ATOM   3275  HG2 ARG X 224     -11.365  11.124 -32.644  0.00  0.00           H
ATOM   3276  HG3 ARG X 224     -10.514  10.677 -31.165  0.00  0.00           H
ATOM   3277  CD  ARG X 224     -12.587  10.506 -31.012  0.00  0.00           C
ATOM   3278  HD2 ARG X 224     -13.442  11.133 -31.263  0.00  0.00           H
ATOM   3279  HD3 ARG X 224     -12.795   9.544 -31.482  0.00  0.00           H
ATOM   3280  NE  ARG X 224     -12.543  10.383 -29.513  0.00  0.00           N
ATOM   3281  HE  ARG X 224     -11.683  10.696 -29.085  0.00  0.00           H
ATOM   3282  CZ  ARG X 224     -13.341   9.832 -28.641  0.00  0.00           C
ATOM   3283  NH1 ARG X 224     -14.330   9.066 -29.076  0.00  0.00           N
ATOM   3284 HH11 ARG X 224     -14.535   9.007 -30.064  0.00  0.00           H
ATOM   3285 HH12 ARG X 224     -14.981   8.874 -28.328  0.00  0.00           H
ATOM   3286  NH2 ARG X 224     -13.289   9.992 -27.321  0.00  0.00           N
ATOM   3287 HH21 ARG X 224     -12.669  10.714 -26.983  0.00  0.00           H
ATOM   3288 HH22 ARG X 224     -13.991   9.586 -26.719  0.00  0.00           H
ATOM   3289  C   ARG X 224      -9.804  14.785 -31.851  0.00  0.00           C
ATOM   3290  O   ARG X 224     -10.095  15.374 -32.924  0.00  0.00           O
ATOM   3291  N   SER X 225      -9.303  15.406 -30.814  0.00  0.00           N
ATOM   3292  H   SER X 225      -9.015  14.878 -30.003  0.00  0.00           H
ATOM   3293  CA  SER X 225      -9.247  16.845 -30.760  0.00  0.00           C
ATOM   3294  HA  SER X 225     -10.136  17.160 -31.307  0.00  0.00           H
ATOM   3295  CB  SER X 225      -9.339  17.344 -29.269  0.00  0.00           C
ATOM   3296  HB2 SER X 225      -9.470  18.424 -29.332  0.00  0.00           H
ATOM   3297  HB3 SER X 225     -10.137  16.821 -28.743  0.00  0.00           H
ATOM   3298  OG  SER X 225      -8.182  16.885 -28.476  0.00  0.00           O
ATOM   3299  HG  SER X 225      -8.026  15.943 -28.575  0.00  0.00           H
ATOM   3300  C   SER X 225      -7.939  17.488 -31.372  0.00  0.00           C
ATOM   3301  O   SER X 225      -7.805  18.690 -31.486  0.00  0.00           O
ATOM   3302  N   VAL X 226      -7.001  16.668 -31.725  0.00  0.00           N
ATOM   3303  H   VAL X 226      -7.204  15.678 -31.735  0.00  0.00           H
ATOM   3304  CA  VAL X 226      -5.699  17.038 -32.281  0.00  0.00           C
ATOM   3305  HA  VAL X 226      -5.562  18.112 -32.155  0.00  0.00           H
ATOM   3306  CB  VAL X 226      -4.612  16.419 -31.380  0.00  0.00           C
ATOM   3307  HB  VAL X 226      -3.675  16.894 -31.671  0.00  0.00           H
ATOM   3308  CG1 VAL X 226      -4.879  16.781 -29.866  0.00  0.00           C
ATOM   3309 HG11 VAL X 226      -3.971  16.853 -29.268  0.00  0.00           H
ATOM   3310 HG12 VAL X 226      -5.336  17.771 -29.847  0.00  0.00           H
ATOM   3311 HG13 VAL X 226      -5.447  15.997 -29.365  0.00  0.00           H
ATOM   3312  CG2 VAL X 226      -4.430  14.876 -31.454  0.00  0.00           C
ATOM   3313 HG21 VAL X 226      -5.388  14.360 -31.391  0.00  0.00           H
ATOM   3314 HG22 VAL X 226      -3.968  14.696 -32.425  0.00  0.00           H
ATOM   3315 HG23 VAL X 226      -3.808  14.458 -30.662  0.00  0.00           H
ATOM   3316  C   VAL X 226      -5.572  16.622 -33.799  0.00  0.00           C
ATOM   3317  O   VAL X 226      -5.934  15.494 -34.102  0.00  0.00           O
ATOM   3318  N   THR X 227      -5.101  17.527 -34.685  0.00  0.00           N
ATOM   3319  H   THR X 227      -4.874  18.432 -34.297  0.00  0.00           H
ATOM   3320  CA  THR X 227      -5.168  17.480 -36.158  0.00  0.00           C
ATOM   3321  HA  THR X 227      -5.384  16.454 -36.458  0.00  0.00           H
ATOM   3322  CB  THR X 227      -6.195  18.494 -36.698  0.00  0.00           C
ATOM   3323  HB  THR X 227      -6.301  18.336 -37.771  0.00  0.00           H
ATOM   3324  CG2 THR X 227      -7.583  18.523 -36.099  0.00  0.00           C
ATOM   3325 HG21 THR X 227      -8.299  19.261 -36.463  0.00  0.00           H
ATOM   3326 HG22 THR X 227      -7.944  17.521 -36.328  0.00  0.00           H
ATOM   3327 HG23 THR X 227      -7.638  18.655 -35.018  0.00  0.00           H
ATOM   3328  OG1 THR X 227      -5.645  19.822 -36.656  0.00  0.00           O
ATOM   3329  HG1 THR X 227      -5.236  20.068 -35.823  0.00  0.00           H
ATOM   3330  C   THR X 227      -3.792  17.676 -36.825  0.00  0.00           C
ATOM   3331  O   THR X 227      -2.772  17.859 -36.136  0.00  0.00           O
ATOM   3332  N   GLN X 228      -3.727  17.581 -38.170  0.00  0.00           N
ATOM   3333  H   GLN X 228      -4.574  17.231 -38.595  0.00  0.00           H
ATOM   3334  CA  GLN X 228      -2.515  17.885 -38.956  0.00  0.00           C
ATOM   3335  HA  GLN X 228      -1.810  17.071 -38.790  0.00  0.00           H
ATOM   3336  CB  GLN X 228      -2.855  17.887 -40.422  0.00  0.00           C
ATOM   3337  HB2 GLN X 228      -3.454  17.026 -40.720  0.00  0.00           H
ATOM   3338  HB3 GLN X 228      -3.542  18.724 -40.551  0.00  0.00           H
ATOM   3339  CG  GLN X 228      -1.673  18.013 -41.397  0.00  0.00           C
ATOM   3340  HG2 GLN X 228      -1.301  19.025 -41.240  0.00  0.00           H
ATOM   3341  HG3 GLN X 228      -0.864  17.350 -41.092  0.00  0.00           H
ATOM   3342  CD  GLN X 228      -1.922  17.783 -42.944  0.00  0.00           C
ATOM   3343  OE1 GLN X 228      -1.683  18.618 -43.839  0.00  0.00           O
ATOM   3344  NE2 GLN X 228      -2.418  16.655 -43.304  0.00  0.00           N
ATOM   3345 HE21 GLN X 228      -2.591  16.560 -44.294  0.00  0.00           H
ATOM   3346 HE22 GLN X 228      -2.398  15.856 -42.686  0.00  0.00           H
ATOM   3347  C   GLN X 228      -1.825  19.222 -38.527  0.00  0.00           C
ATOM   3348  O   GLN X 228      -0.650  19.285 -38.195  0.00  0.00           O
ATOM   3349  N   LYS X 229      -2.569  20.352 -38.431  0.00  0.00           N
ATOM   3350  H   LYS X 229      -3.555  20.243 -38.624  0.00  0.00           H
ATOM   3351  CA  LYS X 229      -2.098  21.660 -38.020  0.00  0.00           C
ATOM   3352  HA  LYS X 229      -1.299  21.938 -38.707  0.00  0.00           H
ATOM   3353  CB  LYS X 229      -3.281  22.589 -38.167  0.00  0.00           C
ATOM   3354  HB2 LYS X 229      -4.126  22.124 -37.659  0.00  0.00           H
ATOM   3355  HB3 LYS X 229      -2.975  23.528 -37.705  0.00  0.00           H
ATOM   3356  CG  LYS X 229      -3.732  22.837 -39.649  0.00  0.00           C
ATOM   3357  HG2 LYS X 229      -2.932  23.271 -40.249  0.00  0.00           H
ATOM   3358  HG3 LYS X 229      -3.993  21.896 -40.134  0.00  0.00           H
ATOM   3359  CD  LYS X 229      -4.859  23.882 -39.785  0.00  0.00           C
ATOM   3360  HD2 LYS X 229      -4.877  24.621 -38.984  0.00  0.00           H
ATOM   3361  HD3 LYS X 229      -4.666  24.312 -40.768  0.00  0.00           H
ATOM   3362  CE  LYS X 229      -6.208  23.119 -39.847  0.00  0.00           C
ATOM   3363  HE2 LYS X 229      -6.937  23.913 -40.006  0.00  0.00           H
ATOM   3364  HE3 LYS X 229      -6.181  22.520 -40.757  0.00  0.00           H
ATOM   3365  NZ  LYS X 229      -6.683  22.398 -38.631  0.00  0.00           N
ATOM   3366  HZ1 LYS X 229      -7.645  22.146 -38.805  0.00  0.00           H
ATOM   3367  HZ2 LYS X 229      -6.218  21.517 -38.466  0.00  0.00           H
ATOM   3368  HZ3 LYS X 229      -6.643  22.986 -37.811  0.00  0.00           H
ATOM   3369  C   LYS X 229      -1.585  21.640 -36.567  0.00  0.00           C
ATOM   3370  O   LYS X 229      -0.620  22.364 -36.347  0.00  0.00           O
ATOM   3371  N   HIE X 230      -2.087  20.808 -35.595  0.00  0.00           N
ATOM   3372  H   HIE X 230      -2.808  20.184 -35.925  0.00  0.00           H
ATOM   3373  CA  HIE X 230      -1.400  20.669 -34.309  0.00  0.00           C
ATOM   3374  HA  HIE X 230      -1.233  21.630 -33.823  0.00  0.00           H
ATOM   3375  CB  HIE X 230      -2.242  19.724 -33.361  0.00  0.00           C
ATOM   3376  HB2 HIE X 230      -2.385  18.767 -33.862  0.00  0.00           H
ATOM   3377  HB3 HIE X 230      -1.736  19.591 -32.405  0.00  0.00           H
ATOM   3378  CG  HIE X 230      -3.614  20.372 -33.073  0.00  0.00           C
ATOM   3379  ND1 HIE X 230      -4.668  20.404 -33.965  0.00  0.00           N
ATOM   3380  CE1 HIE X 230      -5.709  21.066 -33.435  0.00  0.00           C
ATOM   3381  HE1 HIE X 230      -6.719  20.799 -33.707  0.00  0.00           H
ATOM   3382  NE2 HIE X 230      -5.270  21.544 -32.203  0.00  0.00           N
ATOM   3383  HE2 HIE X 230      -5.862  21.872 -31.453  0.00  0.00           H
ATOM   3384  CD2 HIE X 230      -3.906  21.208 -32.046  0.00  0.00           C
ATOM   3385  HD2 HIE X 230      -3.251  21.593 -31.279  0.00  0.00           H
ATOM   3386  C   HIE X 230       0.012  20.065 -34.466  0.00  0.00           C
ATOM   3387  O   HIE X 230       0.977  20.716 -34.044  0.00  0.00           O
ATOM   3388  N   ILE X 231       0.085  18.941 -35.129  0.00  0.00           N
ATOM   3389  H   ILE X 231      -0.706  18.480 -35.555  0.00  0.00           H
ATOM   3390  CA  ILE X 231       1.391  18.258 -35.238  0.00  0.00           C
ATOM   3391  HA  ILE X 231       1.848  18.171 -34.252  0.00  0.00           H
ATOM   3392  CB  ILE X 231       1.144  16.846 -35.827  0.00  0.00           C
ATOM   3393  HB  ILE X 231       0.894  17.115 -36.854  0.00  0.00           H
ATOM   3394  CG2 ILE X 231       2.443  16.025 -35.905  0.00  0.00           C
ATOM   3395 HG21 ILE X 231       2.285  15.109 -36.474  0.00  0.00           H
ATOM   3396 HG22 ILE X 231       3.243  16.623 -36.342  0.00  0.00           H
ATOM   3397 HG23 ILE X 231       2.714  15.767 -34.881  0.00  0.00           H
ATOM   3398  CG1 ILE X 231       0.022  15.892 -35.261  0.00  0.00           C
ATOM   3399 HG12 ILE X 231      -0.965  16.203 -35.602  0.00  0.00           H
ATOM   3400 HG13 ILE X 231       0.116  14.901 -35.705  0.00  0.00           H
ATOM   3401  CD1 ILE X 231       0.037  15.720 -33.690  0.00  0.00           C
ATOM   3402 HD11 ILE X 231      -0.135  16.648 -33.144  0.00  0.00           H
ATOM   3403 HD12 ILE X 231      -0.684  14.946 -33.428  0.00  0.00           H
ATOM   3404 HD13 ILE X 231       1.026  15.339 -33.436  0.00  0.00           H
ATOM   3405  C   ILE X 231       2.391  19.228 -36.039  0.00  0.00           C
ATOM   3406  O   ILE X 231       3.545  19.315 -35.619  0.00  0.00           O
ATOM   3407  N   GLN X 232       1.979  19.960 -37.104  0.00  0.00           N
ATOM   3408  H   GLN X 232       0.982  19.897 -37.256  0.00  0.00           H
ATOM   3409  CA  GLN X 232       2.807  20.981 -37.811  0.00  0.00           C
ATOM   3410  HA  GLN X 232       3.703  20.526 -38.234  0.00  0.00           H
ATOM   3411  CB  GLN X 232       1.991  21.582 -38.973  0.00  0.00           C
ATOM   3412  HB2 GLN X 232       0.962  21.615 -38.617  0.00  0.00           H
ATOM   3413  HB3 GLN X 232       2.302  22.570 -39.314  0.00  0.00           H
ATOM   3414  CG  GLN X 232       2.006  20.600 -40.161  0.00  0.00           C
ATOM   3415  HG2 GLN X 232       3.074  20.483 -40.347  0.00  0.00           H
ATOM   3416  HG3 GLN X 232       1.495  19.691 -39.846  0.00  0.00           H
ATOM   3417  CD  GLN X 232       1.275  21.118 -41.382  0.00  0.00           C
ATOM   3418  OE1 GLN X 232       0.833  22.238 -41.410  0.00  0.00           O
ATOM   3419  NE2 GLN X 232       1.053  20.438 -42.491  0.00  0.00           N
ATOM   3420 HE21 GLN X 232       0.833  20.961 -43.327  0.00  0.00           H
ATOM   3421 HE22 GLN X 232       1.420  19.498 -42.533  0.00  0.00           H
ATOM   3422  C   GLN X 232       3.292  22.197 -36.910  0.00  0.00           C
ATOM   3423  O   GLN X 232       4.174  22.936 -37.361  0.00  0.00           O
ATOM   3424  N   GLU X 233       2.810  22.315 -35.680  0.00  0.00           N
ATOM   3425  H   GLU X 233       2.126  21.630 -35.392  0.00  0.00           H
ATOM   3426  CA  GLU X 233       3.262  23.194 -34.612  0.00  0.00           C
ATOM   3427  HA  GLU X 233       3.984  23.900 -35.024  0.00  0.00           H
ATOM   3428  CB  GLU X 233       2.072  24.076 -34.237  0.00  0.00           C
ATOM   3429  HB2 GLU X 233       1.885  24.744 -35.078  0.00  0.00           H
ATOM   3430  HB3 GLU X 233       1.155  23.488 -34.231  0.00  0.00           H
ATOM   3431  CG  GLU X 233       2.055  24.909 -32.943  0.00  0.00           C
ATOM   3432  HG2 GLU X 233       1.085  25.401 -33.007  0.00  0.00           H
ATOM   3433  HG3 GLU X 233       2.222  24.273 -32.074  0.00  0.00           H
ATOM   3434  CD  GLU X 233       3.063  26.080 -32.873  0.00  0.00           C
ATOM   3435  OE1 GLU X 233       4.101  26.070 -33.566  0.00  0.00           O
ATOM   3436  OE2 GLU X 233       2.733  27.093 -32.173  0.00  0.00           O
ATOM   3437  C   GLU X 233       4.010  22.421 -33.510  0.00  0.00           C
ATOM   3438  O   GLU X 233       4.927  23.013 -32.971  0.00  0.00           O
ATOM   3439  N   TRP X 234       3.680  21.180 -33.243  0.00  0.00           N
ATOM   3440  H   TRP X 234       2.831  20.823 -33.657  0.00  0.00           H
ATOM   3441  CA  TRP X 234       4.295  20.440 -32.047  0.00  0.00           C
ATOM   3442  HA  TRP X 234       4.722  21.124 -31.314  0.00  0.00           H
ATOM   3443  CB  TRP X 234       3.160  19.642 -31.420  0.00  0.00           C
ATOM   3444  HB2 TRP X 234       2.800  19.028 -32.245  0.00  0.00           H
ATOM   3445  HB3 TRP X 234       3.708  18.960 -30.770  0.00  0.00           H
ATOM   3446  CG  TRP X 234       1.970  20.404 -30.877  0.00  0.00           C
ATOM   3447  CD1 TRP X 234       2.110  21.644 -30.363  0.00  0.00           C
ATOM   3448  HD1 TRP X 234       3.069  22.141 -30.350  0.00  0.00           H
ATOM   3449  NE1 TRP X 234       0.983  22.104 -29.792  0.00  0.00           N
ATOM   3450  HE1 TRP X 234       0.842  23.103 -29.737  0.00  0.00           H
ATOM   3451  CE2 TRP X 234       0.001  21.134 -29.820  0.00  0.00           C
ATOM   3452  CZ2 TRP X 234      -1.328  21.247 -29.348  0.00  0.00           C
ATOM   3453  HZ2 TRP X 234      -1.752  22.162 -28.962  0.00  0.00           H
ATOM   3454  CH2 TRP X 234      -2.008  20.019 -29.372  0.00  0.00           C
ATOM   3455  HH2 TRP X 234      -3.006  19.959 -28.964  0.00  0.00           H
ATOM   3456  CZ3 TRP X 234      -1.445  18.809 -29.792  0.00  0.00           C
ATOM   3457  HZ3 TRP X 234      -2.001  17.891 -29.675  0.00  0.00           H
ATOM   3458  CE3 TRP X 234      -0.180  18.795 -30.511  0.00  0.00           C
ATOM   3459  HE3 TRP X 234       0.215  17.931 -31.025  0.00  0.00           H
ATOM   3460  CD2 TRP X 234       0.585  19.995 -30.467  0.00  0.00           C
ATOM   3461  C   TRP X 234       5.511  19.520 -32.538  0.00  0.00           C
ATOM   3462  O   TRP X 234       6.331  19.188 -31.670  0.00  0.00           O
ATOM   3463  N   GLY X 235       5.620  19.277 -33.860  0.00  0.00           N
ATOM   3464  H   GLY X 235       4.839  19.581 -34.424  0.00  0.00           H
ATOM   3465  CA  GLY X 235       6.785  18.584 -34.413  0.00  0.00           C
ATOM   3466  HA2 GLY X 235       7.183  17.874 -33.688  0.00  0.00           H
ATOM   3467  HA3 GLY X 235       6.402  17.992 -35.244  0.00  0.00           H
ATOM   3468  C   GLY X 235       7.905  19.465 -34.892  0.00  0.00           C
ATOM   3469  O   GLY X 235       7.946  20.651 -34.593  0.00  0.00           O
ATOM   3470  N   PRO X 236       8.901  18.870 -35.618  0.00  0.00           N
ATOM   3471  CD  PRO X 236      10.111  19.601 -36.023  0.00  0.00           C
ATOM   3472  HD2 PRO X 236      10.779  19.557 -35.163  0.00  0.00           H
ATOM   3473  HD3 PRO X 236       9.907  20.616 -36.363  0.00  0.00           H
ATOM   3474  CG  PRO X 236      10.605  18.868 -37.305  0.00  0.00           C
ATOM   3475  HG2 PRO X 236      11.695  18.882 -37.289  0.00  0.00           H
ATOM   3476  HG3 PRO X 236      10.092  19.207 -38.205  0.00  0.00           H
ATOM   3477  CB  PRO X 236      10.063  17.474 -37.270  0.00  0.00           C
ATOM   3478  HB2 PRO X 236      10.835  16.756 -36.993  0.00  0.00           H
ATOM   3479  HB3 PRO X 236       9.563  17.181 -38.193  0.00  0.00           H
ATOM   3480  CA  PRO X 236       8.872  17.536 -36.233  0.00  0.00           C
ATOM   3481  HA  PRO X 236       7.949  17.419 -36.801  0.00  0.00           H
ATOM   3482  C   PRO X 236       8.942  16.373 -35.264  0.00  0.00           C
ATOM   3483  O   PRO X 236       9.497  16.576 -34.177  0.00  0.00           O
ATOM   3484  N   PHE X 237       8.375  15.234 -35.623  0.00  0.00           N
ATOM   3485  H   PHE X 237       8.140  15.044 -36.587  0.00  0.00           H
ATOM   3486  CA  PHE X 237       8.387  14.105 -34.749  0.00  0.00           C
ATOM   3487  HA  PHE X 237       8.743  14.277 -33.733  0.00  0.00           H
ATOM   3488  CB  PHE X 237       6.965  13.664 -34.505  0.00  0.00           C
ATOM   3489  HB2 PHE X 237       6.319  13.563 -35.377  0.00  0.00           H
ATOM   3490  HB3 PHE X 237       7.016  12.646 -34.120  0.00  0.00           H
ATOM   3491  CG  PHE X 237       6.278  14.573 -33.560  0.00  0.00           C
ATOM   3492  CD1 PHE X 237       6.643  14.583 -32.178  0.00  0.00           C
ATOM   3493  HD1 PHE X 237       7.454  13.921 -31.912  0.00  0.00           H
ATOM   3494  CE1 PHE X 237       5.921  15.283 -31.193  0.00  0.00           C
ATOM   3495  HE1 PHE X 237       6.062  15.133 -30.133  0.00  0.00           H
ATOM   3496  CZ  PHE X 237       4.926  16.134 -31.607  0.00  0.00           C
ATOM   3497  HZ  PHE X 237       4.300  16.582 -30.849  0.00  0.00           H
ATOM   3498  CE2 PHE X 237       4.566  16.247 -32.929  0.00  0.00           C
ATOM   3499  HE2 PHE X 237       3.664  16.783 -33.185  0.00  0.00           H
ATOM   3500  CD2 PHE X 237       5.294  15.546 -33.898  0.00  0.00           C
ATOM   3501  HD2 PHE X 237       4.988  15.793 -34.904  0.00  0.00           H
ATOM   3502  C   PHE X 237       9.189  12.976 -35.299  0.00  0.00           C
ATOM   3503  O   PHE X 237       8.863  12.514 -36.374  0.00  0.00           O
ATOM   3504  N   ASP X 238      10.264  12.513 -34.635  0.00  0.00           N
ATOM   3505  H   ASP X 238      10.470  12.838 -33.701  0.00  0.00           H
ATOM   3506  CA  ASP X 238      11.114  11.349 -35.001  0.00  0.00           C
ATOM   3507  HA  ASP X 238      11.355  11.443 -36.060  0.00  0.00           H
ATOM   3508  CB  ASP X 238      12.500  11.413 -34.363  0.00  0.00           C
ATOM   3509  HB2 ASP X 238      12.508  11.141 -33.308  0.00  0.00           H
ATOM   3510  HB3 ASP X 238      13.080  10.709 -34.960  0.00  0.00           H
ATOM   3511  CG  ASP X 238      13.104  12.835 -34.509  0.00  0.00           C
ATOM   3512  OD1 ASP X 238      13.178  13.406 -35.612  0.00  0.00           O
ATOM   3513  OD2 ASP X 238      13.629  13.340 -33.484  0.00  0.00           O
ATOM   3514  C   ASP X 238      10.323  10.007 -34.850  0.00  0.00           C
ATOM   3515  O   ASP X 238      10.664   9.098 -35.585  0.00  0.00           O
ATOM   3516  N   LEU X 239       9.451   9.871 -33.834  0.00  0.00           N
ATOM   3517  H   LEU X 239       9.101  10.667 -33.322  0.00  0.00           H
ATOM   3518  CA  LEU X 239       8.936   8.571 -33.322  0.00  0.00           C
ATOM   3519  HA  LEU X 239       9.041   7.745 -34.025  0.00  0.00           H
ATOM   3520  CB  LEU X 239       9.828   8.189 -32.089  0.00  0.00           C
ATOM   3521  HB2 LEU X 239      10.781   7.805 -32.452  0.00  0.00           H
ATOM   3522  HB3 LEU X 239      10.028   9.105 -31.533  0.00  0.00           H
ATOM   3523  CG  LEU X 239       9.180   7.049 -31.202  0.00  0.00           C
ATOM   3524  HG  LEU X 239       8.182   7.351 -30.884  0.00  0.00           H
ATOM   3525  CD1 LEU X 239       9.279   5.674 -32.054  0.00  0.00           C
ATOM   3526 HD11 LEU X 239       9.087   4.772 -31.473  0.00  0.00           H
ATOM   3527 HD12 LEU X 239       8.482   5.750 -32.794  0.00  0.00           H
ATOM   3528 HD13 LEU X 239      10.237   5.553 -32.559  0.00  0.00           H
ATOM   3529  CD2 LEU X 239       9.999   6.871 -29.903  0.00  0.00           C
ATOM   3530 HD21 LEU X 239      11.040   6.597 -30.077  0.00  0.00           H
ATOM   3531 HD22 LEU X 239       9.904   7.817 -29.370  0.00  0.00           H
ATOM   3532 HD23 LEU X 239       9.604   6.083 -29.264  0.00  0.00           H
ATOM   3533  C   LEU X 239       7.449   8.580 -32.816  0.00  0.00           C
ATOM   3534  O   LEU X 239       7.182   9.416 -31.997  0.00  0.00           O
ATOM   3535  N   VAL X 240       6.485   7.738 -33.366  0.00  0.00           N
ATOM   3536  H   VAL X 240       6.756   7.086 -34.089  0.00  0.00           H
ATOM   3537  CA  VAL X 240       5.007   7.627 -33.181  0.00  0.00           C
ATOM   3538  HA  VAL X 240       4.734   8.364 -32.426  0.00  0.00           H
ATOM   3539  CB  VAL X 240       4.294   7.816 -34.538  0.00  0.00           C
ATOM   3540  HB  VAL X 240       4.498   6.890 -35.075  0.00  0.00           H
ATOM   3541  CG1 VAL X 240       2.747   7.817 -34.256  0.00  0.00           C
ATOM   3542 HG11 VAL X 240       2.425   8.808 -33.934  0.00  0.00           H
ATOM   3543 HG12 VAL X 240       2.258   7.559 -35.195  0.00  0.00           H
ATOM   3544 HG13 VAL X 240       2.393   7.100 -33.516  0.00  0.00           H
ATOM   3545  CG2 VAL X 240       4.723   9.014 -35.435  0.00  0.00           C
ATOM   3546 HG21 VAL X 240       4.386   9.946 -34.980  0.00  0.00           H
ATOM   3547 HG22 VAL X 240       5.807   9.124 -35.454  0.00  0.00           H
ATOM   3548 HG23 VAL X 240       4.193   8.969 -36.386  0.00  0.00           H
ATOM   3549  C   VAL X 240       4.620   6.294 -32.537  0.00  0.00           C
ATOM   3550  O   VAL X 240       4.718   5.222 -33.038  0.00  0.00           O
ATOM   3551  N   ILE X 241       4.115   6.363 -31.288  0.00  0.00           N
ATOM   3552  H   ILE X 241       3.905   7.286 -30.936  0.00  0.00           H
ATOM   3553  CA  ILE X 241       3.946   5.255 -30.406  0.00  0.00           C
ATOM   3554  HA  ILE X 241       3.838   4.317 -30.950  0.00  0.00           H
ATOM   3555  CB  ILE X 241       5.110   5.199 -29.361  0.00  0.00           C
ATOM   3556  HB  ILE X 241       4.845   4.360 -28.717  0.00  0.00           H
ATOM   3557  CG2 ILE X 241       6.450   4.752 -30.045  0.00  0.00           C
ATOM   3558 HG21 ILE X 241       6.296   3.725 -30.375  0.00  0.00           H
ATOM   3559 HG22 ILE X 241       6.682   5.296 -30.960  0.00  0.00           H
ATOM   3560 HG23 ILE X 241       7.254   4.886 -29.320  0.00  0.00           H
ATOM   3561  CG1 ILE X 241       5.223   6.575 -28.532  0.00  0.00           C
ATOM   3562 HG12 ILE X 241       5.355   7.437 -29.187  0.00  0.00           H
ATOM   3563 HG13 ILE X 241       4.265   6.771 -28.051  0.00  0.00           H
ATOM   3564  CD1 ILE X 241       6.209   6.626 -27.345  0.00  0.00           C
ATOM   3565 HD11 ILE X 241       7.233   6.533 -27.709  0.00  0.00           H
ATOM   3566 HD12 ILE X 241       6.121   7.564 -26.797  0.00  0.00           H
ATOM   3567 HD13 ILE X 241       5.858   5.948 -26.568  0.00  0.00           H
ATOM   3568  C   ILE X 241       2.608   5.230 -29.701  0.00  0.00           C
ATOM   3569  O   ILE X 241       1.961   6.252 -29.413  0.00  0.00           O
ATOM   3570  N   GLY X 242       2.098   4.019 -29.524  0.00  0.00           N
ATOM   3571  H   GLY X 242       2.570   3.229 -29.942  0.00  0.00           H
ATOM   3572  CA  GLY X 242       0.797   3.789 -28.801  0.00  0.00           C
ATOM   3573  HA2 GLY X 242       0.781   4.091 -27.754  0.00  0.00           H
ATOM   3574  HA3 GLY X 242       0.079   4.424 -29.321  0.00  0.00           H
ATOM   3575  C   GLY X 242       0.219   2.348 -28.960  0.00  0.00           C
ATOM   3576  O   GLY X 242       0.783   1.343 -29.303  0.00  0.00           O
ATOM   3577  N   GLY X 243      -1.092   2.342 -28.828  0.00  0.00           N
ATOM   3578  H   GLY X 243      -1.521   3.256 -28.794  0.00  0.00           H
ATOM   3579  CA  GLY X 243      -2.020   1.134 -29.047  0.00  0.00           C
ATOM   3580  HA2 GLY X 243      -2.045   0.771 -30.074  0.00  0.00           H
ATOM   3581  HA3 GLY X 243      -1.753   0.199 -28.553  0.00  0.00           H
ATOM   3582  C   GLY X 243      -3.464   1.496 -28.679  0.00  0.00           C
ATOM   3583  O   GLY X 243      -3.819   1.536 -27.482  0.00  0.00           O
ATOM   3584  N   SER X 244      -4.388   1.658 -29.616  0.00  0.00           N
ATOM   3585  H   SER X 244      -4.118   1.546 -30.583  0.00  0.00           H
ATOM   3586  CA  SER X 244      -5.735   2.040 -29.348  0.00  0.00           C
ATOM   3587  HA  SER X 244      -5.743   2.977 -28.790  0.00  0.00           H
ATOM   3588  CB  SER X 244      -6.380   2.384 -30.642  0.00  0.00           C
ATOM   3589  HB2 SER X 244      -7.323   2.841 -30.342  0.00  0.00           H
ATOM   3590  HB3 SER X 244      -5.896   3.204 -31.172  0.00  0.00           H
ATOM   3591  OG  SER X 244      -6.491   1.245 -31.503  0.00  0.00           O
ATOM   3592  HG  SER X 244      -7.392   0.936 -31.382  0.00  0.00           H
ATOM   3593  C   SER X 244      -6.580   0.928 -28.634  0.00  0.00           C
ATOM   3594  O   SER X 244      -6.324  -0.295 -28.676  0.00  0.00           O
ATOM   3595  N   PRO X 245      -7.577   1.315 -27.791  0.00  0.00           N
ATOM   3596  CD  PRO X 245      -7.868   2.680 -27.285  0.00  0.00           C
ATOM   3597  HD2 PRO X 245      -8.522   3.145 -28.023  0.00  0.00           H
ATOM   3598  HD3 PRO X 245      -6.941   3.242 -27.179  0.00  0.00           H
ATOM   3599  CG  PRO X 245      -8.673   2.555 -26.008  0.00  0.00           C
ATOM   3600  HG2 PRO X 245      -9.377   3.377 -25.879  0.00  0.00           H
ATOM   3601  HG3 PRO X 245      -8.020   2.598 -25.136  0.00  0.00           H
ATOM   3602  CB  PRO X 245      -9.260   1.133 -26.073  0.00  0.00           C
ATOM   3603  HB2 PRO X 245     -10.204   1.214 -26.614  0.00  0.00           H
ATOM   3604  HB3 PRO X 245      -9.415   0.772 -25.057  0.00  0.00           H
ATOM   3605  CA  PRO X 245      -8.283   0.337 -26.910  0.00  0.00           C
ATOM   3606  HA  PRO X 245      -7.607  -0.023 -26.134  0.00  0.00           H
ATOM   3607  C   PRO X 245      -8.906  -0.894 -27.654  0.00  0.00           C
ATOM   3608  O   PRO X 245      -9.297  -0.746 -28.795  0.00  0.00           O
ATOM   3609  N   CYS X 246      -8.849  -2.086 -27.042  0.00  0.00           N
ATOM   3610  H   CYS X 246      -8.720  -2.081 -26.040  0.00  0.00           H
ATOM   3611  CA  CYS X 246      -9.148  -3.358 -27.717  0.00  0.00           C
ATOM   3612  HA  CYS X 246      -9.091  -3.145 -28.785  0.00  0.00           H
ATOM   3613  CB  CYS X 246      -8.024  -4.333 -27.302  0.00  0.00           C
ATOM   3614  HB2 CYS X 246      -7.948  -4.435 -26.220  0.00  0.00           H
ATOM   3615  HB3 CYS X 246      -8.270  -5.340 -27.637  0.00  0.00           H
ATOM   3616  SG  CYS X 246      -6.538  -3.674 -27.966  0.00  0.00           S
ATOM   3617  HG  CYS X 246      -6.765  -3.723 -29.281  0.00  0.00           H
ATOM   3618  C   CYS X 246     -10.532  -3.952 -27.270  0.00  0.00           C
ATOM   3619  O   CYS X 246     -10.852  -5.058 -27.737  0.00  0.00           O
ATOM   3620  N   ASN X 247     -11.285  -3.241 -26.416  0.00  0.00           N
ATOM   3621  H   ASN X 247     -10.897  -2.342 -26.171  0.00  0.00           H
ATOM   3622  CA  ASN X 247     -12.630  -3.678 -25.887  0.00  0.00           C
ATOM   3623  HA  ASN X 247     -12.582  -4.446 -25.116  0.00  0.00           H
ATOM   3624  CB  ASN X 247     -13.213  -2.551 -25.129  0.00  0.00           C
ATOM   3625  HB2 ASN X 247     -12.550  -1.972 -24.487  0.00  0.00           H
ATOM   3626  HB3 ASN X 247     -13.550  -1.805 -25.850  0.00  0.00           H
ATOM   3627  CG  ASN X 247     -14.571  -2.903 -24.410  0.00  0.00           C
ATOM   3628  OD1 ASN X 247     -15.608  -2.621 -24.923  0.00  0.00           O
ATOM   3629  ND2 ASN X 247     -14.448  -3.584 -23.253  0.00  0.00           N
ATOM   3630 HD21 ASN X 247     -15.248  -3.811 -22.680  0.00  0.00           H
ATOM   3631 HD22 ASN X 247     -13.583  -3.603 -22.733  0.00  0.00           H
ATOM   3632  C   ASN X 247     -13.584  -4.311 -26.976  0.00  0.00           C
ATOM   3633  O   ASN X 247     -13.922  -5.482 -26.865  0.00  0.00           O
ATOM   3634  N   ASP X 248     -13.930  -3.524 -28.027  0.00  0.00           N
ATOM   3635  H   ASP X 248     -13.470  -2.626 -28.080  0.00  0.00           H
ATOM   3636  CA  ASP X 248     -14.917  -3.906 -29.068  0.00  0.00           C
ATOM   3637  HA  ASP X 248     -15.650  -4.620 -28.693  0.00  0.00           H
ATOM   3638  CB  ASP X 248     -15.682  -2.792 -29.750  0.00  0.00           C
ATOM   3639  HB2 ASP X 248     -14.935  -2.100 -30.137  0.00  0.00           H
ATOM   3640  HB3 ASP X 248     -16.202  -3.206 -30.614  0.00  0.00           H
ATOM   3641  CG  ASP X 248     -16.693  -2.146 -28.799  0.00  0.00           C
ATOM   3642  OD1 ASP X 248     -17.533  -2.863 -28.169  0.00  0.00           O
ATOM   3643  OD2 ASP X 248     -16.457  -0.958 -28.483  0.00  0.00           O
ATOM   3644  C   ASP X 248     -14.321  -4.663 -30.250  0.00  0.00           C
ATOM   3645  O   ASP X 248     -14.972  -5.323 -31.060  0.00  0.00           O
ATOM   3646  N   LEU X 249     -12.964  -4.637 -30.446  0.00  0.00           N
ATOM   3647  H   LEU X 249     -12.447  -4.082 -29.778  0.00  0.00           H
ATOM   3648  CA  LEU X 249     -12.084  -5.526 -31.252  0.00  0.00           C
ATOM   3649  HA  LEU X 249     -12.491  -5.617 -32.259  0.00  0.00           H
ATOM   3650  CB  LEU X 249     -10.681  -4.953 -31.340  0.00  0.00           C
ATOM   3651  HB2 LEU X 249     -10.405  -4.457 -30.410  0.00  0.00           H
ATOM   3652  HB3 LEU X 249     -10.001  -5.804 -31.386  0.00  0.00           H
ATOM   3653  CG  LEU X 249     -10.478  -4.039 -32.540  0.00  0.00           C
ATOM   3654  HG  LEU X 249     -11.276  -3.313 -32.694  0.00  0.00           H
ATOM   3655  CD1 LEU X 249      -9.171  -3.240 -32.358  0.00  0.00           C
ATOM   3656 HD11 LEU X 249      -8.363  -3.849 -31.950  0.00  0.00           H
ATOM   3657 HD12 LEU X 249      -8.835  -2.774 -33.284  0.00  0.00           H
ATOM   3658 HD13 LEU X 249      -9.362  -2.473 -31.608  0.00  0.00           H
ATOM   3659  CD2 LEU X 249     -10.451  -4.850 -33.895  0.00  0.00           C
ATOM   3660 HD21 LEU X 249     -11.447  -5.244 -34.095  0.00  0.00           H
ATOM   3661 HD22 LEU X 249     -10.101  -4.116 -34.621  0.00  0.00           H
ATOM   3662 HD23 LEU X 249      -9.809  -5.731 -33.877  0.00  0.00           H
ATOM   3663  C   LEU X 249     -11.998  -6.924 -30.769  0.00  0.00           C
ATOM   3664  O   LEU X 249     -11.770  -7.874 -31.583  0.00  0.00           O
ATOM   3665  N   SER X 250     -12.055  -7.148 -29.417  0.00  0.00           N
ATOM   3666  H   SER X 250     -12.156  -6.273 -28.922  0.00  0.00           H
ATOM   3667  CA  SER X 250     -11.922  -8.489 -28.783  0.00  0.00           C
ATOM   3668  HA  SER X 250     -10.902  -8.784 -29.030  0.00  0.00           H
ATOM   3669  CB  SER X 250     -11.768  -8.304 -27.266  0.00  0.00           C
ATOM   3670  HB2 SER X 250     -10.860  -7.723 -27.099  0.00  0.00           H
ATOM   3671  HB3 SER X 250     -12.619  -7.755 -26.864  0.00  0.00           H
ATOM   3672  OG  SER X 250     -11.664  -9.598 -26.653  0.00  0.00           O
ATOM   3673  HG  SER X 250     -10.735  -9.786 -26.499  0.00  0.00           H
ATOM   3674  C   SER X 250     -12.939  -9.512 -29.253  0.00  0.00           C
ATOM   3675  O   SER X 250     -14.097  -9.191 -29.364  0.00  0.00           O
ATOM   3676  N   ILE X 251     -12.480 -10.743 -29.591  0.00  0.00           N
ATOM   3677  H   ILE X 251     -11.488 -10.893 -29.480  0.00  0.00           H
ATOM   3678  CA  ILE X 251     -13.369 -11.814 -29.985  0.00  0.00           C
ATOM   3679  HA  ILE X 251     -14.127 -11.385 -30.640  0.00  0.00           H
ATOM   3680  CB  ILE X 251     -12.624 -12.845 -30.873  0.00  0.00           C
ATOM   3681  HB  ILE X 251     -11.940 -12.234 -31.461  0.00  0.00           H
ATOM   3682  CG2 ILE X 251     -11.722 -13.800 -30.084  0.00  0.00           C
ATOM   3683 HG21 ILE X 251     -10.945 -14.203 -30.734  0.00  0.00           H
ATOM   3684 HG22 ILE X 251     -11.401 -13.208 -29.227  0.00  0.00           H
ATOM   3685 HG23 ILE X 251     -12.341 -14.638 -29.764  0.00  0.00           H
ATOM   3686  CG1 ILE X 251     -13.590 -13.615 -31.752  0.00  0.00           C
ATOM   3687 HG12 ILE X 251     -13.036 -14.412 -32.248  0.00  0.00           H
ATOM   3688 HG13 ILE X 251     -14.347 -14.140 -31.169  0.00  0.00           H
ATOM   3689  CD1 ILE X 251     -14.194 -12.818 -32.890  0.00  0.00           C
ATOM   3690 HD11 ILE X 251     -15.060 -12.220 -32.604  0.00  0.00           H
ATOM   3691 HD12 ILE X 251     -13.499 -12.131 -33.374  0.00  0.00           H
ATOM   3692 HD13 ILE X 251     -14.485 -13.538 -33.655  0.00  0.00           H
ATOM   3693  C   ILE X 251     -14.093 -12.537 -28.847  0.00  0.00           C
ATOM   3694  O   ILE X 251     -15.186 -13.082 -29.104  0.00  0.00           O
ATOM   3695  N   VAL X 252     -13.449 -12.636 -27.638  0.00  0.00           N
ATOM   3696  H   VAL X 252     -12.597 -12.102 -27.545  0.00  0.00           H
ATOM   3697  CA  VAL X 252     -13.942 -13.327 -26.425  0.00  0.00           C
ATOM   3698  HA  VAL X 252     -14.424 -14.290 -26.591  0.00  0.00           H
ATOM   3699  CB  VAL X 252     -12.755 -13.579 -25.449  0.00  0.00           C
ATOM   3700  HB  VAL X 252     -13.177 -14.013 -24.542  0.00  0.00           H
ATOM   3701  CG1 VAL X 252     -11.726 -14.578 -25.989  0.00  0.00           C
ATOM   3702 HG11 VAL X 252     -11.083 -14.924 -25.180  0.00  0.00           H
ATOM   3703 HG12 VAL X 252     -12.181 -15.458 -26.443  0.00  0.00           H
ATOM   3704 HG13 VAL X 252     -11.060 -14.120 -26.720  0.00  0.00           H
ATOM   3705  CG2 VAL X 252     -11.864 -12.449 -25.019  0.00  0.00           C
ATOM   3706 HG21 VAL X 252     -12.412 -11.742 -24.395  0.00  0.00           H
ATOM   3707 HG22 VAL X 252     -11.035 -12.804 -24.406  0.00  0.00           H
ATOM   3708 HG23 VAL X 252     -11.344 -11.912 -25.812  0.00  0.00           H
ATOM   3709  C   VAL X 252     -14.911 -12.383 -25.714  0.00  0.00           C
ATOM   3710  O   VAL X 252     -15.520 -12.824 -24.767  0.00  0.00           O
ATOM   3711  N   ASN X 253     -15.027 -11.058 -26.127  0.00  0.00           N
ATOM   3712  H   ASN X 253     -14.690 -10.792 -27.042  0.00  0.00           H
ATOM   3713  CA  ASN X 253     -15.981 -10.084 -25.517  0.00  0.00           C
ATOM   3714  HA  ASN X 253     -15.975 -10.184 -24.432  0.00  0.00           H
ATOM   3715  CB  ASN X 253     -15.461  -8.624 -25.889  0.00  0.00           C
ATOM   3716  HB2 ASN X 253     -14.397  -8.408 -25.793  0.00  0.00           H
ATOM   3717  HB3 ASN X 253     -15.594  -8.486 -26.962  0.00  0.00           H
ATOM   3718  CG  ASN X 253     -16.342  -7.582 -25.208  0.00  0.00           C
ATOM   3719  OD1 ASN X 253     -17.232  -7.910 -24.452  0.00  0.00           O
ATOM   3720  ND2 ASN X 253     -16.323  -6.348 -25.762  0.00  0.00           N
ATOM   3721 HD21 ASN X 253     -16.941  -5.592 -25.507  0.00  0.00           H
ATOM   3722 HD22 ASN X 253     -15.436  -6.225 -26.229  0.00  0.00           H
ATOM   3723  C   ASN X 253     -17.415 -10.406 -25.981  0.00  0.00           C
ATOM   3724  O   ASN X 253     -17.687 -10.191 -27.179  0.00  0.00           O
ATOM   3725  N   PRO X 254     -18.361 -10.750 -25.101  0.00  0.00           N
ATOM   3726  CD  PRO X 254     -18.148 -11.256 -23.748  0.00  0.00           C
ATOM   3727  HD2 PRO X 254     -18.042 -10.335 -23.175  0.00  0.00           H
ATOM   3728  HD3 PRO X 254     -17.299 -11.911 -23.552  0.00  0.00           H
ATOM   3729  CG  PRO X 254     -19.486 -11.840 -23.324  0.00  0.00           C
ATOM   3730  HG2 PRO X 254     -19.453 -11.539 -22.277  0.00  0.00           H
ATOM   3731  HG3 PRO X 254     -19.416 -12.917 -23.480  0.00  0.00           H
ATOM   3732  CB  PRO X 254     -20.588 -11.200 -24.139  0.00  0.00           C
ATOM   3733  HB2 PRO X 254     -20.885 -10.266 -23.661  0.00  0.00           H
ATOM   3734  HB3 PRO X 254     -21.433 -11.855 -24.349  0.00  0.00           H
ATOM   3735  CA  PRO X 254     -19.830 -10.817 -25.471  0.00  0.00           C
ATOM   3736  HA  PRO X 254     -20.087 -11.720 -26.025  0.00  0.00           H
ATOM   3737  C   PRO X 254     -20.416  -9.493 -26.137  0.00  0.00           C
ATOM   3738  O   PRO X 254     -21.397  -9.510 -26.875  0.00  0.00           O
ATOM   3739  N   ALA X 255     -19.877  -8.359 -25.765  0.00  0.00           N
ATOM   3740  H   ALA X 255     -19.099  -8.355 -25.121  0.00  0.00           H
ATOM   3741  CA  ALA X 255     -20.267  -7.020 -26.241  0.00  0.00           C
ATOM   3742  HA  ALA X 255     -21.303  -7.134 -26.559  0.00  0.00           H
ATOM   3743  CB  ALA X 255     -20.292  -5.985 -25.071  0.00  0.00           C
ATOM   3744  HB1 ALA X 255     -20.396  -5.008 -25.541  0.00  0.00           H
ATOM   3745  HB2 ALA X 255     -21.150  -6.207 -24.437  0.00  0.00           H
ATOM   3746  HB3 ALA X 255     -19.335  -6.129 -24.569  0.00  0.00           H
ATOM   3747  C   ALA X 255     -19.491  -6.606 -27.574  0.00  0.00           C
ATOM   3748  O   ALA X 255     -19.747  -5.570 -28.135  0.00  0.00           O
ATOM   3749  N   ARG X 256     -18.693  -7.472 -28.171  0.00  0.00           N
ATOM   3750  H   ARG X 256     -18.590  -8.346 -27.677  0.00  0.00           H
ATOM   3751  CA  ARG X 256     -18.007  -7.238 -29.421  0.00  0.00           C
ATOM   3752  HA  ARG X 256     -17.211  -6.526 -29.203  0.00  0.00           H
ATOM   3753  CB  ARG X 256     -17.334  -8.547 -29.879  0.00  0.00           C
ATOM   3754  HB2 ARG X 256     -16.707  -8.324 -30.743  0.00  0.00           H
ATOM   3755  HB3 ARG X 256     -16.606  -8.766 -29.098  0.00  0.00           H
ATOM   3756  CG  ARG X 256     -18.177  -9.743 -30.289  0.00  0.00           C
ATOM   3757  HG2 ARG X 256     -18.765 -10.082 -29.436  0.00  0.00           H
ATOM   3758  HG3 ARG X 256     -18.950  -9.529 -31.027  0.00  0.00           H
ATOM   3759  CD  ARG X 256     -17.228 -10.867 -30.553  0.00  0.00           C
ATOM   3760  HD2 ARG X 256     -16.708 -10.748 -31.504  0.00  0.00           H
ATOM   3761  HD3 ARG X 256     -16.435 -10.878 -29.805  0.00  0.00           H
ATOM   3762  NE  ARG X 256     -17.849 -12.171 -30.812  0.00  0.00           N
ATOM   3763  HE  ARG X 256     -17.966 -12.537 -31.746  0.00  0.00           H
ATOM   3764  CZ  ARG X 256     -18.315 -12.992 -29.908  0.00  0.00           C
ATOM   3765  NH1 ARG X 256     -18.480 -12.779 -28.709  0.00  0.00           N
ATOM   3766 HH11 ARG X 256     -18.278 -11.836 -28.408  0.00  0.00           H
ATOM   3767 HH12 ARG X 256     -18.913 -13.425 -28.064  0.00  0.00           H
ATOM   3768  NH2 ARG X 256     -18.636 -14.182 -30.270  0.00  0.00           N
ATOM   3769 HH21 ARG X 256     -18.526 -14.330 -31.263  0.00  0.00           H
ATOM   3770 HH22 ARG X 256     -18.678 -14.904 -29.565  0.00  0.00           H
ATOM   3771  C   ARG X 256     -18.617  -6.739 -30.724  0.00  0.00           C
ATOM   3772  O   ARG X 256     -19.801  -7.097 -31.052  0.00  0.00           O
ATOM   3773  N   LYS X 257     -17.918  -5.942 -31.524  0.00  0.00           N
ATOM   3774  H   LYS X 257     -16.986  -5.703 -31.216  0.00  0.00           H
ATOM   3775  CA  LYS X 257     -18.356  -5.307 -32.756  0.00  0.00           C
ATOM   3776  HA  LYS X 257     -19.232  -5.838 -33.127  0.00  0.00           H
ATOM   3777  CB  LYS X 257     -18.790  -3.860 -32.481  0.00  0.00           C
ATOM   3778  HB2 LYS X 257     -17.925  -3.196 -32.455  0.00  0.00           H
ATOM   3779  HB3 LYS X 257     -19.514  -3.546 -33.233  0.00  0.00           H
ATOM   3780  CG  LYS X 257     -19.591  -3.768 -31.155  0.00  0.00           C
ATOM   3781  HG2 LYS X 257     -20.457  -4.427 -31.088  0.00  0.00           H
ATOM   3782  HG3 LYS X 257     -18.877  -3.943 -30.350  0.00  0.00           H
ATOM   3783  CD  LYS X 257     -20.225  -2.328 -30.926  0.00  0.00           C
ATOM   3784  HD2 LYS X 257     -19.367  -1.656 -30.902  0.00  0.00           H
ATOM   3785  HD3 LYS X 257     -20.989  -1.988 -31.625  0.00  0.00           H
ATOM   3786  CE  LYS X 257     -20.910  -2.197 -29.513  0.00  0.00           C
ATOM   3787  HE2 LYS X 257     -20.838  -1.134 -29.282  0.00  0.00           H
ATOM   3788  HE3 LYS X 257     -21.963  -2.467 -29.580  0.00  0.00           H
ATOM   3789  NZ  LYS X 257     -20.332  -2.995 -28.371  0.00  0.00           N
ATOM   3790  HZ1 LYS X 257     -20.916  -2.689 -27.606  0.00  0.00           H
ATOM   3791  HZ2 LYS X 257     -20.200  -3.968 -28.609  0.00  0.00           H
ATOM   3792  HZ3 LYS X 257     -19.374  -2.745 -28.171  0.00  0.00           H
ATOM   3793  C   LYS X 257     -17.379  -5.298 -33.922  0.00  0.00           C
ATOM   3794  O   LYS X 257     -17.821  -5.101 -35.057  0.00  0.00           O
ATOM   3795  N   GLY X 258     -16.071  -5.473 -33.626  0.00  0.00           N
ATOM   3796  H   GLY X 258     -15.767  -5.612 -32.674  0.00  0.00           H
ATOM   3797  CA  GLY X 258     -15.074  -5.524 -34.651  0.00  0.00           C
ATOM   3798  HA2 GLY X 258     -14.246  -6.150 -34.320  0.00  0.00           H
ATOM   3799  HA3 GLY X 258     -15.522  -5.976 -35.536  0.00  0.00           H
ATOM   3800  C   GLY X 258     -14.646  -4.077 -34.953  0.00  0.00           C
ATOM   3801  O   GLY X 258     -15.147  -3.191 -34.326  0.00  0.00           O
ATOM   3802  N   LEU X 259     -13.689  -3.954 -35.885  0.00  0.00           N
ATOM   3803  H   LEU X 259     -13.428  -4.781 -36.402  0.00  0.00           H
ATOM   3804  CA  LEU X 259     -12.807  -2.778 -36.132  0.00  0.00           C
ATOM   3805  HA  LEU X 259     -12.132  -2.546 -35.309  0.00  0.00           H
ATOM   3806  CB  LEU X 259     -11.915  -3.116 -37.307  0.00  0.00           C
ATOM   3807  HB2 LEU X 259     -11.430  -4.060 -37.060  0.00  0.00           H
ATOM   3808  HB3 LEU X 259     -12.568  -3.267 -38.166  0.00  0.00           H
ATOM   3809  CG  LEU X 259     -10.859  -2.027 -37.607  0.00  0.00           C
ATOM   3810  HG  LEU X 259     -11.352  -1.065 -37.747  0.00  0.00           H
ATOM   3811  CD1 LEU X 259      -9.981  -1.813 -36.384  0.00  0.00           C
ATOM   3812 HD11 LEU X 259     -10.507  -1.502 -35.482  0.00  0.00           H
ATOM   3813 HD12 LEU X 259      -9.450  -2.750 -36.217  0.00  0.00           H
ATOM   3814 HD13 LEU X 259      -9.346  -0.953 -36.599  0.00  0.00           H
ATOM   3815  CD2 LEU X 259     -10.028  -2.316 -38.912  0.00  0.00           C
ATOM   3816 HD21 LEU X 259      -9.089  -1.764 -38.948  0.00  0.00           H
ATOM   3817 HD22 LEU X 259      -9.736  -3.362 -38.815  0.00  0.00           H
ATOM   3818 HD23 LEU X 259     -10.509  -2.199 -39.883  0.00  0.00           H
ATOM   3819  C   LEU X 259     -13.665  -1.498 -36.463  0.00  0.00           C
ATOM   3820  O   LEU X 259     -13.293  -0.383 -36.102  0.00  0.00           O
ATOM   3821  N   TYR X 260     -14.803  -1.717 -37.203  0.00  0.00           N
ATOM   3822  H   TYR X 260     -15.157  -2.635 -37.432  0.00  0.00           H
ATOM   3823  CA  TYR X 260     -15.564  -0.621 -37.686  0.00  0.00           C
ATOM   3824  HA  TYR X 260     -14.861   0.201 -37.825  0.00  0.00           H
ATOM   3825  CB  TYR X 260     -16.155  -0.864 -39.152  0.00  0.00           C
ATOM   3826  HB2 TYR X 260     -16.872  -1.679 -39.249  0.00  0.00           H
ATOM   3827  HB3 TYR X 260     -16.590   0.057 -39.541  0.00  0.00           H
ATOM   3828  CG  TYR X 260     -15.059  -1.251 -40.059  0.00  0.00           C
ATOM   3829  CD1 TYR X 260     -14.375  -0.248 -40.728  0.00  0.00           C
ATOM   3830  HD1 TYR X 260     -14.588   0.787 -40.507  0.00  0.00           H
ATOM   3831  CE1 TYR X 260     -13.258  -0.567 -41.512  0.00  0.00           C
ATOM   3832  HE1 TYR X 260     -12.635   0.203 -41.944  0.00  0.00           H
ATOM   3833  CZ  TYR X 260     -12.948  -1.886 -41.745  0.00  0.00           C
ATOM   3834  OH  TYR X 260     -11.918  -2.274 -42.537  0.00  0.00           O
ATOM   3835  HH  TYR X 260     -11.833  -3.203 -42.309  0.00  0.00           H
ATOM   3836  CE2 TYR X 260     -13.580  -2.950 -41.098  0.00  0.00           C
ATOM   3837  HE2 TYR X 260     -13.299  -3.985 -41.224  0.00  0.00           H
ATOM   3838  CD2 TYR X 260     -14.624  -2.620 -40.198  0.00  0.00           C
ATOM   3839  HD2 TYR X 260     -15.131  -3.399 -39.649  0.00  0.00           H
ATOM   3840  C   TYR X 260     -16.574  -0.028 -36.664  0.00  0.00           C
ATOM   3841  O   TYR X 260     -17.267   0.884 -37.080  0.00  0.00           O
ATOM   3842  N   GLU X 261     -16.559  -0.384 -35.380  0.00  0.00           N
ATOM   3843  H   GLU X 261     -15.819  -1.035 -35.157  0.00  0.00           H
ATOM   3844  CA  GLU X 261     -17.527  -0.025 -34.452  0.00  0.00           C
ATOM   3845  HA  GLU X 261     -17.857   1.003 -34.603  0.00  0.00           H
ATOM   3846  CB  GLU X 261     -18.718  -0.951 -34.580  0.00  0.00           C
ATOM   3847  HB2 GLU X 261     -18.408  -1.996 -34.586  0.00  0.00           H
ATOM   3848  HB3 GLU X 261     -19.281  -0.923 -33.647  0.00  0.00           H
ATOM   3849  CG  GLU X 261     -19.644  -0.738 -35.803  0.00  0.00           C
ATOM   3850  HG2 GLU X 261     -19.141  -0.962 -36.743  0.00  0.00           H
ATOM   3851  HG3 GLU X 261     -20.484  -1.428 -35.724  0.00  0.00           H
ATOM   3852  CD  GLU X 261     -20.192   0.594 -35.899  0.00  0.00           C
ATOM   3853  OE1 GLU X 261     -20.088   1.318 -34.888  0.00  0.00           O
ATOM   3854  OE2 GLU X 261     -20.652   0.988 -36.996  0.00  0.00           O
ATOM   3855  C   GLU X 261     -17.007   0.024 -32.965  0.00  0.00           C
ATOM   3856  O   GLU X 261     -15.968  -0.556 -32.520  0.00  0.00           O
ATOM   3857  N   GLY X 262     -17.736   0.772 -32.173  0.00  0.00           N
ATOM   3858  H   GLY X 262     -18.624   1.085 -32.540  0.00  0.00           H
ATOM   3859  CA  GLY X 262     -17.389   1.238 -30.830  0.00  0.00           C
ATOM   3860  HA2 GLY X 262     -18.108   2.041 -30.667  0.00  0.00           H
ATOM   3861  HA3 GLY X 262     -17.543   0.444 -30.100  0.00  0.00           H
ATOM   3862  C   GLY X 262     -15.951   1.778 -30.785  0.00  0.00           C
ATOM   3863  O   GLY X 262     -15.536   2.653 -31.563  0.00  0.00           O
ATOM   3864  N   THR X 263     -15.167   1.247 -29.800  0.00  0.00           N
ATOM   3865  H   THR X 263     -15.683   0.632 -29.187  0.00  0.00           H
ATOM   3866  CA  THR X 263     -13.729   1.437 -29.544  0.00  0.00           C
ATOM   3867  HA  THR X 263     -13.587   2.517 -29.537  0.00  0.00           H
ATOM   3868  CB  THR X 263     -13.402   0.906 -28.215  0.00  0.00           C
ATOM   3869  HB  THR X 263     -12.351   1.051 -27.963  0.00  0.00           H
ATOM   3870  CG2 THR X 263     -14.187   1.645 -27.049  0.00  0.00           C
ATOM   3871 HG21 THR X 263     -14.201   2.730 -27.152  0.00  0.00           H
ATOM   3872 HG22 THR X 263     -15.186   1.210 -27.075  0.00  0.00           H
ATOM   3873 HG23 THR X 263     -13.657   1.350 -26.143  0.00  0.00           H
ATOM   3874  OG1 THR X 263     -13.610  -0.455 -28.200  0.00  0.00           O
ATOM   3875  HG1 THR X 263     -14.551  -0.552 -28.361  0.00  0.00           H
ATOM   3876  C   THR X 263     -12.802   0.848 -30.648  0.00  0.00           C
ATOM   3877  O   THR X 263     -11.566   1.127 -30.590  0.00  0.00           O
ATOM   3878  N   GLY X 264     -13.346   0.111 -31.632  0.00  0.00           N
ATOM   3879  H   GLY X 264     -14.337  -0.057 -31.534  0.00  0.00           H
ATOM   3880  CA  GLY X 264     -12.637  -0.268 -32.863  0.00  0.00           C
ATOM   3881  HA2 GLY X 264     -11.772  -0.899 -32.657  0.00  0.00           H
ATOM   3882  HA3 GLY X 264     -13.317  -0.807 -33.522  0.00  0.00           H
ATOM   3883  C   GLY X 264     -12.140   0.974 -33.635  0.00  0.00           C
ATOM   3884  O   GLY X 264     -10.918   1.071 -33.890  0.00  0.00           O
ATOM   3885  N   ARG X 265     -13.024   1.966 -33.904  0.00  0.00           N
ATOM   3886  H   ARG X 265     -13.950   1.776 -33.548  0.00  0.00           H
ATOM   3887  CA  ARG X 265     -12.686   3.234 -34.597  0.00  0.00           C
ATOM   3888  HA  ARG X 265     -12.286   2.961 -35.574  0.00  0.00           H
ATOM   3889  CB  ARG X 265     -14.026   3.986 -34.906  0.00  0.00           C
ATOM   3890  HB2 ARG X 265     -14.348   4.515 -34.009  0.00  0.00           H
ATOM   3891  HB3 ARG X 265     -13.791   4.839 -35.542  0.00  0.00           H
ATOM   3892  CG  ARG X 265     -15.176   3.154 -35.522  0.00  0.00           C
ATOM   3893  HG2 ARG X 265     -14.791   2.806 -36.481  0.00  0.00           H
ATOM   3894  HG3 ARG X 265     -15.492   2.331 -34.881  0.00  0.00           H
ATOM   3895  CD  ARG X 265     -16.310   4.094 -35.815  0.00  0.00           C
ATOM   3896  HD2 ARG X 265     -16.582   4.617 -34.898  0.00  0.00           H
ATOM   3897  HD3 ARG X 265     -15.887   4.825 -36.503  0.00  0.00           H
ATOM   3898  NE  ARG X 265     -17.492   3.496 -36.453  0.00  0.00           N
ATOM   3899  HE  ARG X 265     -17.524   2.509 -36.663  0.00  0.00           H
ATOM   3900  CZ  ARG X 265     -18.506   4.182 -36.928  0.00  0.00           C
ATOM   3901  NH1 ARG X 265     -18.536   5.468 -36.882  0.00  0.00           N
ATOM   3902 HH11 ARG X 265     -17.724   5.917 -36.482  0.00  0.00           H
ATOM   3903 HH12 ARG X 265     -19.229   5.998 -37.392  0.00  0.00           H
ATOM   3904  NH2 ARG X 265     -19.526   3.574 -37.499  0.00  0.00           N
ATOM   3905 HH21 ARG X 265     -19.680   2.577 -37.447  0.00  0.00           H
ATOM   3906 HH22 ARG X 265     -20.226   4.217 -37.842  0.00  0.00           H
ATOM   3907  C   ARG X 265     -11.610   4.157 -33.987  0.00  0.00           C
ATOM   3908  O   ARG X 265     -11.232   5.036 -34.748  0.00  0.00           O
ATOM   3909  N   LEU X 266     -11.171   3.858 -32.770  0.00  0.00           N
ATOM   3910  H   LEU X 266     -11.484   2.989 -32.361  0.00  0.00           H
ATOM   3911  CA  LEU X 266     -10.037   4.558 -32.178  0.00  0.00           C
ATOM   3912  HA  LEU X 266     -10.210   5.634 -32.160  0.00  0.00           H
ATOM   3913  CB  LEU X 266      -9.968   4.217 -30.663  0.00  0.00           C
ATOM   3914  HB2 LEU X 266      -9.917   3.139 -30.510  0.00  0.00           H
ATOM   3915  HB3 LEU X 266      -9.069   4.666 -30.240  0.00  0.00           H
ATOM   3916  CG  LEU X 266     -11.151   4.809 -29.905  0.00  0.00           C
ATOM   3917  HG  LEU X 266     -12.103   4.615 -30.399  0.00  0.00           H
ATOM   3918  CD1 LEU X 266     -11.195   4.316 -28.485  0.00  0.00           C
ATOM   3919 HD11 LEU X 266     -10.511   4.834 -27.813  0.00  0.00           H
ATOM   3920 HD12 LEU X 266     -12.191   4.574 -28.125  0.00  0.00           H
ATOM   3921 HD13 LEU X 266     -11.112   3.230 -28.538  0.00  0.00           H
ATOM   3922  CD2 LEU X 266     -10.964   6.281 -29.775  0.00  0.00           C
ATOM   3923 HD21 LEU X 266     -11.308   6.924 -30.586  0.00  0.00           H
ATOM   3924 HD22 LEU X 266     -11.502   6.680 -28.916  0.00  0.00           H
ATOM   3925 HD23 LEU X 266      -9.944   6.635 -29.624  0.00  0.00           H
ATOM   3926  C   LEU X 266      -8.747   4.212 -32.855  0.00  0.00           C
ATOM   3927  O   LEU X 266      -7.940   5.111 -33.023  0.00  0.00           O
ATOM   3928  N   PHE X 267      -8.594   2.995 -33.338  0.00  0.00           N
ATOM   3929  H   PHE X 267      -9.387   2.371 -33.325  0.00  0.00           H
ATOM   3930  CA  PHE X 267      -7.503   2.694 -34.290  0.00  0.00           C
ATOM   3931  HA  PHE X 267      -6.565   2.757 -33.738  0.00  0.00           H
ATOM   3932  CB  PHE X 267      -7.521   1.198 -34.881  0.00  0.00           C
ATOM   3933  HB2 PHE X 267      -7.456   0.369 -34.176  0.00  0.00           H
ATOM   3934  HB3 PHE X 267      -8.537   1.016 -35.231  0.00  0.00           H
ATOM   3935  CG  PHE X 267      -6.735   1.024 -36.159  0.00  0.00           C
ATOM   3936  CD1 PHE X 267      -5.344   0.678 -36.073  0.00  0.00           C
ATOM   3937  HD1 PHE X 267      -4.825   0.634 -35.127  0.00  0.00           H
ATOM   3938  CE1 PHE X 267      -4.498   0.593 -37.236  0.00  0.00           C
ATOM   3939  HE1 PHE X 267      -3.435   0.426 -37.149  0.00  0.00           H
ATOM   3940  CZ  PHE X 267      -5.094   0.751 -38.507  0.00  0.00           C
ATOM   3941  HZ  PHE X 267      -4.507   0.856 -39.408  0.00  0.00           H
ATOM   3942  CE2 PHE X 267      -6.425   0.894 -38.629  0.00  0.00           C
ATOM   3943  HE2 PHE X 267      -6.906   0.767 -39.587  0.00  0.00           H
ATOM   3944  CD2 PHE X 267      -7.247   1.078 -37.494  0.00  0.00           C
ATOM   3945  HD2 PHE X 267      -8.300   1.190 -37.707  0.00  0.00           H
ATOM   3946  C   PHE X 267      -7.350   3.710 -35.440  0.00  0.00           C
ATOM   3947  O   PHE X 267      -6.245   4.076 -35.907  0.00  0.00           O
ATOM   3948  N   PHE X 268      -8.495   4.196 -36.020  0.00  0.00           N
ATOM   3949  H   PHE X 268      -9.401   3.811 -35.796  0.00  0.00           H
ATOM   3950  CA  PHE X 268      -8.411   5.033 -37.184  0.00  0.00           C
ATOM   3951  HA  PHE X 268      -7.765   4.639 -37.968  0.00  0.00           H
ATOM   3952  CB  PHE X 268      -9.792   5.053 -37.950  0.00  0.00           C
ATOM   3953  HB2 PHE X 268     -10.552   5.442 -37.273  0.00  0.00           H
ATOM   3954  HB3 PHE X 268      -9.686   5.821 -38.717  0.00  0.00           H
ATOM   3955  CG  PHE X 268     -10.136   3.730 -38.469  0.00  0.00           C
ATOM   3956  CD1 PHE X 268      -9.439   3.132 -39.579  0.00  0.00           C
ATOM   3957  HD1 PHE X 268      -8.578   3.624 -40.008  0.00  0.00           H
ATOM   3958  CE1 PHE X 268      -9.911   1.850 -40.140  0.00  0.00           C
ATOM   3959  HE1 PHE X 268      -9.419   1.390 -40.984  0.00  0.00           H
ATOM   3960  CZ  PHE X 268     -10.980   1.198 -39.557  0.00  0.00           C
ATOM   3961  HZ  PHE X 268     -11.227   0.191 -39.861  0.00  0.00           H
ATOM   3962  CE2 PHE X 268     -11.705   1.836 -38.537  0.00  0.00           C
ATOM   3963  HE2 PHE X 268     -12.486   1.308 -38.011  0.00  0.00           H
ATOM   3964  CD2 PHE X 268     -11.331   3.129 -38.135  0.00  0.00           C
ATOM   3965  HD2 PHE X 268     -11.893   3.621 -37.354  0.00  0.00           H
ATOM   3966  C   PHE X 268      -7.927   6.468 -36.750  0.00  0.00           C
ATOM   3967  O   PHE X 268      -7.185   7.107 -37.542  0.00  0.00           O
ATOM   3968  N   GLU X 269      -8.228   6.929 -35.539  0.00  0.00           N
ATOM   3969  H   GLU X 269      -8.755   6.376 -34.879  0.00  0.00           H
ATOM   3970  CA  GLU X 269      -7.599   8.109 -35.035  0.00  0.00           C
ATOM   3971  HA  GLU X 269      -7.832   8.911 -35.734  0.00  0.00           H
ATOM   3972  CB  GLU X 269      -8.119   8.487 -33.650  0.00  0.00           C
ATOM   3973  HB2 GLU X 269      -7.896   7.669 -32.965  0.00  0.00           H
ATOM   3974  HB3 GLU X 269      -7.607   9.316 -33.162  0.00  0.00           H
ATOM   3975  CG  GLU X 269      -9.651   8.706 -33.613  0.00  0.00           C
ATOM   3976  HG2 GLU X 269     -10.153   7.750 -33.761  0.00  0.00           H
ATOM   3977  HG3 GLU X 269      -9.781   9.127 -32.616  0.00  0.00           H
ATOM   3978  CD  GLU X 269     -10.233   9.721 -34.614  0.00  0.00           C
ATOM   3979  OE1 GLU X 269      -9.562  10.701 -34.987  0.00  0.00           O
ATOM   3980  OE2 GLU X 269     -11.387   9.440 -35.006  0.00  0.00           O
ATOM   3981  C   GLU X 269      -5.986   8.082 -34.979  0.00  0.00           C
ATOM   3982  O   GLU X 269      -5.215   8.981 -35.337  0.00  0.00           O
ATOM   3983  N   PHE X 270      -5.457   6.850 -34.668  0.00  0.00           N
ATOM   3984  H   PHE X 270      -6.088   6.062 -34.653  0.00  0.00           H
ATOM   3985  CA  PHE X 270      -4.038   6.566 -34.651  0.00  0.00           C
ATOM   3986  HA  PHE X 270      -3.523   7.336 -34.076  0.00  0.00           H
ATOM   3987  CB  PHE X 270      -3.654   5.190 -33.977  0.00  0.00           C
ATOM   3988  HB2 PHE X 270      -4.065   5.250 -32.969  0.00  0.00           H
ATOM   3989  HB3 PHE X 270      -4.189   4.326 -34.370  0.00  0.00           H
ATOM   3990  CG  PHE X 270      -2.146   5.111 -33.820  0.00  0.00           C
ATOM   3991  CD1 PHE X 270      -1.277   4.665 -34.819  0.00  0.00           C
ATOM   3992  HD1 PHE X 270      -1.755   4.410 -35.753  0.00  0.00           H
ATOM   3993  CE1 PHE X 270       0.087   4.498 -34.693  0.00  0.00           C
ATOM   3994  HE1 PHE X 270       0.701   4.294 -35.558  0.00  0.00           H
ATOM   3995  CZ  PHE X 270       0.681   4.741 -33.423  0.00  0.00           C
ATOM   3996  HZ  PHE X 270       1.734   4.590 -33.239  0.00  0.00           H
ATOM   3997  CE2 PHE X 270      -0.167   5.157 -32.376  0.00  0.00           C
ATOM   3998  HE2 PHE X 270       0.306   5.339 -31.423  0.00  0.00           H
ATOM   3999  CD2 PHE X 270      -1.579   5.353 -32.535  0.00  0.00           C
ATOM   4000  HD2 PHE X 270      -2.161   5.569 -31.651  0.00  0.00           H
ATOM   4001  C   PHE X 270      -3.517   6.595 -36.021  0.00  0.00           C
ATOM   4002  O   PHE X 270      -2.465   7.182 -36.232  0.00  0.00           O
ATOM   4003  N   TYR X 271      -4.239   5.889 -36.928  0.00  0.00           N
ATOM   4004  H   TYR X 271      -5.004   5.326 -36.586  0.00  0.00           H
ATOM   4005  CA  TYR X 271      -3.828   5.761 -38.356  0.00  0.00           C
ATOM   4006  HA  TYR X 271      -2.871   5.246 -38.443  0.00  0.00           H
ATOM   4007  CB  TYR X 271      -4.926   4.845 -38.985  0.00  0.00           C
ATOM   4008  HB2 TYR X 271      -4.781   3.879 -38.501  0.00  0.00           H
ATOM   4009  HB3 TYR X 271      -5.872   5.317 -38.718  0.00  0.00           H
ATOM   4010  CG  TYR X 271      -4.783   4.651 -40.478  0.00  0.00           C
ATOM   4011  CD1 TYR X 271      -3.712   3.913 -41.001  0.00  0.00           C
ATOM   4012  HD1 TYR X 271      -3.106   3.187 -40.479  0.00  0.00           H
ATOM   4013  CE1 TYR X 271      -3.470   3.919 -42.388  0.00  0.00           C
ATOM   4014  HE1 TYR X 271      -2.606   3.434 -42.818  0.00  0.00           H
ATOM   4015  CZ  TYR X 271      -4.322   4.562 -43.258  0.00  0.00           C
ATOM   4016  OH  TYR X 271      -4.022   4.715 -44.565  0.00  0.00           O
ATOM   4017  HH  TYR X 271      -4.513   5.406 -45.016  0.00  0.00           H
ATOM   4018  CE2 TYR X 271      -5.525   5.076 -42.698  0.00  0.00           C
ATOM   4019  HE2 TYR X 271      -6.239   5.502 -43.387  0.00  0.00           H
ATOM   4020  CD2 TYR X 271      -5.780   5.165 -41.294  0.00  0.00           C
ATOM   4021  HD2 TYR X 271      -6.697   5.641 -40.977  0.00  0.00           H
ATOM   4022  C   TYR X 271      -3.733   7.070 -39.164  0.00  0.00           C
ATOM   4023  O   TYR X 271      -2.893   7.285 -40.047  0.00  0.00           O
ATOM   4024  N   ARG X 272      -4.626   7.981 -38.795  0.00  0.00           N
ATOM   4025  H   ARG X 272      -5.458   7.682 -38.307  0.00  0.00           H
ATOM   4026  CA  ARG X 272      -4.709   9.387 -39.232  0.00  0.00           C
ATOM   4027  HA  ARG X 272      -4.763   9.389 -40.321  0.00  0.00           H
ATOM   4028  CB  ARG X 272      -6.016   9.972 -38.594  0.00  0.00           C
ATOM   4029  HB2 ARG X 272      -6.944   9.576 -39.008  0.00  0.00           H
ATOM   4030  HB3 ARG X 272      -6.028   9.732 -37.531  0.00  0.00           H
ATOM   4031  CG  ARG X 272      -6.156  11.467 -38.717  0.00  0.00           C
ATOM   4032  HG2 ARG X 272      -5.427  11.966 -38.079  0.00  0.00           H
ATOM   4033  HG3 ARG X 272      -5.856  11.850 -39.692  0.00  0.00           H
ATOM   4034  CD  ARG X 272      -7.561  11.983 -38.245  0.00  0.00           C
ATOM   4035  HD2 ARG X 272      -7.662  13.008 -38.601  0.00  0.00           H
ATOM   4036  HD3 ARG X 272      -8.295  11.462 -38.860  0.00  0.00           H
ATOM   4037  NE  ARG X 272      -7.683  11.870 -36.829  0.00  0.00           N
ATOM   4038  HE  ARG X 272      -8.258  11.141 -36.432  0.00  0.00           H
ATOM   4039  CZ  ARG X 272      -7.147  12.735 -35.948  0.00  0.00           C
ATOM   4040  NH1 ARG X 272      -6.457  13.793 -36.245  0.00  0.00           N
ATOM   4041 HH11 ARG X 272      -6.248  14.102 -37.184  0.00  0.00           H
ATOM   4042 HH12 ARG X 272      -6.037  14.186 -35.415  0.00  0.00           H
ATOM   4043  NH2 ARG X 272      -7.366  12.504 -34.677  0.00  0.00           N
ATOM   4044 HH21 ARG X 272      -8.144  11.887 -34.494  0.00  0.00           H
ATOM   4045 HH22 ARG X 272      -6.954  12.994 -33.896  0.00  0.00           H
ATOM   4046  C   ARG X 272      -3.473  10.145 -38.791  0.00  0.00           C
ATOM   4047  O   ARG X 272      -2.807  10.748 -39.549  0.00  0.00           O
ATOM   4048  N   LEU X 273      -3.256  10.261 -37.459  0.00  0.00           N
ATOM   4049  H   LEU X 273      -3.706   9.617 -36.825  0.00  0.00           H
ATOM   4050  CA  LEU X 273      -2.101  11.061 -36.942  0.00  0.00           C
ATOM   4051  HA  LEU X 273      -2.205  11.985 -37.511  0.00  0.00           H
ATOM   4052  CB  LEU X 273      -2.224  11.350 -35.396  0.00  0.00           C
ATOM   4053  HB2 LEU X 273      -2.471  10.389 -34.945  0.00  0.00           H
ATOM   4054  HB3 LEU X 273      -1.299  11.614 -34.884  0.00  0.00           H
ATOM   4055  CG  LEU X 273      -3.399  12.305 -35.134  0.00  0.00           C
ATOM   4056  HG  LEU X 273      -4.299  12.106 -35.717  0.00  0.00           H
ATOM   4057  CD1 LEU X 273      -3.779  12.161 -33.714  0.00  0.00           C
ATOM   4058 HD11 LEU X 273      -2.991  12.482 -33.032  0.00  0.00           H
ATOM   4059 HD12 LEU X 273      -4.623  12.830 -33.543  0.00  0.00           H
ATOM   4060 HD13 LEU X 273      -4.018  11.115 -33.525  0.00  0.00           H
ATOM   4061  CD2 LEU X 273      -3.020  13.698 -35.582  0.00  0.00           C
ATOM   4062 HD21 LEU X 273      -2.133  13.749 -36.214  0.00  0.00           H
ATOM   4063 HD22 LEU X 273      -3.875  14.196 -36.040  0.00  0.00           H
ATOM   4064 HD23 LEU X 273      -2.758  14.353 -34.750  0.00  0.00           H
ATOM   4065  C   LEU X 273      -0.778  10.472 -37.404  0.00  0.00           C
ATOM   4066  O   LEU X 273       0.181  11.181 -37.640  0.00  0.00           O
ATOM   4067  N   LEU X 274      -0.734   9.166 -37.741  0.00  0.00           N
ATOM   4068  H   LEU X 274      -1.563   8.606 -37.599  0.00  0.00           H
ATOM   4069  CA  LEU X 274       0.506   8.530 -38.087  0.00  0.00           C
ATOM   4070  HA  LEU X 274       1.186   8.711 -37.254  0.00  0.00           H
ATOM   4071  CB  LEU X 274       0.114   7.019 -38.197  0.00  0.00           C
ATOM   4072  HB2 LEU X 274       0.020   6.636 -37.180  0.00  0.00           H
ATOM   4073  HB3 LEU X 274      -0.848   7.030 -38.710  0.00  0.00           H
ATOM   4074  CG  LEU X 274       1.128   6.047 -38.843  0.00  0.00           C
ATOM   4075  HG  LEU X 274       1.441   6.393 -39.828  0.00  0.00           H
ATOM   4076  CD1 LEU X 274       2.441   5.961 -38.085  0.00  0.00           C
ATOM   4077 HD11 LEU X 274       3.196   5.444 -38.677  0.00  0.00           H
ATOM   4078 HD12 LEU X 274       2.891   6.951 -38.010  0.00  0.00           H
ATOM   4079 HD13 LEU X 274       2.324   5.489 -37.109  0.00  0.00           H
ATOM   4080  CD2 LEU X 274       0.510   4.635 -39.036  0.00  0.00           C
ATOM   4081 HD21 LEU X 274       1.231   3.944 -39.474  0.00  0.00           H
ATOM   4082 HD22 LEU X 274       0.226   4.220 -38.069  0.00  0.00           H
ATOM   4083 HD23 LEU X 274      -0.350   4.855 -39.668  0.00  0.00           H
ATOM   4084  C   LEU X 274       1.020   9.076 -39.426  0.00  0.00           C
ATOM   4085  O   LEU X 274       2.208   9.336 -39.663  0.00  0.00           O
ATOM   4086  N   HIE X 275       0.175   9.309 -40.444  0.00  0.00           N
ATOM   4087  H   HIE X 275      -0.788   9.041 -40.302  0.00  0.00           H
ATOM   4088  CA  HIE X 275       0.638  10.047 -41.673  0.00  0.00           C
ATOM   4089  HA  HIE X 275       1.426   9.460 -42.144  0.00  0.00           H
ATOM   4090  CB  HIE X 275      -0.396  10.014 -42.797  0.00  0.00           C
ATOM   4091  HB2 HIE X 275      -0.505   8.966 -43.077  0.00  0.00           H
ATOM   4092  HB3 HIE X 275      -1.396  10.314 -42.483  0.00  0.00           H
ATOM   4093  CG  HIE X 275       0.068  10.809 -44.064  0.00  0.00           C
ATOM   4094  ND1 HIE X 275       0.989  10.303 -44.994  0.00  0.00           N
ATOM   4095  CE1 HIE X 275       1.106  11.204 -45.942  0.00  0.00           C
ATOM   4096  HE1 HIE X 275       1.774  11.133 -46.788  0.00  0.00           H
ATOM   4097  NE2 HIE X 275       0.439  12.305 -45.623  0.00  0.00           N
ATOM   4098  HE2 HIE X 275       0.355  13.130 -46.200  0.00  0.00           H
ATOM   4099  CD2 HIE X 275      -0.186  12.068 -44.444  0.00  0.00           C
ATOM   4100  HD2 HIE X 275      -0.650  12.839 -43.848  0.00  0.00           H
ATOM   4101  C   HIE X 275       1.151  11.430 -41.359  0.00  0.00           C
ATOM   4102  O   HIE X 275       2.105  11.926 -41.957  0.00  0.00           O
ATOM   4103  N   ASP X 276       0.564  12.145 -40.390  0.00  0.00           N
ATOM   4104  H   ASP X 276      -0.209  11.691 -39.926  0.00  0.00           H
ATOM   4105  CA  ASP X 276       0.871  13.572 -40.085  0.00  0.00           C
ATOM   4106  HA  ASP X 276       0.994  14.163 -40.992  0.00  0.00           H
ATOM   4107  CB  ASP X 276      -0.369  14.166 -39.386  0.00  0.00           C
ATOM   4108  HB2 ASP X 276      -0.510  13.468 -38.560  0.00  0.00           H
ATOM   4109  HB3 ASP X 276      -0.142  15.153 -38.984  0.00  0.00           H
ATOM   4110  CG  ASP X 276      -1.618  14.209 -40.320  0.00  0.00           C
ATOM   4111  OD1 ASP X 276      -2.759  14.115 -39.890  0.00  0.00           O
ATOM   4112  OD2 ASP X 276      -1.497  14.460 -41.534  0.00  0.00           O
ATOM   4113  C   ASP X 276       2.228  13.771 -39.373  0.00  0.00           C
ATOM   4114  O   ASP X 276       2.726  14.871 -39.443  0.00  0.00           O
ATOM   4115  N   ALA X 277       2.731  12.772 -38.635  0.00  0.00           N
ATOM   4116  H   ALA X 277       2.151  11.951 -38.531  0.00  0.00           H
ATOM   4117  CA  ALA X 277       4.099  12.764 -38.235  0.00  0.00           C
ATOM   4118  HA  ALA X 277       4.458  13.794 -38.228  0.00  0.00           H
ATOM   4119  CB  ALA X 277       4.020  12.196 -36.778  0.00  0.00           C
ATOM   4120  HB1 ALA X 277       4.982  12.048 -36.288  0.00  0.00           H
ATOM   4121  HB2 ALA X 277       3.419  12.941 -36.256  0.00  0.00           H
ATOM   4122  HB3 ALA X 277       3.451  11.268 -36.735  0.00  0.00           H
ATOM   4123  C   ALA X 277       5.127  11.979 -39.108  0.00  0.00           C
ATOM   4124  O   ALA X 277       6.359  12.119 -38.898  0.00  0.00           O
ATOM   4125  N   ARG X 278       4.621  11.180 -40.079  0.00  0.00           N
ATOM   4126  H   ARG X 278       3.646  10.929 -39.999  0.00  0.00           H
ATOM   4127  CA  ARG X 278       5.395  10.427 -41.113  0.00  0.00           C
ATOM   4128  HA  ARG X 278       6.276  10.076 -40.574  0.00  0.00           H
ATOM   4129  CB  ARG X 278       4.499   9.291 -41.721  0.00  0.00           C
ATOM   4130  HB2 ARG X 278       4.168   8.624 -40.926  0.00  0.00           H
ATOM   4131  HB3 ARG X 278       3.613   9.654 -42.243  0.00  0.00           H
ATOM   4132  CG  ARG X 278       5.195   8.416 -42.746  0.00  0.00           C
ATOM   4133  HG2 ARG X 278       5.398   9.018 -43.632  0.00  0.00           H
ATOM   4134  HG3 ARG X 278       6.158   8.044 -42.398  0.00  0.00           H
ATOM   4135  CD  ARG X 278       4.348   7.262 -43.223  0.00  0.00           C
ATOM   4136  HD2 ARG X 278       4.824   6.585 -43.931  0.00  0.00           H
ATOM   4137  HD3 ARG X 278       4.100   6.743 -42.297  0.00  0.00           H
ATOM   4138  NE  ARG X 278       3.118   7.672 -43.840  0.00  0.00           N
ATOM   4139  HE  ARG X 278       2.946   8.665 -43.919  0.00  0.00           H
ATOM   4140  CZ  ARG X 278       2.191   6.856 -44.429  0.00  0.00           C
ATOM   4141  NH1 ARG X 278       2.221   5.573 -44.359  0.00  0.00           N
ATOM   4142 HH11 ARG X 278       3.077   5.182 -43.993  0.00  0.00           H
ATOM   4143 HH12 ARG X 278       1.436   4.955 -44.508  0.00  0.00           H
ATOM   4144  NH2 ARG X 278       1.177   7.394 -45.020  0.00  0.00           N
ATOM   4145 HH21 ARG X 278       1.081   8.374 -45.246  0.00  0.00           H
ATOM   4146 HH22 ARG X 278       0.578   6.727 -45.485  0.00  0.00           H
ATOM   4147  C   ARG X 278       5.984  11.362 -42.153  0.00  0.00           C
ATOM   4148  O   ARG X 278       5.330  12.309 -42.545  0.00  0.00           O
ATOM   4149  N   PRO X 279       7.233  11.207 -42.628  0.00  0.00           N
ATOM   4150  CD  PRO X 279       8.168  10.245 -42.138  0.00  0.00           C
ATOM   4151  HD2 PRO X 279       7.954   9.265 -42.563  0.00  0.00           H
ATOM   4152  HD3 PRO X 279       8.134  10.175 -41.051  0.00  0.00           H
ATOM   4153  CG  PRO X 279       9.559  10.766 -42.544  0.00  0.00           C
ATOM   4154  HG2 PRO X 279      10.200   9.896 -42.682  0.00  0.00           H
ATOM   4155  HG3 PRO X 279       9.866  11.492 -41.791  0.00  0.00           H
ATOM   4156  CB  PRO X 279       9.362  11.442 -43.856  0.00  0.00           C
ATOM   4157  HB2 PRO X 279       9.393  10.813 -44.746  0.00  0.00           H
ATOM   4158  HB3 PRO X 279      10.090  12.226 -44.060  0.00  0.00           H
ATOM   4159  CA  PRO X 279       7.949  12.008 -43.655  0.00  0.00           C
ATOM   4160  HA  PRO X 279       8.104  12.990 -43.208  0.00  0.00           H
ATOM   4161  C   PRO X 279       7.229  12.151 -45.025  0.00  0.00           C
ATOM   4162  O   PRO X 279       6.649  11.183 -45.495  0.00  0.00           O
ATOM   4163  N   LYS X 280       7.391  13.257 -45.728  0.00  0.00           N
ATOM   4164  H   LYS X 280       7.807  14.092 -45.343  0.00  0.00           H
ATOM   4165  CA  LYS X 280       7.219  13.220 -47.201  0.00  0.00           C
ATOM   4166  HA  LYS X 280       6.195  12.887 -47.372  0.00  0.00           H
ATOM   4167  CB  LYS X 280       7.459  14.571 -47.796  0.00  0.00           C
ATOM   4168  HB2 LYS X 280       7.082  14.461 -48.813  0.00  0.00           H
ATOM   4169  HB3 LYS X 280       6.776  15.308 -47.373  0.00  0.00           H
ATOM   4170  CG  LYS X 280       8.900  15.041 -47.818  0.00  0.00           C
ATOM   4171  HG2 LYS X 280       9.253  15.120 -46.790  0.00  0.00           H
ATOM   4172  HG3 LYS X 280       9.409  14.369 -48.509  0.00  0.00           H
ATOM   4173  CD  LYS X 280       9.126  16.461 -48.386  0.00  0.00           C
ATOM   4174  HD2 LYS X 280       8.866  16.357 -49.440  0.00  0.00           H
ATOM   4175  HD3 LYS X 280       8.503  17.055 -47.718  0.00  0.00           H
ATOM   4176  CE  LYS X 280      10.586  16.958 -48.359  0.00  0.00           C
ATOM   4177  HE2 LYS X 280      11.051  16.758 -47.394  0.00  0.00           H
ATOM   4178  HE3 LYS X 280      11.101  16.332 -49.089  0.00  0.00           H
ATOM   4179  NZ  LYS X 280      10.736  18.404 -48.785  0.00  0.00           N
ATOM   4180  HZ1 LYS X 280      11.714  18.629 -48.903  0.00  0.00           H
ATOM   4181  HZ2 LYS X 280      10.424  18.516 -49.739  0.00  0.00           H
ATOM   4182  HZ3 LYS X 280      10.304  19.150 -48.258  0.00  0.00           H
ATOM   4183  C   LYS X 280       8.201  12.142 -47.746  0.00  0.00           C
ATOM   4184  O   LYS X 280       9.261  11.993 -47.200  0.00  0.00           O
ATOM   4185  N   GLU X 281       7.795  11.520 -48.876  0.00  0.00           N
ATOM   4186  H   GLU X 281       6.811  11.466 -49.096  0.00  0.00           H
ATOM   4187  CA  GLU X 281       8.828  10.647 -49.587  0.00  0.00           C
ATOM   4188  HA  GLU X 281       9.192   9.886 -48.897  0.00  0.00           H
ATOM   4189  CB  GLU X 281       8.098   9.944 -50.740  0.00  0.00           C
ATOM   4190  HB2 GLU X 281       7.452  10.586 -51.340  0.00  0.00           H
ATOM   4191  HB3 GLU X 281       8.900   9.557 -51.368  0.00  0.00           H
ATOM   4192  CG  GLU X 281       7.168   8.765 -50.245  0.00  0.00           C
ATOM   4193  HG2 GLU X 281       6.388   9.269 -49.675  0.00  0.00           H
ATOM   4194  HG3 GLU X 281       6.684   8.175 -51.024  0.00  0.00           H
ATOM   4195  CD  GLU X 281       7.947   7.736 -49.336  0.00  0.00           C
ATOM   4196  OE1 GLU X 281       7.713   7.753 -48.140  0.00  0.00           O
ATOM   4197  OE2 GLU X 281       8.881   7.081 -49.861  0.00  0.00           O
ATOM   4198  C   GLU X 281       9.932  11.549 -50.133  0.00  0.00           C
ATOM   4199  O   GLU X 281       9.729  12.547 -50.836  0.00  0.00           O
ATOM   4200  N   GLY X 282      11.207  11.160 -49.929  0.00  0.00           N
ATOM   4201  H   GLY X 282      11.276  10.417 -49.248  0.00  0.00           H
ATOM   4202  CA  GLY X 282      12.433  11.711 -50.472  0.00  0.00           C
ATOM   4203  HA2 GLY X 282      13.191  10.971 -50.731  0.00  0.00           H
ATOM   4204  HA3 GLY X 282      12.123  12.159 -51.416  0.00  0.00           H
ATOM   4205  C   GLY X 282      13.100  12.764 -49.560  0.00  0.00           C
ATOM   4206  O   GLY X 282      14.168  13.331 -49.865  0.00  0.00           O
ATOM   4207  N   GLU X 283      12.539  13.004 -48.404  0.00  0.00           N
ATOM   4208  H   GLU X 283      11.706  12.468 -48.205  0.00  0.00           H
ATOM   4209  CA  GLU X 283      13.180  13.462 -47.190  0.00  0.00           C
ATOM   4210  HA  GLU X 283      13.744  14.366 -47.420  0.00  0.00           H
ATOM   4211  CB  GLU X 283      12.102  13.750 -46.156  0.00  0.00           C
ATOM   4212  HB2 GLU X 283      11.522  14.588 -46.544  0.00  0.00           H
ATOM   4213  HB3 GLU X 283      11.438  12.886 -46.112  0.00  0.00           H
ATOM   4214  CG  GLU X 283      12.523  14.136 -44.798  0.00  0.00           C
ATOM   4215  HG2 GLU X 283      11.598  14.050 -44.228  0.00  0.00           H
ATOM   4216  HG3 GLU X 283      13.090  13.310 -44.369  0.00  0.00           H
ATOM   4217  CD  GLU X 283      13.302  15.425 -44.658  0.00  0.00           C
ATOM   4218  OE1 GLU X 283      13.955  15.642 -43.564  0.00  0.00           O
ATOM   4219  OE2 GLU X 283      13.148  16.290 -45.520  0.00  0.00           O
ATOM   4220  C   GLU X 283      14.174  12.340 -46.751  0.00  0.00           C
ATOM   4221  O   GLU X 283      13.991  11.118 -47.068  0.00  0.00           O
ATOM   4222  N   ASP X 284      15.282  12.729 -46.114  0.00  0.00           N
ATOM   4223  H   ASP X 284      15.449  13.725 -46.082  0.00  0.00           H
ATOM   4224  CA  ASP X 284      16.444  11.846 -45.721  0.00  0.00           C
ATOM   4225  HA  ASP X 284      16.380  10.916 -46.286  0.00  0.00           H
ATOM   4226  CB  ASP X 284      17.762  12.413 -46.099  0.00  0.00           C
ATOM   4227  HB2 ASP X 284      17.725  13.472 -45.847  0.00  0.00           H
ATOM   4228  HB3 ASP X 284      18.597  11.861 -45.666  0.00  0.00           H
ATOM   4229  CG  ASP X 284      17.994  12.585 -47.569  0.00  0.00           C
ATOM   4230  OD1 ASP X 284      17.428  11.705 -48.275  0.00  0.00           O
ATOM   4231  OD2 ASP X 284      18.919  13.312 -47.960  0.00  0.00           O
ATOM   4232  C   ASP X 284      16.444  11.432 -44.249  0.00  0.00           C
ATOM   4233  O   ASP X 284      17.171  10.531 -43.816  0.00  0.00           O
ATOM   4234  N   ARG X 285      15.588  12.074 -43.370  0.00  0.00           N
ATOM   4235  H   ARG X 285      15.162  12.926 -43.704  0.00  0.00           H
ATOM   4236  CA  ARG X 285      15.719  11.834 -41.915  0.00  0.00           C
ATOM   4237  HA  ARG X 285      16.780  11.617 -41.796  0.00  0.00           H
ATOM   4238  CB  ARG X 285      15.269  13.108 -41.212  0.00  0.00           C
ATOM   4239  HB2 ARG X 285      15.598  13.039 -40.175  0.00  0.00           H
ATOM   4240  HB3 ARG X 285      15.723  13.959 -41.719  0.00  0.00           H
ATOM   4241  CG  ARG X 285      13.731  13.334 -41.099  0.00  0.00           C
ATOM   4242  HG2 ARG X 285      13.343  13.531 -42.098  0.00  0.00           H
ATOM   4243  HG3 ARG X 285      13.354  12.456 -40.575  0.00  0.00           H
ATOM   4244  CD  ARG X 285      13.408  14.495 -40.243  0.00  0.00           C
ATOM   4245  HD2 ARG X 285      13.820  14.142 -39.297  0.00  0.00           H
ATOM   4246  HD3 ARG X 285      13.869  15.329 -40.772  0.00  0.00           H
ATOM   4247  NE  ARG X 285      11.916  14.612 -40.039  0.00  0.00           N
ATOM   4248  HE  ARG X 285      11.546  14.231 -39.180  0.00  0.00           H
ATOM   4249  CZ  ARG X 285      11.108  15.450 -40.626  0.00  0.00           C
ATOM   4250  NH1 ARG X 285      11.567  16.271 -41.489  0.00  0.00           N
ATOM   4251 HH11 ARG X 285      12.501  16.136 -41.849  0.00  0.00           H
ATOM   4252 HH12 ARG X 285      11.020  16.889 -42.070  0.00  0.00           H
ATOM   4253  NH2 ARG X 285       9.889  15.544 -40.351  0.00  0.00           N
ATOM   4254 HH21 ARG X 285       9.411  14.927 -39.710  0.00  0.00           H
ATOM   4255 HH22 ARG X 285       9.328  16.321 -40.668  0.00  0.00           H
ATOM   4256  C   ARG X 285      15.027  10.603 -41.405  0.00  0.00           C
ATOM   4257  O   ARG X 285      14.038  10.220 -41.988  0.00  0.00           O
ATOM   4258  N   PRO X 286      15.574   9.885 -40.419  0.00  0.00           N
ATOM   4259  CD  PRO X 286      16.746  10.170 -39.669  0.00  0.00           C
ATOM   4260  HD2 PRO X 286      16.675  11.200 -39.320  0.00  0.00           H
ATOM   4261  HD3 PRO X 286      17.621  10.076 -40.312  0.00  0.00           H
ATOM   4262  CG  PRO X 286      16.846   9.133 -38.526  0.00  0.00           C
ATOM   4263  HG2 PRO X 286      16.445   9.597 -37.625  0.00  0.00           H
ATOM   4264  HG3 PRO X 286      17.841   8.699 -38.423  0.00  0.00           H
ATOM   4265  CB  PRO X 286      15.971   7.918 -39.069  0.00  0.00           C
ATOM   4266  HB2 PRO X 286      15.586   7.377 -38.205  0.00  0.00           H
ATOM   4267  HB3 PRO X 286      16.565   7.249 -39.692  0.00  0.00           H
ATOM   4268  CA  PRO X 286      14.998   8.642 -39.942  0.00  0.00           C
ATOM   4269  HA  PRO X 286      14.846   7.963 -40.781  0.00  0.00           H
ATOM   4270  C   PRO X 286      13.634   8.966 -39.288  0.00  0.00           C
ATOM   4271  O   PRO X 286      13.519  10.088 -38.750  0.00  0.00           O
ATOM   4272  N   PHE X 287      12.798   7.917 -39.306  0.00  0.00           N
ATOM   4273  H   PHE X 287      13.060   7.065 -39.780  0.00  0.00           H
ATOM   4274  CA  PHE X 287      11.437   8.003 -38.743  0.00  0.00           C
ATOM   4275  HA  PHE X 287      11.484   8.648 -37.866  0.00  0.00           H
ATOM   4276  CB  PHE X 287      10.547   8.607 -39.790  0.00  0.00           C
ATOM   4277  HB2 PHE X 287      10.620   9.694 -39.743  0.00  0.00           H
ATOM   4278  HB3 PHE X 287      10.782   8.207 -40.776  0.00  0.00           H
ATOM   4279  CG  PHE X 287       9.064   8.277 -39.433  0.00  0.00           C
ATOM   4280  CD1 PHE X 287       8.389   7.280 -40.162  0.00  0.00           C
ATOM   4281  HD1 PHE X 287       8.936   6.658 -40.855  0.00  0.00           H
ATOM   4282  CE1 PHE X 287       7.070   7.037 -39.898  0.00  0.00           C
ATOM   4283  HE1 PHE X 287       6.587   6.189 -40.361  0.00  0.00           H
ATOM   4284  CZ  PHE X 287       6.418   7.858 -38.929  0.00  0.00           C
ATOM   4285  HZ  PHE X 287       5.407   7.650 -38.609  0.00  0.00           H
ATOM   4286  CE2 PHE X 287       7.057   8.875 -38.279  0.00  0.00           C
ATOM   4287  HE2 PHE X 287       6.534   9.510 -37.579  0.00  0.00           H
ATOM   4288  CD2 PHE X 287       8.430   9.122 -38.581  0.00  0.00           C
ATOM   4289  HD2 PHE X 287       8.969   9.887 -38.042  0.00  0.00           H
ATOM   4290  C   PHE X 287      10.948   6.657 -38.241  0.00  0.00           C
ATOM   4291  O   PHE X 287      11.132   5.631 -38.938  0.00  0.00           O
ATOM   4292  N   PHE X 288      10.219   6.684 -37.149  0.00  0.00           N
ATOM   4293  H   PHE X 288      10.046   7.546 -36.653  0.00  0.00           H
ATOM   4294  CA  PHE X 288       9.900   5.429 -36.532  0.00  0.00           C
ATOM   4295  HA  PHE X 288       9.887   4.634 -37.278  0.00  0.00           H
ATOM   4296  CB  PHE X 288      10.870   5.209 -35.369  0.00  0.00           C
ATOM   4297  HB2 PHE X 288      10.868   6.030 -34.652  0.00  0.00           H
ATOM   4298  HB3 PHE X 288      10.537   4.280 -34.907  0.00  0.00           H
ATOM   4299  CG  PHE X 288      12.277   5.005 -35.848  0.00  0.00           C
ATOM   4300  CD1 PHE X 288      12.488   3.776 -36.452  0.00  0.00           C
ATOM   4301  HD1 PHE X 288      11.654   3.097 -36.553  0.00  0.00           H
ATOM   4302  CE1 PHE X 288      13.786   3.486 -36.952  0.00  0.00           C
ATOM   4303  HE1 PHE X 288      14.062   2.624 -37.541  0.00  0.00           H
ATOM   4304  CZ  PHE X 288      14.805   4.440 -36.986  0.00  0.00           C
ATOM   4305  HZ  PHE X 288      15.667   4.130 -37.559  0.00  0.00           H
ATOM   4306  CE2 PHE X 288      14.698   5.630 -36.248  0.00  0.00           C
ATOM   4307  HE2 PHE X 288      15.546   6.298 -36.223  0.00  0.00           H
ATOM   4308  CD2 PHE X 288      13.371   5.992 -35.781  0.00  0.00           C
ATOM   4309  HD2 PHE X 288      13.245   6.972 -35.346  0.00  0.00           H
ATOM   4310  C   PHE X 288       8.414   5.386 -36.019  0.00  0.00           C
ATOM   4311  O   PHE X 288       7.809   6.426 -35.769  0.00  0.00           O
ATOM   4312  N   TRP X 289       7.781   4.206 -35.866  0.00  0.00           N
ATOM   4313  H   TRP X 289       8.130   3.433 -36.415  0.00  0.00           H
ATOM   4314  CA  TRP X 289       6.484   4.009 -35.304  0.00  0.00           C
ATOM   4315  HA  TRP X 289       6.370   4.717 -34.483  0.00  0.00           H
ATOM   4316  CB  TRP X 289       5.368   4.509 -36.288  0.00  0.00           C
ATOM   4317  HB2 TRP X 289       4.349   4.575 -35.907  0.00  0.00           H
ATOM   4318  HB3 TRP X 289       5.609   5.511 -36.644  0.00  0.00           H
ATOM   4319  CG  TRP X 289       5.223   3.652 -37.573  0.00  0.00           C
ATOM   4320  CD1 TRP X 289       5.697   3.891 -38.782  0.00  0.00           C
ATOM   4321  HD1 TRP X 289       6.424   4.664 -38.985  0.00  0.00           H
ATOM   4322  NE1 TRP X 289       5.408   2.884 -39.652  0.00  0.00           N
ATOM   4323  HE1 TRP X 289       5.757   2.812 -40.598  0.00  0.00           H
ATOM   4324  CE2 TRP X 289       4.564   1.916 -39.018  0.00  0.00           C
ATOM   4325  CZ2 TRP X 289       3.841   0.820 -39.469  0.00  0.00           C
ATOM   4326  HZ2 TRP X 289       3.931   0.440 -40.476  0.00  0.00           H
ATOM   4327  CH2 TRP X 289       2.990   0.166 -38.582  0.00  0.00           C
ATOM   4328  HH2 TRP X 289       2.441  -0.670 -38.990  0.00  0.00           H
ATOM   4329  CZ3 TRP X 289       2.793   0.671 -37.289  0.00  0.00           C
ATOM   4330  HZ3 TRP X 289       2.049   0.195 -36.667  0.00  0.00           H
ATOM   4331  CE3 TRP X 289       3.413   1.846 -36.902  0.00  0.00           C
ATOM   4332  HE3 TRP X 289       3.166   2.286 -35.948  0.00  0.00           H
ATOM   4333  CD2 TRP X 289       4.373   2.429 -37.697  0.00  0.00           C
ATOM   4334  C   TRP X 289       6.306   2.620 -34.736  0.00  0.00           C
ATOM   4335  O   TRP X 289       6.974   1.669 -35.089  0.00  0.00           O
ATOM   4336  N   LEU X 290       5.469   2.525 -33.686  0.00  0.00           N
ATOM   4337  H   LEU X 290       4.921   3.356 -33.519  0.00  0.00           H
ATOM   4338  CA  LEU X 290       5.013   1.242 -33.039  0.00  0.00           C
ATOM   4339  HA  LEU X 290       5.019   0.604 -33.923  0.00  0.00           H
ATOM   4340  CB  LEU X 290       6.041   0.798 -31.931  0.00  0.00           C
ATOM   4341  HB2 LEU X 290       6.993   0.753 -32.460  0.00  0.00           H
ATOM   4342  HB3 LEU X 290       6.185   1.590 -31.196  0.00  0.00           H
ATOM   4343  CG  LEU X 290       5.682  -0.490 -31.187  0.00  0.00           C
ATOM   4344  HG  LEU X 290       5.057  -1.109 -31.832  0.00  0.00           H
ATOM   4345  CD1 LEU X 290       7.018  -1.211 -30.806  0.00  0.00           C
ATOM   4346 HD11 LEU X 290       7.642  -0.469 -30.307  0.00  0.00           H
ATOM   4347 HD12 LEU X 290       6.989  -2.089 -30.162  0.00  0.00           H
ATOM   4348 HD13 LEU X 290       7.589  -1.389 -31.718  0.00  0.00           H
ATOM   4349  CD2 LEU X 290       4.921  -0.251 -29.846  0.00  0.00           C
ATOM   4350 HD21 LEU X 290       3.868  -0.110 -30.091  0.00  0.00           H
ATOM   4351 HD22 LEU X 290       5.014  -1.179 -29.282  0.00  0.00           H
ATOM   4352 HD23 LEU X 290       5.258   0.649 -29.331  0.00  0.00           H
ATOM   4353  C   LEU X 290       3.592   1.278 -32.522  0.00  0.00           C
ATOM   4354  O   LEU X 290       3.221   2.226 -31.801  0.00  0.00           O
ATOM   4355  N   PHE X 291       2.812   0.245 -32.956  0.00  0.00           N
ATOM   4356  H   PHE X 291       3.220  -0.540 -33.443  0.00  0.00           H
ATOM   4357  CA  PHE X 291       1.449   0.055 -32.430  0.00  0.00           C
ATOM   4358  HA  PHE X 291       1.188   0.838 -31.719  0.00  0.00           H
ATOM   4359  CB  PHE X 291       0.541   0.345 -33.653  0.00  0.00           C
ATOM   4360  HB2 PHE X 291       0.799   1.342 -34.012  0.00  0.00           H
ATOM   4361  HB3 PHE X 291       0.777  -0.331 -34.475  0.00  0.00           H
ATOM   4362  CG  PHE X 291      -1.015   0.174 -33.457  0.00  0.00           C
ATOM   4363  CD1 PHE X 291      -1.707   1.321 -32.969  0.00  0.00           C
ATOM   4364  HD1 PHE X 291      -1.237   2.283 -32.831  0.00  0.00           H
ATOM   4365  CE1 PHE X 291      -3.065   1.224 -32.759  0.00  0.00           C
ATOM   4366  HE1 PHE X 291      -3.633   2.078 -32.420  0.00  0.00           H
ATOM   4367  CZ  PHE X 291      -3.684  -0.053 -32.866  0.00  0.00           C
ATOM   4368  HZ  PHE X 291      -4.710  -0.090 -32.532  0.00  0.00           H
ATOM   4369  CE2 PHE X 291      -3.072  -1.142 -33.484  0.00  0.00           C
ATOM   4370  HE2 PHE X 291      -3.608  -2.065 -33.652  0.00  0.00           H
ATOM   4371  CD2 PHE X 291      -1.680  -1.011 -33.722  0.00  0.00           C
ATOM   4372  HD2 PHE X 291      -1.200  -1.861 -34.186  0.00  0.00           H
ATOM   4373  C   PHE X 291       1.233  -1.313 -31.853  0.00  0.00           C
ATOM   4374  O   PHE X 291       1.614  -2.274 -32.473  0.00  0.00           O
ATOM   4375  N   GLU X 292       0.667  -1.369 -30.668  0.00  0.00           N
ATOM   4376  H   GLU X 292       0.266  -0.520 -30.296  0.00  0.00           H
ATOM   4377  CA  GLU X 292       0.230  -2.572 -29.985  0.00  0.00           C
ATOM   4378  HA  GLU X 292       0.829  -3.440 -30.261  0.00  0.00           H
ATOM   4379  CB  GLU X 292       0.453  -2.359 -28.511  0.00  0.00           C
ATOM   4380  HB2 GLU X 292       1.472  -2.209 -28.156  0.00  0.00           H
ATOM   4381  HB3 GLU X 292      -0.173  -1.503 -28.260  0.00  0.00           H
ATOM   4382  CG  GLU X 292      -0.040  -3.539 -27.553  0.00  0.00           C
ATOM   4383  HG2 GLU X 292      -0.912  -4.155 -27.770  0.00  0.00           H
ATOM   4384  HG3 GLU X 292       0.760  -4.278 -27.595  0.00  0.00           H
ATOM   4385  CD  GLU X 292      -0.267  -3.089 -26.105  0.00  0.00           C
ATOM   4386  OE1 GLU X 292      -1.136  -2.219 -25.943  0.00  0.00           O
ATOM   4387  OE2 GLU X 292       0.335  -3.665 -25.183  0.00  0.00           O
ATOM   4388  C   GLU X 292      -1.305  -2.819 -30.272  0.00  0.00           C
ATOM   4389  O   GLU X 292      -2.122  -1.923 -30.225  0.00  0.00           O
ATOM   4390  N   ASN X 293      -1.593  -4.121 -30.492  0.00  0.00           N
ATOM   4391  H   ASN X 293      -0.780  -4.675 -30.720  0.00  0.00           H
ATOM   4392  CA  ASN X 293      -2.980  -4.574 -30.233  0.00  0.00           C
ATOM   4393  HA  ASN X 293      -3.285  -4.029 -29.340  0.00  0.00           H
ATOM   4394  CB  ASN X 293      -3.758  -4.347 -31.451  0.00  0.00           C
ATOM   4395  HB2 ASN X 293      -3.208  -3.617 -32.044  0.00  0.00           H
ATOM   4396  HB3 ASN X 293      -3.975  -5.263 -32.001  0.00  0.00           H
ATOM   4397  CG  ASN X 293      -5.052  -3.661 -31.143  0.00  0.00           C
ATOM   4398  OD1 ASN X 293      -6.128  -4.382 -30.998  0.00  0.00           O
ATOM   4399  ND2 ASN X 293      -5.061  -2.354 -31.146  0.00  0.00           N
ATOM   4400 HD21 ASN X 293      -5.916  -1.843 -30.980  0.00  0.00           H
ATOM   4401 HD22 ASN X 293      -4.233  -1.776 -31.125  0.00  0.00           H
ATOM   4402  C   ASN X 293      -3.080  -6.046 -29.813  0.00  0.00           C
ATOM   4403  O   ASN X 293      -2.075  -6.723 -29.658  0.00  0.00           O
ATOM   4404  N   VAL X 294      -4.334  -6.571 -29.576  0.00  0.00           N
ATOM   4405  H   VAL X 294      -5.131  -5.951 -29.585  0.00  0.00           H
ATOM   4406  CA  VAL X 294      -4.491  -7.927 -29.017  0.00  0.00           C
ATOM   4407  HA  VAL X 294      -3.770  -8.208 -28.249  0.00  0.00           H
ATOM   4408  CB  VAL X 294      -5.802  -8.163 -28.315  0.00  0.00           C
ATOM   4409  HB  VAL X 294      -5.898  -9.228 -28.103  0.00  0.00           H
ATOM   4410  CG1 VAL X 294      -5.696  -7.482 -26.926  0.00  0.00           C
ATOM   4411 HG11 VAL X 294      -4.886  -7.989 -26.401  0.00  0.00           H
ATOM   4412 HG12 VAL X 294      -5.334  -6.469 -27.099  0.00  0.00           H
ATOM   4413 HG13 VAL X 294      -6.647  -7.516 -26.396  0.00  0.00           H
ATOM   4414  CG2 VAL X 294      -7.080  -7.678 -29.000  0.00  0.00           C
ATOM   4415 HG21 VAL X 294      -7.934  -8.085 -28.458  0.00  0.00           H
ATOM   4416 HG22 VAL X 294      -7.087  -6.588 -29.014  0.00  0.00           H
ATOM   4417 HG23 VAL X 294      -7.186  -7.932 -30.055  0.00  0.00           H
ATOM   4418  C   VAL X 294      -4.445  -8.995 -30.154  0.00  0.00           C
ATOM   4419  O   VAL X 294      -4.797  -8.764 -31.364  0.00  0.00           O
ATOM   4420  N   VAL X 295      -4.002 -10.177 -29.795  0.00  0.00           N
ATOM   4421  H   VAL X 295      -3.622 -10.310 -28.869  0.00  0.00           H
ATOM   4422  CA  VAL X 295      -4.064 -11.351 -30.711  0.00  0.00           C
ATOM   4423  HA  VAL X 295      -3.806 -11.091 -31.738  0.00  0.00           H
ATOM   4424  CB  VAL X 295      -3.074 -12.426 -30.288  0.00  0.00           C
ATOM   4425  HB  VAL X 295      -3.305 -12.705 -29.260  0.00  0.00           H
ATOM   4426  CG1 VAL X 295      -3.141 -13.656 -31.151  0.00  0.00           C
ATOM   4427 HG11 VAL X 295      -2.839 -13.365 -32.157  0.00  0.00           H
ATOM   4428 HG12 VAL X 295      -2.504 -14.440 -30.743  0.00  0.00           H
ATOM   4429 HG13 VAL X 295      -4.178 -13.992 -31.170  0.00  0.00           H
ATOM   4430  CG2 VAL X 295      -1.598 -11.982 -30.346  0.00  0.00           C
ATOM   4431 HG21 VAL X 295      -1.622 -10.992 -29.891  0.00  0.00           H
ATOM   4432 HG22 VAL X 295      -0.952 -12.687 -29.824  0.00  0.00           H
ATOM   4433 HG23 VAL X 295      -1.236 -11.810 -31.360  0.00  0.00           H
ATOM   4434  C   VAL X 295      -5.455 -11.899 -30.739  0.00  0.00           C
ATOM   4435  O   VAL X 295      -5.892 -12.237 -31.803  0.00  0.00           O
ATOM   4436  N   ALA X 296      -6.132 -11.981 -29.590  0.00  0.00           N
ATOM   4437  H   ALA X 296      -5.692 -11.859 -28.689  0.00  0.00           H
ATOM   4438  CA  ALA X 296      -7.518 -12.505 -29.538  0.00  0.00           C
ATOM   4439  HA  ALA X 296      -7.604 -13.361 -30.207  0.00  0.00           H
ATOM   4440  CB  ALA X 296      -7.711 -13.033 -28.130  0.00  0.00           C
ATOM   4441  HB1 ALA X 296      -7.888 -12.206 -27.441  0.00  0.00           H
ATOM   4442  HB2 ALA X 296      -8.502 -13.774 -28.017  0.00  0.00           H
ATOM   4443  HB3 ALA X 296      -6.875 -13.670 -27.843  0.00  0.00           H
ATOM   4444  C   ALA X 296      -8.626 -11.567 -29.936  0.00  0.00           C
ATOM   4445  O   ALA X 296      -9.602 -11.361 -29.227  0.00  0.00           O
ATOM   4446  N   MET X 297      -8.428 -11.071 -31.088  0.00  0.00           N
ATOM   4447  H   MET X 297      -7.536 -11.132 -31.557  0.00  0.00           H
ATOM   4448  CA  MET X 297      -9.506 -10.594 -31.990  0.00  0.00           C
ATOM   4449  HA  MET X 297     -10.389 -10.376 -31.390  0.00  0.00           H
ATOM   4450  CB  MET X 297      -9.028  -9.324 -32.680  0.00  0.00           C
ATOM   4451  HB2 MET X 297      -9.828  -8.967 -33.328  0.00  0.00           H
ATOM   4452  HB3 MET X 297      -8.976  -8.478 -31.995  0.00  0.00           H
ATOM   4453  CG  MET X 297      -7.771  -9.324 -33.630  0.00  0.00           C
ATOM   4454  HG2 MET X 297      -6.948  -9.695 -33.019  0.00  0.00           H
ATOM   4455  HG3 MET X 297      -8.136 -10.044 -34.362  0.00  0.00           H
ATOM   4456  SD  MET X 297      -7.298  -7.832 -34.614  0.00  0.00           S
ATOM   4457  CE  MET X 297      -7.098  -6.492 -33.421  0.00  0.00           C
ATOM   4458  HE1 MET X 297      -6.355  -6.908 -32.740  0.00  0.00           H
ATOM   4459  HE2 MET X 297      -6.932  -5.613 -34.044  0.00  0.00           H
ATOM   4460  HE3 MET X 297      -8.078  -6.438 -32.948  0.00  0.00           H
ATOM   4461  C   MET X 297      -9.776 -11.633 -33.076  0.00  0.00           C
ATOM   4462  O   MET X 297      -8.950 -12.507 -33.381  0.00  0.00           O
ATOM   4463  N   GLY X 298     -10.852 -11.527 -33.890  0.00  0.00           N
ATOM   4464  H   GLY X 298     -11.149 -10.563 -33.931  0.00  0.00           H
ATOM   4465  CA  GLY X 298     -11.136 -12.260 -35.068  0.00  0.00           C
ATOM   4466  HA2 GLY X 298     -10.971 -13.300 -34.787  0.00  0.00           H
ATOM   4467  HA3 GLY X 298     -12.104 -12.080 -35.536  0.00  0.00           H
ATOM   4468  C   GLY X 298     -10.074 -11.920 -36.151  0.00  0.00           C
ATOM   4469  O   GLY X 298      -9.654 -10.741 -36.225  0.00  0.00           O
ATOM   4470  N   VAL X 299      -9.657 -12.861 -36.943  0.00  0.00           N
ATOM   4471  H   VAL X 299     -10.119 -13.724 -36.695  0.00  0.00           H
ATOM   4472  CA  VAL X 299      -8.561 -12.667 -37.885  0.00  0.00           C
ATOM   4473  HA  VAL X 299      -7.647 -12.360 -37.376  0.00  0.00           H
ATOM   4474  CB  VAL X 299      -8.113 -14.021 -38.394  0.00  0.00           C
ATOM   4475  HB  VAL X 299      -7.294 -13.923 -39.106  0.00  0.00           H
ATOM   4476  CG1 VAL X 299      -7.708 -14.954 -37.213  0.00  0.00           C
ATOM   4477 HG11 VAL X 299      -8.559 -15.244 -36.597  0.00  0.00           H
ATOM   4478 HG12 VAL X 299      -7.108 -15.784 -37.586  0.00  0.00           H
ATOM   4479 HG13 VAL X 299      -7.069 -14.455 -36.485  0.00  0.00           H
ATOM   4480  CG2 VAL X 299      -9.135 -14.818 -39.140  0.00  0.00           C
ATOM   4481 HG21 VAL X 299      -8.772 -15.845 -39.180  0.00  0.00           H
ATOM   4482 HG22 VAL X 299     -10.079 -14.922 -38.606  0.00  0.00           H
ATOM   4483 HG23 VAL X 299      -9.142 -14.436 -40.161  0.00  0.00           H
ATOM   4484  C   VAL X 299      -8.817 -11.707 -39.060  0.00  0.00           C
ATOM   4485  O   VAL X 299      -7.902 -11.124 -39.592  0.00  0.00           O
ATOM   4486  N   SER X 300     -10.113 -11.464 -39.394  0.00  0.00           N
ATOM   4487  H   SER X 300     -10.803 -12.035 -38.927  0.00  0.00           H
ATOM   4488  CA  SER X 300     -10.443 -10.529 -40.515  0.00  0.00           C
ATOM   4489  HA  SER X 300      -9.694 -10.730 -41.282  0.00  0.00           H
ATOM   4490  CB  SER X 300     -11.839 -10.838 -41.031  0.00  0.00           C
ATOM   4491  HB2 SER X 300     -12.615 -10.545 -40.325  0.00  0.00           H
ATOM   4492  HB3 SER X 300     -11.978 -10.328 -41.984  0.00  0.00           H
ATOM   4493  OG  SER X 300     -11.874 -12.267 -41.374  0.00  0.00           O
ATOM   4494  HG  SER X 300     -11.974 -12.791 -40.577  0.00  0.00           H
ATOM   4495  C   SER X 300     -10.370  -9.032 -40.118  0.00  0.00           C
ATOM   4496  O   SER X 300     -10.191  -8.192 -40.998  0.00  0.00           O
ATOM   4497  N   ASP X 301     -10.322  -8.722 -38.821  0.00  0.00           N
ATOM   4498  H   ASP X 301     -10.334  -9.578 -38.285  0.00  0.00           H
ATOM   4499  CA  ASP X 301      -9.928  -7.378 -38.323  0.00  0.00           C
ATOM   4500  HA  ASP X 301     -10.318  -6.630 -39.012  0.00  0.00           H
ATOM   4501  CB  ASP X 301     -10.517  -7.222 -36.880  0.00  0.00           C
ATOM   4502  HB2 ASP X 301     -10.194  -8.162 -36.432  0.00  0.00           H
ATOM   4503  HB3 ASP X 301     -10.111  -6.366 -36.341  0.00  0.00           H
ATOM   4504  CG  ASP X 301     -12.025  -7.113 -36.864  0.00  0.00           C
ATOM   4505  OD1 ASP X 301     -12.707  -7.684 -36.007  0.00  0.00           O
ATOM   4506  OD2 ASP X 301     -12.536  -6.293 -37.676  0.00  0.00           O
ATOM   4507  C   ASP X 301      -8.413  -7.175 -38.339  0.00  0.00           C
ATOM   4508  O   ASP X 301      -7.867  -6.246 -38.845  0.00  0.00           O
ATOM   4509  N   LYS X 302      -7.656  -8.240 -37.884  0.00  0.00           N
ATOM   4510  H   LYS X 302      -8.064  -9.084 -37.509  0.00  0.00           H
ATOM   4511  CA  LYS X 302      -6.177  -8.270 -38.003  0.00  0.00           C
ATOM   4512  HA  LYS X 302      -5.664  -7.506 -37.419  0.00  0.00           H
ATOM   4513  CB  LYS X 302      -5.742  -9.640 -37.574  0.00  0.00           C
ATOM   4514  HB2 LYS X 302      -6.359  -9.943 -36.729  0.00  0.00           H
ATOM   4515  HB3 LYS X 302      -6.044 -10.358 -38.337  0.00  0.00           H
ATOM   4516  CG  LYS X 302      -4.281  -9.880 -37.056  0.00  0.00           C
ATOM   4517  HG2 LYS X 302      -4.012  -9.157 -36.286  0.00  0.00           H
ATOM   4518  HG3 LYS X 302      -4.399 -10.803 -36.488  0.00  0.00           H
ATOM   4519  CD  LYS X 302      -3.363  -9.985 -38.265  0.00  0.00           C
ATOM   4520  HD2 LYS X 302      -3.750 -10.504 -39.143  0.00  0.00           H
ATOM   4521  HD3 LYS X 302      -3.122  -8.970 -38.582  0.00  0.00           H
ATOM   4522  CE  LYS X 302      -2.142 -10.813 -37.906  0.00  0.00           C
ATOM   4523  HE2 LYS X 302      -1.403 -10.352 -37.251  0.00  0.00           H
ATOM   4524  HE3 LYS X 302      -2.481 -11.636 -37.277  0.00  0.00           H
ATOM   4525  NZ  LYS X 302      -1.367 -11.358 -39.098  0.00  0.00           N
ATOM   4526  HZ1 LYS X 302      -0.649 -12.006 -38.808  0.00  0.00           H
ATOM   4527  HZ2 LYS X 302      -1.972 -11.817 -39.764  0.00  0.00           H
ATOM   4528  HZ3 LYS X 302      -0.836 -10.642 -39.575  0.00  0.00           H
ATOM   4529  C   LYS X 302      -5.763  -8.032 -39.444  0.00  0.00           C
ATOM   4530  O   LYS X 302      -4.806  -7.281 -39.588  0.00  0.00           O
ATOM   4531  N   ARG X 303      -6.355  -8.742 -40.393  0.00  0.00           N
ATOM   4532  H   ARG X 303      -6.959  -9.464 -40.026  0.00  0.00           H
ATOM   4533  CA  ARG X 303      -6.020  -8.743 -41.854  0.00  0.00           C
ATOM   4534  HA  ARG X 303      -4.933  -8.765 -41.931  0.00  0.00           H
ATOM   4535  CB  ARG X 303      -6.658  -9.977 -42.536  0.00  0.00           C
ATOM   4536  HB2 ARG X 303      -7.711 -10.038 -42.260  0.00  0.00           H
ATOM   4537  HB3 ARG X 303      -6.554  -9.888 -43.618  0.00  0.00           H
ATOM   4538  CG  ARG X 303      -5.844 -11.239 -42.147  0.00  0.00           C
ATOM   4539  HG2 ARG X 303      -4.985 -11.316 -42.813  0.00  0.00           H
ATOM   4540  HG3 ARG X 303      -5.395 -11.119 -41.161  0.00  0.00           H
ATOM   4541  CD  ARG X 303      -6.630 -12.569 -42.231  0.00  0.00           C
ATOM   4542  HD2 ARG X 303      -7.560 -12.478 -41.670  0.00  0.00           H
ATOM   4543  HD3 ARG X 303      -6.846 -12.691 -43.293  0.00  0.00           H
ATOM   4544  NE  ARG X 303      -5.918 -13.759 -41.742  0.00  0.00           N
ATOM   4545  HE  ARG X 303      -5.076 -13.586 -41.212  0.00  0.00           H
ATOM   4546  CZ  ARG X 303      -6.338 -15.022 -41.822  0.00  0.00           C
ATOM   4547  NH1 ARG X 303      -7.232 -15.378 -42.694  0.00  0.00           N
ATOM   4548 HH11 ARG X 303      -7.407 -14.816 -43.515  0.00  0.00           H
ATOM   4549 HH12 ARG X 303      -7.449 -16.359 -42.803  0.00  0.00           H
ATOM   4550  NH2 ARG X 303      -5.916 -15.908 -41.043  0.00  0.00           N
ATOM   4551 HH21 ARG X 303      -5.287 -15.647 -40.297  0.00  0.00           H
ATOM   4552 HH22 ARG X 303      -6.246 -16.856 -41.155  0.00  0.00           H
ATOM   4553  C   ARG X 303      -6.385  -7.370 -42.572  0.00  0.00           C
ATOM   4554  O   ARG X 303      -5.635  -6.927 -43.464  0.00  0.00           O
ATOM   4555  N   ASP X 304      -7.338  -6.616 -42.015  0.00  0.00           N
ATOM   4556  H   ASP X 304      -7.813  -6.990 -41.206  0.00  0.00           H
ATOM   4557  CA  ASP X 304      -7.574  -5.196 -42.357  0.00  0.00           C
ATOM   4558  HA  ASP X 304      -7.413  -5.130 -43.433  0.00  0.00           H
ATOM   4559  CB  ASP X 304      -8.979  -4.723 -42.010  0.00  0.00           C
ATOM   4560  HB2 ASP X 304      -9.168  -4.943 -40.959  0.00  0.00           H
ATOM   4561  HB3 ASP X 304      -8.931  -3.648 -42.179  0.00  0.00           H
ATOM   4562  CG  ASP X 304     -10.205  -5.380 -42.794  0.00  0.00           C
ATOM   4563  OD1 ASP X 304     -11.398  -5.242 -42.396  0.00  0.00           O
ATOM   4564  OD2 ASP X 304      -9.933  -6.035 -43.807  0.00  0.00           O
ATOM   4565  C   ASP X 304      -6.549  -4.265 -41.747  0.00  0.00           C
ATOM   4566  O   ASP X 304      -6.033  -3.497 -42.457  0.00  0.00           O
ATOM   4567  N   ILE X 305      -6.213  -4.322 -40.468  0.00  0.00           N
ATOM   4568  H   ILE X 305      -6.656  -5.012 -39.878  0.00  0.00           H
ATOM   4569  CA  ILE X 305      -5.228  -3.469 -39.799  0.00  0.00           C
ATOM   4570  HA  ILE X 305      -5.554  -2.437 -39.928  0.00  0.00           H
ATOM   4571  CB  ILE X 305      -5.168  -3.855 -38.307  0.00  0.00           C
ATOM   4572  HB  ILE X 305      -5.186  -4.944 -38.258  0.00  0.00           H
ATOM   4573  CG2 ILE X 305      -3.916  -3.264 -37.518  0.00  0.00           C
ATOM   4574 HG21 ILE X 305      -4.046  -2.188 -37.404  0.00  0.00           H
ATOM   4575 HG22 ILE X 305      -3.799  -3.686 -36.520  0.00  0.00           H
ATOM   4576 HG23 ILE X 305      -2.983  -3.518 -38.020  0.00  0.00           H
ATOM   4577  CG1 ILE X 305      -6.426  -3.470 -37.572  0.00  0.00           C
ATOM   4578 HG12 ILE X 305      -6.341  -2.400 -37.381  0.00  0.00           H
ATOM   4579 HG13 ILE X 305      -7.363  -3.581 -38.118  0.00  0.00           H
ATOM   4580  CD1 ILE X 305      -6.476  -4.075 -36.215  0.00  0.00           C
ATOM   4581 HD11 ILE X 305      -6.102  -5.097 -36.276  0.00  0.00           H
ATOM   4582 HD12 ILE X 305      -5.899  -3.489 -35.500  0.00  0.00           H
ATOM   4583 HD13 ILE X 305      -7.541  -3.985 -35.998  0.00  0.00           H
ATOM   4584  C   ILE X 305      -3.812  -3.632 -40.483  0.00  0.00           C
ATOM   4585  O   ILE X 305      -3.266  -2.604 -40.765  0.00  0.00           O
ATOM   4586  N   SER X 306      -3.452  -4.871 -40.849  0.00  0.00           N
ATOM   4587  H   SER X 306      -3.941  -5.679 -40.492  0.00  0.00           H
ATOM   4588  CA  SER X 306      -2.210  -5.001 -41.589  0.00  0.00           C
ATOM   4589  HA  SER X 306      -1.377  -4.677 -40.966  0.00  0.00           H
ATOM   4590  CB  SER X 306      -1.986  -6.526 -41.751  0.00  0.00           C
ATOM   4591  HB2 SER X 306      -2.966  -6.983 -41.888  0.00  0.00           H
ATOM   4592  HB3 SER X 306      -1.328  -6.696 -42.603  0.00  0.00           H
ATOM   4593  OG  SER X 306      -1.441  -7.131 -40.616  0.00  0.00           O
ATOM   4594  HG  SER X 306      -1.275  -8.047 -40.847  0.00  0.00           H
ATOM   4595  C   SER X 306      -2.191  -4.322 -42.944  0.00  0.00           C
ATOM   4596  O   SER X 306      -1.141  -3.794 -43.311  0.00  0.00           O
ATOM   4597  N   ARG X 307      -3.323  -4.271 -43.645  0.00  0.00           N
ATOM   4598  H   ARG X 307      -4.102  -4.759 -43.226  0.00  0.00           H
ATOM   4599  CA  ARG X 307      -3.492  -3.568 -44.981  0.00  0.00           C
ATOM   4600  HA  ARG X 307      -2.572  -3.784 -45.526  0.00  0.00           H
ATOM   4601  CB  ARG X 307      -4.698  -4.244 -45.735  0.00  0.00           C
ATOM   4602  HB2 ARG X 307      -5.517  -4.164 -45.021  0.00  0.00           H
ATOM   4603  HB3 ARG X 307      -4.875  -3.679 -46.650  0.00  0.00           H
ATOM   4604  CG  ARG X 307      -4.435  -5.746 -46.193  0.00  0.00           C
ATOM   4605  HG2 ARG X 307      -4.034  -6.366 -45.391  0.00  0.00           H
ATOM   4606  HG3 ARG X 307      -5.398  -6.247 -46.297  0.00  0.00           H
ATOM   4607  CD  ARG X 307      -3.674  -5.767 -47.523  0.00  0.00           C
ATOM   4608  HD2 ARG X 307      -4.162  -5.197 -48.313  0.00  0.00           H
ATOM   4609  HD3 ARG X 307      -2.758  -5.259 -47.222  0.00  0.00           H
ATOM   4610  NE  ARG X 307      -3.528  -7.166 -48.029  0.00  0.00           N
ATOM   4611  HE  ARG X 307      -4.414  -7.569 -48.295  0.00  0.00           H
ATOM   4612  CZ  ARG X 307      -2.454  -7.677 -48.477  0.00  0.00           C
ATOM   4613  NH1 ARG X 307      -1.300  -7.483 -47.962  0.00  0.00           N
ATOM   4614 HH11 ARG X 307      -1.298  -6.830 -47.191  0.00  0.00           H
ATOM   4615 HH12 ARG X 307      -0.492  -7.793 -48.481  0.00  0.00           H
ATOM   4616  NH2 ARG X 307      -2.468  -8.557 -49.472  0.00  0.00           N
ATOM   4617 HH21 ARG X 307      -3.286  -8.694 -50.049  0.00  0.00           H
ATOM   4618 HH22 ARG X 307      -1.615  -9.054 -49.685  0.00  0.00           H
ATOM   4619  C   ARG X 307      -3.528  -2.115 -44.809  0.00  0.00           C
ATOM   4620  O   ARG X 307      -2.960  -1.429 -45.679  0.00  0.00           O
ATOM   4621  N   PHE X 308      -4.155  -1.563 -43.754  0.00  0.00           N
ATOM   4622  H   PHE X 308      -4.730  -2.151 -43.168  0.00  0.00           H
ATOM   4623  CA  PHE X 308      -3.926  -0.181 -43.384  0.00  0.00           C
ATOM   4624  HA  PHE X 308      -4.057   0.517 -44.210  0.00  0.00           H
ATOM   4625  CB  PHE X 308      -4.935   0.204 -42.244  0.00  0.00           C
ATOM   4626  HB2 PHE X 308      -4.845  -0.508 -41.423  0.00  0.00           H
ATOM   4627  HB3 PHE X 308      -4.508   1.121 -41.840  0.00  0.00           H
ATOM   4628  CG  PHE X 308      -6.409   0.429 -42.589  0.00  0.00           C
ATOM   4629  CD1 PHE X 308      -7.287  -0.556 -42.142  0.00  0.00           C
ATOM   4630  HD1 PHE X 308      -6.937  -1.252 -41.394  0.00  0.00           H
ATOM   4631  CE1 PHE X 308      -8.617  -0.503 -42.506  0.00  0.00           C
ATOM   4632  HE1 PHE X 308      -9.231  -1.289 -42.092  0.00  0.00           H
ATOM   4633  CZ  PHE X 308      -9.109   0.416 -43.395  0.00  0.00           C
ATOM   4634  HZ  PHE X 308     -10.163   0.444 -43.628  0.00  0.00           H
ATOM   4635  CE2 PHE X 308      -8.218   1.428 -43.874  0.00  0.00           C
ATOM   4636  HE2 PHE X 308      -8.614   2.240 -44.465  0.00  0.00           H
ATOM   4637  CD2 PHE X 308      -6.869   1.477 -43.445  0.00  0.00           C
ATOM   4638  HD2 PHE X 308      -6.163   2.064 -44.012  0.00  0.00           H
ATOM   4639  C   PHE X 308      -2.483   0.055 -42.922  0.00  0.00           C
ATOM   4640  O   PHE X 308      -1.952   1.093 -43.351  0.00  0.00           O
ATOM   4641  N   LEU X 309      -1.798  -0.723 -42.052  0.00  0.00           N
ATOM   4642  H   LEU X 309      -2.230  -1.570 -41.713  0.00  0.00           H
ATOM   4643  CA  LEU X 309      -0.444  -0.528 -41.660  0.00  0.00           C
ATOM   4644  HA  LEU X 309      -0.322   0.554 -41.607  0.00  0.00           H
ATOM   4645  CB  LEU X 309      -0.288  -1.110 -40.249  0.00  0.00           C
ATOM   4646  HB2 LEU X 309      -0.453  -2.179 -40.118  0.00  0.00           H
ATOM   4647  HB3 LEU X 309       0.751  -0.891 -40.004  0.00  0.00           H
ATOM   4648  CG  LEU X 309      -1.105  -0.342 -39.185  0.00  0.00           C
ATOM   4649  HG  LEU X 309      -2.157  -0.439 -39.455  0.00  0.00           H
ATOM   4650  CD1 LEU X 309      -0.962  -1.174 -37.960  0.00  0.00           C
ATOM   4651 HD11 LEU X 309      -1.237  -2.223 -38.067  0.00  0.00           H
ATOM   4652 HD12 LEU X 309       0.110  -1.220 -37.768  0.00  0.00           H
ATOM   4653 HD13 LEU X 309      -1.453  -0.616 -37.163  0.00  0.00           H
ATOM   4654  CD2 LEU X 309      -0.692   1.089 -38.993  0.00  0.00           C
ATOM   4655 HD21 LEU X 309      -1.193   1.569 -38.152  0.00  0.00           H
ATOM   4656 HD22 LEU X 309       0.389   1.097 -38.854  0.00  0.00           H
ATOM   4657 HD23 LEU X 309      -0.892   1.782 -39.810  0.00  0.00           H
ATOM   4658  C   LEU X 309       0.581  -0.982 -42.710  0.00  0.00           C
ATOM   4659  O   LEU X 309       1.766  -1.064 -42.394  0.00  0.00           O
ATOM   4660  N   GLU X 310       0.144  -1.387 -43.898  0.00  0.00           N
ATOM   4661  H   GLU X 310      -0.839  -1.620 -43.909  0.00  0.00           H
ATOM   4662  CA  GLU X 310       0.977  -1.913 -45.004  0.00  0.00           C
ATOM   4663  HA  GLU X 310       0.317  -2.357 -45.749  0.00  0.00           H
ATOM   4664  CB  GLU X 310       1.667  -0.709 -45.787  0.00  0.00           C
ATOM   4665  HB2 GLU X 310       2.509  -0.335 -45.204  0.00  0.00           H
ATOM   4666  HB3 GLU X 310       2.036  -1.094 -46.738  0.00  0.00           H
ATOM   4667  CG  GLU X 310       0.736   0.436 -46.115  0.00  0.00           C
ATOM   4668  HG2 GLU X 310      -0.093  -0.032 -46.646  0.00  0.00           H
ATOM   4669  HG3 GLU X 310       0.325   0.871 -45.204  0.00  0.00           H
ATOM   4670  CD  GLU X 310       1.276   1.464 -47.096  0.00  0.00           C
ATOM   4671  OE1 GLU X 310       1.590   1.046 -48.253  0.00  0.00           O
ATOM   4672  OE2 GLU X 310       1.327   2.658 -46.692  0.00  0.00           O
ATOM   4673  C   GLU X 310       2.024  -2.921 -44.656  0.00  0.00           C
ATOM   4674  O   GLU X 310       3.098  -3.014 -45.264  0.00  0.00           O
ATOM   4675  N   SER X 311       1.713  -3.755 -43.667  0.00  0.00           N
ATOM   4676  H   SER X 311       0.748  -3.765 -43.368  0.00  0.00           H
ATOM   4677  CA  SER X 311       2.647  -4.703 -43.080  0.00  0.00           C
ATOM   4678  HA  SER X 311       3.229  -5.203 -43.854  0.00  0.00           H
ATOM   4679  CB  SER X 311       3.808  -3.979 -42.332  0.00  0.00           C
ATOM   4680  HB2 SER X 311       4.463  -4.756 -41.938  0.00  0.00           H
ATOM   4681  HB3 SER X 311       4.356  -3.376 -43.056  0.00  0.00           H
ATOM   4682  OG  SER X 311       3.209  -3.223 -41.286  0.00  0.00           O
ATOM   4683  HG  SER X 311       2.608  -2.560 -41.633  0.00  0.00           H
ATOM   4684  C   SER X 311       2.023  -5.663 -42.149  0.00  0.00           C
ATOM   4685  O   SER X 311       1.043  -5.456 -41.496  0.00  0.00           O
ATOM   4686  N   ASN X 312       2.633  -6.874 -42.095  0.00  0.00           N
ATOM   4687  H   ASN X 312       3.363  -7.064 -42.766  0.00  0.00           H
ATOM   4688  CA  ASN X 312       2.299  -7.904 -41.128  0.00  0.00           C
ATOM   4689  HA  ASN X 312       1.232  -8.070 -40.984  0.00  0.00           H
ATOM   4690  CB  ASN X 312       2.931  -9.292 -41.587  0.00  0.00           C
ATOM   4691  HB2 ASN X 312       3.948  -8.959 -41.794  0.00  0.00           H
ATOM   4692  HB3 ASN X 312       2.864  -9.961 -40.729  0.00  0.00           H
ATOM   4693  CG  ASN X 312       2.216  -9.948 -42.794  0.00  0.00           C
ATOM   4694  OD1 ASN X 312       1.066  -9.786 -43.104  0.00  0.00           O
ATOM   4695  ND2 ASN X 312       2.897 -10.736 -43.549  0.00  0.00           N
ATOM   4696 HD21 ASN X 312       2.462 -10.979 -44.428  0.00  0.00           H
ATOM   4697 HD22 ASN X 312       3.825 -11.073 -43.336  0.00  0.00           H
ATOM   4698  C   ASN X 312       2.875  -7.483 -39.703  0.00  0.00           C
ATOM   4699  O   ASN X 312       3.943  -6.910 -39.608  0.00  0.00           O
ATOM   4700  N   PRO X 313       2.139  -7.735 -38.580  0.00  0.00           N
ATOM   4701  CD  PRO X 313       1.053  -8.727 -38.501  0.00  0.00           C
ATOM   4702  HD2 PRO X 313       1.544  -9.645 -38.824  0.00  0.00           H
ATOM   4703  HD3 PRO X 313       0.228  -8.521 -39.183  0.00  0.00           H
ATOM   4704  CG  PRO X 313       0.662  -8.791 -37.066  0.00  0.00           C
ATOM   4705  HG2 PRO X 313       0.782  -9.837 -36.782  0.00  0.00           H
ATOM   4706  HG3 PRO X 313      -0.330  -8.400 -36.841  0.00  0.00           H
ATOM   4707  CB  PRO X 313       1.605  -7.930 -36.224  0.00  0.00           C
ATOM   4708  HB2 PRO X 313       2.019  -8.459 -35.366  0.00  0.00           H
ATOM   4709  HB3 PRO X 313       1.048  -7.108 -35.776  0.00  0.00           H
ATOM   4710  CA  PRO X 313       2.712  -7.550 -37.213  0.00  0.00           C
ATOM   4711  HA  PRO X 313       3.018  -6.507 -37.128  0.00  0.00           H
ATOM   4712  C   PRO X 313       3.904  -8.517 -36.991  0.00  0.00           C
ATOM   4713  O   PRO X 313       4.081  -9.556 -37.637  0.00  0.00           O
ATOM   4714  N   VAL X 314       4.694  -8.185 -36.054  0.00  0.00           N
ATOM   4715  H   VAL X 314       4.502  -7.334 -35.544  0.00  0.00           H
ATOM   4716  CA  VAL X 314       5.438  -9.233 -35.166  0.00  0.00           C
ATOM   4717  HA  VAL X 314       5.597 -10.168 -35.704  0.00  0.00           H
ATOM   4718  CB  VAL X 314       6.807  -8.725 -34.707  0.00  0.00           C
ATOM   4719  HB  VAL X 314       6.694  -7.966 -33.934  0.00  0.00           H
ATOM   4720  CG1 VAL X 314       7.750  -9.685 -34.155  0.00  0.00           C
ATOM   4721 HG11 VAL X 314       8.675  -9.174 -33.885  0.00  0.00           H
ATOM   4722 HG12 VAL X 314       7.410 -10.129 -33.220  0.00  0.00           H
ATOM   4723 HG13 VAL X 314       7.943 -10.565 -34.769  0.00  0.00           H
ATOM   4724  CG2 VAL X 314       7.564  -8.160 -35.867  0.00  0.00           C
ATOM   4725 HG21 VAL X 314       7.630  -8.996 -36.563  0.00  0.00           H
ATOM   4726 HG22 VAL X 314       7.014  -7.355 -36.354  0.00  0.00           H
ATOM   4727 HG23 VAL X 314       8.591  -7.877 -35.635  0.00  0.00           H
ATOM   4728  C   VAL X 314       4.539  -9.530 -33.941  0.00  0.00           C
ATOM   4729  O   VAL X 314       4.027  -8.601 -33.295  0.00  0.00           O
ATOM   4730  N   MET X 315       4.294 -10.797 -33.585  0.00  0.00           N
ATOM   4731  H   MET X 315       4.695 -11.515 -34.171  0.00  0.00           H
ATOM   4732  CA  MET X 315       3.676 -11.243 -32.326  0.00  0.00           C
ATOM   4733  HA  MET X 315       2.958 -10.492 -31.995  0.00  0.00           H
ATOM   4734  CB  MET X 315       2.937 -12.561 -32.786  0.00  0.00           C
ATOM   4735  HB2 MET X 315       2.387 -12.293 -33.688  0.00  0.00           H
ATOM   4736  HB3 MET X 315       3.635 -13.369 -33.006  0.00  0.00           H
ATOM   4737  CG  MET X 315       1.931 -13.061 -31.767  0.00  0.00           C
ATOM   4738  HG2 MET X 315       1.150 -12.310 -31.647  0.00  0.00           H
ATOM   4739  HG3 MET X 315       1.540 -13.969 -32.226  0.00  0.00           H
ATOM   4740  SD  MET X 315       2.395 -13.410 -30.032  0.00  0.00           S
ATOM   4741  CE  MET X 315       3.610 -14.776 -30.305  0.00  0.00           C
ATOM   4742  HE1 MET X 315       3.933 -15.227 -29.367  0.00  0.00           H
ATOM   4743  HE2 MET X 315       3.043 -15.481 -30.913  0.00  0.00           H
ATOM   4744  HE3 MET X 315       4.440 -14.405 -30.906  0.00  0.00           H
ATOM   4745  C   MET X 315       4.700 -11.486 -31.202  0.00  0.00           C
ATOM   4746  O   MET X 315       5.688 -12.218 -31.435  0.00  0.00           O
ATOM   4747  N   ILE X 316       4.490 -10.999 -29.988  0.00  0.00           N
ATOM   4748  H   ILE X 316       3.556 -10.620 -29.923  0.00  0.00           H
ATOM   4749  CA  ILE X 316       5.457 -10.984 -28.840  0.00  0.00           C
ATOM   4750  HA  ILE X 316       6.211 -11.766 -28.935  0.00  0.00           H
ATOM   4751  CB  ILE X 316       6.175  -9.613 -28.882  0.00  0.00           C
ATOM   4752  HB  ILE X 316       5.508  -8.862 -29.306  0.00  0.00           H
ATOM   4753  CG2 ILE X 316       6.789  -9.138 -27.588  0.00  0.00           C
ATOM   4754 HG21 ILE X 316       6.018  -9.168 -26.818  0.00  0.00           H
ATOM   4755 HG22 ILE X 316       7.678  -9.714 -27.332  0.00  0.00           H
ATOM   4756 HG23 ILE X 316       7.061  -8.091 -27.721  0.00  0.00           H
ATOM   4757  CG1 ILE X 316       7.324  -9.766 -29.946  0.00  0.00           C
ATOM   4758 HG12 ILE X 316       8.049 -10.539 -29.690  0.00  0.00           H
ATOM   4759 HG13 ILE X 316       6.810 -10.066 -30.859  0.00  0.00           H
ATOM   4760  CD1 ILE X 316       8.028  -8.518 -30.267  0.00  0.00           C
ATOM   4761 HD11 ILE X 316       8.721  -8.672 -31.094  0.00  0.00           H
ATOM   4762 HD12 ILE X 316       7.311  -7.711 -30.418  0.00  0.00           H
ATOM   4763 HD13 ILE X 316       8.658  -8.275 -29.411  0.00  0.00           H
ATOM   4764  C   ILE X 316       4.728 -11.170 -27.531  0.00  0.00           C
ATOM   4765  O   ILE X 316       3.759 -10.463 -27.179  0.00  0.00           O
ATOM   4766  N   ASP X 317       5.331 -12.066 -26.711  0.00  0.00           N
ATOM   4767  H   ASP X 317       5.911 -12.829 -27.028  0.00  0.00           H
ATOM   4768  CA  ASP X 317       4.841 -12.248 -25.309  0.00  0.00           C
ATOM   4769  HA  ASP X 317       3.995 -11.577 -25.155  0.00  0.00           H
ATOM   4770  CB  ASP X 317       4.287 -13.677 -25.307  0.00  0.00           C
ATOM   4771  HB2 ASP X 317       3.696 -13.910 -26.193  0.00  0.00           H
ATOM   4772  HB3 ASP X 317       5.105 -14.387 -25.429  0.00  0.00           H
ATOM   4773  CG  ASP X 317       3.624 -14.123 -24.042  0.00  0.00           C
ATOM   4774  OD1 ASP X 317       3.881 -13.541 -22.948  0.00  0.00           O
ATOM   4775  OD2 ASP X 317       2.800 -15.010 -24.126  0.00  0.00           O
ATOM   4776  C   ASP X 317       5.948 -11.932 -24.253  0.00  0.00           C
ATOM   4777  O   ASP X 317       7.136 -12.160 -24.436  0.00  0.00           O
ATOM   4778  N   ALA X 318       5.551 -11.369 -23.076  0.00  0.00           N
ATOM   4779  H   ALA X 318       4.590 -11.286 -22.775  0.00  0.00           H
ATOM   4780  CA  ALA X 318       6.372 -10.943 -22.027  0.00  0.00           C
ATOM   4781  HA  ALA X 318       7.165 -10.298 -22.405  0.00  0.00           H
ATOM   4782  CB  ALA X 318       5.429 -10.220 -21.103  0.00  0.00           C
ATOM   4783  HB1 ALA X 318       4.548 -10.844 -20.950  0.00  0.00           H
ATOM   4784  HB2 ALA X 318       5.858 -10.063 -20.114  0.00  0.00           H
ATOM   4785  HB3 ALA X 318       5.058  -9.240 -21.402  0.00  0.00           H
ATOM   4786  C   ALA X 318       7.153 -12.021 -21.335  0.00  0.00           C
ATOM   4787  O   ALA X 318       8.109 -11.716 -20.650  0.00  0.00           O
ATOM   4788  N   LYS X 319       6.776 -13.304 -21.557  0.00  0.00           N
ATOM   4789  H   LYS X 319       5.900 -13.446 -22.039  0.00  0.00           H
ATOM   4790  CA  LYS X 319       7.273 -14.434 -20.806  0.00  0.00           C
ATOM   4791  HA  LYS X 319       7.174 -14.272 -19.733  0.00  0.00           H
ATOM   4792  CB  LYS X 319       6.464 -15.687 -21.239  0.00  0.00           C
ATOM   4793  HB2 LYS X 319       6.775 -16.561 -20.667  0.00  0.00           H
ATOM   4794  HB3 LYS X 319       5.441 -15.548 -20.888  0.00  0.00           H
ATOM   4795  CG  LYS X 319       6.530 -15.943 -22.768  0.00  0.00           C
ATOM   4796  HG2 LYS X 319       6.409 -15.019 -23.331  0.00  0.00           H
ATOM   4797  HG3 LYS X 319       7.518 -16.352 -22.984  0.00  0.00           H
ATOM   4798  CD  LYS X 319       5.482 -17.075 -23.274  0.00  0.00           C
ATOM   4799  HD2 LYS X 319       5.680 -17.978 -22.697  0.00  0.00           H
ATOM   4800  HD3 LYS X 319       4.494 -16.672 -23.054  0.00  0.00           H
ATOM   4801  CE  LYS X 319       5.576 -17.346 -24.776  0.00  0.00           C
ATOM   4802  HE2 LYS X 319       4.604 -17.763 -25.042  0.00  0.00           H
ATOM   4803  HE3 LYS X 319       5.818 -16.488 -25.403  0.00  0.00           H
ATOM   4804  NZ  LYS X 319       6.626 -18.287 -25.075  0.00  0.00           N
ATOM   4805  HZ1 LYS X 319       6.436 -19.148 -24.583  0.00  0.00           H
ATOM   4806  HZ2 LYS X 319       6.712 -18.553 -26.045  0.00  0.00           H
ATOM   4807  HZ3 LYS X 319       7.456 -17.863 -24.687  0.00  0.00           H
ATOM   4808  C   LYS X 319       8.756 -14.636 -20.910  0.00  0.00           C
ATOM   4809  O   LYS X 319       9.367 -15.073 -19.939  0.00  0.00           O
ATOM   4810  N   GLU X 320       9.405 -14.375 -22.015  0.00  0.00           N
ATOM   4811  H   GLU X 320       8.822 -14.081 -22.785  0.00  0.00           H
ATOM   4812  CA  GLU X 320      10.838 -14.699 -22.186  0.00  0.00           C
ATOM   4813  HA  GLU X 320      10.965 -15.735 -21.872  0.00  0.00           H
ATOM   4814  CB  GLU X 320      11.266 -14.606 -23.684  0.00  0.00           C
ATOM   4815  HB2 GLU X 320      10.568 -15.213 -24.261  0.00  0.00           H
ATOM   4816  HB3 GLU X 320      11.208 -13.564 -23.999  0.00  0.00           H
ATOM   4817  CG  GLU X 320      12.685 -15.167 -23.923  0.00  0.00           C
ATOM   4818  HG2 GLU X 320      12.959 -14.928 -24.950  0.00  0.00           H
ATOM   4819  HG3 GLU X 320      13.355 -14.630 -23.252  0.00  0.00           H
ATOM   4820  CD  GLU X 320      12.805 -16.654 -23.651  0.00  0.00           C
ATOM   4821  OE1 GLU X 320      13.970 -17.215 -23.537  0.00  0.00           O
ATOM   4822  OE2 GLU X 320      11.774 -17.283 -23.599  0.00  0.00           O
ATOM   4823  C   GLU X 320      11.752 -13.788 -21.265  0.00  0.00           C
ATOM   4824  O   GLU X 320      12.766 -14.120 -20.783  0.00  0.00           O
ATOM   4825  N   VAL X 321      11.239 -12.549 -21.137  0.00  0.00           N
ATOM   4826  H   VAL X 321      10.279 -12.404 -21.414  0.00  0.00           H
ATOM   4827  CA  VAL X 321      11.926 -11.420 -20.586  0.00  0.00           C
ATOM   4828  HA  VAL X 321      12.959 -11.653 -20.326  0.00  0.00           H
ATOM   4829  CB  VAL X 321      11.873 -10.179 -21.515  0.00  0.00           C
ATOM   4830  HB  VAL X 321      12.224  -9.290 -20.990  0.00  0.00           H
ATOM   4831  CG1 VAL X 321      12.690 -10.434 -22.781  0.00  0.00           C
ATOM   4832 HG11 VAL X 321      12.065 -11.010 -23.463  0.00  0.00           H
ATOM   4833 HG12 VAL X 321      12.865  -9.483 -23.284  0.00  0.00           H
ATOM   4834 HG13 VAL X 321      13.676 -10.831 -22.543  0.00  0.00           H
ATOM   4835  CG2 VAL X 321      10.441  -9.845 -22.006  0.00  0.00           C
ATOM   4836 HG21 VAL X 321      10.059 -10.755 -22.468  0.00  0.00           H
ATOM   4837 HG22 VAL X 321       9.739  -9.636 -21.199  0.00  0.00           H
ATOM   4838 HG23 VAL X 321      10.512  -9.056 -22.755  0.00  0.00           H
ATOM   4839  C   VAL X 321      11.292 -10.947 -19.259  0.00  0.00           C
ATOM   4840  O   VAL X 321      11.659  -9.985 -18.685  0.00  0.00           O
ATOM   4841  N   SER X 322      10.411 -11.730 -18.647  0.00  0.00           N
ATOM   4842  H   SER X 322      10.182 -12.586 -19.132  0.00  0.00           H
ATOM   4843  CA  SER X 322       9.708 -11.531 -17.382  0.00  0.00           C
ATOM   4844  HA  SER X 322      10.467 -11.175 -16.686  0.00  0.00           H
ATOM   4845  CB  SER X 322       8.618 -10.413 -17.507  0.00  0.00           C
ATOM   4846  HB2 SER X 322       8.562  -9.962 -16.516  0.00  0.00           H
ATOM   4847  HB3 SER X 322       8.981  -9.596 -18.131  0.00  0.00           H
ATOM   4848  OG  SER X 322       7.395 -10.796 -17.949  0.00  0.00           O
ATOM   4849  HG  SER X 322       7.530 -11.278 -18.769  0.00  0.00           H
ATOM   4850  C   SER X 322       9.088 -12.759 -16.754  0.00  0.00           C
ATOM   4851  O   SER X 322       8.804 -13.798 -17.337  0.00  0.00           O
ATOM   4852  N   ALA X 323       8.645 -12.549 -15.516  0.00  0.00           N
ATOM   4853  H   ALA X 323       8.816 -11.617 -15.165  0.00  0.00           H
ATOM   4854  CA  ALA X 323       7.830 -13.481 -14.699  0.00  0.00           C
ATOM   4855  HA  ALA X 323       8.340 -14.444 -14.726  0.00  0.00           H
ATOM   4856  CB  ALA X 323       7.947 -12.987 -13.227  0.00  0.00           C
ATOM   4857  HB1 ALA X 323       7.275 -13.661 -12.695  0.00  0.00           H
ATOM   4858  HB2 ALA X 323       8.956 -12.958 -12.815  0.00  0.00           H
ATOM   4859  HB3 ALA X 323       7.632 -11.952 -13.095  0.00  0.00           H
ATOM   4860  C   ALA X 323       6.388 -13.797 -15.057  0.00  0.00           C
ATOM   4861  O   ALA X 323       5.738 -14.592 -14.370  0.00  0.00           O
ATOM   4862  N   ALA X 324       5.838 -13.328 -16.201  0.00  0.00           N
ATOM   4863  H   ALA X 324       6.473 -12.806 -16.788  0.00  0.00           H
ATOM   4864  CA  ALA X 324       4.401 -13.436 -16.504  0.00  0.00           C
ATOM   4865  HA  ALA X 324       3.894 -14.188 -15.900  0.00  0.00           H
ATOM   4866  CB  ALA X 324       3.805 -12.085 -16.009  0.00  0.00           C
ATOM   4867  HB1 ALA X 324       3.872 -12.077 -14.921  0.00  0.00           H
ATOM   4868  HB2 ALA X 324       4.432 -11.264 -16.358  0.00  0.00           H
ATOM   4869  HB3 ALA X 324       2.798 -11.840 -16.349  0.00  0.00           H
ATOM   4870  C   ALA X 324       4.145 -13.486 -18.019  0.00  0.00           C
ATOM   4871  O   ALA X 324       4.904 -12.959 -18.799  0.00  0.00           O
ATOM   4872  N   HIE X 325       3.062 -14.101 -18.429  0.00  0.00           N
ATOM   4873  H   HIE X 325       2.440 -14.389 -17.687  0.00  0.00           H
ATOM   4874  CA  HIE X 325       2.652 -14.213 -19.814  0.00  0.00           C
ATOM   4875  HA  HIE X 325       3.510 -14.290 -20.482  0.00  0.00           H
ATOM   4876  CB  HIE X 325       1.961 -15.569 -19.967  0.00  0.00           C
ATOM   4877  HB2 HIE X 325       1.043 -15.578 -19.379  0.00  0.00           H
ATOM   4878  HB3 HIE X 325       1.583 -15.624 -20.988  0.00  0.00           H
ATOM   4879  CG  HIE X 325       2.889 -16.695 -19.787  0.00  0.00           C
ATOM   4880  ND1 HIE X 325       3.423 -17.355 -20.857  0.00  0.00           N
ATOM   4881  CE1 HIE X 325       4.136 -18.386 -20.310  0.00  0.00           C
ATOM   4882  HE1 HIE X 325       4.817 -18.988 -20.894  0.00  0.00           H
ATOM   4883  NE2 HIE X 325       3.894 -18.518 -18.991  0.00  0.00           N
ATOM   4884  HE2 HIE X 325       4.179 -19.261 -18.369  0.00  0.00           H
ATOM   4885  CD2 HIE X 325       3.282 -17.318 -18.637  0.00  0.00           C
ATOM   4886  HD2 HIE X 325       2.846 -17.113 -17.670  0.00  0.00           H
ATOM   4887  C   HIE X 325       1.781 -12.982 -20.179  0.00  0.00           C
ATOM   4888  O   HIE X 325       0.825 -12.783 -19.444  0.00  0.00           O
ATOM   4889  N   ARG X 326       2.089 -12.178 -21.226  0.00  0.00           N
ATOM   4890  H   ARG X 326       2.986 -12.369 -21.650  0.00  0.00           H
ATOM   4891  CA  ARG X 326       1.378 -11.055 -21.724  0.00  0.00           C
ATOM   4892  HA  ARG X 326       0.307 -11.198 -21.574  0.00  0.00           H
ATOM   4893  CB  ARG X 326       1.777  -9.746 -20.979  0.00  0.00           C
ATOM   4894  HB2 ARG X 326       1.499  -9.962 -19.948  0.00  0.00           H
ATOM   4895  HB3 ARG X 326       2.841  -9.568 -21.136  0.00  0.00           H
ATOM   4896  CG  ARG X 326       0.946  -8.555 -21.482  0.00  0.00           C
ATOM   4897  HG2 ARG X 326       1.173  -8.492 -22.546  0.00  0.00           H
ATOM   4898  HG3 ARG X 326      -0.084  -8.900 -21.403  0.00  0.00           H
ATOM   4899  CD  ARG X 326       1.038  -7.213 -20.718  0.00  0.00           C
ATOM   4900  HD2 ARG X 326       1.186  -7.520 -19.683  0.00  0.00           H
ATOM   4901  HD3 ARG X 326       1.959  -6.686 -20.963  0.00  0.00           H
ATOM   4902  NE  ARG X 326      -0.160  -6.368 -20.946  0.00  0.00           N
ATOM   4903  HE  ARG X 326      -0.933  -6.575 -20.331  0.00  0.00           H
ATOM   4904  CZ  ARG X 326      -0.322  -5.372 -21.766  0.00  0.00           C
ATOM   4905  NH1 ARG X 326       0.510  -5.021 -22.651  0.00  0.00           N
ATOM   4906 HH11 ARG X 326       1.399  -5.484 -22.769  0.00  0.00           H
ATOM   4907 HH12 ARG X 326       0.243  -4.334 -23.342  0.00  0.00           H
ATOM   4908  NH2 ARG X 326      -1.449  -4.713 -21.724  0.00  0.00           N
ATOM   4909 HH21 ARG X 326      -2.059  -5.078 -21.007  0.00  0.00           H
ATOM   4910 HH22 ARG X 326      -1.588  -3.873 -22.268  0.00  0.00           H
ATOM   4911  C   ARG X 326       1.529 -10.913 -23.221  0.00  0.00           C
ATOM   4912  O   ARG X 326       2.489 -10.208 -23.708  0.00  0.00           O
ATOM   4913  N   ALA X 327       0.734 -11.596 -23.988  0.00  0.00           N
ATOM   4914  H   ALA X 327       0.005 -12.114 -23.518  0.00  0.00           H
ATOM   4915  CA  ALA X 327       0.845 -11.581 -25.443  0.00  0.00           C
ATOM   4916  HA  ALA X 327       1.882 -11.402 -25.727  0.00  0.00           H
ATOM   4917  CB  ALA X 327       0.480 -13.002 -25.970  0.00  0.00           C
ATOM   4918  HB1 ALA X 327       1.280 -13.703 -25.730  0.00  0.00           H
ATOM   4919  HB2 ALA X 327      -0.520 -13.275 -25.634  0.00  0.00           H
ATOM   4920  HB3 ALA X 327       0.463 -13.011 -27.060  0.00  0.00           H
ATOM   4921  C   ALA X 327       0.094 -10.403 -26.041  0.00  0.00           C
ATOM   4922  O   ALA X 327      -0.995 -10.002 -25.617  0.00  0.00           O
ATOM   4923  N   ARG X 328       0.668  -9.905 -27.158  0.00  0.00           N
ATOM   4924  H   ARG X 328       1.595 -10.247 -27.366  0.00  0.00           H
ATOM   4925  CA  ARG X 328       0.319  -8.747 -27.963  0.00  0.00           C
ATOM   4926  HA  ARG X 328      -0.766  -8.652 -27.960  0.00  0.00           H
ATOM   4927  CB  ARG X 328       0.904  -7.378 -27.451  0.00  0.00           C
ATOM   4928  HB2 ARG X 328       1.991  -7.305 -27.412  0.00  0.00           H
ATOM   4929  HB3 ARG X 328       0.691  -6.534 -28.108  0.00  0.00           H
ATOM   4930  CG  ARG X 328       0.272  -6.961 -26.126  0.00  0.00           C
ATOM   4931  HG2 ARG X 328       0.501  -7.791 -25.458  0.00  0.00           H
ATOM   4932  HG3 ARG X 328       0.814  -6.086 -25.768  0.00  0.00           H
ATOM   4933  CD  ARG X 328      -1.215  -6.612 -26.082  0.00  0.00           C
ATOM   4934  HD2 ARG X 328      -1.362  -5.595 -25.719  0.00  0.00           H
ATOM   4935  HD3 ARG X 328      -1.540  -6.656 -27.122  0.00  0.00           H
ATOM   4936  NE  ARG X 328      -1.936  -7.471 -25.180  0.00  0.00           N
ATOM   4937  HE  ARG X 328      -1.525  -8.391 -25.113  0.00  0.00           H
ATOM   4938  CZ  ARG X 328      -2.833  -7.127 -24.284  0.00  0.00           C
ATOM   4939  NH1 ARG X 328      -3.378  -5.921 -24.234  0.00  0.00           N
ATOM   4940 HH11 ARG X 328      -3.233  -5.307 -25.023  0.00  0.00           H
ATOM   4941 HH12 ARG X 328      -3.947  -5.807 -23.407  0.00  0.00           H
ATOM   4942  NH2 ARG X 328      -3.223  -8.011 -23.367  0.00  0.00           N
ATOM   4943 HH21 ARG X 328      -3.039  -9.003 -23.390  0.00  0.00           H
ATOM   4944 HH22 ARG X 328      -4.003  -7.776 -22.770  0.00  0.00           H
ATOM   4945  C   ARG X 328       0.890  -8.939 -29.386  0.00  0.00           C
ATOM   4946  O   ARG X 328       1.956  -9.486 -29.486  0.00  0.00           O
ATOM   4947  N   TYR X 329       0.163  -8.563 -30.434  0.00  0.00           N
ATOM   4948  H   TYR X 329      -0.740  -8.146 -30.257  0.00  0.00           H
ATOM   4949  CA  TYR X 329       0.777  -8.134 -31.669  0.00  0.00           C
ATOM   4950  HA  TYR X 329       1.625  -8.810 -31.788  0.00  0.00           H
ATOM   4951  CB  TYR X 329      -0.273  -8.238 -32.783  0.00  0.00           C
ATOM   4952  HB2 TYR X 329      -1.203  -7.716 -32.557  0.00  0.00           H
ATOM   4953  HB3 TYR X 329       0.157  -7.829 -33.697  0.00  0.00           H
ATOM   4954  CG  TYR X 329      -0.698  -9.595 -33.364  0.00  0.00           C
ATOM   4955  CD1 TYR X 329       0.280 -10.505 -33.816  0.00  0.00           C
ATOM   4956  HD1 TYR X 329       1.304 -10.216 -34.001  0.00  0.00           H
ATOM   4957  CE1 TYR X 329      -0.031 -11.663 -34.522  0.00  0.00           C
ATOM   4958  HE1 TYR X 329       0.730 -12.309 -34.934  0.00  0.00           H
ATOM   4959  CZ  TYR X 329      -1.398 -12.007 -34.765  0.00  0.00           C
ATOM   4960  OH  TYR X 329      -1.845 -13.152 -35.249  0.00  0.00           O
ATOM   4961  HH  TYR X 329      -1.137 -13.578 -35.738  0.00  0.00           H
ATOM   4962  CE2 TYR X 329      -2.413 -11.192 -34.233  0.00  0.00           C
ATOM   4963  HE2 TYR X 329      -3.449 -11.490 -34.309  0.00  0.00           H
ATOM   4964  CD2 TYR X 329      -2.082  -9.994 -33.463  0.00  0.00           C
ATOM   4965  HD2 TYR X 329      -2.866  -9.325 -33.141  0.00  0.00           H
ATOM   4966  C   TYR X 329       1.314  -6.676 -31.587  0.00  0.00           C
ATOM   4967  O   TYR X 329       0.899  -5.801 -30.836  0.00  0.00           O
ATOM   4968  N   PHE X 330       2.211  -6.485 -32.452  0.00  0.00           N
ATOM   4969  H   PHE X 330       2.655  -7.242 -32.952  0.00  0.00           H
ATOM   4970  CA  PHE X 330       2.970  -5.241 -32.756  0.00  0.00           C
ATOM   4971  HA  PHE X 330       2.471  -4.378 -32.315  0.00  0.00           H
ATOM   4972  CB  PHE X 330       4.330  -5.251 -32.086  0.00  0.00           C
ATOM   4973  HB2 PHE X 330       4.790  -6.184 -32.411  0.00  0.00           H
ATOM   4974  HB3 PHE X 330       4.918  -4.414 -32.464  0.00  0.00           H
ATOM   4975  CG  PHE X 330       4.237  -5.293 -30.540  0.00  0.00           C
ATOM   4976  CD1 PHE X 330       4.028  -4.123 -29.743  0.00  0.00           C
ATOM   4977  HD1 PHE X 330       4.035  -3.216 -30.330  0.00  0.00           H
ATOM   4978  CE1 PHE X 330       3.703  -4.218 -28.407  0.00  0.00           C
ATOM   4979  HE1 PHE X 330       3.461  -3.327 -27.847  0.00  0.00           H
ATOM   4980  CZ  PHE X 330       3.788  -5.423 -27.796  0.00  0.00           C
ATOM   4981  HZ  PHE X 330       3.435  -5.432 -26.776  0.00  0.00           H
ATOM   4982  CE2 PHE X 330       4.239  -6.554 -28.503  0.00  0.00           C
ATOM   4983  HE2 PHE X 330       4.447  -7.405 -27.871  0.00  0.00           H
ATOM   4984  CD2 PHE X 330       4.424  -6.548 -29.884  0.00  0.00           C
ATOM   4985  HD2 PHE X 330       4.608  -7.453 -30.444  0.00  0.00           H
ATOM   4986  C   PHE X 330       3.186  -5.013 -34.210  0.00  0.00           C
ATOM   4987  O   PHE X 330       3.706  -5.879 -34.942  0.00  0.00           O
ATOM   4988  N   TRP X 331       2.791  -3.863 -34.625  0.00  0.00           N
ATOM   4989  H   TRP X 331       2.278  -3.256 -34.002  0.00  0.00           H
ATOM   4990  CA  TRP X 331       3.154  -3.404 -36.004  0.00  0.00           C
ATOM   4991  HA  TRP X 331       3.606  -4.215 -36.575  0.00  0.00           H
ATOM   4992  CB  TRP X 331       1.800  -3.029 -36.630  0.00  0.00           C
ATOM   4993  HB2 TRP X 331       1.403  -2.398 -35.835  0.00  0.00           H
ATOM   4994  HB3 TRP X 331       1.894  -2.453 -37.550  0.00  0.00           H
ATOM   4995  CG  TRP X 331       0.876  -4.037 -37.088  0.00  0.00           C
ATOM   4996  CD1 TRP X 331       0.862  -4.547 -38.328  0.00  0.00           C
ATOM   4997  HD1 TRP X 331       1.544  -4.286 -39.125  0.00  0.00           H
ATOM   4998  NE1 TRP X 331      -0.138  -5.512 -38.442  0.00  0.00           N
ATOM   4999  HE1 TRP X 331      -0.327  -6.132 -39.216  0.00  0.00           H
ATOM   5000  CE2 TRP X 331      -0.911  -5.588 -37.287  0.00  0.00           C
ATOM   5001  CZ2 TRP X 331      -2.091  -6.286 -36.880  0.00  0.00           C
ATOM   5002  HZ2 TRP X 331      -2.674  -6.838 -37.602  0.00  0.00           H
ATOM   5003  CH2 TRP X 331      -2.518  -6.244 -35.558  0.00  0.00           C
ATOM   5004  HH2 TRP X 331      -3.475  -6.634 -35.245  0.00  0.00           H
ATOM   5005  CZ3 TRP X 331      -1.788  -5.423 -34.620  0.00  0.00           C
ATOM   5006  HZ3 TRP X 331      -2.078  -5.332 -33.583  0.00  0.00           H
ATOM   5007  CE3 TRP X 331      -0.698  -4.642 -35.072  0.00  0.00           C
ATOM   5008  HE3 TRP X 331      -0.166  -4.089 -34.312  0.00  0.00           H
ATOM   5009  CD2 TRP X 331      -0.264  -4.693 -36.429  0.00  0.00           C
ATOM   5010  C   TRP X 331       4.123  -2.212 -35.945  0.00  0.00           C
ATOM   5011  O   TRP X 331       4.128  -1.458 -34.961  0.00  0.00           O
ATOM   5012  N   GLY X 332       5.026  -2.110 -36.900  0.00  0.00           N
ATOM   5013  H   GLY X 332       4.885  -2.670 -37.729  0.00  0.00           H
ATOM   5014  CA  GLY X 332       5.984  -1.041 -36.788  0.00  0.00           C
ATOM   5015  HA2 GLY X 332       5.593  -0.041 -36.974  0.00  0.00           H
ATOM   5016  HA3 GLY X 332       6.456  -1.122 -35.809  0.00  0.00           H
ATOM   5017  C   GLY X 332       7.341  -1.234 -37.622  0.00  0.00           C
ATOM   5018  O   GLY X 332       7.451  -2.191 -38.312  0.00  0.00           O
ATOM   5019  N   ASN X 333       8.267  -0.276 -37.602  0.00  0.00           N
ATOM   5020  H   ASN X 333       8.088   0.503 -36.983  0.00  0.00           H
ATOM   5021  CA  ASN X 333       9.366  -0.035 -38.527  0.00  0.00           C
ATOM   5022  HA  ASN X 333       9.493  -0.897 -39.182  0.00  0.00           H
ATOM   5023  CB  ASN X 333       9.099   1.060 -39.520  0.00  0.00           C
ATOM   5024  HB2 ASN X 333       9.837   1.036 -40.322  0.00  0.00           H
ATOM   5025  HB3 ASN X 333       8.209   0.835 -40.107  0.00  0.00           H
ATOM   5026  CG  ASN X 333       9.032   2.483 -39.033  0.00  0.00           C
ATOM   5027  OD1 ASN X 333       8.971   2.769 -37.835  0.00  0.00           O
ATOM   5028  ND2 ASN X 333       9.121   3.448 -39.931  0.00  0.00           N
ATOM   5029 HD21 ASN X 333       9.096   4.359 -39.497  0.00  0.00           H
ATOM   5030 HD22 ASN X 333       9.353   3.260 -40.896  0.00  0.00           H
ATOM   5031  C   ASN X 333      10.682   0.173 -37.732  0.00  0.00           C
ATOM   5032  O   ASN X 333      11.715   0.515 -38.383  0.00  0.00           O
ATOM   5033  N   LEU X 334      10.701   0.046 -36.411  0.00  0.00           N
ATOM   5034  H   LEU X 334       9.908  -0.410 -35.982  0.00  0.00           H
ATOM   5035  CA  LEU X 334      11.921   0.124 -35.600  0.00  0.00           C
ATOM   5036  HA  LEU X 334      12.430   1.045 -35.883  0.00  0.00           H
ATOM   5037  CB  LEU X 334      11.554   0.078 -34.095  0.00  0.00           C
ATOM   5038  HB2 LEU X 334      11.034  -0.868 -33.949  0.00  0.00           H
ATOM   5039  HB3 LEU X 334      12.415  -0.040 -33.437  0.00  0.00           H
ATOM   5040  CG  LEU X 334      10.801   1.271 -33.491  0.00  0.00           C
ATOM   5041  HG  LEU X 334      10.306   1.826 -34.288  0.00  0.00           H
ATOM   5042  CD1 LEU X 334       9.843   0.860 -32.418  0.00  0.00           C
ATOM   5043 HD11 LEU X 334       9.108   1.658 -32.310  0.00  0.00           H
ATOM   5044 HD12 LEU X 334       9.229  -0.010 -32.650  0.00  0.00           H
ATOM   5045 HD13 LEU X 334      10.289   0.738 -31.431  0.00  0.00           H
ATOM   5046  CD2 LEU X 334      11.763   2.265 -32.932  0.00  0.00           C
ATOM   5047 HD21 LEU X 334      12.580   2.422 -33.637  0.00  0.00           H
ATOM   5048 HD22 LEU X 334      11.170   3.179 -32.955  0.00  0.00           H
ATOM   5049 HD23 LEU X 334      12.155   1.916 -31.977  0.00  0.00           H
ATOM   5050  C   LEU X 334      12.970  -0.978 -36.019  0.00  0.00           C
ATOM   5051  O   LEU X 334      12.586  -2.083 -36.444  0.00  0.00           O
ATOM   5052  N   PRO X 335      14.267  -0.653 -35.846  0.00  0.00           N
ATOM   5053  CD  PRO X 335      14.793   0.535 -35.280  0.00  0.00           C
ATOM   5054  HD2 PRO X 335      14.791   0.480 -34.192  0.00  0.00           H
ATOM   5055  HD3 PRO X 335      14.307   1.455 -35.607  0.00  0.00           H
ATOM   5056  CG  PRO X 335      16.192   0.589 -35.829  0.00  0.00           C
ATOM   5057  HG2 PRO X 335      16.792   1.015 -35.025  0.00  0.00           H
ATOM   5058  HG3 PRO X 335      16.128   1.101 -36.789  0.00  0.00           H
ATOM   5059  CB  PRO X 335      16.609  -0.809 -36.115  0.00  0.00           C
ATOM   5060  HB2 PRO X 335      17.093  -1.217 -35.228  0.00  0.00           H
ATOM   5061  HB3 PRO X 335      17.221  -1.010 -36.994  0.00  0.00           H
ATOM   5062  CA  PRO X 335      15.319  -1.497 -36.362  0.00  0.00           C
[truncated: 146,866 more chars]
