# Supplementary material for: Structural insight into hierarchical DNMT3A autoinhibition and its dysregulation in disease
Source: Nat Commun. 2026 Feb 18;17:2901. doi: 10.1038/s41467-026-69563-1 (PMC13031684; doi:10.1038/s41467-026-69563-1)
Supplement: Supplementary file 3 — Supplementary Data 1 [file 41467_2026_69563_MOESM3_ESM.zip › MD_simulation/200nsDNMT3A_ADD_MTase_Rep2.pdb]

CRYST1  109.695  147.263  188.184  90.00  90.00  90.00 P 1           1
ATOM      1  ZN  ZN3 X   1      -7.602 -30.966 -40.171  0.00  0.00          ZN
ATOM      2  ZN  ZN3 X   2     -10.077 -31.835 -29.829  0.00  0.00          ZN
ATOM      3  ZN  ZN3 X   3      -1.386 -29.998 -18.241  0.00  0.00          ZN
ATOM      4  N   SAH X  13       1.871   0.214 -23.175  0.00  0.00           N
ATOM      5  H3  SAH X  13       2.295  -0.723 -23.124  0.00  0.00           H
ATOM      6  H1  SAH X  13       2.616   0.781 -23.604  0.00  0.00           H
ATOM      7  H2  SAH X  13       1.146   0.130 -23.901  0.00  0.00           H
ATOM      8  CA  SAH X  13       1.483   0.619 -21.752  0.00  0.00           C
ATOM      9  HA  SAH X  13       1.309   1.694 -21.823  0.00  0.00           H
ATOM     10  C   SAH X  13       2.584   0.300 -20.623  0.00  0.00           C
ATOM     11  O   SAH X  13       3.554  -0.410 -20.955  0.00  0.00           O
ATOM     12  OXT SAH X  13       2.438   0.581 -19.454  0.00  0.00           O
ATOM     13  CB  SAH X  13       0.056   0.150 -21.346  0.00  0.00           C
ATOM     14  HB1 SAH X  13       0.005   0.232 -20.254  0.00  0.00           H
ATOM     15  HB2 SAH X  13      -0.095  -0.889 -21.664  0.00  0.00           H
ATOM     16  CG  SAH X  13      -0.938   1.112 -22.011  0.00  0.00           C
ATOM     17  HG1 SAH X  13      -0.758   1.310 -23.075  0.00  0.00           H
ATOM     18  HG2 SAH X  13      -0.945   2.091 -21.516  0.00  0.00           H
ATOM     19  SD  SAH X  13      -2.646   0.390 -21.762  0.00  0.00           S
ATOM     20  C5' SAH X  13      -3.678   1.529 -22.771  0.00  0.00           C
ATOM     21 H5'1 SAH X  13      -3.322   1.556 -23.808  0.00  0.00           H
ATOM     22 H5'2 SAH X  13      -4.650   1.098 -22.502  0.00  0.00           H
ATOM     23  C4' SAH X  13      -3.638   3.065 -22.457  0.00  0.00           C
ATOM     24  H4' SAH X  13      -2.588   3.383 -22.452  0.00  0.00           H
ATOM     25  C3' SAH X  13      -4.394   3.295 -21.065  0.00  0.00           C
ATOM     26  H3' SAH X  13      -4.904   2.381 -20.735  0.00  0.00           H
ATOM     27  O3' SAH X  13      -3.413   3.608 -20.050  0.00  0.00           O
ATOM     28  H9  SAH X  13      -2.783   4.190 -20.509  0.00  0.00           H
ATOM     29  C2' SAH X  13      -5.374   4.429 -21.406  0.00  0.00           C
ATOM     30  H2' SAH X  13      -6.334   3.968 -21.669  0.00  0.00           H
ATOM     31  O2' SAH X  13      -5.541   5.372 -20.340  0.00  0.00           O
ATOM     32  H10 SAH X  13      -4.678   5.807 -20.227  0.00  0.00           H
ATOM     33  O4' SAH X  13      -4.460   3.824 -23.429  0.00  0.00           O
ATOM     34  C1' SAH X  13      -4.865   4.991 -22.759  0.00  0.00           C
ATOM     35  H1' SAH X  13      -3.989   5.638 -22.631  0.00  0.00           H
ATOM     36  N9  SAH X  13      -5.837   5.886 -23.508  0.00  0.00           N
ATOM     37  C4  SAH X  13      -5.578   7.079 -24.071  0.00  0.00           C
ATOM     38  N3  SAH X  13      -4.507   7.829 -24.108  0.00  0.00           N
ATOM     39  C2  SAH X  13      -4.590   9.037 -24.737  0.00  0.00           C
ATOM     40  N1  SAH X  13      -5.710   9.509 -25.338  0.00  0.00           N
ATOM     41  C6  SAH X  13      -6.771   8.733 -25.318  0.00  0.00           C
ATOM     42  C5  SAH X  13      -6.754   7.446 -24.716  0.00  0.00           C
ATOM     43  N7  SAH X  13      -7.744   6.579 -24.553  0.00  0.00           N
ATOM     44  C8  SAH X  13      -7.176   5.670 -23.697  0.00  0.00           C
ATOM     45  H8  SAH X  13      -7.666   4.753 -23.398  0.00  0.00           H
ATOM     46  N6  SAH X  13      -7.865   9.311 -25.926  0.00  0.00           N
ATOM     47  H61 SAH X  13      -7.679  10.304 -25.994  0.00  0.00           H
ATOM     48  H62 SAH X  13      -8.718   9.000 -25.478  0.00  0.00           H
ATOM     49  H7  SAH X  13      -3.619   9.516 -24.847  0.00  0.00           H
ATOM     50  N   LEU X  15     -12.830 -36.259 -36.643  0.00  0.00           N
ATOM     51  H1  LEU X  15     -13.361 -35.719 -35.975  0.00  0.00           H
ATOM     52  H2  LEU X  15     -13.431 -36.458 -37.430  0.00  0.00           H
ATOM     53  H3  LEU X  15     -11.976 -35.790 -36.911  0.00  0.00           H
ATOM     54  CA  LEU X  15     -12.434 -37.541 -35.944  0.00  0.00           C
ATOM     55  HA  LEU X  15     -11.876 -37.144 -35.096  0.00  0.00           H
ATOM     56  CB  LEU X  15     -13.527 -38.451 -35.416  0.00  0.00           C
ATOM     57  HB2 LEU X  15     -14.074 -38.719 -36.320  0.00  0.00           H
ATOM     58  HB3 LEU X  15     -13.079 -39.364 -35.025  0.00  0.00           H
ATOM     59  CG  LEU X  15     -14.383 -37.876 -34.295  0.00  0.00           C
ATOM     60  HG  LEU X  15     -13.648 -37.805 -33.493  0.00  0.00           H
ATOM     61  CD1 LEU X  15     -14.930 -36.437 -34.387  0.00  0.00           C
ATOM     62 HD11 LEU X  15     -14.161 -35.670 -34.468  0.00  0.00           H
ATOM     63 HD12 LEU X  15     -15.637 -36.413 -35.216  0.00  0.00           H
ATOM     64 HD13 LEU X  15     -15.666 -36.346 -33.588  0.00  0.00           H
ATOM     65  CD2 LEU X  15     -15.486 -38.837 -33.880  0.00  0.00           C
ATOM     66 HD21 LEU X  15     -16.223 -38.847 -34.683  0.00  0.00           H
ATOM     67 HD22 LEU X  15     -15.071 -39.767 -33.492  0.00  0.00           H
ATOM     68 HD23 LEU X  15     -15.890 -38.443 -32.948  0.00  0.00           H
ATOM     69  C   LEU X  15     -11.480 -38.254 -36.810  0.00  0.00           C
ATOM     70  O   LEU X  15     -11.809 -38.587 -37.946  0.00  0.00           O
ATOM     71  N   VAL X  16     -10.256 -38.607 -36.356  0.00  0.00           N
ATOM     72  H   VAL X  16     -10.044 -38.510 -35.373  0.00  0.00           H
ATOM     73  CA  VAL X  16      -9.267 -39.366 -37.176  0.00  0.00           C
ATOM     74  HA  VAL X  16      -9.188 -38.797 -38.102  0.00  0.00           H
ATOM     75  CB  VAL X  16      -7.869 -39.291 -36.467  0.00  0.00           C
ATOM     76  HB  VAL X  16      -7.930 -39.759 -35.484  0.00  0.00           H
ATOM     77  CG1 VAL X  16      -6.766 -40.056 -37.206  0.00  0.00           C
ATOM     78 HG11 VAL X  16      -6.862 -39.838 -38.270  0.00  0.00           H
ATOM     79 HG12 VAL X  16      -5.774 -39.816 -36.824  0.00  0.00           H
ATOM     80 HG13 VAL X  16      -6.984 -41.117 -37.079  0.00  0.00           H
ATOM     81  CG2 VAL X  16      -7.468 -37.844 -36.385  0.00  0.00           C
ATOM     82 HG21 VAL X  16      -6.470 -37.698 -35.971  0.00  0.00           H
ATOM     83 HG22 VAL X  16      -7.280 -37.349 -37.338  0.00  0.00           H
ATOM     84 HG23 VAL X  16      -8.070 -37.185 -35.761  0.00  0.00           H
ATOM     85  C   VAL X  16      -9.625 -40.857 -37.355  0.00  0.00           C
ATOM     86  O   VAL X  16      -9.657 -41.595 -36.362  0.00  0.00           O
ATOM     87  N   TYR X  17      -9.844 -41.326 -38.585  0.00  0.00           N
ATOM     88  H   TYR X  17      -9.765 -40.728 -39.396  0.00  0.00           H
ATOM     89  CA  TYR X  17     -10.016 -42.747 -38.963  0.00  0.00           C
ATOM     90  HA  TYR X  17      -9.895 -43.426 -38.119  0.00  0.00           H
ATOM     91  CB  TYR X  17     -11.452 -42.918 -39.497  0.00  0.00           C
ATOM     92  HB2 TYR X  17     -11.376 -42.531 -40.513  0.00  0.00           H
ATOM     93  HB3 TYR X  17     -11.744 -43.956 -39.661  0.00  0.00           H
ATOM     94  CG  TYR X  17     -12.600 -42.422 -38.606  0.00  0.00           C
ATOM     95  CD1 TYR X  17     -12.662 -43.030 -37.302  0.00  0.00           C
ATOM     96  HD1 TYR X  17     -12.105 -43.931 -37.093  0.00  0.00           H
ATOM     97  CE1 TYR X  17     -13.609 -42.670 -36.371  0.00  0.00           C
ATOM     98  HE1 TYR X  17     -13.676 -43.150 -35.406  0.00  0.00           H
ATOM     99  CZ  TYR X  17     -14.521 -41.591 -36.677  0.00  0.00           C
ATOM    100  OH  TYR X  17     -15.593 -41.260 -35.906  0.00  0.00           O
ATOM    101  HH  TYR X  17     -15.627 -41.833 -35.137  0.00  0.00           H
ATOM    102  CE2 TYR X  17     -14.326 -40.886 -37.888  0.00  0.00           C
ATOM    103  HE2 TYR X  17     -14.957 -40.033 -38.089  0.00  0.00           H
ATOM    104  CD2 TYR X  17     -13.386 -41.304 -38.836  0.00  0.00           C
ATOM    105  HD2 TYR X  17     -13.283 -40.691 -39.719  0.00  0.00           H
ATOM    106  C   TYR X  17      -9.002 -43.238 -40.028  0.00  0.00           C
ATOM    107  O   TYR X  17      -8.833 -44.411 -40.078  0.00  0.00           O
ATOM    108  N   GLU X  18      -8.321 -42.386 -40.815  0.00  0.00           N
ATOM    109  H   GLU X  18      -8.373 -41.381 -40.727  0.00  0.00           H
ATOM    110  CA  GLU X  18      -7.503 -42.863 -41.918  0.00  0.00           C
ATOM    111  HA  GLU X  18      -8.089 -43.365 -42.688  0.00  0.00           H
ATOM    112  CB  GLU X  18      -6.889 -41.621 -42.594  0.00  0.00           C
ATOM    113  HB2 GLU X  18      -7.662 -40.947 -42.966  0.00  0.00           H
ATOM    114  HB3 GLU X  18      -6.307 -41.188 -41.781  0.00  0.00           H
ATOM    115  CG  GLU X  18      -5.892 -41.841 -43.742  0.00  0.00           C
ATOM    116  HG2 GLU X  18      -5.605 -40.879 -44.167  0.00  0.00           H
ATOM    117  HG3 GLU X  18      -4.979 -42.217 -43.279  0.00  0.00           H
ATOM    118  CD  GLU X  18      -6.426 -42.860 -44.761  0.00  0.00           C
ATOM    119  OE1 GLU X  18      -5.661 -43.646 -45.309  0.00  0.00           O
ATOM    120  OE2 GLU X  18      -7.606 -42.772 -45.144  0.00  0.00           O
ATOM    121  C   GLU X  18      -6.322 -43.739 -41.461  0.00  0.00           C
ATOM    122  O   GLU X  18      -5.931 -44.652 -42.250  0.00  0.00           O
ATOM    123  N   VAL X  19      -5.735 -43.454 -40.296  0.00  0.00           N
ATOM    124  H   VAL X  19      -6.187 -42.869 -39.607  0.00  0.00           H
ATOM    125  CA  VAL X  19      -4.586 -44.233 -39.768  0.00  0.00           C
ATOM    126  HA  VAL X  19      -3.701 -44.003 -40.361  0.00  0.00           H
ATOM    127  CB  VAL X  19      -3.996 -43.670 -38.396  0.00  0.00           C
ATOM    128  HB  VAL X  19      -3.114 -44.223 -38.076  0.00  0.00           H
ATOM    129  CG1 VAL X  19      -3.708 -42.149 -38.528  0.00  0.00           C
ATOM    130 HG11 VAL X  19      -3.189 -41.853 -39.440  0.00  0.00           H
ATOM    131 HG12 VAL X  19      -4.582 -41.553 -38.264  0.00  0.00           H
ATOM    132 HG13 VAL X  19      -2.958 -41.899 -37.778  0.00  0.00           H
ATOM    133  CG2 VAL X  19      -4.989 -43.846 -37.220  0.00  0.00           C
ATOM    134 HG21 VAL X  19      -6.008 -43.666 -37.561  0.00  0.00           H
ATOM    135 HG22 VAL X  19      -5.069 -44.912 -37.002  0.00  0.00           H
ATOM    136 HG23 VAL X  19      -4.767 -43.181 -36.385  0.00  0.00           H
ATOM    137  C   VAL X  19      -4.810 -45.740 -39.710  0.00  0.00           C
ATOM    138  O   VAL X  19      -3.859 -46.486 -39.795  0.00  0.00           O
ATOM    139  N   ARG X  20      -6.033 -46.133 -39.591  0.00  0.00           N
ATOM    140  H   ARG X  20      -6.739 -45.411 -39.559  0.00  0.00           H
ATOM    141  CA  ARG X  20      -6.469 -47.507 -39.467  0.00  0.00           C
ATOM    142  HA  ARG X  20      -6.051 -47.925 -38.551  0.00  0.00           H
ATOM    143  CB  ARG X  20      -7.975 -47.594 -39.145  0.00  0.00           C
ATOM    144  HB2 ARG X  20      -8.551 -47.014 -39.866  0.00  0.00           H
ATOM    145  HB3 ARG X  20      -8.348 -48.612 -39.033  0.00  0.00           H
ATOM    146  CG  ARG X  20      -8.364 -46.987 -37.783  0.00  0.00           C
ATOM    147  HG2 ARG X  20      -7.992 -47.585 -36.952  0.00  0.00           H
ATOM    148  HG3 ARG X  20      -8.078 -45.935 -37.761  0.00  0.00           H
ATOM    149  CD  ARG X  20      -9.891 -47.132 -37.401  0.00  0.00           C
ATOM    150  HD2 ARG X  20     -10.547 -46.786 -38.200  0.00  0.00           H
ATOM    151  HD3 ARG X  20     -10.023 -48.209 -37.297  0.00  0.00           H
ATOM    152  NE  ARG X  20     -10.320 -46.468 -36.142  0.00  0.00           N
ATOM    153  HE  ARG X  20      -9.773 -45.662 -35.875  0.00  0.00           H
ATOM    154  CZ  ARG X  20     -11.346 -46.836 -35.405  0.00  0.00           C
ATOM    155  NH1 ARG X  20     -12.043 -47.903 -35.587  0.00  0.00           N
ATOM    156 HH11 ARG X  20     -12.020 -48.450 -36.436  0.00  0.00           H
ATOM    157 HH12 ARG X  20     -12.844 -48.092 -35.001  0.00  0.00           H
ATOM    158  NH2 ARG X  20     -11.646 -46.140 -34.344  0.00  0.00           N
ATOM    159 HH21 ARG X  20     -10.922 -45.636 -33.853  0.00  0.00           H
ATOM    160 HH22 ARG X  20     -12.560 -46.220 -33.921  0.00  0.00           H
ATOM    161  C   ARG X  20      -6.239 -48.376 -40.712  0.00  0.00           C
ATOM    162  O   ARG X  20      -6.289 -49.589 -40.464  0.00  0.00           O
ATOM    163  N   GLN X  21      -6.051 -47.763 -41.842  0.00  0.00           N
ATOM    164  H   GLN X  21      -6.026 -46.755 -41.891  0.00  0.00           H
ATOM    165  CA  GLN X  21      -5.635 -48.436 -43.079  0.00  0.00           C
ATOM    166  HA  GLN X  21      -6.070 -49.434 -43.020  0.00  0.00           H
ATOM    167  CB  GLN X  21      -6.303 -47.807 -44.264  0.00  0.00           C
ATOM    168  HB2 GLN X  21      -7.316 -47.625 -43.906  0.00  0.00           H
ATOM    169  HB3 GLN X  21      -5.991 -46.823 -44.612  0.00  0.00           H
ATOM    170  CG  GLN X  21      -6.306 -48.860 -45.374  0.00  0.00           C
ATOM    171  HG2 GLN X  21      -5.393 -48.745 -45.957  0.00  0.00           H
ATOM    172  HG3 GLN X  21      -6.415 -49.891 -45.038  0.00  0.00           H
ATOM    173  CD  GLN X  21      -7.493 -48.599 -46.395  0.00  0.00           C
ATOM    174  OE1 GLN X  21      -8.020 -47.468 -46.427  0.00  0.00           O
ATOM    175  NE2 GLN X  21      -7.704 -49.534 -47.228  0.00  0.00           N
ATOM    176 HE21 GLN X  21      -8.475 -49.465 -47.877  0.00  0.00           H
ATOM    177 HE22 GLN X  21      -7.288 -50.453 -47.174  0.00  0.00           H
ATOM    178  C   GLN X  21      -4.103 -48.642 -43.205  0.00  0.00           C
ATOM    179  O   GLN X  21      -3.661 -49.421 -44.099  0.00  0.00           O
ATOM    180  N   LYS X  22      -3.350 -48.045 -42.255  0.00  0.00           N
ATOM    181  H   LYS X  22      -3.852 -47.363 -41.703  0.00  0.00           H
ATOM    182  CA  LYS X  22      -1.881 -48.167 -42.143  0.00  0.00           C
ATOM    183  HA  LYS X  22      -1.662 -47.475 -41.330  0.00  0.00           H
ATOM    184  CB  LYS X  22      -1.572 -49.491 -41.447  0.00  0.00           C
ATOM    185  HB2 LYS X  22      -1.900 -50.336 -42.053  0.00  0.00           H
ATOM    186  HB3 LYS X  22      -0.498 -49.655 -41.366  0.00  0.00           H
ATOM    187  CG  LYS X  22      -2.210 -49.656 -40.092  0.00  0.00           C
ATOM    188  HG2 LYS X  22      -1.685 -48.900 -39.508  0.00  0.00           H
ATOM    189  HG3 LYS X  22      -3.267 -49.392 -40.091  0.00  0.00           H
ATOM    190  CD  LYS X  22      -2.109 -51.039 -39.391  0.00  0.00           C
ATOM    191  HD2 LYS X  22      -2.690 -51.752 -39.976  0.00  0.00           H
ATOM    192  HD3 LYS X  22      -1.053 -51.294 -39.307  0.00  0.00           H
ATOM    193  CE  LYS X  22      -2.650 -50.952 -37.942  0.00  0.00           C
ATOM    194  HE2 LYS X  22      -1.937 -50.546 -37.223  0.00  0.00           H
ATOM    195  HE3 LYS X  22      -3.454 -50.217 -37.979  0.00  0.00           H
ATOM    196  NZ  LYS X  22      -3.172 -52.361 -37.490  0.00  0.00           N
ATOM    197  HZ1 LYS X  22      -4.130 -52.249 -37.189  0.00  0.00           H
ATOM    198  HZ2 LYS X  22      -3.392 -52.917 -38.304  0.00  0.00           H
ATOM    199  HZ3 LYS X  22      -2.553 -52.827 -36.842  0.00  0.00           H
ATOM    200  C   LYS X  22      -1.001 -47.964 -43.361  0.00  0.00           C
ATOM    201  O   LYS X  22       0.198 -48.244 -43.278  0.00  0.00           O
ATOM    202  N   CYS X  23      -1.468 -47.427 -44.480  0.00  0.00           N
ATOM    203  H   CYS X  23      -2.434 -47.134 -44.502  0.00  0.00           H
ATOM    204  CA  CYS X  23      -0.727 -47.341 -45.719  0.00  0.00           C
ATOM    205  HA  CYS X  23       0.144 -47.994 -45.667  0.00  0.00           H
ATOM    206  CB  CYS X  23      -1.597 -48.068 -46.774  0.00  0.00           C
ATOM    207  HB2 CYS X  23      -0.881 -48.196 -47.585  0.00  0.00           H
ATOM    208  HB3 CYS X  23      -1.933 -49.004 -46.327  0.00  0.00           H
ATOM    209  SG  CYS X  23      -3.064 -47.032 -47.241  0.00  0.00           S
ATOM    210  HG  CYS X  23      -4.106 -47.665 -46.695  0.00  0.00           H
ATOM    211  C   CYS X  23      -0.147 -45.918 -46.045  0.00  0.00           C
ATOM    212  O   CYS X  23       0.886 -45.762 -46.644  0.00  0.00           O
ATOM    213  N   ARG X  24      -0.819 -44.827 -45.544  0.00  0.00           N
ATOM    214  H   ARG X  24      -1.611 -44.947 -44.930  0.00  0.00           H
ATOM    215  CA  ARG X  24      -0.314 -43.441 -45.538  0.00  0.00           C
ATOM    216  HA  ARG X  24       0.544 -43.389 -46.208  0.00  0.00           H
ATOM    217  CB  ARG X  24      -1.403 -42.469 -46.026  0.00  0.00           C
ATOM    218  HB2 ARG X  24      -1.837 -42.794 -46.971  0.00  0.00           H
ATOM    219  HB3 ARG X  24      -2.172 -42.462 -45.254  0.00  0.00           H
ATOM    220  CG  ARG X  24      -1.004 -41.063 -46.260  0.00  0.00           C
ATOM    221  HG2 ARG X  24      -0.705 -40.605 -45.316  0.00  0.00           H
ATOM    222  HG3 ARG X  24      -0.244 -41.106 -47.040  0.00  0.00           H
ATOM    223  CD  ARG X  24      -2.198 -40.280 -46.724  0.00  0.00           C
ATOM    224  HD2 ARG X  24      -2.584 -40.764 -47.621  0.00  0.00           H
ATOM    225  HD3 ARG X  24      -3.033 -40.576 -46.088  0.00  0.00           H
ATOM    226  NE  ARG X  24      -2.060 -38.823 -46.722  0.00  0.00           N
ATOM    227  HE  ARG X  24      -2.333 -38.315 -45.892  0.00  0.00           H
ATOM    228  CZ  ARG X  24      -1.591 -38.124 -47.687  0.00  0.00           C
ATOM    229  NH1 ARG X  24      -1.314 -38.663 -48.885  0.00  0.00           N
ATOM    230 HH11 ARG X  24      -1.446 -39.658 -49.004  0.00  0.00           H
ATOM    231 HH12 ARG X  24      -1.004 -38.108 -49.669  0.00  0.00           H
ATOM    232  NH2 ARG X  24      -1.495 -36.843 -47.608  0.00  0.00           N
ATOM    233 HH21 ARG X  24      -1.742 -36.433 -46.719  0.00  0.00           H
ATOM    234 HH22 ARG X  24      -1.156 -36.249 -48.351  0.00  0.00           H
ATOM    235  C   ARG X  24       0.150 -42.995 -44.123  0.00  0.00           C
ATOM    236  O   ARG X  24      -0.447 -43.381 -43.133  0.00  0.00           O
ATOM    237  N   ASN X  25       1.228 -42.188 -44.047  0.00  0.00           N
ATOM    238  H   ASN X  25       1.663 -41.858 -44.897  0.00  0.00           H
ATOM    239  CA  ASN X  25       1.917 -41.856 -42.780  0.00  0.00           C
ATOM    240  HA  ASN X  25       1.909 -42.760 -42.172  0.00  0.00           H
ATOM    241  CB  ASN X  25       3.362 -41.303 -43.017  0.00  0.00           C
ATOM    242  HB2 ASN X  25       3.936 -41.865 -43.754  0.00  0.00           H
ATOM    243  HB3 ASN X  25       3.299 -40.256 -43.312  0.00  0.00           H
ATOM    244  CG  ASN X  25       4.208 -41.500 -41.772  0.00  0.00           C
ATOM    245  OD1 ASN X  25       4.028 -40.717 -40.812  0.00  0.00           O
ATOM    246  ND2 ASN X  25       4.940 -42.576 -41.630  0.00  0.00           N
ATOM    247 HD21 ASN X  25       5.473 -42.684 -40.779  0.00  0.00           H
ATOM    248 HD22 ASN X  25       4.870 -43.392 -42.220  0.00  0.00           H
ATOM    249  C   ASN X  25       1.094 -40.936 -41.849  0.00  0.00           C
ATOM    250  O   ASN X  25       0.401 -39.971 -42.312  0.00  0.00           O
ATOM    251  N   ILE X  26       1.218 -41.064 -40.536  0.00  0.00           N
ATOM    252  H   ILE X  26       1.814 -41.726 -40.060  0.00  0.00           H
ATOM    253  CA  ILE X  26       0.562 -40.076 -39.618  0.00  0.00           C
ATOM    254  HA  ILE X  26      -0.467 -40.067 -39.978  0.00  0.00           H
ATOM    255  CB  ILE X  26       0.609 -40.528 -38.233  0.00  0.00           C
ATOM    256  HB  ILE X  26       0.335 -41.579 -38.137  0.00  0.00           H
ATOM    257  CG2 ILE X  26       1.965 -40.288 -37.458  0.00  0.00           C
ATOM    258 HG21 ILE X  26       2.857 -40.605 -37.999  0.00  0.00           H
ATOM    259 HG22 ILE X  26       2.001 -39.248 -37.133  0.00  0.00           H
ATOM    260 HG23 ILE X  26       1.819 -40.902 -36.570  0.00  0.00           H
ATOM    261  CG1 ILE X  26      -0.480 -39.862 -37.400  0.00  0.00           C
ATOM    262 HG12 ILE X  26      -0.407 -38.779 -37.300  0.00  0.00           H
ATOM    263 HG13 ILE X  26      -1.405 -40.231 -37.844  0.00  0.00           H
ATOM    264  CD1 ILE X  26      -0.683 -40.286 -35.945  0.00  0.00           C
ATOM    265 HD11 ILE X  26      -0.058 -39.712 -35.260  0.00  0.00           H
ATOM    266 HD12 ILE X  26      -1.692 -40.027 -35.626  0.00  0.00           H
ATOM    267 HD13 ILE X  26      -0.546 -41.341 -35.711  0.00  0.00           H
ATOM    268  C   ILE X  26       1.088 -38.600 -39.763  0.00  0.00           C
ATOM    269  O   ILE X  26       0.351 -37.681 -39.508  0.00  0.00           O
ATOM    270  N   GLU X  27       2.305 -38.378 -40.304  0.00  0.00           N
ATOM    271  H   GLU X  27       2.971 -39.135 -40.366  0.00  0.00           H
ATOM    272  CA  GLU X  27       2.849 -37.012 -40.678  0.00  0.00           C
ATOM    273  HA  GLU X  27       2.286 -36.269 -40.113  0.00  0.00           H
ATOM    274  CB  GLU X  27       4.392 -36.950 -40.439  0.00  0.00           C
ATOM    275  HB2 GLU X  27       4.971 -37.722 -40.944  0.00  0.00           H
ATOM    276  HB3 GLU X  27       4.719 -35.952 -40.733  0.00  0.00           H
ATOM    277  CG  GLU X  27       4.581 -36.988 -38.915  0.00  0.00           C
ATOM    278  HG2 GLU X  27       3.730 -36.418 -38.543  0.00  0.00           H
ATOM    279  HG3 GLU X  27       4.512 -38.034 -38.616  0.00  0.00           H
ATOM    280  CD  GLU X  27       5.867 -36.224 -38.505  0.00  0.00           C
ATOM    281  OE1 GLU X  27       7.005 -36.764 -38.821  0.00  0.00           O
ATOM    282  OE2 GLU X  27       5.777 -35.115 -37.932  0.00  0.00           O
ATOM    283  C   GLU X  27       2.480 -36.593 -42.075  0.00  0.00           C
ATOM    284  O   GLU X  27       2.773 -35.464 -42.478  0.00  0.00           O
ATOM    285  N   ASP X  28       1.646 -37.329 -42.808  0.00  0.00           N
ATOM    286  H   ASP X  28       1.536 -38.293 -42.529  0.00  0.00           H
ATOM    287  CA  ASP X  28       0.871 -36.870 -44.034  0.00  0.00           C
ATOM    288  HA  ASP X  28       1.131 -35.833 -44.245  0.00  0.00           H
ATOM    289  CB  ASP X  28       1.135 -37.717 -45.251  0.00  0.00           C
ATOM    290  HB2 ASP X  28       0.824 -38.760 -45.186  0.00  0.00           H
ATOM    291  HB3 ASP X  28       0.628 -37.222 -46.079  0.00  0.00           H
ATOM    292  CG  ASP X  28       2.686 -37.714 -45.586  0.00  0.00           C
ATOM    293  OD1 ASP X  28       3.181 -38.777 -45.973  0.00  0.00           O
ATOM    294  OD2 ASP X  28       3.364 -36.712 -45.379  0.00  0.00           O
ATOM    295  C   ASP X  28      -0.690 -36.964 -43.776  0.00  0.00           C
ATOM    296  O   ASP X  28      -1.466 -36.737 -44.731  0.00  0.00           O
ATOM    297  N   ILE X  29      -1.104 -37.155 -42.506  0.00  0.00           N
ATOM    298  H   ILE X  29      -0.377 -37.197 -41.807  0.00  0.00           H
ATOM    299  CA  ILE X  29      -2.538 -37.160 -42.095  0.00  0.00           C
ATOM    300  HA  ILE X  29      -3.080 -36.798 -42.969  0.00  0.00           H
ATOM    301  CB  ILE X  29      -3.097 -38.503 -41.628  0.00  0.00           C
ATOM    302  HB  ILE X  29      -2.526 -38.770 -40.739  0.00  0.00           H
ATOM    303  CG2 ILE X  29      -4.584 -38.488 -41.234  0.00  0.00           C
ATOM    304 HG21 ILE X  29      -5.202 -38.141 -42.062  0.00  0.00           H
ATOM    305 HG22 ILE X  29      -4.899 -39.492 -40.948  0.00  0.00           H
ATOM    306 HG23 ILE X  29      -4.808 -37.746 -40.468  0.00  0.00           H
ATOM    307  CG1 ILE X  29      -2.824 -39.601 -42.747  0.00  0.00           C
ATOM    308 HG12 ILE X  29      -3.620 -39.613 -43.492  0.00  0.00           H
ATOM    309 HG13 ILE X  29      -1.837 -39.505 -43.199  0.00  0.00           H
ATOM    310  CD1 ILE X  29      -2.757 -40.984 -42.177  0.00  0.00           C
ATOM    311 HD11 ILE X  29      -2.659 -41.756 -42.940  0.00  0.00           H
ATOM    312 HD12 ILE X  29      -2.033 -41.140 -41.377  0.00  0.00           H
ATOM    313 HD13 ILE X  29      -3.720 -41.241 -41.736  0.00  0.00           H
ATOM    314  C   ILE X  29      -2.790 -36.065 -41.015  0.00  0.00           C
ATOM    315  O   ILE X  29      -2.004 -35.927 -40.103  0.00  0.00           O
ATOM    316  N   CY3 X  30      -3.879 -35.350 -41.045  0.00  0.00           N
ATOM    317  HN  CY3 X  30      -4.439 -35.517 -41.869  0.00  0.00           H
ATOM    318  CA  CY3 X  30      -4.417 -34.456 -40.051  0.00  0.00           C
ATOM    319  HA  CY3 X  30      -3.711 -33.666 -39.794  0.00  0.00           H
ATOM    320  CB  CY3 X  30      -5.465 -33.640 -40.768  0.00  0.00           C
ATOM    321  HB3 CY3 X  30      -6.325 -34.250 -41.042  0.00  0.00           H
ATOM    322  HB2 CY3 X  30      -5.082 -33.175 -41.677  0.00  0.00           H
ATOM    323  SG  CY3 X  30      -5.778 -32.206 -39.644  0.00  0.00           S
ATOM    324  C   CY3 X  30      -4.858 -35.081 -38.678  0.00  0.00           C
ATOM    325  O   CY3 X  30      -5.919 -35.721 -38.646  0.00  0.00           O
ATOM    326  N   ILE X  31      -4.040 -34.859 -37.621  0.00  0.00           N
ATOM    327  H   ILE X  31      -3.189 -34.338 -37.778  0.00  0.00           H
ATOM    328  CA  ILE X  31      -4.417 -35.184 -36.300  0.00  0.00           C
ATOM    329  HA  ILE X  31      -4.790 -36.208 -36.278  0.00  0.00           H
ATOM    330  CB  ILE X  31      -3.233 -35.080 -35.305  0.00  0.00           C
ATOM    331  HB  ILE X  31      -2.456 -35.695 -35.759  0.00  0.00           H
ATOM    332  CG2 ILE X  31      -2.532 -33.740 -34.988  0.00  0.00           C
ATOM    333 HG21 ILE X  31      -2.536 -33.133 -35.893  0.00  0.00           H
ATOM    334 HG22 ILE X  31      -2.952 -33.100 -34.211  0.00  0.00           H
ATOM    335 HG23 ILE X  31      -1.511 -33.771 -34.608  0.00  0.00           H
ATOM    336  CG1 ILE X  31      -3.545 -35.715 -33.927  0.00  0.00           C
ATOM    337 HG12 ILE X  31      -4.343 -35.168 -33.424  0.00  0.00           H
ATOM    338 HG13 ILE X  31      -4.064 -36.669 -34.012  0.00  0.00           H
ATOM    339  CD1 ILE X  31      -2.393 -35.860 -33.017  0.00  0.00           C
ATOM    340 HD11 ILE X  31      -2.775 -36.501 -32.224  0.00  0.00           H
ATOM    341 HD12 ILE X  31      -1.463 -36.353 -33.298  0.00  0.00           H
ATOM    342 HD13 ILE X  31      -2.192 -34.886 -32.570  0.00  0.00           H
ATOM    343  C   ILE X  31      -5.581 -34.438 -35.632  0.00  0.00           C
ATOM    344  O   ILE X  31      -6.271 -34.993 -34.792  0.00  0.00           O
ATOM    345  N   SER X  32      -5.696 -33.143 -35.954  0.00  0.00           N
ATOM    346  H   SER X  32      -5.045 -32.818 -36.655  0.00  0.00           H
ATOM    347  CA  SER X  32      -6.793 -32.222 -35.547  0.00  0.00           C
ATOM    348  HA  SER X  32      -6.743 -32.164 -34.460  0.00  0.00           H
ATOM    349  CB  SER X  32      -6.446 -30.748 -35.988  0.00  0.00           C
ATOM    350  HB2 SER X  32      -6.165 -30.736 -37.041  0.00  0.00           H
ATOM    351  HB3 SER X  32      -7.252 -30.023 -35.868  0.00  0.00           H
ATOM    352  OG  SER X  32      -5.342 -30.250 -35.249  0.00  0.00           O
ATOM    353  HG  SER X  32      -5.383 -30.261 -34.290  0.00  0.00           H
ATOM    354  C   SER X  32      -8.220 -32.539 -36.122  0.00  0.00           C
ATOM    355  O   SER X  32      -9.158 -31.990 -35.582  0.00  0.00           O
ATOM    356  N   CY3 X  33      -8.361 -33.204 -37.290  0.00  0.00           N
ATOM    357  HN  CY3 X  33      -7.499 -33.349 -37.796  0.00  0.00           H
ATOM    358  CA  CY3 X  33      -9.620 -33.592 -37.801  0.00  0.00           C
ATOM    359  HA  CY3 X  33     -10.331 -33.664 -36.979  0.00  0.00           H
ATOM    360  CB  CY3 X  33     -10.165 -32.481 -38.611  0.00  0.00           C
ATOM    361  HB3 CY3 X  33     -10.003 -31.562 -38.047  0.00  0.00           H
ATOM    362  HB2 CY3 X  33     -11.223 -32.740 -38.590  0.00  0.00           H
ATOM    363  SG  CY3 X  33      -9.594 -32.400 -40.336  0.00  0.00           S
ATOM    364  C   CY3 X  33      -9.725 -35.010 -38.560  0.00  0.00           C
ATOM    365  O   CY3 X  33     -10.730 -35.715 -38.314  0.00  0.00           O
ATOM    366  N   GLY X  34      -8.785 -35.309 -39.423  0.00  0.00           N
ATOM    367  H   GLY X  34      -8.013 -34.661 -39.484  0.00  0.00           H
ATOM    368  CA  GLY X  34      -8.740 -36.575 -40.242  0.00  0.00           C
ATOM    369  HA2 GLY X  34      -8.086 -37.260 -39.704  0.00  0.00           H
ATOM    370  HA3 GLY X  34      -9.735 -37.019 -40.256  0.00  0.00           H
ATOM    371  C   GLY X  34      -8.404 -36.375 -41.700  0.00  0.00           C
ATOM    372  O   GLY X  34      -8.185 -37.373 -42.388  0.00  0.00           O
ATOM    373  N   SER X  35      -8.330 -35.198 -42.273  0.00  0.00           N
ATOM    374  H   SER X  35      -8.478 -34.416 -41.652  0.00  0.00           H
ATOM    375  CA  SER X  35      -7.987 -34.912 -43.655  0.00  0.00           C
ATOM    376  HA  SER X  35      -8.802 -35.339 -44.241  0.00  0.00           H
ATOM    377  CB  SER X  35      -8.165 -33.424 -43.797  0.00  0.00           C
ATOM    378  HB2 SER X  35      -9.126 -33.166 -43.351  0.00  0.00           H
ATOM    379  HB3 SER X  35      -7.350 -32.927 -43.271  0.00  0.00           H
ATOM    380  OG  SER X  35      -8.060 -32.906 -45.094  0.00  0.00           O
ATOM    381  HG  SER X  35      -8.225 -31.966 -44.990  0.00  0.00           H
ATOM    382  C   SER X  35      -6.627 -35.303 -44.209  0.00  0.00           C
ATOM    383  O   SER X  35      -5.619 -35.331 -43.466  0.00  0.00           O
ATOM    384  N   LEU X  36      -6.616 -35.690 -45.438  0.00  0.00           N
ATOM    385  H   LEU X  36      -7.517 -35.756 -45.888  0.00  0.00           H
ATOM    386  CA  LEU X  36      -5.421 -35.951 -46.302  0.00  0.00           C
ATOM    387  HA  LEU X  36      -4.763 -36.583 -45.706  0.00  0.00           H
ATOM    388  CB  LEU X  36      -5.852 -36.693 -47.612  0.00  0.00           C
ATOM    389  HB2 LEU X  36      -6.423 -35.954 -48.173  0.00  0.00           H
ATOM    390  HB3 LEU X  36      -4.938 -36.905 -48.168  0.00  0.00           H
ATOM    391  CG  LEU X  36      -6.597 -37.947 -47.501  0.00  0.00           C
ATOM    392  HG  LEU X  36      -7.480 -37.823 -46.875  0.00  0.00           H
ATOM    393  CD1 LEU X  36      -6.829 -38.400 -48.976  0.00  0.00           C
ATOM    394 HD11 LEU X  36      -7.149 -39.435 -49.096  0.00  0.00           H
ATOM    395 HD12 LEU X  36      -7.486 -37.690 -49.479  0.00  0.00           H
ATOM    396 HD13 LEU X  36      -5.901 -38.171 -49.501  0.00  0.00           H
ATOM    397  CD2 LEU X  36      -5.711 -38.970 -46.837  0.00  0.00           C
ATOM    398 HD21 LEU X  36      -5.506 -38.575 -45.842  0.00  0.00           H
ATOM    399 HD22 LEU X  36      -6.331 -39.836 -46.606  0.00  0.00           H
ATOM    400 HD23 LEU X  36      -4.894 -39.331 -47.461  0.00  0.00           H
ATOM    401  C   LEU X  36      -4.668 -34.703 -46.726  0.00  0.00           C
ATOM    402  O   LEU X  36      -3.498 -34.730 -47.011  0.00  0.00           O
ATOM    403  N   ASN X  37      -5.354 -33.522 -46.671  0.00  0.00           N
ATOM    404  H   ASN X  37      -6.068 -33.424 -45.963  0.00  0.00           H
ATOM    405  CA  ASN X  37      -4.875 -32.281 -47.235  0.00  0.00           C
ATOM    406  HA  ASN X  37      -4.351 -32.563 -48.148  0.00  0.00           H
ATOM    407  CB  ASN X  37      -6.015 -31.537 -47.962  0.00  0.00           C
ATOM    408  HB2 ASN X  37      -6.708 -31.236 -47.176  0.00  0.00           H
ATOM    409  HB3 ASN X  37      -5.679 -30.577 -48.354  0.00  0.00           H
ATOM    410  CG  ASN X  37      -6.759 -32.277 -49.054  0.00  0.00           C
ATOM    411  OD1 ASN X  37      -6.580 -33.432 -49.263  0.00  0.00           O
ATOM    412  ND2 ASN X  37      -7.628 -31.557 -49.741  0.00  0.00           N
ATOM    413 HD21 ASN X  37      -8.163 -31.950 -50.503  0.00  0.00           H
ATOM    414 HD22 ASN X  37      -7.583 -30.549 -49.712  0.00  0.00           H
ATOM    415  C   ASN X  37      -4.091 -31.404 -46.163  0.00  0.00           C
ATOM    416  O   ASN X  37      -4.389 -30.238 -45.963  0.00  0.00           O
ATOM    417  N   VAL X  38      -3.075 -32.096 -45.683  0.00  0.00           N
ATOM    418  H   VAL X  38      -3.051 -33.061 -45.981  0.00  0.00           H
ATOM    419  CA  VAL X  38      -2.054 -31.583 -44.762  0.00  0.00           C
ATOM    420  HA  VAL X  38      -2.604 -31.147 -43.928  0.00  0.00           H
ATOM    421  CB  VAL X  38      -1.062 -32.708 -44.332  0.00  0.00           C
ATOM    422  HB  VAL X  38      -0.713 -33.326 -45.159  0.00  0.00           H
ATOM    423  CG1 VAL X  38       0.240 -32.315 -43.570  0.00  0.00           C
ATOM    424 HG11 VAL X  38       0.685 -33.138 -43.011  0.00  0.00           H
ATOM    425 HG12 VAL X  38       0.882 -31.726 -44.224  0.00  0.00           H
ATOM    426 HG13 VAL X  38       0.026 -31.548 -42.827  0.00  0.00           H
ATOM    427  CG2 VAL X  38      -1.801 -33.635 -43.391  0.00  0.00           C
ATOM    428 HG21 VAL X  38      -1.266 -34.519 -43.043  0.00  0.00           H
ATOM    429 HG22 VAL X  38      -2.115 -33.129 -42.478  0.00  0.00           H
ATOM    430 HG23 VAL X  38      -2.678 -34.098 -43.842  0.00  0.00           H
ATOM    431  C   VAL X  38      -1.331 -30.409 -45.314  0.00  0.00           C
ATOM    432  O   VAL X  38      -0.845 -30.463 -46.444  0.00  0.00           O
ATOM    433  N   THR X  39      -1.207 -29.334 -44.528  0.00  0.00           N
ATOM    434  H   THR X  39      -1.483 -29.282 -43.558  0.00  0.00           H
ATOM    435  CA  THR X  39      -0.470 -28.153 -44.999  0.00  0.00           C
ATOM    436  HA  THR X  39      -0.297 -28.150 -46.075  0.00  0.00           H
ATOM    437  CB  THR X  39      -1.346 -26.953 -44.725  0.00  0.00           C
ATOM    438  HB  THR X  39      -1.428 -26.736 -43.660  0.00  0.00           H
ATOM    439  CG2 THR X  39      -0.928 -25.709 -45.499  0.00  0.00           C
ATOM    440 HG21 THR X  39       0.003 -25.241 -45.179  0.00  0.00           H
ATOM    441 HG22 THR X  39      -0.722 -25.987 -46.533  0.00  0.00           H
ATOM    442 HG23 THR X  39      -1.664 -24.906 -45.501  0.00  0.00           H
ATOM    443  OG1 THR X  39      -2.700 -27.158 -45.195  0.00  0.00           O
ATOM    444  HG1 THR X  39      -2.726 -27.849 -45.861  0.00  0.00           H
ATOM    445  C   THR X  39       0.915 -28.034 -44.251  0.00  0.00           C
ATOM    446  O   THR X  39       1.905 -27.588 -44.833  0.00  0.00           O
ATOM    447  N   LEU X  40       0.909 -28.397 -42.898  0.00  0.00           N
ATOM    448  H   LEU X  40       0.073 -28.717 -42.431  0.00  0.00           H
ATOM    449  CA  LEU X  40       2.132 -28.398 -42.009  0.00  0.00           C
ATOM    450  HA  LEU X  40       3.010 -28.670 -42.595  0.00  0.00           H
ATOM    451  CB  LEU X  40       2.247 -26.949 -41.429  0.00  0.00           C
ATOM    452  HB2 LEU X  40       3.237 -26.715 -41.037  0.00  0.00           H
ATOM    453  HB3 LEU X  40       1.901 -26.163 -42.101  0.00  0.00           H
ATOM    454  CG  LEU X  40       1.381 -26.659 -40.210  0.00  0.00           C
ATOM    455  HG  LEU X  40       1.177 -27.540 -39.603  0.00  0.00           H
ATOM    456  CD1 LEU X  40       2.092 -25.705 -39.216  0.00  0.00           C
ATOM    457 HD11 LEU X  40       2.842 -26.218 -38.614  0.00  0.00           H
ATOM    458 HD12 LEU X  40       2.536 -24.898 -39.798  0.00  0.00           H
ATOM    459 HD13 LEU X  40       1.365 -25.352 -38.486  0.00  0.00           H
ATOM    460  CD2 LEU X  40       0.023 -26.082 -40.645  0.00  0.00           C
ATOM    461 HD21 LEU X  40      -0.344 -26.703 -41.462  0.00  0.00           H
ATOM    462 HD22 LEU X  40      -0.653 -26.074 -39.789  0.00  0.00           H
ATOM    463 HD23 LEU X  40       0.297 -25.081 -40.976  0.00  0.00           H
ATOM    464  C   LEU X  40       2.045 -29.599 -41.033  0.00  0.00           C
ATOM    465  O   LEU X  40       0.956 -30.097 -40.779  0.00  0.00           O
ATOM    466  N   GLU X  41       3.173 -30.006 -40.423  0.00  0.00           N
ATOM    467  H   GLU X  41       4.067 -29.671 -40.752  0.00  0.00           H
ATOM    468  CA  GLU X  41       3.096 -30.944 -39.326  0.00  0.00           C
ATOM    469  HA  GLU X  41       2.337 -31.712 -39.470  0.00  0.00           H
ATOM    470  CB  GLU X  41       4.498 -31.725 -39.041  0.00  0.00           C
ATOM    471  HB2 GLU X  41       4.280 -32.566 -38.383  0.00  0.00           H
ATOM    472  HB3 GLU X  41       4.789 -32.113 -40.017  0.00  0.00           H
ATOM    473  CG  GLU X  41       5.761 -30.995 -38.360  0.00  0.00           C
ATOM    474  HG2 GLU X  41       5.510 -30.677 -37.348  0.00  0.00           H
ATOM    475  HG3 GLU X  41       6.501 -31.787 -38.249  0.00  0.00           H
ATOM    476  CD  GLU X  41       6.339 -29.748 -39.083  0.00  0.00           C
ATOM    477  OE1 GLU X  41       6.979 -28.915 -38.417  0.00  0.00           O
ATOM    478  OE2 GLU X  41       6.386 -29.784 -40.320  0.00  0.00           O
ATOM    479  C   GLU X  41       2.646 -30.260 -38.015  0.00  0.00           C
ATOM    480  O   GLU X  41       2.982 -29.066 -37.747  0.00  0.00           O
ATOM    481  N   HIE X  42       1.878 -31.007 -37.260  0.00  0.00           N
ATOM    482  H   HIE X  42       1.499 -31.888 -37.579  0.00  0.00           H
ATOM    483  CA  HIE X  42       1.299 -30.400 -36.035  0.00  0.00           C
ATOM    484  HA  HIE X  42       0.824 -29.473 -36.357  0.00  0.00           H
ATOM    485  CB  HIE X  42       0.237 -31.241 -35.327  0.00  0.00           C
ATOM    486  HB2 HIE X  42      -0.448 -31.549 -36.117  0.00  0.00           H
ATOM    487  HB3 HIE X  42       0.704 -32.121 -34.885  0.00  0.00           H
ATOM    488  CG  HIE X  42      -0.527 -30.581 -34.178  0.00  0.00           C
ATOM    489  ND1 HIE X  42       0.056 -29.775 -33.104  0.00  0.00           N
ATOM    490  CE1 HIE X  42      -0.939 -29.310 -32.320  0.00  0.00           C
ATOM    491  HE1 HIE X  42      -0.900 -28.690 -31.437  0.00  0.00           H
ATOM    492  NE2 HIE X  42      -2.117 -29.779 -32.862  0.00  0.00           N
ATOM    493  HE2 HIE X  42      -3.006 -29.450 -32.516  0.00  0.00           H
ATOM    494  CD2 HIE X  42      -1.901 -30.545 -34.003  0.00  0.00           C
ATOM    495  HD2 HIE X  42      -2.741 -30.958 -34.541  0.00  0.00           H
ATOM    496  C   HIE X  42       2.414 -30.138 -35.074  0.00  0.00           C
ATOM    497  O   HIE X  42       3.253 -31.050 -34.758  0.00  0.00           O
ATOM    498  N   PRO X  43       2.579 -28.880 -34.572  0.00  0.00           N
ATOM    499  CD  PRO X  43       1.750 -27.657 -34.843  0.00  0.00           C
ATOM    500  HD2 PRO X  43       0.693 -27.613 -34.583  0.00  0.00           H
ATOM    501  HD3 PRO X  43       1.911 -27.316 -35.865  0.00  0.00           H
ATOM    502  CG  PRO X  43       2.337 -26.585 -33.933  0.00  0.00           C
ATOM    503  HG2 PRO X  43       1.884 -26.729 -32.953  0.00  0.00           H
ATOM    504  HG3 PRO X  43       2.190 -25.556 -34.264  0.00  0.00           H
ATOM    505  CB  PRO X  43       3.816 -26.970 -33.855  0.00  0.00           C
ATOM    506  HB2 PRO X  43       4.355 -26.559 -33.002  0.00  0.00           H
ATOM    507  HB3 PRO X  43       4.319 -26.690 -34.781  0.00  0.00           H
ATOM    508  CA  PRO X  43       3.810 -28.536 -33.899  0.00  0.00           C
ATOM    509  HA  PRO X  43       4.624 -28.959 -34.489  0.00  0.00           H
ATOM    510  C   PRO X  43       3.840 -29.142 -32.461  0.00  0.00           C
ATOM    511  O   PRO X  43       4.992 -29.297 -32.025  0.00  0.00           O
ATOM    512  N   LEU X  44       2.799 -29.654 -31.790  0.00  0.00           N
ATOM    513  H   LEU X  44       1.874 -29.444 -32.138  0.00  0.00           H
ATOM    514  CA  LEU X  44       2.871 -30.335 -30.462  0.00  0.00           C
ATOM    515  HA  LEU X  44       3.740 -29.886 -29.981  0.00  0.00           H
ATOM    516  CB  LEU X  44       1.670 -29.905 -29.609  0.00  0.00           C
ATOM    517  HB2 LEU X  44       0.770 -30.464 -29.865  0.00  0.00           H
ATOM    518  HB3 LEU X  44       1.914 -30.173 -28.582  0.00  0.00           H
ATOM    519  CG  LEU X  44       1.242 -28.451 -29.553  0.00  0.00           C
ATOM    520  HG  LEU X  44       1.075 -28.129 -30.581  0.00  0.00           H
ATOM    521  CD1 LEU X  44      -0.058 -28.227 -28.768  0.00  0.00           C
ATOM    522 HD11 LEU X  44      -0.833 -28.902 -29.130  0.00  0.00           H
ATOM    523 HD12 LEU X  44       0.156 -28.360 -27.708  0.00  0.00           H
ATOM    524 HD13 LEU X  44      -0.428 -27.226 -28.993  0.00  0.00           H
ATOM    525  CD2 LEU X  44       2.387 -27.598 -29.048  0.00  0.00           C
ATOM    526 HD21 LEU X  44       2.176 -26.549 -28.843  0.00  0.00           H
ATOM    527 HD22 LEU X  44       2.775 -28.036 -28.129  0.00  0.00           H
ATOM    528 HD23 LEU X  44       3.084 -27.587 -29.887  0.00  0.00           H
ATOM    529  C   LEU X  44       2.900 -31.889 -30.480  0.00  0.00           C
ATOM    530  O   LEU X  44       3.620 -32.449 -29.616  0.00  0.00           O
ATOM    531  N   PHE X  45       2.258 -32.633 -31.365  0.00  0.00           N
ATOM    532  H   PHE X  45       1.771 -32.136 -32.098  0.00  0.00           H
ATOM    533  CA  PHE X  45       1.981 -34.114 -31.407  0.00  0.00           C
ATOM    534  HA  PHE X  45       2.550 -34.545 -30.583  0.00  0.00           H
ATOM    535  CB  PHE X  45       0.500 -34.471 -31.216  0.00  0.00           C
ATOM    536  HB2 PHE X  45       0.016 -34.189 -32.151  0.00  0.00           H
ATOM    537  HB3 PHE X  45       0.378 -35.489 -30.846  0.00  0.00           H
ATOM    538  CG  PHE X  45      -0.067 -33.665 -30.073  0.00  0.00           C
ATOM    539  CD1 PHE X  45       0.147 -33.905 -28.697  0.00  0.00           C
ATOM    540  HD1 PHE X  45       0.863 -34.628 -28.336  0.00  0.00           H
ATOM    541  CE1 PHE X  45      -0.307 -33.079 -27.665  0.00  0.00           C
ATOM    542  HE1 PHE X  45      -0.029 -33.192 -26.627  0.00  0.00           H
ATOM    543  CZ  PHE X  45      -1.120 -32.036 -28.018  0.00  0.00           C
ATOM    544  HZ  PHE X  45      -1.550 -31.384 -27.272  0.00  0.00           H
ATOM    545  CE2 PHE X  45      -1.443 -31.765 -29.385  0.00  0.00           C
ATOM    546  HE2 PHE X  45      -2.037 -30.894 -29.620  0.00  0.00           H
ATOM    547  CD2 PHE X  45      -0.906 -32.611 -30.391  0.00  0.00           C
ATOM    548  HD2 PHE X  45      -0.978 -32.355 -31.437  0.00  0.00           H
ATOM    549  C   PHE X  45       2.556 -34.649 -32.725  0.00  0.00           C
ATOM    550  O   PHE X  45       2.476 -34.005 -33.754  0.00  0.00           O
ATOM    551  N   VAL X  46       3.120 -35.852 -32.721  0.00  0.00           N
ATOM    552  H   VAL X  46       3.431 -36.276 -31.859  0.00  0.00           H
ATOM    553  CA  VAL X  46       3.595 -36.533 -33.970  0.00  0.00           C
ATOM    554  HA  VAL X  46       4.291 -35.871 -34.484  0.00  0.00           H
ATOM    555  CB  VAL X  46       4.566 -37.642 -33.748  0.00  0.00           C
ATOM    556  HB  VAL X  46       4.095 -38.464 -33.209  0.00  0.00           H
ATOM    557  CG1 VAL X  46       5.122 -38.160 -35.137  0.00  0.00           C
ATOM    558 HG11 VAL X  46       5.832 -38.951 -34.894  0.00  0.00           H
ATOM    559 HG12 VAL X  46       4.469 -38.743 -35.786  0.00  0.00           H
ATOM    560 HG13 VAL X  46       5.692 -37.453 -35.740  0.00  0.00           H
ATOM    561  CG2 VAL X  46       5.728 -37.182 -32.930  0.00  0.00           C
ATOM    562 HG21 VAL X  46       6.374 -38.045 -32.768  0.00  0.00           H
ATOM    563 HG22 VAL X  46       6.254 -36.405 -33.485  0.00  0.00           H
ATOM    564 HG23 VAL X  46       5.401 -36.902 -31.929  0.00  0.00           H
ATOM    565  C   VAL X  46       2.426 -36.846 -34.986  0.00  0.00           C
ATOM    566  O   VAL X  46       1.902 -37.947 -34.944  0.00  0.00           O
ATOM    567  N   GLY X  47       2.090 -35.947 -35.865  0.00  0.00           N
ATOM    568  H   GLY X  47       2.559 -35.055 -35.794  0.00  0.00           H
ATOM    569  CA  GLY X  47       0.983 -36.017 -36.742  0.00  0.00           C
ATOM    570  HA2 GLY X  47       1.026 -36.993 -37.226  0.00  0.00           H
ATOM    571  HA3 GLY X  47       0.076 -35.890 -36.151  0.00  0.00           H
ATOM    572  C   GLY X  47       1.033 -34.885 -37.698  0.00  0.00           C
ATOM    573  O   GLY X  47       1.611 -33.823 -37.410  0.00  0.00           O
ATOM    574  N   GLY X  48       0.497 -34.959 -38.908  0.00  0.00           N
ATOM    575  H   GLY X  48       0.027 -35.795 -39.224  0.00  0.00           H
ATOM    576  CA  GLY X  48       0.080 -33.801 -39.711  0.00  0.00           C
ATOM    577  HA2 GLY X  48       0.928 -33.124 -39.815  0.00  0.00           H
ATOM    578  HA3 GLY X  48      -0.193 -34.283 -40.650  0.00  0.00           H
ATOM    579  C   GLY X  48      -1.062 -32.914 -39.236  0.00  0.00           C
ATOM    580  O   GLY X  48      -1.732 -33.194 -38.230  0.00  0.00           O
ATOM    581  N   MET X  49      -1.269 -31.849 -39.991  0.00  0.00           N
ATOM    582  H   MET X  49      -0.646 -31.810 -40.785  0.00  0.00           H
ATOM    583  CA  MET X  49      -2.365 -30.886 -39.769  0.00  0.00           C
ATOM    584  HA  MET X  49      -3.218 -31.521 -39.531  0.00  0.00           H
ATOM    585  CB  MET X  49      -2.059 -30.082 -38.490  0.00  0.00           C
ATOM    586  HB2 MET X  49      -1.902 -30.796 -37.682  0.00  0.00           H
ATOM    587  HB3 MET X  49      -1.149 -29.526 -38.713  0.00  0.00           H
ATOM    588  CG  MET X  49      -3.258 -29.113 -38.234  0.00  0.00           C
ATOM    589  HG2 MET X  49      -3.398 -28.384 -39.032  0.00  0.00           H
ATOM    590  HG3 MET X  49      -4.219 -29.626 -38.196  0.00  0.00           H
ATOM    591  SD  MET X  49      -3.315 -28.149 -36.704  0.00  0.00           S
ATOM    592  CE  MET X  49      -1.665 -27.522 -36.707  0.00  0.00           C
ATOM    593  HE1 MET X  49      -1.471 -27.322 -37.761  0.00  0.00           H
ATOM    594  HE2 MET X  49      -1.569 -26.634 -36.081  0.00  0.00           H
ATOM    595  HE3 MET X  49      -0.958 -28.297 -36.412  0.00  0.00           H
ATOM    596  C   MET X  49      -2.611 -30.053 -41.002  0.00  0.00           C
ATOM    597  O   MET X  49      -1.707 -29.554 -41.703  0.00  0.00           O
ATOM    598  N   CY3 X  50      -3.910 -29.853 -41.225  0.00  0.00           N
ATOM    599  HN  CY3 X  50      -4.617 -30.181 -40.583  0.00  0.00           H
ATOM    600  CA  CY3 X  50      -4.423 -29.218 -42.460  0.00  0.00           C
ATOM    601  HA  CY3 X  50      -3.625 -29.375 -43.186  0.00  0.00           H
ATOM    602  CB  CY3 X  50      -5.629 -30.095 -42.865  0.00  0.00           C
ATOM    603  HB3 CY3 X  50      -5.454 -31.150 -42.655  0.00  0.00           H
ATOM    604  HB2 CY3 X  50      -5.687 -30.112 -43.953  0.00  0.00           H
ATOM    605  SG  CY3 X  50      -7.172 -29.583 -42.002  0.00  0.00           S
ATOM    606  C   CY3 X  50      -4.688 -27.699 -42.312  0.00  0.00           C
ATOM    607  O   CY3 X  50      -4.440 -27.085 -41.317  0.00  0.00           O
ATOM    608  N   GLN X  51      -5.179 -27.160 -43.411  0.00  0.00           N
ATOM    609  H   GLN X  51      -5.239 -27.784 -44.203  0.00  0.00           H
ATOM    610  CA  GLN X  51      -5.550 -25.776 -43.533  0.00  0.00           C
ATOM    611  HA  GLN X  51      -4.734 -25.128 -43.213  0.00  0.00           H
ATOM    612  CB  GLN X  51      -5.937 -25.457 -44.952  0.00  0.00           C
ATOM    613  HB2 GLN X  51      -5.064 -25.758 -45.531  0.00  0.00           H
ATOM    614  HB3 GLN X  51      -6.736 -26.124 -45.277  0.00  0.00           H
ATOM    615  CG  GLN X  51      -6.215 -24.003 -45.372  0.00  0.00           C
ATOM    616  HG2 GLN X  51      -6.327 -24.058 -46.454  0.00  0.00           H
ATOM    617  HG3 GLN X  51      -7.144 -23.692 -44.892  0.00  0.00           H
ATOM    618  CD  GLN X  51      -5.074 -23.101 -44.880  0.00  0.00           C
ATOM    619  OE1 GLN X  51      -3.818 -23.342 -45.005  0.00  0.00           O
ATOM    620  NE2 GLN X  51      -5.384 -21.870 -44.596  0.00  0.00           N
ATOM    621 HE21 GLN X  51      -4.552 -21.374 -44.310  0.00  0.00           H
ATOM    622 HE22 GLN X  51      -6.315 -21.527 -44.406  0.00  0.00           H
ATOM    623  C   GLN X  51      -6.697 -25.329 -42.605  0.00  0.00           C
ATOM    624  O   GLN X  51      -6.587 -24.298 -41.993  0.00  0.00           O
ATOM    625  N   ASN X  52      -7.727 -26.162 -42.408  0.00  0.00           N
ATOM    626  H   ASN X  52      -7.664 -27.015 -42.945  0.00  0.00           H
ATOM    627  CA  ASN X  52      -8.834 -25.794 -41.595  0.00  0.00           C
ATOM    628  HA  ASN X  52      -9.226 -24.829 -41.914  0.00  0.00           H
ATOM    629  CB  ASN X  52      -9.996 -26.829 -41.756  0.00  0.00           C
ATOM    630  HB2 ASN X  52     -10.384 -26.817 -42.775  0.00  0.00           H
ATOM    631  HB3 ASN X  52      -9.624 -27.845 -41.620  0.00  0.00           H
ATOM    632  CG  ASN X  52     -11.120 -26.576 -40.771  0.00  0.00           C
ATOM    633  OD1 ASN X  52     -12.067 -25.794 -40.949  0.00  0.00           O
ATOM    634  ND2 ASN X  52     -11.034 -27.322 -39.712  0.00  0.00           N
ATOM    635 HD21 ASN X  52     -11.789 -27.267 -39.043  0.00  0.00           H
ATOM    636 HD22 ASN X  52     -10.229 -27.889 -39.484  0.00  0.00           H
ATOM    637  C   ASN X  52      -8.419 -25.747 -40.125  0.00  0.00           C
ATOM    638  O   ASN X  52      -8.891 -24.896 -39.376  0.00  0.00           O
ATOM    639  N   CY3 X  53      -7.619 -26.758 -39.748  0.00  0.00           N
ATOM    640  HN  CY3 X  53      -7.302 -27.400 -40.461  0.00  0.00           H
ATOM    641  CA  CY3 X  53      -7.021 -26.837 -38.429  0.00  0.00           C
ATOM    642  HA  CY3 X  53      -7.780 -26.778 -37.649  0.00  0.00           H
ATOM    643  CB  CY3 X  53      -6.559 -28.275 -38.388  0.00  0.00           C
ATOM    644  HB3 CY3 X  53      -6.080 -28.444 -37.423  0.00  0.00           H
ATOM    645  HB2 CY3 X  53      -5.905 -28.413 -39.249  0.00  0.00           H
ATOM    646  SG  CY3 X  53      -8.107 -29.343 -38.419  0.00  0.00           S
ATOM    647  C   CY3 X  53      -5.959 -25.722 -38.177  0.00  0.00           C
ATOM    648  O   CY3 X  53      -6.229 -24.983 -37.181  0.00  0.00           O
ATOM    649  N   LYS X  54      -4.997 -25.456 -39.034  0.00  0.00           N
ATOM    650  H   LYS X  54      -4.954 -26.028 -39.865  0.00  0.00           H
ATOM    651  CA  LYS X  54      -4.171 -24.176 -39.050  0.00  0.00           C
ATOM    652  HA  LYS X  54      -3.514 -24.376 -38.204  0.00  0.00           H
ATOM    653  CB  LYS X  54      -3.442 -24.113 -40.388  0.00  0.00           C
ATOM    654  HB2 LYS X  54      -3.061 -25.099 -40.653  0.00  0.00           H
ATOM    655  HB3 LYS X  54      -4.126 -23.952 -41.221  0.00  0.00           H
ATOM    656  CG  LYS X  54      -2.443 -22.985 -40.368  0.00  0.00           C
ATOM    657  HG2 LYS X  54      -2.999 -22.055 -40.244  0.00  0.00           H
ATOM    658  HG3 LYS X  54      -1.761 -22.962 -39.518  0.00  0.00           H
ATOM    659  CD  LYS X  54      -1.702 -22.795 -41.702  0.00  0.00           C
ATOM    660  HD2 LYS X  54      -0.946 -23.579 -41.753  0.00  0.00           H
ATOM    661  HD3 LYS X  54      -2.372 -22.834 -42.561  0.00  0.00           H
ATOM    662  CE  LYS X  54      -1.043 -21.463 -41.587  0.00  0.00           C
ATOM    663  HE2 LYS X  54      -1.867 -20.754 -41.494  0.00  0.00           H
ATOM    664  HE3 LYS X  54      -0.560 -21.373 -40.615  0.00  0.00           H
ATOM    665  NZ  LYS X  54      -0.133 -20.984 -42.737  0.00  0.00           N
ATOM    666  HZ1 LYS X  54       0.368 -20.116 -42.616  0.00  0.00           H
ATOM    667  HZ2 LYS X  54       0.528 -21.701 -43.000  0.00  0.00           H
ATOM    668  HZ3 LYS X  54      -0.681 -21.069 -43.581  0.00  0.00           H
ATOM    669  C   LYS X  54      -5.030 -22.890 -38.881  0.00  0.00           C
ATOM    670  O   LYS X  54      -4.650 -22.080 -38.032  0.00  0.00           O
ATOM    671  N   ASN X  55      -6.176 -22.754 -39.632  0.00  0.00           N
ATOM    672  H   ASN X  55      -6.341 -23.440 -40.355  0.00  0.00           H
ATOM    673  CA  ASN X  55      -7.047 -21.609 -39.475  0.00  0.00           C
ATOM    674  HA  ASN X  55      -6.452 -20.700 -39.565  0.00  0.00           H
ATOM    675  CB  ASN X  55      -8.057 -21.650 -40.665  0.00  0.00           C
ATOM    676  HB2 ASN X  55      -7.445 -21.606 -41.566  0.00  0.00           H
ATOM    677  HB3 ASN X  55      -8.689 -22.537 -40.631  0.00  0.00           H
ATOM    678  CG  ASN X  55      -8.986 -20.427 -40.549  0.00  0.00           C
ATOM    679  OD1 ASN X  55      -8.501 -19.284 -40.484  0.00  0.00           O
ATOM    680  ND2 ASN X  55     -10.275 -20.477 -40.535  0.00  0.00           N
ATOM    681 HD21 ASN X  55     -10.759 -19.625 -40.291  0.00  0.00           H
ATOM    682 HD22 ASN X  55     -10.791 -21.338 -40.654  0.00  0.00           H
ATOM    683  C   ASN X  55      -7.775 -21.612 -38.130  0.00  0.00           C
ATOM    684  O   ASN X  55      -8.007 -20.510 -37.677  0.00  0.00           O
ATOM    685  N   CYS X  56      -8.280 -22.682 -37.472  0.00  0.00           N
ATOM    686  H   CYS X  56      -8.467 -23.520 -38.003  0.00  0.00           H
ATOM    687  CA  CYS X  56      -8.799 -22.612 -36.097  0.00  0.00           C
ATOM    688  HA  CYS X  56      -9.650 -21.932 -36.136  0.00  0.00           H
ATOM    689  CB  CYS X  56      -9.391 -24.007 -35.646  0.00  0.00           C
ATOM    690  HB2 CYS X  56      -8.631 -24.765 -35.837  0.00  0.00           H
ATOM    691  HB3 CYS X  56      -9.491 -23.955 -34.562  0.00  0.00           H
ATOM    692  SG  CYS X  56     -10.887 -24.241 -36.700  0.00  0.00           S
ATOM    693  HG  CYS X  56     -10.041 -24.624 -37.660  0.00  0.00           H
ATOM    694  C   CYS X  56      -7.717 -22.242 -35.097  0.00  0.00           C
ATOM    695  O   CYS X  56      -7.918 -21.394 -34.254  0.00  0.00           O
ATOM    696  N   PHE X  57      -6.466 -22.693 -35.231  0.00  0.00           N
ATOM    697  H   PHE X  57      -6.383 -23.459 -35.884  0.00  0.00           H
ATOM    698  CA  PHE X  57      -5.361 -22.359 -34.340  0.00  0.00           C
ATOM    699  HA  PHE X  57      -5.806 -22.489 -33.354  0.00  0.00           H
ATOM    700  CB  PHE X  57      -4.157 -23.324 -34.470  0.00  0.00           C
ATOM    701  HB2 PHE X  57      -3.914 -23.463 -35.524  0.00  0.00           H
ATOM    702  HB3 PHE X  57      -3.234 -22.960 -34.019  0.00  0.00           H
ATOM    703  CG  PHE X  57      -4.316 -24.615 -33.761  0.00  0.00           C
ATOM    704  CD1 PHE X  57      -4.280 -25.855 -34.438  0.00  0.00           C
ATOM    705  HD1 PHE X  57      -4.075 -25.957 -35.494  0.00  0.00           H
ATOM    706  CE1 PHE X  57      -4.377 -26.968 -33.627  0.00  0.00           C
ATOM    707  HE1 PHE X  57      -4.305 -27.967 -34.032  0.00  0.00           H
ATOM    708  CZ  PHE X  57      -4.503 -26.891 -32.203  0.00  0.00           C
ATOM    709  HZ  PHE X  57      -4.610 -27.770 -31.585  0.00  0.00           H
ATOM    710  CE2 PHE X  57      -4.549 -25.658 -31.557  0.00  0.00           C
ATOM    711  HE2 PHE X  57      -4.761 -25.702 -30.499  0.00  0.00           H
ATOM    712  CD2 PHE X  57      -4.481 -24.500 -32.367  0.00  0.00           C
ATOM    713  HD2 PHE X  57      -4.543 -23.538 -31.880  0.00  0.00           H
ATOM    714  C   PHE X  57      -4.909 -20.854 -34.345  0.00  0.00           C
ATOM    715  O   PHE X  57      -4.693 -20.254 -33.259  0.00  0.00           O
ATOM    716  N   LEU X  58      -4.621 -20.219 -35.507  0.00  0.00           N
ATOM    717  H   LEU X  58      -4.797 -20.664 -36.397  0.00  0.00           H
ATOM    718  CA  LEU X  58      -3.983 -18.898 -35.626  0.00  0.00           C
ATOM    719  HA  LEU X  58      -3.210 -18.793 -34.864  0.00  0.00           H
ATOM    720  CB  LEU X  58      -3.233 -18.740 -36.982  0.00  0.00           C
ATOM    721  HB2 LEU X  58      -4.053 -18.978 -37.660  0.00  0.00           H
ATOM    722  HB3 LEU X  58      -3.011 -17.711 -37.266  0.00  0.00           H
ATOM    723  CG  LEU X  58      -2.027 -19.659 -37.097  0.00  0.00           C
ATOM    724  HG  LEU X  58      -2.363 -20.692 -37.016  0.00  0.00           H
ATOM    725  CD1 LEU X  58      -1.488 -19.450 -38.525  0.00  0.00           C
ATOM    726 HD11 LEU X  58      -2.318 -19.647 -39.204  0.00  0.00           H
ATOM    727 HD12 LEU X  58      -1.163 -18.412 -38.590  0.00  0.00           H
ATOM    728 HD13 LEU X  58      -0.674 -20.144 -38.736  0.00  0.00           H
ATOM    729  CD2 LEU X  58      -0.957 -19.495 -35.976  0.00  0.00           C
ATOM    730 HD21 LEU X  58       0.015 -19.629 -36.451  0.00  0.00           H
ATOM    731 HD22 LEU X  58      -1.086 -18.460 -35.659  0.00  0.00           H
ATOM    732 HD23 LEU X  58      -1.052 -20.208 -35.157  0.00  0.00           H
ATOM    733  C   LEU X  58      -4.943 -17.712 -35.529  0.00  0.00           C
ATOM    734  O   LEU X  58      -4.549 -16.538 -35.670  0.00  0.00           O
ATOM    735  N   GLU X  59      -6.219 -17.950 -35.352  0.00  0.00           N
ATOM    736  H   GLU X  59      -6.588 -18.888 -35.283  0.00  0.00           H
ATOM    737  CA  GLU X  59      -7.268 -16.872 -35.331  0.00  0.00           C
ATOM    738  HA  GLU X  59      -6.869 -15.879 -35.535  0.00  0.00           H
ATOM    739  CB  GLU X  59      -8.333 -17.118 -36.425  0.00  0.00           C
ATOM    740  HB2 GLU X  59      -8.876 -18.051 -36.274  0.00  0.00           H
ATOM    741  HB3 GLU X  59      -9.022 -16.276 -36.489  0.00  0.00           H
ATOM    742  CG  GLU X  59      -7.687 -17.234 -37.862  0.00  0.00           C
ATOM    743  HG2 GLU X  59      -7.078 -18.138 -37.885  0.00  0.00           H
ATOM    744  HG3 GLU X  59      -8.583 -17.254 -38.482  0.00  0.00           H
ATOM    745  CD  GLU X  59      -6.859 -15.954 -38.158  0.00  0.00           C
ATOM    746  OE1 GLU X  59      -5.757 -16.167 -38.735  0.00  0.00           O
ATOM    747  OE2 GLU X  59      -7.238 -14.827 -37.864  0.00  0.00           O
ATOM    748  C   GLU X  59      -7.966 -16.845 -33.985  0.00  0.00           C
ATOM    749  O   GLU X  59      -8.142 -17.869 -33.364  0.00  0.00           O
ATOM    750  N   CYS X  60      -8.400 -15.690 -33.493  0.00  0.00           N
ATOM    751  H   CYS X  60      -8.255 -14.887 -34.089  0.00  0.00           H
ATOM    752  CA  CYS X  60      -8.976 -15.492 -32.214  0.00  0.00           C
ATOM    753  HA  CYS X  60      -8.962 -14.420 -32.019  0.00  0.00           H
ATOM    754  CB  CYS X  60     -10.542 -15.850 -32.276  0.00  0.00           C
ATOM    755  HB2 CYS X  60     -10.528 -16.933 -32.398  0.00  0.00           H
ATOM    756  HB3 CYS X  60     -11.002 -15.570 -31.328  0.00  0.00           H
ATOM    757  SG  CYS X  60     -11.379 -15.123 -33.733  0.00  0.00           S
ATOM    758  HG  CYS X  60     -10.979 -13.877 -33.461  0.00  0.00           H
ATOM    759  C   CYS X  60      -8.221 -16.200 -31.046  0.00  0.00           C
ATOM    760  O   CYS X  60      -8.777 -16.642 -30.014  0.00  0.00           O
ATOM    761  N   ALA X  61      -6.901 -16.400 -31.171  0.00  0.00           N
ATOM    762  H   ALA X  61      -6.392 -15.854 -31.850  0.00  0.00           H
ATOM    763  CA  ALA X  61      -6.078 -17.182 -30.176  0.00  0.00           C
ATOM    764  HA  ALA X  61      -6.545 -18.146 -29.976  0.00  0.00           H
ATOM    765  CB  ALA X  61      -4.779 -17.641 -30.959  0.00  0.00           C
ATOM    766  HB1 ALA X  61      -4.133 -16.936 -31.482  0.00  0.00           H
ATOM    767  HB2 ALA X  61      -4.219 -18.267 -30.264  0.00  0.00           H
ATOM    768  HB3 ALA X  61      -5.082 -18.416 -31.663  0.00  0.00           H
ATOM    769  C   ALA X  61      -5.838 -16.471 -28.816  0.00  0.00           C
ATOM    770  O   ALA X  61      -6.213 -15.298 -28.637  0.00  0.00           O
ATOM    771  N   TYR X  62      -5.398 -17.258 -27.827  0.00  0.00           N
ATOM    772  H   TYR X  62      -5.243 -18.223 -28.082  0.00  0.00           H
ATOM    773  CA  TYR X  62      -5.252 -16.797 -26.457  0.00  0.00           C
ATOM    774  HA  TYR X  62      -5.304 -17.691 -25.835  0.00  0.00           H
ATOM    775  CB  TYR X  62      -3.819 -16.227 -26.364  0.00  0.00           C
ATOM    776  HB2 TYR X  62      -3.689 -15.331 -26.971  0.00  0.00           H
ATOM    777  HB3 TYR X  62      -3.815 -15.782 -25.369  0.00  0.00           H
ATOM    778  CG  TYR X  62      -2.746 -17.253 -26.512  0.00  0.00           C
ATOM    779  CD1 TYR X  62      -2.047 -17.500 -27.656  0.00  0.00           C
ATOM    780  HD1 TYR X  62      -2.256 -16.928 -28.548  0.00  0.00           H
ATOM    781  CE1 TYR X  62      -1.091 -18.553 -27.705  0.00  0.00           C
ATOM    782  HE1 TYR X  62      -0.548 -18.627 -28.636  0.00  0.00           H
ATOM    783  CZ  TYR X  62      -0.854 -19.316 -26.637  0.00  0.00           C
ATOM    784  OH  TYR X  62      -0.058 -20.431 -26.718  0.00  0.00           O
ATOM    785  HH  TYR X  62      -0.335 -21.152 -26.147  0.00  0.00           H
ATOM    786  CE2 TYR X  62      -1.626 -19.180 -25.450  0.00  0.00           C
ATOM    787  HE2 TYR X  62      -1.484 -19.787 -24.568  0.00  0.00           H
ATOM    788  CD2 TYR X  62      -2.429 -18.032 -25.389  0.00  0.00           C
ATOM    789  HD2 TYR X  62      -3.041 -17.834 -24.521  0.00  0.00           H
ATOM    790  C   TYR X  62      -6.376 -15.856 -25.864  0.00  0.00           C
ATOM    791  O   TYR X  62      -6.215 -14.658 -25.766  0.00  0.00           O
ATOM    792  N   GLN X  63      -7.519 -16.386 -25.377  0.00  0.00           N
ATOM    793  H   GLN X  63      -7.589 -17.381 -25.540  0.00  0.00           H
ATOM    794  CA  GLN X  63      -8.741 -15.609 -24.932  0.00  0.00           C
ATOM    795  HA  GLN X  63      -8.573 -14.577 -25.239  0.00  0.00           H
ATOM    796  CB  GLN X  63     -10.053 -16.257 -25.496  0.00  0.00           C
ATOM    797  HB2 GLN X  63     -10.275 -17.270 -25.160  0.00  0.00           H
ATOM    798  HB3 GLN X  63     -10.847 -15.553 -25.248  0.00  0.00           H
ATOM    799  CG  GLN X  63     -10.039 -16.235 -27.067  0.00  0.00           C
ATOM    800  HG2 GLN X  63      -9.542 -15.338 -27.435  0.00  0.00           H
ATOM    801  HG3 GLN X  63      -9.424 -17.053 -27.441  0.00  0.00           H
ATOM    802  CD  GLN X  63     -11.441 -16.278 -27.698  0.00  0.00           C
ATOM    803  OE1 GLN X  63     -12.466 -16.100 -27.099  0.00  0.00           O
ATOM    804  NE2 GLN X  63     -11.435 -16.632 -28.951  0.00  0.00           N
ATOM    805 HE21 GLN X  63     -12.294 -16.520 -29.470  0.00  0.00           H
ATOM    806 HE22 GLN X  63     -10.562 -16.846 -29.412  0.00  0.00           H
ATOM    807  C   GLN X  63      -8.852 -15.381 -23.431  0.00  0.00           C
ATOM    808  O   GLN X  63      -9.931 -15.228 -22.902  0.00  0.00           O
ATOM    809  N   TYR X  64      -7.762 -15.406 -22.689  0.00  0.00           N
ATOM    810  H   TYR X  64      -6.879 -15.345 -23.175  0.00  0.00           H
ATOM    811  CA  TYR X  64      -7.655 -14.942 -21.309  0.00  0.00           C
ATOM    812  HA  TYR X  64      -8.429 -15.508 -20.792  0.00  0.00           H
ATOM    813  CB  TYR X  64      -6.324 -15.269 -20.662  0.00  0.00           C
ATOM    814  HB2 TYR X  64      -5.560 -14.634 -21.110  0.00  0.00           H
ATOM    815  HB3 TYR X  64      -6.494 -15.100 -19.599  0.00  0.00           H
ATOM    816  CG  TYR X  64      -5.989 -16.766 -20.758  0.00  0.00           C
ATOM    817  CD1 TYR X  64      -5.040 -17.175 -21.700  0.00  0.00           C
ATOM    818  HD1 TYR X  64      -4.567 -16.447 -22.343  0.00  0.00           H
ATOM    819  CE1 TYR X  64      -4.601 -18.520 -21.762  0.00  0.00           C
ATOM    820  HE1 TYR X  64      -3.994 -18.973 -22.532  0.00  0.00           H
ATOM    821  CZ  TYR X  64      -5.099 -19.430 -20.794  0.00  0.00           C
ATOM    822  OH  TYR X  64      -4.720 -20.695 -20.893  0.00  0.00           O
ATOM    823  HH  TYR X  64      -4.718 -21.046 -19.999  0.00  0.00           H
ATOM    824  CE2 TYR X  64      -5.921 -19.032 -19.754  0.00  0.00           C
ATOM    825  HE2 TYR X  64      -6.170 -19.790 -19.027  0.00  0.00           H
ATOM    826  CD2 TYR X  64      -6.457 -17.684 -19.760  0.00  0.00           C
ATOM    827  HD2 TYR X  64      -7.215 -17.442 -19.029  0.00  0.00           H
ATOM    828  C   TYR X  64      -7.901 -13.471 -21.118  0.00  0.00           C
ATOM    829  O   TYR X  64      -7.358 -12.631 -21.863  0.00  0.00           O
ATOM    830  N   ASP X  65      -8.598 -13.109 -20.019  0.00  0.00           N
ATOM    831  H   ASP X  65      -8.916 -13.859 -19.423  0.00  0.00           H
ATOM    832  CA  ASP X  65      -8.823 -11.689 -19.720  0.00  0.00           C
ATOM    833  HA  ASP X  65      -7.885 -11.245 -20.053  0.00  0.00           H
ATOM    834  CB  ASP X  65      -9.981 -11.250 -20.681  0.00  0.00           C
ATOM    835  HB2 ASP X  65      -9.867 -11.647 -21.690  0.00  0.00           H
ATOM    836  HB3 ASP X  65     -10.911 -11.619 -20.249  0.00  0.00           H
ATOM    837  CG  ASP X  65     -10.047  -9.739 -20.823  0.00  0.00           C
ATOM    838  OD1 ASP X  65      -9.386  -9.011 -20.046  0.00  0.00           O
ATOM    839  OD2 ASP X  65     -10.906  -9.220 -21.598  0.00  0.00           O
ATOM    840  C   ASP X  65      -9.012 -11.689 -18.148  0.00  0.00           C
ATOM    841  O   ASP X  65      -8.849 -12.744 -17.494  0.00  0.00           O
ATOM    842  N   ASP X  66      -9.470 -10.566 -17.580  0.00  0.00           N
ATOM    843  H   ASP X  66      -9.545  -9.738 -18.153  0.00  0.00           H
ATOM    844  CA  ASP X  66     -10.112 -10.376 -16.217  0.00  0.00           C
ATOM    845  HA  ASP X  66      -9.507 -10.813 -15.422  0.00  0.00           H
ATOM    846  CB  ASP X  66     -10.313  -8.903 -15.964  0.00  0.00           C
ATOM    847  HB2 ASP X  66     -10.960  -8.510 -16.748  0.00  0.00           H
ATOM    848  HB3 ASP X  66     -11.045  -8.829 -15.159  0.00  0.00           H
ATOM    849  CG  ASP X  66      -9.129  -7.902 -15.735  0.00  0.00           C
ATOM    850  OD1 ASP X  66      -7.953  -8.166 -15.800  0.00  0.00           O
ATOM    851  OD2 ASP X  66      -9.421  -6.791 -15.309  0.00  0.00           O
ATOM    852  C   ASP X  66     -11.418 -11.148 -16.120  0.00  0.00           C
ATOM    853  O   ASP X  66     -11.603 -11.811 -15.063  0.00  0.00           O
ATOM    854  N   ASP X  67     -12.206 -11.160 -17.226  0.00  0.00           N
ATOM    855  H   ASP X  67     -11.917 -10.653 -18.050  0.00  0.00           H
ATOM    856  CA  ASP X  67     -13.290 -12.114 -17.266  0.00  0.00           C
ATOM    857  HA  ASP X  67     -13.347 -12.651 -16.320  0.00  0.00           H
ATOM    858  CB  ASP X  67     -14.553 -11.284 -17.256  0.00  0.00           C
ATOM    859  HB2 ASP X  67     -14.390 -10.433 -16.595  0.00  0.00           H
ATOM    860  HB3 ASP X  67     -14.609 -10.909 -18.278  0.00  0.00           H
ATOM    861  CG  ASP X  67     -15.845 -11.954 -16.808  0.00  0.00           C
ATOM    862  OD1 ASP X  67     -16.920 -11.408 -17.075  0.00  0.00           O
ATOM    863  OD2 ASP X  67     -15.843 -13.069 -16.285  0.00  0.00           O
ATOM    864  C   ASP X  67     -13.289 -13.160 -18.429  0.00  0.00           C
ATOM    865  O   ASP X  67     -14.312 -13.210 -19.126  0.00  0.00           O
ATOM    866  N   GLY X  68     -12.199 -13.851 -18.627  0.00  0.00           N
ATOM    867  H   GLY X  68     -11.409 -13.671 -18.024  0.00  0.00           H
ATOM    868  CA  GLY X  68     -12.081 -14.863 -19.731  0.00  0.00           C
ATOM    869  HA2 GLY X  68     -13.008 -15.393 -19.950  0.00  0.00           H
ATOM    870  HA3 GLY X  68     -11.799 -14.402 -20.678  0.00  0.00           H
ATOM    871  C   GLY X  68     -10.913 -15.939 -19.538  0.00  0.00           C
ATOM    872  O   GLY X  68      -9.983 -15.766 -18.773  0.00  0.00           O
ATOM    873  N   TYR X  69     -11.077 -17.008 -20.356  0.00  0.00           N
ATOM    874  H   TYR X  69     -11.838 -16.944 -21.017  0.00  0.00           H
ATOM    875  CA  TYR X  69     -10.253 -18.217 -20.366  0.00  0.00           C
ATOM    876  HA  TYR X  69      -9.228 -18.036 -20.043  0.00  0.00           H
ATOM    877  CB  TYR X  69     -10.890 -19.223 -19.396  0.00  0.00           C
ATOM    878  HB2 TYR X  69     -11.773 -19.548 -19.947  0.00  0.00           H
ATOM    879  HB3 TYR X  69     -10.251 -20.084 -19.200  0.00  0.00           H
ATOM    880  CG  TYR X  69     -11.185 -18.648 -18.031  0.00  0.00           C
ATOM    881  CD1 TYR X  69     -12.541 -18.540 -17.682  0.00  0.00           C
ATOM    882  HD1 TYR X  69     -13.319 -18.798 -18.386  0.00  0.00           H
ATOM    883  CE1 TYR X  69     -12.904 -18.053 -16.404  0.00  0.00           C
ATOM    884  HE1 TYR X  69     -13.955 -17.902 -16.210  0.00  0.00           H
ATOM    885  CZ  TYR X  69     -11.937 -17.726 -15.449  0.00  0.00           C
ATOM    886  OH  TYR X  69     -12.312 -17.312 -14.229  0.00  0.00           O
ATOM    887  HH  TYR X  69     -13.224 -17.488 -13.986  0.00  0.00           H
ATOM    888  CE2 TYR X  69     -10.620 -17.794 -15.773  0.00  0.00           C
ATOM    889  HE2 TYR X  69      -9.805 -17.414 -15.174  0.00  0.00           H
ATOM    890  CD2 TYR X  69     -10.213 -18.158 -17.111  0.00  0.00           C
ATOM    891  HD2 TYR X  69      -9.171 -18.213 -17.391  0.00  0.00           H
ATOM    892  C   TYR X  69     -10.156 -18.773 -21.813  0.00  0.00           C
ATOM    893  O   TYR X  69     -11.099 -18.462 -22.641  0.00  0.00           O
ATOM    894  N   GLN X  70      -9.230 -19.689 -22.033  0.00  0.00           N
ATOM    895  H   GLN X  70      -8.594 -19.902 -21.277  0.00  0.00           H
ATOM    896  CA  GLN X  70      -9.076 -20.342 -23.360  0.00  0.00           C
ATOM    897  HA  GLN X  70      -9.416 -19.636 -24.117  0.00  0.00           H
ATOM    898  CB  GLN X  70      -7.582 -20.683 -23.592  0.00  0.00           C
ATOM    899  HB2 GLN X  70      -7.083 -19.758 -23.301  0.00  0.00           H
ATOM    900  HB3 GLN X  70      -7.317 -21.482 -22.900  0.00  0.00           H
ATOM    901  CG  GLN X  70      -7.124 -21.126 -24.986  0.00  0.00           C
ATOM    902  HG2 GLN X  70      -6.084 -20.870 -25.184  0.00  0.00           H
ATOM    903  HG3 GLN X  70      -7.327 -22.176 -25.197  0.00  0.00           H
ATOM    904  CD  GLN X  70      -7.645 -20.355 -26.120  0.00  0.00           C
ATOM    905  OE1 GLN X  70      -7.862 -19.133 -26.039  0.00  0.00           O
ATOM    906  NE2 GLN X  70      -7.977 -20.952 -27.250  0.00  0.00           N
ATOM    907 HE21 GLN X  70      -8.409 -20.372 -27.956  0.00  0.00           H
ATOM    908 HE22 GLN X  70      -7.832 -21.933 -27.443  0.00  0.00           H
ATOM    909  C   GLN X  70      -9.871 -21.643 -23.499  0.00  0.00           C
ATOM    910  O   GLN X  70      -9.361 -22.711 -23.461  0.00  0.00           O
ATOM    911  N   SER X  71     -11.183 -21.472 -23.565  0.00  0.00           N
ATOM    912  H   SER X  71     -11.466 -20.517 -23.396  0.00  0.00           H
ATOM    913  CA  SER X  71     -12.227 -22.458 -23.595  0.00  0.00           C
ATOM    914  HA  SER X  71     -12.124 -23.132 -22.745  0.00  0.00           H
ATOM    915  CB  SER X  71     -13.632 -21.786 -23.364  0.00  0.00           C
ATOM    916  HB2 SER X  71     -14.423 -22.462 -23.690  0.00  0.00           H
ATOM    917  HB3 SER X  71     -13.665 -21.465 -22.323  0.00  0.00           H
ATOM    918  OG  SER X  71     -13.787 -20.643 -24.175  0.00  0.00           O
ATOM    919  HG  SER X  71     -13.444 -20.948 -25.017  0.00  0.00           H
ATOM    920  C   SER X  71     -12.254 -23.506 -24.769  0.00  0.00           C
ATOM    921  O   SER X  71     -13.314 -23.994 -25.169  0.00  0.00           O
ATOM    922  N   TYR X  72     -11.072 -23.865 -25.320  0.00  0.00           N
ATOM    923  H   TYR X  72     -10.198 -23.531 -24.939  0.00  0.00           H
ATOM    924  CA  TYR X  72     -10.973 -24.663 -26.524  0.00  0.00           C
ATOM    925  HA  TYR X  72     -11.939 -25.147 -26.669  0.00  0.00           H
ATOM    926  CB  TYR X  72     -10.795 -23.793 -27.780  0.00  0.00           C
ATOM    927  HB2 TYR X  72      -9.877 -23.205 -27.776  0.00  0.00           H
ATOM    928  HB3 TYR X  72     -10.699 -24.457 -28.639  0.00  0.00           H
ATOM    929  CG  TYR X  72     -11.870 -22.802 -28.043  0.00  0.00           C
ATOM    930  CD1 TYR X  72     -11.758 -21.544 -27.366  0.00  0.00           C
ATOM    931  HD1 TYR X  72     -10.924 -21.344 -26.711  0.00  0.00           H
ATOM    932  CE1 TYR X  72     -12.744 -20.545 -27.602  0.00  0.00           C
ATOM    933  HE1 TYR X  72     -12.817 -19.597 -27.089  0.00  0.00           H
ATOM    934  CZ  TYR X  72     -13.855 -20.886 -28.379  0.00  0.00           C
ATOM    935  OH  TYR X  72     -14.940 -20.057 -28.519  0.00  0.00           O
ATOM    936  HH  TYR X  72     -15.105 -19.428 -27.813  0.00  0.00           H
ATOM    937  CE2 TYR X  72     -13.922 -22.069 -29.078  0.00  0.00           C
ATOM    938  HE2 TYR X  72     -14.755 -22.396 -29.683  0.00  0.00           H
ATOM    939  CD2 TYR X  72     -12.854 -23.062 -28.916  0.00  0.00           C
ATOM    940  HD2 TYR X  72     -12.986 -24.020 -29.396  0.00  0.00           H
ATOM    941  C   TYR X  72      -9.781 -25.699 -26.460  0.00  0.00           C
ATOM    942  O   TYR X  72      -8.708 -25.302 -25.948  0.00  0.00           O
ATOM    943  N   CY3 X  73      -9.945 -26.847 -27.111  0.00  0.00           N
ATOM    944  HN  CY3 X  73     -10.904 -26.981 -27.398  0.00  0.00           H
ATOM    945  CA  CY3 X  73      -9.086 -28.012 -27.135  0.00  0.00           C
ATOM    946  HA  CY3 X  73      -8.915 -28.237 -26.082  0.00  0.00           H
ATOM    947  CB  CY3 X  73      -9.884 -29.088 -27.826  0.00  0.00           C
ATOM    948  HB3 CY3 X  73     -10.257 -28.613 -28.734  0.00  0.00           H
ATOM    949  HB2 CY3 X  73     -10.766 -29.320 -27.230  0.00  0.00           H
ATOM    950  SG  CY3 X  73      -8.937 -30.666 -28.173  0.00  0.00           S
ATOM    951  C   CY3 X  73      -7.747 -27.697 -27.803  0.00  0.00           C
ATOM    952  O   CY3 X  73      -7.599 -27.370 -29.022  0.00  0.00           O
ATOM    953  N   THR X  74      -6.700 -27.932 -27.060  0.00  0.00           N
ATOM    954  H   THR X  74      -6.975 -28.074 -26.099  0.00  0.00           H
ATOM    955  CA  THR X  74      -5.196 -27.942 -27.415  0.00  0.00           C
ATOM    956  HA  THR X  74      -4.882 -26.934 -27.685  0.00  0.00           H
ATOM    957  CB  THR X  74      -4.399 -28.353 -26.176  0.00  0.00           C
ATOM    958  HB  THR X  74      -4.510 -29.429 -26.043  0.00  0.00           H
ATOM    959  CG2 THR X  74      -2.932 -28.096 -26.259  0.00  0.00           C
ATOM    960 HG21 THR X  74      -2.708 -27.124 -26.699  0.00  0.00           H
ATOM    961 HG22 THR X  74      -2.447 -28.252 -25.295  0.00  0.00           H
ATOM    962 HG23 THR X  74      -2.595 -28.850 -26.971  0.00  0.00           H
ATOM    963  OG1 THR X  74      -4.838 -27.599 -25.053  0.00  0.00           O
ATOM    964  HG1 THR X  74      -5.739 -27.922 -24.979  0.00  0.00           H
ATOM    965  C   THR X  74      -4.777 -28.768 -28.648  0.00  0.00           C
ATOM    966  O   THR X  74      -3.840 -28.511 -29.358  0.00  0.00           O
ATOM    967  N   ILE X  75      -5.639 -29.706 -28.981  0.00  0.00           N
ATOM    968  H   ILE X  75      -6.434 -29.904 -28.390  0.00  0.00           H
ATOM    969  CA  ILE X  75      -5.349 -30.670 -30.076  0.00  0.00           C
ATOM    970  HA  ILE X  75      -4.259 -30.664 -30.093  0.00  0.00           H
ATOM    971  CB  ILE X  75      -5.688 -32.177 -29.814  0.00  0.00           C
ATOM    972  HB  ILE X  75      -6.771 -32.272 -29.734  0.00  0.00           H
ATOM    973  CG2 ILE X  75      -5.157 -33.099 -31.010  0.00  0.00           C
ATOM    974 HG21 ILE X  75      -5.205 -34.150 -30.724  0.00  0.00           H
ATOM    975 HG22 ILE X  75      -5.874 -33.015 -31.827  0.00  0.00           H
ATOM    976 HG23 ILE X  75      -4.131 -32.962 -31.348  0.00  0.00           H
ATOM    977  CG1 ILE X  75      -4.940 -32.741 -28.575  0.00  0.00           C
ATOM    978 HG12 ILE X  75      -3.943 -32.988 -28.940  0.00  0.00           H
ATOM    979 HG13 ILE X  75      -4.899 -31.880 -27.908  0.00  0.00           H
ATOM    980  CD1 ILE X  75      -5.515 -34.016 -27.922  0.00  0.00           C
ATOM    981 HD11 ILE X  75      -6.528 -33.790 -27.587  0.00  0.00           H
ATOM    982 HD12 ILE X  75      -5.567 -34.885 -28.578  0.00  0.00           H
ATOM    983 HD13 ILE X  75      -4.941 -34.276 -27.033  0.00  0.00           H
ATOM    984  C   ILE X  75      -5.936 -30.194 -31.477  0.00  0.00           C
ATOM    985  O   ILE X  75      -5.209 -30.129 -32.488  0.00  0.00           O
ATOM    986  N   CY3 X  76      -7.231 -29.863 -31.504  0.00  0.00           N
ATOM    987  HN  CY3 X  76      -7.757 -29.792 -30.645  0.00  0.00           H
ATOM    988  CA  CY3 X  76      -7.907 -29.507 -32.698  0.00  0.00           C
ATOM    989  HA  CY3 X  76      -7.397 -29.802 -33.615  0.00  0.00           H
ATOM    990  CB  CY3 X  76      -9.254 -30.304 -32.743  0.00  0.00           C
ATOM    991  HB3 CY3 X  76      -8.868 -31.321 -32.668  0.00  0.00           H
ATOM    992  HB2 CY3 X  76      -9.700 -30.216 -33.733  0.00  0.00           H
ATOM    993  SG  CY3 X  76     -10.486 -30.068 -31.383  0.00  0.00           S
ATOM    994  C   CY3 X  76      -8.238 -27.982 -32.948  0.00  0.00           C
ATOM    995  O   CY3 X  76      -8.322 -27.416 -34.055  0.00  0.00           O
ATOM    996  N   CYS X  77      -8.580 -27.311 -31.797  0.00  0.00           N
ATOM    997  H   CYS X  77      -8.319 -27.739 -30.920  0.00  0.00           H
ATOM    998  CA  CYS X  77      -9.176 -26.007 -31.596  0.00  0.00           C
ATOM    999  HA  CYS X  77      -9.513 -25.997 -30.559  0.00  0.00           H
ATOM   1000  CB  CYS X  77      -8.122 -24.926 -31.762  0.00  0.00           C
ATOM   1001  HB2 CYS X  77      -7.217 -25.427 -31.419  0.00  0.00           H
ATOM   1002  HB3 CYS X  77      -7.947 -24.544 -32.768  0.00  0.00           H
ATOM   1003  SG  CYS X  77      -8.513 -23.430 -30.785  0.00  0.00           S
ATOM   1004  HG  CYS X  77      -9.437 -22.936 -31.613  0.00  0.00           H
ATOM   1005  C   CYS X  77     -10.556 -25.771 -32.379  0.00  0.00           C
ATOM   1006  O   CYS X  77     -11.057 -24.631 -32.329  0.00  0.00           O
ATOM   1007  N   GLY X  78     -11.158 -26.823 -32.899  0.00  0.00           N
ATOM   1008  H   GLY X  78     -10.659 -27.701 -32.942  0.00  0.00           H
ATOM   1009  CA  GLY X  78     -12.614 -26.878 -33.187  0.00  0.00           C
ATOM   1010  HA2 GLY X  78     -13.038 -25.924 -33.499  0.00  0.00           H
ATOM   1011  HA3 GLY X  78     -12.732 -27.615 -33.982  0.00  0.00           H
ATOM   1012  C   GLY X  78     -13.429 -27.316 -32.063  0.00  0.00           C
ATOM   1013  O   GLY X  78     -14.616 -26.973 -31.918  0.00  0.00           O
ATOM   1014  N   GLY X  79     -12.797 -28.117 -31.162  0.00  0.00           N
ATOM   1015  H   GLY X  79     -11.810 -28.293 -31.282  0.00  0.00           H
ATOM   1016  CA  GLY X  79     -13.412 -28.744 -29.989  0.00  0.00           C
ATOM   1017  HA2 GLY X  79     -14.368 -29.035 -30.425  0.00  0.00           H
ATOM   1018  HA3 GLY X  79     -12.806 -29.552 -29.581  0.00  0.00           H
ATOM   1019  C   GLY X  79     -13.687 -27.720 -28.893  0.00  0.00           C
ATOM   1020  O   GLY X  79     -12.768 -27.051 -28.377  0.00  0.00           O
ATOM   1021  N   ARG X  80     -14.964 -27.478 -28.509  0.00  0.00           N
ATOM   1022  H   ARG X  80     -15.756 -27.949 -28.923  0.00  0.00           H
ATOM   1023  CA  ARG X  80     -15.422 -26.600 -27.398  0.00  0.00           C
ATOM   1024  HA  ARG X  80     -14.687 -25.872 -27.054  0.00  0.00           H
ATOM   1025  CB  ARG X  80     -16.666 -25.714 -27.822  0.00  0.00           C
ATOM   1026  HB2 ARG X  80     -17.554 -26.336 -27.936  0.00  0.00           H
ATOM   1027  HB3 ARG X  80     -16.869 -25.026 -27.001  0.00  0.00           H
ATOM   1028  CG  ARG X  80     -16.420 -24.968 -29.095  0.00  0.00           C
ATOM   1029  HG2 ARG X  80     -15.441 -24.503 -29.214  0.00  0.00           H
ATOM   1030  HG3 ARG X  80     -16.345 -25.671 -29.924  0.00  0.00           H
ATOM   1031  CD  ARG X  80     -17.455 -23.887 -29.339  0.00  0.00           C
ATOM   1032  HD2 ARG X  80     -17.257 -23.489 -30.334  0.00  0.00           H
ATOM   1033  HD3 ARG X  80     -18.462 -24.256 -29.533  0.00  0.00           H
ATOM   1034  NE  ARG X  80     -17.342 -22.847 -28.316  0.00  0.00           N
ATOM   1035  HE  ARG X  80     -16.449 -22.747 -27.854  0.00  0.00           H
ATOM   1036  CZ  ARG X  80     -18.190 -21.904 -28.154  0.00  0.00           C
ATOM   1037  NH1 ARG X  80     -19.421 -21.904 -28.538  0.00  0.00           N
ATOM   1038 HH11 ARG X  80     -19.895 -22.650 -29.026  0.00  0.00           H
ATOM   1039 HH12 ARG X  80     -20.010 -21.091 -28.421  0.00  0.00           H
ATOM   1040  NH2 ARG X  80     -17.783 -20.764 -27.544  0.00  0.00           N
ATOM   1041 HH21 ARG X  80     -16.965 -20.659 -26.962  0.00  0.00           H
ATOM   1042 HH22 ARG X  80     -18.545 -20.170 -27.248  0.00  0.00           H
ATOM   1043  C   ARG X  80     -15.881 -27.395 -26.191  0.00  0.00           C
ATOM   1044  O   ARG X  80     -15.565 -26.922 -25.116  0.00  0.00           O
ATOM   1045  N   GLU X  81     -16.489 -28.543 -26.297  0.00  0.00           N
ATOM   1046  H   GLU X  81     -16.690 -28.834 -27.243  0.00  0.00           H
ATOM   1047  CA  GLU X  81     -16.807 -29.324 -25.053  0.00  0.00           C
ATOM   1048  HA  GLU X  81     -17.024 -28.584 -24.284  0.00  0.00           H
ATOM   1049  CB  GLU X  81     -18.097 -30.133 -25.159  0.00  0.00           C
ATOM   1050  HB2 GLU X  81     -17.909 -30.971 -25.830  0.00  0.00           H
ATOM   1051  HB3 GLU X  81     -18.413 -30.584 -24.218  0.00  0.00           H
ATOM   1052  CG  GLU X  81     -19.354 -29.344 -25.627  0.00  0.00           C
ATOM   1053  HG2 GLU X  81     -19.189 -29.114 -26.679  0.00  0.00           H
ATOM   1054  HG3 GLU X  81     -20.204 -30.016 -25.510  0.00  0.00           H
ATOM   1055  CD  GLU X  81     -19.472 -28.037 -24.877  0.00  0.00           C
ATOM   1056  OE1 GLU X  81     -19.846 -27.040 -25.556  0.00  0.00           O
ATOM   1057  OE2 GLU X  81     -19.453 -28.068 -23.636  0.00  0.00           O
ATOM   1058  C   GLU X  81     -15.618 -30.175 -24.654  0.00  0.00           C
ATOM   1059  O   GLU X  81     -15.210 -31.099 -25.413  0.00  0.00           O
ATOM   1060  N   VAL X  82     -15.003 -29.867 -23.523  0.00  0.00           N
ATOM   1061  H   VAL X  82     -15.426 -29.260 -22.836  0.00  0.00           H
ATOM   1062  CA  VAL X  82     -13.536 -30.166 -23.204  0.00  0.00           C
ATOM   1063  HA  VAL X  82     -13.233 -31.047 -23.770  0.00  0.00           H
ATOM   1064  CB  VAL X  82     -12.555 -28.987 -23.541  0.00  0.00           C
ATOM   1065  HB  VAL X  82     -11.583 -29.404 -23.280  0.00  0.00           H
ATOM   1066  CG1 VAL X  82     -12.470 -28.652 -25.030  0.00  0.00           C
ATOM   1067 HG11 VAL X  82     -11.561 -28.068 -25.177  0.00  0.00           H
ATOM   1068 HG12 VAL X  82     -12.530 -29.605 -25.555  0.00  0.00           H
ATOM   1069 HG13 VAL X  82     -13.347 -28.058 -25.285  0.00  0.00           H
ATOM   1070  CG2 VAL X  82     -12.962 -27.689 -22.853  0.00  0.00           C
ATOM   1071 HG21 VAL X  82     -12.762 -26.738 -23.348  0.00  0.00           H
ATOM   1072 HG22 VAL X  82     -14.048 -27.705 -22.765  0.00  0.00           H
ATOM   1073 HG23 VAL X  82     -12.449 -27.568 -21.899  0.00  0.00           H
ATOM   1074  C   VAL X  82     -13.365 -30.549 -21.719  0.00  0.00           C
ATOM   1075  O   VAL X  82     -14.113 -30.124 -20.864  0.00  0.00           O
ATOM   1076  N   LEU X  83     -12.347 -31.351 -21.364  0.00  0.00           N
ATOM   1077  H   LEU X  83     -11.797 -31.720 -22.126  0.00  0.00           H
ATOM   1078  CA  LEU X  83     -11.730 -31.550 -20.063  0.00  0.00           C
ATOM   1079  HA  LEU X  83     -12.476 -31.623 -19.271  0.00  0.00           H
ATOM   1080  CB  LEU X  83     -11.201 -32.985 -20.090  0.00  0.00           C
ATOM   1081  HB2 LEU X  83     -12.138 -33.523 -20.232  0.00  0.00           H
ATOM   1082  HB3 LEU X  83     -10.565 -33.133 -20.963  0.00  0.00           H
ATOM   1083  CG  LEU X  83     -10.503 -33.494 -18.831  0.00  0.00           C
ATOM   1084  HG  LEU X  83      -9.599 -32.901 -18.692  0.00  0.00           H
ATOM   1085  CD1 LEU X  83     -11.375 -33.470 -17.548  0.00  0.00           C
ATOM   1086 HD11 LEU X  83     -12.081 -34.300 -17.514  0.00  0.00           H
ATOM   1087 HD12 LEU X  83     -10.606 -33.612 -16.789  0.00  0.00           H
ATOM   1088 HD13 LEU X  83     -11.873 -32.507 -17.437  0.00  0.00           H
ATOM   1089  CD2 LEU X  83     -10.136 -34.970 -18.975  0.00  0.00           C
ATOM   1090 HD21 LEU X  83     -11.004 -35.627 -19.021  0.00  0.00           H
ATOM   1091 HD22 LEU X  83      -9.671 -35.021 -19.959  0.00  0.00           H
ATOM   1092 HD23 LEU X  83      -9.474 -35.306 -18.177  0.00  0.00           H
ATOM   1093  C   LEU X  83     -10.590 -30.523 -19.839  0.00  0.00           C
ATOM   1094  O   LEU X  83      -9.931 -30.263 -20.842  0.00  0.00           O
ATOM   1095  N   MET X  84     -10.463 -29.966 -18.626  0.00  0.00           N
ATOM   1096  H   MET X  84     -11.084 -30.134 -17.847  0.00  0.00           H
ATOM   1097  CA  MET X  84      -9.379 -29.105 -18.261  0.00  0.00           C
ATOM   1098  HA  MET X  84      -8.775 -28.754 -19.098  0.00  0.00           H
ATOM   1099  CB  MET X  84      -9.749 -27.773 -17.611  0.00  0.00           C
ATOM   1100  HB2 MET X  84     -10.273 -27.847 -16.659  0.00  0.00           H
ATOM   1101  HB3 MET X  84      -8.765 -27.328 -17.463  0.00  0.00           H
ATOM   1102  CG  MET X  84     -10.601 -26.943 -18.568  0.00  0.00           C
ATOM   1103  HG2 MET X  84     -10.144 -26.828 -19.551  0.00  0.00           H
ATOM   1104  HG3 MET X  84     -11.560 -27.460 -18.609  0.00  0.00           H
ATOM   1105  SD  MET X  84     -10.911 -25.204 -18.204  0.00  0.00           S
ATOM   1106  CE  MET X  84     -12.039 -24.611 -19.567  0.00  0.00           C
ATOM   1107  HE1 MET X  84     -12.207 -23.534 -19.534  0.00  0.00           H
ATOM   1108  HE2 MET X  84     -11.673 -24.979 -20.525  0.00  0.00           H
ATOM   1109  HE3 MET X  84     -12.971 -25.119 -19.320  0.00  0.00           H
ATOM   1110  C   MET X  84      -8.403 -29.964 -17.374  0.00  0.00           C
ATOM   1111  O   MET X  84      -8.814 -30.840 -16.585  0.00  0.00           O
ATOM   1112  N   CY3 X  85      -7.083 -29.745 -17.652  0.00  0.00           N
ATOM   1113  HN  CY3 X  85      -6.873 -29.138 -18.431  0.00  0.00           H
ATOM   1114  CA  CY3 X  85      -5.962 -30.433 -16.972  0.00  0.00           C
ATOM   1115  HA  CY3 X  85      -6.082 -31.469 -17.290  0.00  0.00           H
ATOM   1116  CB  CY3 X  85      -4.676 -29.848 -17.538  0.00  0.00           C
ATOM   1117  HB3 CY3 X  85      -4.617 -28.810 -17.214  0.00  0.00           H
ATOM   1118  HB2 CY3 X  85      -4.619 -29.882 -18.626  0.00  0.00           H
ATOM   1119  SG  CY3 X  85      -3.211 -30.590 -16.745  0.00  0.00           S
ATOM   1120  C   CY3 X  85      -6.055 -30.340 -15.419  0.00  0.00           C
ATOM   1121  O   CY3 X  85      -6.440 -29.232 -14.911  0.00  0.00           O
ATOM   1122  N   GLY X  86      -5.745 -31.388 -14.669  0.00  0.00           N
ATOM   1123  H   GLY X  86      -5.412 -32.162 -15.225  0.00  0.00           H
ATOM   1124  CA  GLY X  86      -5.680 -31.491 -13.201  0.00  0.00           C
ATOM   1125  HA2 GLY X  86      -6.560 -31.004 -12.780  0.00  0.00           H
ATOM   1126  HA3 GLY X  86      -5.840 -32.536 -12.934  0.00  0.00           H
ATOM   1127  C   GLY X  86      -4.323 -30.974 -12.637  0.00  0.00           C
ATOM   1128  O   GLY X  86      -4.196 -30.731 -11.434  0.00  0.00           O
ATOM   1129  N   ASN X  87      -3.253 -30.849 -13.422  0.00  0.00           N
ATOM   1130  H   ASN X  87      -3.338 -31.168 -14.377  0.00  0.00           H
ATOM   1131  CA  ASN X  87      -2.207 -29.932 -13.109  0.00  0.00           C
ATOM   1132  HA  ASN X  87      -1.767 -30.249 -12.163  0.00  0.00           H
ATOM   1133  CB  ASN X  87      -0.987 -30.079 -14.063  0.00  0.00           C
ATOM   1134  HB2 ASN X  87      -0.692 -31.128 -14.089  0.00  0.00           H
ATOM   1135  HB3 ASN X  87      -1.247 -29.712 -15.056  0.00  0.00           H
ATOM   1136  CG  ASN X  87       0.133 -29.261 -13.555  0.00  0.00           C
ATOM   1137  OD1 ASN X  87       0.113 -28.706 -12.491  0.00  0.00           O
ATOM   1138  ND2 ASN X  87       1.203 -29.161 -14.309  0.00  0.00           N
ATOM   1139 HD21 ASN X  87       1.935 -28.544 -13.989  0.00  0.00           H
ATOM   1140 HD22 ASN X  87       1.310 -29.844 -15.045  0.00  0.00           H
ATOM   1141  C   ASN X  87      -2.689 -28.434 -13.064  0.00  0.00           C
ATOM   1142  O   ASN X  87      -2.928 -27.751 -14.077  0.00  0.00           O
ATOM   1143  N   ASN X  88      -2.872 -27.966 -11.867  0.00  0.00           N
ATOM   1144  H   ASN X  88      -2.534 -28.426 -11.034  0.00  0.00           H
ATOM   1145  CA  ASN X  88      -3.323 -26.573 -11.625  0.00  0.00           C
ATOM   1146  HA  ASN X  88      -4.226 -26.329 -12.184  0.00  0.00           H
ATOM   1147  CB  ASN X  88      -3.736 -26.324 -10.172  0.00  0.00           C
ATOM   1148  HB2 ASN X  88      -4.285 -25.383 -10.177  0.00  0.00           H
ATOM   1149  HB3 ASN X  88      -4.420 -27.100  -9.826  0.00  0.00           H
ATOM   1150  CG  ASN X  88      -2.552 -26.280  -9.209  0.00  0.00           C
ATOM   1151  OD1 ASN X  88      -1.580 -26.939  -9.362  0.00  0.00           O
ATOM   1152  ND2 ASN X  88      -2.604 -25.437  -8.203  0.00  0.00           N
ATOM   1153 HD21 ASN X  88      -1.759 -25.426  -7.649  0.00  0.00           H
ATOM   1154 HD22 ASN X  88      -3.333 -24.750  -8.073  0.00  0.00           H
ATOM   1155  C   ASN X  88      -2.298 -25.528 -12.224  0.00  0.00           C
ATOM   1156  O   ASN X  88      -2.739 -24.422 -12.400  0.00  0.00           O
ATOM   1157  N   ASN X  89      -1.061 -25.873 -12.444  0.00  0.00           N
ATOM   1158  H   ASN X  89      -0.889 -26.858 -12.302  0.00  0.00           H
ATOM   1159  CA  ASN X  89      -0.062 -25.074 -13.117  0.00  0.00           C
ATOM   1160  HA  ASN X  89      -0.310 -24.062 -12.795  0.00  0.00           H
ATOM   1161  CB  ASN X  89       1.309 -25.420 -12.526  0.00  0.00           C
ATOM   1162  HB2 ASN X  89       1.343 -25.323 -11.441  0.00  0.00           H
ATOM   1163  HB3 ASN X  89       1.543 -26.423 -12.880  0.00  0.00           H
ATOM   1164  CG  ASN X  89       2.523 -24.613 -13.070  0.00  0.00           C
ATOM   1165  OD1 ASN X  89       2.459 -23.375 -13.145  0.00  0.00           O
ATOM   1166  ND2 ASN X  89       3.640 -25.166 -13.351  0.00  0.00           N
ATOM   1167 HD21 ASN X  89       4.368 -24.584 -13.740  0.00  0.00           H
ATOM   1168 HD22 ASN X  89       3.641 -26.172 -13.253  0.00  0.00           H
ATOM   1169  C   ASN X  89      -0.049 -25.167 -14.663  0.00  0.00           C
ATOM   1170  O   ASN X  89       0.824 -24.774 -15.337  0.00  0.00           O
ATOM   1171  N   CY3 X  90      -1.149 -25.664 -15.153  0.00  0.00           N
ATOM   1172  HN  CY3 X  90      -1.844 -26.001 -14.502  0.00  0.00           H
ATOM   1173  CA  CY3 X  90      -1.613 -25.788 -16.547  0.00  0.00           C
ATOM   1174  HA  CY3 X  90      -1.061 -25.021 -17.090  0.00  0.00           H
ATOM   1175  CB  CY3 X  90      -1.020 -27.103 -17.001  0.00  0.00           C
ATOM   1176  HB3 CY3 X  90      -1.397 -27.718 -16.184  0.00  0.00           H
ATOM   1177  HB2 CY3 X  90       0.067 -27.027 -16.973  0.00  0.00           H
ATOM   1178  SG  CY3 X  90      -1.582 -27.739 -18.594  0.00  0.00           S
ATOM   1179  C   CY3 X  90      -3.103 -25.505 -16.769  0.00  0.00           C
ATOM   1180  O   CY3 X  90      -3.405 -24.530 -17.551  0.00  0.00           O
ATOM   1181  N   CYS X  91      -4.041 -26.330 -16.325  0.00  0.00           N
ATOM   1182  H   CYS X  91      -3.713 -26.959 -15.605  0.00  0.00           H
ATOM   1183  CA  CYS X  91      -5.472 -26.300 -16.607  0.00  0.00           C
ATOM   1184  HA  CYS X  91      -5.886 -27.249 -16.265  0.00  0.00           H
ATOM   1185  CB  CYS X  91      -6.052 -25.193 -15.777  0.00  0.00           C
ATOM   1186  HB2 CYS X  91      -5.436 -24.324 -16.004  0.00  0.00           H
ATOM   1187  HB3 CYS X  91      -7.101 -25.134 -16.068  0.00  0.00           H
ATOM   1188  SG  CYS X  91      -6.049 -25.454 -14.008  0.00  0.00           S
ATOM   1189  HG  CYS X  91      -4.744 -25.207 -13.859  0.00  0.00           H
ATOM   1190  C   CYS X  91      -5.830 -26.166 -18.137  0.00  0.00           C
ATOM   1191  O   CYS X  91      -6.992 -25.748 -18.437  0.00  0.00           O
ATOM   1192  N   ARG X  92      -4.919 -26.386 -19.064  0.00  0.00           N
ATOM   1193  H   ARG X  92      -4.041 -26.810 -18.799  0.00  0.00           H
ATOM   1194  CA  ARG X  92      -5.228 -26.324 -20.543  0.00  0.00           C
ATOM   1195  HA  ARG X  92      -5.618 -25.313 -20.659  0.00  0.00           H
ATOM   1196  CB  ARG X  92      -3.891 -26.359 -21.318  0.00  0.00           C
ATOM   1197  HB2 ARG X  92      -3.347 -27.249 -21.002  0.00  0.00           H
ATOM   1198  HB3 ARG X  92      -4.142 -26.511 -22.368  0.00  0.00           H
ATOM   1199  CG  ARG X  92      -3.159 -25.010 -21.190  0.00  0.00           C
ATOM   1200  HG2 ARG X  92      -3.743 -24.208 -21.640  0.00  0.00           H
ATOM   1201  HG3 ARG X  92      -3.119 -24.708 -20.144  0.00  0.00           H
ATOM   1202  CD  ARG X  92      -1.826 -24.947 -21.888  0.00  0.00           C
ATOM   1203  HD2 ARG X  92      -1.965 -25.317 -22.904  0.00  0.00           H
ATOM   1204  HD3 ARG X  92      -1.578 -23.891 -21.783  0.00  0.00           H
ATOM   1205  NE  ARG X  92      -0.847 -25.829 -21.143  0.00  0.00           N
ATOM   1206  HE  ARG X  92      -1.258 -26.249 -20.321  0.00  0.00           H
ATOM   1207  CZ  ARG X  92       0.450 -25.875 -21.147  0.00  0.00           C
ATOM   1208  NH1 ARG X  92       1.214 -25.174 -21.946  0.00  0.00           N
ATOM   1209 HH11 ARG X  92       0.838 -24.670 -22.737  0.00  0.00           H
ATOM   1210 HH12 ARG X  92       2.217 -25.213 -21.834  0.00  0.00           H
ATOM   1211  NH2 ARG X  92       1.023 -26.500 -20.149  0.00  0.00           N
ATOM   1212 HH21 ARG X  92       0.554 -26.876 -19.337  0.00  0.00           H
ATOM   1213 HH22 ARG X  92       1.992 -26.297 -19.949  0.00  0.00           H
ATOM   1214  C   ARG X  92      -6.288 -27.358 -20.909  0.00  0.00           C
ATOM   1215  O   ARG X  92      -6.613 -28.324 -20.186  0.00  0.00           O
ATOM   1216  N   CYS X  93      -6.918 -27.215 -22.083  0.00  0.00           N
ATOM   1217  H   CYS X  93      -6.648 -26.357 -22.543  0.00  0.00           H
ATOM   1218  CA  CYS X  93      -8.153 -27.971 -22.391  0.00  0.00           C
ATOM   1219  HA  CYS X  93      -8.543 -28.387 -21.462  0.00  0.00           H
ATOM   1220  CB  CYS X  93      -9.211 -27.061 -22.976  0.00  0.00           C
ATOM   1221  HB2 CYS X  93      -8.779 -26.663 -23.894  0.00  0.00           H
ATOM   1222  HB3 CYS X  93     -10.196 -27.521 -23.058  0.00  0.00           H
ATOM   1223  SG  CYS X  93      -9.538 -25.653 -22.062  0.00  0.00           S
ATOM   1224  HG  CYS X  93      -8.451 -24.989 -22.463  0.00  0.00           H
ATOM   1225  C   CYS X  93      -7.899 -29.015 -23.493  0.00  0.00           C
ATOM   1226  O   CYS X  93      -7.041 -28.866 -24.321  0.00  0.00           O
ATOM   1227  N   PHE X  94      -8.683 -30.088 -23.508  0.00  0.00           N
ATOM   1228  H   PHE X  94      -9.479 -30.014 -22.890  0.00  0.00           H
ATOM   1229  CA  PHE X  94      -8.708 -31.141 -24.559  0.00  0.00           C
ATOM   1230  HA  PHE X  94      -8.210 -30.705 -25.425  0.00  0.00           H
ATOM   1231  CB  PHE X  94      -7.733 -32.292 -24.285  0.00  0.00           C
ATOM   1232  HB2 PHE X  94      -8.032 -32.925 -23.449  0.00  0.00           H
ATOM   1233  HB3 PHE X  94      -7.772 -33.073 -25.045  0.00  0.00           H
ATOM   1234  CG  PHE X  94      -6.385 -31.789 -23.924  0.00  0.00           C
ATOM   1235  CD1 PHE X  94      -5.371 -32.012 -24.850  0.00  0.00           C
ATOM   1236  HD1 PHE X  94      -5.609 -32.472 -25.798  0.00  0.00           H
ATOM   1237  CE1 PHE X  94      -4.082 -31.700 -24.613  0.00  0.00           C
ATOM   1238  HE1 PHE X  94      -3.309 -31.712 -25.366  0.00  0.00           H
ATOM   1239  CZ  PHE X  94      -3.813 -30.983 -23.383  0.00  0.00           C
ATOM   1240  HZ  PHE X  94      -2.810 -30.627 -23.201  0.00  0.00           H
ATOM   1241  CE2 PHE X  94      -4.816 -30.742 -22.370  0.00  0.00           C
ATOM   1242  HE2 PHE X  94      -4.606 -30.134 -21.503  0.00  0.00           H
ATOM   1243  CD2 PHE X  94      -6.101 -31.243 -22.643  0.00  0.00           C
ATOM   1244  HD2 PHE X  94      -6.883 -31.130 -21.907  0.00  0.00           H
ATOM   1245  C   PHE X  94     -10.151 -31.699 -24.781  0.00  0.00           C
ATOM   1246  O   PHE X  94     -10.908 -31.779 -23.812  0.00  0.00           O
ATOM   1247  N   CY3 X  95     -10.418 -32.306 -25.937  0.00  0.00           N
ATOM   1248  HN  CY3 X  95      -9.662 -32.290 -26.607  0.00  0.00           H
ATOM   1249  CA  CY3 X  95     -11.688 -32.823 -26.235  0.00  0.00           C
ATOM   1250  HA  CY3 X  95     -12.355 -32.696 -25.382  0.00  0.00           H
ATOM   1251  CB  CY3 X  95     -12.385 -31.963 -27.285  0.00  0.00           C
ATOM   1252  HB3 CY3 X  95     -11.889 -30.994 -27.226  0.00  0.00           H
ATOM   1253  HB2 CY3 X  95     -13.443 -31.807 -27.076  0.00  0.00           H
ATOM   1254  SG  CY3 X  95     -12.125 -32.682 -29.003  0.00  0.00           S
ATOM   1255  C   CY3 X  95     -11.694 -34.398 -26.437  0.00  0.00           C
ATOM   1256  O   CY3 X  95     -10.678 -35.061 -26.738  0.00  0.00           O
ATOM   1257  N   VAL X  96     -12.874 -34.980 -26.305  0.00  0.00           N
ATOM   1258  H   VAL X  96     -13.620 -34.466 -25.858  0.00  0.00           H
ATOM   1259  CA  VAL X  96     -13.100 -36.442 -26.408  0.00  0.00           C
ATOM   1260  HA  VAL X  96     -12.211 -36.920 -25.996  0.00  0.00           H
ATOM   1261  CB  VAL X  96     -14.325 -36.880 -25.611  0.00  0.00           C
ATOM   1262  HB  VAL X  96     -14.391 -36.277 -24.706  0.00  0.00           H
ATOM   1263  CG1 VAL X  96     -15.554 -36.592 -26.409  0.00  0.00           C
ATOM   1264 HG11 VAL X  96     -15.709 -37.191 -27.306  0.00  0.00           H
ATOM   1265 HG12 VAL X  96     -16.411 -36.842 -25.783  0.00  0.00           H
ATOM   1266 HG13 VAL X  96     -15.662 -35.544 -26.688  0.00  0.00           H
ATOM   1267  CG2 VAL X  96     -14.352 -38.330 -25.332  0.00  0.00           C
ATOM   1268 HG21 VAL X  96     -13.437 -38.669 -24.845  0.00  0.00           H
ATOM   1269 HG22 VAL X  96     -15.137 -38.634 -24.640  0.00  0.00           H
ATOM   1270 HG23 VAL X  96     -14.587 -38.918 -26.219  0.00  0.00           H
ATOM   1271  C   VAL X  96     -13.194 -36.960 -27.798  0.00  0.00           C
ATOM   1272  O   VAL X  96     -12.888 -38.131 -28.001  0.00  0.00           O
ATOM   1273  N   GLU X  97     -13.538 -36.140 -28.791  0.00  0.00           N
ATOM   1274  H   GLU X  97     -13.890 -35.252 -28.460  0.00  0.00           H
ATOM   1275  CA  GLU X  97     -13.446 -36.363 -30.298  0.00  0.00           C
ATOM   1276  HA  GLU X  97     -13.840 -37.366 -30.459  0.00  0.00           H
ATOM   1277  CB  GLU X  97     -14.333 -35.352 -31.054  0.00  0.00           C
ATOM   1278  HB2 GLU X  97     -14.067 -34.362 -30.684  0.00  0.00           H
ATOM   1279  HB3 GLU X  97     -14.073 -35.424 -32.110  0.00  0.00           H
ATOM   1280  CG  GLU X  97     -15.831 -35.622 -30.831  0.00  0.00           C
ATOM   1281  HG2 GLU X  97     -15.978 -36.589 -31.312  0.00  0.00           H
ATOM   1282  HG3 GLU X  97     -16.053 -35.831 -29.785  0.00  0.00           H
ATOM   1283  CD  GLU X  97     -16.749 -34.586 -31.529  0.00  0.00           C
ATOM   1284  OE1 GLU X  97     -18.000 -34.619 -31.357  0.00  0.00           O
ATOM   1285  OE2 GLU X  97     -16.141 -33.875 -32.395  0.00  0.00           O
ATOM   1286  C   GLU X  97     -11.944 -36.451 -30.843  0.00  0.00           C
ATOM   1287  O   GLU X  97     -11.773 -37.227 -31.798  0.00  0.00           O
ATOM   1288  N   CY3 X  98     -11.013 -35.957 -30.028  0.00  0.00           N
ATOM   1289  HN  CY3 X  98     -11.299 -35.350 -29.273  0.00  0.00           H
ATOM   1290  CA  CY3 X  98      -9.609 -36.330 -30.101  0.00  0.00           C
ATOM   1291  HA  CY3 X  98      -9.238 -36.560 -31.100  0.00  0.00           H
ATOM   1292  CB  CY3 X  98      -8.811 -35.088 -29.591  0.00  0.00           C
ATOM   1293  HB3 CY3 X  98      -7.753 -35.316 -29.463  0.00  0.00           H
ATOM   1294  HB2 CY3 X  98      -9.272 -34.848 -28.633  0.00  0.00           H
ATOM   1295  SG  CY3 X  98      -8.932 -33.689 -30.794  0.00  0.00           S
ATOM   1296  C   CY3 X  98      -9.253 -37.543 -29.257  0.00  0.00           C
ATOM   1297  O   CY3 X  98      -8.905 -38.585 -29.802  0.00  0.00           O
ATOM   1298  N   VAL X  99      -9.444 -37.412 -27.895  0.00  0.00           N
ATOM   1299  H   VAL X  99      -9.784 -36.516 -27.576  0.00  0.00           H
ATOM   1300  CA  VAL X  99      -8.697 -38.218 -26.848  0.00  0.00           C
ATOM   1301  HA  VAL X  99      -7.625 -38.215 -27.047  0.00  0.00           H
ATOM   1302  CB  VAL X  99      -8.902 -37.560 -25.479  0.00  0.00           C
ATOM   1303  HB  VAL X  99      -9.955 -37.306 -25.352  0.00  0.00           H
ATOM   1304  CG1 VAL X  99      -8.420 -38.410 -24.267  0.00  0.00           C
ATOM   1305 HG11 VAL X  99      -7.352 -38.590 -24.390  0.00  0.00           H
ATOM   1306 HG12 VAL X  99      -8.503 -37.887 -23.315  0.00  0.00           H
ATOM   1307 HG13 VAL X  99      -9.004 -39.331 -24.272  0.00  0.00           H
ATOM   1308  CG2 VAL X  99      -8.043 -36.279 -25.448  0.00  0.00           C
ATOM   1309 HG21 VAL X  99      -6.966 -36.439 -25.385  0.00  0.00           H
ATOM   1310 HG22 VAL X  99      -8.197 -35.775 -26.403  0.00  0.00           H
ATOM   1311 HG23 VAL X  99      -8.310 -35.690 -24.571  0.00  0.00           H
ATOM   1312  C   VAL X  99      -8.994 -39.713 -26.850  0.00  0.00           C
ATOM   1313  O   VAL X  99      -8.041 -40.489 -27.040  0.00  0.00           O
ATOM   1314  N   ASP X 100     -10.259 -40.118 -26.759  0.00  0.00           N
ATOM   1315  H   ASP X 100     -10.995 -39.436 -26.644  0.00  0.00           H
ATOM   1316  CA  ASP X 100     -10.793 -41.504 -27.088  0.00  0.00           C
ATOM   1317  HA  ASP X 100     -10.330 -42.124 -26.320  0.00  0.00           H
ATOM   1318  CB  ASP X 100     -12.291 -41.541 -27.070  0.00  0.00           C
ATOM   1319  HB2 ASP X 100     -12.634 -40.602 -27.505  0.00  0.00           H
ATOM   1320  HB3 ASP X 100     -12.691 -42.363 -27.664  0.00  0.00           H
ATOM   1321  CG  ASP X 100     -12.938 -41.698 -25.695  0.00  0.00           C
ATOM   1322  OD1 ASP X 100     -14.181 -41.802 -25.604  0.00  0.00           O
ATOM   1323  OD2 ASP X 100     -12.284 -41.857 -24.652  0.00  0.00           O
ATOM   1324  C   ASP X 100     -10.216 -42.106 -28.448  0.00  0.00           C
ATOM   1325  O   ASP X 100      -9.912 -43.314 -28.503  0.00  0.00           O
ATOM   1326  N   LEU X 101     -10.105 -41.257 -29.443  0.00  0.00           N
ATOM   1327  H   LEU X 101     -10.221 -40.273 -29.248  0.00  0.00           H
ATOM   1328  CA  LEU X 101      -9.654 -41.709 -30.757  0.00  0.00           C
ATOM   1329  HA  LEU X 101     -10.095 -42.688 -30.941  0.00  0.00           H
ATOM   1330  CB  LEU X 101     -10.225 -40.687 -31.843  0.00  0.00           C
ATOM   1331  HB2 LEU X 101      -9.905 -39.661 -31.659  0.00  0.00           H
ATOM   1332  HB3 LEU X 101      -9.788 -41.001 -32.791  0.00  0.00           H
ATOM   1333  CG  LEU X 101     -11.752 -40.634 -32.062  0.00  0.00           C
ATOM   1334  HG  LEU X 101     -11.940 -39.777 -32.709  0.00  0.00           H
ATOM   1335  CD1 LEU X 101     -12.343 -41.764 -32.865  0.00  0.00           C
ATOM   1336 HD11 LEU X 101     -13.358 -41.468 -33.131  0.00  0.00           H
ATOM   1337 HD12 LEU X 101     -11.698 -42.029 -33.703  0.00  0.00           H
ATOM   1338 HD13 LEU X 101     -12.234 -42.619 -32.198  0.00  0.00           H
ATOM   1339  CD2 LEU X 101     -12.601 -40.434 -30.739  0.00  0.00           C
ATOM   1340 HD21 LEU X 101     -12.784 -41.361 -30.196  0.00  0.00           H
ATOM   1341 HD22 LEU X 101     -12.304 -39.594 -30.111  0.00  0.00           H
ATOM   1342 HD23 LEU X 101     -13.604 -40.186 -31.085  0.00  0.00           H
ATOM   1343  C   LEU X 101      -8.131 -41.808 -30.890  0.00  0.00           C
ATOM   1344  O   LEU X 101      -7.670 -42.382 -31.917  0.00  0.00           O
ATOM   1345  N   LEU X 102      -7.376 -41.144 -29.990  0.00  0.00           N
ATOM   1346  H   LEU X 102      -7.899 -40.590 -29.327  0.00  0.00           H
ATOM   1347  CA  LEU X 102      -5.920 -40.932 -30.320  0.00  0.00           C
ATOM   1348  HA  LEU X 102      -5.687 -41.563 -31.177  0.00  0.00           H
ATOM   1349  CB  LEU X 102      -5.821 -39.384 -30.712  0.00  0.00           C
ATOM   1350  HB2 LEU X 102      -6.230 -38.718 -29.952  0.00  0.00           H
ATOM   1351  HB3 LEU X 102      -4.787 -39.041 -30.683  0.00  0.00           H
ATOM   1352  CG  LEU X 102      -6.232 -39.068 -32.127  0.00  0.00           C
ATOM   1353  HG  LEU X 102      -7.292 -39.294 -32.239  0.00  0.00           H
ATOM   1354  CD1 LEU X 102      -6.124 -37.578 -32.345  0.00  0.00           C
ATOM   1355 HD11 LEU X 102      -6.834 -37.043 -31.715  0.00  0.00           H
ATOM   1356 HD12 LEU X 102      -5.127 -37.264 -32.036  0.00  0.00           H
ATOM   1357 HD13 LEU X 102      -6.218 -37.349 -33.407  0.00  0.00           H
ATOM   1358  CD2 LEU X 102      -5.314 -39.700 -33.202  0.00  0.00           C
ATOM   1359 HD21 LEU X 102      -4.356 -39.181 -33.216  0.00  0.00           H
ATOM   1360 HD22 LEU X 102      -5.048 -40.753 -33.117  0.00  0.00           H
ATOM   1361 HD23 LEU X 102      -5.815 -39.577 -34.163  0.00  0.00           H
ATOM   1362  C   LEU X 102      -4.983 -41.179 -29.182  0.00  0.00           C
ATOM   1363  O   LEU X 102      -3.839 -41.472 -29.360  0.00  0.00           O
ATOM   1364  N   VAL X 103      -5.550 -41.201 -27.998  0.00  0.00           N
ATOM   1365  H   VAL X 103      -6.530 -40.963 -27.958  0.00  0.00           H
ATOM   1366  CA  VAL X 103      -4.927 -41.753 -26.763  0.00  0.00           C
ATOM   1367  HA  VAL X 103      -3.842 -41.838 -26.819  0.00  0.00           H
ATOM   1368  CB  VAL X 103      -5.089 -40.796 -25.592  0.00  0.00           C
ATOM   1369  HB  VAL X 103      -6.113 -40.883 -25.230  0.00  0.00           H
ATOM   1370  CG1 VAL X 103      -4.295 -41.182 -24.266  0.00  0.00           C
ATOM   1371 HG11 VAL X 103      -4.593 -42.203 -24.026  0.00  0.00           H
ATOM   1372 HG12 VAL X 103      -3.270 -41.277 -24.623  0.00  0.00           H
ATOM   1373 HG13 VAL X 103      -4.490 -40.426 -23.505  0.00  0.00           H
ATOM   1374  CG2 VAL X 103      -4.765 -39.283 -25.983  0.00  0.00           C
ATOM   1375 HG21 VAL X 103      -4.650 -38.621 -25.125  0.00  0.00           H
ATOM   1376 HG22 VAL X 103      -3.793 -39.263 -26.476  0.00  0.00           H
ATOM   1377 HG23 VAL X 103      -5.473 -38.851 -26.690  0.00  0.00           H
ATOM   1378  C   VAL X 103      -5.433 -43.176 -26.495  0.00  0.00           C
ATOM   1379  O   VAL X 103      -4.567 -44.057 -26.358  0.00  0.00           O
ATOM   1380  N   GLY X 104      -6.777 -43.422 -26.648  0.00  0.00           N
ATOM   1381  H   GLY X 104      -7.387 -42.623 -26.740  0.00  0.00           H
ATOM   1382  CA  GLY X 104      -7.365 -44.784 -26.652  0.00  0.00           C
ATOM   1383  HA2 GLY X 104      -7.345 -45.106 -27.693  0.00  0.00           H
ATOM   1384  HA3 GLY X 104      -6.730 -45.476 -26.099  0.00  0.00           H
ATOM   1385  C   GLY X 104      -8.751 -44.808 -26.046  0.00  0.00           C
ATOM   1386  O   GLY X 104      -9.039 -43.975 -25.211  0.00  0.00           O
ATOM   1387  N   PRO X 105      -9.630 -45.781 -26.450  0.00  0.00           N
ATOM   1388  CD  PRO X 105      -9.365 -47.001 -27.190  0.00  0.00           C
ATOM   1389  HD2 PRO X 105      -8.557 -47.578 -26.741  0.00  0.00           H
ATOM   1390  HD3 PRO X 105      -9.196 -46.834 -28.254  0.00  0.00           H
ATOM   1391  CG  PRO X 105     -10.665 -47.804 -27.061  0.00  0.00           C
ATOM   1392  HG2 PRO X 105     -10.400 -48.569 -26.332  0.00  0.00           H
ATOM   1393  HG3 PRO X 105     -11.032 -48.225 -27.997  0.00  0.00           H
ATOM   1394  CB  PRO X 105     -11.743 -46.906 -26.556  0.00  0.00           C
ATOM   1395  HB2 PRO X 105     -12.591 -47.260 -25.969  0.00  0.00           H
ATOM   1396  HB3 PRO X 105     -12.145 -46.565 -27.509  0.00  0.00           H
ATOM   1397  CA  PRO X 105     -11.009 -45.727 -26.010  0.00  0.00           C
ATOM   1398  HA  PRO X 105     -11.448 -44.788 -26.344  0.00  0.00           H
ATOM   1399  C   PRO X 105     -11.090 -45.773 -24.464  0.00  0.00           C
ATOM   1400  O   PRO X 105     -10.499 -46.656 -23.889  0.00  0.00           O
ATOM   1401  N   GLY X 106     -11.837 -44.879 -23.774  0.00  0.00           N
ATOM   1402  H   GLY X 106     -12.126 -44.085 -24.328  0.00  0.00           H
ATOM   1403  CA  GLY X 106     -11.849 -44.798 -22.342  0.00  0.00           C
ATOM   1404  HA2 GLY X 106     -12.842 -44.418 -22.100  0.00  0.00           H
ATOM   1405  HA3 GLY X 106     -11.633 -45.800 -21.973  0.00  0.00           H
ATOM   1406  C   GLY X 106     -10.888 -43.757 -21.639  0.00  0.00           C
ATOM   1407  O   GLY X 106     -11.048 -43.574 -20.450  0.00  0.00           O
ATOM   1408  N   ALA X 107     -10.026 -43.129 -22.472  0.00  0.00           N
ATOM   1409  H   ALA X 107      -9.910 -43.457 -23.421  0.00  0.00           H
ATOM   1410  CA  ALA X 107      -8.935 -42.244 -21.897  0.00  0.00           C
ATOM   1411  HA  ALA X 107      -8.329 -42.852 -21.225  0.00  0.00           H
ATOM   1412  CB  ALA X 107      -8.031 -41.867 -23.050  0.00  0.00           C
ATOM   1413  HB1 ALA X 107      -8.508 -41.592 -23.991  0.00  0.00           H
ATOM   1414  HB2 ALA X 107      -7.435 -40.989 -22.800  0.00  0.00           H
ATOM   1415  HB3 ALA X 107      -7.357 -42.702 -23.241  0.00  0.00           H
ATOM   1416  C   ALA X 107      -9.487 -41.018 -21.135  0.00  0.00           C
ATOM   1417  O   ALA X 107      -8.943 -40.804 -20.098  0.00  0.00           O
ATOM   1418  N   ALA X 108     -10.606 -40.374 -21.553  0.00  0.00           N
ATOM   1419  H   ALA X 108     -11.050 -40.892 -22.298  0.00  0.00           H
ATOM   1420  CA  ALA X 108     -11.204 -39.195 -20.952  0.00  0.00           C
ATOM   1421  HA  ALA X 108     -10.418 -38.516 -20.620  0.00  0.00           H
ATOM   1422  CB  ALA X 108     -11.946 -38.546 -22.061  0.00  0.00           C
ATOM   1423  HB1 ALA X 108     -12.412 -37.657 -21.635  0.00  0.00           H
ATOM   1424  HB2 ALA X 108     -11.335 -38.249 -22.914  0.00  0.00           H
ATOM   1425  HB3 ALA X 108     -12.780 -39.184 -22.351  0.00  0.00           H
ATOM   1426  C   ALA X 108     -12.065 -39.566 -19.697  0.00  0.00           C
ATOM   1427  O   ALA X 108     -11.877 -39.075 -18.553  0.00  0.00           O
ATOM   1428  N   GLN X 109     -12.858 -40.597 -19.755  0.00  0.00           N
ATOM   1429  H   GLN X 109     -12.947 -41.106 -20.622  0.00  0.00           H
ATOM   1430  CA  GLN X 109     -13.546 -41.130 -18.518  0.00  0.00           C
ATOM   1431  HA  GLN X 109     -14.072 -40.304 -18.040  0.00  0.00           H
ATOM   1432  CB  GLN X 109     -14.690 -42.083 -18.942  0.00  0.00           C
ATOM   1433  HB2 GLN X 109     -15.451 -41.701 -19.622  0.00  0.00           H
ATOM   1434  HB3 GLN X 109     -14.269 -42.965 -19.427  0.00  0.00           H
ATOM   1435  CG  GLN X 109     -15.558 -42.675 -17.744  0.00  0.00           C
ATOM   1436  HG2 GLN X 109     -14.868 -42.779 -16.907  0.00  0.00           H
ATOM   1437  HG3 GLN X 109     -16.314 -41.936 -17.480  0.00  0.00           H
ATOM   1438  CD  GLN X 109     -16.161 -44.037 -18.040  0.00  0.00           C
ATOM   1439  OE1 GLN X 109     -17.198 -44.421 -17.559  0.00  0.00           O
ATOM   1440  NE2 GLN X 109     -15.402 -44.993 -18.514  0.00  0.00           N
ATOM   1441 HE21 GLN X 109     -15.861 -45.891 -18.548  0.00  0.00           H
ATOM   1442 HE22 GLN X 109     -14.420 -44.806 -18.662  0.00  0.00           H
ATOM   1443  C   GLN X 109     -12.568 -41.700 -17.456  0.00  0.00           C
ATOM   1444  O   GLN X 109     -12.833 -41.607 -16.279  0.00  0.00           O
ATOM   1445  N   ALA X 110     -11.388 -42.224 -17.768  0.00  0.00           N
ATOM   1446  H   ALA X 110     -11.232 -42.489 -18.730  0.00  0.00           H
ATOM   1447  CA  ALA X 110     -10.296 -42.570 -16.939  0.00  0.00           C
ATOM   1448  HA  ALA X 110     -10.666 -43.292 -16.211  0.00  0.00           H
ATOM   1449  CB  ALA X 110      -9.295 -43.352 -17.772  0.00  0.00           C
ATOM   1450  HB1 ALA X 110      -8.342 -43.335 -17.244  0.00  0.00           H
ATOM   1451  HB2 ALA X 110      -9.664 -44.353 -17.997  0.00  0.00           H
ATOM   1452  HB3 ALA X 110      -9.193 -42.890 -18.754  0.00  0.00           H
ATOM   1453  C   ALA X 110      -9.687 -41.254 -16.274  0.00  0.00           C
ATOM   1454  O   ALA X 110      -9.744 -41.116 -15.044  0.00  0.00           O
ATOM   1455  N   ALA X 111      -9.175 -40.314 -17.095  0.00  0.00           N
ATOM   1456  H   ALA X 111      -8.987 -40.551 -18.059  0.00  0.00           H
ATOM   1457  CA  ALA X 111      -8.579 -39.092 -16.697  0.00  0.00           C
ATOM   1458  HA  ALA X 111      -7.644 -39.198 -16.148  0.00  0.00           H
ATOM   1459  CB  ALA X 111      -8.167 -38.298 -17.907  0.00  0.00           C
ATOM   1460  HB1 ALA X 111      -7.387 -38.851 -18.430  0.00  0.00           H
ATOM   1461  HB2 ALA X 111      -9.042 -38.168 -18.543  0.00  0.00           H
ATOM   1462  HB3 ALA X 111      -7.703 -37.362 -17.594  0.00  0.00           H
ATOM   1463  C   ALA X 111      -9.542 -38.308 -15.791  0.00  0.00           C
ATOM   1464  O   ALA X 111      -9.037 -37.646 -14.891  0.00  0.00           O
ATOM   1465  N   ILE X 112     -10.852 -38.394 -15.942  0.00  0.00           N
ATOM   1466  H   ILE X 112     -11.233 -38.803 -16.783  0.00  0.00           H
ATOM   1467  CA  ILE X 112     -11.877 -37.699 -15.048  0.00  0.00           C
ATOM   1468  HA  ILE X 112     -11.514 -36.672 -15.015  0.00  0.00           H
ATOM   1469  CB  ILE X 112     -13.328 -37.763 -15.603  0.00  0.00           C
ATOM   1470  HB  ILE X 112     -13.508 -38.743 -16.043  0.00  0.00           H
ATOM   1471  CG2 ILE X 112     -14.501 -37.475 -14.602  0.00  0.00           C
ATOM   1472 HG21 ILE X 112     -14.259 -36.514 -14.147  0.00  0.00           H
ATOM   1473 HG22 ILE X 112     -15.385 -37.409 -15.236  0.00  0.00           H
ATOM   1474 HG23 ILE X 112     -14.532 -38.288 -13.877  0.00  0.00           H
ATOM   1475  CG1 ILE X 112     -13.563 -36.691 -16.724  0.00  0.00           C
ATOM   1476 HG12 ILE X 112     -13.809 -35.749 -16.234  0.00  0.00           H
ATOM   1477 HG13 ILE X 112     -12.585 -36.552 -17.185  0.00  0.00           H
ATOM   1478  CD1 ILE X 112     -14.594 -37.110 -17.839  0.00  0.00           C
ATOM   1479 HD11 ILE X 112     -14.367 -37.959 -18.484  0.00  0.00           H
ATOM   1480 HD12 ILE X 112     -15.536 -37.203 -17.299  0.00  0.00           H
ATOM   1481 HD13 ILE X 112     -14.767 -36.249 -18.485  0.00  0.00           H
ATOM   1482  C   ILE X 112     -11.897 -38.161 -13.551  0.00  0.00           C
ATOM   1483  O   ILE X 112     -12.129 -37.460 -12.540  0.00  0.00           O
ATOM   1484  N   LYS X 113     -11.728 -39.466 -13.476  0.00  0.00           N
ATOM   1485  H   LYS X 113     -11.604 -39.934 -14.363  0.00  0.00           H
ATOM   1486  CA  LYS X 113     -11.697 -40.275 -12.224  0.00  0.00           C
ATOM   1487  HA  LYS X 113     -12.334 -39.746 -11.515  0.00  0.00           H
ATOM   1488  CB  LYS X 113     -12.323 -41.631 -12.557  0.00  0.00           C
ATOM   1489  HB2 LYS X 113     -11.961 -42.072 -13.486  0.00  0.00           H
ATOM   1490  HB3 LYS X 113     -12.169 -42.326 -11.731  0.00  0.00           H
ATOM   1491  CG  LYS X 113     -13.939 -41.366 -12.606  0.00  0.00           C
ATOM   1492  HG2 LYS X 113     -14.205 -41.036 -11.602  0.00  0.00           H
ATOM   1493  HG3 LYS X 113     -14.126 -40.589 -13.347  0.00  0.00           H
ATOM   1494  CD  LYS X 113     -14.652 -42.718 -12.899  0.00  0.00           C
ATOM   1495  HD2 LYS X 113     -14.821 -43.211 -11.941  0.00  0.00           H
ATOM   1496  HD3 LYS X 113     -15.633 -42.475 -13.307  0.00  0.00           H
ATOM   1497  CE  LYS X 113     -14.152 -43.783 -13.898  0.00  0.00           C
ATOM   1498  HE2 LYS X 113     -14.183 -43.405 -14.920  0.00  0.00           H
ATOM   1499  HE3 LYS X 113     -13.102 -43.812 -13.606  0.00  0.00           H
ATOM   1500  NZ  LYS X 113     -14.687 -45.117 -13.714  0.00  0.00           N
ATOM   1501  HZ1 LYS X 113     -14.507 -45.500 -12.797  0.00  0.00           H
ATOM   1502  HZ2 LYS X 113     -15.688 -45.105 -13.852  0.00  0.00           H
ATOM   1503  HZ3 LYS X 113     -14.234 -45.800 -14.305  0.00  0.00           H
ATOM   1504  C   LYS X 113     -10.379 -40.423 -11.444  0.00  0.00           C
ATOM   1505  O   LYS X 113     -10.409 -40.812 -10.302  0.00  0.00           O
ATOM   1506  N   GLU X 114      -9.308 -39.943 -12.072  0.00  0.00           N
ATOM   1507  H   GLU X 114      -9.443 -39.435 -12.935  0.00  0.00           H
ATOM   1508  CA  GLU X 114      -7.912 -39.774 -11.448  0.00  0.00           C
ATOM   1509  HA  GLU X 114      -7.696 -40.676 -10.876  0.00  0.00           H
ATOM   1510  CB  GLU X 114      -6.874 -39.650 -12.558  0.00  0.00           C
ATOM   1511  HB2 GLU X 114      -7.137 -38.931 -13.334  0.00  0.00           H
ATOM   1512  HB3 GLU X 114      -5.950 -39.333 -12.073  0.00  0.00           H
ATOM   1513  CG  GLU X 114      -6.684 -40.991 -13.377  0.00  0.00           C
ATOM   1514  HG2 GLU X 114      -7.673 -41.359 -13.650  0.00  0.00           H
ATOM   1515  HG3 GLU X 114      -6.231 -40.803 -14.351  0.00  0.00           H
ATOM   1516  CD  GLU X 114      -5.908 -42.078 -12.616  0.00  0.00           C
ATOM   1517  OE1 GLU X 114      -5.104 -42.790 -13.205  0.00  0.00           O
ATOM   1518  OE2 GLU X 114      -5.957 -42.170 -11.399  0.00  0.00           O
ATOM   1519  C   GLU X 114      -7.864 -38.600 -10.458  0.00  0.00           C
ATOM   1520  O   GLU X 114      -8.415 -37.547 -10.760  0.00  0.00           O
ATOM   1521  N   ASP X 115      -7.231 -38.805  -9.293  0.00  0.00           N
ATOM   1522  H   ASP X 115      -6.602 -39.589  -9.190  0.00  0.00           H
ATOM   1523  CA  ASP X 115      -7.110 -37.697  -8.308  0.00  0.00           C
ATOM   1524  HA  ASP X 115      -7.761 -36.912  -8.693  0.00  0.00           H
ATOM   1525  CB  ASP X 115      -7.716 -38.194  -7.029  0.00  0.00           C
ATOM   1526  HB2 ASP X 115      -8.693 -38.592  -7.303  0.00  0.00           H
ATOM   1527  HB3 ASP X 115      -7.204 -39.085  -6.665  0.00  0.00           H
ATOM   1528  CG  ASP X 115      -7.816 -37.200  -5.872  0.00  0.00           C
ATOM   1529  OD1 ASP X 115      -7.789 -37.627  -4.726  0.00  0.00           O
ATOM   1530  OD2 ASP X 115      -8.063 -36.003  -6.063  0.00  0.00           O
ATOM   1531  C   ASP X 115      -5.683 -37.096  -8.206  0.00  0.00           C
ATOM   1532  O   ASP X 115      -5.022 -37.350  -7.231  0.00  0.00           O
ATOM   1533  N   PRO X 116      -5.224 -36.206  -9.051  0.00  0.00           N
ATOM   1534  CD  PRO X 116      -4.090 -35.282  -8.713  0.00  0.00           C
ATOM   1535  HD2 PRO X 116      -3.100 -35.727  -8.808  0.00  0.00           H
ATOM   1536  HD3 PRO X 116      -4.190 -35.022  -7.659  0.00  0.00           H
ATOM   1537  CG  PRO X 116      -4.249 -34.124  -9.624  0.00  0.00           C
ATOM   1538  HG2 PRO X 116      -3.546 -34.244 -10.448  0.00  0.00           H
ATOM   1539  HG3 PRO X 116      -4.096 -33.162  -9.135  0.00  0.00           H
ATOM   1540  CB  PRO X 116      -5.558 -34.204 -10.323  0.00  0.00           C
ATOM   1541  HB2 PRO X 116      -5.409 -33.840 -11.339  0.00  0.00           H
ATOM   1542  HB3 PRO X 116      -6.244 -33.544  -9.792  0.00  0.00           H
ATOM   1543  CA  PRO X 116      -5.813 -35.713 -10.289  0.00  0.00           C
ATOM   1544  HA  PRO X 116      -6.895 -35.844 -10.316  0.00  0.00           H
ATOM   1545  C   PRO X 116      -5.100 -36.314 -11.479  0.00  0.00           C
ATOM   1546  O   PRO X 116      -4.027 -36.826 -11.370  0.00  0.00           O
ATOM   1547  N   TRP X 117      -5.661 -36.224 -12.691  0.00  0.00           N
ATOM   1548  H   TRP X 117      -6.586 -35.874 -12.897  0.00  0.00           H
ATOM   1549  CA  TRP X 117      -4.839 -36.488 -13.930  0.00  0.00           C
ATOM   1550  HA  TRP X 117      -4.211 -37.370 -13.805  0.00  0.00           H
ATOM   1551  CB  TRP X 117      -5.772 -36.717 -15.110  0.00  0.00           C
ATOM   1552  HB2 TRP X 117      -5.376 -37.455 -15.808  0.00  0.00           H
ATOM   1553  HB3 TRP X 117      -6.747 -37.144 -14.877  0.00  0.00           H
ATOM   1554  CG  TRP X 117      -6.248 -35.485 -15.893  0.00  0.00           C
ATOM   1555  CD1 TRP X 117      -7.080 -34.605 -15.356  0.00  0.00           C
ATOM   1556  HD1 TRP X 117      -7.303 -34.561 -14.301  0.00  0.00           H
ATOM   1557  NE1 TRP X 117      -7.463 -33.654 -16.331  0.00  0.00           N
ATOM   1558  HE1 TRP X 117      -8.042 -32.846 -16.152  0.00  0.00           H
ATOM   1559  CE2 TRP X 117      -6.977 -34.101 -17.553  0.00  0.00           C
ATOM   1560  CZ2 TRP X 117      -7.049 -33.490 -18.836  0.00  0.00           C
ATOM   1561  HZ2 TRP X 117      -7.589 -32.561 -18.943  0.00  0.00           H
ATOM   1562  CH2 TRP X 117      -6.259 -33.979 -19.890  0.00  0.00           C
ATOM   1563  HH2 TRP X 117      -6.083 -33.388 -20.777  0.00  0.00           H
ATOM   1564  CZ3 TRP X 117      -5.605 -35.170 -19.676  0.00  0.00           C
ATOM   1565  HZ3 TRP X 117      -5.007 -35.520 -20.504  0.00  0.00           H
ATOM   1566  CE3 TRP X 117      -5.537 -35.822 -18.417  0.00  0.00           C
ATOM   1567  HE3 TRP X 117      -4.926 -36.710 -18.334  0.00  0.00           H
ATOM   1568  CD2 TRP X 117      -6.165 -35.220 -17.321  0.00  0.00           C
ATOM   1569  C   TRP X 117      -3.879 -35.329 -14.305  0.00  0.00           C
ATOM   1570  O   TRP X 117      -4.174 -34.166 -13.995  0.00  0.00           O
ATOM   1571  N   ASN X 118      -2.790 -35.580 -15.002  0.00  0.00           N
ATOM   1572  H   ASN X 118      -2.574 -36.556 -15.145  0.00  0.00           H
ATOM   1573  CA  ASN X 118      -2.010 -34.569 -15.758  0.00  0.00           C
ATOM   1574  HA  ASN X 118      -2.391 -33.558 -15.615  0.00  0.00           H
ATOM   1575  CB  ASN X 118      -0.614 -34.560 -15.074  0.00  0.00           C
ATOM   1576  HB2 ASN X 118      -0.195 -35.557 -14.935  0.00  0.00           H
ATOM   1577  HB3 ASN X 118       0.165 -34.080 -15.667  0.00  0.00           H
ATOM   1578  CG  ASN X 118      -0.494 -33.910 -13.684  0.00  0.00           C
ATOM   1579  OD1 ASN X 118       0.652 -33.609 -13.257  0.00  0.00           O
ATOM   1580  ND2 ASN X 118      -1.576 -33.614 -13.005  0.00  0.00           N
ATOM   1581 HD21 ASN X 118      -1.571 -33.092 -12.140  0.00  0.00           H
ATOM   1582 HD22 ASN X 118      -2.500 -33.794 -13.371  0.00  0.00           H
ATOM   1583  C   ASN X 118      -2.081 -34.742 -17.280  0.00  0.00           C
ATOM   1584  O   ASN X 118      -2.045 -35.852 -17.810  0.00  0.00           O
ATOM   1585  N   CY3 X 119      -2.156 -33.651 -18.048  0.00  0.00           N
ATOM   1586  HN  CY3 X 119      -2.217 -32.761 -17.574  0.00  0.00           H
ATOM   1587  CA  CY3 X 119      -2.544 -33.654 -19.442  0.00  0.00           C
ATOM   1588  HA  CY3 X 119      -3.282 -34.455 -19.484  0.00  0.00           H
ATOM   1589  CB  CY3 X 119      -3.105 -32.305 -19.826  0.00  0.00           C
ATOM   1590  HB3 CY3 X 119      -3.780 -31.973 -19.037  0.00  0.00           H
ATOM   1591  HB2 CY3 X 119      -3.785 -32.397 -20.672  0.00  0.00           H
ATOM   1592  SG  CY3 X 119      -1.784 -31.100 -20.188  0.00  0.00           S
ATOM   1593  C   CY3 X 119      -1.427 -34.119 -20.380  0.00  0.00           C
ATOM   1594  O   CY3 X 119      -0.347 -34.412 -19.889  0.00  0.00           O
ATOM   1595  N   TYR X 120      -1.698 -34.156 -21.646  0.00  0.00           N
ATOM   1596  H   TYR X 120      -2.651 -34.035 -21.957  0.00  0.00           H
ATOM   1597  CA  TYR X 120      -0.632 -34.456 -22.590  0.00  0.00           C
ATOM   1598  HA  TYR X 120      -0.081 -35.345 -22.284  0.00  0.00           H
ATOM   1599  CB  TYR X 120      -1.378 -34.933 -23.841  0.00  0.00           C
ATOM   1600  HB2 TYR X 120      -1.571 -34.118 -24.539  0.00  0.00           H
ATOM   1601  HB3 TYR X 120      -0.643 -35.538 -24.372  0.00  0.00           H
ATOM   1602  CG  TYR X 120      -2.567 -35.861 -23.514  0.00  0.00           C
ATOM   1603  CD1 TYR X 120      -2.446 -36.983 -22.747  0.00  0.00           C
ATOM   1604  HD1 TYR X 120      -1.497 -37.229 -22.294  0.00  0.00           H
ATOM   1605  CE1 TYR X 120      -3.630 -37.598 -22.322  0.00  0.00           C
ATOM   1606  HE1 TYR X 120      -3.633 -38.462 -21.674  0.00  0.00           H
ATOM   1607  CZ  TYR X 120      -4.912 -37.012 -22.611  0.00  0.00           C
ATOM   1608  OH  TYR X 120      -6.095 -37.393 -22.112  0.00  0.00           O
ATOM   1609  HH  TYR X 120      -6.770 -36.721 -22.229  0.00  0.00           H
ATOM   1610  CE2 TYR X 120      -4.983 -35.983 -23.536  0.00  0.00           C
ATOM   1611  HE2 TYR X 120      -5.888 -35.502 -23.876  0.00  0.00           H
ATOM   1612  CD2 TYR X 120      -3.757 -35.428 -24.019  0.00  0.00           C
ATOM   1613  HD2 TYR X 120      -3.795 -34.556 -24.654  0.00  0.00           H
ATOM   1614  C   TYR X 120       0.484 -33.396 -22.932  0.00  0.00           C
ATOM   1615  O   TYR X 120       1.475 -33.719 -23.595  0.00  0.00           O
ATOM   1616  N   MET X 121       0.254 -32.178 -22.456  0.00  0.00           N
ATOM   1617  H   MET X 121      -0.540 -31.896 -21.899  0.00  0.00           H
ATOM   1618  CA  MET X 121       1.348 -31.211 -22.401  0.00  0.00           C
ATOM   1619  HA  MET X 121       2.146 -31.461 -23.100  0.00  0.00           H
ATOM   1620  CB  MET X 121       0.871 -29.803 -22.778  0.00  0.00           C
ATOM   1621  HB2 MET X 121       0.266 -29.383 -21.975  0.00  0.00           H
ATOM   1622  HB3 MET X 121       1.726 -29.142 -22.921  0.00  0.00           H
ATOM   1623  CG  MET X 121       0.205 -29.687 -24.177  0.00  0.00           C
ATOM   1624  HG2 MET X 121      -0.842 -29.986 -24.118  0.00  0.00           H
ATOM   1625  HG3 MET X 121       0.380 -28.662 -24.503  0.00  0.00           H
ATOM   1626  SD  MET X 121       1.099 -30.731 -25.456  0.00  0.00           S
ATOM   1627  CE  MET X 121       2.661 -29.718 -25.506  0.00  0.00           C
ATOM   1628  HE1 MET X 121       2.412 -28.691 -25.777  0.00  0.00           H
ATOM   1629  HE2 MET X 121       3.025 -29.755 -24.480  0.00  0.00           H
ATOM   1630  HE3 MET X 121       3.324 -30.043 -26.308  0.00  0.00           H
ATOM   1631  C   MET X 121       2.035 -31.274 -21.075  0.00  0.00           C
ATOM   1632  O   MET X 121       3.143 -30.722 -20.968  0.00  0.00           O
ATOM   1633  N   CY3 X 122       1.634 -32.046 -20.071  0.00  0.00           N
ATOM   1634  HN  CY3 X 122       0.698 -32.426 -20.082  0.00  0.00           H
ATOM   1635  CA  CY3 X 122       2.309 -32.231 -18.770  0.00  0.00           C
ATOM   1636  HA  CY3 X 122       2.978 -31.378 -18.652  0.00  0.00           H
ATOM   1637  CB  CY3 X 122       1.240 -32.132 -17.684  0.00  0.00           C
ATOM   1638  HB3 CY3 X 122       1.646 -32.603 -16.790  0.00  0.00           H
ATOM   1639  HB2 CY3 X 122       0.347 -32.631 -18.061  0.00  0.00           H
ATOM   1640  SG  CY3 X 122       0.728 -30.411 -17.325  0.00  0.00           S
ATOM   1641  C   CY3 X 122       3.023 -33.616 -18.660  0.00  0.00           C
ATOM   1642  O   CY3 X 122       3.145 -34.402 -19.632  0.00  0.00           O
ATOM   1643  N   GLY X 123       3.527 -33.970 -17.468  0.00  0.00           N
ATOM   1644  H   GLY X 123       3.470 -33.278 -16.735  0.00  0.00           H
ATOM   1645  CA  GLY X 123       4.432 -35.155 -17.261  0.00  0.00           C
ATOM   1646  HA2 GLY X 123       4.738 -35.198 -16.216  0.00  0.00           H
ATOM   1647  HA3 GLY X 123       3.961 -36.110 -17.497  0.00  0.00           H
ATOM   1648  C   GLY X 123       5.777 -35.077 -18.079  0.00  0.00           C
ATOM   1649  O   GLY X 123       5.927 -34.287 -19.061  0.00  0.00           O
ATOM   1650  N   HIE X 124       6.793 -35.778 -17.675  0.00  0.00           N
ATOM   1651  H   HIE X 124       6.664 -36.343 -16.848  0.00  0.00           H
ATOM   1652  CA  HIE X 124       7.852 -36.085 -18.554  0.00  0.00           C
ATOM   1653  HA  HIE X 124       8.227 -35.175 -19.022  0.00  0.00           H
ATOM   1654  CB  HIE X 124       8.993 -36.663 -17.697  0.00  0.00           C
ATOM   1655  HB2 HIE X 124       9.833 -36.571 -18.387  0.00  0.00           H
ATOM   1656  HB3 HIE X 124       9.141 -36.037 -16.818  0.00  0.00           H
ATOM   1657  CG  HIE X 124       8.868 -38.030 -17.208  0.00  0.00           C
ATOM   1658  ND1 HIE X 124       9.100 -39.207 -17.856  0.00  0.00           N
ATOM   1659  CE1 HIE X 124       8.940 -40.190 -16.946  0.00  0.00           C
ATOM   1660  HE1 HIE X 124       9.132 -41.239 -17.113  0.00  0.00           H
ATOM   1661  NE2 HIE X 124       8.760 -39.662 -15.715  0.00  0.00           N
ATOM   1662  HE2 HIE X 124       8.453 -40.172 -14.900  0.00  0.00           H
ATOM   1663  CD2 HIE X 124       8.708 -38.316 -15.882  0.00  0.00           C
ATOM   1664  HD2 HIE X 124       8.520 -37.590 -15.105  0.00  0.00           H
ATOM   1665  C   HIE X 124       7.393 -37.000 -19.729  0.00  0.00           C
ATOM   1666  O   HIE X 124       7.995 -36.938 -20.836  0.00  0.00           O
ATOM   1667  N   LYS X 125       6.337 -37.754 -19.628  0.00  0.00           N
ATOM   1668  H   LYS X 125       6.099 -37.801 -18.648  0.00  0.00           H
ATOM   1669  CA  LYS X 125       5.829 -38.766 -20.575  0.00  0.00           C
ATOM   1670  HA  LYS X 125       6.608 -39.525 -20.644  0.00  0.00           H
ATOM   1671  CB  LYS X 125       4.625 -39.375 -19.921  0.00  0.00           C
ATOM   1672  HB2 LYS X 125       4.933 -39.979 -19.069  0.00  0.00           H
ATOM   1673  HB3 LYS X 125       3.891 -38.584 -19.765  0.00  0.00           H
ATOM   1674  CG  LYS X 125       3.933 -40.527 -20.780  0.00  0.00           C
ATOM   1675  HG2 LYS X 125       3.528 -40.064 -21.680  0.00  0.00           H
ATOM   1676  HG3 LYS X 125       4.586 -41.368 -21.017  0.00  0.00           H
ATOM   1677  CD  LYS X 125       2.831 -41.071 -19.903  0.00  0.00           C
ATOM   1678  HD2 LYS X 125       3.132 -41.755 -19.109  0.00  0.00           H
ATOM   1679  HD3 LYS X 125       2.245 -40.259 -19.471  0.00  0.00           H
ATOM   1680  CE  LYS X 125       2.022 -42.019 -20.696  0.00  0.00           C
ATOM   1681  HE2 LYS X 125       1.692 -41.451 -21.566  0.00  0.00           H
ATOM   1682  HE3 LYS X 125       2.647 -42.866 -20.981  0.00  0.00           H
ATOM   1683  NZ  LYS X 125       0.793 -42.340 -19.912  0.00  0.00           N
ATOM   1684  HZ1 LYS X 125       1.021 -43.027 -19.207  0.00  0.00           H
ATOM   1685  HZ2 LYS X 125       0.399 -41.496 -19.522  0.00  0.00           H
ATOM   1686  HZ3 LYS X 125       0.071 -42.749 -20.487  0.00  0.00           H
ATOM   1687  C   LYS X 125       5.589 -38.152 -21.998  0.00  0.00           C
ATOM   1688  O   LYS X 125       5.038 -37.060 -22.124  0.00  0.00           O
ATOM   1689  N   GLY X 126       6.155 -38.784 -23.027  0.00  0.00           N
ATOM   1690  H   GLY X 126       6.830 -39.484 -22.753  0.00  0.00           H
ATOM   1691  CA  GLY X 126       6.089 -38.422 -24.385  0.00  0.00           C
ATOM   1692  HA2 GLY X 126       5.687 -37.409 -24.403  0.00  0.00           H
ATOM   1693  HA3 GLY X 126       7.061 -38.517 -24.868  0.00  0.00           H
ATOM   1694  C   GLY X 126       5.153 -39.407 -25.237  0.00  0.00           C
ATOM   1695  O   GLY X 126       4.286 -38.880 -25.920  0.00  0.00           O
ATOM   1696  N   THR X 127       5.227 -40.774 -25.152  0.00  0.00           N
ATOM   1697  H   THR X 127       6.015 -41.233 -24.717  0.00  0.00           H
ATOM   1698  CA  THR X 127       4.255 -41.668 -25.848  0.00  0.00           C
ATOM   1699  HA  THR X 127       4.112 -41.309 -26.867  0.00  0.00           H
ATOM   1700  CB  THR X 127       4.833 -43.062 -25.764  0.00  0.00           C
ATOM   1701  HB  THR X 127       5.216 -43.287 -24.768  0.00  0.00           H
ATOM   1702  CG2 THR X 127       3.897 -44.116 -26.150  0.00  0.00           C
ATOM   1703 HG21 THR X 127       4.407 -45.078 -26.183  0.00  0.00           H
ATOM   1704 HG22 THR X 127       3.191 -44.199 -25.323  0.00  0.00           H
ATOM   1705 HG23 THR X 127       3.444 -43.785 -27.084  0.00  0.00           H
ATOM   1706  OG1 THR X 127       5.968 -43.243 -26.515  0.00  0.00           O
ATOM   1707  HG1 THR X 127       6.691 -43.148 -25.890  0.00  0.00           H
ATOM   1708  C   THR X 127       3.023 -41.629 -25.043  0.00  0.00           C
ATOM   1709  O   THR X 127       3.182 -41.969 -23.847  0.00  0.00           O
ATOM   1710  N   TYR X 128       1.845 -41.347 -25.596  0.00  0.00           N
ATOM   1711  H   TYR X 128       1.748 -41.099 -26.571  0.00  0.00           H
ATOM   1712  CA  TYR X 128       0.598 -41.580 -24.948  0.00  0.00           C
ATOM   1713  HA  TYR X 128       0.768 -41.904 -23.921  0.00  0.00           H
ATOM   1714  CB  TYR X 128      -0.257 -40.344 -24.759  0.00  0.00           C
ATOM   1715  HB2 TYR X 128      -0.363 -39.804 -25.700  0.00  0.00           H
ATOM   1716  HB3 TYR X 128      -1.163 -40.666 -24.246  0.00  0.00           H
ATOM   1717  CG  TYR X 128       0.387 -39.325 -23.807  0.00  0.00           C
ATOM   1718  CD1 TYR X 128       1.469 -38.453 -24.237  0.00  0.00           C
ATOM   1719  HD1 TYR X 128       1.921 -38.652 -25.198  0.00  0.00           H
ATOM   1720  CE1 TYR X 128       2.179 -37.655 -23.276  0.00  0.00           C
ATOM   1721  HE1 TYR X 128       2.966 -36.983 -23.585  0.00  0.00           H
ATOM   1722  CZ  TYR X 128       1.826 -37.718 -21.930  0.00  0.00           C
ATOM   1723  OH  TYR X 128       2.563 -37.021 -20.992  0.00  0.00           O
ATOM   1724  HH  TYR X 128       3.364 -36.660 -21.380  0.00  0.00           H
ATOM   1725  CE2 TYR X 128       0.769 -38.581 -21.459  0.00  0.00           C
ATOM   1726  HE2 TYR X 128       0.533 -38.638 -20.406  0.00  0.00           H
ATOM   1727  CD2 TYR X 128       0.082 -39.299 -22.448  0.00  0.00           C
ATOM   1728  HD2 TYR X 128      -0.745 -39.901 -22.101  0.00  0.00           H
ATOM   1729  C   TYR X 128      -0.254 -42.710 -25.551  0.00  0.00           C
ATOM   1730  O   TYR X 128      -1.205 -43.168 -24.970  0.00  0.00           O
ATOM   1731  N   GLY X 129       0.108 -43.305 -26.688  0.00  0.00           N
ATOM   1732  H   GLY X 129       0.928 -42.889 -27.107  0.00  0.00           H
ATOM   1733  CA  GLY X 129      -0.828 -44.098 -27.519  0.00  0.00           C
ATOM   1734  HA2 GLY X 129      -0.828 -45.147 -27.224  0.00  0.00           H
ATOM   1735  HA3 GLY X 129      -1.794 -43.597 -27.455  0.00  0.00           H
ATOM   1736  C   GLY X 129      -0.343 -43.970 -28.961  0.00  0.00           C
ATOM   1737  O   GLY X 129       0.860 -43.937 -29.132  0.00  0.00           O
ATOM   1738  N   LEU X 130      -1.284 -43.749 -29.859  0.00  0.00           N
ATOM   1739  H   LEU X 130      -2.283 -43.842 -29.742  0.00  0.00           H
ATOM   1740  CA  LEU X 130      -0.900 -43.159 -31.180  0.00  0.00           C
ATOM   1741  HA  LEU X 130      -0.011 -43.725 -31.460  0.00  0.00           H
ATOM   1742  CB  LEU X 130      -2.091 -43.321 -32.158  0.00  0.00           C
ATOM   1743  HB2 LEU X 130      -2.693 -44.211 -31.973  0.00  0.00           H
ATOM   1744  HB3 LEU X 130      -2.743 -42.509 -31.837  0.00  0.00           H
ATOM   1745  CG  LEU X 130      -1.688 -43.299 -33.685  0.00  0.00           C
ATOM   1746  HG  LEU X 130      -1.021 -42.458 -33.875  0.00  0.00           H
ATOM   1747  CD1 LEU X 130      -1.136 -44.671 -34.109  0.00  0.00           C
ATOM   1748 HD11 LEU X 130      -0.183 -44.860 -33.615  0.00  0.00           H
ATOM   1749 HD12 LEU X 130      -1.744 -45.526 -33.812  0.00  0.00           H
ATOM   1750 HD13 LEU X 130      -0.900 -44.687 -35.173  0.00  0.00           H
ATOM   1751  CD2 LEU X 130      -2.989 -43.080 -34.514  0.00  0.00           C
ATOM   1752 HD21 LEU X 130      -3.467 -42.134 -34.259  0.00  0.00           H
ATOM   1753 HD22 LEU X 130      -2.670 -42.995 -35.553  0.00  0.00           H
ATOM   1754 HD23 LEU X 130      -3.662 -43.898 -34.257  0.00  0.00           H
ATOM   1755  C   LEU X 130      -0.530 -41.669 -31.077  0.00  0.00           C
ATOM   1756  O   LEU X 130       0.499 -41.340 -31.649  0.00  0.00           O
ATOM   1757  N   LEU X 131      -1.163 -40.843 -30.263  0.00  0.00           N
ATOM   1758  H   LEU X 131      -1.972 -41.188 -29.767  0.00  0.00           H
ATOM   1759  CA  LEU X 131      -0.681 -39.496 -29.946  0.00  0.00           C
ATOM   1760  HA  LEU X 131      -0.431 -38.929 -30.843  0.00  0.00           H
ATOM   1761  CB  LEU X 131      -1.938 -38.701 -29.335  0.00  0.00           C
ATOM   1762  HB2 LEU X 131      -2.738 -38.551 -30.061  0.00  0.00           H
ATOM   1763  HB3 LEU X 131      -2.296 -39.378 -28.559  0.00  0.00           H
ATOM   1764  CG  LEU X 131      -1.580 -37.313 -28.687  0.00  0.00           C
ATOM   1765  HG  LEU X 131      -0.822 -36.733 -29.214  0.00  0.00           H
ATOM   1766  CD1 LEU X 131      -2.828 -36.456 -28.726  0.00  0.00           C
ATOM   1767 HD11 LEU X 131      -3.644 -36.873 -28.137  0.00  0.00           H
ATOM   1768 HD12 LEU X 131      -2.615 -35.419 -28.468  0.00  0.00           H
ATOM   1769 HD13 LEU X 131      -3.146 -36.328 -29.761  0.00  0.00           H
ATOM   1770  CD2 LEU X 131      -1.134 -37.408 -27.263  0.00  0.00           C
ATOM   1771 HD21 LEU X 131      -1.911 -37.917 -26.692  0.00  0.00           H
ATOM   1772 HD22 LEU X 131      -0.159 -37.841 -27.040  0.00  0.00           H
ATOM   1773 HD23 LEU X 131      -1.154 -36.401 -26.846  0.00  0.00           H
ATOM   1774  C   LEU X 131       0.560 -39.564 -29.103  0.00  0.00           C
ATOM   1775  O   LEU X 131       0.618 -40.200 -28.066  0.00  0.00           O
ATOM   1776  N   ARG X 132       1.603 -38.914 -29.576  0.00  0.00           N
ATOM   1777  H   ARG X 132       1.459 -38.491 -30.482  0.00  0.00           H
ATOM   1778  CA  ARG X 132       2.930 -38.708 -28.961  0.00  0.00           C
ATOM   1779  HA  ARG X 132       2.918 -39.053 -27.927  0.00  0.00           H
ATOM   1780  CB  ARG X 132       3.881 -39.677 -29.817  0.00  0.00           C
ATOM   1781  HB2 ARG X 132       3.537 -40.701 -29.669  0.00  0.00           H
ATOM   1782  HB3 ARG X 132       3.721 -39.486 -30.878  0.00  0.00           H
ATOM   1783  CG  ARG X 132       5.304 -39.462 -29.378  0.00  0.00           C
ATOM   1784  HG2 ARG X 132       5.753 -38.521 -29.695  0.00  0.00           H
ATOM   1785  HG3 ARG X 132       5.378 -39.471 -28.291  0.00  0.00           H
ATOM   1786  CD  ARG X 132       6.320 -40.525 -29.832  0.00  0.00           C
ATOM   1787  HD2 ARG X 132       6.137 -41.495 -29.370  0.00  0.00           H
ATOM   1788  HD3 ARG X 132       6.324 -40.617 -30.918  0.00  0.00           H
ATOM   1789  NE  ARG X 132       7.623 -40.117 -29.442  0.00  0.00           N
ATOM   1790  HE  ARG X 132       7.728 -39.500 -28.649  0.00  0.00           H
ATOM   1791  CZ  ARG X 132       8.745 -40.196 -30.203  0.00  0.00           C
ATOM   1792  NH1 ARG X 132       8.647 -40.943 -31.272  0.00  0.00           N
ATOM   1793 HH11 ARG X 132       8.056 -41.759 -31.344  0.00  0.00           H
ATOM   1794 HH12 ARG X 132       9.356 -40.894 -31.990  0.00  0.00           H
ATOM   1795  NH2 ARG X 132       9.846 -39.530 -30.001  0.00  0.00           N
ATOM   1796 HH21 ARG X 132       9.856 -38.955 -29.170  0.00  0.00           H
ATOM   1797 HH22 ARG X 132      10.663 -39.714 -30.565  0.00  0.00           H
ATOM   1798  C   ARG X 132       3.445 -37.295 -28.957  0.00  0.00           C
ATOM   1799  O   ARG X 132       3.567 -36.685 -29.988  0.00  0.00           O
ATOM   1800  N   ARG X 133       3.733 -36.762 -27.775  0.00  0.00           N
ATOM   1801  H   ARG X 133       3.588 -37.235 -26.894  0.00  0.00           H
ATOM   1802  CA  ARG X 133       4.318 -35.412 -27.693  0.00  0.00           C
ATOM   1803  HA  ARG X 133       3.735 -34.742 -28.325  0.00  0.00           H
ATOM   1804  CB  ARG X 133       4.229 -34.810 -26.303  0.00  0.00           C
ATOM   1805  HB2 ARG X 133       3.242 -34.863 -25.844  0.00  0.00           H
ATOM   1806  HB3 ARG X 133       4.892 -35.373 -25.646  0.00  0.00           H
ATOM   1807  CG  ARG X 133       4.614 -33.277 -26.217  0.00  0.00           C
ATOM   1808  HG2 ARG X 133       5.630 -33.063 -26.549  0.00  0.00           H
ATOM   1809  HG3 ARG X 133       3.892 -32.737 -26.829  0.00  0.00           H
ATOM   1810  CD  ARG X 133       4.562 -32.655 -24.839  0.00  0.00           C
ATOM   1811  HD2 ARG X 133       4.818 -31.599 -24.925  0.00  0.00           H
ATOM   1812  HD3 ARG X 133       3.531 -32.619 -24.485  0.00  0.00           H
ATOM   1813  NE  ARG X 133       5.474 -33.238 -23.851  0.00  0.00           N
ATOM   1814  HE  ARG X 133       6.450 -33.036 -24.013  0.00  0.00           H
ATOM   1815  CZ  ARG X 133       5.248 -33.693 -22.649  0.00  0.00           C
ATOM   1816  NH1 ARG X 133       4.092 -33.840 -22.153  0.00  0.00           N
ATOM   1817 HH11 ARG X 133       3.277 -33.825 -22.749  0.00  0.00           H
ATOM   1818 HH12 ARG X 133       3.844 -34.180 -21.235  0.00  0.00           H
ATOM   1819  NH2 ARG X 133       6.298 -33.963 -21.902  0.00  0.00           N
ATOM   1820 HH21 ARG X 133       7.221 -34.022 -22.307  0.00  0.00           H
ATOM   1821 HH22 ARG X 133       6.205 -34.184 -20.921  0.00  0.00           H
ATOM   1822  C   ARG X 133       5.686 -35.307 -28.259  0.00  0.00           C
ATOM   1823  O   ARG X 133       6.536 -36.167 -28.033  0.00  0.00           O
ATOM   1824  N   ARG X 134       5.949 -34.247 -29.060  0.00  0.00           N
ATOM   1825  H   ARG X 134       5.216 -33.564 -29.189  0.00  0.00           H
ATOM   1826  CA  ARG X 134       7.315 -33.993 -29.611  0.00  0.00           C
ATOM   1827  HA  ARG X 134       7.482 -34.936 -30.132  0.00  0.00           H
ATOM   1828  CB  ARG X 134       7.232 -32.883 -30.704  0.00  0.00           C
ATOM   1829  HB2 ARG X 134       6.760 -31.958 -30.374  0.00  0.00           H
ATOM   1830  HB3 ARG X 134       8.209 -32.707 -31.155  0.00  0.00           H
ATOM   1831  CG  ARG X 134       6.252 -33.313 -31.771  0.00  0.00           C
ATOM   1832  HG2 ARG X 134       6.570 -34.317 -32.052  0.00  0.00           H
ATOM   1833  HG3 ARG X 134       5.212 -33.265 -31.449  0.00  0.00           H
ATOM   1834  CD  ARG X 134       6.580 -32.416 -32.989  0.00  0.00           C
ATOM   1835  HD2 ARG X 134       6.647 -31.399 -32.604  0.00  0.00           H
ATOM   1836  HD3 ARG X 134       7.556 -32.618 -33.430  0.00  0.00           H
ATOM   1837  NE  ARG X 134       5.527 -32.588 -34.009  0.00  0.00           N
ATOM   1838  HE  ARG X 134       4.664 -32.074 -33.902  0.00  0.00           H
ATOM   1839  CZ  ARG X 134       5.568 -33.438 -34.998  0.00  0.00           C
ATOM   1840  NH1 ARG X 134       6.561 -34.286 -35.289  0.00  0.00           N
ATOM   1841 HH11 ARG X 134       7.335 -34.398 -34.650  0.00  0.00           H
ATOM   1842 HH12 ARG X 134       6.600 -34.675 -36.220  0.00  0.00           H
ATOM   1843  NH2 ARG X 134       4.575 -33.574 -35.800  0.00  0.00           N
ATOM   1844 HH21 ARG X 134       3.745 -33.004 -35.877  0.00  0.00           H
ATOM   1845 HH22 ARG X 134       4.705 -34.118 -36.640  0.00  0.00           H
ATOM   1846  C   ARG X 134       8.266 -33.544 -28.486  0.00  0.00           C
ATOM   1847  O   ARG X 134       7.787 -33.068 -27.504  0.00  0.00           O
ATOM   1848  N   GLU X 135       9.591 -33.795 -28.658  0.00  0.00           N
ATOM   1849  H   GLU X 135       9.915 -34.281 -29.482  0.00  0.00           H
ATOM   1850  CA  GLU X 135      10.619 -33.062 -27.777  0.00  0.00           C
ATOM   1851  HA  GLU X 135      10.180 -33.095 -26.780  0.00  0.00           H
ATOM   1852  CB  GLU X 135      11.986 -33.790 -27.884  0.00  0.00           C
ATOM   1853  HB2 GLU X 135      11.937 -34.748 -27.366  0.00  0.00           H
ATOM   1854  HB3 GLU X 135      12.000 -34.137 -28.917  0.00  0.00           H
ATOM   1855  CG  GLU X 135      13.241 -33.078 -27.502  0.00  0.00           C
ATOM   1856  HG2 GLU X 135      14.065 -33.709 -27.833  0.00  0.00           H
ATOM   1857  HG3 GLU X 135      13.322 -32.157 -28.080  0.00  0.00           H
ATOM   1858  CD  GLU X 135      13.522 -32.705 -26.029  0.00  0.00           C
ATOM   1859  OE1 GLU X 135      14.365 -33.397 -25.407  0.00  0.00           O
ATOM   1860  OE2 GLU X 135      12.854 -31.820 -25.440  0.00  0.00           O
ATOM   1861  C   GLU X 135      10.691 -31.551 -28.076  0.00  0.00           C
ATOM   1862  O   GLU X 135      10.339 -30.750 -27.216  0.00  0.00           O
ATOM   1863  N   ASP X 136      11.000 -31.245 -29.281  0.00  0.00           N
ATOM   1864  H   ASP X 136      11.084 -32.029 -29.913  0.00  0.00           H
ATOM   1865  CA  ASP X 136      11.221 -29.837 -29.763  0.00  0.00           C
ATOM   1866  HA  ASP X 136      11.984 -29.308 -29.193  0.00  0.00           H
ATOM   1867  CB  ASP X 136      11.878 -29.855 -31.204  0.00  0.00           C
ATOM   1868  HB2 ASP X 136      11.984 -28.814 -31.512  0.00  0.00           H
ATOM   1869  HB3 ASP X 136      12.901 -30.227 -31.148  0.00  0.00           H
ATOM   1870  CG  ASP X 136      11.101 -30.545 -32.323  0.00  0.00           C
ATOM   1871  OD1 ASP X 136      11.708 -30.895 -33.360  0.00  0.00           O
ATOM   1872  OD2 ASP X 136       9.890 -30.800 -32.171  0.00  0.00           O
ATOM   1873  C   ASP X 136       9.961 -28.957 -29.770  0.00  0.00           C
ATOM   1874  O   ASP X 136      10.060 -27.838 -30.251  0.00  0.00           O
ATOM   1875  N   TRP X 137       8.822 -29.430 -29.249  0.00  0.00           N
ATOM   1876  H   TRP X 137       8.874 -30.290 -28.721  0.00  0.00           H
ATOM   1877  CA  TRP X 137       7.572 -28.650 -29.305  0.00  0.00           C
ATOM   1878  HA  TRP X 137       7.240 -28.747 -30.339  0.00  0.00           H
ATOM   1879  CB  TRP X 137       6.464 -29.370 -28.583  0.00  0.00           C
ATOM   1880  HB2 TRP X 137       5.512 -29.150 -29.065  0.00  0.00           H
ATOM   1881  HB3 TRP X 137       6.652 -30.435 -28.724  0.00  0.00           H
ATOM   1882  CG  TRP X 137       6.366 -29.124 -27.092  0.00  0.00           C
ATOM   1883  CD1 TRP X 137       6.758 -30.004 -26.199  0.00  0.00           C
ATOM   1884  HD1 TRP X 137       7.308 -30.903 -26.433  0.00  0.00           H
ATOM   1885  NE1 TRP X 137       6.684 -29.517 -24.887  0.00  0.00           N
ATOM   1886  HE1 TRP X 137       6.913 -30.104 -24.098  0.00  0.00           H
ATOM   1887  CE2 TRP X 137       5.885 -28.380 -24.947  0.00  0.00           C
ATOM   1888  CZ2 TRP X 137       5.344 -27.555 -23.948  0.00  0.00           C
ATOM   1889  HZ2 TRP X 137       5.487 -27.827 -22.913  0.00  0.00           H
ATOM   1890  CH2 TRP X 137       4.672 -26.423 -24.269  0.00  0.00           C
ATOM   1891  HH2 TRP X 137       4.272 -25.785 -23.495  0.00  0.00           H
ATOM   1892  CZ3 TRP X 137       4.519 -26.036 -25.570  0.00  0.00           C
ATOM   1893  HZ3 TRP X 137       3.937 -25.148 -25.769  0.00  0.00           H
ATOM   1894  CE3 TRP X 137       5.004 -26.836 -26.635  0.00  0.00           C
ATOM   1895  HE3 TRP X 137       4.814 -26.549 -27.658  0.00  0.00           H
ATOM   1896  CD2 TRP X 137       5.763 -28.009 -26.342  0.00  0.00           C
ATOM   1897  C   TRP X 137       7.649 -27.127 -29.023  0.00  0.00           C
ATOM   1898  O   TRP X 137       7.010 -26.370 -29.797  0.00  0.00           O
ATOM   1899  N   PRO X 138       8.321 -26.586 -28.060  0.00  0.00           N
ATOM   1900  CD  PRO X 138       9.036 -27.203 -26.957  0.00  0.00           C
ATOM   1901  HD2 PRO X 138      10.080 -27.323 -27.244  0.00  0.00           H
ATOM   1902  HD3 PRO X 138       8.588 -28.168 -26.720  0.00  0.00           H
ATOM   1903  CG  PRO X 138       8.873 -26.277 -25.778  0.00  0.00           C
ATOM   1904  HG2 PRO X 138       9.576 -26.567 -24.998  0.00  0.00           H
ATOM   1905  HG3 PRO X 138       7.842 -26.228 -25.428  0.00  0.00           H
ATOM   1906  CB  PRO X 138       9.099 -24.927 -26.462  0.00  0.00           C
ATOM   1907  HB2 PRO X 138      10.172 -24.779 -26.585  0.00  0.00           H
ATOM   1908  HB3 PRO X 138       8.573 -24.151 -25.907  0.00  0.00           H
ATOM   1909  CA  PRO X 138       8.394 -25.115 -27.793  0.00  0.00           C
ATOM   1910  HA  PRO X 138       7.360 -24.772 -27.749  0.00  0.00           H
ATOM   1911  C   PRO X 138       9.032 -24.336 -28.920  0.00  0.00           C
ATOM   1912  O   PRO X 138       8.448 -23.338 -29.304  0.00  0.00           O
ATOM   1913  N   SER X 139      10.143 -24.815 -29.424  0.00  0.00           N
ATOM   1914  H   SER X 139      10.355 -25.797 -29.320  0.00  0.00           H
ATOM   1915  CA  SER X 139      10.812 -24.174 -30.586  0.00  0.00           C
ATOM   1916  HA  SER X 139      10.963 -23.106 -30.425  0.00  0.00           H
ATOM   1917  CB  SER X 139      12.165 -24.843 -31.078  0.00  0.00           C
ATOM   1918  HB2 SER X 139      12.961 -24.461 -30.438  0.00  0.00           H
ATOM   1919  HB3 SER X 139      12.074 -25.929 -31.098  0.00  0.00           H
ATOM   1920  OG  SER X 139      12.503 -24.478 -32.427  0.00  0.00           O
ATOM   1921  HG  SER X 139      12.476 -23.521 -32.508  0.00  0.00           H
ATOM   1922  C   SER X 139       9.914 -24.241 -31.797  0.00  0.00           C
ATOM   1923  O   SER X 139       9.636 -23.267 -32.458  0.00  0.00           O
ATOM   1924  N   ARG X 140       9.349 -25.442 -32.112  0.00  0.00           N
ATOM   1925  H   ARG X 140       9.609 -26.191 -31.485  0.00  0.00           H
ATOM   1926  CA  ARG X 140       8.396 -25.692 -33.250  0.00  0.00           C
ATOM   1927  HA  ARG X 140       8.855 -25.438 -34.205  0.00  0.00           H
ATOM   1928  CB  ARG X 140       8.078 -27.173 -33.299  0.00  0.00           C
ATOM   1929  HB2 ARG X 140       9.011 -27.675 -33.042  0.00  0.00           H
ATOM   1930  HB3 ARG X 140       7.405 -27.484 -32.501  0.00  0.00           H
ATOM   1931  CG  ARG X 140       7.513 -27.613 -34.665  0.00  0.00           C
ATOM   1932  HG2 ARG X 140       6.501 -27.209 -34.703  0.00  0.00           H
ATOM   1933  HG3 ARG X 140       8.144 -27.173 -35.438  0.00  0.00           H
ATOM   1934  CD  ARG X 140       7.316 -29.146 -34.864  0.00  0.00           C
ATOM   1935  HD2 ARG X 140       6.657 -29.532 -34.086  0.00  0.00           H
ATOM   1936  HD3 ARG X 140       6.815 -29.300 -35.820  0.00  0.00           H
ATOM   1937  NE  ARG X 140       8.546 -29.954 -34.905  0.00  0.00           N
ATOM   1938  HE  ARG X 140       9.016 -30.076 -34.020  0.00  0.00           H
ATOM   1939  CZ  ARG X 140       9.150 -30.481 -35.935  0.00  0.00           C
ATOM   1940  NH1 ARG X 140       8.580 -30.567 -37.083  0.00  0.00           N
ATOM   1941 HH11 ARG X 140       7.788 -29.956 -37.226  0.00  0.00           H
ATOM   1942 HH12 ARG X 140       9.076 -30.730 -37.947  0.00  0.00           H
ATOM   1943  NH2 ARG X 140      10.263 -31.144 -35.711  0.00  0.00           N
ATOM   1944 HH21 ARG X 140      10.799 -31.149 -34.855  0.00  0.00           H
ATOM   1945 HH22 ARG X 140      10.586 -31.525 -36.588  0.00  0.00           H
ATOM   1946  C   ARG X 140       7.173 -24.835 -33.183  0.00  0.00           C
ATOM   1947  O   ARG X 140       6.759 -24.252 -34.218  0.00  0.00           O
ATOM   1948  N   LEU X 141       6.545 -24.764 -31.983  0.00  0.00           N
ATOM   1949  H   LEU X 141       7.025 -25.285 -31.263  0.00  0.00           H
ATOM   1950  CA  LEU X 141       5.549 -23.784 -31.679  0.00  0.00           C
ATOM   1951  HA  LEU X 141       4.700 -23.864 -32.357  0.00  0.00           H
ATOM   1952  CB  LEU X 141       5.105 -24.105 -30.283  0.00  0.00           C
ATOM   1953  HB2 LEU X 141       4.947 -25.169 -30.106  0.00  0.00           H
ATOM   1954  HB3 LEU X 141       5.939 -23.930 -29.603  0.00  0.00           H
ATOM   1955  CG  LEU X 141       3.906 -23.351 -29.690  0.00  0.00           C
ATOM   1956  HG  LEU X 141       4.161 -22.292 -29.732  0.00  0.00           H
ATOM   1957  CD1 LEU X 141       2.469 -23.627 -30.264  0.00  0.00           C
ATOM   1958 HD11 LEU X 141       2.333 -23.556 -31.343  0.00  0.00           H
ATOM   1959 HD12 LEU X 141       2.095 -24.621 -30.021  0.00  0.00           H
ATOM   1960 HD13 LEU X 141       1.748 -22.916 -29.860  0.00  0.00           H
ATOM   1961  CD2 LEU X 141       3.829 -23.637 -28.242  0.00  0.00           C
ATOM   1962 HD21 LEU X 141       3.109 -23.013 -27.713  0.00  0.00           H
ATOM   1963 HD22 LEU X 141       3.518 -24.681 -28.275  0.00  0.00           H
ATOM   1964 HD23 LEU X 141       4.787 -23.467 -27.750  0.00  0.00           H
ATOM   1965  C   LEU X 141       5.948 -22.357 -31.916  0.00  0.00           C
ATOM   1966  O   LEU X 141       5.277 -21.605 -32.580  0.00  0.00           O
ATOM   1967  N   GLN X 142       7.140 -21.951 -31.378  0.00  0.00           N
ATOM   1968  H   GLN X 142       7.617 -22.656 -30.834  0.00  0.00           H
ATOM   1969  CA  GLN X 142       7.752 -20.617 -31.649  0.00  0.00           C
ATOM   1970  HA  GLN X 142       7.017 -19.944 -31.208  0.00  0.00           H
ATOM   1971  CB  GLN X 142       9.038 -20.464 -30.828  0.00  0.00           C
ATOM   1972  HB2 GLN X 142       8.827 -20.861 -29.835  0.00  0.00           H
ATOM   1973  HB3 GLN X 142       9.802 -21.107 -31.266  0.00  0.00           H
ATOM   1974  CG  GLN X 142       9.713 -19.082 -30.801  0.00  0.00           C
ATOM   1975  HG2 GLN X 142       8.942 -18.391 -30.459  0.00  0.00           H
ATOM   1976  HG3 GLN X 142      10.471 -18.981 -30.024  0.00  0.00           H
ATOM   1977  CD  GLN X 142      10.328 -18.434 -32.030  0.00  0.00           C
ATOM   1978  OE1 GLN X 142      10.728 -19.098 -32.985  0.00  0.00           O
ATOM   1979  NE2 GLN X 142      10.319 -17.111 -32.088  0.00  0.00           N
ATOM   1980 HE21 GLN X 142      10.290 -16.603 -32.960  0.00  0.00           H
ATOM   1981 HE22 GLN X 142       9.977 -16.659 -31.251  0.00  0.00           H
ATOM   1982  C   GLN X 142       7.931 -20.298 -33.100  0.00  0.00           C
ATOM   1983  O   GLN X 142       7.571 -19.207 -33.475  0.00  0.00           O
ATOM   1984  N   MET X 143       8.349 -21.280 -33.907  0.00  0.00           N
ATOM   1985  H   MET X 143       8.609 -22.138 -33.442  0.00  0.00           H
ATOM   1986  CA  MET X 143       8.367 -21.115 -35.375  0.00  0.00           C
ATOM   1987  HA  MET X 143       8.838 -20.162 -35.617  0.00  0.00           H
ATOM   1988  CB  MET X 143       9.239 -22.230 -36.024  0.00  0.00           C
ATOM   1989  HB2 MET X 143       8.785 -23.193 -35.788  0.00  0.00           H
ATOM   1990  HB3 MET X 143       9.123 -22.131 -37.104  0.00  0.00           H
ATOM   1991  CG  MET X 143      10.630 -22.160 -35.543  0.00  0.00           C
ATOM   1992  HG2 MET X 143      10.992 -21.170 -35.822  0.00  0.00           H
ATOM   1993  HG3 MET X 143      10.652 -22.141 -34.454  0.00  0.00           H
ATOM   1994  SD  MET X 143      11.814 -23.290 -36.234  0.00  0.00           S
ATOM   1995  CE  MET X 143      11.345 -24.863 -35.438  0.00  0.00           C
ATOM   1996  HE1 MET X 143      10.979 -24.817 -34.413  0.00  0.00           H
ATOM   1997  HE2 MET X 143      10.448 -25.271 -35.903  0.00  0.00           H
ATOM   1998  HE3 MET X 143      12.174 -25.566 -35.520  0.00  0.00           H
ATOM   1999  C   MET X 143       6.973 -20.944 -35.939  0.00  0.00           C
ATOM   2000  O   MET X 143       6.743 -20.039 -36.754  0.00  0.00           O
ATOM   2001  N   PHE X 144       6.031 -21.818 -35.555  0.00  0.00           N
ATOM   2002  H   PHE X 144       6.273 -22.531 -34.882  0.00  0.00           H
ATOM   2003  CA  PHE X 144       4.609 -21.669 -35.960  0.00  0.00           C
ATOM   2004  HA  PHE X 144       4.591 -21.913 -37.022  0.00  0.00           H
ATOM   2005  CB  PHE X 144       3.764 -22.768 -35.223  0.00  0.00           C
ATOM   2006  HB2 PHE X 144       4.173 -23.778 -35.213  0.00  0.00           H
ATOM   2007  HB3 PHE X 144       3.777 -22.469 -34.175  0.00  0.00           H
ATOM   2008  CG  PHE X 144       2.319 -22.813 -35.602  0.00  0.00           C
ATOM   2009  CD1 PHE X 144       1.260 -22.820 -34.591  0.00  0.00           C
ATOM   2010  HD1 PHE X 144       1.496 -22.526 -33.579  0.00  0.00           H
ATOM   2011  CE1 PHE X 144      -0.084 -22.888 -34.949  0.00  0.00           C
ATOM   2012  HE1 PHE X 144      -0.845 -22.822 -34.185  0.00  0.00           H
ATOM   2013  CZ  PHE X 144      -0.424 -22.983 -36.296  0.00  0.00           C
ATOM   2014  HZ  PHE X 144      -1.478 -22.979 -36.533  0.00  0.00           H
ATOM   2015  CE2 PHE X 144       0.558 -23.048 -37.309  0.00  0.00           C
ATOM   2016  HE2 PHE X 144       0.368 -23.193 -38.363  0.00  0.00           H
ATOM   2017  CD2 PHE X 144       1.928 -22.949 -36.961  0.00  0.00           C
ATOM   2018  HD2 PHE X 144       2.646 -23.051 -37.762  0.00  0.00           H
ATOM   2019  C   PHE X 144       4.032 -20.299 -35.786  0.00  0.00           C
ATOM   2020  O   PHE X 144       3.754 -19.602 -36.729  0.00  0.00           O
ATOM   2021  N   PHE X 145       3.822 -19.851 -34.568  0.00  0.00           N
ATOM   2022  H   PHE X 145       4.071 -20.423 -33.775  0.00  0.00           H
ATOM   2023  CA  PHE X 145       3.192 -18.611 -34.262  0.00  0.00           C
ATOM   2024  HA  PHE X 145       2.283 -18.463 -34.844  0.00  0.00           H
ATOM   2025  CB  PHE X 145       2.907 -18.633 -32.810  0.00  0.00           C
ATOM   2026  HB2 PHE X 145       3.721 -19.198 -32.355  0.00  0.00           H
ATOM   2027  HB3 PHE X 145       2.968 -17.590 -32.498  0.00  0.00           H
ATOM   2028  CG  PHE X 145       1.584 -19.168 -32.428  0.00  0.00           C
ATOM   2029  CD1 PHE X 145       1.577 -20.187 -31.444  0.00  0.00           C
ATOM   2030  HD1 PHE X 145       2.463 -20.566 -30.956  0.00  0.00           H
ATOM   2031  CE1 PHE X 145       0.324 -20.767 -31.092  0.00  0.00           C
ATOM   2032  HE1 PHE X 145       0.307 -21.529 -30.327  0.00  0.00           H
ATOM   2033  CZ  PHE X 145      -0.902 -20.157 -31.454  0.00  0.00           C
ATOM   2034  HZ  PHE X 145      -1.842 -20.586 -31.141  0.00  0.00           H
ATOM   2035  CE2 PHE X 145      -0.835 -19.046 -32.401  0.00  0.00           C
ATOM   2036  HE2 PHE X 145      -1.781 -18.575 -32.625  0.00  0.00           H
ATOM   2037  CD2 PHE X 145       0.363 -18.575 -32.914  0.00  0.00           C
ATOM   2038  HD2 PHE X 145       0.407 -17.686 -33.527  0.00  0.00           H
ATOM   2039  C   PHE X 145       3.915 -17.378 -34.526  0.00  0.00           C
ATOM   2040  O   PHE X 145       3.310 -16.332 -34.922  0.00  0.00           O
ATOM   2041  N   ALA X 146       5.249 -17.382 -34.549  0.00  0.00           N
ATOM   2042  H   ALA X 146       5.768 -18.165 -34.179  0.00  0.00           H
ATOM   2043  CA  ALA X 146       5.961 -16.201 -35.016  0.00  0.00           C
ATOM   2044  HA  ALA X 146       5.611 -15.333 -34.457  0.00  0.00           H
ATOM   2045  CB  ALA X 146       7.436 -16.461 -34.816  0.00  0.00           C
ATOM   2046  HB1 ALA X 146       7.880 -17.340 -35.285  0.00  0.00           H
ATOM   2047  HB2 ALA X 146       8.125 -15.670 -35.110  0.00  0.00           H
ATOM   2048  HB3 ALA X 146       7.521 -16.546 -33.733  0.00  0.00           H
ATOM   2049  C   ALA X 146       5.781 -15.902 -36.488  0.00  0.00           C
ATOM   2050  O   ALA X 146       5.529 -14.771 -36.869  0.00  0.00           O
ATOM   2051  N   ASN X 147       5.974 -16.917 -37.310  0.00  0.00           N
ATOM   2052  H   ASN X 147       6.335 -17.775 -36.919  0.00  0.00           H
ATOM   2053  CA  ASN X 147       6.020 -16.826 -38.764  0.00  0.00           C
ATOM   2054  HA  ASN X 147       6.355 -15.800 -38.920  0.00  0.00           H
ATOM   2055  CB  ASN X 147       7.198 -17.660 -39.246  0.00  0.00           C
ATOM   2056  HB2 ASN X 147       6.832 -18.677 -39.105  0.00  0.00           H
ATOM   2057  HB3 ASN X 147       7.437 -17.494 -40.296  0.00  0.00           H
ATOM   2058  CG  ASN X 147       8.458 -17.331 -38.463  0.00  0.00           C
ATOM   2059  OD1 ASN X 147       9.105 -16.324 -38.628  0.00  0.00           O
ATOM   2060  ND2 ASN X 147       8.916 -18.178 -37.616  0.00  0.00           N
ATOM   2061 HD21 ASN X 147       9.720 -17.940 -37.051  0.00  0.00           H
ATOM   2062 HD22 ASN X 147       8.374 -19.021 -37.493  0.00  0.00           H
ATOM   2063  C   ASN X 147       4.746 -17.094 -39.570  0.00  0.00           C
ATOM   2064  O   ASN X 147       4.350 -16.302 -40.402  0.00  0.00           O
ATOM   2065  N   ASN X 148       4.000 -18.207 -39.227  0.00  0.00           N
ATOM   2066  H   ASN X 148       4.290 -18.726 -38.411  0.00  0.00           H
ATOM   2067  CA  ASN X 148       3.184 -18.890 -40.194  0.00  0.00           C
ATOM   2068  HA  ASN X 148       3.871 -19.037 -41.027  0.00  0.00           H
ATOM   2069  CB  ASN X 148       2.925 -20.319 -39.661  0.00  0.00           C
ATOM   2070  HB2 ASN X 148       3.800 -20.720 -39.148  0.00  0.00           H
ATOM   2071  HB3 ASN X 148       2.146 -20.159 -38.916  0.00  0.00           H
ATOM   2072  CG  ASN X 148       2.464 -21.395 -40.734  0.00  0.00           C
ATOM   2073  OD1 ASN X 148       1.580 -22.207 -40.515  0.00  0.00           O
ATOM   2074  ND2 ASN X 148       3.219 -21.506 -41.855  0.00  0.00           N
ATOM   2075 HD21 ASN X 148       2.998 -22.300 -42.439  0.00  0.00           H
ATOM   2076 HD22 ASN X 148       3.969 -20.910 -42.176  0.00  0.00           H
ATOM   2077  C   ASN X 148       1.901 -18.256 -40.745  0.00  0.00           C
ATOM   2078  O   ASN X 148       1.154 -18.837 -41.554  0.00  0.00           O
ATOM   2079  N   HIE X 149       1.609 -16.998 -40.285  0.00  0.00           N
ATOM   2080  H   HIE X 149       2.235 -16.611 -39.593  0.00  0.00           H
ATOM   2081  CA  HIE X 149       0.342 -16.245 -40.590  0.00  0.00           C
ATOM   2082  HA  HIE X 149      -0.433 -17.006 -40.492  0.00  0.00           H
ATOM   2083  CB  HIE X 149       0.240 -15.046 -39.722  0.00  0.00           C
ATOM   2084  HB2 HIE X 149       1.090 -14.405 -39.952  0.00  0.00           H
ATOM   2085  HB3 HIE X 149      -0.636 -14.431 -39.927  0.00  0.00           H
ATOM   2086  CG  HIE X 149       0.184 -15.309 -38.313  0.00  0.00           C
ATOM   2087  ND1 HIE X 149      -0.987 -15.731 -37.603  0.00  0.00           N
ATOM   2088  CE1 HIE X 149      -0.574 -15.687 -36.307  0.00  0.00           C
ATOM   2089  HE1 HIE X 149      -1.173 -15.917 -35.438  0.00  0.00           H
ATOM   2090  NE2 HIE X 149       0.741 -15.439 -36.196  0.00  0.00           N
ATOM   2091  HE2 HIE X 149       1.342 -15.577 -35.396  0.00  0.00           H
ATOM   2092  CD2 HIE X 149       1.210 -15.203 -37.479  0.00  0.00           C
ATOM   2093  HD2 HIE X 149       2.157 -14.709 -37.637  0.00  0.00           H
ATOM   2094  C   HIE X 149       0.203 -15.758 -42.078  0.00  0.00           C
ATOM   2095  O   HIE X 149       1.254 -15.549 -42.674  0.00  0.00           O
ATOM   2096  N   ASP X 150      -0.991 -15.506 -42.625  0.00  0.00           N
ATOM   2097  H   ASP X 150      -1.770 -15.682 -42.007  0.00  0.00           H
ATOM   2098  CA  ASP X 150      -1.374 -15.352 -44.050  0.00  0.00           C
ATOM   2099  HA  ASP X 150      -0.913 -16.277 -44.398  0.00  0.00           H
ATOM   2100  CB  ASP X 150      -2.817 -15.763 -44.155  0.00  0.00           C
ATOM   2101  HB2 ASP X 150      -3.101 -16.255 -45.085  0.00  0.00           H
ATOM   2102  HB3 ASP X 150      -2.933 -16.643 -43.523  0.00  0.00           H
ATOM   2103  CG  ASP X 150      -3.925 -14.792 -43.705  0.00  0.00           C
ATOM   2104  OD1 ASP X 150      -3.615 -13.628 -43.303  0.00  0.00           O
ATOM   2105  OD2 ASP X 150      -5.084 -15.323 -43.637  0.00  0.00           O
ATOM   2106  C   ASP X 150      -1.067 -14.148 -44.956  0.00  0.00           C
ATOM   2107  O   ASP X 150      -1.243 -14.209 -46.168  0.00  0.00           O
ATOM   2108  N   GLN X 151      -0.586 -13.028 -44.386  0.00  0.00           N
ATOM   2109  H   GLN X 151      -0.553 -12.921 -43.382  0.00  0.00           H
ATOM   2110  CA  GLN X 151      -0.356 -11.796 -45.220  0.00  0.00           C
ATOM   2111  HA  GLN X 151      -1.268 -11.612 -45.788  0.00  0.00           H
ATOM   2112  CB  GLN X 151      -0.088 -10.575 -44.281  0.00  0.00           C
ATOM   2113  HB2 GLN X 151       0.903 -10.701 -43.846  0.00  0.00           H
ATOM   2114  HB3 GLN X 151      -0.073  -9.732 -44.972  0.00  0.00           H
ATOM   2115  CG  GLN X 151      -1.171 -10.412 -43.255  0.00  0.00           C
ATOM   2116  HG2 GLN X 151      -1.485 -11.288 -42.689  0.00  0.00           H
ATOM   2117  HG3 GLN X 151      -0.769  -9.631 -42.609  0.00  0.00           H
ATOM   2118  CD  GLN X 151      -2.428  -9.980 -44.023  0.00  0.00           C
ATOM   2119  OE1 GLN X 151      -2.856  -8.819 -44.264  0.00  0.00           O
ATOM   2120  NE2 GLN X 151      -3.188 -10.912 -44.558  0.00  0.00           N
ATOM   2121 HE21 GLN X 151      -3.925 -10.643 -45.194  0.00  0.00           H
ATOM   2122 HE22 GLN X 151      -3.242 -11.853 -44.194  0.00  0.00           H
ATOM   2123  C   GLN X 151       0.695 -11.871 -46.389  0.00  0.00           C
ATOM   2124  O   GLN X 151       1.749 -12.493 -46.204  0.00  0.00           O
ATOM   2125  N   GLU X 152       0.360 -11.282 -47.552  0.00  0.00           N
ATOM   2126  H   GLU X 152      -0.526 -10.798 -47.578  0.00  0.00           H
ATOM   2127  CA  GLU X 152       1.219 -11.144 -48.717  0.00  0.00           C
ATOM   2128  HA  GLU X 152       1.846 -12.013 -48.922  0.00  0.00           H
ATOM   2129  CB  GLU X 152       0.382 -11.092 -50.037  0.00  0.00           C
ATOM   2130  HB2 GLU X 152       1.023 -11.328 -50.888  0.00  0.00           H
ATOM   2131  HB3 GLU X 152      -0.308 -11.934 -50.081  0.00  0.00           H
ATOM   2132  CG  GLU X 152      -0.433  -9.836 -50.409  0.00  0.00           C
ATOM   2133  HG2 GLU X 152       0.154  -8.946 -50.184  0.00  0.00           H
ATOM   2134  HG3 GLU X 152      -0.600  -9.954 -51.480  0.00  0.00           H
ATOM   2135  CD  GLU X 152      -1.885  -9.813 -49.722  0.00  0.00           C
ATOM   2136  OE1 GLU X 152      -2.004  -9.978 -48.467  0.00  0.00           O
ATOM   2137  OE2 GLU X 152      -2.890  -9.633 -50.506  0.00  0.00           O
ATOM   2138  C   GLU X 152       2.318 -10.052 -48.697  0.00  0.00           C
ATOM   2139  O   GLU X 152       2.904  -9.662 -49.741  0.00  0.00           O
ATOM   2140  N   PHE X 153       2.531  -9.539 -47.453  0.00  0.00           N
ATOM   2141  H   PHE X 153       2.069  -9.950 -46.654  0.00  0.00           H
ATOM   2142  CA  PHE X 153       3.341  -8.350 -47.295  0.00  0.00           C
ATOM   2143  HA  PHE X 153       3.211  -7.630 -48.102  0.00  0.00           H
ATOM   2144  CB  PHE X 153       3.000  -7.567 -45.942  0.00  0.00           C
ATOM   2145  HB2 PHE X 153       2.996  -8.355 -45.188  0.00  0.00           H
ATOM   2146  HB3 PHE X 153       3.681  -6.722 -45.839  0.00  0.00           H
ATOM   2147  CG  PHE X 153       1.654  -6.989 -45.856  0.00  0.00           C
ATOM   2148  CD1 PHE X 153       1.211  -6.178 -46.880  0.00  0.00           C
ATOM   2149  HD1 PHE X 153       1.825  -5.842 -47.703  0.00  0.00           H
ATOM   2150  CE1 PHE X 153      -0.057  -5.644 -46.791  0.00  0.00           C
ATOM   2151  HE1 PHE X 153      -0.386  -4.932 -47.533  0.00  0.00           H
ATOM   2152  CZ  PHE X 153      -0.974  -5.977 -45.719  0.00  0.00           C
ATOM   2153  HZ  PHE X 153      -1.958  -5.536 -45.663  0.00  0.00           H
ATOM   2154  CE2 PHE X 153      -0.522  -6.873 -44.683  0.00  0.00           C
ATOM   2155  HE2 PHE X 153      -1.205  -7.085 -43.874  0.00  0.00           H
ATOM   2156  CD2 PHE X 153       0.808  -7.325 -44.783  0.00  0.00           C
ATOM   2157  HD2 PHE X 153       1.224  -8.017 -44.065  0.00  0.00           H
ATOM   2158  C   PHE X 153       4.863  -8.665 -47.359  0.00  0.00           C
ATOM   2159  O   PHE X 153       5.183  -9.758 -46.791  0.00  0.00           O
ATOM   2160  N   ASP X 154       5.731  -7.803 -47.878  0.00  0.00           N
ATOM   2161  H   ASP X 154       5.415  -7.033 -48.451  0.00  0.00           H
ATOM   2162  CA  ASP X 154       7.202  -7.942 -47.729  0.00  0.00           C
ATOM   2163  HA  ASP X 154       7.520  -8.979 -47.837  0.00  0.00           H
ATOM   2164  CB  ASP X 154       7.870  -7.079 -48.799  0.00  0.00           C
ATOM   2165  HB2 ASP X 154       7.756  -6.020 -48.565  0.00  0.00           H
ATOM   2166  HB3 ASP X 154       8.934  -7.267 -48.658  0.00  0.00           H
ATOM   2167  CG  ASP X 154       7.484  -7.432 -50.251  0.00  0.00           C
ATOM   2168  OD1 ASP X 154       7.113  -8.585 -50.548  0.00  0.00           O
ATOM   2169  OD2 ASP X 154       7.644  -6.587 -51.183  0.00  0.00           O
ATOM   2170  C   ASP X 154       7.575  -7.466 -46.298  0.00  0.00           C
ATOM   2171  O   ASP X 154       6.954  -6.500 -45.832  0.00  0.00           O
ATOM   2172  N   PRO X 155       8.601  -7.989 -45.638  0.00  0.00           N
ATOM   2173  CD  PRO X 155       9.476  -9.087 -46.034  0.00  0.00           C
ATOM   2174  HD2 PRO X 155       9.772  -9.081 -47.083  0.00  0.00           H
ATOM   2175  HD3 PRO X 155       8.921 -10.022 -45.965  0.00  0.00           H
ATOM   2176  CG  PRO X 155      10.768  -9.006 -45.137  0.00  0.00           C
ATOM   2177  HG2 PRO X 155      11.483  -8.337 -45.616  0.00  0.00           H
ATOM   2178  HG3 PRO X 155      11.275  -9.970 -45.181  0.00  0.00           H
ATOM   2179  CB  PRO X 155      10.244  -8.351 -43.837  0.00  0.00           C
ATOM   2180  HB2 PRO X 155      11.002  -7.832 -43.251  0.00  0.00           H
ATOM   2181  HB3 PRO X 155       9.908  -9.197 -43.236  0.00  0.00           H
ATOM   2182  CA  PRO X 155       9.054  -7.536 -44.368  0.00  0.00           C
ATOM   2183  HA  PRO X 155       8.166  -7.704 -43.758  0.00  0.00           H
ATOM   2184  C   PRO X 155       9.513  -6.070 -44.504  0.00  0.00           C
ATOM   2185  O   PRO X 155      10.097  -5.719 -45.530  0.00  0.00           O
ATOM   2186  N   PRO X 156       9.347  -5.187 -43.500  0.00  0.00           N
ATOM   2187  CD  PRO X 156       8.574  -5.386 -42.312  0.00  0.00           C
ATOM   2188  HD2 PRO X 156       9.260  -5.855 -41.607  0.00  0.00           H
ATOM   2189  HD3 PRO X 156       7.680  -5.992 -42.457  0.00  0.00           H
ATOM   2190  CG  PRO X 156       8.255  -3.965 -41.778  0.00  0.00           C
ATOM   2191  HG2 PRO X 156       8.117  -4.042 -40.699  0.00  0.00           H
ATOM   2192  HG3 PRO X 156       7.409  -3.494 -42.277  0.00  0.00           H
ATOM   2193  CB  PRO X 156       9.562  -3.202 -42.096  0.00  0.00           C
ATOM   2194  HB2 PRO X 156      10.340  -3.505 -41.395  0.00  0.00           H
ATOM   2195  HB3 PRO X 156       9.316  -2.140 -42.107  0.00  0.00           H
ATOM   2196  CA  PRO X 156       9.883  -3.882 -43.460  0.00  0.00           C
ATOM   2197  HA  PRO X 156       9.486  -3.349 -44.324  0.00  0.00           H
ATOM   2198  C   PRO X 156      11.399  -3.848 -43.687  0.00  0.00           C
ATOM   2199  O   PRO X 156      12.093  -4.797 -43.321  0.00  0.00           O
ATOM   2200  N   LYS X 157      11.898  -2.720 -44.164  0.00  0.00           N
ATOM   2201  H   LYS X 157      11.251  -1.965 -44.338  0.00  0.00           H
ATOM   2202  CA  LYS X 157      13.326  -2.488 -44.466  0.00  0.00           C
ATOM   2203  HA  LYS X 157      13.842  -3.442 -44.362  0.00  0.00           H
ATOM   2204  CB  LYS X 157      13.523  -2.176 -45.985  0.00  0.00           C
ATOM   2205  HB2 LYS X 157      12.907  -2.833 -46.600  0.00  0.00           H
ATOM   2206  HB3 LYS X 157      13.333  -1.123 -46.189  0.00  0.00           H
ATOM   2207  CG  LYS X 157      14.996  -2.459 -46.279  0.00  0.00           C
ATOM   2208  HG2 LYS X 157      15.656  -1.859 -45.652  0.00  0.00           H
ATOM   2209  HG3 LYS X 157      15.220  -3.500 -46.046  0.00  0.00           H
ATOM   2210  CD  LYS X 157      15.217  -2.061 -47.695  0.00  0.00           C
ATOM   2211  HD2 LYS X 157      14.425  -2.471 -48.322  0.00  0.00           H
ATOM   2212  HD3 LYS X 157      15.380  -0.988 -47.793  0.00  0.00           H
ATOM   2213  CE  LYS X 157      16.511  -2.632 -48.166  0.00  0.00           C
ATOM   2214  HE2 LYS X 157      17.381  -2.104 -47.776  0.00  0.00           H
ATOM   2215  HE3 LYS X 157      16.632  -3.672 -47.864  0.00  0.00           H
ATOM   2216  NZ  LYS X 157      16.529  -2.552 -49.658  0.00  0.00           N
ATOM   2217  HZ1 LYS X 157      16.284  -1.614 -49.941  0.00  0.00           H
ATOM   2218  HZ2 LYS X 157      17.471  -2.753 -49.963  0.00  0.00           H
ATOM   2219  HZ3 LYS X 157      15.877  -3.170 -50.120  0.00  0.00           H
ATOM   2220  C   LYS X 157      13.998  -1.487 -43.566  0.00  0.00           C
ATOM   2221  O   LYS X 157      13.532  -0.332 -43.637  0.00  0.00           O
ATOM   2222  N   VAL X 158      15.032  -1.905 -42.901  0.00  0.00           N
ATOM   2223  H   VAL X 158      15.432  -2.825 -43.020  0.00  0.00           H
ATOM   2224  CA  VAL X 158      15.776  -1.048 -41.858  0.00  0.00           C
ATOM   2225  HA  VAL X 158      15.038  -0.382 -41.412  0.00  0.00           H
ATOM   2226  CB  VAL X 158      16.354  -2.054 -40.810  0.00  0.00           C
ATOM   2227  HB  VAL X 158      15.642  -2.879 -40.780  0.00  0.00           H
ATOM   2228  CG1 VAL X 158      17.733  -2.661 -41.224  0.00  0.00           C
ATOM   2229 HG11 VAL X 158      17.787  -3.013 -42.254  0.00  0.00           H
ATOM   2230 HG12 VAL X 158      18.453  -1.846 -41.148  0.00  0.00           H
ATOM   2231 HG13 VAL X 158      18.084  -3.531 -40.669  0.00  0.00           H
ATOM   2232  CG2 VAL X 158      16.649  -1.250 -39.560  0.00  0.00           C
ATOM   2233 HG21 VAL X 158      17.195  -1.922 -38.898  0.00  0.00           H
ATOM   2234 HG22 VAL X 158      17.198  -0.330 -39.759  0.00  0.00           H
ATOM   2235 HG23 VAL X 158      15.763  -1.083 -38.948  0.00  0.00           H
ATOM   2236  C   VAL X 158      16.723  -0.027 -42.531  0.00  0.00           C
ATOM   2237  O   VAL X 158      17.199  -0.406 -43.608  0.00  0.00           O
ATOM   2238  N   TYR X 159      17.114   1.076 -41.878  0.00  0.00           N
ATOM   2239  H   TYR X 159      16.734   1.226 -40.955  0.00  0.00           H
ATOM   2240  CA  TYR X 159      18.227   1.944 -42.278  0.00  0.00           C
ATOM   2241  HA  TYR X 159      18.305   1.935 -43.365  0.00  0.00           H
ATOM   2242  CB  TYR X 159      18.008   3.345 -41.769  0.00  0.00           C
ATOM   2243  HB2 TYR X 159      17.002   3.709 -41.977  0.00  0.00           H
ATOM   2244  HB3 TYR X 159      18.155   3.244 -40.694  0.00  0.00           H
ATOM   2245  CG  TYR X 159      18.931   4.450 -42.317  0.00  0.00           C
ATOM   2246  CD1 TYR X 159      18.667   5.030 -43.562  0.00  0.00           C
ATOM   2247  HD1 TYR X 159      17.745   4.668 -43.992  0.00  0.00           H
ATOM   2248  CE1 TYR X 159      19.491   6.012 -44.121  0.00  0.00           C
ATOM   2249  HE1 TYR X 159      19.281   6.338 -45.129  0.00  0.00           H
ATOM   2250  CZ  TYR X 159      20.600   6.416 -43.405  0.00  0.00           C
ATOM   2251  OH  TYR X 159      21.462   7.335 -43.981  0.00  0.00           O
ATOM   2252  HH  TYR X 159      21.965   7.915 -43.403  0.00  0.00           H
ATOM   2253  CE2 TYR X 159      20.930   5.796 -42.142  0.00  0.00           C
ATOM   2254  HE2 TYR X 159      21.822   6.193 -41.680  0.00  0.00           H
ATOM   2255  CD2 TYR X 159      20.143   4.816 -41.602  0.00  0.00           C
ATOM   2256  HD2 TYR X 159      20.343   4.370 -40.639  0.00  0.00           H
ATOM   2257  C   TYR X 159      19.581   1.341 -41.895  0.00  0.00           C
ATOM   2258  O   TYR X 159      19.652   0.492 -40.980  0.00  0.00           O
ATOM   2259  N   PRO X 160      20.727   1.666 -42.495  0.00  0.00           N
ATOM   2260  CD  PRO X 160      20.744   2.431 -43.745  0.00  0.00           C
ATOM   2261  HD2 PRO X 160      20.994   3.462 -43.496  0.00  0.00           H
ATOM   2262  HD3 PRO X 160      19.884   2.366 -44.410  0.00  0.00           H
ATOM   2263  CG  PRO X 160      21.869   1.864 -44.593  0.00  0.00           C
ATOM   2264  HG2 PRO X 160      22.240   2.531 -45.371  0.00  0.00           H
ATOM   2265  HG3 PRO X 160      21.495   0.961 -45.077  0.00  0.00           H
ATOM   2266  CB  PRO X 160      22.839   1.528 -43.541  0.00  0.00           C
ATOM   2267  HB2 PRO X 160      23.478   2.368 -43.269  0.00  0.00           H
ATOM   2268  HB3 PRO X 160      23.531   0.722 -43.783  0.00  0.00           H
ATOM   2269  CA  PRO X 160      22.124   1.145 -42.221  0.00  0.00           C
ATOM   2270  HA  PRO X 160      21.921   0.080 -42.115  0.00  0.00           H
ATOM   2271  C   PRO X 160      22.815   1.619 -40.934  0.00  0.00           C
ATOM   2272  O   PRO X 160      22.596   2.662 -40.339  0.00  0.00           O
ATOM   2273  N   PRO X 161      23.686   0.756 -40.337  0.00  0.00           N
ATOM   2274  CD  PRO X 161      24.185  -0.549 -40.850  0.00  0.00           C
ATOM   2275  HD2 PRO X 161      24.751  -0.279 -41.741  0.00  0.00           H
ATOM   2276  HD3 PRO X 161      23.378  -1.274 -40.960  0.00  0.00           H
ATOM   2277  CG  PRO X 161      25.150  -1.104 -39.764  0.00  0.00           C
ATOM   2278  HG2 PRO X 161      26.184  -0.782 -39.889  0.00  0.00           H
ATOM   2279  HG3 PRO X 161      25.118  -2.182 -39.604  0.00  0.00           H
ATOM   2280  CB  PRO X 161      24.683  -0.409 -38.492  0.00  0.00           C
ATOM   2281  HB2 PRO X 161      25.458  -0.338 -37.728  0.00  0.00           H
ATOM   2282  HB3 PRO X 161      23.878  -0.978 -38.027  0.00  0.00           H
ATOM   2283  CA  PRO X 161      24.219   1.000 -39.022  0.00  0.00           C
ATOM   2284  HA  PRO X 161      23.392   1.359 -38.409  0.00  0.00           H
ATOM   2285  C   PRO X 161      25.409   1.964 -38.901  0.00  0.00           C
ATOM   2286  O   PRO X 161      26.022   2.248 -39.860  0.00  0.00           O
ATOM   2287  N   VAL X 162      25.584   2.454 -37.677  0.00  0.00           N
ATOM   2288  H   VAL X 162      25.071   2.061 -36.900  0.00  0.00           H
ATOM   2289  CA  VAL X 162      26.401   3.664 -37.424  0.00  0.00           C
ATOM   2290  HA  VAL X 162      26.725   4.078 -38.378  0.00  0.00           H
ATOM   2291  CB  VAL X 162      25.637   4.716 -36.717  0.00  0.00           C
ATOM   2292  HB  VAL X 162      25.579   4.373 -35.684  0.00  0.00           H
ATOM   2293  CG1 VAL X 162      26.346   6.064 -36.766  0.00  0.00           C
ATOM   2294 HG11 VAL X 162      27.273   6.122 -36.196  0.00  0.00           H
ATOM   2295 HG12 VAL X 162      26.593   6.299 -37.801  0.00  0.00           H
ATOM   2296 HG13 VAL X 162      25.710   6.826 -36.314  0.00  0.00           H
ATOM   2297  CG2 VAL X 162      24.251   4.914 -37.363  0.00  0.00           C
ATOM   2298 HG21 VAL X 162      23.700   5.715 -36.869  0.00  0.00           H
ATOM   2299 HG22 VAL X 162      24.350   5.113 -38.430  0.00  0.00           H
ATOM   2300 HG23 VAL X 162      23.609   4.034 -37.328  0.00  0.00           H
ATOM   2301  C   VAL X 162      27.658   3.359 -36.554  0.00  0.00           C
ATOM   2302  O   VAL X 162      27.578   2.520 -35.629  0.00  0.00           O
ATOM   2303  N   PRO X 163      28.812   3.997 -36.812  0.00  0.00           N
ATOM   2304  CD  PRO X 163      29.129   4.756 -38.060  0.00  0.00           C
ATOM   2305  HD2 PRO X 163      28.919   5.806 -37.858  0.00  0.00           H
ATOM   2306  HD3 PRO X 163      28.678   4.305 -38.944  0.00  0.00           H
ATOM   2307  CG  PRO X 163      30.635   4.610 -38.276  0.00  0.00           C
ATOM   2308  HG2 PRO X 163      30.885   5.606 -38.640  0.00  0.00           H
ATOM   2309  HG3 PRO X 163      30.874   3.747 -38.899  0.00  0.00           H
ATOM   2310  CB  PRO X 163      31.155   4.404 -36.842  0.00  0.00           C
ATOM   2311  HB2 PRO X 163      31.451   5.320 -36.330  0.00  0.00           H
ATOM   2312  HB3 PRO X 163      31.904   3.613 -36.845  0.00  0.00           H
ATOM   2313  CA  PRO X 163      29.976   3.747 -36.085  0.00  0.00           C
ATOM   2314  HA  PRO X 163      30.132   2.676 -35.958  0.00  0.00           H
ATOM   2315  C   PRO X 163      29.866   4.363 -34.707  0.00  0.00           C
ATOM   2316  O   PRO X 163      29.081   5.322 -34.618  0.00  0.00           O
ATOM   2317  N   ALA X 164      30.625   3.861 -33.796  0.00  0.00           N
ATOM   2318  H   ALA X 164      31.164   3.034 -34.008  0.00  0.00           H
ATOM   2319  CA  ALA X 164      30.263   4.147 -32.344  0.00  0.00           C
ATOM   2320  HA  ALA X 164      29.192   3.963 -32.261  0.00  0.00           H
ATOM   2321  CB  ALA X 164      31.081   3.178 -31.451  0.00  0.00           C
ATOM   2322  HB1 ALA X 164      30.931   2.247 -31.998  0.00  0.00           H
ATOM   2323  HB2 ALA X 164      32.109   3.533 -31.525  0.00  0.00           H
ATOM   2324  HB3 ALA X 164      30.729   3.008 -30.434  0.00  0.00           H
ATOM   2325  C   ALA X 164      30.338   5.605 -31.872  0.00  0.00           C
ATOM   2326  O   ALA X 164      29.685   5.899 -30.841  0.00  0.00           O
ATOM   2327  N   GLU X 165      31.016   6.564 -32.590  0.00  0.00           N
ATOM   2328  H   GLU X 165      31.647   6.273 -33.323  0.00  0.00           H
ATOM   2329  CA  GLU X 165      30.998   7.953 -32.263  0.00  0.00           C
ATOM   2330  HA  GLU X 165      30.569   8.043 -31.265  0.00  0.00           H
ATOM   2331  CB  GLU X 165      32.448   8.436 -32.117  0.00  0.00           C
ATOM   2332  HB2 GLU X 165      32.287   9.285 -31.452  0.00  0.00           H
ATOM   2333  HB3 GLU X 165      32.964   7.709 -31.490  0.00  0.00           H
ATOM   2334  CG  GLU X 165      33.289   8.912 -33.325  0.00  0.00           C
ATOM   2335  HG2 GLU X 165      32.636   9.611 -33.848  0.00  0.00           H
ATOM   2336  HG3 GLU X 165      34.142   9.505 -32.994  0.00  0.00           H
ATOM   2337  CD  GLU X 165      33.570   7.824 -34.341  0.00  0.00           C
ATOM   2338  OE1 GLU X 165      32.646   7.430 -35.070  0.00  0.00           O
ATOM   2339  OE2 GLU X 165      34.775   7.552 -34.452  0.00  0.00           O
ATOM   2340  C   GLU X 165      30.198   8.894 -33.143  0.00  0.00           C
ATOM   2341  O   GLU X 165      29.794   9.969 -32.685  0.00  0.00           O
ATOM   2342  N   LYS X 166      29.840   8.504 -34.362  0.00  0.00           N
ATOM   2343  H   LYS X 166      30.210   7.623 -34.690  0.00  0.00           H
ATOM   2344  CA  LYS X 166      28.848   9.284 -35.214  0.00  0.00           C
ATOM   2345  HA  LYS X 166      29.080  10.349 -35.195  0.00  0.00           H
ATOM   2346  CB  LYS X 166      28.950   8.852 -36.718  0.00  0.00           C
ATOM   2347  HB2 LYS X 166      28.559   7.846 -36.870  0.00  0.00           H
ATOM   2348  HB3 LYS X 166      28.321   9.536 -37.289  0.00  0.00           H
ATOM   2349  CG  LYS X 166      30.347   8.963 -37.374  0.00  0.00           C
ATOM   2350  HG2 LYS X 166      30.751   9.948 -37.139  0.00  0.00           H
ATOM   2351  HG3 LYS X 166      31.102   8.275 -36.993  0.00  0.00           H
ATOM   2352  CD  LYS X 166      30.239   8.879 -38.884  0.00  0.00           C
ATOM   2353  HD2 LYS X 166      29.615   8.004 -39.068  0.00  0.00           H
ATOM   2354  HD3 LYS X 166      29.710   9.759 -39.249  0.00  0.00           H
ATOM   2355  CE  LYS X 166      31.595   8.704 -39.645  0.00  0.00           C
ATOM   2356  HE2 LYS X 166      32.112   7.913 -39.103  0.00  0.00           H
ATOM   2357  HE3 LYS X 166      31.393   8.478 -40.692  0.00  0.00           H
ATOM   2358  NZ  LYS X 166      32.422   9.933 -39.576  0.00  0.00           N
ATOM   2359  HZ1 LYS X 166      32.693  10.079 -38.614  0.00  0.00           H
ATOM   2360  HZ2 LYS X 166      33.186   9.843 -40.230  0.00  0.00           H
ATOM   2361  HZ3 LYS X 166      31.810  10.712 -39.775  0.00  0.00           H
ATOM   2362  C   LYS X 166      27.438   9.292 -34.644  0.00  0.00           C
ATOM   2363  O   LYS X 166      26.546  10.119 -34.952  0.00  0.00           O
ATOM   2364  N   ARG X 167      27.227   8.407 -33.715  0.00  0.00           N
ATOM   2365  H   ARG X 167      27.976   7.814 -33.389  0.00  0.00           H
ATOM   2366  CA  ARG X 167      25.926   8.128 -33.118  0.00  0.00           C
ATOM   2367  HA  ARG X 167      25.218   7.964 -33.931  0.00  0.00           H
ATOM   2368  CB  ARG X 167      26.012   6.998 -32.127  0.00  0.00           C
ATOM   2369  HB2 ARG X 167      26.716   7.194 -31.318  0.00  0.00           H
ATOM   2370  HB3 ARG X 167      25.034   6.883 -31.659  0.00  0.00           H
ATOM   2371  CG  ARG X 167      26.280   5.646 -32.868  0.00  0.00           C
ATOM   2372  HG2 ARG X 167      25.483   5.529 -33.602  0.00  0.00           H
ATOM   2373  HG3 ARG X 167      27.265   5.719 -33.329  0.00  0.00           H
ATOM   2374  CD  ARG X 167      26.413   4.427 -31.978  0.00  0.00           C
ATOM   2375  HD2 ARG X 167      27.189   4.513 -31.218  0.00  0.00           H
ATOM   2376  HD3 ARG X 167      25.463   4.272 -31.466  0.00  0.00           H
ATOM   2377  NE  ARG X 167      26.803   3.219 -32.799  0.00  0.00           N
ATOM   2378  HE  ARG X 167      26.915   3.342 -33.795  0.00  0.00           H
ATOM   2379  CZ  ARG X 167      27.249   1.995 -32.443  0.00  0.00           C
ATOM   2380  NH1 ARG X 167      27.401   1.753 -31.173  0.00  0.00           N
ATOM   2381 HH11 ARG X 167      27.137   2.446 -30.487  0.00  0.00           H
ATOM   2382 HH12 ARG X 167      27.520   0.785 -30.913  0.00  0.00           H
ATOM   2383  NH2 ARG X 167      27.403   1.046 -33.274  0.00  0.00           N
ATOM   2384 HH21 ARG X 167      27.319   1.297 -34.248  0.00  0.00           H
ATOM   2385 HH22 ARG X 167      27.768   0.168 -32.932  0.00  0.00           H
ATOM   2386  C   ARG X 167      25.400   9.365 -32.367  0.00  0.00           C
ATOM   2387  O   ARG X 167      26.170  10.046 -31.677  0.00  0.00           O
ATOM   2388  N   LYS X 168      24.152   9.687 -32.431  0.00  0.00           N
ATOM   2389  H   LYS X 168      23.534   9.067 -32.935  0.00  0.00           H
ATOM   2390  CA  LYS X 168      23.559  10.753 -31.687  0.00  0.00           C
ATOM   2391  HA  LYS X 168      24.342  11.315 -31.176  0.00  0.00           H
ATOM   2392  CB  LYS X 168      22.761  11.725 -32.581  0.00  0.00           C
ATOM   2393  HB2 LYS X 168      21.830  11.221 -32.841  0.00  0.00           H
ATOM   2394  HB3 LYS X 168      22.673  12.685 -32.071  0.00  0.00           H
ATOM   2395  CG  LYS X 168      23.481  12.109 -33.941  0.00  0.00           C
ATOM   2396  HG2 LYS X 168      24.001  11.303 -34.459  0.00  0.00           H
ATOM   2397  HG3 LYS X 168      22.760  12.515 -34.651  0.00  0.00           H
ATOM   2398  CD  LYS X 168      24.608  13.169 -33.778  0.00  0.00           C
ATOM   2399  HD2 LYS X 168      24.338  13.997 -33.122  0.00  0.00           H
ATOM   2400  HD3 LYS X 168      25.346  12.591 -33.221  0.00  0.00           H
ATOM   2401  CE  LYS X 168      25.220  13.670 -34.992  0.00  0.00           C
ATOM   2402  HE2 LYS X 168      24.547  14.145 -35.706  0.00  0.00           H
ATOM   2403  HE3 LYS X 168      25.934  14.458 -34.755  0.00  0.00           H
ATOM   2404  NZ  LYS X 168      25.865  12.568 -35.723  0.00  0.00           N
ATOM   2405  HZ1 LYS X 168      25.283  11.747 -35.807  0.00  0.00           H
ATOM   2406  HZ2 LYS X 168      26.085  12.860 -36.664  0.00  0.00           H
ATOM   2407  HZ3 LYS X 168      26.712  12.240 -35.281  0.00  0.00           H
ATOM   2408  C   LYS X 168      22.482  10.265 -30.748  0.00  0.00           C
ATOM   2409  O   LYS X 168      22.101   9.091 -30.891  0.00  0.00           O
ATOM   2410  N   PRO X 169      22.087  11.044 -29.694  0.00  0.00           N
ATOM   2411  CD  PRO X 169      22.686  12.292 -29.175  0.00  0.00           C
ATOM   2412  HD2 PRO X 169      22.017  13.096 -29.481  0.00  0.00           H
ATOM   2413  HD3 PRO X 169      23.752  12.378 -29.383  0.00  0.00           H
ATOM   2414  CG  PRO X 169      22.563  12.112 -27.635  0.00  0.00           C
ATOM   2415  HG2 PRO X 169      22.582  13.056 -27.091  0.00  0.00           H
ATOM   2416  HG3 PRO X 169      23.255  11.375 -27.229  0.00  0.00           H
ATOM   2417  CB  PRO X 169      21.118  11.652 -27.507  0.00  0.00           C
ATOM   2418  HB2 PRO X 169      20.571  12.578 -27.682  0.00  0.00           H
ATOM   2419  HB3 PRO X 169      20.858  10.990 -26.680  0.00  0.00           H
ATOM   2420  CA  PRO X 169      20.964  10.734 -28.806  0.00  0.00           C
ATOM   2421  HA  PRO X 169      21.196   9.766 -28.363  0.00  0.00           H
ATOM   2422  C   PRO X 169      19.535  10.674 -29.357  0.00  0.00           C
ATOM   2423  O   PRO X 169      19.269  11.456 -30.317  0.00  0.00           O
ATOM   2424  N   ILE X 170      18.603   9.784 -28.967  0.00  0.00           N
ATOM   2425  H   ILE X 170      18.855   9.233 -28.159  0.00  0.00           H
ATOM   2426  CA  ILE X 170      17.400   9.406 -29.662  0.00  0.00           C
ATOM   2427  HA  ILE X 170      17.697   9.463 -30.709  0.00  0.00           H
ATOM   2428  CB  ILE X 170      17.178   7.891 -29.375  0.00  0.00           C
ATOM   2429  HB  ILE X 170      18.124   7.402 -29.605  0.00  0.00           H
ATOM   2430  CG2 ILE X 170      16.874   7.549 -27.921  0.00  0.00           C
ATOM   2431 HG21 ILE X 170      15.954   8.023 -27.580  0.00  0.00           H
ATOM   2432 HG22 ILE X 170      16.785   6.485 -27.704  0.00  0.00           H
ATOM   2433 HG23 ILE X 170      17.608   7.955 -27.225  0.00  0.00           H
ATOM   2434  CG1 ILE X 170      16.163   7.461 -30.476  0.00  0.00           C
ATOM   2435 HG12 ILE X 170      15.164   7.886 -30.380  0.00  0.00           H
ATOM   2436 HG13 ILE X 170      16.636   7.532 -31.455  0.00  0.00           H
ATOM   2437  CD1 ILE X 170      15.905   6.029 -30.260  0.00  0.00           C
ATOM   2438 HD11 ILE X 170      15.538   5.664 -29.301  0.00  0.00           H
ATOM   2439 HD12 ILE X 170      15.370   5.581 -31.096  0.00  0.00           H
ATOM   2440 HD13 ILE X 170      16.862   5.507 -30.232  0.00  0.00           H
ATOM   2441  C   ILE X 170      16.129  10.309 -29.422  0.00  0.00           C
ATOM   2442  O   ILE X 170      16.013  10.718 -28.293  0.00  0.00           O
ATOM   2443  N   ARG X 171      15.220  10.579 -30.387  0.00  0.00           N
ATOM   2444  H   ARG X 171      15.447  10.177 -31.286  0.00  0.00           H
ATOM   2445  CA  ARG X 171      13.917  11.378 -30.231  0.00  0.00           C
ATOM   2446  HA  ARG X 171      13.843  11.766 -29.216  0.00  0.00           H
ATOM   2447  CB  ARG X 171      13.815  12.572 -31.119  0.00  0.00           C
ATOM   2448  HB2 ARG X 171      13.777  12.225 -32.152  0.00  0.00           H
ATOM   2449  HB3 ARG X 171      12.786  12.907 -30.985  0.00  0.00           H
ATOM   2450  CG  ARG X 171      14.798  13.771 -30.925  0.00  0.00           C
ATOM   2451  HG2 ARG X 171      14.475  14.574 -31.588  0.00  0.00           H
ATOM   2452  HG3 ARG X 171      14.789  14.077 -29.879  0.00  0.00           H
ATOM   2453  CD  ARG X 171      16.227  13.332 -31.238  0.00  0.00           C
ATOM   2454  HD2 ARG X 171      16.921  14.153 -31.061  0.00  0.00           H
ATOM   2455  HD3 ARG X 171      16.623  12.564 -30.574  0.00  0.00           H
ATOM   2456  NE  ARG X 171      16.345  12.919 -32.684  0.00  0.00           N
ATOM   2457  HE  ARG X 171      16.135  11.940 -32.819  0.00  0.00           H
ATOM   2458  CZ  ARG X 171      16.437  13.593 -33.765  0.00  0.00           C
ATOM   2459  NH1 ARG X 171      16.636  14.844 -33.794  0.00  0.00           N
ATOM   2460 HH11 ARG X 171      16.605  15.414 -32.961  0.00  0.00           H
ATOM   2461 HH12 ARG X 171      16.585  15.333 -34.676  0.00  0.00           H
ATOM   2462  NH2 ARG X 171      16.143  13.130 -34.938  0.00  0.00           N
ATOM   2463 HH21 ARG X 171      16.031  12.127 -34.972  0.00  0.00           H
ATOM   2464 HH22 ARG X 171      16.487  13.692 -35.703  0.00  0.00           H
ATOM   2465  C   ARG X 171      12.652  10.475 -30.366  0.00  0.00           C
ATOM   2466  O   ARG X 171      12.572   9.800 -31.445  0.00  0.00           O
ATOM   2467  N   VAL X 172      11.912  10.297 -29.330  0.00  0.00           N
ATOM   2468  H   VAL X 172      12.021  10.926 -28.548  0.00  0.00           H
ATOM   2469  CA  VAL X 172      10.822   9.296 -29.237  0.00  0.00           C
ATOM   2470  HA  VAL X 172      10.857   8.630 -30.099  0.00  0.00           H
ATOM   2471  CB  VAL X 172      11.125   8.464 -27.966  0.00  0.00           C
ATOM   2472  HB  VAL X 172      10.897   9.004 -27.047  0.00  0.00           H
ATOM   2473  CG1 VAL X 172      10.433   7.120 -27.939  0.00  0.00           C
ATOM   2474 HG11 VAL X 172       9.384   7.337 -28.143  0.00  0.00           H
ATOM   2475 HG12 VAL X 172      10.879   6.455 -28.679  0.00  0.00           H
ATOM   2476 HG13 VAL X 172      10.449   6.728 -26.922  0.00  0.00           H
ATOM   2477  CG2 VAL X 172      12.633   8.143 -27.794  0.00  0.00           C
ATOM   2478 HG21 VAL X 172      12.793   7.453 -26.966  0.00  0.00           H
ATOM   2479 HG22 VAL X 172      13.076   7.823 -28.738  0.00  0.00           H
ATOM   2480 HG23 VAL X 172      13.078   9.080 -27.459  0.00  0.00           H
ATOM   2481  C   VAL X 172       9.450   9.962 -29.159  0.00  0.00           C
ATOM   2482  O   VAL X 172       9.317  10.964 -28.450  0.00  0.00           O
ATOM   2483  N   LEU X 173       8.435   9.410 -29.849  0.00  0.00           N
ATOM   2484  H   LEU X 173       8.555   8.631 -30.480  0.00  0.00           H
ATOM   2485  CA  LEU X 173       6.993   9.596 -29.607  0.00  0.00           C
ATOM   2486  HA  LEU X 173       6.740  10.354 -28.865  0.00  0.00           H
ATOM   2487  CB  LEU X 173       6.224  10.029 -30.867  0.00  0.00           C
ATOM   2488  HB2 LEU X 173       6.692  10.968 -31.163  0.00  0.00           H
ATOM   2489  HB3 LEU X 173       6.578   9.377 -31.666  0.00  0.00           H
ATOM   2490  CG  LEU X 173       4.680  10.088 -30.824  0.00  0.00           C
ATOM   2491  HG  LEU X 173       4.396   9.059 -30.605  0.00  0.00           H
ATOM   2492  CD1 LEU X 173       4.169  10.985 -29.676  0.00  0.00           C
ATOM   2493 HD11 LEU X 173       4.638  10.717 -28.730  0.00  0.00           H
ATOM   2494 HD12 LEU X 173       4.501  11.994 -29.920  0.00  0.00           H
ATOM   2495 HD13 LEU X 173       3.090  10.869 -29.570  0.00  0.00           H
ATOM   2496  CD2 LEU X 173       4.239  10.417 -32.209  0.00  0.00           C
ATOM   2497 HD21 LEU X 173       4.509   9.813 -33.076  0.00  0.00           H
ATOM   2498 HD22 LEU X 173       3.155  10.527 -32.218  0.00  0.00           H
ATOM   2499 HD23 LEU X 173       4.773  11.359 -32.336  0.00  0.00           H
ATOM   2500  C   LEU X 173       6.557   8.329 -29.041  0.00  0.00           C
ATOM   2501  O   LEU X 173       6.797   7.271 -29.600  0.00  0.00           O
ATOM   2502  N   SER X 174       5.790   8.533 -27.978  0.00  0.00           N
ATOM   2503  H   SER X 174       5.773   9.406 -27.470  0.00  0.00           H
ATOM   2504  CA  SER X 174       4.994   7.451 -27.341  0.00  0.00           C
ATOM   2505  HA  SER X 174       5.104   6.535 -27.922  0.00  0.00           H
ATOM   2506  CB  SER X 174       5.437   7.218 -25.848  0.00  0.00           C
ATOM   2507  HB2 SER X 174       6.518   7.254 -25.718  0.00  0.00           H
ATOM   2508  HB3 SER X 174       4.940   7.987 -25.257  0.00  0.00           H
ATOM   2509  OG  SER X 174       5.106   5.878 -25.445  0.00  0.00           O
ATOM   2510  HG  SER X 174       5.284   5.855 -24.502  0.00  0.00           H
ATOM   2511  C   SER X 174       3.532   7.834 -27.453  0.00  0.00           C
ATOM   2512  O   SER X 174       3.183   8.937 -27.139  0.00  0.00           O
ATOM   2513  N   LEU X 175       2.725   6.850 -27.730  0.00  0.00           N
ATOM   2514  H   LEU X 175       3.139   6.021 -28.134  0.00  0.00           H
ATOM   2515  CA  LEU X 175       1.311   6.896 -27.731  0.00  0.00           C
ATOM   2516  HA  LEU X 175       0.915   7.739 -27.164  0.00  0.00           H
ATOM   2517  CB  LEU X 175       0.679   6.919 -29.171  0.00  0.00           C
ATOM   2518  HB2 LEU X 175       0.874   5.999 -29.722  0.00  0.00           H
ATOM   2519  HB3 LEU X 175      -0.398   6.893 -29.008  0.00  0.00           H
ATOM   2520  CG  LEU X 175       1.054   8.183 -29.999  0.00  0.00           C
ATOM   2521  HG  LEU X 175       2.143   8.216 -29.962  0.00  0.00           H
ATOM   2522  CD1 LEU X 175       0.711   7.934 -31.472  0.00  0.00           C
ATOM   2523 HD11 LEU X 175       0.939   6.957 -31.898  0.00  0.00           H
ATOM   2524 HD12 LEU X 175      -0.326   8.228 -31.635  0.00  0.00           H
ATOM   2525 HD13 LEU X 175       1.208   8.611 -32.167  0.00  0.00           H
ATOM   2526  CD2 LEU X 175       0.465   9.494 -29.484  0.00  0.00           C
ATOM   2527 HD21 LEU X 175      -0.578   9.472 -29.167  0.00  0.00           H
ATOM   2528 HD22 LEU X 175       1.172   9.694 -28.679  0.00  0.00           H
ATOM   2529 HD23 LEU X 175       0.519  10.389 -30.103  0.00  0.00           H
ATOM   2530  C   LEU X 175       0.796   5.765 -26.875  0.00  0.00           C
ATOM   2531  O   LEU X 175       1.273   4.623 -27.078  0.00  0.00           O
ATOM   2532  N   PHE X 176      -0.064   6.082 -25.887  0.00  0.00           N
ATOM   2533  H   PHE X 176      -0.321   7.051 -25.759  0.00  0.00           H
ATOM   2534  CA  PHE X 176      -0.702   5.143 -24.980  0.00  0.00           C
ATOM   2535  HA  PHE X 176      -1.375   5.609 -24.260  0.00  0.00           H
ATOM   2536  CB  PHE X 176      -1.559   4.119 -25.651  0.00  0.00           C
ATOM   2537  HB2 PHE X 176      -0.987   3.352 -26.174  0.00  0.00           H
ATOM   2538  HB3 PHE X 176      -2.082   3.541 -24.889  0.00  0.00           H
ATOM   2539  CG  PHE X 176      -2.597   4.587 -26.705  0.00  0.00           C
ATOM   2540  CD1 PHE X 176      -3.825   5.230 -26.400  0.00  0.00           C
ATOM   2541  HD1 PHE X 176      -4.013   5.416 -25.353  0.00  0.00           H
ATOM   2542  CE1 PHE X 176      -4.743   5.701 -27.386  0.00  0.00           C
ATOM   2543  HE1 PHE X 176      -5.689   6.164 -27.147  0.00  0.00           H
ATOM   2544  CZ  PHE X 176      -4.304   5.569 -28.731  0.00  0.00           C
ATOM   2545  HZ  PHE X 176      -4.901   6.009 -29.516  0.00  0.00           H
ATOM   2546  CE2 PHE X 176      -3.109   4.929 -29.080  0.00  0.00           C
ATOM   2547  HE2 PHE X 176      -2.788   4.780 -30.100  0.00  0.00           H
ATOM   2548  CD2 PHE X 176      -2.220   4.445 -28.035  0.00  0.00           C
ATOM   2549  HD2 PHE X 176      -1.295   3.929 -28.248  0.00  0.00           H
ATOM   2550  C   PHE X 176       0.336   4.454 -24.121  0.00  0.00           C
ATOM   2551  O   PHE X 176       0.393   3.237 -23.941  0.00  0.00           O
ATOM   2552  N   ASP X 177       1.137   5.318 -23.544  0.00  0.00           N
ATOM   2553  H   ASP X 177       0.844   6.279 -23.645  0.00  0.00           H
ATOM   2554  CA  ASP X 177       2.420   5.117 -22.958  0.00  0.00           C
ATOM   2555  HA  ASP X 177       2.979   4.504 -23.665  0.00  0.00           H
ATOM   2556  CB  ASP X 177       3.189   6.448 -22.755  0.00  0.00           C
ATOM   2557  HB2 ASP X 177       3.189   7.129 -23.606  0.00  0.00           H
ATOM   2558  HB3 ASP X 177       2.671   7.015 -21.981  0.00  0.00           H
ATOM   2559  CG  ASP X 177       4.601   6.314 -22.221  0.00  0.00           C
ATOM   2560  OD1 ASP X 177       4.888   6.801 -21.103  0.00  0.00           O
ATOM   2561  OD2 ASP X 177       5.451   5.675 -22.949  0.00  0.00           O
ATOM   2562  C   ASP X 177       2.354   4.310 -21.712  0.00  0.00           C
ATOM   2563  O   ASP X 177       3.235   3.496 -21.458  0.00  0.00           O
ATOM   2564  N   GLY X 178       1.259   4.377 -20.982  0.00  0.00           N
ATOM   2565  H   GLY X 178       0.596   5.008 -21.408  0.00  0.00           H
ATOM   2566  CA  GLY X 178       1.034   3.817 -19.670  0.00  0.00           C
ATOM   2567  HA2 GLY X 178       0.004   4.054 -19.404  0.00  0.00           H
ATOM   2568  HA3 GLY X 178       1.278   2.757 -19.727  0.00  0.00           H
ATOM   2569  C   GLY X 178       2.035   4.402 -18.636  0.00  0.00           C
ATOM   2570  O   GLY X 178       1.745   5.437 -18.076  0.00  0.00           O
ATOM   2571  N   ILE X 179       3.023   3.536 -18.311  0.00  0.00           N
ATOM   2572  H   ILE X 179       2.981   2.633 -18.762  0.00  0.00           H
ATOM   2573  CA  ILE X 179       3.888   3.620 -17.058  0.00  0.00           C
ATOM   2574  HA  ILE X 179       3.467   4.464 -16.512  0.00  0.00           H
ATOM   2575  CB  ILE X 179       3.565   2.316 -16.312  0.00  0.00           C
ATOM   2576  HB  ILE X 179       2.515   2.079 -16.487  0.00  0.00           H
ATOM   2577  CG2 ILE X 179       4.411   1.153 -16.819  0.00  0.00           C
ATOM   2578 HG21 ILE X 179       4.240   0.235 -16.256  0.00  0.00           H
ATOM   2579 HG22 ILE X 179       4.306   0.982 -17.891  0.00  0.00           H
ATOM   2580 HG23 ILE X 179       5.442   1.410 -16.578  0.00  0.00           H
ATOM   2581  CG1 ILE X 179       3.622   2.473 -14.767  0.00  0.00           C
ATOM   2582 HG12 ILE X 179       3.604   1.590 -14.129  0.00  0.00           H
ATOM   2583 HG13 ILE X 179       4.596   2.915 -14.558  0.00  0.00           H
ATOM   2584  CD1 ILE X 179       2.445   3.361 -14.274  0.00  0.00           C
ATOM   2585 HD11 ILE X 179       2.535   3.426 -13.189  0.00  0.00           H
ATOM   2586 HD12 ILE X 179       2.396   4.350 -14.728  0.00  0.00           H
ATOM   2587 HD13 ILE X 179       1.544   2.825 -14.572  0.00  0.00           H
ATOM   2588  C   ILE X 179       5.377   3.978 -17.309  0.00  0.00           C
ATOM   2589  O   ILE X 179       6.236   3.624 -16.588  0.00  0.00           O
ATOM   2590  N   ALA X 180       5.585   4.689 -18.425  0.00  0.00           N
ATOM   2591  H   ALA X 180       4.759   4.951 -18.943  0.00  0.00           H
ATOM   2592  CA  ALA X 180       6.821   4.879 -19.124  0.00  0.00           C
ATOM   2593  HA  ALA X 180       6.669   5.217 -20.149  0.00  0.00           H
ATOM   2594  CB  ALA X 180       7.579   6.071 -18.485  0.00  0.00           C
ATOM   2595  HB1 ALA X 180       7.925   5.735 -17.508  0.00  0.00           H
ATOM   2596  HB2 ALA X 180       8.473   6.184 -19.098  0.00  0.00           H
ATOM   2597  HB3 ALA X 180       6.940   6.944 -18.353  0.00  0.00           H
ATOM   2598  C   ALA X 180       7.698   3.625 -19.281  0.00  0.00           C
ATOM   2599  O   ALA X 180       8.962   3.747 -19.192  0.00  0.00           O
ATOM   2600  N   THR X 181       7.113   2.480 -19.671  0.00  0.00           N
ATOM   2601  H   THR X 181       6.118   2.496 -19.843  0.00  0.00           H
ATOM   2602  CA  THR X 181       7.887   1.227 -19.984  0.00  0.00           C
ATOM   2603  HA  THR X 181       8.325   1.022 -19.007  0.00  0.00           H
ATOM   2604  CB  THR X 181       7.002   0.076 -20.470  0.00  0.00           C
ATOM   2605  HB  THR X 181       6.509   0.265 -21.423  0.00  0.00           H
ATOM   2606  CG2 THR X 181       7.813  -1.243 -20.470  0.00  0.00           C
ATOM   2607 HG21 THR X 181       8.345  -1.293 -21.420  0.00  0.00           H
ATOM   2608 HG22 THR X 181       8.519  -1.248 -19.640  0.00  0.00           H
ATOM   2609 HG23 THR X 181       7.205  -2.144 -20.387  0.00  0.00           H
ATOM   2610  OG1 THR X 181       6.012  -0.232 -19.496  0.00  0.00           O
ATOM   2611  HG1 THR X 181       5.257  -0.476 -20.035  0.00  0.00           H
ATOM   2612  C   THR X 181       8.947   1.431 -21.052  0.00  0.00           C
ATOM   2613  O   THR X 181      10.060   0.903 -20.971  0.00  0.00           O
ATOM   2614  N   GLY X 182       8.628   2.280 -22.080  0.00  0.00           N
ATOM   2615  H   GLY X 182       7.813   2.875 -22.129  0.00  0.00           H
ATOM   2616  CA  GLY X 182       9.600   2.527 -23.150  0.00  0.00           C
ATOM   2617  HA2 GLY X 182       9.831   1.575 -23.629  0.00  0.00           H
ATOM   2618  HA3 GLY X 182       9.046   3.195 -23.809  0.00  0.00           H
ATOM   2619  C   GLY X 182      10.908   3.149 -22.655  0.00  0.00           C
ATOM   2620  O   GLY X 182      11.992   2.606 -22.902  0.00  0.00           O
ATOM   2621  N   LEU X 183      10.806   4.252 -21.920  0.00  0.00           N
ATOM   2622  H   LEU X 183       9.895   4.675 -21.817  0.00  0.00           H
ATOM   2623  CA  LEU X 183      12.071   4.882 -21.440  0.00  0.00           C
ATOM   2624  HA  LEU X 183      12.758   4.855 -22.286  0.00  0.00           H
ATOM   2625  CB  LEU X 183      11.676   6.306 -20.851  0.00  0.00           C
ATOM   2626  HB2 LEU X 183      11.151   6.950 -21.557  0.00  0.00           H
ATOM   2627  HB3 LEU X 183      10.928   6.204 -20.064  0.00  0.00           H
ATOM   2628  CG  LEU X 183      12.839   7.060 -20.327  0.00  0.00           C
ATOM   2629  HG  LEU X 183      13.312   6.587 -19.466  0.00  0.00           H
ATOM   2630  CD1 LEU X 183      13.908   7.325 -21.390  0.00  0.00           C
ATOM   2631 HD11 LEU X 183      14.688   7.930 -20.928  0.00  0.00           H
ATOM   2632 HD12 LEU X 183      14.432   6.402 -21.641  0.00  0.00           H
ATOM   2633 HD13 LEU X 183      13.564   7.804 -22.306  0.00  0.00           H
ATOM   2634  CD2 LEU X 183      12.426   8.508 -20.052  0.00  0.00           C
ATOM   2635 HD21 LEU X 183      11.657   8.507 -19.280  0.00  0.00           H
ATOM   2636 HD22 LEU X 183      13.192   9.044 -19.492  0.00  0.00           H
ATOM   2637 HD23 LEU X 183      12.268   8.952 -21.035  0.00  0.00           H
ATOM   2638  C   LEU X 183      12.734   4.023 -20.444  0.00  0.00           C
ATOM   2639  O   LEU X 183      13.941   4.016 -20.440  0.00  0.00           O
ATOM   2640  N   LEU X 184      11.934   3.326 -19.621  0.00  0.00           N
ATOM   2641  H   LEU X 184      10.935   3.420 -19.729  0.00  0.00           H
ATOM   2642  CA  LEU X 184      12.542   2.383 -18.658  0.00  0.00           C
ATOM   2643  HA  LEU X 184      13.113   3.000 -17.964  0.00  0.00           H
ATOM   2644  CB  LEU X 184      11.437   1.632 -17.893  0.00  0.00           C
ATOM   2645  HB2 LEU X 184      10.735   2.378 -17.519  0.00  0.00           H
ATOM   2646  HB3 LEU X 184      10.893   0.946 -18.542  0.00  0.00           H
ATOM   2647  CG  LEU X 184      11.929   0.753 -16.758  0.00  0.00           C
ATOM   2648  HG  LEU X 184      12.863   0.275 -17.050  0.00  0.00           H
ATOM   2649  CD1 LEU X 184      12.257   1.628 -15.522  0.00  0.00           C
ATOM   2650 HD11 LEU X 184      11.422   2.182 -15.093  0.00  0.00           H
ATOM   2651 HD12 LEU X 184      12.871   1.142 -14.763  0.00  0.00           H
ATOM   2652 HD13 LEU X 184      13.013   2.364 -15.793  0.00  0.00           H
ATOM   2653  CD2 LEU X 184      10.914  -0.404 -16.510  0.00  0.00           C
ATOM   2654 HD21 LEU X 184      11.356  -1.086 -15.784  0.00  0.00           H
ATOM   2655 HD22 LEU X 184      10.051   0.069 -16.042  0.00  0.00           H
ATOM   2656 HD23 LEU X 184      10.591  -0.881 -17.436  0.00  0.00           H
ATOM   2657  C   LEU X 184      13.512   1.443 -19.373  0.00  0.00           C
ATOM   2658  O   LEU X 184      14.631   1.221 -18.794  0.00  0.00           O
ATOM   2659  N   VAL X 185      13.103   0.909 -20.543  0.00  0.00           N
ATOM   2660  H   VAL X 185      12.134   1.029 -20.800  0.00  0.00           H
ATOM   2661  CA  VAL X 185      13.973   0.135 -21.438  0.00  0.00           C
ATOM   2662  HA  VAL X 185      14.568  -0.562 -20.848  0.00  0.00           H
ATOM   2663  CB  VAL X 185      13.107  -0.652 -22.429  0.00  0.00           C
ATOM   2664  HB  VAL X 185      12.462   0.055 -22.951  0.00  0.00           H
ATOM   2665  CG1 VAL X 185      13.919  -1.351 -23.493  0.00  0.00           C
ATOM   2666 HG11 VAL X 185      14.246  -0.706 -24.308  0.00  0.00           H
ATOM   2667 HG12 VAL X 185      14.836  -1.833 -23.153  0.00  0.00           H
ATOM   2668 HG13 VAL X 185      13.304  -2.112 -23.973  0.00  0.00           H
ATOM   2669  CG2 VAL X 185      12.161  -1.687 -21.713  0.00  0.00           C
ATOM   2670 HG21 VAL X 185      11.662  -1.268 -20.839  0.00  0.00           H
ATOM   2671 HG22 VAL X 185      11.403  -2.036 -22.415  0.00  0.00           H
ATOM   2672 HG23 VAL X 185      12.682  -2.589 -21.394  0.00  0.00           H
ATOM   2673  C   VAL X 185      15.106   0.902 -22.151  0.00  0.00           C
ATOM   2674  O   VAL X 185      16.164   0.354 -22.235  0.00  0.00           O
ATOM   2675  N   LEU X 186      14.840   2.165 -22.634  0.00  0.00           N
ATOM   2676  H   LEU X 186      13.880   2.459 -22.749  0.00  0.00           H
ATOM   2677  CA  LEU X 186      15.948   2.996 -23.208  0.00  0.00           C
ATOM   2678  HA  LEU X 186      16.429   2.418 -23.998  0.00  0.00           H
ATOM   2679  CB  LEU X 186      15.422   4.218 -24.013  0.00  0.00           C
ATOM   2680  HB2 LEU X 186      14.921   4.787 -23.228  0.00  0.00           H
ATOM   2681  HB3 LEU X 186      16.269   4.813 -24.354  0.00  0.00           H
ATOM   2682  CG  LEU X 186      14.609   3.896 -25.255  0.00  0.00           C
ATOM   2683  HG  LEU X 186      13.845   3.147 -25.047  0.00  0.00           H
ATOM   2684  CD1 LEU X 186      13.865   5.228 -25.615  0.00  0.00           C
ATOM   2685 HD11 LEU X 186      13.163   4.986 -26.413  0.00  0.00           H
ATOM   2686 HD12 LEU X 186      13.324   5.580 -24.737  0.00  0.00           H
ATOM   2687 HD13 LEU X 186      14.521   6.046 -25.914  0.00  0.00           H
ATOM   2688  CD2 LEU X 186      15.413   3.484 -26.571  0.00  0.00           C
ATOM   2689 HD21 LEU X 186      14.792   3.199 -27.420  0.00  0.00           H
ATOM   2690 HD22 LEU X 186      16.158   4.253 -26.778  0.00  0.00           H
ATOM   2691 HD23 LEU X 186      15.959   2.563 -26.366  0.00  0.00           H
ATOM   2692  C   LEU X 186      17.079   3.352 -22.187  0.00  0.00           C
ATOM   2693  O   LEU X 186      18.257   3.206 -22.414  0.00  0.00           O
ATOM   2694  N   LYS X 187      16.595   3.599 -20.985  0.00  0.00           N
ATOM   2695  H   LYS X 187      15.614   3.639 -20.749  0.00  0.00           H
ATOM   2696  CA  LYS X 187      17.364   3.641 -19.762  0.00  0.00           C
ATOM   2697  HA  LYS X 187      18.152   4.351 -20.015  0.00  0.00           H
ATOM   2698  CB  LYS X 187      16.576   4.117 -18.532  0.00  0.00           C
ATOM   2699  HB2 LYS X 187      15.631   3.578 -18.466  0.00  0.00           H
ATOM   2700  HB3 LYS X 187      17.203   3.824 -17.690  0.00  0.00           H
ATOM   2701  CG  LYS X 187      16.427   5.606 -18.613  0.00  0.00           C
ATOM   2702  HG2 LYS X 187      17.395   6.093 -18.494  0.00  0.00           H
ATOM   2703  HG3 LYS X 187      15.901   5.991 -19.486  0.00  0.00           H
ATOM   2704  CD  LYS X 187      15.509   6.065 -17.478  0.00  0.00           C
ATOM   2705  HD2 LYS X 187      14.552   5.553 -17.578  0.00  0.00           H
ATOM   2706  HD3 LYS X 187      15.892   5.697 -16.526  0.00  0.00           H
ATOM   2707  CE  LYS X 187      15.159   7.558 -17.514  0.00  0.00           C
ATOM   2708  HE2 LYS X 187      14.846   7.823 -18.524  0.00  0.00           H
ATOM   2709  HE3 LYS X 187      14.297   7.703 -16.862  0.00  0.00           H
ATOM   2710  NZ  LYS X 187      16.325   8.386 -17.075  0.00  0.00           N
ATOM   2711  HZ1 LYS X 187      17.130   8.463 -17.681  0.00  0.00           H
ATOM   2712  HZ2 LYS X 187      15.957   9.323 -16.992  0.00  0.00           H
ATOM   2713  HZ3 LYS X 187      16.719   8.038 -16.213  0.00  0.00           H
ATOM   2714  C   LYS X 187      18.261   2.398 -19.541  0.00  0.00           C
ATOM   2715  O   LYS X 187      19.494   2.480 -19.269  0.00  0.00           O
ATOM   2716  N   ASP X 188      17.601   1.236 -19.457  0.00  0.00           N
ATOM   2717  H   ASP X 188      16.635   1.099 -19.720  0.00  0.00           H
ATOM   2718  CA  ASP X 188      18.236  -0.041 -19.134  0.00  0.00           C
ATOM   2719  HA  ASP X 188      18.866   0.157 -18.268  0.00  0.00           H
ATOM   2720  CB  ASP X 188      17.191  -1.117 -18.926  0.00  0.00           C
ATOM   2721  HB2 ASP X 188      16.470  -0.737 -18.202  0.00  0.00           H
ATOM   2722  HB3 ASP X 188      16.685  -1.377 -19.856  0.00  0.00           H
ATOM   2723  CG  ASP X 188      17.830  -2.409 -18.357  0.00  0.00           C
ATOM   2724  OD1 ASP X 188      18.549  -2.327 -17.390  0.00  0.00           O
ATOM   2725  OD2 ASP X 188      17.325  -3.521 -18.686  0.00  0.00           O
ATOM   2726  C   ASP X 188      19.262  -0.524 -20.237  0.00  0.00           C
ATOM   2727  O   ASP X 188      20.303  -1.079 -19.898  0.00  0.00           O
ATOM   2728  N   LEU X 189      19.018  -0.205 -21.551  0.00  0.00           N
ATOM   2729  H   LEU X 189      18.219   0.359 -21.802  0.00  0.00           H
ATOM   2730  CA  LEU X 189      19.975  -0.380 -22.671  0.00  0.00           C
ATOM   2731  HA  LEU X 189      20.510  -1.323 -22.565  0.00  0.00           H
ATOM   2732  CB  LEU X 189      19.101  -0.280 -23.954  0.00  0.00           C
ATOM   2733  HB2 LEU X 189      18.500   0.623 -24.068  0.00  0.00           H
ATOM   2734  HB3 LEU X 189      19.716  -0.361 -24.850  0.00  0.00           H
ATOM   2735  CG  LEU X 189      18.182  -1.517 -24.249  0.00  0.00           C
ATOM   2736  HG  LEU X 189      17.398  -1.701 -23.515  0.00  0.00           H
ATOM   2737  CD1 LEU X 189      17.353  -1.211 -25.420  0.00  0.00           C
ATOM   2738 HD11 LEU X 189      18.007  -1.276 -26.290  0.00  0.00           H
ATOM   2739 HD12 LEU X 189      16.712  -2.092 -25.401  0.00  0.00           H
ATOM   2740 HD13 LEU X 189      16.810  -0.284 -25.238  0.00  0.00           H
ATOM   2741  CD2 LEU X 189      18.908  -2.857 -24.449  0.00  0.00           C
ATOM   2742 HD21 LEU X 189      18.208  -3.593 -24.845  0.00  0.00           H
ATOM   2743 HD22 LEU X 189      19.675  -2.783 -25.219  0.00  0.00           H
ATOM   2744 HD23 LEU X 189      19.261  -3.345 -23.540  0.00  0.00           H
ATOM   2745  C   LEU X 189      21.039   0.754 -22.604  0.00  0.00           C
ATOM   2746  O   LEU X 189      21.863   0.785 -23.525  0.00  0.00           O
ATOM   2747  N   GLY X 190      20.978   1.751 -21.722  0.00  0.00           N
ATOM   2748  H   GLY X 190      20.231   1.714 -21.043  0.00  0.00           H
ATOM   2749  CA  GLY X 190      21.958   2.845 -21.601  0.00  0.00           C
ATOM   2750  HA2 GLY X 190      21.865   3.440 -20.693  0.00  0.00           H
ATOM   2751  HA3 GLY X 190      22.933   2.358 -21.646  0.00  0.00           H
ATOM   2752  C   GLY X 190      21.938   3.777 -22.820  0.00  0.00           C
ATOM   2753  O   GLY X 190      22.960   4.478 -23.028  0.00  0.00           O
ATOM   2754  N   ILE X 191      20.941   3.695 -23.711  0.00  0.00           N
ATOM   2755  H   ILE X 191      20.094   3.257 -23.378  0.00  0.00           H
ATOM   2756  CA  ILE X 191      20.819   4.621 -24.826  0.00  0.00           C
ATOM   2757  HA  ILE X 191      21.825   4.793 -25.210  0.00  0.00           H
ATOM   2758  CB  ILE X 191      19.840   4.110 -25.880  0.00  0.00           C
ATOM   2759  HB  ILE X 191      18.799   4.108 -25.555  0.00  0.00           H
ATOM   2760  CG2 ILE X 191      19.754   5.141 -27.064  0.00  0.00           C
ATOM   2761 HG21 ILE X 191      19.082   5.983 -26.899  0.00  0.00           H
ATOM   2762 HG22 ILE X 191      20.777   5.471 -27.249  0.00  0.00           H
ATOM   2763 HG23 ILE X 191      19.312   4.658 -27.935  0.00  0.00           H
ATOM   2764  CG1 ILE X 191      20.387   2.744 -26.305  0.00  0.00           C
ATOM   2765 HG12 ILE X 191      21.445   2.606 -26.528  0.00  0.00           H
ATOM   2766 HG13 ILE X 191      20.056   2.034 -25.547  0.00  0.00           H
ATOM   2767  CD1 ILE X 191      19.627   2.134 -27.483  0.00  0.00           C
ATOM   2768 HD11 ILE X 191      19.592   2.714 -28.406  0.00  0.00           H
ATOM   2769 HD12 ILE X 191      20.127   1.225 -27.818  0.00  0.00           H
ATOM   2770 HD13 ILE X 191      18.652   1.710 -27.244  0.00  0.00           H
ATOM   2771  C   ILE X 191      20.462   6.065 -24.305  0.00  0.00           C
ATOM   2772  O   ILE X 191      19.423   6.274 -23.738  0.00  0.00           O
ATOM   2773  N   GLN X 192      21.174   7.078 -24.666  0.00  0.00           N
ATOM   2774  H   GLN X 192      21.993   6.785 -25.179  0.00  0.00           H
ATOM   2775  CA  GLN X 192      20.961   8.483 -24.257  0.00  0.00           C
ATOM   2776  HA  GLN X 192      20.821   8.466 -23.176  0.00  0.00           H
ATOM   2777  CB  GLN X 192      22.143   9.368 -24.649  0.00  0.00           C
ATOM   2778  HB2 GLN X 192      22.329   9.482 -25.717  0.00  0.00           H
ATOM   2779  HB3 GLN X 192      21.729  10.359 -24.463  0.00  0.00           H
ATOM   2780  CG  GLN X 192      23.391   9.151 -23.877  0.00  0.00           C
ATOM   2781  HG2 GLN X 192      23.380   9.113 -22.788  0.00  0.00           H
ATOM   2782  HG3 GLN X 192      23.770   8.189 -24.223  0.00  0.00           H
ATOM   2783  CD  GLN X 192      24.502  10.226 -24.236  0.00  0.00           C
ATOM   2784  OE1 GLN X 192      24.234  11.412 -24.379  0.00  0.00           O
ATOM   2785  NE2 GLN X 192      25.695   9.805 -24.470  0.00  0.00           N
ATOM   2786 HE21 GLN X 192      26.422  10.482 -24.654  0.00  0.00           H
ATOM   2787 HE22 GLN X 192      25.955   8.868 -24.199  0.00  0.00           H
ATOM   2788  C   GLN X 192      19.712   8.952 -25.011  0.00  0.00           C
ATOM   2789  O   GLN X 192      19.645   8.842 -26.226  0.00  0.00           O
ATOM   2790  N   VAL X 193      18.740   9.621 -24.368  0.00  0.00           N
ATOM   2791  H   VAL X 193      18.852   9.854 -23.392  0.00  0.00           H
ATOM   2792  CA  VAL X 193      17.461  10.095 -25.034  0.00  0.00           C
ATOM   2793  HA  VAL X 193      17.396   9.856 -26.096  0.00  0.00           H
ATOM   2794  CB  VAL X 193      16.199   9.474 -24.287  0.00  0.00           C
ATOM   2795  HB  VAL X 193      16.180   9.952 -23.307  0.00  0.00           H
ATOM   2796  CG1 VAL X 193      14.856   9.671 -25.079  0.00  0.00           C
ATOM   2797 HG11 VAL X 193      14.783  10.691 -25.456  0.00  0.00           H
ATOM   2798 HG12 VAL X 193      15.034   9.108 -25.995  0.00  0.00           H
ATOM   2799 HG13 VAL X 193      13.992   9.394 -24.474  0.00  0.00           H
ATOM   2800  CG2 VAL X 193      16.285   7.957 -24.111  0.00  0.00           C
ATOM   2801 HG21 VAL X 193      17.067   7.775 -23.373  0.00  0.00           H
ATOM   2802 HG22 VAL X 193      15.303   7.517 -23.934  0.00  0.00           H
ATOM   2803 HG23 VAL X 193      16.617   7.492 -25.039  0.00  0.00           H
ATOM   2804  C   VAL X 193      17.312  11.618 -24.918  0.00  0.00           C
ATOM   2805  O   VAL X 193      17.537  12.083 -23.796  0.00  0.00           O
ATOM   2806  N   ASP X 194      17.044  12.208 -26.103  0.00  0.00           N
ATOM   2807  H   ASP X 194      16.852  11.577 -26.868  0.00  0.00           H
ATOM   2808  CA  ASP X 194      16.980  13.637 -26.253  0.00  0.00           C
ATOM   2809  HA  ASP X 194      17.586  14.100 -25.475  0.00  0.00           H
ATOM   2810  CB  ASP X 194      17.534  14.211 -27.611  0.00  0.00           C
ATOM   2811  HB2 ASP X 194      18.473  13.666 -27.707  0.00  0.00           H
ATOM   2812  HB3 ASP X 194      16.901  13.947 -28.458  0.00  0.00           H
ATOM   2813  CG  ASP X 194      17.750  15.744 -27.606  0.00  0.00           C
ATOM   2814  OD1 ASP X 194      18.480  16.197 -26.702  0.00  0.00           O
ATOM   2815  OD2 ASP X 194      17.247  16.428 -28.530  0.00  0.00           O
ATOM   2816  C   ASP X 194      15.623  14.276 -26.016  0.00  0.00           C
ATOM   2817  O   ASP X 194      15.612  15.332 -25.385  0.00  0.00           O
ATOM   2818  N   ARG X 195      14.512  13.653 -26.477  0.00  0.00           N
ATOM   2819  H   ARG X 195      14.629  12.875 -27.110  0.00  0.00           H
ATOM   2820  CA  ARG X 195      13.141  14.055 -26.158  0.00  0.00           C
ATOM   2821  HA  ARG X 195      13.058  14.556 -25.193  0.00  0.00           H
ATOM   2822  CB  ARG X 195      12.568  15.001 -27.221  0.00  0.00           C
ATOM   2823  HB2 ARG X 195      12.602  14.656 -28.254  0.00  0.00           H
ATOM   2824  HB3 ARG X 195      11.534  15.181 -26.926  0.00  0.00           H
ATOM   2825  CG  ARG X 195      13.406  16.235 -27.261  0.00  0.00           C
ATOM   2826  HG2 ARG X 195      13.587  16.605 -26.252  0.00  0.00           H
ATOM   2827  HG3 ARG X 195      14.425  16.090 -27.620  0.00  0.00           H
ATOM   2828  CD  ARG X 195      12.723  17.353 -28.049  0.00  0.00           C
ATOM   2829  HD2 ARG X 195      13.358  18.236 -28.124  0.00  0.00           H
ATOM   2830  HD3 ARG X 195      12.479  16.921 -29.019  0.00  0.00           H
ATOM   2831  NE  ARG X 195      11.500  17.742 -27.376  0.00  0.00           N
ATOM   2832  HE  ARG X 195      11.361  17.287 -26.485  0.00  0.00           H
ATOM   2833  CZ  ARG X 195      10.721  18.778 -27.538  0.00  0.00           C
ATOM   2834  NH1 ARG X 195      10.675  19.482 -28.616  0.00  0.00           N
ATOM   2835 HH11 ARG X 195      11.078  19.126 -29.471  0.00  0.00           H
ATOM   2836 HH12 ARG X 195      10.114  20.318 -28.536  0.00  0.00           H
ATOM   2837  NH2 ARG X 195       9.931  19.070 -26.551  0.00  0.00           N
ATOM   2838 HH21 ARG X 195       9.746  18.390 -25.827  0.00  0.00           H
ATOM   2839 HH22 ARG X 195       9.460  19.963 -26.536  0.00  0.00           H
ATOM   2840  C   ARG X 195      12.282  12.860 -26.201  0.00  0.00           C
ATOM   2841  O   ARG X 195      12.451  12.026 -27.104  0.00  0.00           O
ATOM   2842  N   TYR X 196      11.432  12.746 -25.197  0.00  0.00           N
ATOM   2843  H   TYR X 196      11.437  13.448 -24.470  0.00  0.00           H
ATOM   2844  CA  TYR X 196      10.376  11.666 -25.182  0.00  0.00           C
ATOM   2845  HA  TYR X 196      10.208  11.185 -26.145  0.00  0.00           H
ATOM   2846  CB  TYR X 196      10.851  10.542 -24.217  0.00  0.00           C
ATOM   2847  HB2 TYR X 196      11.853  10.265 -24.544  0.00  0.00           H
ATOM   2848  HB3 TYR X 196      10.932  11.046 -23.254  0.00  0.00           H
ATOM   2849  CG  TYR X 196       9.980   9.245 -24.226  0.00  0.00           C
ATOM   2850  CD1 TYR X 196       8.598   9.267 -23.847  0.00  0.00           C
ATOM   2851  HD1 TYR X 196       8.042  10.181 -23.700  0.00  0.00           H
ATOM   2852  CE1 TYR X 196       8.071   8.011 -23.465  0.00  0.00           C
ATOM   2853  HE1 TYR X 196       7.081   8.004 -23.034  0.00  0.00           H
ATOM   2854  CZ  TYR X 196       8.741   6.794 -23.549  0.00  0.00           C
ATOM   2855  OH  TYR X 196       8.199   5.595 -23.120  0.00  0.00           O
ATOM   2856  HH  TYR X 196       7.264   5.701 -22.928  0.00  0.00           H
ATOM   2857  CE2 TYR X 196      10.060   6.823 -23.999  0.00  0.00           C
ATOM   2858  HE2 TYR X 196      10.582   5.887 -24.129  0.00  0.00           H
ATOM   2859  CD2 TYR X 196      10.696   8.033 -24.314  0.00  0.00           C
ATOM   2860  HD2 TYR X 196      11.767   7.955 -24.428  0.00  0.00           H
ATOM   2861  C   TYR X 196       8.983  12.376 -25.004  0.00  0.00           C
ATOM   2862  O   TYR X 196       8.634  12.870 -23.929  0.00  0.00           O
ATOM   2863  N   ILE X 197       8.212  12.432 -26.118  0.00  0.00           N
ATOM   2864  H   ILE X 197       8.538  11.847 -26.875  0.00  0.00           H
ATOM   2865  CA  ILE X 197       6.888  13.080 -26.102  0.00  0.00           C
ATOM   2866  HA  ILE X 197       6.735  13.889 -25.388  0.00  0.00           H
ATOM   2867  CB  ILE X 197       6.621  13.613 -27.581  0.00  0.00           C
ATOM   2868  HB  ILE X 197       7.069  12.984 -28.351  0.00  0.00           H
ATOM   2869  CG2 ILE X 197       5.122  13.821 -27.896  0.00  0.00           C
ATOM   2870 HG21 ILE X 197       4.690  14.479 -27.143  0.00  0.00           H
ATOM   2871 HG22 ILE X 197       5.018  14.163 -28.926  0.00  0.00           H
ATOM   2872 HG23 ILE X 197       4.586  12.875 -27.819  0.00  0.00           H
ATOM   2873  CG1 ILE X 197       7.223  15.038 -27.910  0.00  0.00           C
ATOM   2874 HG12 ILE X 197       7.286  15.145 -28.992  0.00  0.00           H
ATOM   2875 HG13 ILE X 197       6.533  15.815 -27.581  0.00  0.00           H
ATOM   2876  CD1 ILE X 197       8.529  15.349 -27.151  0.00  0.00           C
ATOM   2877 HD11 ILE X 197       9.384  14.756 -27.474  0.00  0.00           H
ATOM   2878 HD12 ILE X 197       8.809  16.382 -27.361  0.00  0.00           H
ATOM   2879 HD13 ILE X 197       8.396  15.288 -26.070  0.00  0.00           H
ATOM   2880  C   ILE X 197       5.968  11.920 -25.749  0.00  0.00           C
ATOM   2881  O   ILE X 197       6.137  10.856 -26.355  0.00  0.00           O
ATOM   2882  N   ALA X 198       4.992  12.085 -24.834  0.00  0.00           N
ATOM   2883  H   ALA X 198       4.995  12.932 -24.284  0.00  0.00           H
ATOM   2884  CA  ALA X 198       4.038  11.057 -24.372  0.00  0.00           C
ATOM   2885  HA  ALA X 198       4.120  10.209 -25.051  0.00  0.00           H
ATOM   2886  CB  ALA X 198       4.606  10.527 -23.012  0.00  0.00           C
ATOM   2887  HB1 ALA X 198       5.619  10.154 -23.161  0.00  0.00           H
ATOM   2888  HB2 ALA X 198       4.568  11.386 -22.342  0.00  0.00           H
ATOM   2889  HB3 ALA X 198       3.853   9.792 -22.726  0.00  0.00           H
ATOM   2890  C   ALA X 198       2.516  11.313 -24.367  0.00  0.00           C
ATOM   2891  O   ALA X 198       2.064  12.141 -23.673  0.00  0.00           O
ATOM   2892  N   SER X 199       1.725  10.614 -25.149  0.00  0.00           N
ATOM   2893  H   SER X 199       2.084   9.842 -25.692  0.00  0.00           H
ATOM   2894  CA  SER X 199       0.275  10.654 -25.015  0.00  0.00           C
ATOM   2895  HA  SER X 199      -0.083  11.617 -24.650  0.00  0.00           H
ATOM   2896  CB  SER X 199      -0.351  10.463 -26.364  0.00  0.00           C
ATOM   2897  HB2 SER X 199      -0.041  11.276 -27.020  0.00  0.00           H
ATOM   2898  HB3 SER X 199      -0.204   9.486 -26.824  0.00  0.00           H
ATOM   2899  OG  SER X 199      -1.721  10.491 -26.158  0.00  0.00           O
ATOM   2900  HG  SER X 199      -1.987  11.393 -25.966  0.00  0.00           H
ATOM   2901  C   SER X 199      -0.205   9.555 -24.069  0.00  0.00           C
ATOM   2902  O   SER X 199       0.160   8.332 -24.195  0.00  0.00           O
ATOM   2903  N   GLU X 200      -0.987  10.000 -23.091  0.00  0.00           N
ATOM   2904  H   GLU X 200      -1.250  10.973 -23.022  0.00  0.00           H
ATOM   2905  CA  GLU X 200      -1.661   9.156 -22.015  0.00  0.00           C
ATOM   2906  HA  GLU X 200      -2.170   8.320 -22.496  0.00  0.00           H
ATOM   2907  CB  GLU X 200      -0.621   8.446 -21.030  0.00  0.00           C
ATOM   2908  HB2 GLU X 200      -0.152   7.680 -21.647  0.00  0.00           H
ATOM   2909  HB3 GLU X 200       0.106   9.150 -20.624  0.00  0.00           H
ATOM   2910  CG  GLU X 200      -1.224   7.660 -19.871  0.00  0.00           C
ATOM   2911  HG2 GLU X 200      -0.350   7.308 -19.323  0.00  0.00           H
ATOM   2912  HG3 GLU X 200      -1.798   8.384 -19.292  0.00  0.00           H
ATOM   2913  CD  GLU X 200      -2.211   6.592 -20.395  0.00  0.00           C
ATOM   2914  OE1 GLU X 200      -1.795   5.618 -21.036  0.00  0.00           O
ATOM   2915  OE2 GLU X 200      -3.424   6.730 -20.074  0.00  0.00           O
ATOM   2916  C   GLU X 200      -2.673  10.010 -21.188  0.00  0.00           C
ATOM   2917  O   GLU X 200      -2.379  11.149 -20.852  0.00  0.00           O
ATOM   2918  N   VAL X 201      -3.899   9.525 -20.870  0.00  0.00           N
ATOM   2919  H   VAL X 201      -4.301   8.652 -21.182  0.00  0.00           H
ATOM   2920  CA  VAL X 201      -4.877  10.304 -20.127  0.00  0.00           C
ATOM   2921  HA  VAL X 201      -4.607  11.360 -20.151  0.00  0.00           H
ATOM   2922  CB  VAL X 201      -6.325  10.061 -20.723  0.00  0.00           C
ATOM   2923  HB  VAL X 201      -6.977  10.644 -20.072  0.00  0.00           H
ATOM   2924  CG1 VAL X 201      -6.412  10.603 -22.137  0.00  0.00           C
ATOM   2925 HG11 VAL X 201      -7.078  11.464 -22.081  0.00  0.00           H
ATOM   2926 HG12 VAL X 201      -5.461  11.057 -22.417  0.00  0.00           H
ATOM   2927 HG13 VAL X 201      -6.761   9.831 -22.823  0.00  0.00           H
ATOM   2928  CG2 VAL X 201      -6.860   8.629 -20.731  0.00  0.00           C
ATOM   2929 HG21 VAL X 201      -6.858   8.346 -19.679  0.00  0.00           H
ATOM   2930 HG22 VAL X 201      -7.832   8.603 -21.224  0.00  0.00           H
ATOM   2931 HG23 VAL X 201      -6.153   7.993 -21.264  0.00  0.00           H
ATOM   2932  C   VAL X 201      -4.871   9.972 -18.633  0.00  0.00           C
ATOM   2933  O   VAL X 201      -5.094  10.855 -17.809  0.00  0.00           O
ATOM   2934  N   CYS X 202      -4.528   8.697 -18.320  0.00  0.00           N
ATOM   2935  H   CYS X 202      -4.414   8.079 -19.111  0.00  0.00           H
ATOM   2936  CA  CYS X 202      -4.711   8.202 -16.940  0.00  0.00           C
ATOM   2937  HA  CYS X 202      -5.752   8.440 -16.722  0.00  0.00           H
ATOM   2938  CB  CYS X 202      -4.574   6.621 -16.949  0.00  0.00           C
ATOM   2939  HB2 CYS X 202      -5.284   6.301 -17.712  0.00  0.00           H
ATOM   2940  HB3 CYS X 202      -3.587   6.313 -17.294  0.00  0.00           H
ATOM   2941  SG  CYS X 202      -4.992   5.896 -15.327  0.00  0.00           S
ATOM   2942  HG  CYS X 202      -6.254   6.334 -15.299  0.00  0.00           H
ATOM   2943  C   CYS X 202      -3.838   8.919 -15.890  0.00  0.00           C
ATOM   2944  O   CYS X 202      -2.613   8.898 -15.964  0.00  0.00           O
ATOM   2945  N   GLU X 203      -4.458   9.476 -14.807  0.00  0.00           N
ATOM   2946  H   GLU X 203      -5.467   9.498 -14.771  0.00  0.00           H
ATOM   2947  CA  GLU X 203      -3.738  10.366 -13.962  0.00  0.00           C
ATOM   2948  HA  GLU X 203      -3.209  11.123 -14.541  0.00  0.00           H
ATOM   2949  CB  GLU X 203      -4.715  11.090 -13.054  0.00  0.00           C
ATOM   2950  HB2 GLU X 203      -5.192  10.272 -12.514  0.00  0.00           H
ATOM   2951  HB3 GLU X 203      -4.040  11.578 -12.352  0.00  0.00           H
ATOM   2952  CG  GLU X 203      -5.667  11.984 -13.846  0.00  0.00           C
ATOM   2953  HG2 GLU X 203      -6.178  11.414 -14.622  0.00  0.00           H
ATOM   2954  HG3 GLU X 203      -6.484  12.361 -13.231  0.00  0.00           H
ATOM   2955  CD  GLU X 203      -5.097  13.301 -14.353  0.00  0.00           C
ATOM   2956  OE1 GLU X 203      -5.933  13.986 -14.985  0.00  0.00           O
ATOM   2957  OE2 GLU X 203      -4.009  13.804 -14.012  0.00  0.00           O
ATOM   2958  C   GLU X 203      -2.603   9.778 -13.086  0.00  0.00           C
ATOM   2959  O   GLU X 203      -1.604  10.430 -12.984  0.00  0.00           O
ATOM   2960  N   ASP X 204      -2.732   8.558 -12.511  0.00  0.00           N
ATOM   2961  H   ASP X 204      -3.623   8.091 -12.601  0.00  0.00           H
ATOM   2962  CA  ASP X 204      -1.691   7.943 -11.652  0.00  0.00           C
ATOM   2963  HA  ASP X 204      -1.329   8.675 -10.930  0.00  0.00           H
ATOM   2964  CB  ASP X 204      -2.242   6.801 -10.812  0.00  0.00           C
ATOM   2965  HB2 ASP X 204      -2.501   5.918 -11.396  0.00  0.00           H
ATOM   2966  HB3 ASP X 204      -1.477   6.458 -10.115  0.00  0.00           H
ATOM   2967  CG  ASP X 204      -3.383   7.218  -9.871  0.00  0.00           C
ATOM   2968  OD1 ASP X 204      -3.288   8.329  -9.246  0.00  0.00           O
ATOM   2969  OD2 ASP X 204      -4.397   6.461  -9.830  0.00  0.00           O
ATOM   2970  C   ASP X 204      -0.566   7.379 -12.577  0.00  0.00           C
ATOM   2971  O   ASP X 204       0.618   7.519 -12.170  0.00  0.00           O
ATOM   2972  N   SER X 205      -0.915   6.936 -13.766  0.00  0.00           N
ATOM   2973  H   SER X 205      -1.903   7.024 -13.957  0.00  0.00           H
ATOM   2974  CA  SER X 205      -0.049   6.360 -14.758  0.00  0.00           C
ATOM   2975  HA  SER X 205       0.460   5.556 -14.226  0.00  0.00           H
ATOM   2976  CB  SER X 205      -0.786   5.672 -16.000  0.00  0.00           C
ATOM   2977  HB2 SER X 205      -1.803   5.453 -15.672  0.00  0.00           H
ATOM   2978  HB3 SER X 205      -0.924   6.345 -16.846  0.00  0.00           H
ATOM   2979  OG  SER X 205      -0.040   4.546 -16.433  0.00  0.00           O
ATOM   2980  HG  SER X 205       0.539   4.912 -17.106  0.00  0.00           H
ATOM   2981  C   SER X 205       0.970   7.421 -15.221  0.00  0.00           C
ATOM   2982  O   SER X 205       2.157   7.271 -14.938  0.00  0.00           O
ATOM   2983  N   ILE X 206       0.540   8.620 -15.725  0.00  0.00           N
ATOM   2984  H   ILE X 206      -0.436   8.730 -15.961  0.00  0.00           H
ATOM   2985  CA  ILE X 206       1.472   9.739 -15.973  0.00  0.00           C
ATOM   2986  HA  ILE X 206       2.269   9.372 -16.618  0.00  0.00           H
ATOM   2987  CB  ILE X 206       0.806  10.837 -16.779  0.00  0.00           C
ATOM   2988  HB  ILE X 206       1.562  11.542 -17.125  0.00  0.00           H
ATOM   2989  CG2 ILE X 206       0.203  10.252 -18.057  0.00  0.00           C
ATOM   2990 HG21 ILE X 206       0.300  11.015 -18.830  0.00  0.00           H
ATOM   2991 HG22 ILE X 206       0.791   9.399 -18.393  0.00  0.00           H
ATOM   2992 HG23 ILE X 206      -0.856  10.013 -17.951  0.00  0.00           H
ATOM   2993  CG1 ILE X 206      -0.181  11.669 -15.921  0.00  0.00           C
ATOM   2994 HG12 ILE X 206      -1.098  11.182 -15.591  0.00  0.00           H
ATOM   2995 HG13 ILE X 206       0.316  12.144 -15.076  0.00  0.00           H
ATOM   2996  CD1 ILE X 206      -0.862  12.809 -16.676  0.00  0.00           C
ATOM   2997 HD11 ILE X 206      -1.383  12.422 -17.552  0.00  0.00           H
ATOM   2998 HD12 ILE X 206      -1.548  13.229 -15.940  0.00  0.00           H
ATOM   2999 HD13 ILE X 206      -0.175  13.598 -16.980  0.00  0.00           H
ATOM   3000  C   ILE X 206       2.176  10.259 -14.721  0.00  0.00           C
ATOM   3001  O   ILE X 206       3.308  10.736 -14.819  0.00  0.00           O
ATOM   3002  N   THR X 207       1.539  10.115 -13.529  0.00  0.00           N
ATOM   3003  H   THR X 207       0.627   9.687 -13.460  0.00  0.00           H
ATOM   3004  CA  THR X 207       2.112  10.721 -12.281  0.00  0.00           C
ATOM   3005  HA  THR X 207       2.482  11.724 -12.492  0.00  0.00           H
ATOM   3006  CB  THR X 207       1.243  10.733 -11.053  0.00  0.00           C
ATOM   3007  HB  THR X 207       0.758   9.764 -10.934  0.00  0.00           H
ATOM   3008  CG2 THR X 207       1.900  11.284  -9.769  0.00  0.00           C
ATOM   3009 HG21 THR X 207       2.743  10.683  -9.429  0.00  0.00           H
ATOM   3010 HG22 THR X 207       2.279  12.273 -10.024  0.00  0.00           H
ATOM   3011 HG23 THR X 207       1.071  11.242  -9.061  0.00  0.00           H
ATOM   3012  OG1 THR X 207       0.189  11.568 -11.244  0.00  0.00           O
ATOM   3013  HG1 THR X 207      -0.316  11.212 -11.978  0.00  0.00           H
ATOM   3014  C   THR X 207       3.403   9.906 -11.956  0.00  0.00           C
ATOM   3015  O   THR X 207       4.346  10.511 -11.497  0.00  0.00           O
ATOM   3016  N   VAL X 208       3.396   8.558 -12.209  0.00  0.00           N
ATOM   3017  H   VAL X 208       2.562   8.087 -12.532  0.00  0.00           H
ATOM   3018  CA  VAL X 208       4.623   7.630 -12.081  0.00  0.00           C
ATOM   3019  HA  VAL X 208       5.210   7.853 -11.189  0.00  0.00           H
ATOM   3020  CB  VAL X 208       4.223   6.112 -12.207  0.00  0.00           C
ATOM   3021  HB  VAL X 208       3.535   5.996 -13.045  0.00  0.00           H
ATOM   3022  CG1 VAL X 208       5.408   5.151 -12.451  0.00  0.00           C
ATOM   3023 HG11 VAL X 208       6.258   5.403 -11.817  0.00  0.00           H
ATOM   3024 HG12 VAL X 208       5.070   4.126 -12.298  0.00  0.00           H
ATOM   3025 HG13 VAL X 208       5.725   5.238 -13.490  0.00  0.00           H
ATOM   3026  CG2 VAL X 208       3.455   5.516 -11.061  0.00  0.00           C
ATOM   3027 HG21 VAL X 208       3.136   4.524 -11.381  0.00  0.00           H
ATOM   3028 HG22 VAL X 208       3.931   5.380 -10.090  0.00  0.00           H
ATOM   3029 HG23 VAL X 208       2.521   6.077 -11.060  0.00  0.00           H
ATOM   3030  C   VAL X 208       5.668   8.010 -13.127  0.00  0.00           C
ATOM   3031  O   VAL X 208       6.871   8.005 -12.842  0.00  0.00           O
ATOM   3032  N   GLY X 209       5.154   8.485 -14.271  0.00  0.00           N
ATOM   3033  H   GLY X 209       4.151   8.392 -14.340  0.00  0.00           H
ATOM   3034  CA  GLY X 209       6.054   8.758 -15.421  0.00  0.00           C
ATOM   3035  HA2 GLY X 209       6.721   7.929 -15.655  0.00  0.00           H
ATOM   3036  HA3 GLY X 209       5.582   8.954 -16.384  0.00  0.00           H
ATOM   3037  C   GLY X 209       6.877  10.015 -15.233  0.00  0.00           C
ATOM   3038  O   GLY X 209       8.058  10.099 -15.619  0.00  0.00           O
ATOM   3039  N   MET X 210       6.299  10.983 -14.605  0.00  0.00           N
ATOM   3040  H   MET X 210       5.362  10.818 -14.267  0.00  0.00           H
ATOM   3041  CA  MET X 210       6.850  12.128 -13.893  0.00  0.00           C
ATOM   3042  HA  MET X 210       7.374  12.689 -14.667  0.00  0.00           H
ATOM   3043  CB  MET X 210       5.840  13.044 -13.178  0.00  0.00           C
ATOM   3044  HB2 MET X 210       4.947  13.207 -13.781  0.00  0.00           H
ATOM   3045  HB3 MET X 210       5.535  12.640 -12.212  0.00  0.00           H
ATOM   3046  CG  MET X 210       6.430  14.433 -13.000  0.00  0.00           C
ATOM   3047  HG2 MET X 210       6.799  14.912 -13.907  0.00  0.00           H
ATOM   3048  HG3 MET X 210       5.631  15.106 -12.691  0.00  0.00           H
ATOM   3049  SD  MET X 210       7.755  14.646 -11.759  0.00  0.00           S
ATOM   3050  CE  MET X 210       7.629  16.445 -11.714  0.00  0.00           C
ATOM   3051  HE1 MET X 210       6.619  16.728 -11.417  0.00  0.00           H
ATOM   3052  HE2 MET X 210       8.337  16.843 -10.988  0.00  0.00           H
ATOM   3053  HE3 MET X 210       7.801  16.803 -12.729  0.00  0.00           H
ATOM   3054  C   MET X 210       8.042  11.721 -12.979  0.00  0.00           C
ATOM   3055  O   MET X 210       9.244  11.662 -13.297  0.00  0.00           O
ATOM   3056  N   VAL X 211       7.706  11.126 -11.867  0.00  0.00           N
ATOM   3057  H   VAL X 211       6.702  11.061 -11.774  0.00  0.00           H
ATOM   3058  CA  VAL X 211       8.723  10.999 -10.788  0.00  0.00           C
ATOM   3059  HA  VAL X 211       9.090  12.023 -10.716  0.00  0.00           H
ATOM   3060  CB  VAL X 211       8.087  10.649  -9.399  0.00  0.00           C
ATOM   3061  HB  VAL X 211       8.949  10.539  -8.740  0.00  0.00           H
ATOM   3062  CG1 VAL X 211       7.308  11.901  -9.006  0.00  0.00           C
ATOM   3063 HG11 VAL X 211       6.925  11.724  -8.001  0.00  0.00           H
ATOM   3064 HG12 VAL X 211       8.035  12.708  -8.917  0.00  0.00           H
ATOM   3065 HG13 VAL X 211       6.491  12.005  -9.720  0.00  0.00           H
ATOM   3066  CG2 VAL X 211       7.318   9.279  -9.317  0.00  0.00           C
ATOM   3067 HG21 VAL X 211       6.944   9.012  -8.329  0.00  0.00           H
ATOM   3068 HG22 VAL X 211       6.465   9.456  -9.972  0.00  0.00           H
ATOM   3069 HG23 VAL X 211       8.037   8.566  -9.720  0.00  0.00           H
ATOM   3070  C   VAL X 211       9.830   9.981 -11.198  0.00  0.00           C
ATOM   3071  O   VAL X 211      11.009  10.365 -11.029  0.00  0.00           O
ATOM   3072  N   ARG X 212       9.531   8.888 -11.948  0.00  0.00           N
ATOM   3073  H   ARG X 212       8.558   8.711 -12.151  0.00  0.00           H
ATOM   3074  CA  ARG X 212      10.541   7.842 -12.164  0.00  0.00           C
ATOM   3075  HA  ARG X 212      11.174   7.824 -11.277  0.00  0.00           H
ATOM   3076  CB  ARG X 212       9.961   6.393 -12.281  0.00  0.00           C
ATOM   3077  HB2 ARG X 212       9.439   6.227 -13.223  0.00  0.00           H
ATOM   3078  HB3 ARG X 212      10.846   5.757 -12.292  0.00  0.00           H
ATOM   3079  CG  ARG X 212       9.056   5.887 -11.138  0.00  0.00           C
ATOM   3080  HG2 ARG X 212       8.085   6.380 -11.101  0.00  0.00           H
ATOM   3081  HG3 ARG X 212       8.745   4.866 -11.359  0.00  0.00           H
ATOM   3082  CD  ARG X 212       9.660   6.075  -9.691  0.00  0.00           C
ATOM   3083  HD2 ARG X 212      10.673   5.678  -9.614  0.00  0.00           H
ATOM   3084  HD3 ARG X 212       9.898   7.134  -9.587  0.00  0.00           H
ATOM   3085  NE  ARG X 212       8.742   5.635  -8.579  0.00  0.00           N
ATOM   3086  HE  ARG X 212       8.080   4.935  -8.883  0.00  0.00           H
ATOM   3087  CZ  ARG X 212       8.648   6.193  -7.374  0.00  0.00           C
ATOM   3088  NH1 ARG X 212       9.411   7.168  -6.897  0.00  0.00           N
ATOM   3089 HH11 ARG X 212      10.273   7.459  -7.336  0.00  0.00           H
ATOM   3090 HH12 ARG X 212       9.158   7.540  -5.993  0.00  0.00           H
ATOM   3091  NH2 ARG X 212       7.749   5.848  -6.521  0.00  0.00           N
ATOM   3092 HH21 ARG X 212       6.913   5.404  -6.873  0.00  0.00           H
ATOM   3093 HH22 ARG X 212       7.720   6.252  -5.596  0.00  0.00           H
ATOM   3094  C   ARG X 212      11.602   8.204 -13.233  0.00  0.00           C
ATOM   3095  O   ARG X 212      12.695   7.655 -13.387  0.00  0.00           O
ATOM   3096  N   HIE X 213      11.253   9.188 -13.986  0.00  0.00           N
ATOM   3097  H   HIE X 213      10.313   9.550 -13.912  0.00  0.00           H
ATOM   3098  CA  HIE X 213      12.001   9.734 -15.149  0.00  0.00           C
ATOM   3099  HA  HIE X 213      12.989   9.281 -15.068  0.00  0.00           H
ATOM   3100  CB  HIE X 213      11.336   9.306 -16.474  0.00  0.00           C
ATOM   3101  HB2 HIE X 213      10.419   9.886 -16.579  0.00  0.00           H
ATOM   3102  HB3 HIE X 213      11.967   9.519 -17.337  0.00  0.00           H
ATOM   3103  CG  HIE X 213      11.053   7.833 -16.607  0.00  0.00           C
ATOM   3104  ND1 HIE X 213      12.026   6.865 -16.812  0.00  0.00           N
ATOM   3105  CE1 HIE X 213      11.417   5.728 -16.619  0.00  0.00           C
ATOM   3106  HE1 HIE X 213      11.936   4.789 -16.500  0.00  0.00           H
ATOM   3107  NE2 HIE X 213      10.120   5.885 -16.260  0.00  0.00           N
ATOM   3108  HE2 HIE X 213       9.537   5.107 -15.988  0.00  0.00           H
ATOM   3109  CD2 HIE X 213       9.880   7.243 -16.311  0.00  0.00           C
ATOM   3110  HD2 HIE X 213       8.945   7.700 -16.024  0.00  0.00           H
ATOM   3111  C   HIE X 213      12.199  11.259 -14.923  0.00  0.00           C
ATOM   3112  O   HIE X 213      12.512  12.076 -15.816  0.00  0.00           O
ATOM   3113  N   GLN X 214      12.240  11.660 -13.660  0.00  0.00           N
ATOM   3114  H   GLN X 214      11.876  11.039 -12.952  0.00  0.00           H
ATOM   3115  CA  GLN X 214      12.818  12.918 -13.060  0.00  0.00           C
ATOM   3116  HA  GLN X 214      12.562  12.843 -12.003  0.00  0.00           H
ATOM   3117  CB  GLN X 214      14.349  12.955 -12.957  0.00  0.00           C
ATOM   3118  HB2 GLN X 214      14.851  13.239 -13.882  0.00  0.00           H
ATOM   3119  HB3 GLN X 214      14.506  13.752 -12.231  0.00  0.00           H
ATOM   3120  CG  GLN X 214      15.011  11.676 -12.406  0.00  0.00           C
ATOM   3121  HG2 GLN X 214      14.580  11.407 -11.442  0.00  0.00           H
ATOM   3122  HG3 GLN X 214      14.925  10.825 -13.082  0.00  0.00           H
ATOM   3123  CD  GLN X 214      16.536  11.868 -12.293  0.00  0.00           C
ATOM   3124  OE1 GLN X 214      17.124  12.639 -13.122  0.00  0.00           O
ATOM   3125  NE2 GLN X 214      17.235  11.205 -11.360  0.00  0.00           N
ATOM   3126 HE21 GLN X 214      18.224  11.381 -11.256  0.00  0.00           H
ATOM   3127 HE22 GLN X 214      16.788  10.563 -10.722  0.00  0.00           H
ATOM   3128  C   GLN X 214      12.188  14.226 -13.653  0.00  0.00           C
ATOM   3129  O   GLN X 214      12.815  15.305 -13.741  0.00  0.00           O
ATOM   3130  N   GLY X 215      10.924  14.099 -14.197  0.00  0.00           N
ATOM   3131  H   GLY X 215      10.416  13.239 -14.050  0.00  0.00           H
ATOM   3132  CA  GLY X 215      10.101  15.139 -14.857  0.00  0.00           C
ATOM   3133  HA2 GLY X 215       9.122  14.683 -15.006  0.00  0.00           H
ATOM   3134  HA3 GLY X 215      10.067  16.079 -14.307  0.00  0.00           H
ATOM   3135  C   GLY X 215      10.545  15.412 -16.283  0.00  0.00           C
ATOM   3136  O   GLY X 215      10.127  16.399 -16.863  0.00  0.00           O
ATOM   3137  N   LYS X 216      11.469  14.611 -16.908  0.00  0.00           N
ATOM   3138  H   LYS X 216      11.852  13.836 -16.387  0.00  0.00           H
ATOM   3139  CA  LYS X 216      11.900  14.772 -18.301  0.00  0.00           C
ATOM   3140  HA  LYS X 216      12.096  15.842 -18.368  0.00  0.00           H
ATOM   3141  CB  LYS X 216      13.346  14.264 -18.384  0.00  0.00           C
ATOM   3142  HB2 LYS X 216      13.384  13.180 -18.269  0.00  0.00           H
ATOM   3143  HB3 LYS X 216      13.805  14.557 -19.328  0.00  0.00           H
ATOM   3144  CG  LYS X 216      14.306  14.863 -17.336  0.00  0.00           C
ATOM   3145  HG2 LYS X 216      14.031  15.917 -17.357  0.00  0.00           H
ATOM   3146  HG3 LYS X 216      14.103  14.448 -16.349  0.00  0.00           H
ATOM   3147  CD  LYS X 216      15.803  14.710 -17.622  0.00  0.00           C
ATOM   3148  HD2 LYS X 216      16.373  15.254 -16.869  0.00  0.00           H
ATOM   3149  HD3 LYS X 216      16.136  13.696 -17.402  0.00  0.00           H
ATOM   3150  CE  LYS X 216      16.238  15.183 -18.991  0.00  0.00           C
ATOM   3151  HE2 LYS X 216      15.918  14.471 -19.752  0.00  0.00           H
ATOM   3152  HE3 LYS X 216      15.751  16.132 -19.213  0.00  0.00           H
ATOM   3153  NZ  LYS X 216      17.702  15.285 -19.016  0.00  0.00           N
ATOM   3154  HZ1 LYS X 216      18.013  15.665 -19.898  0.00  0.00           H
ATOM   3155  HZ2 LYS X 216      18.067  15.975 -18.375  0.00  0.00           H
ATOM   3156  HZ3 LYS X 216      18.100  14.371 -18.854  0.00  0.00           H
ATOM   3157  C   LYS X 216      11.041  14.325 -19.439  0.00  0.00           C
ATOM   3158  O   LYS X 216      11.339  14.820 -20.566  0.00  0.00           O
ATOM   3159  N   ILE X 217      10.132  13.408 -19.328  0.00  0.00           N
ATOM   3160  H   ILE X 217       9.918  12.997 -18.430  0.00  0.00           H
ATOM   3161  CA  ILE X 217       9.096  13.137 -20.345  0.00  0.00           C
ATOM   3162  HA  ILE X 217       9.586  12.902 -21.290  0.00  0.00           H
ATOM   3163  CB  ILE X 217       8.318  11.826 -20.008  0.00  0.00           C
ATOM   3164  HB  ILE X 217       7.996  11.893 -18.969  0.00  0.00           H
ATOM   3165  CG2 ILE X 217       7.073  11.566 -20.930  0.00  0.00           C
ATOM   3166 HG21 ILE X 217       6.559  10.626 -20.729  0.00  0.00           H
ATOM   3167 HG22 ILE X 217       6.294  12.315 -20.781  0.00  0.00           H
ATOM   3168 HG23 ILE X 217       7.380  11.636 -21.974  0.00  0.00           H
ATOM   3169  CG1 ILE X 217       9.227  10.563 -20.093  0.00  0.00           C
ATOM   3170 HG12 ILE X 217       9.567  10.592 -21.128  0.00  0.00           H
ATOM   3171 HG13 ILE X 217      10.048  10.609 -19.377  0.00  0.00           H
ATOM   3172  CD1 ILE X 217       8.541   9.159 -19.908  0.00  0.00           C
ATOM   3173 HD11 ILE X 217       8.040   8.864 -20.829  0.00  0.00           H
ATOM   3174 HD12 ILE X 217       9.314   8.451 -19.608  0.00  0.00           H
ATOM   3175 HD13 ILE X 217       7.866   9.353 -19.075  0.00  0.00           H
ATOM   3176  C   ILE X 217       8.069  14.311 -20.407  0.00  0.00           C
ATOM   3177  O   ILE X 217       7.802  14.921 -19.340  0.00  0.00           O
ATOM   3178  N   MET X 218       7.605  14.621 -21.646  0.00  0.00           N
ATOM   3179  H   MET X 218       7.791  13.952 -22.380  0.00  0.00           H
ATOM   3180  CA  MET X 218       6.585  15.631 -21.972  0.00  0.00           C
ATOM   3181  HA  MET X 218       6.489  16.433 -21.240  0.00  0.00           H
ATOM   3182  CB  MET X 218       7.153  16.428 -23.120  0.00  0.00           C
ATOM   3183  HB2 MET X 218       8.179  16.754 -22.948  0.00  0.00           H
ATOM   3184  HB3 MET X 218       7.144  15.756 -23.978  0.00  0.00           H
ATOM   3185  CG  MET X 218       6.303  17.615 -23.616  0.00  0.00           C
ATOM   3186  HG2 MET X 218       5.226  17.475 -23.518  0.00  0.00           H
ATOM   3187  HG3 MET X 218       6.626  18.511 -23.085  0.00  0.00           H
ATOM   3188  SD  MET X 218       6.836  17.946 -25.364  0.00  0.00           S
ATOM   3189  CE  MET X 218       6.167  19.650 -25.602  0.00  0.00           C
ATOM   3190  HE1 MET X 218       6.384  20.372 -24.814  0.00  0.00           H
ATOM   3191  HE2 MET X 218       6.515  20.031 -26.562  0.00  0.00           H
ATOM   3192  HE3 MET X 218       5.120  19.399 -25.772  0.00  0.00           H
ATOM   3193  C   MET X 218       5.229  14.987 -22.371  0.00  0.00           C
ATOM   3194  O   MET X 218       5.126  14.414 -23.383  0.00  0.00           O
ATOM   3195  N   TYR X 219       4.281  15.088 -21.440  0.00  0.00           N
ATOM   3196  H   TYR X 219       4.598  15.566 -20.608  0.00  0.00           H
ATOM   3197  CA  TYR X 219       3.020  14.389 -21.445  0.00  0.00           C
ATOM   3198  HA  TYR X 219       3.122  13.666 -22.254  0.00  0.00           H
ATOM   3199  CB  TYR X 219       2.665  13.790 -20.138  0.00  0.00           C
ATOM   3200  HB2 TYR X 219       2.868  14.543 -19.377  0.00  0.00           H
ATOM   3201  HB3 TYR X 219       1.582  13.677 -20.176  0.00  0.00           H
ATOM   3202  CG  TYR X 219       3.306  12.438 -19.842  0.00  0.00           C
ATOM   3203  CD1 TYR X 219       2.688  11.346 -20.415  0.00  0.00           C
ATOM   3204  HD1 TYR X 219       1.857  11.528 -21.082  0.00  0.00           H
ATOM   3205  CE1 TYR X 219       3.211  10.066 -20.055  0.00  0.00           C
ATOM   3206  HE1 TYR X 219       2.807   9.184 -20.531  0.00  0.00           H
ATOM   3207  CZ  TYR X 219       4.181   9.942 -19.058  0.00  0.00           C
ATOM   3208  OH  TYR X 219       4.742   8.704 -18.841  0.00  0.00           O
ATOM   3209  HH  TYR X 219       4.601   8.086 -19.562  0.00  0.00           H
ATOM   3210  CE2 TYR X 219       4.825  11.070 -18.556  0.00  0.00           C
ATOM   3211  HE2 TYR X 219       5.741  10.951 -17.995  0.00  0.00           H
ATOM   3212  CD2 TYR X 219       4.382  12.326 -18.981  0.00  0.00           C
ATOM   3213  HD2 TYR X 219       4.810  13.234 -18.582  0.00  0.00           H
ATOM   3214  C   TYR X 219       1.913  15.289 -21.925  0.00  0.00           C
ATOM   3215  O   TYR X 219       1.864  16.423 -21.452  0.00  0.00           O
ATOM   3216  N   VAL X 220       1.116  14.837 -22.909  0.00  0.00           N
ATOM   3217  H   VAL X 220       1.365  13.918 -23.249  0.00  0.00           H
ATOM   3218  CA  VAL X 220       0.318  15.631 -23.757  0.00  0.00           C
ATOM   3219  HA  VAL X 220       0.247  16.562 -23.194  0.00  0.00           H
ATOM   3220  CB  VAL X 220       0.934  15.975 -25.085  0.00  0.00           C
ATOM   3221  HB  VAL X 220       0.390  16.749 -25.627  0.00  0.00           H
ATOM   3222  CG1 VAL X 220       2.358  16.587 -25.058  0.00  0.00           C
ATOM   3223 HG11 VAL X 220       2.559  17.240 -25.907  0.00  0.00           H
ATOM   3224 HG12 VAL X 220       2.296  17.313 -24.247  0.00  0.00           H
ATOM   3225 HG13 VAL X 220       3.144  15.840 -24.948  0.00  0.00           H
ATOM   3226  CG2 VAL X 220       0.896  14.718 -25.996  0.00  0.00           C
ATOM   3227 HG21 VAL X 220       1.416  13.882 -25.528  0.00  0.00           H
ATOM   3228 HG22 VAL X 220      -0.124  14.375 -26.168  0.00  0.00           H
ATOM   3229 HG23 VAL X 220       1.352  14.926 -26.964  0.00  0.00           H
ATOM   3230  C   VAL X 220      -1.196  15.142 -23.747  0.00  0.00           C
ATOM   3231  O   VAL X 220      -2.031  15.787 -24.448  0.00  0.00           O
ATOM   3232  N   GLY X 221      -1.588  14.250 -22.880  0.00  0.00           N
ATOM   3233  H   GLY X 221      -0.836  13.864 -22.327  0.00  0.00           H
ATOM   3234  CA  GLY X 221      -2.960  13.846 -22.729  0.00  0.00           C
ATOM   3235  HA2 GLY X 221      -3.198  13.263 -21.840  0.00  0.00           H
ATOM   3236  HA3 GLY X 221      -3.494  14.789 -22.609  0.00  0.00           H
ATOM   3237  C   GLY X 221      -3.701  13.186 -23.876  0.00  0.00           C
ATOM   3238  O   GLY X 221      -3.070  12.428 -24.593  0.00  0.00           O
ATOM   3239  N   ASP X 222      -4.903  13.485 -24.109  0.00  0.00           N
ATOM   3240  H   ASP X 222      -5.354  14.186 -23.539  0.00  0.00           H
ATOM   3241  CA  ASP X 222      -5.768  12.990 -25.188  0.00  0.00           C
ATOM   3242  HA  ASP X 222      -5.948  11.932 -24.994  0.00  0.00           H
ATOM   3243  CB  ASP X 222      -7.074  13.768 -25.239  0.00  0.00           C
ATOM   3244  HB2 ASP X 222      -7.523  13.846 -24.249  0.00  0.00           H
ATOM   3245  HB3 ASP X 222      -6.786  14.780 -25.524  0.00  0.00           H
ATOM   3246  CG  ASP X 222      -8.120  13.189 -26.194  0.00  0.00           C
ATOM   3247  OD1 ASP X 222      -9.256  13.735 -26.197  0.00  0.00           O
ATOM   3248  OD2 ASP X 222      -7.898  12.106 -26.741  0.00  0.00           O
ATOM   3249  C   ASP X 222      -5.117  13.008 -26.585  0.00  0.00           C
ATOM   3250  O   ASP X 222      -4.612  13.999 -27.141  0.00  0.00           O
ATOM   3251  N   VAL X 223      -4.932  11.767 -27.197  0.00  0.00           N
ATOM   3252  H   VAL X 223      -5.405  10.960 -26.816  0.00  0.00           H
ATOM   3253  CA  VAL X 223      -4.262  11.643 -28.563  0.00  0.00           C
ATOM   3254  HA  VAL X 223      -3.323  12.172 -28.398  0.00  0.00           H
ATOM   3255  CB  VAL X 223      -3.948  10.133 -28.854  0.00  0.00           C
ATOM   3256  HB  VAL X 223      -3.534   9.684 -27.951  0.00  0.00           H
ATOM   3257  CG1 VAL X 223      -5.052   9.211 -29.243  0.00  0.00           C
ATOM   3258 HG11 VAL X 223      -5.907   9.310 -28.573  0.00  0.00           H
ATOM   3259 HG12 VAL X 223      -5.498   9.583 -30.165  0.00  0.00           H
ATOM   3260 HG13 VAL X 223      -4.730   8.171 -29.291  0.00  0.00           H
ATOM   3261  CG2 VAL X 223      -2.885  10.152 -30.037  0.00  0.00           C
ATOM   3262 HG21 VAL X 223      -2.490   9.157 -30.242  0.00  0.00           H
ATOM   3263 HG22 VAL X 223      -3.287  10.418 -31.015  0.00  0.00           H
ATOM   3264 HG23 VAL X 223      -2.056  10.797 -29.746  0.00  0.00           H
ATOM   3265  C   VAL X 223      -5.089  12.281 -29.730  0.00  0.00           C
ATOM   3266  O   VAL X 223      -4.565  12.844 -30.675  0.00  0.00           O
ATOM   3267  N   ARG X 224      -6.447  12.169 -29.661  0.00  0.00           N
ATOM   3268  H   ARG X 224      -6.854  11.627 -28.913  0.00  0.00           H
ATOM   3269  CA  ARG X 224      -7.367  12.748 -30.639  0.00  0.00           C
ATOM   3270  HA  ARG X 224      -7.384  12.187 -31.573  0.00  0.00           H
ATOM   3271  CB  ARG X 224      -8.785  12.628 -30.035  0.00  0.00           C
ATOM   3272  HB2 ARG X 224      -8.741  12.968 -29.000  0.00  0.00           H
ATOM   3273  HB3 ARG X 224      -9.497  13.224 -30.606  0.00  0.00           H
ATOM   3274  CG  ARG X 224      -9.168  11.166 -30.066  0.00  0.00           C
ATOM   3275  HG2 ARG X 224      -9.349  10.794 -31.075  0.00  0.00           H
ATOM   3276  HG3 ARG X 224      -8.418  10.599 -29.516  0.00  0.00           H
ATOM   3277  CD  ARG X 224     -10.482  11.042 -29.339  0.00  0.00           C
ATOM   3278  HD2 ARG X 224     -11.335  11.599 -29.727  0.00  0.00           H
ATOM   3279  HD3 ARG X 224     -10.807  10.001 -29.347  0.00  0.00           H
ATOM   3280  NE  ARG X 224     -10.345  11.468 -27.922  0.00  0.00           N
ATOM   3281  HE  ARG X 224      -9.649  12.128 -27.605  0.00  0.00           H
ATOM   3282  CZ  ARG X 224     -11.117  11.002 -26.980  0.00  0.00           C
ATOM   3283  NH1 ARG X 224     -11.995  10.052 -27.094  0.00  0.00           N
ATOM   3284 HH11 ARG X 224     -12.199   9.754 -28.037  0.00  0.00           H
ATOM   3285 HH12 ARG X 224     -12.568   9.872 -26.283  0.00  0.00           H
ATOM   3286  NH2 ARG X 224     -10.994  11.570 -25.836  0.00  0.00           N
ATOM   3287 HH21 ARG X 224     -10.208  12.200 -25.760  0.00  0.00           H
ATOM   3288 HH22 ARG X 224     -11.319  11.063 -25.025  0.00  0.00           H
ATOM   3289  C   ARG X 224      -7.004  14.225 -30.879  0.00  0.00           C
ATOM   3290  O   ARG X 224      -6.938  14.666 -32.013  0.00  0.00           O
ATOM   3291  N   SER X 225      -6.788  14.971 -29.825  0.00  0.00           N
ATOM   3292  H   SER X 225      -6.817  14.597 -28.887  0.00  0.00           H
ATOM   3293  CA  SER X 225      -6.507  16.392 -29.959  0.00  0.00           C
ATOM   3294  HA  SER X 225      -7.103  16.760 -30.794  0.00  0.00           H
ATOM   3295  CB  SER X 225      -6.777  17.085 -28.599  0.00  0.00           C
ATOM   3296  HB2 SER X 225      -6.090  16.734 -27.829  0.00  0.00           H
ATOM   3297  HB3 SER X 225      -6.710  18.155 -28.794  0.00  0.00           H
ATOM   3298  OG  SER X 225      -8.026  16.757 -28.135  0.00  0.00           O
ATOM   3299  HG  SER X 225      -8.698  16.879 -28.810  0.00  0.00           H
ATOM   3300  C   SER X 225      -5.093  16.694 -30.361  0.00  0.00           C
ATOM   3301  O   SER X 225      -4.797  17.823 -30.743  0.00  0.00           O
ATOM   3302  N   VAL X 226      -4.193  15.734 -30.409  0.00  0.00           N
ATOM   3303  H   VAL X 226      -4.426  14.762 -30.261  0.00  0.00           H
ATOM   3304  CA  VAL X 226      -2.833  16.015 -30.999  0.00  0.00           C
ATOM   3305  HA  VAL X 226      -2.514  17.038 -30.797  0.00  0.00           H
ATOM   3306  CB  VAL X 226      -1.772  14.942 -30.560  0.00  0.00           C
ATOM   3307  HB  VAL X 226      -2.007  13.935 -30.906  0.00  0.00           H
ATOM   3308  CG1 VAL X 226      -0.373  15.268 -30.973  0.00  0.00           C
ATOM   3309 HG11 VAL X 226      -0.392  15.429 -32.051  0.00  0.00           H
ATOM   3310 HG12 VAL X 226      -0.051  16.182 -30.475  0.00  0.00           H
ATOM   3311 HG13 VAL X 226       0.311  14.443 -30.775  0.00  0.00           H
ATOM   3312  CG2 VAL X 226      -1.654  14.858 -29.012  0.00  0.00           C
ATOM   3313 HG21 VAL X 226      -2.600  14.573 -28.552  0.00  0.00           H
ATOM   3314 HG22 VAL X 226      -0.825  14.208 -28.731  0.00  0.00           H
ATOM   3315 HG23 VAL X 226      -1.545  15.884 -28.662  0.00  0.00           H
ATOM   3316  C   VAL X 226      -3.000  16.063 -32.518  0.00  0.00           C
ATOM   3317  O   VAL X 226      -3.799  15.335 -33.135  0.00  0.00           O
ATOM   3318  N   THR X 227      -2.221  16.947 -33.139  0.00  0.00           N
ATOM   3319  H   THR X 227      -1.525  17.430 -32.589  0.00  0.00           H
ATOM   3320  CA  THR X 227      -2.268  17.288 -34.610  0.00  0.00           C
ATOM   3321  HA  THR X 227      -2.829  16.511 -35.128  0.00  0.00           H
ATOM   3322  CB  THR X 227      -2.943  18.582 -34.907  0.00  0.00           C
ATOM   3323  HB  THR X 227      -3.107  18.674 -35.981  0.00  0.00           H
ATOM   3324  CG2 THR X 227      -4.310  18.655 -34.207  0.00  0.00           C
ATOM   3325 HG21 THR X 227      -4.222  19.027 -33.187  0.00  0.00           H
ATOM   3326 HG22 THR X 227      -4.940  19.382 -34.721  0.00  0.00           H
ATOM   3327 HG23 THR X 227      -4.924  17.763 -34.325  0.00  0.00           H
ATOM   3328  OG1 THR X 227      -2.162  19.713 -34.539  0.00  0.00           O
ATOM   3329  HG1 THR X 227      -1.933  19.483 -33.635  0.00  0.00           H
ATOM   3330  C   THR X 227      -0.929  17.171 -35.324  0.00  0.00           C
ATOM   3331  O   THR X 227       0.095  17.182 -34.660  0.00  0.00           O
ATOM   3332  N   GLN X 228      -0.987  17.137 -36.644  0.00  0.00           N
ATOM   3333  H   GLN X 228      -1.889  17.127 -37.098  0.00  0.00           H
ATOM   3334  CA  GLN X 228       0.214  17.116 -37.520  0.00  0.00           C
ATOM   3335  HA  GLN X 228       0.809  16.217 -37.359  0.00  0.00           H
ATOM   3336  CB  GLN X 228      -0.208  17.113 -39.003  0.00  0.00           C
ATOM   3337  HB2 GLN X 228      -0.847  16.238 -39.127  0.00  0.00           H
ATOM   3338  HB3 GLN X 228      -0.731  18.008 -39.341  0.00  0.00           H
ATOM   3339  CG  GLN X 228       0.924  17.051 -40.017  0.00  0.00           C
ATOM   3340  HG2 GLN X 228       1.432  18.015 -40.000  0.00  0.00           H
ATOM   3341  HG3 GLN X 228       1.754  16.385 -39.782  0.00  0.00           H
ATOM   3342  CD  GLN X 228       0.526  16.858 -41.488  0.00  0.00           C
ATOM   3343  OE1 GLN X 228      -0.628  16.919 -41.924  0.00  0.00           O
ATOM   3344  NE2 GLN X 228       1.472  16.557 -42.318  0.00  0.00           N
ATOM   3345 HE21 GLN X 228       1.166  16.424 -43.272  0.00  0.00           H
ATOM   3346 HE22 GLN X 228       2.302  16.202 -41.864  0.00  0.00           H
ATOM   3347  C   GLN X 228       1.163  18.271 -37.172  0.00  0.00           C
ATOM   3348  O   GLN X 228       2.362  18.154 -37.091  0.00  0.00           O
ATOM   3349  N   LYS X 229       0.647  19.512 -37.079  0.00  0.00           N
ATOM   3350  H   LYS X 229      -0.240  19.668 -37.537  0.00  0.00           H
ATOM   3351  CA  LYS X 229       1.337  20.692 -36.629  0.00  0.00           C
ATOM   3352  HA  LYS X 229       2.004  21.088 -37.394  0.00  0.00           H
ATOM   3353  CB  LYS X 229       0.312  21.882 -36.310  0.00  0.00           C
ATOM   3354  HB2 LYS X 229      -0.473  21.924 -37.065  0.00  0.00           H
ATOM   3355  HB3 LYS X 229      -0.193  21.791 -35.348  0.00  0.00           H
ATOM   3356  CG  LYS X 229       0.970  23.296 -36.298  0.00  0.00           C
ATOM   3357  HG2 LYS X 229       1.606  23.370 -35.416  0.00  0.00           H
ATOM   3358  HG3 LYS X 229       1.651  23.402 -37.142  0.00  0.00           H
ATOM   3359  CD  LYS X 229      -0.047  24.400 -36.261  0.00  0.00           C
ATOM   3360  HD2 LYS X 229      -0.781  24.102 -37.009  0.00  0.00           H
ATOM   3361  HD3 LYS X 229      -0.475  24.460 -35.260  0.00  0.00           H
ATOM   3362  CE  LYS X 229       0.665  25.717 -36.559  0.00  0.00           C
ATOM   3363  HE2 LYS X 229      -0.013  26.411 -36.063  0.00  0.00           H
ATOM   3364  HE3 LYS X 229       1.549  25.880 -35.942  0.00  0.00           H
ATOM   3365  NZ  LYS X 229       0.800  25.924 -38.024  0.00  0.00           N
ATOM   3366  HZ1 LYS X 229       1.595  26.446 -38.365  0.00  0.00           H
ATOM   3367  HZ2 LYS X 229       0.753  25.039 -38.508  0.00  0.00           H
ATOM   3368  HZ3 LYS X 229      -0.086  26.299 -38.330  0.00  0.00           H
ATOM   3369  C   LYS X 229       2.082  20.471 -35.300  0.00  0.00           C
ATOM   3370  O   LYS X 229       3.225  20.937 -35.236  0.00  0.00           O
ATOM   3371  N   HIE X 230       1.541  19.842 -34.293  0.00  0.00           N
ATOM   3372  H   HIE X 230       0.604  19.504 -34.465  0.00  0.00           H
ATOM   3373  CA  HIE X 230       2.309  19.503 -33.070  0.00  0.00           C
ATOM   3374  HA  HIE X 230       2.809  20.408 -32.725  0.00  0.00           H
ATOM   3375  CB  HIE X 230       1.374  19.018 -31.912  0.00  0.00           C
ATOM   3376  HB2 HIE X 230       1.090  17.980 -32.086  0.00  0.00           H
ATOM   3377  HB3 HIE X 230       2.015  19.026 -31.031  0.00  0.00           H
ATOM   3378  CG  HIE X 230       0.253  19.913 -31.754  0.00  0.00           C
ATOM   3379  ND1 HIE X 230      -1.053  19.598 -31.874  0.00  0.00           N
ATOM   3380  CE1 HIE X 230      -1.715  20.743 -31.636  0.00  0.00           C
ATOM   3381  HE1 HIE X 230      -2.763  20.974 -31.511  0.00  0.00           H
ATOM   3382  NE2 HIE X 230      -0.830  21.740 -31.559  0.00  0.00           N
ATOM   3383  HE2 HIE X 230      -1.067  22.697 -31.343  0.00  0.00           H
ATOM   3384  CD2 HIE X 230       0.408  21.231 -31.524  0.00  0.00           C
ATOM   3385  HD2 HIE X 230       1.362  21.677 -31.286  0.00  0.00           H
ATOM   3386  C   HIE X 230       3.367  18.410 -33.243  0.00  0.00           C
ATOM   3387  O   HIE X 230       4.487  18.612 -32.825  0.00  0.00           O
ATOM   3388  N   ILE X 231       3.101  17.325 -34.016  0.00  0.00           N
ATOM   3389  H   ILE X 231       2.159  17.289 -34.379  0.00  0.00           H
ATOM   3390  CA  ILE X 231       4.069  16.279 -34.466  0.00  0.00           C
ATOM   3391  HA  ILE X 231       4.456  15.776 -33.580  0.00  0.00           H
ATOM   3392  CB  ILE X 231       3.232  15.247 -35.277  0.00  0.00           C
ATOM   3393  HB  ILE X 231       2.681  15.653 -36.125  0.00  0.00           H
ATOM   3394  CG2 ILE X 231       4.170  14.120 -35.792  0.00  0.00           C
ATOM   3395 HG21 ILE X 231       4.912  13.768 -35.075  0.00  0.00           H
ATOM   3396 HG22 ILE X 231       3.527  13.312 -36.141  0.00  0.00           H
ATOM   3397 HG23 ILE X 231       4.779  14.419 -36.645  0.00  0.00           H
ATOM   3398  CG1 ILE X 231       2.193  14.590 -34.327  0.00  0.00           C
ATOM   3399 HG12 ILE X 231       1.567  15.400 -33.952  0.00  0.00           H
ATOM   3400 HG13 ILE X 231       1.595  13.961 -34.987  0.00  0.00           H
ATOM   3401  CD1 ILE X 231       2.690  13.778 -33.085  0.00  0.00           C
ATOM   3402 HD11 ILE X 231       3.201  14.495 -32.443  0.00  0.00           H
ATOM   3403 HD12 ILE X 231       1.803  13.374 -32.598  0.00  0.00           H
ATOM   3404 HD13 ILE X 231       3.381  12.990 -33.386  0.00  0.00           H
ATOM   3405  C   ILE X 231       5.260  16.813 -35.269  0.00  0.00           C
ATOM   3406  O   ILE X 231       6.337  16.229 -35.091  0.00  0.00           O
ATOM   3407  N   GLN X 232       5.109  17.851 -36.080  0.00  0.00           N
ATOM   3408  H   GLN X 232       4.162  18.147 -36.273  0.00  0.00           H
ATOM   3409  CA  GLN X 232       6.140  18.613 -36.729  0.00  0.00           C
ATOM   3410  HA  GLN X 232       7.003  18.088 -37.138  0.00  0.00           H
ATOM   3411  CB  GLN X 232       5.482  19.350 -37.967  0.00  0.00           C
ATOM   3412  HB2 GLN X 232       4.480  19.712 -37.737  0.00  0.00           H
ATOM   3413  HB3 GLN X 232       6.042  20.237 -38.262  0.00  0.00           H
ATOM   3414  CG  GLN X 232       5.378  18.252 -39.140  0.00  0.00           C
ATOM   3415  HG2 GLN X 232       6.396  17.946 -39.382  0.00  0.00           H
ATOM   3416  HG3 GLN X 232       4.721  17.488 -38.725  0.00  0.00           H
ATOM   3417  CD  GLN X 232       4.764  18.939 -40.408  0.00  0.00           C
ATOM   3418  OE1 GLN X 232       4.427  20.125 -40.523  0.00  0.00           O
ATOM   3419  NE2 GLN X 232       4.601  18.233 -41.482  0.00  0.00           N
ATOM   3420 HE21 GLN X 232       4.426  18.744 -42.336  0.00  0.00           H
ATOM   3421 HE22 GLN X 232       4.650  17.224 -41.474  0.00  0.00           H
ATOM   3422  C   GLN X 232       6.878  19.513 -35.704  0.00  0.00           C
ATOM   3423  O   GLN X 232       8.078  19.490 -35.620  0.00  0.00           O
ATOM   3424  N   GLU X 233       6.094  20.151 -34.804  0.00  0.00           N
ATOM   3425  H   GLU X 233       5.084  20.141 -34.785  0.00  0.00           H
ATOM   3426  CA  GLU X 233       6.693  21.019 -33.782  0.00  0.00           C
ATOM   3427  HA  GLU X 233       7.326  21.713 -34.335  0.00  0.00           H
ATOM   3428  CB  GLU X 233       5.593  21.754 -32.985  0.00  0.00           C
ATOM   3429  HB2 GLU X 233       4.800  22.206 -33.581  0.00  0.00           H
ATOM   3430  HB3 GLU X 233       4.943  21.134 -32.368  0.00  0.00           H
ATOM   3431  CG  GLU X 233       6.175  22.822 -32.025  0.00  0.00           C
ATOM   3432  HG2 GLU X 233       5.354  23.328 -31.517  0.00  0.00           H
ATOM   3433  HG3 GLU X 233       6.742  22.355 -31.220  0.00  0.00           H
ATOM   3434  CD  GLU X 233       6.994  23.887 -32.703  0.00  0.00           C
ATOM   3435  OE1 GLU X 233       6.846  24.078 -33.933  0.00  0.00           O
ATOM   3436  OE2 GLU X 233       7.849  24.476 -31.990  0.00  0.00           O
ATOM   3437  C   GLU X 233       7.649  20.391 -32.786  0.00  0.00           C
ATOM   3438  O   GLU X 233       8.762  20.818 -32.656  0.00  0.00           O
ATOM   3439  N   TRP X 234       7.121  19.397 -32.054  0.00  0.00           N
ATOM   3440  H   TRP X 234       6.261  18.952 -32.342  0.00  0.00           H
ATOM   3441  CA  TRP X 234       7.773  18.554 -31.037  0.00  0.00           C
ATOM   3442  HA  TRP X 234       8.274  19.261 -30.375  0.00  0.00           H
ATOM   3443  CB  TRP X 234       6.682  17.894 -30.108  0.00  0.00           C
ATOM   3444  HB2 TRP X 234       6.124  17.193 -30.728  0.00  0.00           H
ATOM   3445  HB3 TRP X 234       7.226  17.378 -29.317  0.00  0.00           H
ATOM   3446  CG  TRP X 234       5.644  18.798 -29.561  0.00  0.00           C
ATOM   3447  CD1 TRP X 234       5.731  20.099 -29.271  0.00  0.00           C
ATOM   3448  HD1 TRP X 234       6.628  20.640 -29.533  0.00  0.00           H
ATOM   3449  NE1 TRP X 234       4.567  20.591 -28.731  0.00  0.00           N
ATOM   3450  HE1 TRP X 234       4.315  21.569 -28.714  0.00  0.00           H
ATOM   3451  CE2 TRP X 234       3.574  19.605 -28.722  0.00  0.00           C
ATOM   3452  CZ2 TRP X 234       2.191  19.565 -28.456  0.00  0.00           C
ATOM   3453  HZ2 TRP X 234       1.699  20.452 -28.084  0.00  0.00           H
ATOM   3454  CH2 TRP X 234       1.501  18.356 -28.539  0.00  0.00           C
ATOM   3455  HH2 TRP X 234       0.478  18.278 -28.202  0.00  0.00           H
ATOM   3456  CZ3 TRP X 234       2.207  17.209 -29.024  0.00  0.00           C
ATOM   3457  HZ3 TRP X 234       1.669  16.272 -29.023  0.00  0.00           H
ATOM   3458  CE3 TRP X 234       3.529  17.260 -29.338  0.00  0.00           C
ATOM   3459  HE3 TRP X 234       3.990  16.360 -29.719  0.00  0.00           H
ATOM   3460  CD2 TRP X 234       4.274  18.430 -29.185  0.00  0.00           C
ATOM   3461  C   TRP X 234       8.805  17.591 -31.612  0.00  0.00           C
ATOM   3462  O   TRP X 234       9.858  17.316 -30.996  0.00  0.00           O
ATOM   3463  N   GLY X 235       8.549  17.078 -32.810  0.00  0.00           N
ATOM   3464  H   GLY X 235       7.781  17.511 -33.302  0.00  0.00           H
ATOM   3465  CA  GLY X 235       9.524  16.306 -33.567  0.00  0.00           C
ATOM   3466  HA2 GLY X 235       9.755  15.354 -33.089  0.00  0.00           H
ATOM   3467  HA3 GLY X 235       9.121  16.233 -34.577  0.00  0.00           H
ATOM   3468  C   GLY X 235      10.904  17.035 -33.865  0.00  0.00           C
ATOM   3469  O   GLY X 235      11.204  18.128 -33.379  0.00  0.00           O
ATOM   3470  N   PRO X 236      11.783  16.378 -34.631  0.00  0.00           N
ATOM   3471  CD  PRO X 236      13.117  16.921 -34.958  0.00  0.00           C
ATOM   3472  HD2 PRO X 236      13.808  16.382 -34.311  0.00  0.00           H
ATOM   3473  HD3 PRO X 236      13.229  18.003 -34.892  0.00  0.00           H
ATOM   3474  CG  PRO X 236      13.282  16.528 -36.376  0.00  0.00           C
ATOM   3475  HG2 PRO X 236      14.320  16.487 -36.704  0.00  0.00           H
ATOM   3476  HG3 PRO X 236      12.830  17.238 -37.068  0.00  0.00           H
ATOM   3477  CB  PRO X 236      12.621  15.125 -36.405  0.00  0.00           C
ATOM   3478  HB2 PRO X 236      13.370  14.399 -36.090  0.00  0.00           H
ATOM   3479  HB3 PRO X 236      12.207  14.754 -37.342  0.00  0.00           H
ATOM   3480  CA  PRO X 236      11.522  15.194 -35.338  0.00  0.00           C
ATOM   3481  HA  PRO X 236      10.589  15.366 -35.875  0.00  0.00           H
ATOM   3482  C   PRO X 236      11.517  13.939 -34.410  0.00  0.00           C
ATOM   3483  O   PRO X 236      11.949  14.073 -33.273  0.00  0.00           O
ATOM   3484  N   PHE X 237      11.185  12.726 -34.831  0.00  0.00           N
ATOM   3485  H   PHE X 237      10.854  12.685 -35.784  0.00  0.00           H
ATOM   3486  CA  PHE X 237      11.290  11.456 -34.051  0.00  0.00           C
ATOM   3487  HA  PHE X 237      11.982  11.667 -33.235  0.00  0.00           H
ATOM   3488  CB  PHE X 237       9.924  10.813 -33.528  0.00  0.00           C
ATOM   3489  HB2 PHE X 237       9.515  10.220 -34.347  0.00  0.00           H
ATOM   3490  HB3 PHE X 237      10.186  10.006 -32.844  0.00  0.00           H
ATOM   3491  CG  PHE X 237       9.071  11.894 -32.936  0.00  0.00           C
ATOM   3492  CD1 PHE X 237       9.563  12.684 -31.904  0.00  0.00           C
ATOM   3493  HD1 PHE X 237      10.499  12.420 -31.434  0.00  0.00           H
ATOM   3494  CE1 PHE X 237       8.729  13.548 -31.218  0.00  0.00           C
ATOM   3495  HE1 PHE X 237       9.071  14.123 -30.370  0.00  0.00           H
ATOM   3496  CZ  PHE X 237       7.456  13.839 -31.837  0.00  0.00           C
ATOM   3497  HZ  PHE X 237       6.809  14.571 -31.377  0.00  0.00           H
ATOM   3498  CE2 PHE X 237       7.002  13.220 -32.989  0.00  0.00           C
ATOM   3499  HE2 PHE X 237       6.023  13.486 -33.358  0.00  0.00           H
ATOM   3500  CD2 PHE X 237       7.851  12.284 -33.631  0.00  0.00           C
ATOM   3501  HD2 PHE X 237       7.646  11.915 -34.625  0.00  0.00           H
ATOM   3502  C   PHE X 237      12.087  10.402 -34.880  0.00  0.00           C
ATOM   3503  O   PHE X 237      11.921  10.292 -36.117  0.00  0.00           O
ATOM   3504  N   ASP X 238      12.978   9.669 -34.231  0.00  0.00           N
ATOM   3505  H   ASP X 238      13.032   9.911 -33.252  0.00  0.00           H
ATOM   3506  CA  ASP X 238      13.592   8.456 -34.758  0.00  0.00           C
ATOM   3507  HA  ASP X 238      13.686   8.489 -35.844  0.00  0.00           H
ATOM   3508  CB  ASP X 238      14.999   8.278 -34.145  0.00  0.00           C
ATOM   3509  HB2 ASP X 238      14.938   7.972 -33.101  0.00  0.00           H
ATOM   3510  HB3 ASP X 238      15.492   7.457 -34.666  0.00  0.00           H
ATOM   3511  CG  ASP X 238      15.865   9.593 -34.211  0.00  0.00           C
ATOM   3512  OD1 ASP X 238      16.254  10.098 -35.279  0.00  0.00           O
ATOM   3513  OD2 ASP X 238      16.084  10.049 -33.120  0.00  0.00           O
ATOM   3514  C   ASP X 238      12.794   7.147 -34.358  0.00  0.00           C
ATOM   3515  O   ASP X 238      13.085   6.105 -34.905  0.00  0.00           O
ATOM   3516  N   LEU X 239      11.792   7.249 -33.454  0.00  0.00           N
ATOM   3517  H   LEU X 239      11.413   8.150 -33.200  0.00  0.00           H
ATOM   3518  CA  LEU X 239      11.133   6.097 -32.854  0.00  0.00           C
ATOM   3519  HA  LEU X 239      11.017   5.280 -33.567  0.00  0.00           H
ATOM   3520  CB  LEU X 239      12.065   5.432 -31.797  0.00  0.00           C
ATOM   3521  HB2 LEU X 239      12.982   5.120 -32.297  0.00  0.00           H
ATOM   3522  HB3 LEU X 239      12.297   6.194 -31.052  0.00  0.00           H
ATOM   3523  CG  LEU X 239      11.436   4.319 -30.889  0.00  0.00           C
ATOM   3524  HG  LEU X 239      10.547   4.681 -30.371  0.00  0.00           H
ATOM   3525  CD1 LEU X 239      11.091   3.069 -31.631  0.00  0.00           C
ATOM   3526 HD11 LEU X 239      10.370   3.346 -32.400  0.00  0.00           H
ATOM   3527 HD12 LEU X 239      11.924   2.580 -32.136  0.00  0.00           H
ATOM   3528 HD13 LEU X 239      10.619   2.393 -30.918  0.00  0.00           H
ATOM   3529  CD2 LEU X 239      12.547   4.004 -29.767  0.00  0.00           C
ATOM   3530 HD21 LEU X 239      12.197   3.345 -28.974  0.00  0.00           H
ATOM   3531 HD22 LEU X 239      13.471   3.601 -30.181  0.00  0.00           H
ATOM   3532 HD23 LEU X 239      12.827   4.992 -29.400  0.00  0.00           H
ATOM   3533  C   LEU X 239       9.680   6.499 -32.440  0.00  0.00           C
ATOM   3534  O   LEU X 239       9.431   7.386 -31.598  0.00  0.00           O
ATOM   3535  N   VAL X 240       8.705   5.783 -33.035  0.00  0.00           N
ATOM   3536  H   VAL X 240       8.928   5.176 -33.811  0.00  0.00           H
ATOM   3537  CA  VAL X 240       7.269   5.830 -32.648  0.00  0.00           C
ATOM   3538  HA  VAL X 240       6.993   6.640 -31.972  0.00  0.00           H
ATOM   3539  CB  VAL X 240       6.363   6.250 -33.862  0.00  0.00           C
ATOM   3540  HB  VAL X 240       6.329   5.452 -34.604  0.00  0.00           H
ATOM   3541  CG1 VAL X 240       4.912   6.392 -33.477  0.00  0.00           C
ATOM   3542 HG11 VAL X 240       4.934   6.971 -32.553  0.00  0.00           H
ATOM   3543 HG12 VAL X 240       4.395   6.822 -34.334  0.00  0.00           H
ATOM   3544 HG13 VAL X 240       4.402   5.428 -33.470  0.00  0.00           H
ATOM   3545  CG2 VAL X 240       6.859   7.484 -34.652  0.00  0.00           C
ATOM   3546 HG21 VAL X 240       7.057   8.298 -33.955  0.00  0.00           H
ATOM   3547 HG22 VAL X 240       7.771   7.199 -35.177  0.00  0.00           H
ATOM   3548 HG23 VAL X 240       6.025   7.811 -35.274  0.00  0.00           H
ATOM   3549  C   VAL X 240       6.758   4.551 -31.978  0.00  0.00           C
ATOM   3550  O   VAL X 240       6.671   3.491 -32.601  0.00  0.00           O
ATOM   3551  N   ILE X 241       6.304   4.642 -30.668  0.00  0.00           N
ATOM   3552  H   ILE X 241       6.507   5.545 -30.263  0.00  0.00           H
ATOM   3553  CA  ILE X 241       5.796   3.568 -29.768  0.00  0.00           C
ATOM   3554  HA  ILE X 241       5.919   2.546 -30.127  0.00  0.00           H
ATOM   3555  CB  ILE X 241       6.600   3.725 -28.456  0.00  0.00           C
ATOM   3556  HB  ILE X 241       6.263   4.591 -27.886  0.00  0.00           H
ATOM   3557  CG2 ILE X 241       6.302   2.517 -27.553  0.00  0.00           C
ATOM   3558 HG21 ILE X 241       6.793   2.602 -26.584  0.00  0.00           H
ATOM   3559 HG22 ILE X 241       5.225   2.417 -27.421  0.00  0.00           H
ATOM   3560 HG23 ILE X 241       6.741   1.612 -27.974  0.00  0.00           H
ATOM   3561  CG1 ILE X 241       8.153   3.823 -28.512  0.00  0.00           C
ATOM   3562 HG12 ILE X 241       8.424   2.869 -28.964  0.00  0.00           H
ATOM   3563 HG13 ILE X 241       8.512   4.557 -29.234  0.00  0.00           H
ATOM   3564  CD1 ILE X 241       8.974   4.113 -27.221  0.00  0.00           C
ATOM   3565 HD11 ILE X 241       9.053   3.267 -26.537  0.00  0.00           H
ATOM   3566 HD12 ILE X 241       9.999   4.435 -27.404  0.00  0.00           H
ATOM   3567 HD13 ILE X 241       8.551   4.978 -26.710  0.00  0.00           H
ATOM   3568  C   ILE X 241       4.310   3.776 -29.560  0.00  0.00           C
ATOM   3569  O   ILE X 241       3.928   4.861 -29.160  0.00  0.00           O
ATOM   3570  N   GLY X 242       3.504   2.739 -29.768  0.00  0.00           N
ATOM   3571  H   GLY X 242       3.903   1.936 -30.234  0.00  0.00           H
ATOM   3572  CA  GLY X 242       2.152   2.730 -29.141  0.00  0.00           C
ATOM   3573  HA2 GLY X 242       2.252   2.826 -28.060  0.00  0.00           H
ATOM   3574  HA3 GLY X 242       1.509   3.527 -29.513  0.00  0.00           H
ATOM   3575  C   GLY X 242       1.375   1.446 -29.258  0.00  0.00           C
ATOM   3576  O   GLY X 242       1.883   0.424 -29.621  0.00  0.00           O
ATOM   3577  N   GLY X 243       0.151   1.473 -28.748  0.00  0.00           N
ATOM   3578  H   GLY X 243      -0.172   2.330 -28.323  0.00  0.00           H
ATOM   3579  CA  GLY X 243      -0.589   0.213 -28.531  0.00  0.00           C
ATOM   3580  HA2 GLY X 243      -0.732  -0.208 -29.527  0.00  0.00           H
ATOM   3581  HA3 GLY X 243       0.019  -0.487 -27.957  0.00  0.00           H
ATOM   3582  C   GLY X 243      -1.886   0.528 -27.807  0.00  0.00           C
ATOM   3583  O   GLY X 243      -1.937   0.579 -26.611  0.00  0.00           O
ATOM   3584  N   SER X 244      -2.912   0.803 -28.648  0.00  0.00           N
ATOM   3585  H   SER X 244      -2.816   0.626 -29.638  0.00  0.00           H
ATOM   3586  CA  SER X 244      -4.173   1.357 -28.162  0.00  0.00           C
ATOM   3587  HA  SER X 244      -3.923   2.152 -27.460  0.00  0.00           H
ATOM   3588  CB  SER X 244      -4.876   2.032 -29.379  0.00  0.00           C
ATOM   3589  HB2 SER X 244      -5.786   2.538 -29.057  0.00  0.00           H
ATOM   3590  HB3 SER X 244      -4.308   2.908 -29.694  0.00  0.00           H
ATOM   3591  OG  SER X 244      -5.145   1.118 -30.406  0.00  0.00           O
ATOM   3592  HG  SER X 244      -6.099   1.009 -30.441  0.00  0.00           H
ATOM   3593  C   SER X 244      -5.068   0.514 -27.360  0.00  0.00           C
ATOM   3594  O   SER X 244      -4.908  -0.721 -27.444  0.00  0.00           O
ATOM   3595  N   PRO X 245      -6.067   1.105 -26.578  0.00  0.00           N
ATOM   3596  CD  PRO X 245      -6.316   2.537 -26.371  0.00  0.00           C
ATOM   3597  HD2 PRO X 245      -6.648   2.985 -27.307  0.00  0.00           H
ATOM   3598  HD3 PRO X 245      -5.428   2.955 -25.896  0.00  0.00           H
ATOM   3599  CG  PRO X 245      -7.381   2.622 -25.253  0.00  0.00           C
ATOM   3600  HG2 PRO X 245      -8.058   3.477 -25.230  0.00  0.00           H
ATOM   3601  HG3 PRO X 245      -6.899   2.675 -24.277  0.00  0.00           H
ATOM   3602  CB  PRO X 245      -8.145   1.283 -25.379  0.00  0.00           C
ATOM   3603  HB2 PRO X 245      -8.913   1.406 -26.143  0.00  0.00           H
ATOM   3604  HB3 PRO X 245      -8.581   0.981 -24.427  0.00  0.00           H
ATOM   3605  CA  PRO X 245      -7.035   0.349 -25.767  0.00  0.00           C
ATOM   3606  HA  PRO X 245      -6.522   0.002 -24.870  0.00  0.00           H
ATOM   3607  C   PRO X 245      -7.600  -0.908 -26.445  0.00  0.00           C
ATOM   3608  O   PRO X 245      -7.969  -0.817 -27.623  0.00  0.00           O
ATOM   3609  N   CYS X 246      -7.716  -2.051 -25.768  0.00  0.00           N
ATOM   3610  H   CYS X 246      -7.430  -1.934 -24.806  0.00  0.00           H
ATOM   3611  CA  CYS X 246      -7.980  -3.444 -26.327  0.00  0.00           C
ATOM   3612  HA  CYS X 246      -7.673  -3.485 -27.372  0.00  0.00           H
ATOM   3613  CB  CYS X 246      -7.080  -4.440 -25.497  0.00  0.00           C
ATOM   3614  HB2 CYS X 246      -7.192  -4.213 -24.437  0.00  0.00           H
ATOM   3615  HB3 CYS X 246      -7.201  -5.521 -25.576  0.00  0.00           H
ATOM   3616  SG  CYS X 246      -5.401  -4.160 -26.097  0.00  0.00           S
ATOM   3617  HG  CYS X 246      -5.483  -2.863 -25.786  0.00  0.00           H
ATOM   3618  C   CYS X 246      -9.459  -3.825 -26.234  0.00  0.00           C
ATOM   3619  O   CYS X 246      -9.836  -4.811 -26.831  0.00  0.00           O
ATOM   3620  N   ASN X 247     -10.247  -3.245 -25.272  0.00  0.00           N
ATOM   3621  H   ASN X 247      -9.815  -2.547 -24.683  0.00  0.00           H
ATOM   3622  CA  ASN X 247     -11.574  -3.795 -24.977  0.00  0.00           C
ATOM   3623  HA  ASN X 247     -11.466  -4.825 -24.638  0.00  0.00           H
ATOM   3624  CB  ASN X 247     -12.108  -2.971 -23.805  0.00  0.00           C
ATOM   3625  HB2 ASN X 247     -11.462  -2.878 -22.932  0.00  0.00           H
ATOM   3626  HB3 ASN X 247     -12.204  -1.944 -24.156  0.00  0.00           H
ATOM   3627  CG  ASN X 247     -13.499  -3.415 -23.413  0.00  0.00           C
ATOM   3628  OD1 ASN X 247     -13.756  -4.405 -22.737  0.00  0.00           O
ATOM   3629  ND2 ASN X 247     -14.604  -2.796 -23.864  0.00  0.00           N
ATOM   3630 HD21 ASN X 247     -15.498  -3.235 -23.697  0.00  0.00           H
ATOM   3631 HD22 ASN X 247     -14.405  -1.947 -24.374  0.00  0.00           H
ATOM   3632  C   ASN X 247     -12.534  -3.890 -26.186  0.00  0.00           C
ATOM   3633  O   ASN X 247     -13.386  -4.828 -26.210  0.00  0.00           O
ATOM   3634  N   ASP X 248     -12.546  -3.022 -27.296  0.00  0.00           N
ATOM   3635  H   ASP X 248     -11.810  -2.330 -27.307  0.00  0.00           H
ATOM   3636  CA  ASP X 248     -13.380  -3.156 -28.525  0.00  0.00           C
ATOM   3637  HA  ASP X 248     -14.279  -3.669 -28.185  0.00  0.00           H
ATOM   3638  CB  ASP X 248     -13.899  -1.854 -29.083  0.00  0.00           C
ATOM   3639  HB2 ASP X 248     -13.108  -1.183 -29.417  0.00  0.00           H
ATOM   3640  HB3 ASP X 248     -14.535  -2.020 -29.953  0.00  0.00           H
ATOM   3641  CG  ASP X 248     -14.885  -1.068 -28.186  0.00  0.00           C
ATOM   3642  OD1 ASP X 248     -14.463  -0.020 -27.657  0.00  0.00           O
ATOM   3643  OD2 ASP X 248     -16.096  -1.364 -28.352  0.00  0.00           O
ATOM   3644  C   ASP X 248     -12.653  -4.035 -29.473  0.00  0.00           C
ATOM   3645  O   ASP X 248     -13.288  -4.457 -30.424  0.00  0.00           O
ATOM   3646  N   LEU X 249     -11.366  -4.212 -29.353  0.00  0.00           N
ATOM   3647  H   LEU X 249     -10.929  -4.147 -28.445  0.00  0.00           H
ATOM   3648  CA  LEU X 249     -10.569  -4.998 -30.364  0.00  0.00           C
ATOM   3649  HA  LEU X 249     -11.062  -4.897 -31.331  0.00  0.00           H
ATOM   3650  CB  LEU X 249      -9.049  -4.528 -30.509  0.00  0.00           C
ATOM   3651  HB2 LEU X 249      -8.571  -4.607 -29.533  0.00  0.00           H
ATOM   3652  HB3 LEU X 249      -8.584  -5.177 -31.251  0.00  0.00           H
ATOM   3653  CG  LEU X 249      -9.031  -3.074 -31.008  0.00  0.00           C
ATOM   3654  HG  LEU X 249      -9.561  -2.378 -30.359  0.00  0.00           H
ATOM   3655  CD1 LEU X 249      -7.626  -2.523 -30.995  0.00  0.00           C
ATOM   3656 HD11 LEU X 249      -7.092  -3.228 -31.633  0.00  0.00           H
ATOM   3657 HD12 LEU X 249      -7.611  -1.501 -31.373  0.00  0.00           H
ATOM   3658 HD13 LEU X 249      -7.196  -2.576 -29.995  0.00  0.00           H
ATOM   3659  CD2 LEU X 249      -9.647  -3.013 -32.409  0.00  0.00           C
ATOM   3660 HD21 LEU X 249     -10.712  -2.945 -32.185  0.00  0.00           H
ATOM   3661 HD22 LEU X 249      -9.370  -2.107 -32.948  0.00  0.00           H
ATOM   3662 HD23 LEU X 249      -9.411  -3.855 -33.059  0.00  0.00           H
ATOM   3663  C   LEU X 249     -10.490  -6.500 -30.110  0.00  0.00           C
ATOM   3664  O   LEU X 249     -10.392  -7.268 -30.992  0.00  0.00           O
ATOM   3665  N   SER X 250     -10.569  -6.879 -28.817  0.00  0.00           N
ATOM   3666  H   SER X 250     -10.759  -6.192 -28.103  0.00  0.00           H
ATOM   3667  CA  SER X 250     -10.761  -8.256 -28.470  0.00  0.00           C
ATOM   3668  HA  SER X 250     -10.076  -8.805 -29.116  0.00  0.00           H
ATOM   3669  CB  SER X 250     -10.251  -8.356 -27.029  0.00  0.00           C
ATOM   3670  HB2 SER X 250      -9.177  -8.192 -26.944  0.00  0.00           H
ATOM   3671  HB3 SER X 250     -10.624  -7.519 -26.440  0.00  0.00           H
ATOM   3672  OG  SER X 250     -10.522  -9.543 -26.409  0.00  0.00           O
ATOM   3673  HG  SER X 250      -9.855  -9.570 -25.719  0.00  0.00           H
ATOM   3674  C   SER X 250     -12.195  -8.855 -28.601  0.00  0.00           C
ATOM   3675  O   SER X 250     -12.990  -8.236 -28.020  0.00  0.00           O
ATOM   3676  N   ILE X 251     -12.403 -10.046 -29.153  0.00  0.00           N
ATOM   3677  H   ILE X 251     -11.548 -10.490 -29.456  0.00  0.00           H
ATOM   3678  CA  ILE X 251     -13.607 -10.888 -29.251  0.00  0.00           C
ATOM   3679  HA  ILE X 251     -14.426 -10.328 -29.703  0.00  0.00           H
ATOM   3680  CB  ILE X 251     -13.229 -12.065 -30.146  0.00  0.00           C
ATOM   3681  HB  ILE X 251     -12.469 -11.704 -30.839  0.00  0.00           H
ATOM   3682  CG2 ILE X 251     -12.526 -13.190 -29.411  0.00  0.00           C
ATOM   3683 HG21 ILE X 251     -12.047 -13.852 -30.133  0.00  0.00           H
ATOM   3684 HG22 ILE X 251     -11.821 -12.750 -28.706  0.00  0.00           H
ATOM   3685 HG23 ILE X 251     -13.269 -13.790 -28.885  0.00  0.00           H
ATOM   3686  CG1 ILE X 251     -14.315 -12.745 -30.975  0.00  0.00           C
ATOM   3687 HG12 ILE X 251     -13.892 -13.623 -31.462  0.00  0.00           H
ATOM   3688 HG13 ILE X 251     -15.061 -13.195 -30.320  0.00  0.00           H
ATOM   3689  CD1 ILE X 251     -14.979 -11.767 -32.038  0.00  0.00           C
ATOM   3690 HD11 ILE X 251     -14.155 -11.279 -32.560  0.00  0.00           H
ATOM   3691 HD12 ILE X 251     -15.628 -12.359 -32.683  0.00  0.00           H
ATOM   3692 HD13 ILE X 251     -15.707 -11.118 -31.552  0.00  0.00           H
ATOM   3693  C   ILE X 251     -14.205 -11.445 -27.856  0.00  0.00           C
ATOM   3694  O   ILE X 251     -15.301 -11.971 -27.845  0.00  0.00           O
ATOM   3695  N   VAL X 252     -13.453 -11.237 -26.751  0.00  0.00           N
ATOM   3696  H   VAL X 252     -12.530 -10.866 -26.927  0.00  0.00           H
ATOM   3697  CA  VAL X 252     -13.849 -11.762 -25.389  0.00  0.00           C
ATOM   3698  HA  VAL X 252     -14.264 -12.751 -25.583  0.00  0.00           H
ATOM   3699  CB  VAL X 252     -12.643 -11.847 -24.405  0.00  0.00           C
ATOM   3700  HB  VAL X 252     -12.119 -10.903 -24.255  0.00  0.00           H
ATOM   3701  CG1 VAL X 252     -13.059 -12.468 -23.105  0.00  0.00           C
ATOM   3702 HG11 VAL X 252     -12.265 -12.594 -22.369  0.00  0.00           H
ATOM   3703 HG12 VAL X 252     -13.785 -11.835 -22.595  0.00  0.00           H
ATOM   3704 HG13 VAL X 252     -13.568 -13.414 -23.288  0.00  0.00           H
ATOM   3705  CG2 VAL X 252     -11.596 -12.759 -25.004  0.00  0.00           C
ATOM   3706 HG21 VAL X 252     -10.825 -12.993 -24.270  0.00  0.00           H
ATOM   3707 HG22 VAL X 252     -12.063 -13.720 -25.219  0.00  0.00           H
ATOM   3708 HG23 VAL X 252     -11.047 -12.378 -25.866  0.00  0.00           H
ATOM   3709  C   VAL X 252     -15.077 -10.884 -24.854  0.00  0.00           C
ATOM   3710  O   VAL X 252     -16.060 -11.437 -24.345  0.00  0.00           O
ATOM   3711  N   ASN X 253     -15.091  -9.612 -25.159  0.00  0.00           N
ATOM   3712  H   ASN X 253     -14.278  -9.151 -25.542  0.00  0.00           H
ATOM   3713  CA  ASN X 253     -16.267  -8.758 -24.985  0.00  0.00           C
ATOM   3714  HA  ASN X 253     -16.685  -8.905 -23.989  0.00  0.00           H
ATOM   3715  CB  ASN X 253     -15.803  -7.250 -25.117  0.00  0.00           C
ATOM   3716  HB2 ASN X 253     -14.972  -7.125 -24.423  0.00  0.00           H
ATOM   3717  HB3 ASN X 253     -15.458  -7.120 -26.142  0.00  0.00           H
ATOM   3718  CG  ASN X 253     -16.850  -6.267 -24.794  0.00  0.00           C
ATOM   3719  OD1 ASN X 253     -18.026  -6.617 -24.444  0.00  0.00           O
ATOM   3720  ND2 ASN X 253     -16.436  -5.073 -24.992  0.00  0.00           N
ATOM   3721 HD21 ASN X 253     -17.107  -4.330 -25.130  0.00  0.00           H
ATOM   3722 HD22 ASN X 253     -15.500  -4.955 -25.351  0.00  0.00           H
ATOM   3723  C   ASN X 253     -17.346  -8.973 -26.062  0.00  0.00           C
ATOM   3724  O   ASN X 253     -17.247  -8.495 -27.205  0.00  0.00           O
ATOM   3725  N   PRO X 254     -18.488  -9.600 -25.654  0.00  0.00           N
ATOM   3726  CD  PRO X 254     -18.891  -9.952 -24.313  0.00  0.00           C
ATOM   3727  HD2 PRO X 254     -18.747  -9.160 -23.578  0.00  0.00           H
ATOM   3728  HD3 PRO X 254     -18.326 -10.826 -23.987  0.00  0.00           H
ATOM   3729  CG  PRO X 254     -20.344 -10.325 -24.396  0.00  0.00           C
ATOM   3730  HG2 PRO X 254     -21.086  -9.543 -24.237  0.00  0.00           H
ATOM   3731  HG3 PRO X 254     -20.541 -11.172 -23.739  0.00  0.00           H
ATOM   3732  CB  PRO X 254     -20.464 -10.842 -25.802  0.00  0.00           C
ATOM   3733  HB2 PRO X 254     -21.498 -10.737 -26.131  0.00  0.00           H
ATOM   3734  HB3 PRO X 254     -20.160 -11.887 -25.858  0.00  0.00           H
ATOM   3735  CA  PRO X 254     -19.527  -9.973 -26.636  0.00  0.00           C
ATOM   3736  HA  PRO X 254     -19.154 -10.600 -27.445  0.00  0.00           H
ATOM   3737  C   PRO X 254     -20.341  -8.754 -27.151  0.00  0.00           C
ATOM   3738  O   PRO X 254     -20.991  -8.887 -28.141  0.00  0.00           O
ATOM   3739  N   ALA X 255     -20.446  -7.702 -26.356  0.00  0.00           N
ATOM   3740  H   ALA X 255     -19.884  -7.819 -25.525  0.00  0.00           H
ATOM   3741  CA  ALA X 255     -21.157  -6.448 -26.625  0.00  0.00           C
ATOM   3742  HA  ALA X 255     -21.973  -6.647 -27.319  0.00  0.00           H
ATOM   3743  CB  ALA X 255     -21.900  -6.108 -25.381  0.00  0.00           C
ATOM   3744  HB1 ALA X 255     -22.343  -6.960 -24.866  0.00  0.00           H
ATOM   3745  HB2 ALA X 255     -21.194  -5.706 -24.653  0.00  0.00           H
ATOM   3746  HB3 ALA X 255     -22.661  -5.400 -25.711  0.00  0.00           H
ATOM   3747  C   ALA X 255     -20.338  -5.284 -27.214  0.00  0.00           C
ATOM   3748  O   ALA X 255     -20.800  -4.138 -27.024  0.00  0.00           O
ATOM   3749  N   ARG X 256     -19.136  -5.596 -27.745  0.00  0.00           N
ATOM   3750  H   ARG X 256     -18.736  -6.519 -27.664  0.00  0.00           H
ATOM   3751  CA  ARG X 256     -18.215  -4.548 -28.297  0.00  0.00           C
ATOM   3752  HA  ARG X 256     -18.029  -3.842 -27.488  0.00  0.00           H
ATOM   3753  CB  ARG X 256     -16.827  -5.137 -28.615  0.00  0.00           C
ATOM   3754  HB2 ARG X 256     -16.040  -4.412 -28.825  0.00  0.00           H
ATOM   3755  HB3 ARG X 256     -16.536  -5.646 -27.696  0.00  0.00           H
ATOM   3756  CG  ARG X 256     -16.820  -6.257 -29.641  0.00  0.00           C
ATOM   3757  HG2 ARG X 256     -17.679  -6.876 -29.380  0.00  0.00           H
ATOM   3758  HG3 ARG X 256     -16.977  -5.798 -30.617  0.00  0.00           H
ATOM   3759  CD  ARG X 256     -15.463  -7.074 -29.684  0.00  0.00           C
ATOM   3760  HD2 ARG X 256     -14.682  -6.345 -29.466  0.00  0.00           H
ATOM   3761  HD3 ARG X 256     -15.462  -7.786 -28.859  0.00  0.00           H
ATOM   3762  NE  ARG X 256     -15.272  -7.804 -30.970  0.00  0.00           N
ATOM   3763  HE  ARG X 256     -16.025  -8.417 -31.249  0.00  0.00           H
ATOM   3764  CZ  ARG X 256     -14.276  -7.719 -31.863  0.00  0.00           C
ATOM   3765  NH1 ARG X 256     -13.292  -6.863 -31.825  0.00  0.00           N
ATOM   3766 HH11 ARG X 256     -13.334  -6.142 -31.119  0.00  0.00           H
ATOM   3767 HH12 ARG X 256     -12.635  -6.791 -32.589  0.00  0.00           H
ATOM   3768  NH2 ARG X 256     -14.332  -8.428 -32.920  0.00  0.00           N
ATOM   3769 HH21 ARG X 256     -15.213  -8.879 -33.126  0.00  0.00           H
ATOM   3770 HH22 ARG X 256     -13.671  -8.293 -33.671  0.00  0.00           H
ATOM   3771  C   ARG X 256     -18.829  -3.851 -29.498  0.00  0.00           C
ATOM   3772  O   ARG X 256     -19.648  -4.412 -30.228  0.00  0.00           O
ATOM   3773  N   LYS X 257     -18.320  -2.648 -29.793  0.00  0.00           N
ATOM   3774  H   LYS X 257     -17.682  -2.188 -29.159  0.00  0.00           H
ATOM   3775  CA  LYS X 257     -18.753  -1.945 -31.005  0.00  0.00           C
ATOM   3776  HA  LYS X 257     -19.724  -2.275 -31.373  0.00  0.00           H
ATOM   3777  CB  LYS X 257     -19.025  -0.463 -30.828  0.00  0.00           C
ATOM   3778  HB2 LYS X 257     -18.050  -0.024 -30.617  0.00  0.00           H
ATOM   3779  HB3 LYS X 257     -19.541  -0.054 -31.696  0.00  0.00           H
ATOM   3780  CG  LYS X 257     -20.094  -0.291 -29.714  0.00  0.00           C
ATOM   3781  HG2 LYS X 257     -20.929  -0.990 -29.753  0.00  0.00           H
ATOM   3782  HG3 LYS X 257     -19.501  -0.487 -28.820  0.00  0.00           H
ATOM   3783  CD  LYS X 257     -20.685   1.118 -29.544  0.00  0.00           C
ATOM   3784  HD2 LYS X 257     -19.918   1.827 -29.232  0.00  0.00           H
ATOM   3785  HD3 LYS X 257     -21.232   1.477 -30.416  0.00  0.00           H
ATOM   3786  CE  LYS X 257     -21.662   0.968 -28.411  0.00  0.00           C
ATOM   3787  HE2 LYS X 257     -22.359   1.805 -28.449  0.00  0.00           H
ATOM   3788  HE3 LYS X 257     -22.208   0.030 -28.512  0.00  0.00           H
ATOM   3789  NZ  LYS X 257     -20.998   0.979 -27.064  0.00  0.00           N
ATOM   3790  HZ1 LYS X 257     -21.604   0.917 -26.259  0.00  0.00           H
ATOM   3791  HZ2 LYS X 257     -20.444   0.145 -26.935  0.00  0.00           H
ATOM   3792  HZ3 LYS X 257     -20.364   1.745 -26.887  0.00  0.00           H
ATOM   3793  C   LYS X 257     -17.841  -2.106 -32.228  0.00  0.00           C
ATOM   3794  O   LYS X 257     -18.287  -1.707 -33.307  0.00  0.00           O
ATOM   3795  N   GLY X 258     -16.646  -2.609 -31.917  0.00  0.00           N
ATOM   3796  H   GLY X 258     -16.436  -2.520 -30.933  0.00  0.00           H
ATOM   3797  CA  GLY X 258     -15.652  -3.028 -32.822  0.00  0.00           C
ATOM   3798  HA2 GLY X 258     -15.120  -3.834 -32.318  0.00  0.00           H
ATOM   3799  HA3 GLY X 258     -16.036  -3.406 -33.770  0.00  0.00           H
ATOM   3800  C   GLY X 258     -14.654  -1.900 -33.205  0.00  0.00           C
ATOM   3801  O   GLY X 258     -14.837  -0.738 -32.735  0.00  0.00           O
ATOM   3802  N   LEU X 259     -13.655  -2.220 -34.065  0.00  0.00           N
ATOM   3803  H   LEU X 259     -13.723  -3.184 -34.359  0.00  0.00           H
ATOM   3804  CA  LEU X 259     -12.607  -1.332 -34.622  0.00  0.00           C
ATOM   3805  HA  LEU X 259     -11.876  -1.265 -33.817  0.00  0.00           H
ATOM   3806  CB  LEU X 259     -11.798  -2.116 -35.724  0.00  0.00           C
ATOM   3807  HB2 LEU X 259     -11.116  -2.761 -35.171  0.00  0.00           H
ATOM   3808  HB3 LEU X 259     -12.482  -2.725 -36.315  0.00  0.00           H
ATOM   3809  CG  LEU X 259     -10.761  -1.341 -36.520  0.00  0.00           C
ATOM   3810  HG  LEU X 259     -11.327  -0.627 -37.119  0.00  0.00           H
ATOM   3811  CD1 LEU X 259      -9.617  -0.738 -35.723  0.00  0.00           C
ATOM   3812 HD11 LEU X 259      -9.224  -1.495 -35.045  0.00  0.00           H
ATOM   3813 HD12 LEU X 259      -8.933  -0.231 -36.403  0.00  0.00           H
ATOM   3814 HD13 LEU X 259      -9.961   0.047 -35.050  0.00  0.00           H
ATOM   3815  CD2 LEU X 259     -10.139  -2.292 -37.576  0.00  0.00           C
ATOM   3816 HD21 LEU X 259     -10.845  -2.518 -38.375  0.00  0.00           H
ATOM   3817 HD22 LEU X 259      -9.253  -1.863 -38.043  0.00  0.00           H
ATOM   3818 HD23 LEU X 259      -9.810  -3.244 -37.159  0.00  0.00           H
ATOM   3819  C   LEU X 259     -13.095   0.048 -35.097  0.00  0.00           C
ATOM   3820  O   LEU X 259     -12.360   1.040 -34.855  0.00  0.00           O
ATOM   3821  N   TYR X 260     -14.259   0.083 -35.682  0.00  0.00           N
ATOM   3822  H   TYR X 260     -14.891  -0.704 -35.724  0.00  0.00           H
ATOM   3823  CA  TYR X 260     -14.683   1.225 -36.489  0.00  0.00           C
ATOM   3824  HA  TYR X 260     -13.849   1.871 -36.762  0.00  0.00           H
ATOM   3825  CB  TYR X 260     -15.268   0.824 -37.868  0.00  0.00           C
ATOM   3826  HB2 TYR X 260     -16.238   0.340 -37.759  0.00  0.00           H
ATOM   3827  HB3 TYR X 260     -15.538   1.758 -38.363  0.00  0.00           H
ATOM   3828  CG  TYR X 260     -14.370  -0.074 -38.803  0.00  0.00           C
ATOM   3829  CD1 TYR X 260     -13.140   0.492 -39.296  0.00  0.00           C
ATOM   3830  HD1 TYR X 260     -12.847   1.531 -39.252  0.00  0.00           H
ATOM   3831  CE1 TYR X 260     -12.316  -0.308 -40.074  0.00  0.00           C
ATOM   3832  HE1 TYR X 260     -11.414   0.137 -40.470  0.00  0.00           H
ATOM   3833  CZ  TYR X 260     -12.574  -1.647 -40.292  0.00  0.00           C
ATOM   3834  OH  TYR X 260     -11.869  -2.276 -41.202  0.00  0.00           O
ATOM   3835  HH  TYR X 260     -11.735  -3.220 -41.096  0.00  0.00           H
ATOM   3836  CE2 TYR X 260     -13.781  -2.222 -39.764  0.00  0.00           C
ATOM   3837  HE2 TYR X 260     -14.026  -3.237 -40.037  0.00  0.00           H
ATOM   3838  CD2 TYR X 260     -14.638  -1.407 -39.050  0.00  0.00           C
ATOM   3839  HD2 TYR X 260     -15.592  -1.761 -38.687  0.00  0.00           H
ATOM   3840  C   TYR X 260     -15.651   2.212 -35.733  0.00  0.00           C
ATOM   3841  O   TYR X 260     -15.431   3.398 -35.832  0.00  0.00           O
ATOM   3842  N   GLU X 261     -16.666   1.648 -35.023  0.00  0.00           N
ATOM   3843  H   GLU X 261     -16.806   0.649 -34.972  0.00  0.00           H
ATOM   3844  CA  GLU X 261     -17.616   2.385 -34.276  0.00  0.00           C
ATOM   3845  HA  GLU X 261     -17.676   3.339 -34.800  0.00  0.00           H
ATOM   3846  CB  GLU X 261     -18.895   1.547 -34.336  0.00  0.00           C
ATOM   3847  HB2 GLU X 261     -19.135   1.497 -35.398  0.00  0.00           H
ATOM   3848  HB3 GLU X 261     -18.702   0.529 -34.000  0.00  0.00           H
ATOM   3849  CG  GLU X 261     -20.149   1.987 -33.555  0.00  0.00           C
ATOM   3850  HG2 GLU X 261     -20.948   1.254 -33.674  0.00  0.00           H
ATOM   3851  HG3 GLU X 261     -19.897   1.953 -32.495  0.00  0.00           H
ATOM   3852  CD  GLU X 261     -20.680   3.397 -33.908  0.00  0.00           C
ATOM   3853  OE1 GLU X 261     -21.218   4.065 -32.974  0.00  0.00           O
ATOM   3854  OE2 GLU X 261     -20.674   3.822 -35.100  0.00  0.00           O
ATOM   3855  C   GLU X 261     -17.159   2.735 -32.808  0.00  0.00           C
ATOM   3856  O   GLU X 261     -17.576   3.798 -32.250  0.00  0.00           O
ATOM   3857  N   GLY X 262     -16.524   1.807 -32.083  0.00  0.00           N
ATOM   3858  H   GLY X 262     -16.124   1.041 -32.607  0.00  0.00           H
ATOM   3859  CA  GLY X 262     -16.101   1.804 -30.637  0.00  0.00           C
ATOM   3860  HA2 GLY X 262     -16.857   2.255 -29.995  0.00  0.00           H
ATOM   3861  HA3 GLY X 262     -16.149   0.749 -30.366  0.00  0.00           H
ATOM   3862  C   GLY X 262     -14.767   2.496 -30.356  0.00  0.00           C
ATOM   3863  O   GLY X 262     -14.203   3.024 -31.284  0.00  0.00           O
ATOM   3864  N   THR X 263     -14.178   2.243 -29.161  0.00  0.00           N
ATOM   3865  H   THR X 263     -14.645   1.643 -28.496  0.00  0.00           H
ATOM   3866  CA  THR X 263     -12.861   2.785 -28.785  0.00  0.00           C
ATOM   3867  HA  THR X 263     -12.747   3.853 -28.973  0.00  0.00           H
ATOM   3868  CB  THR X 263     -12.699   2.674 -27.247  0.00  0.00           C
ATOM   3869  HB  THR X 263     -11.809   3.260 -27.017  0.00  0.00           H
ATOM   3870  CG2 THR X 263     -13.844   3.224 -26.434  0.00  0.00           C
ATOM   3871 HG21 THR X 263     -14.790   2.687 -26.496  0.00  0.00           H
ATOM   3872 HG22 THR X 263     -13.543   3.184 -25.387  0.00  0.00           H
ATOM   3873 HG23 THR X 263     -14.102   4.266 -26.626  0.00  0.00           H
ATOM   3874  OG1 THR X 263     -12.385   1.387 -26.789  0.00  0.00           O
ATOM   3875  HG1 THR X 263     -13.213   0.928 -26.950  0.00  0.00           H
ATOM   3876  C   THR X 263     -11.729   2.117 -29.543  0.00  0.00           C
ATOM   3877  O   THR X 263     -10.600   2.556 -29.573  0.00  0.00           O
ATOM   3878  N   GLY X 264     -11.918   0.988 -30.305  0.00  0.00           N
ATOM   3879  H   GLY X 264     -12.817   0.535 -30.221  0.00  0.00           H
ATOM   3880  CA  GLY X 264     -10.967   0.522 -31.366  0.00  0.00           C
ATOM   3881  HA2 GLY X 264     -10.040   0.107 -30.972  0.00  0.00           H
ATOM   3882  HA3 GLY X 264     -11.466  -0.189 -32.023  0.00  0.00           H
ATOM   3883  C   GLY X 264     -10.578   1.590 -32.352  0.00  0.00           C
ATOM   3884  O   GLY X 264      -9.477   1.531 -32.949  0.00  0.00           O
ATOM   3885  N   ARG X 265     -11.371   2.656 -32.594  0.00  0.00           N
ATOM   3886  H   ARG X 265     -12.370   2.611 -32.448  0.00  0.00           H
ATOM   3887  CA  ARG X 265     -10.955   3.680 -33.548  0.00  0.00           C
ATOM   3888  HA  ARG X 265     -10.562   3.107 -34.388  0.00  0.00           H
ATOM   3889  CB  ARG X 265     -12.184   4.498 -33.954  0.00  0.00           C
ATOM   3890  HB2 ARG X 265     -11.946   4.797 -34.975  0.00  0.00           H
ATOM   3891  HB3 ARG X 265     -13.074   3.869 -33.996  0.00  0.00           H
ATOM   3892  CG  ARG X 265     -12.601   5.678 -32.991  0.00  0.00           C
ATOM   3893  HG2 ARG X 265     -13.074   5.346 -32.067  0.00  0.00           H
ATOM   3894  HG3 ARG X 265     -11.770   6.303 -32.665  0.00  0.00           H
ATOM   3895  CD  ARG X 265     -13.662   6.571 -33.551  0.00  0.00           C
ATOM   3896  HD2 ARG X 265     -14.011   7.218 -32.746  0.00  0.00           H
ATOM   3897  HD3 ARG X 265     -13.265   7.201 -34.347  0.00  0.00           H
ATOM   3898  NE  ARG X 265     -14.765   5.943 -34.212  0.00  0.00           N
ATOM   3899  HE  ARG X 265     -14.616   5.050 -34.660  0.00  0.00           H
ATOM   3900  CZ  ARG X 265     -15.868   6.519 -34.564  0.00  0.00           C
ATOM   3901  NH1 ARG X 265     -16.315   7.693 -34.325  0.00  0.00           N
ATOM   3902 HH11 ARG X 265     -15.917   8.312 -33.634  0.00  0.00           H
ATOM   3903 HH12 ARG X 265     -17.227   7.987 -34.644  0.00  0.00           H
ATOM   3904  NH2 ARG X 265     -16.629   5.855 -35.443  0.00  0.00           N
ATOM   3905 HH21 ARG X 265     -16.343   4.967 -35.831  0.00  0.00           H
ATOM   3906 HH22 ARG X 265     -17.431   6.326 -35.837  0.00  0.00           H
ATOM   3907  C   ARG X 265      -9.741   4.521 -33.115  0.00  0.00           C
ATOM   3908  O   ARG X 265      -9.156   5.247 -33.899  0.00  0.00           O
ATOM   3909  N   LEU X 266      -9.380   4.492 -31.869  0.00  0.00           N
ATOM   3910  H   LEU X 266      -9.893   3.824 -31.312  0.00  0.00           H
ATOM   3911  CA  LEU X 266      -8.102   5.067 -31.416  0.00  0.00           C
ATOM   3912  HA  LEU X 266      -7.967   6.106 -31.717  0.00  0.00           H
ATOM   3913  CB  LEU X 266      -8.047   5.024 -29.819  0.00  0.00           C
ATOM   3914  HB2 LEU X 266      -8.108   4.038 -29.358  0.00  0.00           H
ATOM   3915  HB3 LEU X 266      -7.116   5.465 -29.464  0.00  0.00           H
ATOM   3916  CG  LEU X 266      -9.118   5.903 -29.200  0.00  0.00           C
ATOM   3917  HG  LEU X 266     -10.066   5.886 -29.738  0.00  0.00           H
ATOM   3918  CD1 LEU X 266      -9.465   5.400 -27.790  0.00  0.00           C
ATOM   3919 HD11 LEU X 266      -8.688   5.555 -27.042  0.00  0.00           H
ATOM   3920 HD12 LEU X 266     -10.327   5.967 -27.437  0.00  0.00           H
ATOM   3921 HD13 LEU X 266      -9.645   4.327 -27.723  0.00  0.00           H
ATOM   3922  CD2 LEU X 266      -8.693   7.365 -29.184  0.00  0.00           C
ATOM   3923 HD21 LEU X 266      -8.644   7.804 -30.180  0.00  0.00           H
ATOM   3924 HD22 LEU X 266      -9.393   7.881 -28.527  0.00  0.00           H
ATOM   3925 HD23 LEU X 266      -7.700   7.486 -28.750  0.00  0.00           H
ATOM   3926  C   LEU X 266      -6.840   4.336 -31.916  0.00  0.00           C
ATOM   3927  O   LEU X 266      -5.740   4.903 -32.017  0.00  0.00           O
ATOM   3928  N   PHE X 267      -7.080   3.160 -32.558  0.00  0.00           N
ATOM   3929  H   PHE X 267      -7.972   2.697 -32.458  0.00  0.00           H
ATOM   3930  CA  PHE X 267      -6.099   2.637 -33.506  0.00  0.00           C
ATOM   3931  HA  PHE X 267      -5.201   2.434 -32.921  0.00  0.00           H
ATOM   3932  CB  PHE X 267      -6.532   1.268 -34.160  0.00  0.00           C
ATOM   3933  HB2 PHE X 267      -6.641   0.538 -33.357  0.00  0.00           H
ATOM   3934  HB3 PHE X 267      -7.579   1.366 -34.447  0.00  0.00           H
ATOM   3935  CG  PHE X 267      -5.612   0.810 -35.279  0.00  0.00           C
ATOM   3936  CD1 PHE X 267      -4.296   0.380 -34.996  0.00  0.00           C
ATOM   3937  HD1 PHE X 267      -3.957   0.323 -33.972  0.00  0.00           H
ATOM   3938  CE1 PHE X 267      -3.362   0.082 -35.964  0.00  0.00           C
ATOM   3939  HE1 PHE X 267      -2.329  -0.092 -35.703  0.00  0.00           H
ATOM   3940  CZ  PHE X 267      -3.710   0.232 -37.317  0.00  0.00           C
ATOM   3941  HZ  PHE X 267      -2.942   0.162 -38.072  0.00  0.00           H
ATOM   3942  CE2 PHE X 267      -5.062   0.581 -37.683  0.00  0.00           C
ATOM   3943  HE2 PHE X 267      -5.390   0.644 -38.710  0.00  0.00           H
ATOM   3944  CD2 PHE X 267      -6.015   0.865 -36.649  0.00  0.00           C
ATOM   3945  HD2 PHE X 267      -6.994   1.252 -36.888  0.00  0.00           H
ATOM   3946  C   PHE X 267      -5.734   3.612 -34.692  0.00  0.00           C
ATOM   3947  O   PHE X 267      -4.649   3.787 -35.167  0.00  0.00           O
ATOM   3948  N   PHE X 268      -6.801   4.252 -35.216  0.00  0.00           N
ATOM   3949  H   PHE X 268      -7.714   4.145 -34.797  0.00  0.00           H
ATOM   3950  CA  PHE X 268      -6.732   5.047 -36.434  0.00  0.00           C
ATOM   3951  HA  PHE X 268      -6.004   4.547 -37.073  0.00  0.00           H
ATOM   3952  CB  PHE X 268      -8.051   5.124 -37.180  0.00  0.00           C
ATOM   3953  HB2 PHE X 268      -8.811   5.548 -36.525  0.00  0.00           H
ATOM   3954  HB3 PHE X 268      -7.930   5.768 -38.051  0.00  0.00           H
ATOM   3955  CG  PHE X 268      -8.545   3.780 -37.778  0.00  0.00           C
ATOM   3956  CD1 PHE X 268      -7.853   3.180 -38.837  0.00  0.00           C
ATOM   3957  HD1 PHE X 268      -7.014   3.657 -39.322  0.00  0.00           H
ATOM   3958  CE1 PHE X 268      -8.339   1.951 -39.266  0.00  0.00           C
ATOM   3959  HE1 PHE X 268      -7.785   1.389 -40.004  0.00  0.00           H
ATOM   3960  CZ  PHE X 268      -9.502   1.405 -38.761  0.00  0.00           C
ATOM   3961  HZ  PHE X 268      -9.820   0.394 -38.970  0.00  0.00           H
ATOM   3962  CE2 PHE X 268     -10.257   2.114 -37.846  0.00  0.00           C
ATOM   3963  HE2 PHE X 268     -11.149   1.652 -37.451  0.00  0.00           H
ATOM   3964  CD2 PHE X 268      -9.788   3.317 -37.306  0.00  0.00           C
ATOM   3965  HD2 PHE X 268     -10.301   3.908 -36.561  0.00  0.00           H
ATOM   3966  C   PHE X 268      -5.998   6.381 -36.139  0.00  0.00           C
ATOM   3967  O   PHE X 268      -5.198   6.948 -36.894  0.00  0.00           O
ATOM   3968  N   GLU X 269      -6.217   6.946 -34.933  0.00  0.00           N
ATOM   3969  H   GLU X 269      -6.920   6.546 -34.327  0.00  0.00           H
ATOM   3970  CA  GLU X 269      -5.385   8.093 -34.407  0.00  0.00           C
ATOM   3971  HA  GLU X 269      -5.454   8.964 -35.059  0.00  0.00           H
ATOM   3972  CB  GLU X 269      -5.875   8.518 -33.013  0.00  0.00           C
ATOM   3973  HB2 GLU X 269      -5.672   7.689 -32.335  0.00  0.00           H
ATOM   3974  HB3 GLU X 269      -5.276   9.315 -32.572  0.00  0.00           H
ATOM   3975  CG  GLU X 269      -7.348   8.835 -32.906  0.00  0.00           C
ATOM   3976  HG2 GLU X 269      -7.919   7.940 -33.152  0.00  0.00           H
ATOM   3977  HG3 GLU X 269      -7.606   8.985 -31.858  0.00  0.00           H
ATOM   3978  CD  GLU X 269      -7.759  10.085 -33.675  0.00  0.00           C
ATOM   3979  OE1 GLU X 269      -6.937  10.984 -34.008  0.00  0.00           O
ATOM   3980  OE2 GLU X 269      -8.973  10.111 -33.952  0.00  0.00           O
ATOM   3981  C   GLU X 269      -3.811   7.672 -34.259  0.00  0.00           C
ATOM   3982  O   GLU X 269      -2.938   8.466 -34.583  0.00  0.00           O
ATOM   3983  N   PHE X 270      -3.435   6.447 -33.886  0.00  0.00           N
ATOM   3984  H   PHE X 270      -4.192   5.802 -33.707  0.00  0.00           H
ATOM   3985  CA  PHE X 270      -2.015   6.004 -33.854  0.00  0.00           C
ATOM   3986  HA  PHE X 270      -1.376   6.739 -33.365  0.00  0.00           H
ATOM   3987  CB  PHE X 270      -1.946   4.632 -33.100  0.00  0.00           C
ATOM   3988  HB2 PHE X 270      -2.185   4.691 -32.039  0.00  0.00           H
ATOM   3989  HB3 PHE X 270      -2.705   3.950 -33.483  0.00  0.00           H
ATOM   3990  CG  PHE X 270      -0.553   3.911 -33.269  0.00  0.00           C
ATOM   3991  CD1 PHE X 270      -0.457   2.967 -34.324  0.00  0.00           C
ATOM   3992  HD1 PHE X 270      -1.255   2.841 -35.039  0.00  0.00           H
ATOM   3993  CE1 PHE X 270       0.798   2.494 -34.654  0.00  0.00           C
ATOM   3994  HE1 PHE X 270       1.008   1.948 -35.562  0.00  0.00           H
ATOM   3995  CZ  PHE X 270       1.905   2.738 -33.838  0.00  0.00           C
ATOM   3996  HZ  PHE X 270       2.898   2.556 -34.220  0.00  0.00           H
ATOM   3997  CE2 PHE X 270       1.749   3.526 -32.716  0.00  0.00           C
ATOM   3998  HE2 PHE X 270       2.588   3.768 -32.081  0.00  0.00           H
ATOM   3999  CD2 PHE X 270       0.515   4.102 -32.417  0.00  0.00           C
ATOM   4000  HD2 PHE X 270       0.428   4.778 -31.579  0.00  0.00           H
ATOM   4001  C   PHE X 270      -1.509   5.964 -35.335  0.00  0.00           C
ATOM   4002  O   PHE X 270      -0.369   6.413 -35.566  0.00  0.00           O
ATOM   4003  N   TYR X 271      -2.260   5.467 -36.294  0.00  0.00           N
ATOM   4004  H   TYR X 271      -3.085   4.939 -36.048  0.00  0.00           H
ATOM   4005  CA  TYR X 271      -1.929   5.527 -37.725  0.00  0.00           C
ATOM   4006  HA  TYR X 271      -0.985   5.056 -37.997  0.00  0.00           H
ATOM   4007  CB  TYR X 271      -2.963   4.599 -38.452  0.00  0.00           C
ATOM   4008  HB2 TYR X 271      -2.698   3.560 -38.255  0.00  0.00           H
ATOM   4009  HB3 TYR X 271      -3.926   4.696 -37.950  0.00  0.00           H
ATOM   4010  CG  TYR X 271      -3.174   4.908 -39.916  0.00  0.00           C
ATOM   4011  CD1 TYR X 271      -2.190   4.578 -40.858  0.00  0.00           C
ATOM   4012  HD1 TYR X 271      -1.409   3.870 -40.625  0.00  0.00           H
ATOM   4013  CE1 TYR X 271      -2.206   5.130 -42.161  0.00  0.00           C
ATOM   4014  HE1 TYR X 271      -1.339   5.076 -42.802  0.00  0.00           H
ATOM   4015  CZ  TYR X 271      -3.288   5.878 -42.594  0.00  0.00           C
ATOM   4016  OH  TYR X 271      -3.338   6.309 -43.866  0.00  0.00           O
ATOM   4017  HH  TYR X 271      -4.047   6.946 -43.978  0.00  0.00           H
ATOM   4018  CE2 TYR X 271      -4.434   6.051 -41.732  0.00  0.00           C
ATOM   4019  HE2 TYR X 271      -5.343   6.553 -42.031  0.00  0.00           H
ATOM   4020  CD2 TYR X 271      -4.283   5.529 -40.421  0.00  0.00           C
ATOM   4021  HD2 TYR X 271      -5.014   5.847 -39.692  0.00  0.00           H
ATOM   4022  C   TYR X 271      -1.830   6.953 -38.256  0.00  0.00           C
ATOM   4023  O   TYR X 271      -1.005   7.224 -39.195  0.00  0.00           O
ATOM   4024  N   ARG X 272      -2.638   7.907 -37.773  0.00  0.00           N
ATOM   4025  H   ARG X 272      -3.130   7.632 -36.934  0.00  0.00           H
ATOM   4026  CA  ARG X 272      -2.709   9.301 -38.205  0.00  0.00           C
ATOM   4027  HA  ARG X 272      -2.704   9.302 -39.295  0.00  0.00           H
ATOM   4028  CB  ARG X 272      -3.968  10.005 -37.731  0.00  0.00           C
ATOM   4029  HB2 ARG X 272      -4.839   9.483 -38.127  0.00  0.00           H
ATOM   4030  HB3 ARG X 272      -3.975   9.983 -36.641  0.00  0.00           H
ATOM   4031  CG  ARG X 272      -3.950  11.518 -38.146  0.00  0.00           C
ATOM   4032  HG2 ARG X 272      -3.164  12.055 -37.616  0.00  0.00           H
ATOM   4033  HG3 ARG X 272      -3.816  11.609 -39.224  0.00  0.00           H
ATOM   4034  CD  ARG X 272      -5.261  12.182 -37.714  0.00  0.00           C
ATOM   4035  HD2 ARG X 272      -5.228  13.218 -38.050  0.00  0.00           H
ATOM   4036  HD3 ARG X 272      -6.126  11.734 -38.204  0.00  0.00           H
ATOM   4037  NE  ARG X 272      -5.524  12.360 -36.258  0.00  0.00           N
ATOM   4038  HE  ARG X 272      -5.947  11.557 -35.816  0.00  0.00           H
ATOM   4039  CZ  ARG X 272      -4.961  13.225 -35.417  0.00  0.00           C
ATOM   4040  NH1 ARG X 272      -4.181  14.228 -35.650  0.00  0.00           N
ATOM   4041 HH11 ARG X 272      -3.724  14.403 -36.534  0.00  0.00           H
ATOM   4042 HH12 ARG X 272      -4.093  14.903 -34.904  0.00  0.00           H
ATOM   4043  NH2 ARG X 272      -5.181  13.048 -34.136  0.00  0.00           N
ATOM   4044 HH21 ARG X 272      -5.787  12.275 -33.899  0.00  0.00           H
ATOM   4045 HH22 ARG X 272      -4.663  13.623 -33.488  0.00  0.00           H
ATOM   4046  C   ARG X 272      -1.382   9.956 -37.721  0.00  0.00           C
ATOM   4047  O   ARG X 272      -0.641  10.441 -38.497  0.00  0.00           O
ATOM   4048  N   LEU X 273      -1.076   9.916 -36.375  0.00  0.00           N
ATOM   4049  H   LEU X 273      -1.718   9.428 -35.766  0.00  0.00           H
ATOM   4050  CA  LEU X 273       0.108  10.528 -35.708  0.00  0.00           C
ATOM   4051  HA  LEU X 273       0.179  11.541 -36.105  0.00  0.00           H
ATOM   4052  CB  LEU X 273       0.026  10.659 -34.190  0.00  0.00           C
ATOM   4053  HB2 LEU X 273      -0.013   9.656 -33.767  0.00  0.00           H
ATOM   4054  HB3 LEU X 273       0.955  11.146 -33.894  0.00  0.00           H
ATOM   4055  CG  LEU X 273      -1.156  11.468 -33.746  0.00  0.00           C
ATOM   4056  HG  LEU X 273      -2.083  10.949 -33.989  0.00  0.00           H
ATOM   4057  CD1 LEU X 273      -1.001  11.619 -32.221  0.00  0.00           C
ATOM   4058 HD11 LEU X 273      -0.873  10.692 -31.661  0.00  0.00           H
ATOM   4059 HD12 LEU X 273      -0.101  12.208 -32.043  0.00  0.00           H
ATOM   4060 HD13 LEU X 273      -1.889  12.079 -31.788  0.00  0.00           H
ATOM   4061  CD2 LEU X 273      -1.244  12.937 -34.253  0.00  0.00           C
ATOM   4062 HD21 LEU X 273      -0.347  13.540 -34.111  0.00  0.00           H
ATOM   4063 HD22 LEU X 273      -1.345  12.887 -35.338  0.00  0.00           H
ATOM   4064 HD23 LEU X 273      -2.051  13.552 -33.857  0.00  0.00           H
ATOM   4065  C   LEU X 273       1.414   9.912 -36.162  0.00  0.00           C
ATOM   4066  O   LEU X 273       2.360  10.639 -36.344  0.00  0.00           O
ATOM   4067  N   LEU X 274       1.415   8.619 -36.608  0.00  0.00           N
ATOM   4068  H   LEU X 274       0.541   8.116 -36.555  0.00  0.00           H
ATOM   4069  CA  LEU X 274       2.555   7.977 -37.200  0.00  0.00           C
ATOM   4070  HA  LEU X 274       3.349   8.354 -36.556  0.00  0.00           H
ATOM   4071  CB  LEU X 274       2.379   6.490 -37.153  0.00  0.00           C
ATOM   4072  HB2 LEU X 274       2.218   6.100 -36.148  0.00  0.00           H
ATOM   4073  HB3 LEU X 274       1.446   6.351 -37.699  0.00  0.00           H
ATOM   4074  CG  LEU X 274       3.552   5.646 -37.755  0.00  0.00           C
ATOM   4075  HG  LEU X 274       3.699   5.867 -38.812  0.00  0.00           H
ATOM   4076  CD1 LEU X 274       4.866   5.678 -37.049  0.00  0.00           C
ATOM   4077 HD11 LEU X 274       5.499   4.888 -37.455  0.00  0.00           H
ATOM   4078 HD12 LEU X 274       5.291   6.671 -37.192  0.00  0.00           H
ATOM   4079 HD13 LEU X 274       4.749   5.375 -36.009  0.00  0.00           H
ATOM   4080  CD2 LEU X 274       3.154   4.087 -37.807  0.00  0.00           C
ATOM   4081 HD21 LEU X 274       2.432   3.976 -38.616  0.00  0.00           H
ATOM   4082 HD22 LEU X 274       3.971   3.475 -38.191  0.00  0.00           H
ATOM   4083 HD23 LEU X 274       2.782   3.810 -36.821  0.00  0.00           H
ATOM   4084  C   LEU X 274       2.825   8.512 -38.604  0.00  0.00           C
ATOM   4085  O   LEU X 274       4.002   8.751 -38.943  0.00  0.00           O
ATOM   4086  N   HIE X 275       1.764   8.653 -39.375  0.00  0.00           N
ATOM   4087  H   HIE X 275       0.828   8.500 -39.027  0.00  0.00           H
ATOM   4088  CA  HIE X 275       1.850   9.249 -40.796  0.00  0.00           C
ATOM   4089  HA  HIE X 275       2.577   8.785 -41.461  0.00  0.00           H
ATOM   4090  CB  HIE X 275       0.456   8.866 -41.410  0.00  0.00           C
ATOM   4091  HB2 HIE X 275       0.544   7.780 -41.369  0.00  0.00           H
ATOM   4092  HB3 HIE X 275      -0.288   9.322 -40.756  0.00  0.00           H
ATOM   4093  CG  HIE X 275       0.513   9.343 -42.815  0.00  0.00           C
ATOM   4094  ND1 HIE X 275       1.189   8.741 -43.946  0.00  0.00           N
ATOM   4095  CE1 HIE X 275       0.944   9.519 -44.988  0.00  0.00           C
ATOM   4096  HE1 HIE X 275       1.285   9.438 -46.010  0.00  0.00           H
ATOM   4097  NE2 HIE X 275       0.206  10.544 -44.592  0.00  0.00           N
ATOM   4098  HE2 HIE X 275      -0.140  11.246 -45.230  0.00  0.00           H
ATOM   4099  CD2 HIE X 275      -0.192  10.399 -43.264  0.00  0.00           C
ATOM   4100  HD2 HIE X 275      -0.901  11.014 -42.731  0.00  0.00           H
ATOM   4101  C   HIE X 275       2.329  10.648 -40.758  0.00  0.00           C
ATOM   4102  O   HIE X 275       2.855  11.173 -41.728  0.00  0.00           O
ATOM   4103  N   ASP X 276       2.088  11.297 -39.634  0.00  0.00           N
ATOM   4104  H   ASP X 276       1.514  10.780 -38.982  0.00  0.00           H
ATOM   4105  CA  ASP X 276       2.589  12.633 -39.417  0.00  0.00           C
ATOM   4106  HA  ASP X 276       2.385  13.246 -40.295  0.00  0.00           H
ATOM   4107  CB  ASP X 276       1.682  13.284 -38.379  0.00  0.00           C
ATOM   4108  HB2 ASP X 276       1.710  12.721 -37.446  0.00  0.00           H
ATOM   4109  HB3 ASP X 276       2.282  14.159 -38.133  0.00  0.00           H
ATOM   4110  CG  ASP X 276       0.282  13.756 -38.868  0.00  0.00           C
ATOM   4111  OD1 ASP X 276      -0.536  14.039 -37.977  0.00  0.00           O
ATOM   4112  OD2 ASP X 276       0.023  13.807 -40.107  0.00  0.00           O
ATOM   4113  C   ASP X 276       4.120  12.725 -39.065  0.00  0.00           C
ATOM   4114  O   ASP X 276       4.891  13.517 -39.646  0.00  0.00           O
ATOM   4115  N   ALA X 277       4.617  11.749 -38.278  0.00  0.00           N
ATOM   4116  H   ALA X 277       3.945  11.185 -37.777  0.00  0.00           H
ATOM   4117  CA  ALA X 277       5.980  11.561 -37.900  0.00  0.00           C
ATOM   4118  HA  ALA X 277       6.491  12.510 -37.739  0.00  0.00           H
ATOM   4119  CB  ALA X 277       5.914  10.712 -36.610  0.00  0.00           C
ATOM   4120  HB1 ALA X 277       5.356  11.266 -35.854  0.00  0.00           H
ATOM   4121  HB2 ALA X 277       5.503   9.721 -36.802  0.00  0.00           H
ATOM   4122  HB3 ALA X 277       6.949  10.612 -36.283  0.00  0.00           H
ATOM   4123  C   ALA X 277       6.917  10.904 -38.982  0.00  0.00           C
ATOM   4124  O   ALA X 277       8.092  11.263 -39.075  0.00  0.00           O
ATOM   4125  N   ARG X 278       6.347   9.975 -39.794  0.00  0.00           N
ATOM   4126  H   ARG X 278       5.398   9.663 -39.647  0.00  0.00           H
ATOM   4127  CA  ARG X 278       7.190   9.181 -40.687  0.00  0.00           C
ATOM   4128  HA  ARG X 278       7.845   8.561 -40.076  0.00  0.00           H
ATOM   4129  CB  ARG X 278       6.267   8.225 -41.441  0.00  0.00           C
ATOM   4130  HB2 ARG X 278       5.336   8.777 -41.569  0.00  0.00           H
ATOM   4131  HB3 ARG X 278       6.684   8.003 -42.423  0.00  0.00           H
ATOM   4132  CG  ARG X 278       5.757   6.808 -40.900  0.00  0.00           C
ATOM   4133  HG2 ARG X 278       6.606   6.152 -40.711  0.00  0.00           H
ATOM   4134  HG3 ARG X 278       5.232   6.949 -39.955  0.00  0.00           H
ATOM   4135  CD  ARG X 278       4.833   6.182 -41.831  0.00  0.00           C
ATOM   4136  HD2 ARG X 278       4.015   6.845 -42.111  0.00  0.00           H
ATOM   4137  HD3 ARG X 278       5.371   5.867 -42.726  0.00  0.00           H
ATOM   4138  NE  ARG X 278       4.192   4.996 -41.247  0.00  0.00           N
ATOM   4139  HE  ARG X 278       3.345   5.118 -40.711  0.00  0.00           H
ATOM   4140  CZ  ARG X 278       4.559   3.731 -41.355  0.00  0.00           C
ATOM   4141  NH1 ARG X 278       5.739   3.319 -41.755  0.00  0.00           N
ATOM   4142 HH11 ARG X 278       6.443   4.025 -41.917  0.00  0.00           H
ATOM   4143 HH12 ARG X 278       5.863   2.336 -41.954  0.00  0.00           H
ATOM   4144  NH2 ARG X 278       3.728   2.798 -41.098  0.00  0.00           N
ATOM   4145 HH21 ARG X 278       2.734   2.975 -41.065  0.00  0.00           H
ATOM   4146 HH22 ARG X 278       3.855   1.828 -41.350  0.00  0.00           H
ATOM   4147  C   ARG X 278       8.151  10.033 -41.613  0.00  0.00           C
ATOM   4148  O   ARG X 278       7.671  11.102 -41.971  0.00  0.00           O
ATOM   4149  N   PRO X 279       9.378   9.582 -41.978  0.00  0.00           N
ATOM   4150  CD  PRO X 279      10.027   8.476 -41.326  0.00  0.00           C
ATOM   4151  HD2 PRO X 279       9.447   7.562 -41.194  0.00  0.00           H
ATOM   4152  HD3 PRO X 279      10.224   8.820 -40.311  0.00  0.00           H
ATOM   4153  CG  PRO X 279      11.294   8.283 -42.104  0.00  0.00           C
ATOM   4154  HG2 PRO X 279      11.111   7.589 -42.924  0.00  0.00           H
ATOM   4155  HG3 PRO X 279      12.106   7.809 -41.554  0.00  0.00           H
ATOM   4156  CB  PRO X 279      11.693   9.662 -42.618  0.00  0.00           C
ATOM   4157  HB2 PRO X 279      12.408   9.673 -43.441  0.00  0.00           H
ATOM   4158  HB3 PRO X 279      12.162  10.250 -41.829  0.00  0.00           H
ATOM   4159  CA  PRO X 279      10.273  10.155 -42.925  0.00  0.00           C
ATOM   4160  HA  PRO X 279      10.402  11.228 -42.778  0.00  0.00           H
ATOM   4161  C   PRO X 279       9.806   9.886 -44.339  0.00  0.00           C
ATOM   4162  O   PRO X 279       9.021   9.038 -44.697  0.00  0.00           O
ATOM   4163  N   LYS X 280      10.430  10.708 -45.232  0.00  0.00           N
ATOM   4164  H   LYS X 280      11.006  11.448 -44.859  0.00  0.00           H
ATOM   4165  CA  LYS X 280      10.307  10.565 -46.702  0.00  0.00           C
ATOM   4166  HA  LYS X 280       9.272  10.474 -47.030  0.00  0.00           H
ATOM   4167  CB  LYS X 280      10.879  11.812 -47.426  0.00  0.00           C
ATOM   4168  HB2 LYS X 280      11.808  12.198 -47.007  0.00  0.00           H
ATOM   4169  HB3 LYS X 280      11.203  11.525 -48.427  0.00  0.00           H
ATOM   4170  CG  LYS X 280       9.857  12.904 -47.409  0.00  0.00           C
ATOM   4171  HG2 LYS X 280       8.984  12.363 -47.775  0.00  0.00           H
ATOM   4172  HG3 LYS X 280       9.772  13.315 -46.403  0.00  0.00           H
ATOM   4173  CD  LYS X 280      10.408  13.982 -48.296  0.00  0.00           C
ATOM   4174  HD2 LYS X 280       9.820  14.875 -48.083  0.00  0.00           H
ATOM   4175  HD3 LYS X 280      11.402  14.287 -47.968  0.00  0.00           H
ATOM   4176  CE  LYS X 280      10.550  13.694 -49.862  0.00  0.00           C
ATOM   4177  HE2 LYS X 280      11.335  12.980 -50.114  0.00  0.00           H
ATOM   4178  HE3 LYS X 280       9.704  13.264 -50.399  0.00  0.00           H
ATOM   4179  NZ  LYS X 280      11.017  14.914 -50.539  0.00  0.00           N
ATOM   4180  HZ1 LYS X 280      11.959  15.211 -50.329  0.00  0.00           H
ATOM   4181  HZ2 LYS X 280      10.902  14.919 -51.542  0.00  0.00           H
ATOM   4182  HZ3 LYS X 280      10.356  15.624 -50.260  0.00  0.00           H
ATOM   4183  C   LYS X 280      10.948   9.279 -47.182  0.00  0.00           C
ATOM   4184  O   LYS X 280      11.796   8.716 -46.556  0.00  0.00           O
ATOM   4185  N   GLU X 281      10.637   8.770 -48.355  0.00  0.00           N
ATOM   4186  H   GLU X 281       9.935   9.253 -48.897  0.00  0.00           H
ATOM   4187  CA  GLU X 281      11.275   7.589 -48.979  0.00  0.00           C
ATOM   4188  HA  GLU X 281      11.258   6.826 -48.200  0.00  0.00           H
ATOM   4189  CB  GLU X 281      10.373   7.056 -50.134  0.00  0.00           C
ATOM   4190  HB2 GLU X 281      10.396   7.930 -50.784  0.00  0.00           H
ATOM   4191  HB3 GLU X 281      10.765   6.140 -50.577  0.00  0.00           H
ATOM   4192  CG  GLU X 281       8.917   6.907 -49.674  0.00  0.00           C
ATOM   4193  HG2 GLU X 281       8.451   7.855 -49.404  0.00  0.00           H
ATOM   4194  HG3 GLU X 281       8.355   6.581 -50.550  0.00  0.00           H
ATOM   4195  CD  GLU X 281       8.651   5.970 -48.514  0.00  0.00           C
ATOM   4196  OE1 GLU X 281       8.328   4.781 -48.742  0.00  0.00           O
ATOM   4197  OE2 GLU X 281       8.772   6.291 -47.357  0.00  0.00           O
ATOM   4198  C   GLU X 281      12.720   7.740 -49.474  0.00  0.00           C
ATOM   4199  O   GLU X 281      13.093   8.676 -50.214  0.00  0.00           O
ATOM   4200  N   GLY X 282      13.536   6.673 -49.063  0.00  0.00           N
ATOM   4201  H   GLY X 282      13.137   5.780 -48.812  0.00  0.00           H
ATOM   4202  CA  GLY X 282      14.895   6.576 -49.486  0.00  0.00           C
ATOM   4203  HA2 GLY X 282      15.215   5.588 -49.155  0.00  0.00           H
ATOM   4204  HA3 GLY X 282      14.902   6.754 -50.561  0.00  0.00           H
ATOM   4205  C   GLY X 282      15.837   7.584 -48.848  0.00  0.00           C
ATOM   4206  O   GLY X 282      16.949   7.729 -49.361  0.00  0.00           O
ATOM   4207  N   GLU X 283      15.432   8.283 -47.785  0.00  0.00           N
ATOM   4208  H   GLU X 283      14.547   7.930 -47.452  0.00  0.00           H
ATOM   4209  CA  GLU X 283      15.994   9.499 -47.215  0.00  0.00           C
ATOM   4210  HA  GLU X 283      16.251  10.102 -48.087  0.00  0.00           H
ATOM   4211  CB  GLU X 283      14.877  10.201 -46.383  0.00  0.00           C
ATOM   4212  HB2 GLU X 283      14.023  10.407 -47.028  0.00  0.00           H
ATOM   4213  HB3 GLU X 283      14.665   9.518 -45.560  0.00  0.00           H
ATOM   4214  CG  GLU X 283      15.256  11.564 -45.737  0.00  0.00           C
ATOM   4215  HG2 GLU X 283      14.341  12.129 -45.560  0.00  0.00           H
ATOM   4216  HG3 GLU X 283      15.672  11.425 -44.739  0.00  0.00           H
ATOM   4217  CD  GLU X 283      16.044  12.413 -46.691  0.00  0.00           C
ATOM   4218  OE1 GLU X 283      15.538  12.769 -47.834  0.00  0.00           O
ATOM   4219  OE2 GLU X 283      17.243  12.681 -46.392  0.00  0.00           O
ATOM   4220  C   GLU X 283      17.111   9.152 -46.286  0.00  0.00           C
ATOM   4221  O   GLU X 283      16.994   8.028 -45.673  0.00  0.00           O
ATOM   4222  N   ASP X 284      18.126  10.051 -46.066  0.00  0.00           N
ATOM   4223  H   ASP X 284      18.144  10.963 -46.500  0.00  0.00           H
ATOM   4224  CA  ASP X 284      19.123   9.858 -44.998  0.00  0.00           C
ATOM   4225  HA  ASP X 284      19.512   8.843 -45.075  0.00  0.00           H
ATOM   4226  CB  ASP X 284      20.255  10.871 -45.337  0.00  0.00           C
ATOM   4227  HB2 ASP X 284      19.949  11.907 -45.192  0.00  0.00           H
ATOM   4228  HB3 ASP X 284      21.078  10.728 -44.637  0.00  0.00           H
ATOM   4229  CG  ASP X 284      20.871  10.655 -46.716  0.00  0.00           C
ATOM   4230  OD1 ASP X 284      21.358  11.649 -47.321  0.00  0.00           O
ATOM   4231  OD2 ASP X 284      20.966   9.523 -47.207  0.00  0.00           O
ATOM   4232  C   ASP X 284      18.674   9.982 -43.508  0.00  0.00           C
ATOM   4233  O   ASP X 284      19.357  10.468 -42.573  0.00  0.00           O
ATOM   4234  N   ARG X 285      17.474   9.434 -43.224  0.00  0.00           N
ATOM   4235  H   ARG X 285      16.988   9.067 -44.029  0.00  0.00           H
ATOM   4236  CA  ARG X 285      16.855   9.241 -41.866  0.00  0.00           C
ATOM   4237  HA  ARG X 285      17.526   9.750 -41.175  0.00  0.00           H
ATOM   4238  CB  ARG X 285      15.531   9.949 -41.704  0.00  0.00           C
ATOM   4239  HB2 ARG X 285      15.002   9.817 -42.648  0.00  0.00           H
ATOM   4240  HB3 ARG X 285      14.984   9.439 -40.911  0.00  0.00           H
ATOM   4241  CG  ARG X 285      15.632  11.466 -41.485  0.00  0.00           C
ATOM   4242  HG2 ARG X 285      16.007  11.538 -40.464  0.00  0.00           H
ATOM   4243  HG3 ARG X 285      16.186  11.999 -42.258  0.00  0.00           H
ATOM   4244  CD  ARG X 285      14.343  12.161 -41.431  0.00  0.00           C
ATOM   4245  HD2 ARG X 285      14.473  13.228 -41.608  0.00  0.00           H
ATOM   4246  HD3 ARG X 285      13.726  11.763 -42.238  0.00  0.00           H
ATOM   4247  NE  ARG X 285      13.708  11.740 -40.151  0.00  0.00           N
ATOM   4248  HE  ARG X 285      14.348  11.160 -39.627  0.00  0.00           H
ATOM   4249  CZ  ARG X 285      12.569  12.060 -39.659  0.00  0.00           C
ATOM   4250  NH1 ARG X 285      11.753  12.876 -40.235  0.00  0.00           N
ATOM   4251 HH11 ARG X 285      12.170  13.557 -40.855  0.00  0.00           H
ATOM   4252 HH12 ARG X 285      10.846  12.965 -39.799  0.00  0.00           H
ATOM   4253  NH2 ARG X 285      12.097  11.660 -38.498  0.00  0.00           N
ATOM   4254 HH21 ARG X 285      12.787  11.095 -38.024  0.00  0.00           H
ATOM   4255 HH22 ARG X 285      11.330  12.062 -37.978  0.00  0.00           H
ATOM   4256  C   ARG X 285      16.688   7.721 -41.485  0.00  0.00           C
ATOM   4257  O   ARG X 285      15.868   6.977 -42.035  0.00  0.00           O
ATOM   4258  N   PRO X 286      17.476   7.197 -40.517  0.00  0.00           N
ATOM   4259  CD  PRO X 286      18.451   7.965 -39.719  0.00  0.00           C
ATOM   4260  HD2 PRO X 286      17.937   8.810 -39.260  0.00  0.00           H
ATOM   4261  HD3 PRO X 286      19.217   8.382 -40.373  0.00  0.00           H
ATOM   4262  CG  PRO X 286      18.965   7.082 -38.543  0.00  0.00           C
ATOM   4263  HG2 PRO X 286      18.640   7.517 -37.598  0.00  0.00           H
ATOM   4264  HG3 PRO X 286      20.049   6.982 -38.593  0.00  0.00           H
ATOM   4265  CB  PRO X 286      18.202   5.765 -38.771  0.00  0.00           C
ATOM   4266  HB2 PRO X 286      17.946   5.389 -37.780  0.00  0.00           H
ATOM   4267  HB3 PRO X 286      18.923   5.056 -39.178  0.00  0.00           H
ATOM   4268  CA  PRO X 286      17.019   6.038 -39.755  0.00  0.00           C
ATOM   4269  HA  PRO X 286      16.938   5.229 -40.481  0.00  0.00           H
ATOM   4270  C   PRO X 286      15.675   6.317 -38.976  0.00  0.00           C
ATOM   4271  O   PRO X 286      15.464   7.431 -38.517  0.00  0.00           O
ATOM   4272  N   PHE X 287      14.861   5.284 -38.880  0.00  0.00           N
ATOM   4273  H   PHE X 287      15.031   4.421 -39.377  0.00  0.00           H
ATOM   4274  CA  PHE X 287      13.527   5.488 -38.229  0.00  0.00           C
ATOM   4275  HA  PHE X 287      13.519   6.129 -37.348  0.00  0.00           H
ATOM   4276  CB  PHE X 287      12.711   6.226 -39.258  0.00  0.00           C
ATOM   4277  HB2 PHE X 287      13.108   7.221 -39.457  0.00  0.00           H
ATOM   4278  HB3 PHE X 287      12.765   5.772 -40.248  0.00  0.00           H
ATOM   4279  CG  PHE X 287      11.207   6.383 -38.819  0.00  0.00           C
ATOM   4280  CD1 PHE X 287      10.212   5.455 -39.076  0.00  0.00           C
ATOM   4281  HD1 PHE X 287      10.431   4.539 -39.604  0.00  0.00           H
ATOM   4282  CE1 PHE X 287       8.892   5.671 -38.670  0.00  0.00           C
ATOM   4283  HE1 PHE X 287       8.202   4.887 -38.944  0.00  0.00           H
ATOM   4284  CZ  PHE X 287       8.589   6.830 -37.952  0.00  0.00           C
ATOM   4285  HZ  PHE X 287       7.585   6.874 -37.557  0.00  0.00           H
ATOM   4286  CE2 PHE X 287       9.568   7.757 -37.724  0.00  0.00           C
ATOM   4287  HE2 PHE X 287       9.348   8.661 -37.176  0.00  0.00           H
ATOM   4288  CD2 PHE X 287      10.884   7.591 -38.242  0.00  0.00           C
ATOM   4289  HD2 PHE X 287      11.690   8.206 -37.870  0.00  0.00           H
ATOM   4290  C   PHE X 287      12.934   4.131 -37.739  0.00  0.00           C
ATOM   4291  O   PHE X 287      12.992   3.116 -38.418  0.00  0.00           O
ATOM   4292  N   PHE X 288      12.210   4.075 -36.642  0.00  0.00           N
ATOM   4293  H   PHE X 288      12.120   4.914 -36.087  0.00  0.00           H
ATOM   4294  CA  PHE X 288      11.672   2.846 -35.977  0.00  0.00           C
ATOM   4295  HA  PHE X 288      11.587   2.026 -36.690  0.00  0.00           H
ATOM   4296  CB  PHE X 288      12.529   2.431 -34.784  0.00  0.00           C
ATOM   4297  HB2 PHE X 288      12.664   3.290 -34.127  0.00  0.00           H
ATOM   4298  HB3 PHE X 288      11.920   1.671 -34.294  0.00  0.00           H
ATOM   4299  CG  PHE X 288      13.896   1.958 -35.169  0.00  0.00           C
ATOM   4300  CD1 PHE X 288      14.011   0.677 -35.779  0.00  0.00           C
ATOM   4301  HD1 PHE X 288      13.068   0.176 -35.938  0.00  0.00           H
ATOM   4302  CE1 PHE X 288      15.293   0.233 -36.216  0.00  0.00           C
ATOM   4303  HE1 PHE X 288      15.449  -0.719 -36.701  0.00  0.00           H
ATOM   4304  CZ  PHE X 288      16.446   1.012 -36.056  0.00  0.00           C
ATOM   4305  HZ  PHE X 288      17.420   0.678 -36.380  0.00  0.00           H
ATOM   4306  CE2 PHE X 288      16.317   2.303 -35.523  0.00  0.00           C
ATOM   4307  HE2 PHE X 288      17.146   2.987 -35.627  0.00  0.00           H
ATOM   4308  CD2 PHE X 288      15.076   2.780 -35.039  0.00  0.00           C
ATOM   4309  HD2 PHE X 288      15.029   3.816 -34.739  0.00  0.00           H
ATOM   4310  C   PHE X 288      10.219   3.069 -35.535  0.00  0.00           C
ATOM   4311  O   PHE X 288       9.848   4.176 -35.156  0.00  0.00           O
ATOM   4312  N   TRP X 289       9.366   2.069 -35.780  0.00  0.00           N
ATOM   4313  H   TRP X 289       9.756   1.189 -36.086  0.00  0.00           H
ATOM   4314  CA  TRP X 289       8.010   2.114 -35.338  0.00  0.00           C
ATOM   4315  HA  TRP X 289       7.864   2.800 -34.504  0.00  0.00           H
ATOM   4316  CB  TRP X 289       7.081   2.594 -36.496  0.00  0.00           C
ATOM   4317  HB2 TRP X 289       6.055   2.715 -36.148  0.00  0.00           H
ATOM   4318  HB3 TRP X 289       7.421   3.592 -36.771  0.00  0.00           H
ATOM   4319  CG  TRP X 289       6.908   1.690 -37.776  0.00  0.00           C
ATOM   4320  CD1 TRP X 289       7.397   1.959 -39.027  0.00  0.00           C
ATOM   4321  HD1 TRP X 289       8.124   2.700 -39.324  0.00  0.00           H
ATOM   4322  NE1 TRP X 289       6.992   0.972 -39.921  0.00  0.00           N
ATOM   4323  HE1 TRP X 289       7.303   0.851 -40.874  0.00  0.00           H
ATOM   4324  CE2 TRP X 289       6.142   0.060 -39.282  0.00  0.00           C
ATOM   4325  CZ2 TRP X 289       5.536  -1.143 -39.618  0.00  0.00           C
ATOM   4326  HZ2 TRP X 289       5.713  -1.510 -40.618  0.00  0.00           H
ATOM   4327  CH2 TRP X 289       4.730  -1.796 -38.677  0.00  0.00           C
ATOM   4328  HH2 TRP X 289       4.381  -2.791 -38.910  0.00  0.00           H
ATOM   4329  CZ3 TRP X 289       4.378  -1.232 -37.379  0.00  0.00           C
ATOM   4330  HZ3 TRP X 289       3.672  -1.781 -36.774  0.00  0.00           H
ATOM   4331  CE3 TRP X 289       5.026   0.001 -37.058  0.00  0.00           C
ATOM   4332  HE3 TRP X 289       4.789   0.441 -36.100  0.00  0.00           H
ATOM   4333  CD2 TRP X 289       5.898   0.638 -37.976  0.00  0.00           C
ATOM   4334  C   TRP X 289       7.580   0.823 -34.732  0.00  0.00           C
ATOM   4335  O   TRP X 289       8.161  -0.200 -35.147  0.00  0.00           O
ATOM   4336  N   LEU X 290       6.739   0.773 -33.679  0.00  0.00           N
ATOM   4337  H   LEU X 290       6.414   1.674 -33.360  0.00  0.00           H
ATOM   4338  CA  LEU X 290       6.195  -0.424 -33.092  0.00  0.00           C
ATOM   4339  HA  LEU X 290       6.217  -1.205 -33.852  0.00  0.00           H
ATOM   4340  CB  LEU X 290       7.010  -0.742 -31.843  0.00  0.00           C
ATOM   4341  HB2 LEU X 290       8.013  -0.999 -32.185  0.00  0.00           H
ATOM   4342  HB3 LEU X 290       7.166   0.107 -31.178  0.00  0.00           H
ATOM   4343  CG  LEU X 290       6.580  -1.974 -30.972  0.00  0.00           C
ATOM   4344  HG  LEU X 290       6.021  -2.672 -31.595  0.00  0.00           H
ATOM   4345  CD1 LEU X 290       7.643  -2.841 -30.451  0.00  0.00           C
ATOM   4346 HD11 LEU X 290       8.217  -3.416 -31.178  0.00  0.00           H
ATOM   4347 HD12 LEU X 290       8.289  -2.271 -29.783  0.00  0.00           H
ATOM   4348 HD13 LEU X 290       7.278  -3.620 -29.782  0.00  0.00           H
ATOM   4349  CD2 LEU X 290       5.818  -1.472 -29.732  0.00  0.00           C
ATOM   4350 HD21 LEU X 290       6.565  -1.146 -29.008  0.00  0.00           H
ATOM   4351 HD22 LEU X 290       5.261  -0.553 -29.915  0.00  0.00           H
ATOM   4352 HD23 LEU X 290       5.223  -2.216 -29.204  0.00  0.00           H
ATOM   4353  C   LEU X 290       4.722  -0.217 -32.737  0.00  0.00           C
ATOM   4354  O   LEU X 290       4.360   0.843 -32.208  0.00  0.00           O
ATOM   4355  N   PHE X 291       3.925  -1.274 -32.809  0.00  0.00           N
ATOM   4356  H   PHE X 291       4.322  -2.145 -33.133  0.00  0.00           H
ATOM   4357  CA  PHE X 291       2.514  -1.360 -32.226  0.00  0.00           C
ATOM   4358  HA  PHE X 291       2.282  -0.660 -31.423  0.00  0.00           H
ATOM   4359  CB  PHE X 291       1.538  -1.112 -33.399  0.00  0.00           C
ATOM   4360  HB2 PHE X 291       1.745  -0.157 -33.882  0.00  0.00           H
ATOM   4361  HB3 PHE X 291       1.725  -1.897 -34.132  0.00  0.00           H
ATOM   4362  CG  PHE X 291       0.008  -1.153 -33.075  0.00  0.00           C
ATOM   4363  CD1 PHE X 291      -0.568  -0.112 -32.412  0.00  0.00           C
ATOM   4364  HD1 PHE X 291      -0.030   0.778 -32.120  0.00  0.00           H
ATOM   4365  CE1 PHE X 291      -1.903  -0.047 -32.116  0.00  0.00           C
ATOM   4366  HE1 PHE X 291      -2.200   0.860 -31.610  0.00  0.00           H
ATOM   4367  CZ  PHE X 291      -2.714  -1.124 -32.311  0.00  0.00           C
ATOM   4368  HZ  PHE X 291      -3.758  -1.059 -32.042  0.00  0.00           H
ATOM   4369  CE2 PHE X 291      -2.175  -2.292 -32.902  0.00  0.00           C
ATOM   4370  HE2 PHE X 291      -2.794  -3.173 -32.993  0.00  0.00           H
ATOM   4371  CD2 PHE X 291      -0.782  -2.302 -33.227  0.00  0.00           C
ATOM   4372  HD2 PHE X 291      -0.339  -3.226 -33.566  0.00  0.00           H
ATOM   4373  C   PHE X 291       2.352  -2.662 -31.510  0.00  0.00           C
ATOM   4374  O   PHE X 291       2.795  -3.668 -31.990  0.00  0.00           O
ATOM   4375  N   GLU X 292       1.715  -2.707 -30.312  0.00  0.00           N
ATOM   4376  H   GLU X 292       1.447  -1.788 -29.990  0.00  0.00           H
ATOM   4377  CA  GLU X 292       1.264  -3.959 -29.665  0.00  0.00           C
ATOM   4378  HA  GLU X 292       1.547  -4.796 -30.304  0.00  0.00           H
ATOM   4379  CB  GLU X 292       2.066  -4.113 -28.397  0.00  0.00           C
ATOM   4380  HB2 GLU X 292       3.071  -4.132 -28.819  0.00  0.00           H
ATOM   4381  HB3 GLU X 292       1.984  -3.248 -27.740  0.00  0.00           H
ATOM   4382  CG  GLU X 292       1.930  -5.403 -27.513  0.00  0.00           C
ATOM   4383  HG2 GLU X 292       1.454  -6.191 -28.098  0.00  0.00           H
ATOM   4384  HG3 GLU X 292       2.940  -5.731 -27.267  0.00  0.00           H
ATOM   4385  CD  GLU X 292       1.132  -5.206 -26.240  0.00  0.00           C
ATOM   4386  OE1 GLU X 292       1.562  -5.436 -25.092  0.00  0.00           O
ATOM   4387  OE2 GLU X 292      -0.113  -5.005 -26.312  0.00  0.00           O
ATOM   4388  C   GLU X 292      -0.246  -3.996 -29.430  0.00  0.00           C
ATOM   4389  O   GLU X 292      -0.825  -3.004 -28.975  0.00  0.00           O
ATOM   4390  N   ASN X 293      -0.777  -5.220 -29.620  0.00  0.00           N
ATOM   4391  H   ASN X 293      -0.165  -5.956 -29.942  0.00  0.00           H
ATOM   4392  CA  ASN X 293      -2.136  -5.569 -29.182  0.00  0.00           C
ATOM   4393  HA  ASN X 293      -2.390  -5.059 -28.252  0.00  0.00           H
ATOM   4394  CB  ASN X 293      -3.101  -5.043 -30.310  0.00  0.00           C
ATOM   4395  HB2 ASN X 293      -2.512  -4.596 -31.111  0.00  0.00           H
ATOM   4396  HB3 ASN X 293      -3.524  -5.915 -30.809  0.00  0.00           H
ATOM   4397  CG  ASN X 293      -4.128  -4.024 -29.743  0.00  0.00           C
ATOM   4398  OD1 ASN X 293      -5.262  -4.296 -29.763  0.00  0.00           O
ATOM   4399  ND2 ASN X 293      -3.569  -3.016 -29.047  0.00  0.00           N
ATOM   4400 HD21 ASN X 293      -4.256  -2.295 -28.883  0.00  0.00           H
ATOM   4401 HD22 ASN X 293      -2.570  -2.883 -29.125  0.00  0.00           H
ATOM   4402  C   ASN X 293      -2.455  -7.061 -28.851  0.00  0.00           C
ATOM   4403  O   ASN X 293      -1.570  -7.891 -28.934  0.00  0.00           O
ATOM   4404  N   VAL X 294      -3.681  -7.314 -28.332  0.00  0.00           N
ATOM   4405  H   VAL X 294      -4.424  -6.631 -28.354  0.00  0.00           H
ATOM   4406  CA  VAL X 294      -4.249  -8.697 -28.166  0.00  0.00           C
ATOM   4407  HA  VAL X 294      -3.719  -9.132 -27.318  0.00  0.00           H
ATOM   4408  CB  VAL X 294      -5.708  -8.616 -27.820  0.00  0.00           C
ATOM   4409  HB  VAL X 294      -6.077  -9.640 -27.886  0.00  0.00           H
ATOM   4410  CG1 VAL X 294      -5.962  -8.235 -26.338  0.00  0.00           C
ATOM   4411 HG11 VAL X 294      -5.259  -8.763 -25.693  0.00  0.00           H
ATOM   4412 HG12 VAL X 294      -5.856  -7.186 -26.063  0.00  0.00           H
ATOM   4413 HG13 VAL X 294      -6.974  -8.428 -25.983  0.00  0.00           H
ATOM   4414  CG2 VAL X 294      -6.601  -7.689 -28.692  0.00  0.00           C
ATOM   4415 HG21 VAL X 294      -7.642  -8.010 -28.666  0.00  0.00           H
ATOM   4416 HG22 VAL X 294      -6.388  -6.655 -28.421  0.00  0.00           H
ATOM   4417 HG23 VAL X 294      -6.289  -7.741 -29.735  0.00  0.00           H
ATOM   4418  C   VAL X 294      -4.021  -9.612 -29.366  0.00  0.00           C
ATOM   4419  O   VAL X 294      -3.981  -9.253 -30.497  0.00  0.00           O
ATOM   4420  N   VAL X 295      -3.977 -10.915 -29.012  0.00  0.00           N
ATOM   4421  H   VAL X 295      -4.022 -11.159 -28.033  0.00  0.00           H
ATOM   4422  CA  VAL X 295      -4.119 -12.019 -30.008  0.00  0.00           C
ATOM   4423  HA  VAL X 295      -3.726 -11.578 -30.924  0.00  0.00           H
ATOM   4424  CB  VAL X 295      -3.237 -13.206 -29.587  0.00  0.00           C
ATOM   4425  HB  VAL X 295      -3.698 -13.583 -28.674  0.00  0.00           H
ATOM   4426  CG1 VAL X 295      -3.329 -14.300 -30.605  0.00  0.00           C
ATOM   4427 HG11 VAL X 295      -2.624 -15.056 -30.259  0.00  0.00           H
ATOM   4428 HG12 VAL X 295      -4.295 -14.806 -30.610  0.00  0.00           H
ATOM   4429 HG13 VAL X 295      -3.037 -14.051 -31.625  0.00  0.00           H
ATOM   4430  CG2 VAL X 295      -1.732 -12.831 -29.476  0.00  0.00           C
ATOM   4431 HG21 VAL X 295      -1.642 -12.030 -28.742  0.00  0.00           H
ATOM   4432 HG22 VAL X 295      -1.131 -13.631 -29.043  0.00  0.00           H
ATOM   4433 HG23 VAL X 295      -1.485 -12.442 -30.464  0.00  0.00           H
ATOM   4434  C   VAL X 295      -5.548 -12.473 -30.307  0.00  0.00           C
ATOM   4435  O   VAL X 295      -5.857 -12.865 -31.495  0.00  0.00           O
ATOM   4436  N   ALA X 296      -6.427 -12.287 -29.360  0.00  0.00           N
ATOM   4437  H   ALA X 296      -6.006 -12.038 -28.476  0.00  0.00           H
ATOM   4438  CA  ALA X 296      -7.867 -12.596 -29.371  0.00  0.00           C
ATOM   4439  HA  ALA X 296      -7.996 -13.589 -29.802  0.00  0.00           H
ATOM   4440  CB  ALA X 296      -8.441 -12.669 -27.949  0.00  0.00           C
ATOM   4441  HB1 ALA X 296      -9.485 -12.981 -27.966  0.00  0.00           H
ATOM   4442  HB2 ALA X 296      -7.886 -13.439 -27.412  0.00  0.00           H
ATOM   4443  HB3 ALA X 296      -8.337 -11.697 -27.467  0.00  0.00           H
ATOM   4444  C   ALA X 296      -8.718 -11.691 -30.280  0.00  0.00           C
ATOM   4445  O   ALA X 296      -9.927 -11.496 -30.043  0.00  0.00           O
ATOM   4446  N   MET X 297      -8.157 -11.132 -31.353  0.00  0.00           N
ATOM   4447  H   MET X 297      -7.228 -11.404 -31.641  0.00  0.00           H
ATOM   4448  CA  MET X 297      -8.875 -10.338 -32.428  0.00  0.00           C
ATOM   4449  HA  MET X 297      -9.519  -9.525 -32.092  0.00  0.00           H
ATOM   4450  CB  MET X 297      -7.766  -9.669 -33.275  0.00  0.00           C
ATOM   4451  HB2 MET X 297      -6.906 -10.331 -33.374  0.00  0.00           H
ATOM   4452  HB3 MET X 297      -8.123  -9.284 -34.230  0.00  0.00           H
ATOM   4453  CG  MET X 297      -7.186  -8.400 -32.580  0.00  0.00           C
ATOM   4454  HG2 MET X 297      -7.950  -7.632 -32.471  0.00  0.00           H
ATOM   4455  HG3 MET X 297      -6.887  -8.644 -31.560  0.00  0.00           H
ATOM   4456  SD  MET X 297      -5.761  -7.682 -33.375  0.00  0.00           S
ATOM   4457  CE  MET X 297      -5.909  -6.103 -32.532  0.00  0.00           C
ATOM   4458  HE1 MET X 297      -6.072  -6.330 -31.479  0.00  0.00           H
ATOM   4459  HE2 MET X 297      -4.968  -5.561 -32.621  0.00  0.00           H
ATOM   4460  HE3 MET X 297      -6.701  -5.529 -33.014  0.00  0.00           H
ATOM   4461  C   MET X 297      -9.790 -11.124 -33.351  0.00  0.00           C
ATOM   4462  O   MET X 297      -9.538 -12.320 -33.699  0.00  0.00           O
ATOM   4463  N   GLY X 298     -10.803 -10.531 -33.920  0.00  0.00           N
ATOM   4464  H   GLY X 298     -11.123  -9.594 -33.723  0.00  0.00           H
ATOM   4465  CA  GLY X 298     -11.538 -11.190 -35.062  0.00  0.00           C
ATOM   4466  HA2 GLY X 298     -12.017 -12.092 -34.680  0.00  0.00           H
ATOM   4467  HA3 GLY X 298     -12.311 -10.507 -35.413  0.00  0.00           H
ATOM   4468  C   GLY X 298     -10.597 -11.545 -36.305  0.00  0.00           C
ATOM   4469  O   GLY X 298      -9.505 -10.956 -36.497  0.00  0.00           O
ATOM   4470  N   VAL X 299     -11.093 -12.484 -37.050  0.00  0.00           N
ATOM   4471  H   VAL X 299     -12.011 -12.834 -36.818  0.00  0.00           H
ATOM   4472  CA  VAL X 299     -10.552 -12.753 -38.380  0.00  0.00           C
ATOM   4473  HA  VAL X 299      -9.549 -13.159 -38.248  0.00  0.00           H
ATOM   4474  CB  VAL X 299     -11.403 -13.793 -39.119  0.00  0.00           C
ATOM   4475  HB  VAL X 299     -12.345 -13.336 -39.421  0.00  0.00           H
ATOM   4476  CG1 VAL X 299     -10.712 -14.131 -40.465  0.00  0.00           C
ATOM   4477 HG11 VAL X 299      -9.748 -14.621 -40.327  0.00  0.00           H
ATOM   4478 HG12 VAL X 299     -11.410 -14.783 -40.990  0.00  0.00           H
ATOM   4479 HG13 VAL X 299     -10.612 -13.141 -40.910  0.00  0.00           H
ATOM   4480  CG2 VAL X 299     -11.696 -15.056 -38.296  0.00  0.00           C
ATOM   4481 HG21 VAL X 299     -12.013 -15.882 -38.933  0.00  0.00           H
ATOM   4482 HG22 VAL X 299     -10.753 -15.319 -37.818  0.00  0.00           H
ATOM   4483 HG23 VAL X 299     -12.499 -14.914 -37.572  0.00  0.00           H
ATOM   4484  C   VAL X 299     -10.416 -11.486 -39.193  0.00  0.00           C
ATOM   4485  O   VAL X 299      -9.287 -11.216 -39.691  0.00  0.00           O
ATOM   4486  N   SER X 300     -11.443 -10.625 -39.212  0.00  0.00           N
ATOM   4487  H   SER X 300     -12.324 -10.853 -38.774  0.00  0.00           H
ATOM   4488  CA  SER X 300     -11.317  -9.335 -39.847  0.00  0.00           C
ATOM   4489  HA  SER X 300     -10.847  -9.541 -40.809  0.00  0.00           H
ATOM   4490  CB  SER X 300     -12.663  -8.672 -40.163  0.00  0.00           C
ATOM   4491  HB2 SER X 300     -13.133  -8.497 -39.196  0.00  0.00           H
ATOM   4492  HB3 SER X 300     -12.605  -7.699 -40.650  0.00  0.00           H
ATOM   4493  OG  SER X 300     -13.399  -9.532 -40.993  0.00  0.00           O
ATOM   4494  HG  SER X 300     -13.703 -10.240 -40.420  0.00  0.00           H
ATOM   4495  C   SER X 300     -10.440  -8.237 -39.168  0.00  0.00           C
ATOM   4496  O   SER X 300      -9.635  -7.665 -39.842  0.00  0.00           O
ATOM   4497  N   ASP X 301     -10.621  -8.055 -37.872  0.00  0.00           N
ATOM   4498  H   ASP X 301     -11.193  -8.663 -37.302  0.00  0.00           H
ATOM   4499  CA  ASP X 301      -9.801  -7.157 -37.070  0.00  0.00           C
ATOM   4500  HA  ASP X 301     -10.094  -6.136 -37.314  0.00  0.00           H
ATOM   4501  CB  ASP X 301     -10.175  -7.370 -35.634  0.00  0.00           C
ATOM   4502  HB2 ASP X 301      -9.851  -8.364 -35.324  0.00  0.00           H
ATOM   4503  HB3 ASP X 301      -9.599  -6.620 -35.092  0.00  0.00           H
ATOM   4504  CG  ASP X 301     -11.613  -7.085 -35.411  0.00  0.00           C
ATOM   4505  OD1 ASP X 301     -12.099  -7.660 -34.471  0.00  0.00           O
ATOM   4506  OD2 ASP X 301     -12.250  -6.230 -36.109  0.00  0.00           O
ATOM   4507  C   ASP X 301      -8.282  -7.291 -37.211  0.00  0.00           C
ATOM   4508  O   ASP X 301      -7.501  -6.356 -37.307  0.00  0.00           O
ATOM   4509  N   LYS X 302      -7.775  -8.589 -37.132  0.00  0.00           N
ATOM   4510  H   LYS X 302      -8.547  -9.201 -36.911  0.00  0.00           H
ATOM   4511  CA  LYS X 302      -6.385  -8.965 -37.203  0.00  0.00           C
ATOM   4512  HA  LYS X 302      -5.834  -8.605 -36.334  0.00  0.00           H
ATOM   4513  CB  LYS X 302      -6.265 -10.495 -37.152  0.00  0.00           C
ATOM   4514  HB2 LYS X 302      -6.563 -10.780 -36.143  0.00  0.00           H
ATOM   4515  HB3 LYS X 302      -6.898 -10.949 -37.915  0.00  0.00           H
ATOM   4516  CG  LYS X 302      -4.821 -10.985 -37.296  0.00  0.00           C
ATOM   4517  HG2 LYS X 302      -4.254 -10.544 -38.116  0.00  0.00           H
ATOM   4518  HG3 LYS X 302      -4.296 -10.715 -36.380  0.00  0.00           H
ATOM   4519  CD  LYS X 302      -4.842 -12.491 -37.462  0.00  0.00           C
ATOM   4520  HD2 LYS X 302      -5.449 -12.896 -36.651  0.00  0.00           H
ATOM   4521  HD3 LYS X 302      -5.209 -12.711 -38.464  0.00  0.00           H
ATOM   4522  CE  LYS X 302      -3.454 -13.094 -37.308  0.00  0.00           C
ATOM   4523  HE2 LYS X 302      -2.834 -12.792 -38.153  0.00  0.00           H
ATOM   4524  HE3 LYS X 302      -2.918 -12.841 -36.393  0.00  0.00           H
ATOM   4525  NZ  LYS X 302      -3.549 -14.526 -37.349  0.00  0.00           N
ATOM   4526  HZ1 LYS X 302      -3.974 -14.938 -36.531  0.00  0.00           H
ATOM   4527  HZ2 LYS X 302      -4.057 -14.963 -38.104  0.00  0.00           H
ATOM   4528  HZ3 LYS X 302      -2.605 -14.884 -37.384  0.00  0.00           H
ATOM   4529  C   LYS X 302      -5.728  -8.413 -38.426  0.00  0.00           C
ATOM   4530  O   LYS X 302      -4.624  -7.846 -38.439  0.00  0.00           O
ATOM   4531  N   ARG X 303      -6.555  -8.494 -39.518  0.00  0.00           N
ATOM   4532  H   ARG X 303      -7.443  -8.944 -39.348  0.00  0.00           H
ATOM   4533  CA  ARG X 303      -6.108  -8.313 -40.918  0.00  0.00           C
ATOM   4534  HA  ARG X 303      -5.042  -8.523 -41.005  0.00  0.00           H
ATOM   4535  CB  ARG X 303      -6.988  -9.200 -41.821  0.00  0.00           C
ATOM   4536  HB2 ARG X 303      -7.894  -9.331 -41.229  0.00  0.00           H
ATOM   4537  HB3 ARG X 303      -7.277  -8.748 -42.770  0.00  0.00           H
ATOM   4538  CG  ARG X 303      -6.375 -10.523 -42.073  0.00  0.00           C
ATOM   4539  HG2 ARG X 303      -5.531 -10.434 -42.758  0.00  0.00           H
ATOM   4540  HG3 ARG X 303      -5.928 -10.801 -41.118  0.00  0.00           H
ATOM   4541  CD  ARG X 303      -7.369 -11.584 -42.549  0.00  0.00           C
ATOM   4542  HD2 ARG X 303      -8.356 -11.321 -42.169  0.00  0.00           H
ATOM   4543  HD3 ARG X 303      -7.441 -11.379 -43.617  0.00  0.00           H
ATOM   4544  NE  ARG X 303      -6.926 -12.929 -42.379  0.00  0.00           N
ATOM   4545  HE  ARG X 303      -6.276 -13.360 -43.020  0.00  0.00           H
ATOM   4546  CZ  ARG X 303      -6.867 -13.567 -41.233  0.00  0.00           C
ATOM   4547  NH1 ARG X 303      -7.470 -13.136 -40.177  0.00  0.00           N
ATOM   4548 HH11 ARG X 303      -8.274 -12.528 -40.241  0.00  0.00           H
ATOM   4549 HH12 ARG X 303      -7.240 -13.560 -39.289  0.00  0.00           H
ATOM   4550  NH2 ARG X 303      -6.031 -14.570 -41.136  0.00  0.00           N
ATOM   4551 HH21 ARG X 303      -5.391 -14.776 -41.890  0.00  0.00           H
ATOM   4552 HH22 ARG X 303      -6.042 -15.132 -40.297  0.00  0.00           H
ATOM   4553  C   ARG X 303      -6.317  -6.825 -41.311  0.00  0.00           C
ATOM   4554  O   ARG X 303      -5.520  -6.259 -42.032  0.00  0.00           O
ATOM   4555  N   ASP X 304      -7.356  -6.204 -40.794  0.00  0.00           N
ATOM   4556  H   ASP X 304      -8.009  -6.630 -40.151  0.00  0.00           H
ATOM   4557  CA  ASP X 304      -7.674  -4.734 -41.036  0.00  0.00           C
ATOM   4558  HA  ASP X 304      -7.743  -4.569 -42.111  0.00  0.00           H
ATOM   4559  CB  ASP X 304      -8.951  -4.336 -40.290  0.00  0.00           C
ATOM   4560  HB2 ASP X 304      -8.832  -4.816 -39.318  0.00  0.00           H
ATOM   4561  HB3 ASP X 304      -8.910  -3.255 -40.159  0.00  0.00           H
ATOM   4562  CG  ASP X 304     -10.238  -4.734 -40.958  0.00  0.00           C
ATOM   4563  OD1 ASP X 304     -11.257  -5.013 -40.293  0.00  0.00           O
ATOM   4564  OD2 ASP X 304     -10.309  -4.680 -42.217  0.00  0.00           O
ATOM   4565  C   ASP X 304      -6.570  -3.897 -40.494  0.00  0.00           C
ATOM   4566  O   ASP X 304      -6.033  -3.147 -41.269  0.00  0.00           O
ATOM   4567  N   ILE X 305      -6.213  -4.034 -39.180  0.00  0.00           N
ATOM   4568  H   ILE X 305      -6.796  -4.563 -38.547  0.00  0.00           H
ATOM   4569  CA  ILE X 305      -5.006  -3.324 -38.690  0.00  0.00           C
ATOM   4570  HA  ILE X 305      -5.126  -2.246 -38.799  0.00  0.00           H
ATOM   4571  CB  ILE X 305      -4.862  -3.786 -37.208  0.00  0.00           C
ATOM   4572  HB  ILE X 305      -5.040  -4.858 -37.119  0.00  0.00           H
ATOM   4573  CG2 ILE X 305      -3.466  -3.526 -36.580  0.00  0.00           C
ATOM   4574 HG21 ILE X 305      -3.403  -3.837 -35.537  0.00  0.00           H
ATOM   4575 HG22 ILE X 305      -2.767  -4.219 -37.049  0.00  0.00           H
ATOM   4576 HG23 ILE X 305      -3.104  -2.511 -36.740  0.00  0.00           H
ATOM   4577  CG1 ILE X 305      -5.911  -3.054 -36.393  0.00  0.00           C
ATOM   4578 HG12 ILE X 305      -5.864  -1.973 -36.530  0.00  0.00           H
ATOM   4579 HG13 ILE X 305      -6.917  -3.298 -36.733  0.00  0.00           H
ATOM   4580  CD1 ILE X 305      -5.912  -3.285 -34.925  0.00  0.00           C
ATOM   4581 HD11 ILE X 305      -6.829  -2.796 -34.594  0.00  0.00           H
ATOM   4582 HD12 ILE X 305      -6.039  -4.318 -34.602  0.00  0.00           H
ATOM   4583 HD13 ILE X 305      -5.119  -2.690 -34.473  0.00  0.00           H
ATOM   4584  C   ILE X 305      -3.724  -3.676 -39.506  0.00  0.00           C
ATOM   4585  O   ILE X 305      -2.987  -2.757 -39.763  0.00  0.00           O
ATOM   4586  N   SER X 306      -3.567  -4.920 -39.916  0.00  0.00           N
ATOM   4587  H   SER X 306      -4.193  -5.589 -39.492  0.00  0.00           H
ATOM   4588  CA  SER X 306      -2.399  -5.311 -40.753  0.00  0.00           C
ATOM   4589  HA  SER X 306      -1.530  -4.906 -40.236  0.00  0.00           H
ATOM   4590  CB  SER X 306      -2.348  -6.829 -40.845  0.00  0.00           C
ATOM   4591  HB2 SER X 306      -3.224  -7.297 -41.295  0.00  0.00           H
ATOM   4592  HB3 SER X 306      -1.560  -7.063 -41.561  0.00  0.00           H
ATOM   4593  OG  SER X 306      -2.174  -7.458 -39.554  0.00  0.00           O
ATOM   4594  HG  SER X 306      -2.977  -7.651 -39.064  0.00  0.00           H
ATOM   4595  C   SER X 306      -2.452  -4.596 -42.149  0.00  0.00           C
ATOM   4596  O   SER X 306      -1.382  -4.214 -42.584  0.00  0.00           O
ATOM   4597  N   ARG X 307      -3.570  -4.444 -42.787  0.00  0.00           N
ATOM   4598  H   ARG X 307      -4.393  -4.863 -42.379  0.00  0.00           H
ATOM   4599  CA  ARG X 307      -3.770  -3.682 -44.020  0.00  0.00           C
ATOM   4600  HA  ARG X 307      -2.971  -3.906 -44.726  0.00  0.00           H
ATOM   4601  CB  ARG X 307      -5.130  -3.921 -44.596  0.00  0.00           C
ATOM   4602  HB2 ARG X 307      -5.797  -4.346 -43.846  0.00  0.00           H
ATOM   4603  HB3 ARG X 307      -5.658  -2.985 -44.776  0.00  0.00           H
ATOM   4604  CG  ARG X 307      -5.265  -4.782 -45.825  0.00  0.00           C
ATOM   4605  HG2 ARG X 307      -6.277  -4.645 -46.204  0.00  0.00           H
ATOM   4606  HG3 ARG X 307      -4.620  -4.440 -46.635  0.00  0.00           H
ATOM   4607  CD  ARG X 307      -5.061  -6.265 -45.582  0.00  0.00           C
ATOM   4608  HD2 ARG X 307      -4.000  -6.469 -45.444  0.00  0.00           H
ATOM   4609  HD3 ARG X 307      -5.701  -6.606 -44.768  0.00  0.00           H
ATOM   4610  NE  ARG X 307      -5.295  -6.938 -46.857  0.00  0.00           N
ATOM   4611  HE  ARG X 307      -6.222  -6.871 -47.253  0.00  0.00           H
ATOM   4612  CZ  ARG X 307      -4.504  -7.812 -47.470  0.00  0.00           C
ATOM   4613  NH1 ARG X 307      -3.541  -8.424 -46.900  0.00  0.00           N
ATOM   4614 HH11 ARG X 307      -3.354  -8.266 -45.920  0.00  0.00           H
ATOM   4615 HH12 ARG X 307      -2.816  -8.936 -47.382  0.00  0.00           H
ATOM   4616  NH2 ARG X 307      -4.534  -7.950 -48.771  0.00  0.00           N
ATOM   4617 HH21 ARG X 307      -5.189  -7.375 -49.283  0.00  0.00           H
ATOM   4618 HH22 ARG X 307      -3.879  -8.477 -49.330  0.00  0.00           H
ATOM   4619  C   ARG X 307      -3.542  -2.157 -43.863  0.00  0.00           C
ATOM   4620  O   ARG X 307      -3.211  -1.521 -44.836  0.00  0.00           O
ATOM   4621  N   PHE X 308      -3.540  -1.560 -42.654  0.00  0.00           N
ATOM   4622  H   PHE X 308      -3.787  -2.145 -41.868  0.00  0.00           H
ATOM   4623  CA  PHE X 308      -3.145  -0.196 -42.305  0.00  0.00           C
ATOM   4624  HA  PHE X 308      -3.324   0.468 -43.150  0.00  0.00           H
ATOM   4625  CB  PHE X 308      -4.088   0.257 -41.145  0.00  0.00           C
ATOM   4626  HB2 PHE X 308      -4.459  -0.561 -40.528  0.00  0.00           H
ATOM   4627  HB3 PHE X 308      -3.497   0.986 -40.591  0.00  0.00           H
ATOM   4628  CG  PHE X 308      -5.299   0.917 -41.659  0.00  0.00           C
ATOM   4629  CD1 PHE X 308      -6.292   0.116 -42.246  0.00  0.00           C
ATOM   4630  HD1 PHE X 308      -6.119  -0.947 -42.328  0.00  0.00           H
ATOM   4631  CE1 PHE X 308      -7.520   0.649 -42.730  0.00  0.00           C
ATOM   4632  HE1 PHE X 308      -8.275   0.030 -43.192  0.00  0.00           H
ATOM   4633  CZ  PHE X 308      -7.663   2.030 -42.647  0.00  0.00           C
ATOM   4634  HZ  PHE X 308      -8.558   2.407 -43.120  0.00  0.00           H
ATOM   4635  CE2 PHE X 308      -6.657   2.897 -42.170  0.00  0.00           C
ATOM   4636  HE2 PHE X 308      -6.853   3.957 -42.238  0.00  0.00           H
ATOM   4637  CD2 PHE X 308      -5.413   2.313 -41.843  0.00  0.00           C
ATOM   4638  HD2 PHE X 308      -4.595   2.931 -41.503  0.00  0.00           H
ATOM   4639  C   PHE X 308      -1.653  -0.073 -41.926  0.00  0.00           C
ATOM   4640  O   PHE X 308      -1.040   1.010 -42.103  0.00  0.00           O
ATOM   4641  N   LEU X 309      -1.112  -1.135 -41.330  0.00  0.00           N
ATOM   4642  H   LEU X 309      -1.833  -1.703 -40.909  0.00  0.00           H
ATOM   4643  CA  LEU X 309       0.258  -1.146 -41.000  0.00  0.00           C
ATOM   4644  HA  LEU X 309       0.523  -0.092 -40.925  0.00  0.00           H
ATOM   4645  CB  LEU X 309       0.436  -1.823 -39.641  0.00  0.00           C
ATOM   4646  HB2 LEU X 309       0.157  -2.876 -39.627  0.00  0.00           H
ATOM   4647  HB3 LEU X 309       1.517  -1.914 -39.532  0.00  0.00           H
ATOM   4648  CG  LEU X 309      -0.064  -0.990 -38.427  0.00  0.00           C
ATOM   4649  HG  LEU X 309      -1.126  -0.758 -38.510  0.00  0.00           H
ATOM   4650  CD1 LEU X 309       0.058  -1.994 -37.231  0.00  0.00           C
ATOM   4651 HD11 LEU X 309      -0.219  -1.504 -36.298  0.00  0.00           H
ATOM   4652 HD12 LEU X 309      -0.696  -2.779 -37.287  0.00  0.00           H
ATOM   4653 HD13 LEU X 309       1.062  -2.418 -37.186  0.00  0.00           H
ATOM   4654  CD2 LEU X 309       0.628   0.337 -38.164  0.00  0.00           C
ATOM   4655 HD21 LEU X 309       0.354   0.774 -37.204  0.00  0.00           H
ATOM   4656 HD22 LEU X 309       1.692   0.113 -38.078  0.00  0.00           H
ATOM   4657 HD23 LEU X 309       0.542   0.976 -39.043  0.00  0.00           H
ATOM   4658  C   LEU X 309       1.279  -1.710 -42.052  0.00  0.00           C
ATOM   4659  O   LEU X 309       2.484  -1.604 -41.870  0.00  0.00           O
ATOM   4660  N   GLU X 310       0.718  -2.276 -43.151  0.00  0.00           N
ATOM   4661  H   GLU X 310      -0.287  -2.373 -43.175  0.00  0.00           H
ATOM   4662  CA  GLU X 310       1.412  -2.871 -44.266  0.00  0.00           C
ATOM   4663  HA  GLU X 310       0.619  -3.347 -44.842  0.00  0.00           H
ATOM   4664  CB  GLU X 310       2.033  -1.826 -45.180  0.00  0.00           C
ATOM   4665  HB2 GLU X 310       2.916  -1.334 -44.773  0.00  0.00           H
ATOM   4666  HB3 GLU X 310       2.359  -2.370 -46.066  0.00  0.00           H
ATOM   4667  CG  GLU X 310       1.036  -0.663 -45.572  0.00  0.00           C
ATOM   4668  HG2 GLU X 310       0.176  -1.044 -46.122  0.00  0.00           H
ATOM   4669  HG3 GLU X 310       0.680  -0.158 -44.674  0.00  0.00           H
ATOM   4670  CD  GLU X 310       1.775   0.399 -46.347  0.00  0.00           C
ATOM   4671  OE1 GLU X 310       2.378   0.061 -47.397  0.00  0.00           O
ATOM   4672  OE2 GLU X 310       1.785   1.645 -45.954  0.00  0.00           O
ATOM   4673  C   GLU X 310       2.307  -4.094 -43.920  0.00  0.00           C
ATOM   4674  O   GLU X 310       3.384  -4.266 -44.542  0.00  0.00           O
ATOM   4675  N   SER X 311       1.857  -4.895 -42.957  0.00  0.00           N
ATOM   4676  H   SER X 311       0.958  -4.743 -42.522  0.00  0.00           H
ATOM   4677  CA  SER X 311       2.818  -5.844 -42.320  0.00  0.00           C
ATOM   4678  HA  SER X 311       3.312  -6.346 -43.152  0.00  0.00           H
ATOM   4679  CB  SER X 311       3.848  -5.069 -41.533  0.00  0.00           C
ATOM   4680  HB2 SER X 311       4.272  -4.251 -42.116  0.00  0.00           H
ATOM   4681  HB3 SER X 311       3.246  -4.547 -40.790  0.00  0.00           H
ATOM   4682  OG  SER X 311       4.931  -5.701 -40.982  0.00  0.00           O
ATOM   4683  HG  SER X 311       4.736  -5.916 -40.067  0.00  0.00           H
ATOM   4684  C   SER X 311       2.121  -6.992 -41.535  0.00  0.00           C
ATOM   4685  O   SER X 311       1.047  -6.803 -40.991  0.00  0.00           O
ATOM   4686  N   ASN X 312       2.694  -8.218 -41.636  0.00  0.00           N
ATOM   4687  H   ASN X 312       3.619  -8.247 -42.041  0.00  0.00           H
ATOM   4688  CA  ASN X 312       2.140  -9.457 -41.054  0.00  0.00           C
ATOM   4689  HA  ASN X 312       1.113  -9.496 -41.417  0.00  0.00           H
ATOM   4690  CB  ASN X 312       2.843 -10.750 -41.591  0.00  0.00           C
ATOM   4691  HB2 ASN X 312       3.128 -10.501 -42.613  0.00  0.00           H
ATOM   4692  HB3 ASN X 312       3.759 -10.955 -41.037  0.00  0.00           H
ATOM   4693  CG  ASN X 312       1.978 -11.991 -41.651  0.00  0.00           C
ATOM   4694  OD1 ASN X 312       0.780 -12.063 -41.652  0.00  0.00           O
ATOM   4695  ND2 ASN X 312       2.620 -13.056 -41.985  0.00  0.00           N
ATOM   4696 HD21 ASN X 312       2.111 -13.824 -42.399  0.00  0.00           H
ATOM   4697 HD22 ASN X 312       3.606 -13.066 -42.203  0.00  0.00           H
ATOM   4698  C   ASN X 312       2.260  -9.327 -39.491  0.00  0.00           C
ATOM   4699  O   ASN X 312       3.231  -8.782 -39.066  0.00  0.00           O
ATOM   4700  N   PRO X 313       1.306  -9.771 -38.654  0.00  0.00           N
ATOM   4701  CD  PRO X 313      -0.037 -10.288 -38.939  0.00  0.00           C
ATOM   4702  HD2 PRO X 313       0.133 -11.338 -39.176  0.00  0.00           H
ATOM   4703  HD3 PRO X 313      -0.547  -9.682 -39.688  0.00  0.00           H
ATOM   4704  CG  PRO X 313      -0.830 -10.064 -37.600  0.00  0.00           C
ATOM   4705  HG2 PRO X 313      -1.623 -10.812 -37.580  0.00  0.00           H
ATOM   4706  HG3 PRO X 313      -1.120  -9.013 -37.593  0.00  0.00           H
ATOM   4707  CB  PRO X 313       0.186 -10.344 -36.492  0.00  0.00           C
ATOM   4708  HB2 PRO X 313       0.250 -11.419 -36.324  0.00  0.00           H
ATOM   4709  HB3 PRO X 313      -0.224  -9.831 -35.622  0.00  0.00           H
ATOM   4710  CA  PRO X 313       1.531  -9.827 -37.157  0.00  0.00           C
ATOM   4711  HA  PRO X 313       1.867  -8.834 -36.858  0.00  0.00           H
ATOM   4712  C   PRO X 313       2.714 -10.827 -36.749  0.00  0.00           C
ATOM   4713  O   PRO X 313       2.901 -11.849 -37.375  0.00  0.00           O
ATOM   4714  N   VAL X 314       3.499 -10.483 -35.704  0.00  0.00           N
ATOM   4715  H   VAL X 314       3.457  -9.559 -35.298  0.00  0.00           H
ATOM   4716  CA  VAL X 314       4.287 -11.458 -34.943  0.00  0.00           C
ATOM   4717  HA  VAL X 314       4.225 -12.401 -35.485  0.00  0.00           H
ATOM   4718  CB  VAL X 314       5.769 -11.083 -34.959  0.00  0.00           C
ATOM   4719  HB  VAL X 314       6.046 -10.852 -35.988  0.00  0.00           H
ATOM   4720  CG1 VAL X 314       6.200  -9.881 -34.189  0.00  0.00           C
ATOM   4721 HG11 VAL X 314       6.298  -9.995 -33.109  0.00  0.00           H
ATOM   4722 HG12 VAL X 314       7.169  -9.428 -34.398  0.00  0.00           H
ATOM   4723 HG13 VAL X 314       5.432  -9.108 -34.225  0.00  0.00           H
ATOM   4724  CG2 VAL X 314       6.611 -12.255 -34.424  0.00  0.00           C
ATOM   4725 HG21 VAL X 314       6.460 -13.163 -35.007  0.00  0.00           H
ATOM   4726 HG22 VAL X 314       7.651 -11.938 -34.347  0.00  0.00           H
ATOM   4727 HG23 VAL X 314       6.354 -12.317 -33.366  0.00  0.00           H
ATOM   4728  C   VAL X 314       3.788 -11.606 -33.519  0.00  0.00           C
ATOM   4729  O   VAL X 314       3.749 -10.677 -32.669  0.00  0.00           O
ATOM   4730  N   MET X 315       3.379 -12.886 -33.259  0.00  0.00           N
ATOM   4731  H   MET X 315       3.524 -13.668 -33.882  0.00  0.00           H
ATOM   4732  CA  MET X 315       2.996 -13.309 -31.935  0.00  0.00           C
ATOM   4733  HA  MET X 315       2.519 -12.406 -31.555  0.00  0.00           H
ATOM   4734  CB  MET X 315       2.088 -14.568 -32.053  0.00  0.00           C
ATOM   4735  HB2 MET X 315       1.430 -14.469 -32.917  0.00  0.00           H
ATOM   4736  HB3 MET X 315       2.751 -15.403 -32.280  0.00  0.00           H
ATOM   4737  CG  MET X 315       1.214 -14.954 -30.871  0.00  0.00           C
ATOM   4738  HG2 MET X 315       0.504 -14.128 -30.847  0.00  0.00           H
ATOM   4739  HG3 MET X 315       0.541 -15.741 -31.211  0.00  0.00           H
ATOM   4740  SD  MET X 315       1.931 -15.331 -29.233  0.00  0.00           S
ATOM   4741  CE  MET X 315       2.926 -16.873 -29.487  0.00  0.00           C
ATOM   4742  HE1 MET X 315       3.656 -16.638 -30.261  0.00  0.00           H
ATOM   4743  HE2 MET X 315       3.464 -16.973 -28.544  0.00  0.00           H
ATOM   4744  HE3 MET X 315       2.368 -17.788 -29.685  0.00  0.00           H
ATOM   4745  C   MET X 315       4.214 -13.569 -30.995  0.00  0.00           C
ATOM   4746  O   MET X 315       5.104 -14.418 -31.284  0.00  0.00           O
ATOM   4747  N   ILE X 316       4.311 -12.977 -29.840  0.00  0.00           N
ATOM   4748  H   ILE X 316       3.561 -12.423 -29.452  0.00  0.00           H
ATOM   4749  CA  ILE X 316       5.407 -13.148 -28.931  0.00  0.00           C
ATOM   4750  HA  ILE X 316       5.959 -14.050 -29.195  0.00  0.00           H
ATOM   4751  CB  ILE X 316       6.423 -12.017 -29.011  0.00  0.00           C
ATOM   4752  HB  ILE X 316       5.912 -11.113 -28.679  0.00  0.00           H
ATOM   4753  CG2 ILE X 316       7.565 -12.303 -28.048  0.00  0.00           C
ATOM   4754 HG21 ILE X 316       7.240 -12.540 -27.034  0.00  0.00           H
ATOM   4755 HG22 ILE X 316       8.104 -13.178 -28.412  0.00  0.00           H
ATOM   4756 HG23 ILE X 316       8.265 -11.475 -27.933  0.00  0.00           H
ATOM   4757  CG1 ILE X 316       6.917 -11.852 -30.472  0.00  0.00           C
ATOM   4758 HG12 ILE X 316       7.421 -12.767 -30.784  0.00  0.00           H
ATOM   4759 HG13 ILE X 316       6.034 -11.705 -31.094  0.00  0.00           H
ATOM   4760  CD1 ILE X 316       7.828 -10.594 -30.651  0.00  0.00           C
ATOM   4761 HD11 ILE X 316       8.093 -10.525 -31.707  0.00  0.00           H
ATOM   4762 HD12 ILE X 316       7.229  -9.724 -30.382  0.00  0.00           H
ATOM   4763 HD13 ILE X 316       8.741 -10.724 -30.071  0.00  0.00           H
ATOM   4764  C   ILE X 316       4.812 -13.247 -27.534  0.00  0.00           C
ATOM   4765  O   ILE X 316       3.992 -12.454 -27.070  0.00  0.00           O
ATOM   4766  N   ASP X 317       5.159 -14.308 -26.799  0.00  0.00           N
ATOM   4767  H   ASP X 317       5.902 -14.856 -27.207  0.00  0.00           H
ATOM   4768  CA  ASP X 317       4.753 -14.653 -25.454  0.00  0.00           C
ATOM   4769  HA  ASP X 317       3.910 -14.050 -25.117  0.00  0.00           H
ATOM   4770  CB  ASP X 317       4.092 -16.006 -25.487  0.00  0.00           C
ATOM   4771  HB2 ASP X 317       3.406 -15.968 -26.333  0.00  0.00           H
ATOM   4772  HB3 ASP X 317       4.821 -16.768 -25.763  0.00  0.00           H
ATOM   4773  CG  ASP X 317       3.401 -16.458 -24.214  0.00  0.00           C
ATOM   4774  OD1 ASP X 317       3.435 -15.782 -23.123  0.00  0.00           O
ATOM   4775  OD2 ASP X 317       2.970 -17.596 -24.263  0.00  0.00           O
ATOM   4776  C   ASP X 317       5.874 -14.449 -24.375  0.00  0.00           C
ATOM   4777  O   ASP X 317       6.984 -14.872 -24.508  0.00  0.00           O
ATOM   4778  N   ALA X 318       5.499 -13.698 -23.327  0.00  0.00           N
ATOM   4779  H   ALA X 318       4.578 -13.286 -23.288  0.00  0.00           H
ATOM   4780  CA  ALA X 318       6.312 -13.316 -22.207  0.00  0.00           C
ATOM   4781  HA  ALA X 318       7.250 -12.844 -22.502  0.00  0.00           H
ATOM   4782  CB  ALA X 318       5.467 -12.356 -21.323  0.00  0.00           C
ATOM   4783  HB1 ALA X 318       5.339 -11.323 -21.645  0.00  0.00           H
ATOM   4784  HB2 ALA X 318       4.480 -12.720 -21.036  0.00  0.00           H
ATOM   4785  HB3 ALA X 318       5.950 -12.216 -20.356  0.00  0.00           H
ATOM   4786  C   ALA X 318       6.721 -14.496 -21.356  0.00  0.00           C
ATOM   4787  O   ALA X 318       7.816 -14.414 -20.751  0.00  0.00           O
ATOM   4788  N   LYS X 319       6.115 -15.678 -21.503  0.00  0.00           N
ATOM   4789  H   LYS X 319       5.338 -15.622 -22.146  0.00  0.00           H
ATOM   4790  CA  LYS X 319       6.409 -16.950 -20.877  0.00  0.00           C
ATOM   4791  HA  LYS X 319       6.234 -16.893 -19.803  0.00  0.00           H
ATOM   4792  CB  LYS X 319       5.380 -17.991 -21.395  0.00  0.00           C
ATOM   4793  HB2 LYS X 319       5.179 -18.682 -20.576  0.00  0.00           H
ATOM   4794  HB3 LYS X 319       4.401 -17.516 -21.462  0.00  0.00           H
ATOM   4795  CG  LYS X 319       5.666 -18.744 -22.709  0.00  0.00           C
ATOM   4796  HG2 LYS X 319       5.738 -17.995 -23.498  0.00  0.00           H
ATOM   4797  HG3 LYS X 319       6.706 -19.058 -22.627  0.00  0.00           H
ATOM   4798  CD  LYS X 319       4.686 -19.906 -22.977  0.00  0.00           C
ATOM   4799  HD2 LYS X 319       4.902 -20.821 -22.426  0.00  0.00           H
ATOM   4800  HD3 LYS X 319       3.674 -19.581 -22.735  0.00  0.00           H
ATOM   4801  CE  LYS X 319       4.675 -20.343 -24.439  0.00  0.00           C
ATOM   4802  HE2 LYS X 319       3.861 -21.029 -24.673  0.00  0.00           H
ATOM   4803  HE3 LYS X 319       4.612 -19.388 -24.961  0.00  0.00           H
ATOM   4804  NZ  LYS X 319       5.903 -20.938 -24.891  0.00  0.00           N
ATOM   4805  HZ1 LYS X 319       6.066 -21.771 -24.344  0.00  0.00           H
ATOM   4806  HZ2 LYS X 319       5.836 -21.193 -25.866  0.00  0.00           H
ATOM   4807  HZ3 LYS X 319       6.636 -20.249 -24.806  0.00  0.00           H
ATOM   4808  C   LYS X 319       7.880 -17.448 -20.970  0.00  0.00           C
ATOM   4809  O   LYS X 319       8.350 -18.226 -20.172  0.00  0.00           O
ATOM   4810  N   GLU X 320       8.572 -16.958 -22.049  0.00  0.00           N
ATOM   4811  H   GLU X 320       8.061 -16.399 -22.718  0.00  0.00           H
ATOM   4812  CA  GLU X 320       9.912 -17.426 -22.428  0.00  0.00           C
ATOM   4813  HA  GLU X 320       9.948 -18.500 -22.250  0.00  0.00           H
ATOM   4814  CB  GLU X 320      10.099 -17.187 -23.893  0.00  0.00           C
ATOM   4815  HB2 GLU X 320       9.270 -16.568 -24.236  0.00  0.00           H
ATOM   4816  HB3 GLU X 320      11.072 -16.732 -24.077  0.00  0.00           H
ATOM   4817  CG  GLU X 320      10.179 -18.522 -24.570  0.00  0.00           C
ATOM   4818  HG2 GLU X 320      10.472 -18.359 -25.607  0.00  0.00           H
ATOM   4819  HG3 GLU X 320      10.936 -19.175 -24.136  0.00  0.00           H
ATOM   4820  CD  GLU X 320       8.861 -19.278 -24.567  0.00  0.00           C
ATOM   4821  OE1 GLU X 320       8.668 -20.165 -23.684  0.00  0.00           O
ATOM   4822  OE2 GLU X 320       7.905 -18.940 -25.325  0.00  0.00           O
ATOM   4823  C   GLU X 320      11.004 -16.764 -21.498  0.00  0.00           C
ATOM   4824  O   GLU X 320      12.039 -17.369 -21.226  0.00  0.00           O
ATOM   4825  N   VAL X 321      10.693 -15.634 -20.940  0.00  0.00           N
ATOM   4826  H   VAL X 321       9.767 -15.318 -21.191  0.00  0.00           H
ATOM   4827  CA  VAL X 321      11.632 -14.667 -20.283  0.00  0.00           C
ATOM   4828  HA  VAL X 321      12.589 -15.158 -20.109  0.00  0.00           H
ATOM   4829  CB  VAL X 321      11.971 -13.479 -21.177  0.00  0.00           C
ATOM   4830  HB  VAL X 321      12.632 -12.820 -20.613  0.00  0.00           H
ATOM   4831  CG1 VAL X 321      12.641 -13.970 -22.494  0.00  0.00           C
ATOM   4832 HG11 VAL X 321      12.768 -13.084 -23.116  0.00  0.00           H
ATOM   4833 HG12 VAL X 321      13.537 -14.585 -22.579  0.00  0.00           H
ATOM   4834 HG13 VAL X 321      11.866 -14.533 -23.016  0.00  0.00           H
ATOM   4835  CG2 VAL X 321      10.664 -12.680 -21.430  0.00  0.00           C
ATOM   4836 HG21 VAL X 321      10.965 -11.796 -21.991  0.00  0.00           H
ATOM   4837 HG22 VAL X 321       9.818 -13.218 -21.859  0.00  0.00           H
ATOM   4838 HG23 VAL X 321      10.224 -12.388 -20.477  0.00  0.00           H
ATOM   4839  C   VAL X 321      11.204 -14.224 -18.871  0.00  0.00           C
ATOM   4840  O   VAL X 321      11.954 -13.532 -18.176  0.00  0.00           O
ATOM   4841  N   SER X 322       9.994 -14.567 -18.472  0.00  0.00           N
ATOM   4842  H   SER X 322       9.439 -15.049 -19.166  0.00  0.00           H
ATOM   4843  CA  SER X 322       9.535 -14.205 -17.202  0.00  0.00           C
ATOM   4844  HA  SER X 322      10.370 -14.046 -16.520  0.00  0.00           H
ATOM   4845  CB  SER X 322       8.765 -12.839 -17.419  0.00  0.00           C
ATOM   4846  HB2 SER X 322       8.565 -12.307 -16.488  0.00  0.00           H
ATOM   4847  HB3 SER X 322       9.314 -12.047 -17.929  0.00  0.00           H
ATOM   4848  OG  SER X 322       7.608 -13.150 -18.099  0.00  0.00           O
ATOM   4849  HG  SER X 322       7.868 -13.634 -18.886  0.00  0.00           H
ATOM   4850  C   SER X 322       8.687 -15.200 -16.483  0.00  0.00           C
ATOM   4851  O   SER X 322       8.309 -16.210 -17.053  0.00  0.00           O
ATOM   4852  N   ALA X 323       8.240 -14.784 -15.317  0.00  0.00           N
ATOM   4853  H   ALA X 323       8.526 -13.880 -14.967  0.00  0.00           H
ATOM   4854  CA  ALA X 323       7.302 -15.550 -14.475  0.00  0.00           C
ATOM   4855  HA  ALA X 323       7.546 -16.607 -14.586  0.00  0.00           H
ATOM   4856  CB  ALA X 323       7.497 -15.057 -13.050  0.00  0.00           C
ATOM   4857  HB1 ALA X 323       8.544 -15.142 -12.759  0.00  0.00           H
ATOM   4858  HB2 ALA X 323       7.217 -14.013 -12.913  0.00  0.00           H
ATOM   4859  HB3 ALA X 323       6.898 -15.547 -12.281  0.00  0.00           H
ATOM   4860  C   ALA X 323       5.837 -15.437 -14.878  0.00  0.00           C
ATOM   4861  O   ALA X 323       4.984 -15.746 -14.090  0.00  0.00           O
ATOM   4862  N   ALA X 324       5.413 -15.104 -16.101  0.00  0.00           N
ATOM   4863  H   ALA X 324       6.137 -14.930 -16.783  0.00  0.00           H
ATOM   4864  CA  ALA X 324       4.040 -14.949 -16.506  0.00  0.00           C
ATOM   4865  HA  ALA X 324       3.418 -15.642 -15.940  0.00  0.00           H
ATOM   4866  CB  ALA X 324       3.525 -13.466 -16.247  0.00  0.00           C
ATOM   4867  HB1 ALA X 324       3.383 -13.269 -15.185  0.00  0.00           H
ATOM   4868  HB2 ALA X 324       4.209 -12.724 -16.660  0.00  0.00           H
ATOM   4869  HB3 ALA X 324       2.547 -13.282 -16.691  0.00  0.00           H
ATOM   4870  C   ALA X 324       3.793 -15.418 -17.961  0.00  0.00           C
ATOM   4871  O   ALA X 324       4.769 -15.395 -18.777  0.00  0.00           O
ATOM   4872  N   HIE X 325       2.513 -15.785 -18.240  0.00  0.00           N
ATOM   4873  H   HIE X 325       1.840 -15.565 -17.520  0.00  0.00           H
ATOM   4874  CA  HIE X 325       1.994 -16.142 -19.566  0.00  0.00           C
ATOM   4875  HA  HIE X 325       2.832 -16.404 -20.211  0.00  0.00           H
ATOM   4876  CB  HIE X 325       1.135 -17.418 -19.550  0.00  0.00           C
ATOM   4877  HB2 HIE X 325       0.374 -17.256 -18.788  0.00  0.00           H
ATOM   4878  HB3 HIE X 325       0.560 -17.519 -20.470  0.00  0.00           H
ATOM   4879  CG  HIE X 325       1.860 -18.641 -19.291  0.00  0.00           C
ATOM   4880  ND1 HIE X 325       2.390 -19.583 -20.127  0.00  0.00           N
ATOM   4881  CE1 HIE X 325       2.961 -20.554 -19.368  0.00  0.00           C
ATOM   4882  HE1 HIE X 325       3.337 -21.500 -19.731  0.00  0.00           H
ATOM   4883  NE2 HIE X 325       2.641 -20.309 -18.111  0.00  0.00           N
ATOM   4884  HE2 HIE X 325       2.772 -20.886 -17.292  0.00  0.00           H
ATOM   4885  CD2 HIE X 325       2.107 -19.082 -18.039  0.00  0.00           C
ATOM   4886  HD2 HIE X 325       1.882 -18.624 -17.088  0.00  0.00           H
ATOM   4887  C   HIE X 325       1.221 -14.898 -20.121  0.00  0.00           C
ATOM   4888  O   HIE X 325       0.208 -14.596 -19.564  0.00  0.00           O
ATOM   4889  N   ARG X 326       1.825 -14.185 -21.059  0.00  0.00           N
ATOM   4890  H   ARG X 326       2.568 -14.608 -21.597  0.00  0.00           H
ATOM   4891  CA  ARG X 326       1.170 -13.059 -21.731  0.00  0.00           C
ATOM   4892  HA  ARG X 326       0.086 -13.169 -21.693  0.00  0.00           H
ATOM   4893  CB  ARG X 326       1.586 -11.682 -21.161  0.00  0.00           C
ATOM   4894  HB2 ARG X 326       1.423 -11.696 -20.084  0.00  0.00           H
ATOM   4895  HB3 ARG X 326       2.655 -11.555 -21.331  0.00  0.00           H
ATOM   4896  CG  ARG X 326       0.848 -10.436 -21.707  0.00  0.00           C
ATOM   4897  HG2 ARG X 326       0.945 -10.254 -22.777  0.00  0.00           H
ATOM   4898  HG3 ARG X 326      -0.224 -10.629 -21.693  0.00  0.00           H
ATOM   4899  CD  ARG X 326       1.216  -9.125 -20.978  0.00  0.00           C
ATOM   4900  HD2 ARG X 326       1.293  -9.381 -19.921  0.00  0.00           H
ATOM   4901  HD3 ARG X 326       2.233  -8.933 -21.319  0.00  0.00           H
ATOM   4902  NE  ARG X 326       0.219  -8.047 -21.062  0.00  0.00           N
ATOM   4903  HE  ARG X 326      -0.631  -8.185 -20.534  0.00  0.00           H
ATOM   4904  CZ  ARG X 326       0.259  -7.016 -21.924  0.00  0.00           C
ATOM   4905  NH1 ARG X 326       1.387  -6.817 -22.566  0.00  0.00           N
ATOM   4906 HH11 ARG X 326       2.212  -7.328 -22.287  0.00  0.00           H
ATOM   4907 HH12 ARG X 326       1.464  -6.068 -23.239  0.00  0.00           H
ATOM   4908  NH2 ARG X 326      -0.764  -6.182 -22.045  0.00  0.00           N
ATOM   4909 HH21 ARG X 326      -1.481  -6.289 -21.342  0.00  0.00           H
ATOM   4910 HH22 ARG X 326      -0.618  -5.318 -22.547  0.00  0.00           H
ATOM   4911  C   ARG X 326       1.381 -13.115 -23.262  0.00  0.00           C
ATOM   4912  O   ARG X 326       2.341 -12.630 -23.700  0.00  0.00           O
ATOM   4913  N   ALA X 327       0.454 -13.674 -24.127  0.00  0.00           N
ATOM   4914  H   ALA X 327      -0.436 -13.888 -23.701  0.00  0.00           H
ATOM   4915  CA  ALA X 327       0.533 -13.726 -25.574  0.00  0.00           C
ATOM   4916  HA  ALA X 327       1.580 -13.757 -25.876  0.00  0.00           H
ATOM   4917  CB  ALA X 327      -0.137 -15.001 -25.989  0.00  0.00           C
ATOM   4918  HB1 ALA X 327       0.285 -15.788 -25.365  0.00  0.00           H
ATOM   4919  HB2 ALA X 327      -1.212 -14.967 -25.809  0.00  0.00           H
ATOM   4920  HB3 ALA X 327       0.114 -15.345 -26.992  0.00  0.00           H
ATOM   4921  C   ALA X 327      -0.019 -12.430 -26.185  0.00  0.00           C
ATOM   4922  O   ALA X 327      -1.126 -11.951 -25.929  0.00  0.00           O
ATOM   4923  N   ARG X 328       0.903 -11.782 -26.957  0.00  0.00           N
ATOM   4924  H   ARG X 328       1.782 -12.229 -27.174  0.00  0.00           H
ATOM   4925  CA  ARG X 328       0.597 -10.525 -27.658  0.00  0.00           C
ATOM   4926  HA  ARG X 328      -0.473 -10.317 -27.681  0.00  0.00           H
ATOM   4927  CB  ARG X 328       1.449  -9.311 -27.095  0.00  0.00           C
ATOM   4928  HB2 ARG X 328       2.504  -9.559 -27.207  0.00  0.00           H
ATOM   4929  HB3 ARG X 328       1.223  -8.454 -27.730  0.00  0.00           H
ATOM   4930  CG  ARG X 328       1.219  -8.891 -25.632  0.00  0.00           C
ATOM   4931  HG2 ARG X 328       1.261  -9.794 -25.023  0.00  0.00           H
ATOM   4932  HG3 ARG X 328       1.838  -8.083 -25.241  0.00  0.00           H
ATOM   4933  CD  ARG X 328      -0.185  -8.292 -25.623  0.00  0.00           C
ATOM   4934  HD2 ARG X 328      -0.130  -7.513 -24.863  0.00  0.00           H
ATOM   4935  HD3 ARG X 328      -0.399  -7.806 -26.575  0.00  0.00           H
ATOM   4936  NE  ARG X 328      -1.170  -9.307 -25.248  0.00  0.00           N
ATOM   4937  HE  ARG X 328      -1.329 -10.086 -25.872  0.00  0.00           H
ATOM   4938  CZ  ARG X 328      -1.925  -9.400 -24.225  0.00  0.00           C
ATOM   4939  NH1 ARG X 328      -2.421  -8.424 -23.609  0.00  0.00           N
ATOM   4940 HH11 ARG X 328      -2.639  -7.605 -24.159  0.00  0.00           H
ATOM   4941 HH12 ARG X 328      -2.997  -8.472 -22.781  0.00  0.00           H
ATOM   4942  NH2 ARG X 328      -2.391 -10.584 -23.934  0.00  0.00           N
ATOM   4943 HH21 ARG X 328      -2.102 -11.356 -24.517  0.00  0.00           H
ATOM   4944 HH22 ARG X 328      -2.931 -10.560 -23.081  0.00  0.00           H
ATOM   4945  C   ARG X 328       0.912 -10.633 -29.149  0.00  0.00           C
ATOM   4946  O   ARG X 328       1.734 -11.459 -29.542  0.00  0.00           O
ATOM   4947  N   TYR X 329       0.230  -9.939 -30.008  0.00  0.00           N
ATOM   4948  H   TYR X 329      -0.420  -9.254 -29.649  0.00  0.00           H
ATOM   4949  CA  TYR X 329       0.648  -9.622 -31.410  0.00  0.00           C
ATOM   4950  HA  TYR X 329       1.386 -10.362 -31.720  0.00  0.00           H
ATOM   4951  CB  TYR X 329      -0.521  -9.412 -32.309  0.00  0.00           C
ATOM   4952  HB2 TYR X 329      -1.279  -8.859 -31.754  0.00  0.00           H
ATOM   4953  HB3 TYR X 329      -0.195  -8.764 -33.123  0.00  0.00           H
ATOM   4954  CG  TYR X 329      -1.111 -10.655 -32.888  0.00  0.00           C
ATOM   4955  CD1 TYR X 329      -0.295 -11.631 -33.443  0.00  0.00           C
ATOM   4956  HD1 TYR X 329       0.775 -11.687 -33.583  0.00  0.00           H
ATOM   4957  CE1 TYR X 329      -0.894 -12.779 -34.005  0.00  0.00           C
ATOM   4958  HE1 TYR X 329      -0.320 -13.550 -34.498  0.00  0.00           H
ATOM   4959  CZ  TYR X 329      -2.298 -12.910 -34.035  0.00  0.00           C
ATOM   4960  OH  TYR X 329      -2.844 -14.094 -34.524  0.00  0.00           O
ATOM   4961  HH  TYR X 329      -3.800 -14.093 -34.443  0.00  0.00           H
ATOM   4962  CE2 TYR X 329      -3.097 -11.838 -33.645  0.00  0.00           C
ATOM   4963  HE2 TYR X 329      -4.169 -11.957 -33.599  0.00  0.00           H
ATOM   4964  CD2 TYR X 329      -2.433 -10.715 -33.089  0.00  0.00           C
ATOM   4965  HD2 TYR X 329      -3.108  -9.963 -32.710  0.00  0.00           H
ATOM   4966  C   TYR X 329       1.462  -8.339 -31.324  0.00  0.00           C
ATOM   4967  O   TYR X 329       0.986  -7.415 -30.677  0.00  0.00           O
ATOM   4968  N   PHE X 330       2.557  -8.252 -32.038  0.00  0.00           N
ATOM   4969  H   PHE X 330       2.942  -9.073 -32.483  0.00  0.00           H
ATOM   4970  CA  PHE X 330       3.296  -7.091 -32.325  0.00  0.00           C
ATOM   4971  HA  PHE X 330       2.808  -6.154 -32.057  0.00  0.00           H
ATOM   4972  CB  PHE X 330       4.677  -7.302 -31.747  0.00  0.00           C
ATOM   4973  HB2 PHE X 330       5.037  -8.277 -32.074  0.00  0.00           H
ATOM   4974  HB3 PHE X 330       5.344  -6.575 -32.211  0.00  0.00           H
ATOM   4975  CG  PHE X 330       4.918  -7.227 -30.272  0.00  0.00           C
ATOM   4976  CD1 PHE X 330       5.213  -5.960 -29.710  0.00  0.00           C
ATOM   4977  HD1 PHE X 330       5.209  -5.062 -30.310  0.00  0.00           H
ATOM   4978  CE1 PHE X 330       5.315  -5.901 -28.304  0.00  0.00           C
ATOM   4979  HE1 PHE X 330       5.562  -4.946 -27.865  0.00  0.00           H
ATOM   4980  CZ  PHE X 330       5.374  -7.118 -27.530  0.00  0.00           C
ATOM   4981  HZ  PHE X 330       5.635  -7.067 -26.483  0.00  0.00           H
ATOM   4982  CE2 PHE X 330       5.042  -8.317 -28.114  0.00  0.00           C
ATOM   4983  HE2 PHE X 330       5.218  -9.234 -27.573  0.00  0.00           H
ATOM   4984  CD2 PHE X 330       4.778  -8.394 -29.510  0.00  0.00           C
ATOM   4985  HD2 PHE X 330       4.376  -9.298 -29.943  0.00  0.00           H
ATOM   4986  C   PHE X 330       3.395  -6.800 -33.828  0.00  0.00           C
ATOM   4987  O   PHE X 330       3.114  -7.652 -34.669  0.00  0.00           O
ATOM   4988  N   TRP X 331       3.772  -5.586 -34.097  0.00  0.00           N
ATOM   4989  H   TRP X 331       3.930  -4.923 -33.352  0.00  0.00           H
ATOM   4990  CA  TRP X 331       4.040  -5.024 -35.473  0.00  0.00           C
ATOM   4991  HA  TRP X 331       4.423  -5.890 -36.013  0.00  0.00           H
ATOM   4992  CB  TRP X 331       2.824  -4.414 -36.253  0.00  0.00           C
ATOM   4993  HB2 TRP X 331       2.420  -3.619 -35.625  0.00  0.00           H
ATOM   4994  HB3 TRP X 331       3.155  -4.077 -37.235  0.00  0.00           H
ATOM   4995  CG  TRP X 331       1.650  -5.320 -36.471  0.00  0.00           C
ATOM   4996  CD1 TRP X 331       1.433  -5.887 -37.638  0.00  0.00           C
ATOM   4997  HD1 TRP X 331       1.820  -5.631 -38.614  0.00  0.00           H
ATOM   4998  NE1 TRP X 331       0.179  -6.465 -37.577  0.00  0.00           N
ATOM   4999  HE1 TRP X 331      -0.253  -6.929 -38.363  0.00  0.00           H
ATOM   5000  CE2 TRP X 331      -0.367  -6.470 -36.372  0.00  0.00           C
ATOM   5001  CZ2 TRP X 331      -1.578  -7.045 -35.974  0.00  0.00           C
ATOM   5002  HZ2 TRP X 331      -2.280  -7.532 -36.635  0.00  0.00           H
ATOM   5003  CH2 TRP X 331      -1.978  -6.809 -34.675  0.00  0.00           C
ATOM   5004  HH2 TRP X 331      -2.908  -7.238 -34.331  0.00  0.00           H
ATOM   5005  CZ3 TRP X 331      -1.096  -6.258 -33.766  0.00  0.00           C
ATOM   5006  HZ3 TRP X 331      -1.381  -6.154 -32.730  0.00  0.00           H
ATOM   5007  CE3 TRP X 331       0.181  -5.792 -34.144  0.00  0.00           C
ATOM   5008  HE3 TRP X 331       0.816  -5.384 -33.371  0.00  0.00           H
ATOM   5009  CD2 TRP X 331       0.590  -5.818 -35.528  0.00  0.00           C
ATOM   5010  C   TRP X 331       5.096  -3.930 -35.356  0.00  0.00           C
ATOM   5011  O   TRP X 331       5.105  -3.118 -34.382  0.00  0.00           O
ATOM   5012  N   GLY X 332       6.054  -3.858 -36.307  0.00  0.00           N
ATOM   5013  H   GLY X 332       6.116  -4.462 -37.114  0.00  0.00           H
ATOM   5014  CA  GLY X 332       7.128  -2.854 -36.285  0.00  0.00           C
ATOM   5015  HA2 GLY X 332       6.748  -1.871 -36.561  0.00  0.00           H
ATOM   5016  HA3 GLY X 332       7.596  -2.811 -35.301  0.00  0.00           H
ATOM   5017  C   GLY X 332       8.304  -3.279 -37.197  0.00  0.00           C
ATOM   5018  O   GLY X 332       8.271  -4.400 -37.736  0.00  0.00           O
ATOM   5019  N   ASN X 333       9.097  -2.270 -37.528  0.00  0.00           N
ATOM   5020  H   ASN X 333       8.883  -1.357 -37.151  0.00  0.00           H
ATOM   5021  CA  ASN X 333      10.122  -2.391 -38.590  0.00  0.00           C
ATOM   5022  HA  ASN X 333       9.897  -3.237 -39.240  0.00  0.00           H
ATOM   5023  CB  ASN X 333      10.124  -1.137 -39.480  0.00  0.00           C
ATOM   5024  HB2 ASN X 333      10.781  -1.294 -40.335  0.00  0.00           H
ATOM   5025  HB3 ASN X 333       9.116  -1.006 -39.874  0.00  0.00           H
ATOM   5026  CG  ASN X 333      10.634   0.074 -38.729  0.00  0.00           C
ATOM   5027  OD1 ASN X 333      10.435   0.219 -37.490  0.00  0.00           O
ATOM   5028  ND2 ASN X 333      11.407   0.903 -39.421  0.00  0.00           N
ATOM   5029 HD21 ASN X 333      11.667   1.757 -38.947  0.00  0.00           H
ATOM   5030 HD22 ASN X 333      11.662   0.744 -40.385  0.00  0.00           H
ATOM   5031  C   ASN X 333      11.497  -2.677 -38.013  0.00  0.00           C
ATOM   5032  O   ASN X 333      12.440  -2.740 -38.738  0.00  0.00           O
ATOM   5033  N   LEU X 334      11.651  -2.849 -36.669  0.00  0.00           N
ATOM   5034  H   LEU X 334      10.834  -2.621 -36.120  0.00  0.00           H
ATOM   5035  CA  LEU X 334      12.827  -3.386 -36.057  0.00  0.00           C
ATOM   5036  HA  LEU X 334      13.699  -2.746 -36.192  0.00  0.00           H
ATOM   5037  CB  LEU X 334      12.575  -3.577 -34.556  0.00  0.00           C
ATOM   5038  HB2 LEU X 334      11.752  -4.277 -34.404  0.00  0.00           H
ATOM   5039  HB3 LEU X 334      13.429  -4.054 -34.076  0.00  0.00           H
ATOM   5040  CG  LEU X 334      12.282  -2.229 -33.803  0.00  0.00           C
ATOM   5041  HG  LEU X 334      12.408  -1.379 -34.473  0.00  0.00           H
ATOM   5042  CD1 LEU X 334      10.845  -2.057 -33.259  0.00  0.00           C
ATOM   5043 HD11 LEU X 334      10.708  -2.565 -32.304  0.00  0.00           H
ATOM   5044 HD12 LEU X 334      10.637  -0.987 -33.244  0.00  0.00           H
ATOM   5045 HD13 LEU X 334      10.199  -2.531 -33.998  0.00  0.00           H
ATOM   5046  CD2 LEU X 334      13.307  -1.890 -32.702  0.00  0.00           C
ATOM   5047 HD21 LEU X 334      13.228  -2.604 -31.882  0.00  0.00           H
ATOM   5048 HD22 LEU X 334      14.351  -1.950 -33.009  0.00  0.00           H
ATOM   5049 HD23 LEU X 334      13.128  -0.867 -32.374  0.00  0.00           H
ATOM   5050  C   LEU X 334      13.091  -4.793 -36.660  0.00  0.00           C
ATOM   5051  O   LEU X 334      12.101  -5.536 -36.713  0.00  0.00           O
ATOM   5052  N   PRO X 335      14.352  -5.062 -37.040  0.00  0.00           N
ATOM   5053  CD  PRO X 335      15.485  -4.258 -37.014  0.00  0.00           C
ATOM   5054  HD2 PRO X 335      15.618  -3.657 -36.114  0.00  0.00           H
ATOM   5055  HD3 PRO X 335      15.356  -3.606 -37.878  0.00  0.00           H
ATOM   5056  CG  PRO X 335      16.699  -5.197 -37.289  0.00  0.00           C
ATOM   5057  HG2 PRO X 335      17.089  -5.486 -36.313  0.00  0.00           H
ATOM   5058  HG3 PRO X 335      17.466  -4.687 -37.872  0.00  0.00           H
ATOM   5059  CB  PRO X 335      16.178  -6.370 -38.020  0.00  0.00           C
ATOM   5060  HB2 PRO X 335      16.832  -7.233 -37.895  0.00  0.00           H
ATOM   5061  HB3 PRO X 335      16.000  -6.249 -39.088  0.00  0.00           H
ATOM   5062  CA  PRO X 335      14.756  -6.491 -37.402  0.00  0.00           C
[truncated: 146,866 more chars]
