# Supplementary material for: Structural insight into hierarchical DNMT3A autoinhibition and its dysregulation in disease
Source: Nat Commun. 2026 Feb 18;17:2901. doi: 10.1038/s41467-026-69563-1 (PMC13031684; doi:10.1038/s41467-026-69563-1)
Supplement: Supplementary file 3 — Supplementary Data 1 [file 41467_2026_69563_MOESM3_ESM.zip › MD_simulation/200nsDNMT3A_ADD_MTase_Rep3.pdb]

CRYST1  109.692  147.258  188.178  90.00  90.00  90.00 P 1           1
ATOM      1  ZN  ZN3 X   3       4.204 -29.687 -18.704  0.00  0.00          ZN
ATOM      2  ZN  ZN3 X   4       7.791  31.337  18.357  0.00  0.00          ZN
ATOM      3  ZN  ZN3 X   5       1.556  32.445  31.733  0.00  0.00          ZN
ATOM      4  ZN  ZN3 X   6       6.376  30.445  41.210  0.00  0.00          ZN
ATOM      5  N   SAH X  14       7.547  -0.943  21.068  0.00  0.00           N
ATOM      6  H3  SAH X  14       7.164  -1.358  21.929  0.00  0.00           H
ATOM      7  H1  SAH X  14       8.355  -0.380  21.371  0.00  0.00           H
ATOM      8  H2  SAH X  14       7.992  -1.723  20.564  0.00  0.00           H
ATOM      9  CA  SAH X  14       6.521  -0.288  20.155  0.00  0.00           C
ATOM     10  HA  SAH X  14       5.810  -1.077  19.904  0.00  0.00           H
ATOM     11  C   SAH X  14       7.031   0.149  18.757  0.00  0.00           C
ATOM     12  O   SAH X  14       6.173   0.166  17.874  0.00  0.00           O
ATOM     13  OXT SAH X  14       8.041   0.823  18.651  0.00  0.00           O
ATOM     14  CB  SAH X  14       5.669   0.798  20.997  0.00  0.00           C
ATOM     15  HB1 SAH X  14       5.324   1.604  20.338  0.00  0.00           H
ATOM     16  HB2 SAH X  14       6.344   1.235  21.743  0.00  0.00           H
ATOM     17  CG  SAH X  14       4.436   0.223  21.752  0.00  0.00           C
ATOM     18  HG1 SAH X  14       4.743  -0.149  22.737  0.00  0.00           H
ATOM     19  HG2 SAH X  14       4.229  -0.620  21.081  0.00  0.00           H
ATOM     20  SD  SAH X  14       3.055   1.413  21.891  0.00  0.00           S
ATOM     21  C5' SAH X  14       1.907   0.535  23.054  0.00  0.00           C
ATOM     22 H5'1 SAH X  14       2.527   0.496  23.959  0.00  0.00           H
ATOM     23 H5'2 SAH X  14       0.976   1.041  23.339  0.00  0.00           H
ATOM     24  C4' SAH X  14       1.538  -0.939  22.622  0.00  0.00           C
ATOM     25  H4' SAH X  14       2.482  -1.367  22.262  0.00  0.00           H
ATOM     26  C3' SAH X  14       0.455  -0.960  21.538  0.00  0.00           C
ATOM     27  H3' SAH X  14       0.098   0.058  21.337  0.00  0.00           H
ATOM     28  O3' SAH X  14       0.980  -1.542  20.351  0.00  0.00           O
ATOM     29  H9  SAH X  14       1.232  -2.448  20.600  0.00  0.00           H
ATOM     30  C2' SAH X  14      -0.662  -1.880  22.209  0.00  0.00           C
ATOM     31  H2' SAH X  14      -1.387  -1.177  22.638  0.00  0.00           H
ATOM     32  O2' SAH X  14      -1.423  -2.659  21.280  0.00  0.00           O
ATOM     33  H10 SAH X  14      -0.830  -3.346  20.928  0.00  0.00           H
ATOM     34  O4' SAH X  14       0.984  -1.624  23.783  0.00  0.00           O
ATOM     35  C1' SAH X  14       0.055  -2.614  23.365  0.00  0.00           C
ATOM     36  H1' SAH X  14       0.597  -3.502  23.019  0.00  0.00           H
ATOM     37  N9  SAH X  14      -0.725  -3.164  24.448  0.00  0.00           N
ATOM     38  C4  SAH X  14      -0.433  -4.366  25.044  0.00  0.00           C
ATOM     39  N3  SAH X  14       0.528  -5.256  24.805  0.00  0.00           N
ATOM     40  C2  SAH X  14       0.444  -6.374  25.574  0.00  0.00           C
ATOM     41  N1  SAH X  14      -0.404  -6.584  26.607  0.00  0.00           N
ATOM     42  C6  SAH X  14      -1.314  -5.647  26.811  0.00  0.00           C
ATOM     43  C5  SAH X  14      -1.413  -4.487  26.046  0.00  0.00           C
ATOM     44  N7  SAH X  14      -2.356  -3.492  26.066  0.00  0.00           N
ATOM     45  C8  SAH X  14      -1.909  -2.732  25.048  0.00  0.00           C
ATOM     46  H8  SAH X  14      -2.400  -1.842  24.676  0.00  0.00           H
ATOM     47  N6  SAH X  14      -2.208  -5.960  27.753  0.00  0.00           N
ATOM     48  H61 SAH X  14      -2.156  -6.941  27.996  0.00  0.00           H
ATOM     49  H62 SAH X  14      -3.129  -5.586  27.562  0.00  0.00           H
ATOM     50  H7  SAH X  14       1.203  -7.143  25.447  0.00  0.00           H
ATOM     51  N   LEU X1129       6.484  40.334  44.210  0.00  0.00           N
ATOM     52  H1  LEU X1129       6.696  39.787  43.388  0.00  0.00           H
ATOM     53  H2  LEU X1129       5.642  39.871  44.520  0.00  0.00           H
ATOM     54  H3  LEU X1129       7.287  40.381  44.821  0.00  0.00           H
ATOM     55  CA  LEU X1129       6.058  41.596  43.650  0.00  0.00           C
ATOM     56  HA  LEU X1129       5.236  41.214  43.043  0.00  0.00           H
ATOM     57  CB  LEU X1129       5.394  42.626  44.625  0.00  0.00           C
ATOM     58  HB2 LEU X1129       6.141  43.005  45.321  0.00  0.00           H
ATOM     59  HB3 LEU X1129       5.025  43.461  44.029  0.00  0.00           H
ATOM     60  CG  LEU X1129       4.211  42.125  45.455  0.00  0.00           C
ATOM     61  HG  LEU X1129       4.472  41.211  45.989  0.00  0.00           H
ATOM     62  CD1 LEU X1129       3.860  43.091  46.569  0.00  0.00           C
ATOM     63 HD11 LEU X1129       3.542  44.091  46.276  0.00  0.00           H
ATOM     64 HD12 LEU X1129       3.016  42.748  47.167  0.00  0.00           H
ATOM     65 HD13 LEU X1129       4.673  43.316  47.260  0.00  0.00           H
ATOM     66  CD2 LEU X1129       3.005  41.828  44.649  0.00  0.00           C
ATOM     67 HD21 LEU X1129       2.146  41.446  45.201  0.00  0.00           H
ATOM     68 HD22 LEU X1129       2.574  42.680  44.122  0.00  0.00           H
ATOM     69 HD23 LEU X1129       3.283  41.171  43.825  0.00  0.00           H
ATOM     70  C   LEU X1129       7.034  42.264  42.633  0.00  0.00           C
ATOM     71  O   LEU X1129       8.123  42.629  43.025  0.00  0.00           O
ATOM     72  N   VAL X1130       6.559  42.379  41.361  0.00  0.00           N
ATOM     73  H   VAL X1130       5.584  42.186  41.185  0.00  0.00           H
ATOM     74  CA  VAL X1130       7.321  42.769  40.144  0.00  0.00           C
ATOM     75  HA  VAL X1130       8.220  42.157  40.230  0.00  0.00           H
ATOM     76  CB  VAL X1130       6.572  42.518  38.831  0.00  0.00           C
ATOM     77  HB  VAL X1130       5.630  43.043  38.990  0.00  0.00           H
ATOM     78  CG1 VAL X1130       7.214  43.023  37.515  0.00  0.00           C
ATOM     79 HG11 VAL X1130       7.256  44.106  37.399  0.00  0.00           H
ATOM     80 HG12 VAL X1130       8.276  42.779  37.535  0.00  0.00           H
ATOM     81 HG13 VAL X1130       6.832  42.634  36.570  0.00  0.00           H
ATOM     82  CG2 VAL X1130       6.404  41.029  38.787  0.00  0.00           C
ATOM     83 HG21 VAL X1130       5.855  40.730  37.894  0.00  0.00           H
ATOM     84 HG22 VAL X1130       7.297  40.467  38.514  0.00  0.00           H
ATOM     85 HG23 VAL X1130       5.858  40.596  39.625  0.00  0.00           H
ATOM     86  C   VAL X1130       7.876  44.141  40.216  0.00  0.00           C
ATOM     87  O   VAL X1130       9.056  44.319  39.827  0.00  0.00           O
ATOM     88  N   TYR X1131       7.219  45.016  40.915  0.00  0.00           N
ATOM     89  H   TYR X1131       6.253  44.897  41.183  0.00  0.00           H
ATOM     90  CA  TYR X1131       7.580  46.413  41.087  0.00  0.00           C
ATOM     91  HA  TYR X1131       7.544  46.819  40.077  0.00  0.00           H
ATOM     92  CB  TYR X1131       6.629  47.038  41.956  0.00  0.00           C
ATOM     93  HB2 TYR X1131       5.691  47.096  41.404  0.00  0.00           H
ATOM     94  HB3 TYR X1131       6.353  46.403  42.798  0.00  0.00           H
ATOM     95  CG  TYR X1131       7.003  48.468  42.348  0.00  0.00           C
ATOM     96  CD1 TYR X1131       7.735  48.641  43.587  0.00  0.00           C
ATOM     97  HD1 TYR X1131       7.790  47.844  44.313  0.00  0.00           H
ATOM     98  CE1 TYR X1131       8.350  49.876  43.789  0.00  0.00           C
ATOM     99  HE1 TYR X1131       9.007  50.082  44.621  0.00  0.00           H
ATOM    100  CZ  TYR X1131       8.282  50.909  42.796  0.00  0.00           C
ATOM    101  OH  TYR X1131       9.055  52.053  42.916  0.00  0.00           O
ATOM    102  HH  TYR X1131       9.405  52.095  43.809  0.00  0.00           H
ATOM    103  CE2 TYR X1131       7.603  50.727  41.558  0.00  0.00           C
ATOM    104  HE2 TYR X1131       7.537  51.462  40.769  0.00  0.00           H
ATOM    105  CD2 TYR X1131       6.904  49.509  41.364  0.00  0.00           C
ATOM    106  HD2 TYR X1131       6.347  49.211  40.488  0.00  0.00           H
ATOM    107  C   TYR X1131       8.995  46.513  41.722  0.00  0.00           C
ATOM    108  O   TYR X1131       9.786  47.301  41.262  0.00  0.00           O
ATOM    109  N   GLU X1132       9.278  45.676  42.749  0.00  0.00           N
ATOM    110  H   GLU X1132       8.715  44.874  42.993  0.00  0.00           H
ATOM    111  CA  GLU X1132      10.591  45.764  43.400  0.00  0.00           C
ATOM    112  HA  GLU X1132      10.781  46.780  43.744  0.00  0.00           H
ATOM    113  CB  GLU X1132      10.576  44.673  44.567  0.00  0.00           C
ATOM    114  HB2 GLU X1132      10.152  43.725  44.237  0.00  0.00           H
ATOM    115  HB3 GLU X1132      11.607  44.506  44.876  0.00  0.00           H
ATOM    116  CG  GLU X1132       9.726  45.305  45.693  0.00  0.00           C
ATOM    117  HG2 GLU X1132      10.282  46.036  46.280  0.00  0.00           H
ATOM    118  HG3 GLU X1132       8.814  45.790  45.345  0.00  0.00           H
ATOM    119  CD  GLU X1132       9.431  44.165  46.756  0.00  0.00           C
ATOM    120  OE1 GLU X1132       8.261  43.797  46.962  0.00  0.00           O
ATOM    121  OE2 GLU X1132      10.388  43.602  47.369  0.00  0.00           O
ATOM    122  C   GLU X1132      11.757  45.514  42.426  0.00  0.00           C
ATOM    123  O   GLU X1132      12.682  46.352  42.392  0.00  0.00           O
ATOM    124  N   VAL X1133      11.665  44.547  41.485  0.00  0.00           N
ATOM    125  H   VAL X1133      10.744  44.132  41.506  0.00  0.00           H
ATOM    126  CA  VAL X1133      12.601  44.233  40.394  0.00  0.00           C
ATOM    127  HA  VAL X1133      13.639  44.108  40.702  0.00  0.00           H
ATOM    128  CB  VAL X1133      12.256  42.932  39.672  0.00  0.00           C
ATOM    129  HB  VAL X1133      11.215  42.937  39.349  0.00  0.00           H
ATOM    130  CG1 VAL X1133      13.146  42.667  38.535  0.00  0.00           C
ATOM    131 HG11 VAL X1133      12.784  41.741  38.090  0.00  0.00           H
ATOM    132 HG12 VAL X1133      13.055  43.478  37.813  0.00  0.00           H
ATOM    133 HG13 VAL X1133      14.213  42.693  38.758  0.00  0.00           H
ATOM    134  CG2 VAL X1133      12.538  41.759  40.645  0.00  0.00           C
ATOM    135 HG21 VAL X1133      12.231  41.916  41.679  0.00  0.00           H
ATOM    136 HG22 VAL X1133      11.760  41.041  40.384  0.00  0.00           H
ATOM    137 HG23 VAL X1133      13.508  41.264  40.605  0.00  0.00           H
ATOM    138  C   VAL X1133      12.610  45.400  39.365  0.00  0.00           C
ATOM    139  O   VAL X1133      13.661  45.676  38.807  0.00  0.00           O
ATOM    140  N   ARG X1134      11.522  46.103  39.173  0.00  0.00           N
ATOM    141  H   ARG X1134      10.667  45.727  39.559  0.00  0.00           H
ATOM    142  CA  ARG X1134      11.515  47.339  38.432  0.00  0.00           C
ATOM    143  HA  ARG X1134      12.056  47.178  37.500  0.00  0.00           H
ATOM    144  CB  ARG X1134      10.012  47.666  37.960  0.00  0.00           C
ATOM    145  HB2 ARG X1134       9.302  47.814  38.774  0.00  0.00           H
ATOM    146  HB3 ARG X1134      10.050  48.658  37.509  0.00  0.00           H
ATOM    147  CG  ARG X1134       9.469  46.795  36.819  0.00  0.00           C
ATOM    148  HG2 ARG X1134      10.264  46.716  36.077  0.00  0.00           H
ATOM    149  HG3 ARG X1134       9.147  45.835  37.221  0.00  0.00           H
ATOM    150  CD  ARG X1134       8.209  47.393  36.139  0.00  0.00           C
ATOM    151  HD2 ARG X1134       7.387  47.218  36.833  0.00  0.00           H
ATOM    152  HD3 ARG X1134       8.413  48.438  35.906  0.00  0.00           H
ATOM    153  NE  ARG X1134       7.922  46.709  34.844  0.00  0.00           N
ATOM    154  HE  ARG X1134       8.632  46.620  34.131  0.00  0.00           H
ATOM    155  CZ  ARG X1134       6.716  46.283  34.461  0.00  0.00           C
ATOM    156  NH1 ARG X1134       5.676  46.131  35.322  0.00  0.00           N
ATOM    157 HH11 ARG X1134       5.647  46.203  36.329  0.00  0.00           H
ATOM    158 HH12 ARG X1134       4.767  45.918  34.937  0.00  0.00           H
ATOM    159  NH2 ARG X1134       6.438  46.079  33.212  0.00  0.00           N
ATOM    160 HH21 ARG X1134       7.073  46.325  32.466  0.00  0.00           H
ATOM    161 HH22 ARG X1134       5.532  45.779  32.881  0.00  0.00           H
ATOM    162  C   ARG X1134      12.160  48.525  39.048  0.00  0.00           C
ATOM    163  O   ARG X1134      12.887  49.290  38.440  0.00  0.00           O
ATOM    164  N   GLN X1135      12.035  48.686  40.370  0.00  0.00           N
ATOM    165  H   GLN X1135      11.522  47.964  40.856  0.00  0.00           H
ATOM    166  CA  GLN X1135      12.837  49.685  41.249  0.00  0.00           C
ATOM    167  HA  GLN X1135      12.850  50.653  40.748  0.00  0.00           H
ATOM    168  CB  GLN X1135      12.043  49.874  42.540  0.00  0.00           C
ATOM    169  HB2 GLN X1135      11.149  50.439  42.278  0.00  0.00           H
ATOM    170  HB3 GLN X1135      11.744  48.902  42.934  0.00  0.00           H
ATOM    171  CG  GLN X1135      12.760  50.725  43.628  0.00  0.00           C
ATOM    172  HG2 GLN X1135      12.214  50.589  44.561  0.00  0.00           H
ATOM    173  HG3 GLN X1135      13.735  50.301  43.868  0.00  0.00           H
ATOM    174  CD  GLN X1135      13.023  52.191  43.268  0.00  0.00           C
ATOM    175  OE1 GLN X1135      12.514  52.727  42.253  0.00  0.00           O
ATOM    176  NE2 GLN X1135      13.528  52.874  44.248  0.00  0.00           N
ATOM    177 HE21 GLN X1135      13.551  53.884  44.254  0.00  0.00           H
ATOM    178 HE22 GLN X1135      13.904  52.427  45.072  0.00  0.00           H
ATOM    179  C   GLN X1135      14.371  49.278  41.275  0.00  0.00           C
ATOM    180  O   GLN X1135      15.169  50.052  41.790  0.00  0.00           O
ATOM    181  N   LYS X1136      14.684  48.050  40.772  0.00  0.00           N
ATOM    182  H   LYS X1136      14.014  47.586  40.176  0.00  0.00           H
ATOM    183  CA  LYS X1136      16.137  47.489  40.887  0.00  0.00           C
ATOM    184  HA  LYS X1136      15.982  46.507  40.441  0.00  0.00           H
ATOM    185  CB  LYS X1136      17.163  48.266  40.035  0.00  0.00           C
ATOM    186  HB2 LYS X1136      17.514  49.080  40.670  0.00  0.00           H
ATOM    187  HB3 LYS X1136      17.980  47.570  39.847  0.00  0.00           H
ATOM    188  CG  LYS X1136      16.754  48.760  38.582  0.00  0.00           C
ATOM    189  HG2 LYS X1136      16.536  47.872  37.988  0.00  0.00           H
ATOM    190  HG3 LYS X1136      15.829  49.336  38.550  0.00  0.00           H
ATOM    191  CD  LYS X1136      17.831  49.527  37.958  0.00  0.00           C
ATOM    192  HD2 LYS X1136      17.926  50.431  38.560  0.00  0.00           H
ATOM    193  HD3 LYS X1136      18.773  48.979  37.952  0.00  0.00           H
ATOM    194  CE  LYS X1136      17.444  49.842  36.507  0.00  0.00           C
ATOM    195  HE2 LYS X1136      17.629  48.905  35.981  0.00  0.00           H
ATOM    196  HE3 LYS X1136      16.362  49.973  36.480  0.00  0.00           H
ATOM    197  NZ  LYS X1136      18.130  50.963  35.839  0.00  0.00           N
ATOM    198  HZ1 LYS X1136      19.083  50.668  35.682  0.00  0.00           H
ATOM    199  HZ2 LYS X1136      17.786  51.174  34.913  0.00  0.00           H
ATOM    200  HZ3 LYS X1136      18.014  51.813  36.372  0.00  0.00           H
ATOM    201  C   LYS X1136      16.649  47.224  42.342  0.00  0.00           C
ATOM    202  O   LYS X1136      17.850  47.092  42.629  0.00  0.00           O
ATOM    203  N   CYS X1137      15.672  47.184  43.317  0.00  0.00           N
ATOM    204  H   CYS X1137      14.725  47.299  42.986  0.00  0.00           H
ATOM    205  CA  CYS X1137      15.914  46.940  44.766  0.00  0.00           C
ATOM    206  HA  CYS X1137      16.922  47.214  45.076  0.00  0.00           H
ATOM    207  CB  CYS X1137      14.893  47.664  45.660  0.00  0.00           C
ATOM    208  HB2 CYS X1137      14.976  47.439  46.723  0.00  0.00           H
ATOM    209  HB3 CYS X1137      15.093  48.716  45.455  0.00  0.00           H
ATOM    210  SG  CYS X1137      13.163  47.465  45.297  0.00  0.00           S
ATOM    211  HG  CYS X1137      13.076  46.231  45.801  0.00  0.00           H
ATOM    212  C   CYS X1137      15.832  45.495  45.211  0.00  0.00           C
ATOM    213  O   CYS X1137      16.279  45.135  46.309  0.00  0.00           O
ATOM    214  N   ARG X1138      15.353  44.610  44.312  0.00  0.00           N
ATOM    215  H   ARG X1138      15.055  44.976  43.419  0.00  0.00           H
ATOM    216  CA  ARG X1138      15.511  43.109  44.283  0.00  0.00           C
ATOM    217  HA  ARG X1138      16.133  42.706  45.083  0.00  0.00           H
ATOM    218  CB  ARG X1138      14.172  42.305  44.420  0.00  0.00           C
ATOM    219  HB2 ARG X1138      13.464  42.640  43.662  0.00  0.00           H
ATOM    220  HB3 ARG X1138      14.310  41.284  44.064  0.00  0.00           H
ATOM    221  CG  ARG X1138      13.551  42.317  45.796  0.00  0.00           C
ATOM    222  HG2 ARG X1138      14.425  42.200  46.437  0.00  0.00           H
ATOM    223  HG3 ARG X1138      13.021  43.247  46.005  0.00  0.00           H
ATOM    224  CD  ARG X1138      12.592  41.153  46.031  0.00  0.00           C
ATOM    225  HD2 ARG X1138      11.770  41.257  45.323  0.00  0.00           H
ATOM    226  HD3 ARG X1138      13.037  40.220  45.683  0.00  0.00           H
ATOM    227  NE  ARG X1138      12.023  41.103  47.352  0.00  0.00           N
ATOM    228  HE  ARG X1138      11.290  41.787  47.470  0.00  0.00           H
ATOM    229  CZ  ARG X1138      12.497  40.381  48.362  0.00  0.00           C
ATOM    230  NH1 ARG X1138      13.509  39.563  48.258  0.00  0.00           N
ATOM    231 HH11 ARG X1138      13.698  39.242  47.319  0.00  0.00           H
ATOM    232 HH12 ARG X1138      13.894  39.012  49.011  0.00  0.00           H
ATOM    233  NH2 ARG X1138      11.931  40.553  49.504  0.00  0.00           N
ATOM    234 HH21 ARG X1138      11.153  41.193  49.580  0.00  0.00           H
ATOM    235 HH22 ARG X1138      12.436  40.187  50.298  0.00  0.00           H
ATOM    236  C   ARG X1138      16.101  42.668  42.983  0.00  0.00           C
ATOM    237  O   ARG X1138      15.972  43.307  41.908  0.00  0.00           O
ATOM    238  N   ASN X1139      16.714  41.513  43.032  0.00  0.00           N
ATOM    239  H   ASN X1139      16.928  41.011  43.882  0.00  0.00           H
ATOM    240  CA  ASN X1139      17.311  40.902  41.784  0.00  0.00           C
ATOM    241  HA  ASN X1139      17.599  41.715  41.118  0.00  0.00           H
ATOM    242  CB  ASN X1139      18.472  39.929  42.047  0.00  0.00           C
ATOM    243  HB2 ASN X1139      19.280  40.456  42.554  0.00  0.00           H
ATOM    244  HB3 ASN X1139      18.209  39.069  42.662  0.00  0.00           H
ATOM    245  CG  ASN X1139      19.212  39.402  40.862  0.00  0.00           C
ATOM    246  OD1 ASN X1139      18.974  39.635  39.699  0.00  0.00           O
ATOM    247  ND2 ASN X1139      20.076  38.427  41.124  0.00  0.00           N
ATOM    248 HD21 ASN X1139      20.582  38.042  40.339  0.00  0.00           H
ATOM    249 HD22 ASN X1139      20.109  38.038  42.055  0.00  0.00           H
ATOM    250  C   ASN X1139      16.216  40.156  41.019  0.00  0.00           C
ATOM    251  O   ASN X1139      15.430  39.419  41.640  0.00  0.00           O
ATOM    252  N   ILE X1140      16.152  40.323  39.623  0.00  0.00           N
ATOM    253  H   ILE X1140      16.761  40.961  39.131  0.00  0.00           H
ATOM    254  CA  ILE X1140      15.293  39.518  38.739  0.00  0.00           C
ATOM    255  HA  ILE X1140      14.290  39.807  39.051  0.00  0.00           H
ATOM    256  CB  ILE X1140      15.477  40.027  37.216  0.00  0.00           C
ATOM    257  HB  ILE X1140      15.292  41.100  37.260  0.00  0.00           H
ATOM    258  CG2 ILE X1140      16.974  39.947  36.774  0.00  0.00           C
ATOM    259 HG21 ILE X1140      17.263  38.897  36.735  0.00  0.00           H
ATOM    260 HG22 ILE X1140      17.154  40.377  35.788  0.00  0.00           H
ATOM    261 HG23 ILE X1140      17.576  40.515  37.483  0.00  0.00           H
ATOM    262  CG1 ILE X1140      14.465  39.335  36.249  0.00  0.00           C
ATOM    263 HG12 ILE X1140      14.744  38.295  36.081  0.00  0.00           H
ATOM    264 HG13 ILE X1140      13.478  39.421  36.705  0.00  0.00           H
ATOM    265  CD1 ILE X1140      14.390  39.969  34.806  0.00  0.00           C
ATOM    266 HD11 ILE X1140      14.066  41.004  34.911  0.00  0.00           H
ATOM    267 HD12 ILE X1140      15.312  39.869  34.233  0.00  0.00           H
ATOM    268 HD13 ILE X1140      13.608  39.444  34.256  0.00  0.00           H
ATOM    269  C   ILE X1140      15.483  38.029  38.986  0.00  0.00           C
ATOM    270  O   ILE X1140      14.431  37.385  38.990  0.00  0.00           O
ATOM    271  N   GLU X1141      16.661  37.418  39.181  0.00  0.00           N
ATOM    272  H   GLU X1141      17.498  37.983  39.189  0.00  0.00           H
ATOM    273  CA  GLU X1141      16.822  35.913  39.324  0.00  0.00           C
ATOM    274  HA  GLU X1141      16.183  35.462  38.565  0.00  0.00           H
ATOM    275  CB  GLU X1141      18.298  35.543  39.119  0.00  0.00           C
ATOM    276  HB2 GLU X1141      18.936  36.014  39.867  0.00  0.00           H
ATOM    277  HB3 GLU X1141      18.450  34.475  39.271  0.00  0.00           H
ATOM    278  CG  GLU X1141      18.833  35.743  37.650  0.00  0.00           C
ATOM    279  HG2 GLU X1141      18.262  36.625  37.359  0.00  0.00           H
ATOM    280  HG3 GLU X1141      19.889  36.007  37.592  0.00  0.00           H
ATOM    281  CD  GLU X1141      18.560  34.496  36.753  0.00  0.00           C
ATOM    282  OE1 GLU X1141      17.493  33.857  36.878  0.00  0.00           O
ATOM    283  OE2 GLU X1141      19.421  34.213  35.918  0.00  0.00           O
ATOM    284  C   GLU X1141      16.335  35.292  40.680  0.00  0.00           C
ATOM    285  O   GLU X1141      15.871  34.167  40.687  0.00  0.00           O
ATOM    286  N   ASP X1142      16.362  36.083  41.729  0.00  0.00           N
ATOM    287  H   ASP X1142      16.572  37.065  41.620  0.00  0.00           H
ATOM    288  CA  ASP X1142      15.991  35.675  43.084  0.00  0.00           C
ATOM    289  HA  ASP X1142      16.221  34.612  43.013  0.00  0.00           H
ATOM    290  CB  ASP X1142      16.958  36.217  44.190  0.00  0.00           C
ATOM    291  HB2 ASP X1142      16.795  37.293  44.147  0.00  0.00           H
ATOM    292  HB3 ASP X1142      16.631  35.726  45.107  0.00  0.00           H
ATOM    293  CG  ASP X1142      18.427  35.840  43.874  0.00  0.00           C
ATOM    294  OD1 ASP X1142      18.776  34.632  44.076  0.00  0.00           O
ATOM    295  OD2 ASP X1142      19.267  36.741  43.715  0.00  0.00           O
ATOM    296  C   ASP X1142      14.466  35.810  43.408  0.00  0.00           C
ATOM    297  O   ASP X1142      14.176  35.967  44.542  0.00  0.00           O
ATOM    298  N   ILE X1143      13.572  35.954  42.435  0.00  0.00           N
ATOM    299  H   ILE X1143      13.899  35.805  41.491  0.00  0.00           H
ATOM    300  CA  ILE X1143      12.071  36.094  42.581  0.00  0.00           C
ATOM    301  HA  ILE X1143      11.758  35.493  43.435  0.00  0.00           H
ATOM    302  CB  ILE X1143      11.790  37.585  42.826  0.00  0.00           C
ATOM    303  HB  ILE X1143      12.319  37.941  43.711  0.00  0.00           H
ATOM    304  CG2 ILE X1143      12.128  38.473  41.629  0.00  0.00           C
ATOM    305 HG21 ILE X1143      11.573  38.281  40.710  0.00  0.00           H
ATOM    306 HG22 ILE X1143      12.059  39.548  41.793  0.00  0.00           H
ATOM    307 HG23 ILE X1143      13.176  38.206  41.497  0.00  0.00           H
ATOM    308  CG1 ILE X1143      10.240  37.680  43.174  0.00  0.00           C
ATOM    309 HG12 ILE X1143       9.691  37.259  42.332  0.00  0.00           H
ATOM    310 HG13 ILE X1143       9.998  37.169  44.106  0.00  0.00           H
ATOM    311  CD1 ILE X1143       9.756  39.146  43.274  0.00  0.00           C
ATOM    312 HD11 ILE X1143       9.926  39.660  42.327  0.00  0.00           H
ATOM    313 HD12 ILE X1143       8.685  39.156  43.475  0.00  0.00           H
ATOM    314 HD13 ILE X1143      10.311  39.696  44.034  0.00  0.00           H
ATOM    315  C   ILE X1143      11.393  35.471  41.342  0.00  0.00           C
ATOM    316  O   ILE X1143      11.751  35.651  40.199  0.00  0.00           O
ATOM    317  N   CY3 X1144      10.376  34.656  41.648  0.00  0.00           N
ATOM    318  HN  CY3 X1144      10.120  34.591  42.623  0.00  0.00           H
ATOM    319  CA  CY3 X1144       9.771  33.737  40.707  0.00  0.00           C
ATOM    320  HA  CY3 X1144      10.579  33.155  40.262  0.00  0.00           H
ATOM    321  CB  CY3 X1144       8.916  32.689  41.388  0.00  0.00           C
ATOM    322  HB3 CY3 X1144       8.096  33.177  41.914  0.00  0.00           H
ATOM    323  HB2 CY3 X1144       9.542  32.165  42.109  0.00  0.00           H
ATOM    324  SG  CY3 X1144       8.252  31.500  40.148  0.00  0.00           S
ATOM    325  C   CY3 X1144       9.019  34.447  39.516  0.00  0.00           C
ATOM    326  O   CY3 X1144       8.028  35.147  39.735  0.00  0.00           O
ATOM    327  N   ILE X1145       9.534  34.295  38.254  0.00  0.00           N
ATOM    328  H   ILE X1145      10.287  33.629  38.156  0.00  0.00           H
ATOM    329  CA  ILE X1145       8.994  34.915  37.098  0.00  0.00           C
ATOM    330  HA  ILE X1145       8.873  35.962  37.378  0.00  0.00           H
ATOM    331  CB  ILE X1145      10.113  34.893  35.959  0.00  0.00           C
ATOM    332  HB  ILE X1145      11.060  35.137  36.439  0.00  0.00           H
ATOM    333  CG2 ILE X1145      10.215  33.472  35.237  0.00  0.00           C
ATOM    334 HG21 ILE X1145      10.114  32.716  36.016  0.00  0.00           H
ATOM    335 HG22 ILE X1145       9.403  33.442  34.511  0.00  0.00           H
ATOM    336 HG23 ILE X1145      11.113  33.320  34.639  0.00  0.00           H
ATOM    337  CG1 ILE X1145       9.905  35.979  34.805  0.00  0.00           C
ATOM    338 HG12 ILE X1145      10.217  35.563  33.847  0.00  0.00           H
ATOM    339 HG13 ILE X1145       8.834  36.137  34.678  0.00  0.00           H
ATOM    340  CD1 ILE X1145      10.701  37.265  35.034  0.00  0.00           C
ATOM    341 HD11 ILE X1145      11.750  37.010  35.185  0.00  0.00           H
ATOM    342 HD12 ILE X1145      10.468  37.761  34.092  0.00  0.00           H
ATOM    343 HD13 ILE X1145      10.269  37.738  35.916  0.00  0.00           H
ATOM    344  C   ILE X1145       7.684  34.268  36.572  0.00  0.00           C
ATOM    345  O   ILE X1145       6.751  34.957  36.155  0.00  0.00           O
ATOM    346  N   SER X1146       7.517  32.957  36.995  0.00  0.00           N
ATOM    347  H   SER X1146       8.337  32.535  37.405  0.00  0.00           H
ATOM    348  CA  SER X1146       6.355  32.093  36.667  0.00  0.00           C
ATOM    349  HA  SER X1146       6.052  32.284  35.637  0.00  0.00           H
ATOM    350  CB  SER X1146       6.709  30.601  36.743  0.00  0.00           C
ATOM    351  HB2 SER X1146       7.044  30.333  37.745  0.00  0.00           H
ATOM    352  HB3 SER X1146       5.845  29.977  36.517  0.00  0.00           H
ATOM    353  OG  SER X1146       7.761  30.330  35.941  0.00  0.00           O
ATOM    354  HG  SER X1146       7.447  30.529  35.056  0.00  0.00           H
ATOM    355  C   SER X1146       5.130  32.314  37.578  0.00  0.00           C
ATOM    356  O   SER X1146       4.017  32.122  37.093  0.00  0.00           O
ATOM    357  N   CY3 X1147       5.289  32.866  38.795  0.00  0.00           N
ATOM    358  HN  CY3 X1147       6.245  33.104  39.017  0.00  0.00           H
ATOM    359  CA  CY3 X1147       4.198  33.499  39.537  0.00  0.00           C
ATOM    360  HA  CY3 X1147       3.413  33.742  38.821  0.00  0.00           H
ATOM    361  CB  CY3 X1147       3.627  32.547  40.539  0.00  0.00           C
ATOM    362  HB3 CY3 X1147       3.263  31.702  39.954  0.00  0.00           H
ATOM    363  HB2 CY3 X1147       2.816  33.070  41.044  0.00  0.00           H
ATOM    364  SG  CY3 X1147       4.753  31.945  41.873  0.00  0.00           S
ATOM    365  C   CY3 X1147       4.635  34.830  40.157  0.00  0.00           C
ATOM    366  O   CY3 X1147       4.515  35.916  39.605  0.00  0.00           O
ATOM    367  N   GLY X1148       5.212  34.820  41.314  0.00  0.00           N
ATOM    368  H   GLY X1148       5.419  33.894  41.660  0.00  0.00           H
ATOM    369  CA  GLY X1148       5.778  36.001  41.982  0.00  0.00           C
ATOM    370  HA2 GLY X1148       6.648  36.298  41.396  0.00  0.00           H
ATOM    371  HA3 GLY X1148       5.090  36.845  42.000  0.00  0.00           H
ATOM    372  C   GLY X1148       6.207  35.590  43.447  0.00  0.00           C
ATOM    373  O   GLY X1148       6.349  36.476  44.284  0.00  0.00           O
ATOM    374  N   SER X1149       6.283  34.283  43.717  0.00  0.00           N
ATOM    375  H   SER X1149       6.015  33.585  43.038  0.00  0.00           H
ATOM    376  CA  SER X1149       6.881  33.822  44.909  0.00  0.00           C
ATOM    377  HA  SER X1149       6.429  34.402  45.714  0.00  0.00           H
ATOM    378  CB  SER X1149       6.393  32.341  45.141  0.00  0.00           C
ATOM    379  HB2 SER X1149       5.310  32.425  45.229  0.00  0.00           H
ATOM    380  HB3 SER X1149       6.643  31.682  44.310  0.00  0.00           H
ATOM    381  OG  SER X1149       6.755  31.830  46.396  0.00  0.00           O
ATOM    382  HG  SER X1149       6.229  31.031  46.483  0.00  0.00           H
ATOM    383  C   SER X1149       8.415  33.974  45.043  0.00  0.00           C
ATOM    384  O   SER X1149       9.145  33.738  44.110  0.00  0.00           O
ATOM    385  N   LEU X1150       8.975  34.233  46.203  0.00  0.00           N
ATOM    386  H   LEU X1150       8.359  34.476  46.965  0.00  0.00           H
ATOM    387  CA  LEU X1150      10.376  34.150  46.574  0.00  0.00           C
ATOM    388  HA  LEU X1150      10.865  34.349  45.620  0.00  0.00           H
ATOM    389  CB  LEU X1150      10.685  35.230  47.659  0.00  0.00           C
ATOM    390  HB2 LEU X1150      10.045  35.004  48.513  0.00  0.00           H
ATOM    391  HB3 LEU X1150      11.718  35.102  47.981  0.00  0.00           H
ATOM    392  CG  LEU X1150      10.468  36.695  47.109  0.00  0.00           C
ATOM    393  HG  LEU X1150       9.676  36.786  46.366  0.00  0.00           H
ATOM    394  CD1 LEU X1150      10.044  37.644  48.231  0.00  0.00           C
ATOM    395 HD11 LEU X1150       9.283  37.157  48.840  0.00  0.00           H
ATOM    396 HD12 LEU X1150      10.914  37.770  48.876  0.00  0.00           H
ATOM    397 HD13 LEU X1150       9.669  38.559  47.774  0.00  0.00           H
ATOM    398  CD2 LEU X1150      11.830  37.233  46.500  0.00  0.00           C
ATOM    399 HD21 LEU X1150      12.054  36.798  45.527  0.00  0.00           H
ATOM    400 HD22 LEU X1150      11.671  38.277  46.230  0.00  0.00           H
ATOM    401 HD23 LEU X1150      12.699  37.064  47.136  0.00  0.00           H
ATOM    402  C   LEU X1150      10.941  32.736  46.972  0.00  0.00           C
ATOM    403  O   LEU X1150      12.162  32.595  47.102  0.00  0.00           O
ATOM    404  N   ASN X1151      10.049  31.769  47.094  0.00  0.00           N
ATOM    405  H   ASN X1151       9.098  31.993  46.840  0.00  0.00           H
ATOM    406  CA  ASN X1151      10.432  30.302  47.268  0.00  0.00           C
ATOM    407  HA  ASN X1151      11.235  30.183  47.996  0.00  0.00           H
ATOM    408  CB  ASN X1151       9.247  29.620  47.996  0.00  0.00           C
ATOM    409  HB2 ASN X1151       8.452  29.506  47.259  0.00  0.00           H
ATOM    410  HB3 ASN X1151       9.455  28.663  48.475  0.00  0.00           H
ATOM    411  CG  ASN X1151       8.697  30.414  49.197  0.00  0.00           C
ATOM    412  OD1 ASN X1151       9.336  31.179  49.900  0.00  0.00           O
ATOM    413  ND2 ASN X1151       7.434  30.145  49.406  0.00  0.00           N
ATOM    414 HD21 ASN X1151       6.909  30.550  50.167  0.00  0.00           H
ATOM    415 HD22 ASN X1151       6.957  29.457  48.841  0.00  0.00           H
ATOM    416  C   ASN X1151      11.052  29.591  46.037  0.00  0.00           C
ATOM    417  O   ASN X1151      10.659  28.445  45.721  0.00  0.00           O
ATOM    418  N   VAL X1152      11.889  30.314  45.287  0.00  0.00           N
ATOM    419  H   VAL X1152      12.099  31.255  45.588  0.00  0.00           H
ATOM    420  CA  VAL X1152      12.604  29.890  44.085  0.00  0.00           C
ATOM    421  HA  VAL X1152      11.984  29.676  43.214  0.00  0.00           H
ATOM    422  CB  VAL X1152      13.602  31.087  43.728  0.00  0.00           C
ATOM    423  HB  VAL X1152      14.075  31.394  44.661  0.00  0.00           H
ATOM    424  CG1 VAL X1152      14.725  30.717  42.725  0.00  0.00           C
ATOM    425 HG11 VAL X1152      15.528  30.177  43.228  0.00  0.00           H
ATOM    426 HG12 VAL X1152      14.229  30.249  41.874  0.00  0.00           H
ATOM    427 HG13 VAL X1152      15.326  31.579  42.435  0.00  0.00           H
ATOM    428  CG2 VAL X1152      12.706  32.267  43.227  0.00  0.00           C
ATOM    429 HG21 VAL X1152      11.997  32.608  43.982  0.00  0.00           H
ATOM    430 HG22 VAL X1152      13.320  33.073  42.827  0.00  0.00           H
ATOM    431 HG23 VAL X1152      12.136  31.922  42.364  0.00  0.00           H
ATOM    432  C   VAL X1152      13.458  28.685  44.332  0.00  0.00           C
ATOM    433  O   VAL X1152      14.143  28.624  45.389  0.00  0.00           O
ATOM    434  N   THR X1153      13.442  27.646  43.443  0.00  0.00           N
ATOM    435  H   THR X1153      12.835  27.632  42.636  0.00  0.00           H
ATOM    436  CA  THR X1153      14.207  26.343  43.689  0.00  0.00           C
ATOM    437  HA  THR X1153      14.904  26.420  44.523  0.00  0.00           H
ATOM    438  CB  THR X1153      13.274  25.252  44.109  0.00  0.00           C
ATOM    439  HB  THR X1153      12.614  25.603  44.902  0.00  0.00           H
ATOM    440  CG2 THR X1153      12.366  24.720  42.916  0.00  0.00           C
ATOM    441 HG21 THR X1153      11.826  25.486  42.359  0.00  0.00           H
ATOM    442 HG22 THR X1153      13.147  24.211  42.351  0.00  0.00           H
ATOM    443 HG23 THR X1153      11.611  24.029  43.290  0.00  0.00           H
ATOM    444  OG1 THR X1153      13.928  24.066  44.564  0.00  0.00           O
ATOM    445  HG1 THR X1153      13.344  23.841  45.292  0.00  0.00           H
ATOM    446  C   THR X1153      15.135  25.991  42.544  0.00  0.00           C
ATOM    447  O   THR X1153      15.948  25.005  42.568  0.00  0.00           O
ATOM    448  N   LEU X1154      15.057  26.715  41.463  0.00  0.00           N
ATOM    449  H   LEU X1154      14.392  27.470  41.551  0.00  0.00           H
ATOM    450  CA  LEU X1154      15.999  26.863  40.305  0.00  0.00           C
ATOM    451  HA  LEU X1154      17.048  26.780  40.588  0.00  0.00           H
ATOM    452  CB  LEU X1154      15.808  25.740  39.265  0.00  0.00           C
ATOM    453  HB2 LEU X1154      16.642  25.918  38.586  0.00  0.00           H
ATOM    454  HB3 LEU X1154      16.075  24.832  39.806  0.00  0.00           H
ATOM    455  CG  LEU X1154      14.406  25.654  38.549  0.00  0.00           C
ATOM    456  HG  LEU X1154      14.195  26.644  38.144  0.00  0.00           H
ATOM    457  CD1 LEU X1154      14.437  24.709  37.411  0.00  0.00           C
ATOM    458 HD11 LEU X1154      15.344  24.805  36.814  0.00  0.00           H
ATOM    459 HD12 LEU X1154      14.540  23.672  37.729  0.00  0.00           H
ATOM    460 HD13 LEU X1154      13.587  24.993  36.790  0.00  0.00           H
ATOM    461  CD2 LEU X1154      13.294  25.176  39.408  0.00  0.00           C
ATOM    462 HD21 LEU X1154      13.620  24.353  40.044  0.00  0.00           H
ATOM    463 HD22 LEU X1154      13.032  26.082  39.955  0.00  0.00           H
ATOM    464 HD23 LEU X1154      12.497  24.808  38.762  0.00  0.00           H
ATOM    465  C   LEU X1154      15.852  28.178  39.582  0.00  0.00           C
ATOM    466  O   LEU X1154      14.867  28.856  39.733  0.00  0.00           O
ATOM    467  N   GLU X1155      16.825  28.485  38.635  0.00  0.00           N
ATOM    468  H   GLU X1155      17.545  27.791  38.492  0.00  0.00           H
ATOM    469  CA  GLU X1155      16.596  29.392  37.511  0.00  0.00           C
ATOM    470  HA  GLU X1155      16.047  30.188  38.015  0.00  0.00           H
ATOM    471  CB  GLU X1155      17.936  30.041  37.038  0.00  0.00           C
ATOM    472  HB2 GLU X1155      17.670  31.037  36.684  0.00  0.00           H
ATOM    473  HB3 GLU X1155      18.655  30.191  37.843  0.00  0.00           H
ATOM    474  CG  GLU X1155      18.644  29.351  35.886  0.00  0.00           C
ATOM    475  HG2 GLU X1155      17.900  29.140  35.117  0.00  0.00           H
ATOM    476  HG3 GLU X1155      19.435  29.868  35.343  0.00  0.00           H
ATOM    477  CD  GLU X1155      19.311  28.087  36.170  0.00  0.00           C
ATOM    478  OE1 GLU X1155      20.024  27.987  37.169  0.00  0.00           O
ATOM    479  OE2 GLU X1155      19.236  27.096  35.365  0.00  0.00           O
ATOM    480  C   GLU X1155      15.650  28.853  36.497  0.00  0.00           C
ATOM    481  O   GLU X1155      15.603  27.668  36.115  0.00  0.00           O
ATOM    482  N   HIE X1156      14.834  29.733  35.911  0.00  0.00           N
ATOM    483  H   HIE X1156      14.900  30.694  36.216  0.00  0.00           H
ATOM    484  CA  HIE X1156      13.882  29.401  34.871  0.00  0.00           C
ATOM    485  HA  HIE X1156      13.280  28.591  35.282  0.00  0.00           H
ATOM    486  CB  HIE X1156      12.808  30.474  34.709  0.00  0.00           C
ATOM    487  HB2 HIE X1156      12.392  30.758  35.675  0.00  0.00           H
ATOM    488  HB3 HIE X1156      13.374  31.343  34.372  0.00  0.00           H
ATOM    489  CG  HIE X1156      11.600  30.176  33.744  0.00  0.00           C
ATOM    490  ND1 HIE X1156      11.693  30.167  32.341  0.00  0.00           N
ATOM    491  CE1 HIE X1156      10.513  29.751  31.923  0.00  0.00           C
ATOM    492  HE1 HIE X1156      10.261  29.621  30.881  0.00  0.00           H
ATOM    493  NE2 HIE X1156       9.644  29.712  32.962  0.00  0.00           N
ATOM    494  HE2 HIE X1156       8.648  29.544  32.926  0.00  0.00           H
ATOM    495  CD2 HIE X1156      10.310  30.057  34.133  0.00  0.00           C
ATOM    496  HD2 HIE X1156       9.946  30.089  35.150  0.00  0.00           H
ATOM    497  C   HIE X1156      14.453  28.919  33.549  0.00  0.00           C
ATOM    498  O   HIE X1156      15.472  29.471  33.057  0.00  0.00           O
ATOM    499  N   PRO X1157      13.977  27.766  33.027  0.00  0.00           N
ATOM    500  CD  PRO X1157      12.882  26.964  33.666  0.00  0.00           C
ATOM    501  HD2 PRO X1157      12.061  27.596  34.003  0.00  0.00           H
ATOM    502  HD3 PRO X1157      13.365  26.588  34.568  0.00  0.00           H
ATOM    503  CG  PRO X1157      12.618  25.924  32.566  0.00  0.00           C
ATOM    504  HG2 PRO X1157      11.728  26.248  32.026  0.00  0.00           H
ATOM    505  HG3 PRO X1157      12.423  24.941  32.994  0.00  0.00           H
ATOM    506  CB  PRO X1157      13.879  25.760  31.721  0.00  0.00           C
ATOM    507  HB2 PRO X1157      13.447  25.619  30.730  0.00  0.00           H
ATOM    508  HB3 PRO X1157      14.564  24.969  32.025  0.00  0.00           H
ATOM    509  CA  PRO X1157      14.578  27.089  31.894  0.00  0.00           C
ATOM    510  HA  PRO X1157      15.618  26.917  32.172  0.00  0.00           H
ATOM    511  C   PRO X1157      14.665  27.795  30.524  0.00  0.00           C
ATOM    512  O   PRO X1157      15.518  27.455  29.742  0.00  0.00           O
ATOM    513  N   LEU X1158      13.794  28.745  30.296  0.00  0.00           N
ATOM    514  H   LEU X1158      13.157  28.930  31.058  0.00  0.00           H
ATOM    515  CA  LEU X1158      13.644  29.523  29.022  0.00  0.00           C
ATOM    516  HA  LEU X1158      14.334  29.222  28.233  0.00  0.00           H
ATOM    517  CB  LEU X1158      12.329  29.151  28.380  0.00  0.00           C
ATOM    518  HB2 LEU X1158      11.483  29.476  28.986  0.00  0.00           H
ATOM    519  HB3 LEU X1158      12.266  29.783  27.495  0.00  0.00           H
ATOM    520  CG  LEU X1158      12.101  27.702  27.915  0.00  0.00           C
ATOM    521  HG  LEU X1158      11.928  27.078  28.791  0.00  0.00           H
ATOM    522  CD1 LEU X1158      10.799  27.577  27.093  0.00  0.00           C
ATOM    523 HD11 LEU X1158      10.017  27.780  27.824  0.00  0.00           H
ATOM    524 HD12 LEU X1158      10.854  28.462  26.460  0.00  0.00           H
ATOM    525 HD13 LEU X1158      10.654  26.591  26.652  0.00  0.00           H
ATOM    526  CD2 LEU X1158      13.208  27.079  27.068  0.00  0.00           C
ATOM    527 HD21 LEU X1158      13.482  27.686  26.204  0.00  0.00           H
ATOM    528 HD22 LEU X1158      14.077  27.036  27.724  0.00  0.00           H
ATOM    529 HD23 LEU X1158      12.935  26.083  26.719  0.00  0.00           H
ATOM    530  C   LEU X1158      13.891  30.977  29.260  0.00  0.00           C
ATOM    531  O   LEU X1158      14.384  31.654  28.348  0.00  0.00           O
ATOM    532  N   PHE X1159      13.681  31.551  30.501  0.00  0.00           N
ATOM    533  H   PHE X1159      13.471  30.900  31.243  0.00  0.00           H
ATOM    534  CA  PHE X1159      13.923  32.992  30.816  0.00  0.00           C
ATOM    535  HA  PHE X1159      14.373  33.411  29.916  0.00  0.00           H
ATOM    536  CB  PHE X1159      12.552  33.807  30.860  0.00  0.00           C
ATOM    537  HB2 PHE X1159      11.835  33.332  31.530  0.00  0.00           H
ATOM    538  HB3 PHE X1159      12.782  34.803  31.238  0.00  0.00           H
ATOM    539  CG  PHE X1159      11.828  33.984  29.530  0.00  0.00           C
ATOM    540  CD1 PHE X1159      12.058  35.036  28.648  0.00  0.00           C
ATOM    541  HD1 PHE X1159      12.740  35.826  28.923  0.00  0.00           H
ATOM    542  CE1 PHE X1159      11.502  35.000  27.367  0.00  0.00           C
ATOM    543  HE1 PHE X1159      11.802  35.812  26.721  0.00  0.00           H
ATOM    544  CZ  PHE X1159      10.541  34.003  27.005  0.00  0.00           C
ATOM    545  HZ  PHE X1159      10.019  34.021  26.060  0.00  0.00           H
ATOM    546  CE2 PHE X1159      10.279  32.958  27.921  0.00  0.00           C
ATOM    547  HE2 PHE X1159       9.935  32.075  27.404  0.00  0.00           H
ATOM    548  CD2 PHE X1159      11.014  32.898  29.130  0.00  0.00           C
ATOM    549  HD2 PHE X1159      11.015  32.011  29.747  0.00  0.00           H
ATOM    550  C   PHE X1159      14.811  33.352  31.989  0.00  0.00           C
ATOM    551  O   PHE X1159      15.050  32.548  32.852  0.00  0.00           O
ATOM    552  N   VAL X1160      15.331  34.568  31.944  0.00  0.00           N
ATOM    553  H   VAL X1160      15.271  35.214  31.170  0.00  0.00           H
ATOM    554  CA  VAL X1160      15.886  35.131  33.225  0.00  0.00           C
ATOM    555  HA  VAL X1160      16.574  34.406  33.660  0.00  0.00           H
ATOM    556  CB  VAL X1160      16.739  36.352  32.932  0.00  0.00           C
ATOM    557  HB  VAL X1160      16.099  37.003  32.337  0.00  0.00           H
ATOM    558  CG1 VAL X1160      17.196  37.275  34.067  0.00  0.00           C
ATOM    559 HG11 VAL X1160      17.884  36.695  34.683  0.00  0.00           H
ATOM    560 HG12 VAL X1160      17.702  38.092  33.553  0.00  0.00           H
ATOM    561 HG13 VAL X1160      16.348  37.636  34.648  0.00  0.00           H
ATOM    562  CG2 VAL X1160      17.951  36.065  32.091  0.00  0.00           C
ATOM    563 HG21 VAL X1160      18.344  36.944  31.582  0.00  0.00           H
ATOM    564 HG22 VAL X1160      18.724  35.611  32.712  0.00  0.00           H
ATOM    565 HG23 VAL X1160      17.735  35.325  31.320  0.00  0.00           H
ATOM    566  C   VAL X1160      14.798  35.424  34.249  0.00  0.00           C
ATOM    567  O   VAL X1160      13.704  35.819  33.909  0.00  0.00           O
ATOM    568  N   GLY X1161      15.046  35.073  35.491  0.00  0.00           N
ATOM    569  H   GLY X1161      15.915  34.576  35.624  0.00  0.00           H
ATOM    570  CA  GLY X1161      14.063  34.994  36.553  0.00  0.00           C
ATOM    571  HA2 GLY X1161      14.398  35.699  37.314  0.00  0.00           H
ATOM    572  HA3 GLY X1161      13.052  35.146  36.174  0.00  0.00           H
ATOM    573  C   GLY X1161      14.151  33.579  37.260  0.00  0.00           C
ATOM    574  O   GLY X1161      14.492  32.546  36.670  0.00  0.00           O
ATOM    575  N   GLY X1162      13.768  33.508  38.569  0.00  0.00           N
ATOM    576  H   GLY X1162      13.390  34.339  39.001  0.00  0.00           H
ATOM    577  CA  GLY X1162      13.553  32.258  39.319  0.00  0.00           C
ATOM    578  HA2 GLY X1162      14.503  31.724  39.329  0.00  0.00           H
ATOM    579  HA3 GLY X1162      13.322  32.603  40.327  0.00  0.00           H
ATOM    580  C   GLY X1162      12.318  31.390  38.897  0.00  0.00           C
ATOM    581  O   GLY X1162      11.505  31.808  38.086  0.00  0.00           O
ATOM    582  N   MET X1163      12.288  30.046  39.339  0.00  0.00           N
ATOM    583  H   MET X1163      13.148  29.614  39.647  0.00  0.00           H
ATOM    584  CA  MET X1163      11.060  29.275  39.316  0.00  0.00           C
ATOM    585  HA  MET X1163      10.276  29.985  39.054  0.00  0.00           H
ATOM    586  CB  MET X1163      11.156  28.236  38.260  0.00  0.00           C
ATOM    587  HB2 MET X1163      11.350  28.722  37.304  0.00  0.00           H
ATOM    588  HB3 MET X1163      11.989  27.582  38.520  0.00  0.00           H
ATOM    589  CG  MET X1163       9.918  27.292  38.248  0.00  0.00           C
ATOM    590  HG2 MET X1163       9.807  26.928  39.270  0.00  0.00           H
ATOM    591  HG3 MET X1163       9.045  27.913  38.050  0.00  0.00           H
ATOM    592  SD  MET X1163       9.956  25.932  37.047  0.00  0.00           S
ATOM    593  CE  MET X1163       9.707  26.720  35.398  0.00  0.00           C
ATOM    594  HE1 MET X1163       8.693  27.109  35.304  0.00  0.00           H
ATOM    595  HE2 MET X1163      10.429  27.526  35.263  0.00  0.00           H
ATOM    596  HE3 MET X1163      10.068  26.062  34.607  0.00  0.00           H
ATOM    597  C   MET X1163      10.907  28.713  40.663  0.00  0.00           C
ATOM    598  O   MET X1163      11.875  28.176  41.156  0.00  0.00           O
ATOM    599  N   CY3 X1164       9.692  28.741  41.202  0.00  0.00           N
ATOM    600  HN  CY3 X1164       8.970  29.236  40.697  0.00  0.00           H
ATOM    601  CA  CY3 X1164       9.467  28.267  42.564  0.00  0.00           C
ATOM    602  HA  CY3 X1164      10.366  28.294  43.180  0.00  0.00           H
ATOM    603  CB  CY3 X1164       8.587  29.295  43.301  0.00  0.00           C
ATOM    604  HB3 CY3 X1164       8.781  30.327  43.008  0.00  0.00           H
ATOM    605  HB2 CY3 X1164       8.666  29.222  44.386  0.00  0.00           H
ATOM    606  SG  CY3 X1164       6.831  28.946  42.831  0.00  0.00           S
ATOM    607  C   CY3 X1164       9.063  26.812  42.593  0.00  0.00           C
ATOM    608  O   CY3 X1164       8.804  26.176  41.542  0.00  0.00           O
ATOM    609  N   GLN X1165       9.114  26.179  43.766  0.00  0.00           N
ATOM    610  H   GLN X1165       9.283  26.734  44.592  0.00  0.00           H
ATOM    611  CA  GLN X1165       8.841  24.753  43.943  0.00  0.00           C
ATOM    612  HA  GLN X1165       9.520  24.149  43.340  0.00  0.00           H
ATOM    613  CB  GLN X1165       9.126  24.389  45.410  0.00  0.00           C
ATOM    614  HB2 GLN X1165      10.182  24.572  45.608  0.00  0.00           H
ATOM    615  HB3 GLN X1165       8.532  24.913  46.158  0.00  0.00           H
ATOM    616  CG  GLN X1165       8.885  22.909  45.776  0.00  0.00           C
ATOM    617  HG2 GLN X1165       8.891  22.287  44.882  0.00  0.00           H
ATOM    618  HG3 GLN X1165       9.573  22.524  46.530  0.00  0.00           H
ATOM    619  CD  GLN X1165       7.542  22.545  46.275  0.00  0.00           C
ATOM    620  OE1 GLN X1165       6.610  23.331  46.484  0.00  0.00           O
ATOM    621  NE2 GLN X1165       7.277  21.267  46.534  0.00  0.00           N
ATOM    622 HE21 GLN X1165       6.328  20.922  46.569  0.00  0.00           H
ATOM    623 HE22 GLN X1165       8.072  20.651  46.441  0.00  0.00           H
ATOM    624  C   GLN X1165       7.383  24.200  43.538  0.00  0.00           C
ATOM    625  O   GLN X1165       7.199  23.039  43.219  0.00  0.00           O
ATOM    626  N   ASN X1166       6.351  25.111  43.540  0.00  0.00           N
ATOM    627  H   ASN X1166       6.471  26.006  43.993  0.00  0.00           H
ATOM    628  CA  ASN X1166       5.065  24.855  42.843  0.00  0.00           C
ATOM    629  HA  ASN X1166       4.798  23.806  42.969  0.00  0.00           H
ATOM    630  CB  ASN X1166       3.874  25.745  43.400  0.00  0.00           C
ATOM    631  HB2 ASN X1166       3.956  25.862  44.480  0.00  0.00           H
ATOM    632  HB3 ASN X1166       3.944  26.754  42.995  0.00  0.00           H
ATOM    633  CG  ASN X1166       2.475  25.221  43.252  0.00  0.00           C
ATOM    634  OD1 ASN X1166       1.731  25.695  42.439  0.00  0.00           O
ATOM    635  ND2 ASN X1166       2.048  24.367  44.126  0.00  0.00           N
ATOM    636 HD21 ASN X1166       1.088  24.058  44.183  0.00  0.00           H
ATOM    637 HD22 ASN X1166       2.696  23.726  44.561  0.00  0.00           H
ATOM    638  C   ASN X1166       5.027  25.109  41.351  0.00  0.00           C
ATOM    639  O   ASN X1166       4.540  24.198  40.655  0.00  0.00           O
ATOM    640  N   CY3 X1167       5.585  26.209  40.903  0.00  0.00           N
ATOM    641  HN  CY3 X1167       5.827  26.928  41.569  0.00  0.00           H
ATOM    642  CA  CY3 X1167       5.829  26.497  39.498  0.00  0.00           C
ATOM    643  HA  CY3 X1167       4.874  26.528  38.973  0.00  0.00           H
ATOM    644  CB  CY3 X1167       6.563  27.789  39.429  0.00  0.00           C
ATOM    645  HB3 CY3 X1167       6.852  27.831  38.379  0.00  0.00           H
ATOM    646  HB2 CY3 X1167       7.490  27.816  40.002  0.00  0.00           H
ATOM    647  SG  CY3 X1167       5.321  29.035  39.779  0.00  0.00           S
ATOM    648  C   CY3 X1167       6.582  25.412  38.740  0.00  0.00           C
ATOM    649  O   CY3 X1167       6.296  24.951  37.644  0.00  0.00           O
ATOM    650  N   LYS X1168       7.543  24.755  39.469  0.00  0.00           N
ATOM    651  H   LYS X1168       7.798  25.182  40.348  0.00  0.00           H
ATOM    652  CA  LYS X1168       8.341  23.656  38.899  0.00  0.00           C
ATOM    653  HA  LYS X1168       8.806  23.935  37.953  0.00  0.00           H
ATOM    654  CB  LYS X1168       9.492  23.317  39.903  0.00  0.00           C
ATOM    655  HB2 LYS X1168      10.106  24.217  39.867  0.00  0.00           H
ATOM    656  HB3 LYS X1168       9.107  23.339  40.923  0.00  0.00           H
ATOM    657  CG  LYS X1168      10.344  22.084  39.678  0.00  0.00           C
ATOM    658  HG2 LYS X1168       9.761  21.184  39.876  0.00  0.00           H
ATOM    659  HG3 LYS X1168      10.680  22.020  38.643  0.00  0.00           H
ATOM    660  CD  LYS X1168      11.607  21.821  40.576  0.00  0.00           C
ATOM    661  HD2 LYS X1168      11.860  22.759  41.070  0.00  0.00           H
ATOM    662  HD3 LYS X1168      11.263  21.006  41.212  0.00  0.00           H
ATOM    663  CE  LYS X1168      12.792  21.299  39.726  0.00  0.00           C
ATOM    664  HE2 LYS X1168      12.409  20.915  38.780  0.00  0.00           H
ATOM    665  HE3 LYS X1168      13.341  22.227  39.565  0.00  0.00           H
ATOM    666  NZ  LYS X1168      13.580  20.272  40.503  0.00  0.00           N
ATOM    667  HZ1 LYS X1168      13.890  20.648  41.388  0.00  0.00           H
ATOM    668  HZ2 LYS X1168      12.999  19.461  40.659  0.00  0.00           H
ATOM    669  HZ3 LYS X1168      14.470  20.037  40.088  0.00  0.00           H
ATOM    670  C   LYS X1168       7.383  22.458  38.595  0.00  0.00           C
ATOM    671  O   LYS X1168       7.482  21.741  37.617  0.00  0.00           O
ATOM    672  N   ASN X1169       6.514  22.102  39.538  0.00  0.00           N
ATOM    673  H   ASN X1169       6.399  22.747  40.307  0.00  0.00           H
ATOM    674  CA  ASN X1169       5.502  21.070  39.371  0.00  0.00           C
ATOM    675  HA  ASN X1169       6.059  20.157  39.161  0.00  0.00           H
ATOM    676  CB  ASN X1169       4.759  20.682  40.640  0.00  0.00           C
ATOM    677  HB2 ASN X1169       4.261  21.547  41.076  0.00  0.00           H
ATOM    678  HB3 ASN X1169       3.860  20.075  40.537  0.00  0.00           H
ATOM    679  CG  ASN X1169       5.568  20.090  41.837  0.00  0.00           C
ATOM    680  OD1 ASN X1169       6.353  19.131  41.774  0.00  0.00           O
ATOM    681  ND2 ASN X1169       5.546  20.682  43.026  0.00  0.00           N
ATOM    682 HD21 ASN X1169       6.170  20.266  43.703  0.00  0.00           H
ATOM    683 HD22 ASN X1169       4.962  21.495  43.163  0.00  0.00           H
ATOM    684  C   ASN X1169       4.501  21.437  38.217  0.00  0.00           C
ATOM    685  O   ASN X1169       4.151  20.536  37.429  0.00  0.00           O
ATOM    686  N   CYS X1170       4.201  22.713  38.012  0.00  0.00           N
ATOM    687  H   CYS X1170       4.488  23.408  38.686  0.00  0.00           H
ATOM    688  CA  CYS X1170       3.438  23.213  36.870  0.00  0.00           C
ATOM    689  HA  CYS X1170       2.507  22.656  36.759  0.00  0.00           H
ATOM    690  CB  CYS X1170       3.047  24.702  36.979  0.00  0.00           C
ATOM    691  HB2 CYS X1170       3.898  25.369  36.840  0.00  0.00           H
ATOM    692  HB3 CYS X1170       2.376  24.990  36.171  0.00  0.00           H
ATOM    693  SG  CYS X1170       2.215  24.900  38.572  0.00  0.00           S
ATOM    694  HG  CYS X1170       3.285  24.807  39.366  0.00  0.00           H
ATOM    695  C   CYS X1170       4.227  23.004  35.543  0.00  0.00           C
ATOM    696  O   CYS X1170       3.574  22.659  34.585  0.00  0.00           O
ATOM    697  N   PHE X1171       5.572  23.161  35.504  0.00  0.00           N
ATOM    698  H   PHE X1171       5.980  23.423  36.390  0.00  0.00           H
ATOM    699  CA  PHE X1171       6.358  22.926  34.270  0.00  0.00           C
ATOM    700  HA  PHE X1171       5.851  23.406  33.433  0.00  0.00           H
ATOM    701  CB  PHE X1171       7.749  23.603  34.492  0.00  0.00           C
ATOM    702  HB2 PHE X1171       7.582  24.409  35.207  0.00  0.00           H
ATOM    703  HB3 PHE X1171       8.387  22.904  35.032  0.00  0.00           H
ATOM    704  CG  PHE X1171       8.457  24.175  33.214  0.00  0.00           C
ATOM    705  CD1 PHE X1171       9.525  23.513  32.593  0.00  0.00           C
ATOM    706  HD1 PHE X1171       9.924  22.532  32.804  0.00  0.00           H
ATOM    707  CE1 PHE X1171       9.945  24.062  31.359  0.00  0.00           C
ATOM    708  HE1 PHE X1171      10.807  23.652  30.852  0.00  0.00           H
ATOM    709  CZ  PHE X1171       9.267  25.093  30.745  0.00  0.00           C
ATOM    710  HZ  PHE X1171       9.624  25.425  29.781  0.00  0.00           H
ATOM    711  CE2 PHE X1171       8.326  25.858  31.420  0.00  0.00           C
ATOM    712  HE2 PHE X1171       7.825  26.709  30.984  0.00  0.00           H
ATOM    713  CD2 PHE X1171       7.935  25.373  32.646  0.00  0.00           C
ATOM    714  HD2 PHE X1171       7.127  25.884  33.150  0.00  0.00           H
ATOM    715  C   PHE X1171       6.588  21.428  33.968  0.00  0.00           C
ATOM    716  O   PHE X1171       6.596  20.973  32.833  0.00  0.00           O
ATOM    717  N   LEU X1172       6.451  20.568  35.005  0.00  0.00           N
ATOM    718  H   LEU X1172       6.592  21.006  35.905  0.00  0.00           H
ATOM    719  CA  LEU X1172       6.261  19.085  34.885  0.00  0.00           C
ATOM    720  HA  LEU X1172       6.875  18.602  34.125  0.00  0.00           H
ATOM    721  CB  LEU X1172       6.677  18.441  36.228  0.00  0.00           C
ATOM    722  HB2 LEU X1172       6.027  18.764  37.042  0.00  0.00           H
ATOM    723  HB3 LEU X1172       6.503  17.367  36.161  0.00  0.00           H
ATOM    724  CG  LEU X1172       8.114  18.654  36.698  0.00  0.00           C
ATOM    725  HG  LEU X1172       8.221  19.735  36.611  0.00  0.00           H
ATOM    726  CD1 LEU X1172       8.211  18.229  38.163  0.00  0.00           C
ATOM    727 HD11 LEU X1172       9.197  18.461  38.567  0.00  0.00           H
ATOM    728 HD12 LEU X1172       7.409  18.546  38.829  0.00  0.00           H
ATOM    729 HD13 LEU X1172       8.130  17.147  38.264  0.00  0.00           H
ATOM    730  CD2 LEU X1172       9.095  17.910  35.849  0.00  0.00           C
ATOM    731 HD21 LEU X1172       9.277  16.915  36.253  0.00  0.00           H
ATOM    732 HD22 LEU X1172       8.824  17.855  34.795  0.00  0.00           H
ATOM    733 HD23 LEU X1172      10.053  18.404  36.010  0.00  0.00           H
ATOM    734  C   LEU X1172       4.851  18.638  34.497  0.00  0.00           C
ATOM    735  O   LEU X1172       4.721  17.532  33.993  0.00  0.00           O
ATOM    736  N   GLU X1173       3.837  19.501  34.563  0.00  0.00           N
ATOM    737  H   GLU X1173       4.101  20.380  34.983  0.00  0.00           H
ATOM    738  CA  GLU X1173       2.421  19.222  34.249  0.00  0.00           C
ATOM    739  HA  GLU X1173       2.366  18.261  33.738  0.00  0.00           H
ATOM    740  CB  GLU X1173       1.528  19.122  35.541  0.00  0.00           C
ATOM    741  HB2 GLU X1173       1.621  19.961  36.231  0.00  0.00           H
ATOM    742  HB3 GLU X1173       0.486  19.201  35.231  0.00  0.00           H
ATOM    743  CG  GLU X1173       1.730  17.767  36.259  0.00  0.00           C
ATOM    744  HG2 GLU X1173       1.547  16.963  35.546  0.00  0.00           H
ATOM    745  HG3 GLU X1173       2.754  17.679  36.622  0.00  0.00           H
ATOM    746  CD  GLU X1173       0.786  17.543  37.407  0.00  0.00           C
ATOM    747  OE1 GLU X1173       0.479  16.396  37.742  0.00  0.00           O
ATOM    748  OE2 GLU X1173       0.285  18.555  37.989  0.00  0.00           O
ATOM    749  C   GLU X1173       1.835  20.235  33.211  0.00  0.00           C
ATOM    750  O   GLU X1173       0.768  20.889  33.376  0.00  0.00           O
ATOM    751  N   CYS X1174       2.442  20.426  31.993  0.00  0.00           N
ATOM    752  H   CYS X1174       1.963  21.160  31.492  0.00  0.00           H
ATOM    753  CA  CYS X1174       3.686  19.769  31.401  0.00  0.00           C
ATOM    754  HA  CYS X1174       4.560  19.856  32.046  0.00  0.00           H
ATOM    755  CB  CYS X1174       3.564  18.298  30.993  0.00  0.00           C
ATOM    756  HB2 CYS X1174       3.129  17.681  31.779  0.00  0.00           H
ATOM    757  HB3 CYS X1174       3.136  18.165  30.000  0.00  0.00           H
ATOM    758  SG  CYS X1174       5.252  17.649  30.650  0.00  0.00           S
ATOM    759  HG  CYS X1174       5.609  17.336  31.898  0.00  0.00           H
ATOM    760  C   CYS X1174       4.184  20.472  30.152  0.00  0.00           C
ATOM    761  O   CYS X1174       3.369  20.642  29.199  0.00  0.00           O
ATOM    762  N   ALA X1175       5.462  20.847  30.033  0.00  0.00           N
ATOM    763  H   ALA X1175       5.983  20.859  30.898  0.00  0.00           H
ATOM    764  CA  ALA X1175       6.012  21.645  28.965  0.00  0.00           C
ATOM    765  HA  ALA X1175       5.437  22.548  28.760  0.00  0.00           H
ATOM    766  CB  ALA X1175       7.395  22.087  29.528  0.00  0.00           C
ATOM    767  HB1 ALA X1175       7.903  22.647  28.743  0.00  0.00           H
ATOM    768  HB2 ALA X1175       7.296  22.718  30.412  0.00  0.00           H
ATOM    769  HB3 ALA X1175       8.152  21.323  29.705  0.00  0.00           H
ATOM    770  C   ALA X1175       6.207  20.946  27.675  0.00  0.00           C
ATOM    771  O   ALA X1175       6.435  21.500  26.633  0.00  0.00           O
ATOM    772  N   TYR X1176       6.128  19.614  27.721  0.00  0.00           N
ATOM    773  H   TYR X1176       5.970  19.143  28.600  0.00  0.00           H
ATOM    774  CA  TYR X1176       6.153  18.658  26.608  0.00  0.00           C
ATOM    775  HA  TYR X1176       6.418  19.199  25.699  0.00  0.00           H
ATOM    776  CB  TYR X1176       7.236  17.522  26.839  0.00  0.00           C
ATOM    777  HB2 TYR X1176       7.253  17.320  27.910  0.00  0.00           H
ATOM    778  HB3 TYR X1176       6.924  16.636  26.285  0.00  0.00           H
ATOM    779  CG  TYR X1176       8.712  17.927  26.565  0.00  0.00           C
ATOM    780  CD1 TYR X1176       9.520  18.384  27.635  0.00  0.00           C
ATOM    781  HD1 TYR X1176       9.103  18.354  28.631  0.00  0.00           H
ATOM    782  CE1 TYR X1176      10.917  18.663  27.417  0.00  0.00           C
ATOM    783  HE1 TYR X1176      11.616  18.973  28.180  0.00  0.00           H
ATOM    784  CZ  TYR X1176      11.383  18.627  26.097  0.00  0.00           C
ATOM    785  OH  TYR X1176      12.638  19.014  25.805  0.00  0.00           O
ATOM    786  HH  TYR X1176      13.111  19.432  26.528  0.00  0.00           H
ATOM    787  CE2 TYR X1176      10.555  18.234  25.062  0.00  0.00           C
ATOM    788  HE2 TYR X1176      10.827  18.226  24.017  0.00  0.00           H
ATOM    789  CD2 TYR X1176       9.281  17.737  25.300  0.00  0.00           C
ATOM    790  HD2 TYR X1176       8.631  17.277  24.570  0.00  0.00           H
ATOM    791  C   TYR X1176       4.785  18.166  26.157  0.00  0.00           C
ATOM    792  O   TYR X1176       4.643  17.197  25.439  0.00  0.00           O
ATOM    793  N   GLN X1177       3.722  18.840  26.597  0.00  0.00           N
ATOM    794  H   GLN X1177       3.898  19.728  27.046  0.00  0.00           H
ATOM    795  CA  GLN X1177       2.333  18.603  26.204  0.00  0.00           C
ATOM    796  HA  GLN X1177       2.248  17.600  25.786  0.00  0.00           H
ATOM    797  CB  GLN X1177       1.411  18.676  27.415  0.00  0.00           C
ATOM    798  HB2 GLN X1177       1.826  18.034  28.191  0.00  0.00           H
ATOM    799  HB3 GLN X1177       1.527  19.656  27.878  0.00  0.00           H
ATOM    800  CG  GLN X1177      -0.039  18.258  27.262  0.00  0.00           C
ATOM    801  HG2 GLN X1177      -0.277  17.745  28.194  0.00  0.00           H
ATOM    802  HG3 GLN X1177      -0.650  19.159  27.220  0.00  0.00           H
ATOM    803  CD  GLN X1177      -0.302  17.293  26.036  0.00  0.00           C
ATOM    804  OE1 GLN X1177      -0.001  16.091  26.031  0.00  0.00           O
ATOM    805  NE2 GLN X1177      -1.000  17.732  25.027  0.00  0.00           N
ATOM    806 HE21 GLN X1177      -1.221  17.080  24.287  0.00  0.00           H
ATOM    807 HE22 GLN X1177      -1.365  18.671  24.968  0.00  0.00           H
ATOM    808  C   GLN X1177       1.946  19.535  25.036  0.00  0.00           C
ATOM    809  O   GLN X1177       2.111  20.774  25.114  0.00  0.00           O
ATOM    810  N   TYR X1178       1.395  18.962  23.900  0.00  0.00           N
ATOM    811  H   TYR X1178       1.171  17.981  23.993  0.00  0.00           H
ATOM    812  CA  TYR X1178       1.204  19.720  22.668  0.00  0.00           C
ATOM    813  HA  TYR X1178       1.150  20.797  22.827  0.00  0.00           H
ATOM    814  CB  TYR X1178       2.302  19.398  21.683  0.00  0.00           C
ATOM    815  HB2 TYR X1178       2.342  18.315  21.560  0.00  0.00           H
ATOM    816  HB3 TYR X1178       2.186  19.938  20.743  0.00  0.00           H
ATOM    817  CG  TYR X1178       3.644  19.717  22.288  0.00  0.00           C
ATOM    818  CD1 TYR X1178       4.449  18.656  22.606  0.00  0.00           C
ATOM    819  HD1 TYR X1178       4.064  17.651  22.704  0.00  0.00           H
ATOM    820  CE1 TYR X1178       5.855  18.855  22.877  0.00  0.00           C
ATOM    821  HE1 TYR X1178       6.454  17.969  23.030  0.00  0.00           H
ATOM    822  CZ  TYR X1178       6.346  20.122  22.673  0.00  0.00           C
ATOM    823  OH  TYR X1178       7.702  20.285  22.717  0.00  0.00           O
ATOM    824  HH  TYR X1178       8.078  19.451  22.427  0.00  0.00           H
ATOM    825  CE2 TYR X1178       5.512  21.207  22.463  0.00  0.00           C
ATOM    826  HE2 TYR X1178       5.998  22.168  22.536  0.00  0.00           H
ATOM    827  CD2 TYR X1178       4.154  21.038  22.252  0.00  0.00           C
ATOM    828  HD2 TYR X1178       3.560  21.862  21.885  0.00  0.00           H
ATOM    829  C   TYR X1178      -0.132  19.448  22.034  0.00  0.00           C
ATOM    830  O   TYR X1178      -0.556  18.323  21.867  0.00  0.00           O
ATOM    831  N   ASP X1179      -0.897  20.545  21.755  0.00  0.00           N
ATOM    832  H   ASP X1179      -0.481  21.460  21.850  0.00  0.00           H
ATOM    833  CA  ASP X1179      -2.131  20.527  21.106  0.00  0.00           C
ATOM    834  HA  ASP X1179      -2.744  19.875  21.729  0.00  0.00           H
ATOM    835  CB  ASP X1179      -2.872  21.858  21.033  0.00  0.00           C
ATOM    836  HB2 ASP X1179      -2.141  22.660  20.936  0.00  0.00           H
ATOM    837  HB3 ASP X1179      -3.535  22.032  20.185  0.00  0.00           H
ATOM    838  CG  ASP X1179      -3.676  22.207  22.336  0.00  0.00           C
ATOM    839  OD1 ASP X1179      -4.276  23.329  22.245  0.00  0.00           O
ATOM    840  OD2 ASP X1179      -3.425  21.589  23.372  0.00  0.00           O
ATOM    841  C   ASP X1179      -2.095  19.885  19.672  0.00  0.00           C
ATOM    842  O   ASP X1179      -1.084  19.833  18.999  0.00  0.00           O
ATOM    843  N   ASP X1180      -3.236  19.416  19.113  0.00  0.00           N
ATOM    844  H   ASP X1180      -4.068  19.391  19.684  0.00  0.00           H
ATOM    845  CA  ASP X1180      -3.551  19.033  17.759  0.00  0.00           C
ATOM    846  HA  ASP X1180      -2.991  18.133  17.501  0.00  0.00           H
ATOM    847  CB  ASP X1180      -5.020  18.583  17.658  0.00  0.00           C
ATOM    848  HB2 ASP X1180      -5.606  19.391  18.097  0.00  0.00           H
ATOM    849  HB3 ASP X1180      -5.284  18.541  16.602  0.00  0.00           H
ATOM    850  CG  ASP X1180      -5.227  17.191  18.292  0.00  0.00           C
ATOM    851  OD1 ASP X1180      -4.292  16.382  18.356  0.00  0.00           O
ATOM    852  OD2 ASP X1180      -6.220  17.028  19.078  0.00  0.00           O
ATOM    853  C   ASP X1180      -3.106  19.996  16.606  0.00  0.00           C
ATOM    854  O   ASP X1180      -3.027  19.710  15.386  0.00  0.00           O
ATOM    855  N   ASP X1181      -2.820  21.266  16.983  0.00  0.00           N
ATOM    856  H   ASP X1181      -2.915  21.512  17.957  0.00  0.00           H
ATOM    857  CA  ASP X1181      -2.318  22.315  16.115  0.00  0.00           C
ATOM    858  HA  ASP X1181      -2.630  22.209  15.076  0.00  0.00           H
ATOM    859  CB  ASP X1181      -2.674  23.697  16.729  0.00  0.00           C
ATOM    860  HB2 ASP X1181      -2.221  23.731  17.720  0.00  0.00           H
ATOM    861  HB3 ASP X1181      -2.404  24.523  16.070  0.00  0.00           H
ATOM    862  CG  ASP X1181      -4.192  23.844  16.943  0.00  0.00           C
ATOM    863  OD1 ASP X1181      -4.991  23.846  15.983  0.00  0.00           O
ATOM    864  OD2 ASP X1181      -4.658  24.035  18.070  0.00  0.00           O
ATOM    865  C   ASP X1181      -0.753  22.218  16.014  0.00  0.00           C
ATOM    866  O   ASP X1181      -0.190  22.940  15.219  0.00  0.00           O
ATOM    867  N   GLY X1182      -0.034  21.393  16.846  0.00  0.00           N
ATOM    868  H   GLY X1182      -0.532  20.940  17.599  0.00  0.00           H
ATOM    869  CA  GLY X1182       1.401  21.399  16.916  0.00  0.00           C
ATOM    870  HA2 GLY X1182       1.824  20.414  17.116  0.00  0.00           H
ATOM    871  HA3 GLY X1182       1.775  21.791  15.970  0.00  0.00           H
ATOM    872  C   GLY X1182       1.927  22.212  18.103  0.00  0.00           C
ATOM    873  O   GLY X1182       2.976  21.800  18.595  0.00  0.00           O
ATOM    874  N   TYR X1183       1.230  23.261  18.540  0.00  0.00           N
ATOM    875  H   TYR X1183       0.373  23.396  18.022  0.00  0.00           H
ATOM    876  CA  TYR X1183       1.732  24.242  19.503  0.00  0.00           C
ATOM    877  HA  TYR X1183       2.822  24.283  19.508  0.00  0.00           H
ATOM    878  CB  TYR X1183       1.159  25.615  19.184  0.00  0.00           C
ATOM    879  HB2 TYR X1183       0.069  25.610  19.197  0.00  0.00           H
ATOM    880  HB3 TYR X1183       1.415  26.267  20.019  0.00  0.00           H
ATOM    881  CG  TYR X1183       1.567  26.206  17.811  0.00  0.00           C
ATOM    882  CD1 TYR X1183       1.208  25.630  16.635  0.00  0.00           C
ATOM    883  HD1 TYR X1183       0.423  24.889  16.694  0.00  0.00           H
ATOM    884  CE1 TYR X1183       1.625  26.093  15.384  0.00  0.00           C
ATOM    885  HE1 TYR X1183       1.299  25.653  14.454  0.00  0.00           H
ATOM    886  CZ  TYR X1183       2.523  27.173  15.345  0.00  0.00           C
ATOM    887  OH  TYR X1183       2.953  27.678  14.127  0.00  0.00           O
ATOM    888  HH  TYR X1183       3.616  28.358  14.270  0.00  0.00           H
ATOM    889  CE2 TYR X1183       2.845  27.850  16.509  0.00  0.00           C
ATOM    890  HE2 TYR X1183       3.448  28.745  16.486  0.00  0.00           H
ATOM    891  CD2 TYR X1183       2.342  27.368  17.717  0.00  0.00           C
ATOM    892  HD2 TYR X1183       2.455  27.910  18.644  0.00  0.00           H
ATOM    893  C   TYR X1183       1.320  23.742  20.870  0.00  0.00           C
ATOM    894  O   TYR X1183       0.449  22.912  21.030  0.00  0.00           O
ATOM    895  N   GLN X1184       2.007  24.257  21.916  0.00  0.00           N
ATOM    896  H   GLN X1184       2.688  24.992  21.790  0.00  0.00           H
ATOM    897  CA  GLN X1184       1.797  23.893  23.321  0.00  0.00           C
ATOM    898  HA  GLN X1184       2.208  22.893  23.462  0.00  0.00           H
ATOM    899  CB  GLN X1184       2.683  24.749  24.268  0.00  0.00           C
ATOM    900  HB2 GLN X1184       2.410  25.799  24.163  0.00  0.00           H
ATOM    901  HB3 GLN X1184       2.493  24.461  25.302  0.00  0.00           H
ATOM    902  CG  GLN X1184       4.193  24.612  24.004  0.00  0.00           C
ATOM    903  HG2 GLN X1184       4.439  23.702  24.551  0.00  0.00           H
ATOM    904  HG3 GLN X1184       4.446  24.490  22.951  0.00  0.00           H
ATOM    905  CD  GLN X1184       5.023  25.677  24.711  0.00  0.00           C
ATOM    906  OE1 GLN X1184       6.210  25.841  24.548  0.00  0.00           O
ATOM    907  NE2 GLN X1184       4.386  26.564  25.457  0.00  0.00           N
ATOM    908 HE21 GLN X1184       4.799  27.349  25.941  0.00  0.00           H
ATOM    909 HE22 GLN X1184       3.514  26.307  25.899  0.00  0.00           H
ATOM    910  C   GLN X1184       0.364  23.990  23.946  0.00  0.00           C
ATOM    911  O   GLN X1184      -0.479  24.873  23.716  0.00  0.00           O
ATOM    912  N   SER X1185       0.122  23.026  24.808  0.00  0.00           N
ATOM    913  H   SER X1185       0.893  22.412  25.030  0.00  0.00           H
ATOM    914  CA  SER X1185      -1.099  23.089  25.636  0.00  0.00           C
ATOM    915  HA  SER X1185      -1.931  23.339  24.978  0.00  0.00           H
ATOM    916  CB  SER X1185      -1.437  21.771  26.277  0.00  0.00           C
ATOM    917  HB2 SER X1185      -0.673  21.427  26.973  0.00  0.00           H
ATOM    918  HB3 SER X1185      -2.340  21.938  26.865  0.00  0.00           H
ATOM    919  OG  SER X1185      -1.598  20.782  25.249  0.00  0.00           O
ATOM    920  HG  SER X1185      -2.315  20.944  24.631  0.00  0.00           H
ATOM    921  C   SER X1185      -1.169  24.086  26.678  0.00  0.00           C
ATOM    922  O   SER X1185      -2.246  24.548  27.017  0.00  0.00           O
ATOM    923  N   TYR X1186      -0.026  24.659  27.083  0.00  0.00           N
ATOM    924  H   TYR X1186       0.868  24.246  26.856  0.00  0.00           H
ATOM    925  CA  TYR X1186       0.124  25.627  28.168  0.00  0.00           C
ATOM    926  HA  TYR X1186      -0.818  26.166  28.271  0.00  0.00           H
ATOM    927  CB  TYR X1186       0.591  24.832  29.450  0.00  0.00           C
ATOM    928  HB2 TYR X1186       1.642  24.562  29.346  0.00  0.00           H
ATOM    929  HB3 TYR X1186       0.617  25.487  30.321  0.00  0.00           H
ATOM    930  CG  TYR X1186      -0.387  23.604  29.757  0.00  0.00           C
ATOM    931  CD1 TYR X1186      -0.031  22.249  29.616  0.00  0.00           C
ATOM    932  HD1 TYR X1186       1.024  22.095  29.447  0.00  0.00           H
ATOM    933  CE1 TYR X1186      -0.866  21.126  29.960  0.00  0.00           C
ATOM    934  HE1 TYR X1186      -0.463  20.125  29.926  0.00  0.00           H
ATOM    935  CZ  TYR X1186      -2.210  21.424  30.367  0.00  0.00           C
ATOM    936  OH  TYR X1186      -3.005  20.413  30.620  0.00  0.00           O
ATOM    937  HH  TYR X1186      -3.713  20.799  31.142  0.00  0.00           H
ATOM    938  CE2 TYR X1186      -2.647  22.736  30.494  0.00  0.00           C
ATOM    939  HE2 TYR X1186      -3.688  22.881  30.739  0.00  0.00           H
ATOM    940  CD2 TYR X1186      -1.732  23.800  30.122  0.00  0.00           C
ATOM    941  HD2 TYR X1186      -2.143  24.797  30.061  0.00  0.00           H
ATOM    942  C   TYR X1186       1.085  26.755  27.908  0.00  0.00           C
ATOM    943  O   TYR X1186       2.053  26.679  27.175  0.00  0.00           O
ATOM    944  N   CY3 X1187       0.945  27.838  28.555  0.00  0.00           N
ATOM    945  HN  CY3 X1187       0.255  27.977  29.280  0.00  0.00           H
ATOM    946  CA  CY3 X1187       1.883  28.996  28.459  0.00  0.00           C
ATOM    947  HA  CY3 X1187       1.894  29.251  27.400  0.00  0.00           H
ATOM    948  CB  CY3 X1187       1.182  30.088  29.216  0.00  0.00           C
ATOM    949  HB3 CY3 X1187       0.894  29.600  30.147  0.00  0.00           H
ATOM    950  HB2 CY3 X1187       0.354  30.366  28.565  0.00  0.00           H
ATOM    951  SG  CY3 X1187       2.371  31.486  29.599  0.00  0.00           S
ATOM    952  C   CY3 X1187       3.335  28.691  28.827  0.00  0.00           C
ATOM    953  O   CY3 X1187       3.556  28.023  29.861  0.00  0.00           O
ATOM    954  N   THR X1188       4.231  29.243  28.070  0.00  0.00           N
ATOM    955  H   THR X1188       3.796  29.877  27.414  0.00  0.00           H
ATOM    956  CA  THR X1188       5.681  29.157  28.025  0.00  0.00           C
ATOM    957  HA  THR X1188       5.967  28.109  27.937  0.00  0.00           H
ATOM    958  CB  THR X1188       6.125  29.830  26.767  0.00  0.00           C
ATOM    959  HB  THR X1188       5.714  30.840  26.757  0.00  0.00           H
ATOM    960  CG2 THR X1188       7.639  29.864  26.578  0.00  0.00           C
ATOM    961 HG21 THR X1188       7.871  30.200  25.567  0.00  0.00           H
ATOM    962 HG22 THR X1188       8.147  30.481  27.319  0.00  0.00           H
ATOM    963 HG23 THR X1188       8.003  28.839  26.500  0.00  0.00           H
ATOM    964  OG1 THR X1188       5.645  29.198  25.634  0.00  0.00           O
ATOM    965  HG1 THR X1188       4.761  29.553  25.523  0.00  0.00           H
ATOM    966  C   THR X1188       6.320  29.666  29.258  0.00  0.00           C
ATOM    967  O   THR X1188       7.506  29.429  29.560  0.00  0.00           O
ATOM    968  N   ILE X1189       5.691  30.619  29.942  0.00  0.00           N
ATOM    969  H   ILE X1189       4.710  30.776  29.760  0.00  0.00           H
ATOM    970  CA  ILE X1189       6.230  31.234  31.135  0.00  0.00           C
ATOM    971  HA  ILE X1189       7.315  31.333  31.104  0.00  0.00           H
ATOM    972  CB  ILE X1189       5.779  32.761  31.256  0.00  0.00           C
ATOM    973  HB  ILE X1189       4.719  32.854  31.019  0.00  0.00           H
ATOM    974  CG2 ILE X1189       6.166  33.237  32.679  0.00  0.00           C
ATOM    975 HG21 ILE X1189       7.194  32.934  32.875  0.00  0.00           H
ATOM    976 HG22 ILE X1189       5.913  34.277  32.885  0.00  0.00           H
ATOM    977 HG23 ILE X1189       5.543  32.802  33.461  0.00  0.00           H
ATOM    978  CG1 ILE X1189       6.679  33.543  30.183  0.00  0.00           C
ATOM    979 HG12 ILE X1189       7.661  33.814  30.571  0.00  0.00           H
ATOM    980 HG13 ILE X1189       6.883  32.818  29.395  0.00  0.00           H
ATOM    981  CD1 ILE X1189       6.009  34.762  29.563  0.00  0.00           C
ATOM    982 HD11 ILE X1189       4.922  34.693  29.532  0.00  0.00           H
ATOM    983 HD12 ILE X1189       6.169  35.588  30.256  0.00  0.00           H
ATOM    984 HD13 ILE X1189       6.379  34.878  28.544  0.00  0.00           H
ATOM    985  C   ILE X1189       5.799  30.465  32.430  0.00  0.00           C
ATOM    986  O   ILE X1189       6.667  30.171  33.204  0.00  0.00           O
ATOM    987  N   CY3 X1190       4.503  30.309  32.630  0.00  0.00           N
ATOM    988  HN  CY3 X1190       3.852  30.623  31.925  0.00  0.00           H
ATOM    989  CA  CY3 X1190       3.927  29.854  33.906  0.00  0.00           C
ATOM    990  HA  CY3 X1190       4.663  30.016  34.693  0.00  0.00           H
ATOM    991  CB  CY3 X1190       2.764  30.730  34.325  0.00  0.00           C
ATOM    992  HB3 CY3 X1190       3.123  31.741  34.517  0.00  0.00           H
ATOM    993  HB2 CY3 X1190       2.528  30.386  35.332  0.00  0.00           H
ATOM    994  SG  CY3 X1190       1.328  30.621  33.224  0.00  0.00           S
ATOM    995  C   CY3 X1190       3.637  28.308  33.933  0.00  0.00           C
ATOM    996  O   CY3 X1190       3.573  27.738  35.043  0.00  0.00           O
ATOM    997  N   CYS X1191       3.230  27.788  32.755  0.00  0.00           N
ATOM    998  H   CYS X1191       3.524  28.310  31.942  0.00  0.00           H
ATOM    999  CA  CYS X1191       2.639  26.500  32.504  0.00  0.00           C
ATOM   1000  HA  CYS X1191       2.433  26.576  31.436  0.00  0.00           H
ATOM   1001  CB  CYS X1191       3.851  25.452  32.623  0.00  0.00           C
ATOM   1002  HB2 CYS X1191       4.743  25.942  32.232  0.00  0.00           H
ATOM   1003  HB3 CYS X1191       4.158  25.274  33.654  0.00  0.00           H
ATOM   1004  SG  CYS X1191       3.397  23.894  31.714  0.00  0.00           S
ATOM   1005  HG  CYS X1191       2.338  23.699  32.506  0.00  0.00           H
ATOM   1006  C   CYS X1191       1.324  26.288  33.269  0.00  0.00           C
ATOM   1007  O   CYS X1191       0.736  25.215  33.101  0.00  0.00           O
ATOM   1008  N   GLY X1192       0.818  27.239  34.084  0.00  0.00           N
ATOM   1009  H   GLY X1192       1.456  28.020  34.148  0.00  0.00           H
ATOM   1010  CA  GLY X1192      -0.490  27.107  34.800  0.00  0.00           C
ATOM   1011  HA2 GLY X1192      -0.746  26.054  34.921  0.00  0.00           H
ATOM   1012  HA3 GLY X1192      -0.405  27.619  35.759  0.00  0.00           H
ATOM   1013  C   GLY X1192      -1.627  27.746  33.978  0.00  0.00           C
ATOM   1014  O   GLY X1192      -2.720  27.171  33.942  0.00  0.00           O
ATOM   1015  N   GLY X1193      -1.337  28.668  33.126  0.00  0.00           N
ATOM   1016  H   GLY X1193      -0.404  29.054  33.148  0.00  0.00           H
ATOM   1017  CA  GLY X1193      -2.192  29.188  32.085  0.00  0.00           C
ATOM   1018  HA2 GLY X1193      -3.125  29.414  32.601  0.00  0.00           H
ATOM   1019  HA3 GLY X1193      -1.761  30.120  31.719  0.00  0.00           H
ATOM   1020  C   GLY X1193      -2.470  28.252  30.975  0.00  0.00           C
ATOM   1021  O   GLY X1193      -1.529  27.670  30.383  0.00  0.00           O
ATOM   1022  N   ARG X1194      -3.729  28.049  30.722  0.00  0.00           N
ATOM   1023  H   ARG X1194      -4.431  28.329  31.391  0.00  0.00           H
ATOM   1024  CA  ARG X1194      -4.268  27.173  29.634  0.00  0.00           C
ATOM   1025  HA  ARG X1194      -3.532  26.574  29.097  0.00  0.00           H
ATOM   1026  CB  ARG X1194      -5.211  26.210  30.393  0.00  0.00           C
ATOM   1027  HB2 ARG X1194      -4.549  25.617  31.024  0.00  0.00           H
ATOM   1028  HB3 ARG X1194      -5.868  26.710  31.104  0.00  0.00           H
ATOM   1029  CG  ARG X1194      -6.025  25.316  29.378  0.00  0.00           C
ATOM   1030  HG2 ARG X1194      -6.590  24.612  29.988  0.00  0.00           H
ATOM   1031  HG3 ARG X1194      -6.822  25.829  28.839  0.00  0.00           H
ATOM   1032  CD  ARG X1194      -5.114  24.629  28.429  0.00  0.00           C
ATOM   1033  HD2 ARG X1194      -5.028  25.247  27.535  0.00  0.00           H
ATOM   1034  HD3 ARG X1194      -4.111  24.555  28.850  0.00  0.00           H
ATOM   1035  NE  ARG X1194      -5.615  23.262  28.109  0.00  0.00           N
ATOM   1036  HE  ARG X1194      -6.267  22.847  28.759  0.00  0.00           H
ATOM   1037  CZ  ARG X1194      -5.423  22.523  27.026  0.00  0.00           C
ATOM   1038  NH1 ARG X1194      -4.658  22.911  26.090  0.00  0.00           N
ATOM   1039 HH11 ARG X1194      -4.408  23.888  26.160  0.00  0.00           H
ATOM   1040 HH12 ARG X1194      -4.519  22.326  25.279  0.00  0.00           H
ATOM   1041  NH2 ARG X1194      -5.923  21.330  26.980  0.00  0.00           N
ATOM   1042 HH21 ARG X1194      -6.377  21.077  27.845  0.00  0.00           H
ATOM   1043 HH22 ARG X1194      -5.815  20.768  26.147  0.00  0.00           H
ATOM   1044  C   ARG X1194      -4.978  28.012  28.547  0.00  0.00           C
ATOM   1045  O   ARG X1194      -5.087  27.574  27.398  0.00  0.00           O
ATOM   1046  N   GLU X1195      -5.460  29.255  28.939  0.00  0.00           N
ATOM   1047  H   GLU X1195      -5.448  29.478  29.924  0.00  0.00           H
ATOM   1048  CA  GLU X1195      -5.911  30.269  27.942  0.00  0.00           C
ATOM   1049  HA  GLU X1195      -6.402  29.739  27.125  0.00  0.00           H
ATOM   1050  CB  GLU X1195      -7.099  31.152  28.487  0.00  0.00           C
ATOM   1051  HB2 GLU X1195      -6.653  31.509  29.415  0.00  0.00           H
ATOM   1052  HB3 GLU X1195      -7.203  31.984  27.791  0.00  0.00           H
ATOM   1053  CG  GLU X1195      -8.364  30.440  28.815  0.00  0.00           C
ATOM   1054  HG2 GLU X1195      -8.138  29.447  29.202  0.00  0.00           H
ATOM   1055  HG3 GLU X1195      -8.968  31.019  29.514  0.00  0.00           H
ATOM   1056  CD  GLU X1195      -9.144  30.252  27.417  0.00  0.00           C
ATOM   1057  OE1 GLU X1195      -9.866  31.162  27.085  0.00  0.00           O
ATOM   1058  OE2 GLU X1195      -9.025  29.259  26.761  0.00  0.00           O
ATOM   1059  C   GLU X1195      -4.759  31.062  27.393  0.00  0.00           C
ATOM   1060  O   GLU X1195      -4.005  31.705  28.089  0.00  0.00           O
ATOM   1061  N   VAL X1196      -4.555  30.993  26.055  0.00  0.00           N
ATOM   1062  H   VAL X1196      -5.168  30.455  25.460  0.00  0.00           H
ATOM   1063  CA  VAL X1196      -3.347  31.432  25.362  0.00  0.00           C
ATOM   1064  HA  VAL X1196      -2.915  32.322  25.820  0.00  0.00           H
ATOM   1065  CB  VAL X1196      -2.305  30.276  25.361  0.00  0.00           C
ATOM   1066  HB  VAL X1196      -1.525  30.509  24.636  0.00  0.00           H
ATOM   1067  CG1 VAL X1196      -1.715  30.037  26.733  0.00  0.00           C
ATOM   1068 HG11 VAL X1196      -0.910  29.309  26.631  0.00  0.00           H
ATOM   1069 HG12 VAL X1196      -1.239  30.917  27.167  0.00  0.00           H
ATOM   1070 HG13 VAL X1196      -2.397  29.707  27.516  0.00  0.00           H
ATOM   1071  CG2 VAL X1196      -2.930  29.045  24.756  0.00  0.00           C
ATOM   1072 HG21 VAL X1196      -2.188  28.252  24.654  0.00  0.00           H
ATOM   1073 HG22 VAL X1196      -3.781  28.700  25.343  0.00  0.00           H
ATOM   1074 HG23 VAL X1196      -3.324  29.333  23.782  0.00  0.00           H
ATOM   1075  C   VAL X1196      -3.467  31.977  23.975  0.00  0.00           C
ATOM   1076  O   VAL X1196      -4.369  31.605  23.199  0.00  0.00           O
ATOM   1077  N   LEU X1197      -2.494  32.843  23.714  0.00  0.00           N
ATOM   1078  H   LEU X1197      -1.950  33.133  24.514  0.00  0.00           H
ATOM   1079  CA  LEU X1197      -2.229  33.271  22.311  0.00  0.00           C
ATOM   1080  HA  LEU X1197      -3.144  32.961  21.806  0.00  0.00           H
ATOM   1081  CB  LEU X1197      -2.120  34.819  22.345  0.00  0.00           C
ATOM   1082  HB2 LEU X1197      -2.341  35.135  21.326  0.00  0.00           H
ATOM   1083  HB3 LEU X1197      -2.850  35.290  23.004  0.00  0.00           H
ATOM   1084  CG  LEU X1197      -0.723  35.396  22.649  0.00  0.00           C
ATOM   1085  HG  LEU X1197      -0.118  34.541  22.952  0.00  0.00           H
ATOM   1086  CD1 LEU X1197      -0.173  36.158  21.360  0.00  0.00           C
ATOM   1087 HD11 LEU X1197       0.900  36.346  21.405  0.00  0.00           H
ATOM   1088 HD12 LEU X1197      -0.360  35.492  20.517  0.00  0.00           H
ATOM   1089 HD13 LEU X1197      -0.659  37.110  21.146  0.00  0.00           H
ATOM   1090  CD2 LEU X1197      -0.837  36.384  23.836  0.00  0.00           C
ATOM   1091 HD21 LEU X1197      -1.176  35.794  24.688  0.00  0.00           H
ATOM   1092 HD22 LEU X1197       0.129  36.877  23.949  0.00  0.00           H
ATOM   1093 HD23 LEU X1197      -1.552  37.167  23.582  0.00  0.00           H
ATOM   1094  C   LEU X1197      -0.914  32.622  21.702  0.00  0.00           C
ATOM   1095  O   LEU X1197      -0.018  32.171  22.461  0.00  0.00           O
ATOM   1096  N   MET X1198      -0.761  32.480  20.382  0.00  0.00           N
ATOM   1097  H   MET X1198      -1.426  33.013  19.839  0.00  0.00           H
ATOM   1098  CA  MET X1198       0.090  31.644  19.625  0.00  0.00           C
ATOM   1099  HA  MET X1198       0.671  31.139  20.397  0.00  0.00           H
ATOM   1100  CB  MET X1198      -0.772  30.633  18.843  0.00  0.00           C
ATOM   1101  HB2 MET X1198      -1.730  30.593  19.362  0.00  0.00           H
ATOM   1102  HB3 MET X1198      -1.045  31.021  17.862  0.00  0.00           H
ATOM   1103  CG  MET X1198      -0.081  29.308  18.622  0.00  0.00           C
ATOM   1104  HG2 MET X1198       0.767  29.397  17.944  0.00  0.00           H
ATOM   1105  HG3 MET X1198       0.223  29.007  19.624  0.00  0.00           H
ATOM   1106  SD  MET X1198      -1.170  27.980  18.155  0.00  0.00           S
ATOM   1107  CE  MET X1198      -1.453  28.469  16.417  0.00  0.00           C
ATOM   1108  HE1 MET X1198      -2.275  27.949  15.927  0.00  0.00           H
ATOM   1109  HE2 MET X1198      -1.573  29.541  16.259  0.00  0.00           H
ATOM   1110  HE3 MET X1198      -0.547  28.266  15.845  0.00  0.00           H
ATOM   1111  C   MET X1198       1.066  32.372  18.759  0.00  0.00           C
ATOM   1112  O   MET X1198       0.760  33.407  18.202  0.00  0.00           O
ATOM   1113  N   CY3 X1199       2.248  31.835  18.602  0.00  0.00           N
ATOM   1114  HN  CY3 X1199       2.476  31.016  19.148  0.00  0.00           H
ATOM   1115  CA  CY3 X1199       3.258  32.313  17.677  0.00  0.00           C
ATOM   1116  HA  CY3 X1199       3.527  33.342  17.914  0.00  0.00           H
ATOM   1117  CB  CY3 X1199       4.522  31.496  17.969  0.00  0.00           C
ATOM   1118  HB3 CY3 X1199       4.433  30.509  17.517  0.00  0.00           H
ATOM   1119  HB2 CY3 X1199       4.805  31.295  19.003  0.00  0.00           H
ATOM   1120  SG  CY3 X1199       5.996  32.330  17.125  0.00  0.00           S
ATOM   1121  C   CY3 X1199       2.803  32.149  16.190  0.00  0.00           C
ATOM   1122  O   CY3 X1199       2.421  31.075  15.783  0.00  0.00           O
ATOM   1123  N   GLY X1200       2.945  33.240  15.418  0.00  0.00           N
ATOM   1124  H   GLY X1200       3.265  34.109  15.821  0.00  0.00           H
ATOM   1125  CA  GLY X1200       2.729  33.317  13.963  0.00  0.00           C
ATOM   1126  HA2 GLY X1200       1.804  32.790  13.731  0.00  0.00           H
ATOM   1127  HA3 GLY X1200       2.551  34.360  13.702  0.00  0.00           H
ATOM   1128  C   GLY X1200       3.820  32.662  13.090  0.00  0.00           C
ATOM   1129  O   GLY X1200       3.578  32.606  11.859  0.00  0.00           O
ATOM   1130  N   ASN X1201       4.948  32.187  13.577  0.00  0.00           N
ATOM   1131  H   ASN X1201       5.188  32.550  14.488  0.00  0.00           H
ATOM   1132  CA  ASN X1201       5.971  31.287  12.885  0.00  0.00           C
ATOM   1133  HA  ASN X1201       6.181  31.769  11.930  0.00  0.00           H
ATOM   1134  CB  ASN X1201       7.266  31.241  13.694  0.00  0.00           C
ATOM   1135  HB2 ASN X1201       7.567  32.289  13.705  0.00  0.00           H
ATOM   1136  HB3 ASN X1201       7.099  30.892  14.713  0.00  0.00           H
ATOM   1137  CG  ASN X1201       8.398  30.491  13.069  0.00  0.00           C
ATOM   1138  OD1 ASN X1201       8.470  29.295  12.949  0.00  0.00           O
ATOM   1139  ND2 ASN X1201       9.369  31.296  12.697  0.00  0.00           N
ATOM   1140 HD21 ASN X1201      10.206  30.913  12.283  0.00  0.00           H
ATOM   1141 HD22 ASN X1201       9.258  32.270  12.452  0.00  0.00           H
ATOM   1142  C   ASN X1201       5.329  29.891  12.708  0.00  0.00           C
ATOM   1143  O   ASN X1201       4.921  29.175  13.616  0.00  0.00           O
ATOM   1144  N   ASN X1202       5.314  29.467  11.463  0.00  0.00           N
ATOM   1145  H   ASN X1202       5.752  30.094  10.804  0.00  0.00           H
ATOM   1146  CA  ASN X1202       4.814  28.184  10.938  0.00  0.00           C
ATOM   1147  HA  ASN X1202       3.783  28.106  11.284  0.00  0.00           H
ATOM   1148  CB  ASN X1202       4.741  28.084   9.387  0.00  0.00           C
ATOM   1149  HB2 ASN X1202       4.026  27.294   9.157  0.00  0.00           H
ATOM   1150  HB3 ASN X1202       4.438  28.986   8.855  0.00  0.00           H
ATOM   1151  CG  ASN X1202       6.126  27.607   8.876  0.00  0.00           C
ATOM   1152  OD1 ASN X1202       7.185  28.256   9.034  0.00  0.00           O
ATOM   1153  ND2 ASN X1202       6.149  26.435   8.226  0.00  0.00           N
ATOM   1154 HD21 ASN X1202       7.060  26.018   8.105  0.00  0.00           H
ATOM   1155 HD22 ASN X1202       5.305  25.910   8.046  0.00  0.00           H
ATOM   1156  C   ASN X1202       5.603  26.970  11.533  0.00  0.00           C
ATOM   1157  O   ASN X1202       5.012  25.929  11.741  0.00  0.00           O
ATOM   1158  N   ASN X1203       6.900  27.141  11.822  0.00  0.00           N
ATOM   1159  H   ASN X1203       7.343  28.024  11.614  0.00  0.00           H
ATOM   1160  CA  ASN X1203       7.845  26.182  12.339  0.00  0.00           C
ATOM   1161  HA  ASN X1203       7.328  25.237  12.172  0.00  0.00           H
ATOM   1162  CB  ASN X1203       9.188  26.300  11.619  0.00  0.00           C
ATOM   1163  HB2 ASN X1203       9.050  26.804  10.662  0.00  0.00           H
ATOM   1164  HB3 ASN X1203       9.760  27.039  12.179  0.00  0.00           H
ATOM   1165  CG  ASN X1203      10.126  25.145  11.491  0.00  0.00           C
ATOM   1166  OD1 ASN X1203       9.697  23.993  11.553  0.00  0.00           O
ATOM   1167  ND2 ASN X1203      11.397  25.429  11.274  0.00  0.00           N
ATOM   1168 HD21 ASN X1203      11.978  24.671  10.946  0.00  0.00           H
ATOM   1169 HD22 ASN X1203      11.698  26.393  11.262  0.00  0.00           H
ATOM   1170  C   ASN X1203       7.934  26.195  13.896  0.00  0.00           C
ATOM   1171  O   ASN X1203       8.566  25.258  14.369  0.00  0.00           O
ATOM   1172  N   CY3 X1204       7.318  27.078  14.622  0.00  0.00           N
ATOM   1173  HN  CY3 X1204       6.932  27.848  14.094  0.00  0.00           H
ATOM   1174  CA  CY3 X1204       7.334  27.209  16.099  0.00  0.00           C
ATOM   1175  HA  CY3 X1204       8.317  26.898  16.451  0.00  0.00           H
ATOM   1176  CB  CY3 X1204       7.290  28.683  16.530  0.00  0.00           C
ATOM   1177  HB3 CY3 X1204       6.340  29.147  16.268  0.00  0.00           H
ATOM   1178  HB2 CY3 X1204       8.104  29.112  15.945  0.00  0.00           H
ATOM   1179  SG  CY3 X1204       7.534  29.056  18.297  0.00  0.00           S
ATOM   1180  C   CY3 X1204       6.158  26.315  16.736  0.00  0.00           C
ATOM   1181  O   CY3 X1204       5.362  25.717  16.052  0.00  0.00           O
ATOM   1182  N   CYS X1205       6.179  26.375  18.075  0.00  0.00           N
ATOM   1183  H   CYS X1205       6.937  26.893  18.494  0.00  0.00           H
ATOM   1184  CA  CYS X1205       5.186  25.718  18.935  0.00  0.00           C
ATOM   1185  HA  CYS X1205       4.234  25.606  18.416  0.00  0.00           H
ATOM   1186  CB  CYS X1205       5.744  24.270  19.224  0.00  0.00           C
ATOM   1187  HB2 CYS X1205       5.092  23.751  19.927  0.00  0.00           H
ATOM   1188  HB3 CYS X1205       5.713  23.784  18.249  0.00  0.00           H
ATOM   1189  SG  CYS X1205       7.407  24.482  19.967  0.00  0.00           S
ATOM   1190  HG  CYS X1205       7.911  23.245  19.967  0.00  0.00           H
ATOM   1191  C   CYS X1205       4.898  26.443  20.281  0.00  0.00           C
ATOM   1192  O   CYS X1205       4.034  26.047  21.010  0.00  0.00           O
ATOM   1193  N   ARG X1206       5.563  27.580  20.593  0.00  0.00           N
ATOM   1194  H   ARG X1206       6.300  27.839  19.953  0.00  0.00           H
ATOM   1195  CA  ARG X1206       5.364  28.442  21.837  0.00  0.00           C
ATOM   1196  HA  ARG X1206       5.376  27.817  22.730  0.00  0.00           H
ATOM   1197  CB  ARG X1206       6.542  29.453  21.963  0.00  0.00           C
ATOM   1198  HB2 ARG X1206       6.546  30.159  21.132  0.00  0.00           H
ATOM   1199  HB3 ARG X1206       6.510  30.060  22.868  0.00  0.00           H
ATOM   1200  CG  ARG X1206       7.921  28.803  21.943  0.00  0.00           C
ATOM   1201  HG2 ARG X1206       8.036  28.224  21.026  0.00  0.00           H
ATOM   1202  HG3 ARG X1206       8.663  29.601  21.989  0.00  0.00           H
ATOM   1203  CD  ARG X1206       8.204  27.739  23.019  0.00  0.00           C
ATOM   1204  HD2 ARG X1206       8.472  28.221  23.959  0.00  0.00           H
ATOM   1205  HD3 ARG X1206       7.279  27.216  23.260  0.00  0.00           H
ATOM   1206  NE  ARG X1206       9.190  26.751  22.528  0.00  0.00           N
ATOM   1207  HE  ARG X1206       9.775  27.029  21.753  0.00  0.00           H
ATOM   1208  CZ  ARG X1206       9.575  25.588  22.994  0.00  0.00           C
ATOM   1209  NH1 ARG X1206       8.872  25.075  23.940  0.00  0.00           N
ATOM   1210 HH11 ARG X1206       8.065  25.630  24.189  0.00  0.00           H
ATOM   1211 HH12 ARG X1206       8.910  24.139  24.316  0.00  0.00           H
ATOM   1212  NH2 ARG X1206      10.520  24.917  22.375  0.00  0.00           N
ATOM   1213 HH21 ARG X1206      11.056  25.316  21.617  0.00  0.00           H
ATOM   1214 HH22 ARG X1206      10.657  23.931  22.549  0.00  0.00           H
ATOM   1215  C   ARG X1206       3.925  29.017  21.912  0.00  0.00           C
ATOM   1216  O   ARG X1206       3.457  29.628  20.978  0.00  0.00           O
ATOM   1217  N   CYS X1207       3.394  28.987  23.101  0.00  0.00           N
ATOM   1218  H   CYS X1207       3.725  28.367  23.827  0.00  0.00           H
ATOM   1219  CA  CYS X1207       2.191  29.661  23.528  0.00  0.00           C
ATOM   1220  HA  CYS X1207       1.970  30.266  22.649  0.00  0.00           H
ATOM   1221  CB  CYS X1207       1.080  28.594  23.752  0.00  0.00           C
ATOM   1222  HB2 CYS X1207       1.437  27.873  24.487  0.00  0.00           H
ATOM   1223  HB3 CYS X1207       0.207  29.093  24.173  0.00  0.00           H
ATOM   1224  SG  CYS X1207       0.600  27.743  22.198  0.00  0.00           S
ATOM   1225  HG  CYS X1207      -0.068  26.683  22.661  0.00  0.00           H
ATOM   1226  C   CYS X1207       2.304  30.541  24.723  0.00  0.00           C
ATOM   1227  O   CYS X1207       3.175  30.267  25.550  0.00  0.00           O
ATOM   1228  N   PHE X1208       1.419  31.553  24.960  0.00  0.00           N
ATOM   1229  H   PHE X1208       0.670  31.805  24.332  0.00  0.00           H
ATOM   1230  CA  PHE X1208       1.688  32.536  26.027  0.00  0.00           C
ATOM   1231  HA  PHE X1208       2.278  32.090  26.828  0.00  0.00           H
ATOM   1232  CB  PHE X1208       2.447  33.778  25.606  0.00  0.00           C
ATOM   1233  HB2 PHE X1208       1.797  34.308  24.909  0.00  0.00           H
ATOM   1234  HB3 PHE X1208       2.516  34.409  26.493  0.00  0.00           H
ATOM   1235  CG  PHE X1208       3.847  33.432  25.026  0.00  0.00           C
ATOM   1236  CD1 PHE X1208       4.983  33.414  25.866  0.00  0.00           C
ATOM   1237  HD1 PHE X1208       4.960  33.749  26.893  0.00  0.00           H
ATOM   1238  CE1 PHE X1208       6.159  32.946  25.363  0.00  0.00           C
ATOM   1239  HE1 PHE X1208       7.015  33.051  26.014  0.00  0.00           H
ATOM   1240  CZ  PHE X1208       6.307  32.521  24.037  0.00  0.00           C
ATOM   1241  HZ  PHE X1208       7.258  32.209  23.629  0.00  0.00           H
ATOM   1242  CE2 PHE X1208       5.178  32.499  23.198  0.00  0.00           C
ATOM   1243  HE2 PHE X1208       5.376  32.175  22.187  0.00  0.00           H
ATOM   1244  CD2 PHE X1208       3.963  33.019  23.602  0.00  0.00           C
ATOM   1245  HD2 PHE X1208       3.081  33.127  22.989  0.00  0.00           H
ATOM   1246  C   PHE X1208       0.325  33.171  26.577  0.00  0.00           C
ATOM   1247  O   PHE X1208      -0.609  33.394  25.839  0.00  0.00           O
ATOM   1248  N   CY3 X1209       0.199  33.230  27.897  0.00  0.00           N
ATOM   1249  HN  CY3 X1209       0.963  32.867  28.449  0.00  0.00           H
ATOM   1250  CA  CY3 X1209      -0.969  33.724  28.675  0.00  0.00           C
ATOM   1251  HA  CY3 X1209      -1.850  33.600  28.046  0.00  0.00           H
ATOM   1252  CB  CY3 X1209      -1.239  32.763  29.899  0.00  0.00           C
ATOM   1253  HB3 CY3 X1209      -0.802  31.780  29.724  0.00  0.00           H
ATOM   1254  HB2 CY3 X1209      -2.325  32.706  29.968  0.00  0.00           H
ATOM   1255  SG  CY3 X1209      -0.501  33.546  31.357  0.00  0.00           S
ATOM   1256  C   CY3 X1209      -0.852  35.245  28.995  0.00  0.00           C
ATOM   1257  O   CY3 X1209       0.228  35.737  29.306  0.00  0.00           O
ATOM   1258  N   VAL X1210      -2.005  35.884  28.858  0.00  0.00           N
ATOM   1259  H   VAL X1210      -2.879  35.383  28.783  0.00  0.00           H
ATOM   1260  CA  VAL X1210      -2.033  37.345  29.031  0.00  0.00           C
ATOM   1261  HA  VAL X1210      -1.459  37.802  28.225  0.00  0.00           H
ATOM   1262  CB  VAL X1210      -3.404  38.017  28.767  0.00  0.00           C
ATOM   1263  HB  VAL X1210      -4.083  37.700  29.558  0.00  0.00           H
ATOM   1264  CG1 VAL X1210      -3.443  39.520  28.793  0.00  0.00           C
ATOM   1265 HG11 VAL X1210      -3.216  40.016  29.737  0.00  0.00           H
ATOM   1266 HG12 VAL X1210      -2.693  39.894  28.096  0.00  0.00           H
ATOM   1267 HG13 VAL X1210      -4.371  39.948  28.414  0.00  0.00           H
ATOM   1268  CG2 VAL X1210      -3.939  37.563  27.390  0.00  0.00           C
ATOM   1269 HG21 VAL X1210      -3.306  38.010  26.623  0.00  0.00           H
ATOM   1270 HG22 VAL X1210      -3.888  36.482  27.258  0.00  0.00           H
ATOM   1271 HG23 VAL X1210      -4.989  37.815  27.245  0.00  0.00           H
ATOM   1272  C   VAL X1210      -1.390  37.856  30.335  0.00  0.00           C
ATOM   1273  O   VAL X1210      -0.742  38.876  30.376  0.00  0.00           O
ATOM   1274  N   GLU X1211      -1.670  37.135  31.404  0.00  0.00           N
ATOM   1275  H   GLU X1211      -2.303  36.349  31.409  0.00  0.00           H
ATOM   1276  CA  GLU X1211      -1.328  37.489  32.811  0.00  0.00           C
ATOM   1277  HA  GLU X1211      -1.713  38.490  33.003  0.00  0.00           H
ATOM   1278  CB  GLU X1211      -2.042  36.447  33.705  0.00  0.00           C
ATOM   1279  HB2 GLU X1211      -3.011  36.124  33.326  0.00  0.00           H
ATOM   1280  HB3 GLU X1211      -1.398  35.570  33.654  0.00  0.00           H
ATOM   1281  CG  GLU X1211      -2.265  36.914  35.138  0.00  0.00           C
ATOM   1282  HG2 GLU X1211      -2.811  36.127  35.658  0.00  0.00           H
ATOM   1283  HG3 GLU X1211      -1.262  37.013  35.554  0.00  0.00           H
ATOM   1284  CD  GLU X1211      -3.036  38.242  35.191  0.00  0.00           C
ATOM   1285  OE1 GLU X1211      -2.489  39.256  35.665  0.00  0.00           O
ATOM   1286  OE2 GLU X1211      -4.228  38.303  34.826  0.00  0.00           O
ATOM   1287  C   GLU X1211       0.229  37.532  32.961  0.00  0.00           C
ATOM   1288  O   GLU X1211       0.765  38.414  33.625  0.00  0.00           O
ATOM   1289  N   CY3 X1212       0.985  36.637  32.297  0.00  0.00           N
ATOM   1290  HN  CY3 X1212       0.657  35.830  31.786  0.00  0.00           H
ATOM   1291  CA  CY3 X1212       2.451  36.846  32.165  0.00  0.00           C
ATOM   1292  HA  CY3 X1212       2.907  36.922  33.152  0.00  0.00           H
ATOM   1293  CB  CY3 X1212       3.100  35.533  31.571  0.00  0.00           C
ATOM   1294  HB3 CY3 X1212       4.109  35.761  31.230  0.00  0.00           H
ATOM   1295  HB2 CY3 X1212       2.652  35.252  30.618  0.00  0.00           H
ATOM   1296  SG  CY3 X1212       2.931  34.231  32.805  0.00  0.00           S
ATOM   1297  C   CY3 X1212       2.866  38.151  31.388  0.00  0.00           C
ATOM   1298  O   CY3 X1212       3.569  38.989  31.953  0.00  0.00           O
ATOM   1299  N   VAL X1213       2.457  38.194  30.190  0.00  0.00           N
ATOM   1300  H   VAL X1213       1.918  37.403  29.868  0.00  0.00           H
ATOM   1301  CA  VAL X1213       2.920  39.269  29.251  0.00  0.00           C
ATOM   1302  HA  VAL X1213       4.006  39.204  29.189  0.00  0.00           H
ATOM   1303  CB  VAL X1213       2.223  38.996  27.848  0.00  0.00           C
ATOM   1304  HB  VAL X1213       1.170  38.852  28.090  0.00  0.00           H
ATOM   1305  CG1 VAL X1213       2.369  40.141  26.817  0.00  0.00           C
ATOM   1306 HG11 VAL X1213       2.029  39.850  25.823  0.00  0.00           H
ATOM   1307 HG12 VAL X1213       1.828  41.047  27.092  0.00  0.00           H
ATOM   1308 HG13 VAL X1213       3.428  40.402  26.819  0.00  0.00           H
ATOM   1309  CG2 VAL X1213       2.696  37.650  27.212  0.00  0.00           C
ATOM   1310 HG21 VAL X1213       3.772  37.705  27.052  0.00  0.00           H
ATOM   1311 HG22 VAL X1213       2.350  36.810  27.815  0.00  0.00           H
ATOM   1312 HG23 VAL X1213       2.278  37.631  26.205  0.00  0.00           H
ATOM   1313  C   VAL X1213       2.510  40.736  29.635  0.00  0.00           C
ATOM   1314  O   VAL X1213       3.395  41.613  29.620  0.00  0.00           O
ATOM   1315  N   ASP X1214       1.276  41.088  30.054  0.00  0.00           N
ATOM   1316  H   ASP X1214       0.497  40.455  30.167  0.00  0.00           H
ATOM   1317  CA  ASP X1214       0.910  42.429  30.447  0.00  0.00           C
ATOM   1318  HA  ASP X1214       1.222  43.023  29.588  0.00  0.00           H
ATOM   1319  CB  ASP X1214      -0.610  42.523  30.638  0.00  0.00           C
ATOM   1320  HB2 ASP X1214      -1.078  42.050  29.774  0.00  0.00           H
ATOM   1321  HB3 ASP X1214      -0.762  41.872  31.498  0.00  0.00           H
ATOM   1322  CG  ASP X1214      -1.283  43.887  30.876  0.00  0.00           C
ATOM   1323  OD1 ASP X1214      -1.738  44.543  29.883  0.00  0.00           O
ATOM   1324  OD2 ASP X1214      -1.188  44.288  32.048  0.00  0.00           O
ATOM   1325  C   ASP X1214       1.733  42.981  31.701  0.00  0.00           C
ATOM   1326  O   ASP X1214       1.934  44.183  31.773  0.00  0.00           O
ATOM   1327  N   LEU X1215       2.136  42.106  32.640  0.00  0.00           N
ATOM   1328  H   LEU X1215       1.851  41.137  32.648  0.00  0.00           H
ATOM   1329  CA  LEU X1215       2.989  42.547  33.820  0.00  0.00           C
ATOM   1330  HA  LEU X1215       2.789  43.591  34.062  0.00  0.00           H
ATOM   1331  CB  LEU X1215       2.744  41.684  35.056  0.00  0.00           C
ATOM   1332  HB2 LEU X1215       1.727  41.854  35.408  0.00  0.00           H
ATOM   1333  HB3 LEU X1215       2.777  40.623  34.807  0.00  0.00           H
ATOM   1334  CG  LEU X1215       3.680  42.060  36.201  0.00  0.00           C
ATOM   1335  HG  LEU X1215       4.710  41.737  36.055  0.00  0.00           H
ATOM   1336  CD1 LEU X1215       3.580  43.542  36.770  0.00  0.00           C
ATOM   1337 HD11 LEU X1215       3.796  44.328  36.046  0.00  0.00           H
ATOM   1338 HD12 LEU X1215       2.570  43.796  37.094  0.00  0.00           H
ATOM   1339 HD13 LEU X1215       4.242  43.695  37.622  0.00  0.00           H
ATOM   1340  CD2 LEU X1215       3.086  41.219  37.388  0.00  0.00           C
ATOM   1341 HD21 LEU X1215       2.026  41.395  37.574  0.00  0.00           H
ATOM   1342 HD22 LEU X1215       3.108  40.138  37.255  0.00  0.00           H
ATOM   1343 HD23 LEU X1215       3.634  41.448  38.302  0.00  0.00           H
ATOM   1344  C   LEU X1215       4.448  42.511  33.414  0.00  0.00           C
ATOM   1345  O   LEU X1215       5.115  43.522  33.702  0.00  0.00           O
ATOM   1346  N   LEU X1216       4.968  41.488  32.681  0.00  0.00           N
ATOM   1347  H   LEU X1216       4.297  40.836  32.301  0.00  0.00           H
ATOM   1348  CA  LEU X1216       6.424  41.358  32.434  0.00  0.00           C
ATOM   1349  HA  LEU X1216       7.020  41.627  33.306  0.00  0.00           H
ATOM   1350  CB  LEU X1216       6.659  39.850  32.206  0.00  0.00           C
ATOM   1351  HB2 LEU X1216       6.295  39.436  31.266  0.00  0.00           H
ATOM   1352  HB3 LEU X1216       7.736  39.731  32.091  0.00  0.00           H
ATOM   1353  CG  LEU X1216       6.337  38.869  33.392  0.00  0.00           C
ATOM   1354  HG  LEU X1216       5.285  39.007  33.641  0.00  0.00           H
ATOM   1355  CD1 LEU X1216       6.528  37.470  32.954  0.00  0.00           C
ATOM   1356 HD11 LEU X1216       6.021  37.263  32.012  0.00  0.00           H
ATOM   1357 HD12 LEU X1216       7.579  37.198  32.847  0.00  0.00           H
ATOM   1358 HD13 LEU X1216       6.184  36.784  33.728  0.00  0.00           H
ATOM   1359  CD2 LEU X1216       7.161  39.315  34.622  0.00  0.00           C
ATOM   1360 HD21 LEU X1216       6.915  40.253  35.119  0.00  0.00           H
ATOM   1361 HD22 LEU X1216       7.114  38.446  35.278  0.00  0.00           H
ATOM   1362 HD23 LEU X1216       8.234  39.265  34.436  0.00  0.00           H
ATOM   1363  C   LEU X1216       6.850  42.268  31.257  0.00  0.00           C
ATOM   1364  O   LEU X1216       7.880  42.899  31.333  0.00  0.00           O
ATOM   1365  N   VAL X1217       6.112  42.290  30.137  0.00  0.00           N
ATOM   1366  H   VAL X1217       5.237  41.791  30.209  0.00  0.00           H
ATOM   1367  CA  VAL X1217       6.483  42.928  28.943  0.00  0.00           C
ATOM   1368  HA  VAL X1217       7.559  43.053  28.826  0.00  0.00           H
ATOM   1369  CB  VAL X1217       6.039  42.024  27.737  0.00  0.00           C
ATOM   1370  HB  VAL X1217       4.963  41.865  27.679  0.00  0.00           H
ATOM   1371  CG1 VAL X1217       6.606  42.523  26.359  0.00  0.00           C
ATOM   1372 HG11 VAL X1217       6.396  41.790  25.580  0.00  0.00           H
ATOM   1373 HG12 VAL X1217       6.040  43.389  26.015  0.00  0.00           H
ATOM   1374 HG13 VAL X1217       7.652  42.781  26.522  0.00  0.00           H
ATOM   1375  CG2 VAL X1217       6.463  40.600  27.817  0.00  0.00           C
ATOM   1376 HG21 VAL X1217       7.540  40.631  27.653  0.00  0.00           H
ATOM   1377 HG22 VAL X1217       6.307  40.058  28.750  0.00  0.00           H
ATOM   1378 HG23 VAL X1217       6.089  39.990  26.995  0.00  0.00           H
ATOM   1379  C   VAL X1217       5.963  44.358  28.822  0.00  0.00           C
ATOM   1380  O   VAL X1217       6.732  45.215  28.481  0.00  0.00           O
ATOM   1381  N   GLY X1218       4.766  44.592  29.350  0.00  0.00           N
ATOM   1382  H   GLY X1218       4.241  43.800  29.693  0.00  0.00           H
ATOM   1383  CA  GLY X1218       4.318  45.990  29.545  0.00  0.00           C
ATOM   1384  HA2 GLY X1218       3.858  45.968  30.533  0.00  0.00           H
ATOM   1385  HA3 GLY X1218       5.157  46.685  29.574  0.00  0.00           H
ATOM   1386  C   GLY X1218       3.228  46.502  28.600  0.00  0.00           C
ATOM   1387  O   GLY X1218       2.678  45.738  27.805  0.00  0.00           O
ATOM   1388  N   PRO X1219       2.796  47.791  28.717  0.00  0.00           N
ATOM   1389  CD  PRO X1219       3.277  48.825  29.640  0.00  0.00           C
ATOM   1390  HD2 PRO X1219       4.109  49.351  29.172  0.00  0.00           H
ATOM   1391  HD3 PRO X1219       3.557  48.372  30.591  0.00  0.00           H
ATOM   1392  CG  PRO X1219       2.096  49.742  29.906  0.00  0.00           C
ATOM   1393  HG2 PRO X1219       2.462  50.663  30.360  0.00  0.00           H
ATOM   1394  HG3 PRO X1219       1.414  49.196  30.557  0.00  0.00           H
ATOM   1395  CB  PRO X1219       1.617  49.784  28.451  0.00  0.00           C
ATOM   1396  HB2 PRO X1219       2.321  50.366  27.856  0.00  0.00           H
ATOM   1397  HB3 PRO X1219       0.582  50.126  28.456  0.00  0.00           H
ATOM   1398  CA  PRO X1219       1.595  48.347  28.034  0.00  0.00           C
ATOM   1399  HA  PRO X1219       0.635  47.996  28.413  0.00  0.00           H
ATOM   1400  C   PRO X1219       1.630  48.229  26.516  0.00  0.00           C
ATOM   1401  O   PRO X1219       2.541  48.661  25.851  0.00  0.00           O
ATOM   1402  N   GLY X1220       0.604  47.545  25.967  0.00  0.00           N
ATOM   1403  H   GLY X1220      -0.098  47.198  26.604  0.00  0.00           H
ATOM   1404  CA  GLY X1220       0.501  47.343  24.507  0.00  0.00           C
ATOM   1405  HA2 GLY X1220      -0.513  47.406  24.112  0.00  0.00           H
ATOM   1406  HA3 GLY X1220       1.114  48.103  24.023  0.00  0.00           H
ATOM   1407  C   GLY X1220       0.978  45.951  24.146  0.00  0.00           C
ATOM   1408  O   GLY X1220       0.710  45.453  23.088  0.00  0.00           O
ATOM   1409  N   ALA X1221       1.769  45.246  24.995  0.00  0.00           N
ATOM   1410  H   ALA X1221       1.876  45.516  25.962  0.00  0.00           H
ATOM   1411  CA  ALA X1221       2.431  44.050  24.582  0.00  0.00           C
ATOM   1412  HA  ALA X1221       2.962  44.306  23.665  0.00  0.00           H
ATOM   1413  CB  ALA X1221       3.400  43.582  25.649  0.00  0.00           C
ATOM   1414  HB1 ALA X1221       4.046  42.799  25.254  0.00  0.00           H
ATOM   1415  HB2 ALA X1221       4.072  44.375  25.977  0.00  0.00           H
ATOM   1416  HB3 ALA X1221       2.855  43.240  26.529  0.00  0.00           H
ATOM   1417  C   ALA X1221       1.555  42.896  24.056  0.00  0.00           C
ATOM   1418  O   ALA X1221       1.761  42.350  22.982  0.00  0.00           O
ATOM   1419  N   ALA X1222       0.436  42.609  24.714  0.00  0.00           N
ATOM   1420  H   ALA X1222       0.266  43.164  25.541  0.00  0.00           H
ATOM   1421  CA  ALA X1222      -0.394  41.445  24.290  0.00  0.00           C
ATOM   1422  HA  ALA X1222       0.275  40.604  24.110  0.00  0.00           H
ATOM   1423  CB  ALA X1222      -1.337  41.141  25.502  0.00  0.00           C
ATOM   1424  HB1 ALA X1222      -1.883  42.080  25.587  0.00  0.00           H
ATOM   1425  HB2 ALA X1222      -1.975  40.333  25.146  0.00  0.00           H
ATOM   1426  HB3 ALA X1222      -0.936  40.947  26.497  0.00  0.00           H
ATOM   1427  C   ALA X1222      -1.145  41.892  22.948  0.00  0.00           C
ATOM   1428  O   ALA X1222      -1.146  41.130  21.948  0.00  0.00           O
ATOM   1429  N   GLN X1223      -1.614  43.125  22.928  0.00  0.00           N
ATOM   1430  H   GLN X1223      -1.466  43.716  23.734  0.00  0.00           H
ATOM   1431  CA  GLN X1223      -2.409  43.709  21.873  0.00  0.00           C
ATOM   1432  HA  GLN X1223      -3.225  43.000  21.729  0.00  0.00           H
ATOM   1433  CB  GLN X1223      -2.996  45.101  22.233  0.00  0.00           C
ATOM   1434  HB2 GLN X1223      -2.197  45.595  22.786  0.00  0.00           H
ATOM   1435  HB3 GLN X1223      -3.183  45.635  21.301  0.00  0.00           H
ATOM   1436  CG  GLN X1223      -4.310  44.993  23.097  0.00  0.00           C
ATOM   1437  HG2 GLN X1223      -4.111  44.414  23.998  0.00  0.00           H
ATOM   1438  HG3 GLN X1223      -4.672  45.964  23.434  0.00  0.00           H
ATOM   1439  CD  GLN X1223      -5.515  44.335  22.320  0.00  0.00           C
ATOM   1440  OE1 GLN X1223      -5.457  44.012  21.129  0.00  0.00           O
ATOM   1441  NE2 GLN X1223      -6.507  44.158  23.127  0.00  0.00           N
ATOM   1442 HE21 GLN X1223      -7.368  43.834  22.710  0.00  0.00           H
ATOM   1443 HE22 GLN X1223      -6.374  44.328  24.114  0.00  0.00           H
ATOM   1444  C   GLN X1223      -1.637  43.735  20.563  0.00  0.00           C
ATOM   1445  O   GLN X1223      -2.169  43.540  19.513  0.00  0.00           O
ATOM   1446  N   ALA X1224      -0.302  43.971  20.713  0.00  0.00           N
ATOM   1447  H   ALA X1224       0.135  44.225  21.587  0.00  0.00           H
ATOM   1448  CA  ALA X1224       0.586  43.967  19.531  0.00  0.00           C
ATOM   1449  HA  ALA X1224       0.130  44.662  18.825  0.00  0.00           H
ATOM   1450  CB  ALA X1224       2.013  44.292  19.904  0.00  0.00           C
ATOM   1451  HB1 ALA X1224       2.370  43.573  20.641  0.00  0.00           H
ATOM   1452  HB2 ALA X1224       2.672  44.169  19.044  0.00  0.00           H
ATOM   1453  HB3 ALA X1224       2.059  45.316  20.273  0.00  0.00           H
ATOM   1454  C   ALA X1224       0.518  42.584  18.852  0.00  0.00           C
ATOM   1455  O   ALA X1224       0.131  42.494  17.690  0.00  0.00           O
ATOM   1456  N   ALA X1225       0.785  41.522  19.646  0.00  0.00           N
ATOM   1457  H   ALA X1225       1.201  41.728  20.543  0.00  0.00           H
ATOM   1458  CA  ALA X1225       0.679  40.123  19.201  0.00  0.00           C
ATOM   1459  HA  ALA X1225       1.363  39.991  18.363  0.00  0.00           H
ATOM   1460  CB  ALA X1225       1.222  39.275  20.353  0.00  0.00           C
ATOM   1461  HB1 ALA X1225       2.111  39.773  20.741  0.00  0.00           H
ATOM   1462  HB2 ALA X1225       0.454  39.245  21.125  0.00  0.00           H
ATOM   1463  HB3 ALA X1225       1.591  38.309  20.008  0.00  0.00           H
ATOM   1464  C   ALA X1225      -0.731  39.725  18.722  0.00  0.00           C
ATOM   1465  O   ALA X1225      -0.932  39.087  17.720  0.00  0.00           O
ATOM   1466  N   ILE X1226      -1.734  40.243  19.481  0.00  0.00           N
ATOM   1467  H   ILE X1226      -1.554  40.785  20.314  0.00  0.00           H
ATOM   1468  CA  ILE X1226      -3.171  39.899  19.184  0.00  0.00           C
ATOM   1469  HA  ILE X1226      -3.132  38.814  19.091  0.00  0.00           H
ATOM   1470  CB  ILE X1226      -4.062  40.197  20.357  0.00  0.00           C
ATOM   1471  HB  ILE X1226      -3.861  41.155  20.836  0.00  0.00           H
ATOM   1472  CG2 ILE X1226      -5.585  40.291  20.027  0.00  0.00           C
ATOM   1473 HG21 ILE X1226      -5.943  39.334  19.645  0.00  0.00           H
ATOM   1474 HG22 ILE X1226      -6.130  40.651  20.900  0.00  0.00           H
ATOM   1475 HG23 ILE X1226      -5.728  41.036  19.245  0.00  0.00           H
ATOM   1476  CG1 ILE X1226      -3.896  39.191  21.496  0.00  0.00           C
ATOM   1477 HG12 ILE X1226      -4.579  38.357  21.335  0.00  0.00           H
ATOM   1478 HG13 ILE X1226      -2.899  38.764  21.383  0.00  0.00           H
ATOM   1479  CD1 ILE X1226      -4.120  39.774  22.861  0.00  0.00           C
ATOM   1480 HD11 ILE X1226      -5.168  40.069  22.913  0.00  0.00           H
ATOM   1481 HD12 ILE X1226      -3.982  39.055  23.669  0.00  0.00           H
ATOM   1482 HD13 ILE X1226      -3.477  40.635  23.042  0.00  0.00           H
ATOM   1483  C   ILE X1226      -3.653  40.370  17.775  0.00  0.00           C
ATOM   1484  O   ILE X1226      -4.401  39.707  17.054  0.00  0.00           O
ATOM   1485  N   LYS X1227      -3.248  41.625  17.543  0.00  0.00           N
ATOM   1486  H   LYS X1227      -2.573  42.006  18.191  0.00  0.00           H
ATOM   1487  CA  LYS X1227      -3.638  42.463  16.375  0.00  0.00           C
ATOM   1488  HA  LYS X1227      -4.626  42.116  16.070  0.00  0.00           H
ATOM   1489  CB  LYS X1227      -3.595  43.893  16.720  0.00  0.00           C
ATOM   1490  HB2 LYS X1227      -2.644  44.266  17.101  0.00  0.00           H
ATOM   1491  HB3 LYS X1227      -3.890  44.403  15.803  0.00  0.00           H
ATOM   1492  CG  LYS X1227      -4.753  44.272  17.676  0.00  0.00           C
ATOM   1493  HG2 LYS X1227      -5.718  44.223  17.172  0.00  0.00           H
ATOM   1494  HG3 LYS X1227      -4.767  43.671  18.585  0.00  0.00           H
ATOM   1495  CD  LYS X1227      -4.575  45.765  17.934  0.00  0.00           C
ATOM   1496  HD2 LYS X1227      -3.536  45.973  18.191  0.00  0.00           H
ATOM   1497  HD3 LYS X1227      -4.922  46.267  17.030  0.00  0.00           H
ATOM   1498  CE  LYS X1227      -5.348  46.254  19.142  0.00  0.00           C
ATOM   1499  HE2 LYS X1227      -6.419  46.109  18.996  0.00  0.00           H
ATOM   1500  HE3 LYS X1227      -4.827  45.755  19.959  0.00  0.00           H
ATOM   1501  NZ  LYS X1227      -5.173  47.758  19.286  0.00  0.00           N
ATOM   1502  HZ1 LYS X1227      -5.758  48.258  18.632  0.00  0.00           H
ATOM   1503  HZ2 LYS X1227      -5.571  47.997  20.183  0.00  0.00           H
ATOM   1504  HZ3 LYS X1227      -4.239  48.144  19.289  0.00  0.00           H
ATOM   1505  C   LYS X1227      -2.708  42.222  15.138  0.00  0.00           C
ATOM   1506  O   LYS X1227      -2.966  42.834  14.074  0.00  0.00           O
ATOM   1507  N   GLU X1228      -1.650  41.405  15.301  0.00  0.00           N
ATOM   1508  H   GLU X1228      -1.510  40.788  16.089  0.00  0.00           H
ATOM   1509  CA  GLU X1228      -0.621  41.282  14.259  0.00  0.00           C
ATOM   1510  HA  GLU X1228      -0.905  41.761  13.322  0.00  0.00           H
ATOM   1511  CB  GLU X1228       0.787  41.819  14.666  0.00  0.00           C
ATOM   1512  HB2 GLU X1228       0.707  42.805  15.124  0.00  0.00           H
ATOM   1513  HB3 GLU X1228       1.141  41.059  15.363  0.00  0.00           H
ATOM   1514  CG  GLU X1228       1.636  41.821  13.444  0.00  0.00           C
ATOM   1515  HG2 GLU X1228       1.707  40.784  13.115  0.00  0.00           H
ATOM   1516  HG3 GLU X1228       1.141  42.361  12.638  0.00  0.00           H
ATOM   1517  CD  GLU X1228       3.057  42.397  13.630  0.00  0.00           C
ATOM   1518  OE1 GLU X1228       4.022  41.779  13.109  0.00  0.00           O
ATOM   1519  OE2 GLU X1228       3.313  43.473  14.197  0.00  0.00           O
ATOM   1520  C   GLU X1228      -0.550  39.755  13.873  0.00  0.00           C
ATOM   1521  O   GLU X1228      -0.345  38.883  14.726  0.00  0.00           O
ATOM   1522  N   ASP X1229      -0.744  39.377  12.614  0.00  0.00           N
ATOM   1523  H   ASP X1229      -1.086  39.997  11.894  0.00  0.00           H
ATOM   1524  CA  ASP X1229      -0.667  37.942  12.153  0.00  0.00           C
ATOM   1525  HA  ASP X1229      -0.952  37.413  13.062  0.00  0.00           H
ATOM   1526  CB  ASP X1229      -1.760  37.551  11.092  0.00  0.00           C
ATOM   1527  HB2 ASP X1229      -1.781  38.389  10.395  0.00  0.00           H
ATOM   1528  HB3 ASP X1229      -1.509  36.682  10.484  0.00  0.00           H
ATOM   1529  CG  ASP X1229      -3.147  37.310  11.749  0.00  0.00           C
ATOM   1530  OD1 ASP X1229      -4.052  38.056  11.330  0.00  0.00           O
ATOM   1531  OD2 ASP X1229      -3.248  36.479  12.675  0.00  0.00           O
ATOM   1532  C   ASP X1229       0.753  37.396  11.790  0.00  0.00           C
ATOM   1533  O   ASP X1229       1.194  36.400  12.282  0.00  0.00           O
ATOM   1534  N   PRO X1230       1.543  38.136  10.905  0.00  0.00           N
ATOM   1535  CD  PRO X1230       1.167  39.431  10.267  0.00  0.00           C
ATOM   1536  HD2 PRO X1230       0.804  40.140  11.011  0.00  0.00           H
ATOM   1537  HD3 PRO X1230       0.323  39.250   9.601  0.00  0.00           H
ATOM   1538  CG  PRO X1230       2.446  40.004   9.619  0.00  0.00           C
ATOM   1539  HG2 PRO X1230       2.995  40.620  10.330  0.00  0.00           H
ATOM   1540  HG3 PRO X1230       2.236  40.490   8.667  0.00  0.00           H
ATOM   1541  CB  PRO X1230       3.236  38.663   9.366  0.00  0.00           C
ATOM   1542  HB2 PRO X1230       4.301  38.850   9.229  0.00  0.00           H
ATOM   1543  HB3 PRO X1230       2.915  38.148   8.460  0.00  0.00           H
ATOM   1544  CA  PRO X1230       2.944  37.842  10.618  0.00  0.00           C
ATOM   1545  HA  PRO X1230       2.982  36.774  10.404  0.00  0.00           H
ATOM   1546  C   PRO X1230       3.960  38.047  11.729  0.00  0.00           C
ATOM   1547  O   PRO X1230       5.092  38.471  11.563  0.00  0.00           O
ATOM   1548  N   TRP X1231       3.508  37.853  12.946  0.00  0.00           N
ATOM   1549  H   TRP X1231       2.700  37.246  12.969  0.00  0.00           H
ATOM   1550  CA  TRP X1231       4.272  37.965  14.269  0.00  0.00           C
ATOM   1551  HA  TRP X1231       4.898  38.854  14.198  0.00  0.00           H
ATOM   1552  CB  TRP X1231       3.183  38.273  15.313  0.00  0.00           C
ATOM   1553  HB2 TRP X1231       2.573  39.096  14.942  0.00  0.00           H
ATOM   1554  HB3 TRP X1231       2.639  37.328  15.318  0.00  0.00           H
ATOM   1555  CG  TRP X1231       3.588  38.617  16.719  0.00  0.00           C
ATOM   1556  CD1 TRP X1231       4.173  39.728  17.177  0.00  0.00           C
ATOM   1557  HD1 TRP X1231       4.164  40.605  16.546  0.00  0.00           H
ATOM   1558  NE1 TRP X1231       4.471  39.687  18.531  0.00  0.00           N
ATOM   1559  HE1 TRP X1231       4.957  40.386  19.074  0.00  0.00           H
ATOM   1560  CE2 TRP X1231       4.261  38.368  18.947  0.00  0.00           C
ATOM   1561  CZ2 TRP X1231       4.383  37.780  20.220  0.00  0.00           C
ATOM   1562  HZ2 TRP X1231       4.828  38.376  21.003  0.00  0.00           H
ATOM   1563  CH2 TRP X1231       3.827  36.539  20.485  0.00  0.00           C
ATOM   1564  HH2 TRP X1231       3.730  36.166  21.494  0.00  0.00           H
ATOM   1565  CZ3 TRP X1231       3.350  35.841  19.378  0.00  0.00           C
ATOM   1566  HZ3 TRP X1231       2.987  34.825  19.442  0.00  0.00           H
ATOM   1567  CE3 TRP X1231       3.252  36.368  18.074  0.00  0.00           C
ATOM   1568  HE3 TRP X1231       2.713  35.778  17.348  0.00  0.00           H
ATOM   1569  CD2 TRP X1231       3.694  37.685  17.831  0.00  0.00           C
ATOM   1570  C   TRP X1231       5.085  36.687  14.544  0.00  0.00           C
ATOM   1571  O   TRP X1231       5.010  35.562  13.890  0.00  0.00           O
ATOM   1572  N   ASN X1232       6.006  36.834  15.520  0.00  0.00           N
ATOM   1573  H   ASN X1232       5.994  37.731  15.984  0.00  0.00           H
ATOM   1574  CA  ASN X1232       6.674  35.743  16.218  0.00  0.00           C
ATOM   1575  HA  ASN X1232       6.017  34.880  16.326  0.00  0.00           H
ATOM   1576  CB  ASN X1232       7.811  35.239  15.435  0.00  0.00           C
ATOM   1577  HB2 ASN X1232       8.144  34.382  16.021  0.00  0.00           H
ATOM   1578  HB3 ASN X1232       7.436  34.884  14.475  0.00  0.00           H
ATOM   1579  CG  ASN X1232       9.074  36.084  15.244  0.00  0.00           C
ATOM   1580  OD1 ASN X1232       9.739  36.019  14.200  0.00  0.00           O
ATOM   1581  ND2 ASN X1232       9.487  36.947  16.089  0.00  0.00           N
ATOM   1582 HD21 ASN X1232      10.246  37.520  15.748  0.00  0.00           H
ATOM   1583 HD22 ASN X1232       8.862  37.237  16.829  0.00  0.00           H
ATOM   1584  C   ASN X1232       7.081  36.043  17.651  0.00  0.00           C
ATOM   1585  O   ASN X1232       7.186  37.266  18.013  0.00  0.00           O
ATOM   1586  N   CY3 X1233       7.306  34.978  18.399  0.00  0.00           N
ATOM   1587  HN  CY3 X1233       7.240  34.027  18.065  0.00  0.00           H
ATOM   1588  CA  CY3 X1233       7.416  35.141  19.821  0.00  0.00           C
ATOM   1589  HA  CY3 X1233       6.729  35.956  20.050  0.00  0.00           H
ATOM   1590  CB  CY3 X1233       6.830  33.851  20.469  0.00  0.00           C
ATOM   1591  HB3 CY3 X1233       5.930  33.527  19.946  0.00  0.00           H
ATOM   1592  HB2 CY3 X1233       6.433  34.102  21.453  0.00  0.00           H
ATOM   1593  SG  CY3 X1233       8.048  32.550  20.600  0.00  0.00           S
ATOM   1594  C   CY3 X1233       8.805  35.510  20.347  0.00  0.00           C
ATOM   1595  O   CY3 X1233       9.790  35.568  19.667  0.00  0.00           O
ATOM   1596  N   TYR X1234       8.828  35.715  21.626  0.00  0.00           N
ATOM   1597  H   TYR X1234       7.912  35.733  22.051  0.00  0.00           H
ATOM   1598  CA  TYR X1234      10.003  36.067  22.387  0.00  0.00           C
ATOM   1599  HA  TYR X1234      10.452  36.912  21.865  0.00  0.00           H
ATOM   1600  CB  TYR X1234       9.505  36.343  23.815  0.00  0.00           C
ATOM   1601  HB2 TYR X1234       9.175  35.402  24.257  0.00  0.00           H
ATOM   1602  HB3 TYR X1234      10.249  36.830  24.445  0.00  0.00           H
ATOM   1603  CG  TYR X1234       8.290  37.270  24.008  0.00  0.00           C
ATOM   1604  CD1 TYR X1234       7.420  37.005  25.080  0.00  0.00           C
ATOM   1605  HD1 TYR X1234       7.689  36.228  25.781  0.00  0.00           H
ATOM   1606  CE1 TYR X1234       6.239  37.730  25.291  0.00  0.00           C
ATOM   1607  HE1 TYR X1234       5.653  37.580  26.186  0.00  0.00           H
ATOM   1608  CZ  TYR X1234       5.946  38.826  24.439  0.00  0.00           C
ATOM   1609  OH  TYR X1234       4.782  39.468  24.609  0.00  0.00           O
ATOM   1610  HH  TYR X1234       4.268  39.676  23.825  0.00  0.00           H
ATOM   1611  CE2 TYR X1234       6.756  39.135  23.320  0.00  0.00           C
ATOM   1612  HE2 TYR X1234       6.466  39.990  22.727  0.00  0.00           H
ATOM   1613  CD2 TYR X1234       7.912  38.352  23.079  0.00  0.00           C
ATOM   1614  HD2 TYR X1234       8.578  38.591  22.263  0.00  0.00           H
ATOM   1615  C   TYR X1234      11.128  35.001  22.277  0.00  0.00           C
ATOM   1616  O   TYR X1234      12.273  35.437  22.425  0.00  0.00           O
ATOM   1617  N   MET X1235      10.843  33.709  22.102  0.00  0.00           N
ATOM   1618  H   MET X1235       9.920  33.403  21.829  0.00  0.00           H
ATOM   1619  CA  MET X1235      11.811  32.684  21.774  0.00  0.00           C
ATOM   1620  HA  MET X1235      12.729  32.869  22.330  0.00  0.00           H
ATOM   1621  CB  MET X1235      11.324  31.266  22.065  0.00  0.00           C
ATOM   1622  HB2 MET X1235      10.560  30.942  21.358  0.00  0.00           H
ATOM   1623  HB3 MET X1235      12.122  30.554  21.854  0.00  0.00           H
ATOM   1624  CG  MET X1235      10.838  30.954  23.493  0.00  0.00           C
ATOM   1625  HG2 MET X1235       9.935  31.555  23.599  0.00  0.00           H
ATOM   1626  HG3 MET X1235      10.566  29.901  23.558  0.00  0.00           H
ATOM   1627  SD  MET X1235      11.917  31.474  24.807  0.00  0.00           S
ATOM   1628  CE  MET X1235      13.378  30.395  24.581  0.00  0.00           C
ATOM   1629  HE1 MET X1235      13.906  30.530  23.637  0.00  0.00           H
ATOM   1630  HE2 MET X1235      14.133  30.575  25.346  0.00  0.00           H
ATOM   1631  HE3 MET X1235      13.028  29.383  24.782  0.00  0.00           H
ATOM   1632  C   MET X1235      12.350  32.785  20.346  0.00  0.00           C
ATOM   1633  O   MET X1235      13.420  32.281  20.022  0.00  0.00           O
ATOM   1634  N   CY3 X1236      11.509  33.296  19.404  0.00  0.00           N
ATOM   1635  HN  CY3 X1236      10.522  33.431  19.570  0.00  0.00           H
ATOM   1636  CA  CY3 X1236      11.728  33.347  17.970  0.00  0.00           C
ATOM   1637  HA  CY3 X1236      12.289  32.431  17.786  0.00  0.00           H
ATOM   1638  CB  CY3 X1236      10.417  33.390  17.275  0.00  0.00           C
ATOM   1639  HB3 CY3 X1236      10.627  33.589  16.225  0.00  0.00           H
ATOM   1640  HB2 CY3 X1236       9.700  34.120  17.651  0.00  0.00           H
ATOM   1641  SG  CY3 X1236       9.817  31.712  17.153  0.00  0.00           S
ATOM   1642  C   CY3 X1236      12.757  34.488  17.677  0.00  0.00           C
ATOM   1643  O   CY3 X1236      13.965  34.239  17.498  0.00  0.00           O
ATOM   1644  N   GLY X1237      12.265  35.756  17.816  0.00  0.00           N
ATOM   1645  H   GLY X1237      11.265  35.814  17.946  0.00  0.00           H
ATOM   1646  CA  GLY X1237      12.748  36.951  17.161  0.00  0.00           C
ATOM   1647  HA2 GLY X1237      12.677  36.702  16.102  0.00  0.00           H
ATOM   1648  HA3 GLY X1237      12.053  37.756  17.399  0.00  0.00           H
ATOM   1649  C   GLY X1237      14.234  37.298  17.466  0.00  0.00           C
ATOM   1650  O   GLY X1237      14.797  36.776  18.410  0.00  0.00           O
ATOM   1651  N   HIE X1238      14.768  38.207  16.711  0.00  0.00           N
ATOM   1652  H   HIE X1238      14.142  38.556  16.000  0.00  0.00           H
ATOM   1653  CA  HIE X1238      16.170  38.713  16.773  0.00  0.00           C
ATOM   1654  HA  HIE X1238      16.870  37.883  16.679  0.00  0.00           H
ATOM   1655  CB  HIE X1238      16.455  39.715  15.623  0.00  0.00           C
ATOM   1656  HB2 HIE X1238      17.461  40.080  15.833  0.00  0.00           H
ATOM   1657  HB3 HIE X1238      16.491  39.140  14.698  0.00  0.00           H
ATOM   1658  CG  HIE X1238      15.466  40.863  15.411  0.00  0.00           C
ATOM   1659  ND1 HIE X1238      15.319  41.911  16.291  0.00  0.00           N
ATOM   1660  CE1 HIE X1238      14.246  42.664  15.821  0.00  0.00           C
ATOM   1661  HE1 HIE X1238      13.890  43.636  16.129  0.00  0.00           H
ATOM   1662  NE2 HIE X1238      13.783  42.017  14.717  0.00  0.00           N
ATOM   1663  HE2 HIE X1238      13.019  42.345  14.143  0.00  0.00           H
ATOM   1664  CD2 HIE X1238      14.581  40.942  14.389  0.00  0.00           C
ATOM   1665  HD2 HIE X1238      14.454  40.185  13.629  0.00  0.00           H
ATOM   1666  C   HIE X1238      16.552  39.423  18.060  0.00  0.00           C
ATOM   1667  O   HIE X1238      17.715  39.569  18.419  0.00  0.00           O
ATOM   1668  N   LYS X1239      15.564  39.992  18.699  0.00  0.00           N
ATOM   1669  H   LYS X1239      14.617  39.849  18.378  0.00  0.00           H
ATOM   1670  CA  LYS X1239      15.842  40.913  19.808  0.00  0.00           C
ATOM   1671  HA  LYS X1239      16.696  41.508  19.484  0.00  0.00           H
ATOM   1672  CB  LYS X1239      14.613  41.882  20.048  0.00  0.00           C
ATOM   1673  HB2 LYS X1239      14.490  42.323  19.058  0.00  0.00           H
ATOM   1674  HB3 LYS X1239      13.666  41.373  20.223  0.00  0.00           H
ATOM   1675  CG  LYS X1239      14.775  43.011  21.143  0.00  0.00           C
ATOM   1676  HG2 LYS X1239      13.936  43.701  21.052  0.00  0.00           H
ATOM   1677  HG3 LYS X1239      14.794  42.493  22.101  0.00  0.00           H
ATOM   1678  CD  LYS X1239      16.111  43.821  20.950  0.00  0.00           C
ATOM   1679  HD2 LYS X1239      16.079  44.583  21.729  0.00  0.00           H
ATOM   1680  HD3 LYS X1239      17.000  43.239  21.193  0.00  0.00           H
ATOM   1681  CE  LYS X1239      16.145  44.635  19.670  0.00  0.00           C
ATOM   1682  HE2 LYS X1239      16.449  44.043  18.806  0.00  0.00           H
ATOM   1683  HE3 LYS X1239      15.226  45.180  19.457  0.00  0.00           H
ATOM   1684  NZ  LYS X1239      17.229  45.576  19.965  0.00  0.00           N
ATOM   1685  HZ1 LYS X1239      17.975  45.153  20.500  0.00  0.00           H
ATOM   1686  HZ2 LYS X1239      17.636  45.929  19.111  0.00  0.00           H
ATOM   1687  HZ3 LYS X1239      16.901  46.356  20.516  0.00  0.00           H
ATOM   1688  C   LYS X1239      16.280  40.136  21.111  0.00  0.00           C
ATOM   1689  O   LYS X1239      17.185  40.596  21.824  0.00  0.00           O
ATOM   1690  N   GLY X1240      15.540  39.066  21.477  0.00  0.00           N
ATOM   1691  H   GLY X1240      14.804  38.734  20.871  0.00  0.00           H
ATOM   1692  CA  GLY X1240      15.793  38.270  22.730  0.00  0.00           C
ATOM   1693  HA2 GLY X1240      15.284  37.317  22.583  0.00  0.00           H
ATOM   1694  HA3 GLY X1240      16.870  38.220  22.887  0.00  0.00           H
ATOM   1695  C   GLY X1240      15.417  38.916  24.064  0.00  0.00           C
ATOM   1696  O   GLY X1240      15.319  38.210  25.058  0.00  0.00           O
ATOM   1697  N   THR X1241      14.939  40.164  24.060  0.00  0.00           N
ATOM   1698  H   THR X1241      14.864  40.589  23.147  0.00  0.00           H
ATOM   1699  CA  THR X1241      14.555  40.997  25.274  0.00  0.00           C
ATOM   1700  HA  THR X1241      14.334  40.297  26.079  0.00  0.00           H
ATOM   1701  CB  THR X1241      15.695  41.848  25.874  0.00  0.00           C
ATOM   1702  HB  THR X1241      16.526  41.176  26.089  0.00  0.00           H
ATOM   1703  CG2 THR X1241      16.277  42.851  24.857  0.00  0.00           C
ATOM   1704 HG21 THR X1241      16.550  42.334  23.937  0.00  0.00           H
ATOM   1705 HG22 THR X1241      15.478  43.541  24.585  0.00  0.00           H
ATOM   1706 HG23 THR X1241      17.106  43.372  25.336  0.00  0.00           H
ATOM   1707  OG1 THR X1241      15.418  42.522  27.134  0.00  0.00           O
ATOM   1708  HG1 THR X1241      15.128  43.395  26.860  0.00  0.00           H
ATOM   1709  C   THR X1241      13.319  41.890  25.093  0.00  0.00           C
ATOM   1710  O   THR X1241      13.167  42.721  24.201  0.00  0.00           O
ATOM   1711  N   TYR X1242      12.439  41.671  26.084  0.00  0.00           N
ATOM   1712  H   TYR X1242      12.671  40.899  26.693  0.00  0.00           H
ATOM   1713  CA  TYR X1242      11.046  42.172  25.973  0.00  0.00           C
ATOM   1714  HA  TYR X1242      10.956  43.076  25.372  0.00  0.00           H
ATOM   1715  CB  TYR X1242      10.166  41.073  25.272  0.00  0.00           C
ATOM   1716  HB2 TYR X1242       9.945  40.258  25.961  0.00  0.00           H
ATOM   1717  HB3 TYR X1242       9.178  41.515  25.140  0.00  0.00           H
ATOM   1718  CG  TYR X1242      10.761  40.491  23.968  0.00  0.00           C
ATOM   1719  CD1 TYR X1242      10.567  41.142  22.736  0.00  0.00           C
ATOM   1720  HD1 TYR X1242      10.045  42.087  22.720  0.00  0.00           H
ATOM   1721  CE1 TYR X1242      11.251  40.653  21.574  0.00  0.00           C
ATOM   1722  HE1 TYR X1242      11.317  41.061  20.576  0.00  0.00           H
ATOM   1723  CZ  TYR X1242      11.977  39.449  21.587  0.00  0.00           C
ATOM   1724  OH  TYR X1242      12.705  38.978  20.546  0.00  0.00           O
ATOM   1725  HH  TYR X1242      12.402  39.332  19.707  0.00  0.00           H
ATOM   1726  CE2 TYR X1242      12.128  38.775  22.826  0.00  0.00           C
ATOM   1727  HE2 TYR X1242      12.778  37.914  22.885  0.00  0.00           H
ATOM   1728  CD2 TYR X1242      11.436  39.233  23.976  0.00  0.00           C
ATOM   1729  HD2 TYR X1242      11.558  38.698  24.906  0.00  0.00           H
ATOM   1730  C   TYR X1242      10.409  42.513  27.323  0.00  0.00           C
ATOM   1731  O   TYR X1242      10.084  41.621  28.084  0.00  0.00           O
ATOM   1732  N   GLY X1243      10.374  43.759  27.635  0.00  0.00           N
ATOM   1733  H   GLY X1243      10.713  44.394  26.927  0.00  0.00           H
ATOM   1734  CA  GLY X1243      10.254  44.307  28.997  0.00  0.00           C
ATOM   1735  HA2 GLY X1243      10.380  45.386  28.905  0.00  0.00           H
ATOM   1736  HA3 GLY X1243       9.256  44.136  29.400  0.00  0.00           H
ATOM   1737  C   GLY X1243      11.242  43.649  30.028  0.00  0.00           C
ATOM   1738  O   GLY X1243      12.485  43.827  29.947  0.00  0.00           O
ATOM   1739  N   LEU X1244      10.685  42.919  31.004  0.00  0.00           N
ATOM   1740  H   LEU X1244       9.692  42.991  31.172  0.00  0.00           H
ATOM   1741  CA  LEU X1244      11.401  42.182  32.019  0.00  0.00           C
ATOM   1742  HA  LEU X1244      12.295  42.713  32.347  0.00  0.00           H
ATOM   1743  CB  LEU X1244      10.496  41.993  33.249  0.00  0.00           C
ATOM   1744  HB2 LEU X1244       9.490  41.713  32.937  0.00  0.00           H
ATOM   1745  HB3 LEU X1244      10.918  41.251  33.926  0.00  0.00           H
ATOM   1746  CG  LEU X1244      10.312  43.256  34.142  0.00  0.00           C
ATOM   1747  HG  LEU X1244      10.200  44.147  33.524  0.00  0.00           H
ATOM   1748  CD1 LEU X1244       8.953  43.113  34.891  0.00  0.00           C
ATOM   1749 HD11 LEU X1244       8.897  43.977  35.553  0.00  0.00           H
ATOM   1750 HD12 LEU X1244       8.122  43.144  34.186  0.00  0.00           H
ATOM   1751 HD13 LEU X1244       8.956  42.167  35.434  0.00  0.00           H
ATOM   1752  CD2 LEU X1244      11.398  43.471  35.079  0.00  0.00           C
ATOM   1753 HD21 LEU X1244      11.349  44.463  35.527  0.00  0.00           H
ATOM   1754 HD22 LEU X1244      11.443  42.677  35.824  0.00  0.00           H
ATOM   1755 HD23 LEU X1244      12.302  43.562  34.477  0.00  0.00           H
ATOM   1756  C   LEU X1244      11.982  40.860  31.547  0.00  0.00           C
ATOM   1757  O   LEU X1244      12.980  40.371  32.129  0.00  0.00           O
ATOM   1758  N   LEU X1245      11.443  40.386  30.413  0.00  0.00           N
ATOM   1759  H   LEU X1245      10.646  40.872  30.027  0.00  0.00           H
ATOM   1760  CA  LEU X1245      11.790  39.033  29.817  0.00  0.00           C
ATOM   1761  HA  LEU X1245      11.941  38.316  30.623  0.00  0.00           H
ATOM   1762  CB  LEU X1245      10.679  38.485  28.899  0.00  0.00           C
ATOM   1763  HB2 LEU X1245      10.459  39.210  28.114  0.00  0.00           H
ATOM   1764  HB3 LEU X1245      11.042  37.571  28.429  0.00  0.00           H
ATOM   1765  CG  LEU X1245       9.382  38.178  29.551  0.00  0.00           C
ATOM   1766  HG  LEU X1245       8.973  39.113  29.934  0.00  0.00           H
ATOM   1767  CD1 LEU X1245       8.354  37.661  28.466  0.00  0.00           C
ATOM   1768 HD11 LEU X1245       8.371  38.421  27.685  0.00  0.00           H
ATOM   1769 HD12 LEU X1245       8.580  36.670  28.071  0.00  0.00           H
ATOM   1770 HD13 LEU X1245       7.334  37.559  28.838  0.00  0.00           H
ATOM   1771  CD2 LEU X1245       9.446  37.093  30.603  0.00  0.00           C
ATOM   1772 HD21 LEU X1245       9.946  36.191  30.250  0.00  0.00           H
ATOM   1773 HD22 LEU X1245      10.032  37.483  31.436  0.00  0.00           H
ATOM   1774 HD23 LEU X1245       8.495  36.785  31.038  0.00  0.00           H
ATOM   1775  C   LEU X1245      13.136  39.176  29.025  0.00  0.00           C
ATOM   1776  O   LEU X1245      13.206  39.848  28.017  0.00  0.00           O
ATOM   1777  N   ARG X1246      14.113  38.450  29.498  0.00  0.00           N
ATOM   1778  H   ARG X1246      14.001  38.043  30.416  0.00  0.00           H
ATOM   1779  CA  ARG X1246      15.230  38.150  28.592  0.00  0.00           C
ATOM   1780  HA  ARG X1246      15.081  38.537  27.584  0.00  0.00           H
ATOM   1781  CB  ARG X1246      16.435  38.853  29.308  0.00  0.00           C
ATOM   1782  HB2 ARG X1246      16.117  39.825  29.686  0.00  0.00           H
ATOM   1783  HB3 ARG X1246      16.740  38.279  30.182  0.00  0.00           H
ATOM   1784  CG  ARG X1246      17.629  38.933  28.315  0.00  0.00           C
ATOM   1785  HG2 ARG X1246      18.056  37.947  28.133  0.00  0.00           H
ATOM   1786  HG3 ARG X1246      17.259  39.313  27.363  0.00  0.00           H
ATOM   1787  CD  ARG X1246      18.810  39.753  28.803  0.00  0.00           C
ATOM   1788  HD2 ARG X1246      19.144  39.487  29.806  0.00  0.00           H
ATOM   1789  HD3 ARG X1246      19.652  39.605  28.127  0.00  0.00           H
ATOM   1790  NE  ARG X1246      18.429  41.172  28.803  0.00  0.00           N
ATOM   1791  HE  ARG X1246      17.762  41.428  29.516  0.00  0.00           H
ATOM   1792  CZ  ARG X1246      18.983  42.268  28.304  0.00  0.00           C
ATOM   1793  NH1 ARG X1246      20.089  42.210  27.565  0.00  0.00           N
ATOM   1794 HH11 ARG X1246      20.543  41.313  27.468  0.00  0.00           H
ATOM   1795 HH12 ARG X1246      20.382  42.977  26.978  0.00  0.00           H
ATOM   1796  NH2 ARG X1246      18.443  43.421  28.437  0.00  0.00           N
ATOM   1797 HH21 ARG X1246      17.629  43.600  29.008  0.00  0.00           H
ATOM   1798 HH22 ARG X1246      19.015  44.242  28.303  0.00  0.00           H
ATOM   1799  C   ARG X1246      15.494  36.605  28.444  0.00  0.00           C
ATOM   1800  O   ARG X1246      15.850  36.050  29.475  0.00  0.00           O
ATOM   1801  N   ARG X1247      15.302  35.979  27.270  0.00  0.00           N
ATOM   1802  H   ARG X1247      15.172  36.548  26.446  0.00  0.00           H
ATOM   1803  CA  ARG X1247      15.523  34.532  27.034  0.00  0.00           C
ATOM   1804  HA  ARG X1247      14.837  33.949  27.648  0.00  0.00           H
ATOM   1805  CB  ARG X1247      15.026  34.162  25.610  0.00  0.00           C
ATOM   1806  HB2 ARG X1247      14.842  33.091  25.701  0.00  0.00           H
ATOM   1807  HB3 ARG X1247      14.035  34.614  25.564  0.00  0.00           H
ATOM   1808  CG  ARG X1247      15.865  34.559  24.438  0.00  0.00           C
ATOM   1809  HG2 ARG X1247      15.836  35.632  24.247  0.00  0.00           H
ATOM   1810  HG3 ARG X1247      16.918  34.348  24.627  0.00  0.00           H
ATOM   1811  CD  ARG X1247      15.314  33.847  23.231  0.00  0.00           C
ATOM   1812  HD2 ARG X1247      15.421  32.770  23.362  0.00  0.00           H
ATOM   1813  HD3 ARG X1247      14.319  34.186  22.943  0.00  0.00           H
ATOM   1814  NE  ARG X1247      16.192  34.133  22.046  0.00  0.00           N
ATOM   1815  HE  ARG X1247      17.171  33.899  22.131  0.00  0.00           H
ATOM   1816  CZ  ARG X1247      15.842  34.658  20.871  0.00  0.00           C
ATOM   1817  NH1 ARG X1247      14.645  35.139  20.614  0.00  0.00           N
ATOM   1818 HH11 ARG X1247      13.872  35.179  21.264  0.00  0.00           H
ATOM   1819 HH12 ARG X1247      14.577  35.668  19.756  0.00  0.00           H
ATOM   1820  NH2 ARG X1247      16.674  34.891  19.878  0.00  0.00           N
ATOM   1821 HH21 ARG X1247      17.655  34.661  19.946  0.00  0.00           H
ATOM   1822 HH22 ARG X1247      16.259  35.122  18.987  0.00  0.00           H
ATOM   1823  C   ARG X1247      16.918  34.113  27.323  0.00  0.00           C
ATOM   1824  O   ARG X1247      17.879  34.848  27.067  0.00  0.00           O
ATOM   1825  N   ARG X1248      16.987  32.865  27.737  0.00  0.00           N
ATOM   1826  H   ARG X1248      16.113  32.362  27.793  0.00  0.00           H
ATOM   1827  CA  ARG X1248      18.276  32.137  27.955  0.00  0.00           C
ATOM   1828  HA  ARG X1248      19.010  32.628  28.593  0.00  0.00           H
ATOM   1829  CB  ARG X1248      17.896  30.802  28.600  0.00  0.00           C
ATOM   1830  HB2 ARG X1248      17.067  30.350  28.056  0.00  0.00           H
ATOM   1831  HB3 ARG X1248      18.761  30.142  28.537  0.00  0.00           H
ATOM   1832  CG  ARG X1248      17.383  30.854  29.998  0.00  0.00           C
ATOM   1833  HG2 ARG X1248      16.434  31.383  30.090  0.00  0.00           H
ATOM   1834  HG3 ARG X1248      17.161  29.806  30.201  0.00  0.00           H
ATOM   1835  CD  ARG X1248      18.420  31.276  31.067  0.00  0.00           C
ATOM   1836  HD2 ARG X1248      19.265  30.594  30.979  0.00  0.00           H
ATOM   1837  HD3 ARG X1248      18.672  32.305  30.809  0.00  0.00           H
ATOM   1838  NE  ARG X1248      17.772  31.285  32.372  0.00  0.00           N
ATOM   1839  HE  ARG X1248      16.795  31.033  32.423  0.00  0.00           H
ATOM   1840  CZ  ARG X1248      18.146  31.877  33.482  0.00  0.00           C
ATOM   1841  NH1 ARG X1248      19.293  32.432  33.702  0.00  0.00           N
ATOM   1842 HH11 ARG X1248      20.116  32.347  33.122  0.00  0.00           H
ATOM   1843 HH12 ARG X1248      19.327  33.063  34.489  0.00  0.00           H
ATOM   1844  NH2 ARG X1248      17.318  32.031  34.449  0.00  0.00           N
ATOM   1845 HH21 ARG X1248      16.378  31.732  34.229  0.00  0.00           H
ATOM   1846 HH22 ARG X1248      17.452  32.752  35.144  0.00  0.00           H
ATOM   1847  C   ARG X1248      18.983  32.021  26.576  0.00  0.00           C
ATOM   1848  O   ARG X1248      18.308  32.112  25.553  0.00  0.00           O
ATOM   1849  N   GLU X1249      20.246  31.655  26.554  0.00  0.00           N
ATOM   1850  H   GLU X1249      20.643  31.336  27.426  0.00  0.00           H
ATOM   1851  CA  GLU X1249      20.893  31.249  25.290  0.00  0.00           C
ATOM   1852  HA  GLU X1249      20.355  31.705  24.460  0.00  0.00           H
ATOM   1853  CB  GLU X1249      22.371  31.766  25.170  0.00  0.00           C
ATOM   1854  HB2 GLU X1249      22.913  31.340  26.014  0.00  0.00           H
ATOM   1855  HB3 GLU X1249      22.746  31.320  24.249  0.00  0.00           H
ATOM   1856  CG  GLU X1249      22.621  33.268  25.211  0.00  0.00           C
ATOM   1857  HG2 GLU X1249      22.341  33.529  26.232  0.00  0.00           H
ATOM   1858  HG3 GLU X1249      23.697  33.366  25.069  0.00  0.00           H
ATOM   1859  CD  GLU X1249      21.694  34.136  24.322  0.00  0.00           C
ATOM   1860  OE1 GLU X1249      21.171  35.165  24.835  0.00  0.00           O
ATOM   1861  OE2 GLU X1249      21.446  33.791  23.124  0.00  0.00           O
ATOM   1862  C   GLU X1249      20.791  29.723  25.068  0.00  0.00           C
ATOM   1863  O   GLU X1249      20.278  29.235  24.066  0.00  0.00           O
ATOM   1864  N   ASP X1250      21.364  28.992  26.012  0.00  0.00           N
ATOM   1865  H   ASP X1250      21.754  29.468  26.812  0.00  0.00           H
ATOM   1866  CA  ASP X1250      21.396  27.486  25.993  0.00  0.00           C
ATOM   1867  HA  ASP X1250      21.765  27.261  24.992  0.00  0.00           H
ATOM   1868  CB  ASP X1250      22.437  26.937  27.001  0.00  0.00           C
ATOM   1869  HB2 ASP X1250      22.397  25.848  26.978  0.00  0.00           H
ATOM   1870  HB3 ASP X1250      23.439  27.152  26.630  0.00  0.00           H
ATOM   1871  CG  ASP X1250      22.237  27.384  28.383  0.00  0.00           C
ATOM   1872  OD1 ASP X1250      22.854  26.788  29.341  0.00  0.00           O
ATOM   1873  OD2 ASP X1250      21.662  28.479  28.703  0.00  0.00           O
ATOM   1874  C   ASP X1250      20.020  26.814  26.270  0.00  0.00           C
ATOM   1875  O   ASP X1250      19.951  25.725  26.837  0.00  0.00           O
ATOM   1876  N   TRP X1251      18.939  27.495  25.872  0.00  0.00           N
ATOM   1877  H   TRP X1251      19.044  28.397  25.430  0.00  0.00           H
ATOM   1878  CA  TRP X1251      17.582  27.066  26.156  0.00  0.00           C
ATOM   1879  HA  TRP X1251      17.521  26.821  27.217  0.00  0.00           H
ATOM   1880  CB  TRP X1251      16.642  28.267  25.865  0.00  0.00           C
ATOM   1881  HB2 TRP X1251      15.712  28.038  26.386  0.00  0.00           H
ATOM   1882  HB3 TRP X1251      17.077  29.218  26.173  0.00  0.00           H
ATOM   1883  CG  TRP X1251      16.297  28.469  24.428  0.00  0.00           C
ATOM   1884  CD1 TRP X1251      16.644  29.540  23.770  0.00  0.00           C
ATOM   1885  HD1 TRP X1251      17.267  30.324  24.174  0.00  0.00           H
ATOM   1886  NE1 TRP X1251      16.222  29.490  22.449  0.00  0.00           N
ATOM   1887  HE1 TRP X1251      16.454  30.182  21.752  0.00  0.00           H
ATOM   1888  CE2 TRP X1251      15.320  28.431  22.327  0.00  0.00           C
ATOM   1889  CZ2 TRP X1251      14.517  28.026  21.232  0.00  0.00           C
ATOM   1890  HZ2 TRP X1251      14.477  28.504  20.264  0.00  0.00           H
ATOM   1891  CH2 TRP X1251      13.768  26.829  21.389  0.00  0.00           C
ATOM   1892  HH2 TRP X1251      13.072  26.554  20.610  0.00  0.00           H
ATOM   1893  CZ3 TRP X1251      13.894  26.112  22.617  0.00  0.00           C
ATOM   1894  HZ3 TRP X1251      13.389  25.165  22.734  0.00  0.00           H
ATOM   1895  CE3 TRP X1251      14.606  26.579  23.712  0.00  0.00           C
ATOM   1896  HE3 TRP X1251      14.633  26.032  24.643  0.00  0.00           H
ATOM   1897  CD2 TRP X1251      15.331  27.752  23.643  0.00  0.00           C
ATOM   1898  C   TRP X1251      17.142  25.718  25.593  0.00  0.00           C
ATOM   1899  O   TRP X1251      16.332  25.074  26.191  0.00  0.00           O
ATOM   1900  N   PRO X1252      17.806  25.113  24.537  0.00  0.00           N
ATOM   1901  CD  PRO X1252      18.548  25.807  23.533  0.00  0.00           C
ATOM   1902  HD2 PRO X1252      19.625  25.892  23.679  0.00  0.00           H
ATOM   1903  HD3 PRO X1252      18.131  26.789  23.310  0.00  0.00           H
ATOM   1904  CG  PRO X1252      18.296  25.022  22.231  0.00  0.00           C
ATOM   1905  HG2 PRO X1252      19.106  25.208  21.526  0.00  0.00           H
ATOM   1906  HG3 PRO X1252      17.267  25.140  21.891  0.00  0.00           H
ATOM   1907  CB  PRO X1252      18.278  23.616  22.746  0.00  0.00           C
ATOM   1908  HB2 PRO X1252      19.299  23.288  22.942  0.00  0.00           H
ATOM   1909  HB3 PRO X1252      17.720  22.948  22.090  0.00  0.00           H
ATOM   1910  CA  PRO X1252      17.576  23.711  24.100  0.00  0.00           C
ATOM   1911  HA  PRO X1252      16.506  23.543  23.985  0.00  0.00           H
ATOM   1912  C   PRO X1252      18.179  22.740  25.173  0.00  0.00           C
ATOM   1913  O   PRO X1252      17.479  21.878  25.674  0.00  0.00           O
ATOM   1914  N   SER X1253      19.422  22.980  25.525  0.00  0.00           N
ATOM   1915  H   SER X1253      19.900  23.683  24.980  0.00  0.00           H
ATOM   1916  CA  SER X1253      20.164  22.302  26.631  0.00  0.00           C
ATOM   1917  HA  SER X1253      20.287  21.252  26.365  0.00  0.00           H
ATOM   1918  CB  SER X1253      21.573  22.894  26.820  0.00  0.00           C
ATOM   1919  HB2 SER X1253      22.220  22.862  25.944  0.00  0.00           H
ATOM   1920  HB3 SER X1253      21.619  23.933  27.147  0.00  0.00           H
ATOM   1921  OG  SER X1253      22.142  22.021  27.767  0.00  0.00           O
ATOM   1922  HG  SER X1253      22.227  22.538  28.571  0.00  0.00           H
ATOM   1923  C   SER X1253      19.374  22.307  27.978  0.00  0.00           C
ATOM   1924  O   SER X1253      19.169  21.238  28.564  0.00  0.00           O
ATOM   1925  N   ARG X1254      18.905  23.493  28.396  0.00  0.00           N
ATOM   1926  H   ARG X1254      19.158  24.296  27.837  0.00  0.00           H
ATOM   1927  CA  ARG X1254      18.012  23.575  29.630  0.00  0.00           C
ATOM   1928  HA  ARG X1254      18.541  23.067  30.436  0.00  0.00           H
ATOM   1929  CB  ARG X1254      17.712  25.001  30.116  0.00  0.00           C
ATOM   1930  HB2 ARG X1254      17.006  25.574  29.517  0.00  0.00           H
ATOM   1931  HB3 ARG X1254      17.071  24.916  30.994  0.00  0.00           H
ATOM   1932  CG  ARG X1254      18.969  25.734  30.561  0.00  0.00           C
ATOM   1933  HG2 ARG X1254      19.510  25.219  31.355  0.00  0.00           H
ATOM   1934  HG3 ARG X1254      19.709  25.814  29.765  0.00  0.00           H
ATOM   1935  CD  ARG X1254      18.577  27.147  31.085  0.00  0.00           C
ATOM   1936  HD2 ARG X1254      18.664  27.874  30.277  0.00  0.00           H
ATOM   1937  HD3 ARG X1254      17.524  27.092  31.360  0.00  0.00           H
ATOM   1938  NE  ARG X1254      19.367  27.491  32.303  0.00  0.00           N
ATOM   1939  HE  ARG X1254      18.941  27.290  33.196  0.00  0.00           H
ATOM   1940  CZ  ARG X1254      20.500  28.109  32.462  0.00  0.00           C
ATOM   1941  NH1 ARG X1254      21.298  28.418  31.452  0.00  0.00           N
ATOM   1942 HH11 ARG X1254      21.178  28.127  30.492  0.00  0.00           H
ATOM   1943 HH12 ARG X1254      22.161  28.832  31.776  0.00  0.00           H
ATOM   1944  NH2 ARG X1254      20.963  28.375  33.630  0.00  0.00           N
ATOM   1945 HH21 ARG X1254      20.567  27.887  34.421  0.00  0.00           H
ATOM   1946 HH22 ARG X1254      21.835  28.855  33.804  0.00  0.00           H
ATOM   1947  C   ARG X1254      16.669  22.844  29.514  0.00  0.00           C
ATOM   1948  O   ARG X1254      16.304  22.184  30.472  0.00  0.00           O
ATOM   1949  N   LEU X1255      15.998  23.103  28.378  0.00  0.00           N
ATOM   1950  H   LEU X1255      16.407  23.715  27.686  0.00  0.00           H
ATOM   1951  CA  LEU X1255      14.676  22.517  28.205  0.00  0.00           C
ATOM   1952  HA  LEU X1255      14.114  22.800  29.094  0.00  0.00           H
ATOM   1953  CB  LEU X1255      14.020  23.175  26.965  0.00  0.00           C
ATOM   1954  HB2 LEU X1255      13.914  24.253  27.084  0.00  0.00           H
ATOM   1955  HB3 LEU X1255      14.637  22.920  26.103  0.00  0.00           H
ATOM   1956  CG  LEU X1255      12.581  22.784  26.602  0.00  0.00           C
ATOM   1957  HG  LEU X1255      12.535  21.744  26.278  0.00  0.00           H
ATOM   1958  CD1 LEU X1255      11.610  22.862  27.798  0.00  0.00           C
ATOM   1959 HD11 LEU X1255      11.878  22.139  28.568  0.00  0.00           H
ATOM   1960 HD12 LEU X1255      11.572  23.857  28.241  0.00  0.00           H
ATOM   1961 HD13 LEU X1255      10.588  22.695  27.458  0.00  0.00           H
ATOM   1962  CD2 LEU X1255      12.057  23.556  25.433  0.00  0.00           C
ATOM   1963 HD21 LEU X1255      11.261  22.997  24.941  0.00  0.00           H
ATOM   1964 HD22 LEU X1255      11.762  24.583  25.648  0.00  0.00           H
ATOM   1965 HD23 LEU X1255      12.809  23.663  24.651  0.00  0.00           H
ATOM   1966  C   LEU X1255      14.793  20.965  28.013  0.00  0.00           C
ATOM   1967  O   LEU X1255      13.805  20.292  28.306  0.00  0.00           O
ATOM   1968  N   GLN X1256      15.921  20.454  27.659  0.00  0.00           N
ATOM   1969  H   GLN X1256      16.547  21.003  27.089  0.00  0.00           H
ATOM   1970  CA  GLN X1256      16.296  19.021  27.887  0.00  0.00           C
ATOM   1971  HA  GLN X1256      15.440  18.443  27.537  0.00  0.00           H
ATOM   1972  CB  GLN X1256      17.424  18.607  26.896  0.00  0.00           C
ATOM   1973  HB2 GLN X1256      17.081  18.894  25.902  0.00  0.00           H
ATOM   1974  HB3 GLN X1256      18.286  19.263  27.015  0.00  0.00           H
ATOM   1975  CG  GLN X1256      17.794  17.110  26.826  0.00  0.00           C
ATOM   1976  HG2 GLN X1256      16.943  16.435  26.922  0.00  0.00           H
ATOM   1977  HG3 GLN X1256      18.116  16.923  25.801  0.00  0.00           H
ATOM   1978  CD  GLN X1256      19.044  16.731  27.690  0.00  0.00           C
ATOM   1979  OE1 GLN X1256      19.423  17.414  28.624  0.00  0.00           O
ATOM   1980  NE2 GLN X1256      19.602  15.518  27.610  0.00  0.00           N
ATOM   1981 HE21 GLN X1256      20.254  15.123  28.273  0.00  0.00           H
ATOM   1982 HE22 GLN X1256      19.398  14.967  26.789  0.00  0.00           H
ATOM   1983  C   GLN X1256      16.615  18.777  29.425  0.00  0.00           C
ATOM   1984  O   GLN X1256      15.987  17.835  29.941  0.00  0.00           O
ATOM   1985  N   MET X1257      17.504  19.547  30.103  0.00  0.00           N
ATOM   1986  H   MET X1257      17.708  20.390  29.586  0.00  0.00           H
ATOM   1987  CA  MET X1257      18.018  19.111  31.404  0.00  0.00           C
ATOM   1988  HA  MET X1257      18.389  18.087  31.436  0.00  0.00           H
ATOM   1989  CB  MET X1257      19.193  20.010  31.903  0.00  0.00           C
ATOM   1990  HB2 MET X1257      18.847  20.998  31.597  0.00  0.00           H
ATOM   1991  HB3 MET X1257      19.221  20.048  32.992  0.00  0.00           H
ATOM   1992  CG  MET X1257      20.557  19.760  31.244  0.00  0.00           C
ATOM   1993  HG2 MET X1257      21.102  18.930  31.692  0.00  0.00           H
ATOM   1994  HG3 MET X1257      20.384  19.615  30.178  0.00  0.00           H
ATOM   1995  SD  MET X1257      21.722  21.142  31.364  0.00  0.00           S
ATOM   1996  CE  MET X1257      23.195  20.152  30.828  0.00  0.00           C
ATOM   1997  HE1 MET X1257      23.284  19.306  31.510  0.00  0.00           H
ATOM   1998  HE2 MET X1257      23.216  19.731  29.823  0.00  0.00           H
ATOM   1999  HE3 MET X1257      24.091  20.743  31.021  0.00  0.00           H
ATOM   2000  C   MET X1257      16.849  19.087  32.423  0.00  0.00           C
ATOM   2001  O   MET X1257      16.909  18.282  33.336  0.00  0.00           O
ATOM   2002  N   PHE X1258      15.808  19.939  32.236  0.00  0.00           N
ATOM   2003  H   PHE X1258      15.847  20.676  31.546  0.00  0.00           H
ATOM   2004  CA  PHE X1258      14.689  20.030  33.199  0.00  0.00           C
ATOM   2005  HA  PHE X1258      15.095  20.408  34.137  0.00  0.00           H
ATOM   2006  CB  PHE X1258      13.651  21.051  32.659  0.00  0.00           C
ATOM   2007  HB2 PHE X1258      14.141  21.898  32.180  0.00  0.00           H
ATOM   2008  HB3 PHE X1258      13.142  20.599  31.808  0.00  0.00           H
ATOM   2009  CG  PHE X1258      12.561  21.360  33.704  0.00  0.00           C
ATOM   2010  CD1 PHE X1258      12.800  22.337  34.726  0.00  0.00           C
ATOM   2011  HD1 PHE X1258      13.701  22.931  34.680  0.00  0.00           H
ATOM   2012  CE1 PHE X1258      11.822  22.656  35.707  0.00  0.00           C
ATOM   2013  HE1 PHE X1258      12.021  23.425  36.440  0.00  0.00           H
ATOM   2014  CZ  PHE X1258      10.654  21.840  35.673  0.00  0.00           C
ATOM   2015  HZ  PHE X1258       9.920  22.145  36.404  0.00  0.00           H
ATOM   2016  CE2 PHE X1258      10.447  20.802  34.777  0.00  0.00           C
ATOM   2017  HE2 PHE X1258       9.495  20.299  34.688  0.00  0.00           H
ATOM   2018  CD2 PHE X1258      11.443  20.539  33.846  0.00  0.00           C
ATOM   2019  HD2 PHE X1258      11.236  19.704  33.192  0.00  0.00           H
ATOM   2020  C   PHE X1258      14.075  18.635  33.485  0.00  0.00           C
ATOM   2021  O   PHE X1258      13.794  18.340  34.686  0.00  0.00           O
ATOM   2022  N   PHE X1259      13.900  17.822  32.422  0.00  0.00           N
ATOM   2023  H   PHE X1259      14.291  18.252  31.596  0.00  0.00           H
ATOM   2024  CA  PHE X1259      13.312  16.533  32.291  0.00  0.00           C
ATOM   2025  HA  PHE X1259      12.638  16.384  33.135  0.00  0.00           H
ATOM   2026  CB  PHE X1259      12.332  16.456  31.084  0.00  0.00           C
ATOM   2027  HB2 PHE X1259      12.824  16.697  30.142  0.00  0.00           H
ATOM   2028  HB3 PHE X1259      11.990  15.423  31.029  0.00  0.00           H
ATOM   2029  CG  PHE X1259      11.241  17.475  31.129  0.00  0.00           C
ATOM   2030  CD1 PHE X1259      11.425  18.810  30.684  0.00  0.00           C
ATOM   2031  HD1 PHE X1259      12.342  19.100  30.192  0.00  0.00           H
ATOM   2032  CE1 PHE X1259      10.411  19.748  30.873  0.00  0.00           C
ATOM   2033  HE1 PHE X1259      10.487  20.754  30.486  0.00  0.00           H
ATOM   2034  CZ  PHE X1259       9.183  19.381  31.419  0.00  0.00           C
ATOM   2035  HZ  PHE X1259       8.416  20.128  31.559  0.00  0.00           H
ATOM   2036  CE2 PHE X1259       8.992  18.006  31.776  0.00  0.00           C
ATOM   2037  HE2 PHE X1259       8.036  17.695  32.169  0.00  0.00           H
ATOM   2038  CD2 PHE X1259      10.051  17.105  31.724  0.00  0.00           C
ATOM   2039  HD2 PHE X1259       9.876  16.104  32.090  0.00  0.00           H
ATOM   2040  C   PHE X1259      14.306  15.432  32.039  0.00  0.00           C
ATOM   2041  O   PHE X1259      13.950  14.263  32.206  0.00  0.00           O
ATOM   2042  N   ALA X1260      15.526  15.676  31.697  0.00  0.00           N
ATOM   2043  H   ALA X1260      15.832  16.593  31.402  0.00  0.00           H
ATOM   2044  CA  ALA X1260      16.509  14.594  31.433  0.00  0.00           C
ATOM   2045  HA  ALA X1260      15.958  13.676  31.228  0.00  0.00           H
ATOM   2046  CB  ALA X1260      17.320  15.012  30.197  0.00  0.00           C
ATOM   2047  HB1 ALA X1260      16.707  14.927  29.300  0.00  0.00           H
ATOM   2048  HB2 ALA X1260      17.587  16.057  30.352  0.00  0.00           H
ATOM   2049  HB3 ALA X1260      18.193  14.366  30.108  0.00  0.00           H
ATOM   2050  C   ALA X1260      17.330  14.246  32.723  0.00  0.00           C
ATOM   2051  O   ALA X1260      17.700  13.087  32.953  0.00  0.00           O
ATOM   2052  N   ASN X1261      17.681  15.251  33.528  0.00  0.00           N
ATOM   2053  H   ASN X1261      17.458  16.205  33.281  0.00  0.00           H
ATOM   2054  CA  ASN X1261      18.648  15.078  34.608  0.00  0.00           C
ATOM   2055  HA  ASN X1261      18.753  14.011  34.801  0.00  0.00           H
ATOM   2056  CB  ASN X1261      19.970  15.753  34.195  0.00  0.00           C
ATOM   2057  HB2 ASN X1261      19.691  16.747  33.843  0.00  0.00           H
ATOM   2058  HB3 ASN X1261      20.639  15.778  35.055  0.00  0.00           H
ATOM   2059  CG  ASN X1261      20.672  15.028  33.110  0.00  0.00           C
ATOM   2060  OD1 ASN X1261      20.696  15.414  31.961  0.00  0.00           O
ATOM   2061  ND2 ASN X1261      21.180  13.924  33.497  0.00  0.00           N
ATOM   2062 HD21 ASN X1261      21.632  13.278  32.867  0.00  0.00           H
ATOM   2063 HD22 ASN X1261      21.106  13.670  34.472  0.00  0.00           H
ATOM   2064  C   ASN X1261      18.164  15.601  35.974  0.00  0.00           C
ATOM   2065  O   ASN X1261      18.595  15.080  37.032  0.00  0.00           O
ATOM   2066  N   ASN X1262      17.262  16.551  35.970  0.00  0.00           N
ATOM   2067  H   ASN X1262      17.116  16.914  35.038  0.00  0.00           H
ATOM   2068  CA  ASN X1262      16.732  17.229  37.147  0.00  0.00           C
ATOM   2069  HA  ASN X1262      17.537  17.299  37.878  0.00  0.00           H
ATOM   2070  CB  ASN X1262      16.425  18.719  36.721  0.00  0.00           C
ATOM   2071  HB2 ASN X1262      17.369  19.046  36.285  0.00  0.00           H
ATOM   2072  HB3 ASN X1262      15.567  18.886  36.070  0.00  0.00           H
ATOM   2073  CG  ASN X1262      16.153  19.555  37.982  0.00  0.00           C
ATOM   2074  OD1 ASN X1262      15.891  19.079  39.094  0.00  0.00           O
ATOM   2075  ND2 ASN X1262      16.189  20.874  37.880  0.00  0.00           N
ATOM   2076 HD21 ASN X1262      16.043  21.519  38.643  0.00  0.00           H
ATOM   2077 HD22 ASN X1262      16.274  21.280  36.958  0.00  0.00           H
ATOM   2078  C   ASN X1262      15.565  16.476  37.734  0.00  0.00           C
ATOM   2079  O   ASN X1262      14.445  16.695  37.311  0.00  0.00           O
ATOM   2080  N   HIE X1263      15.885  15.759  38.817  0.00  0.00           N
ATOM   2081  H   HIE X1263      16.847  15.711  39.118  0.00  0.00           H
ATOM   2082  CA  HIE X1263      14.965  14.955  39.490  0.00  0.00           C
ATOM   2083  HA  HIE X1263      13.950  15.184  39.166  0.00  0.00           H
ATOM   2084  CB  HIE X1263      15.264  13.558  38.993  0.00  0.00           C
ATOM   2085  HB2 HIE X1263      16.281  13.309  39.296  0.00  0.00           H
ATOM   2086  HB3 HIE X1263      14.575  12.907  39.532  0.00  0.00           H
ATOM   2087  CG  HIE X1263      15.082  13.345  37.480  0.00  0.00           C
ATOM   2088  ND1 HIE X1263      13.936  13.420  36.655  0.00  0.00           N
ATOM   2089  CE1 HIE X1263      14.324  13.098  35.377  0.00  0.00           C
ATOM   2090  HE1 HIE X1263      13.705  12.933  34.508  0.00  0.00           H
ATOM   2091  NE2 HIE X1263      15.655  12.847  35.382  0.00  0.00           N
ATOM   2092  HE2 HIE X1263      16.133  12.406  34.609  0.00  0.00           H
ATOM   2093  CD2 HIE X1263      16.147  12.958  36.669  0.00  0.00           C
ATOM   2094  HD2 HIE X1263      17.176  12.751  36.925  0.00  0.00           H
ATOM   2095  C   HIE X1263      14.838  15.123  40.973  0.00  0.00           C
ATOM   2096  O   HIE X1263      15.643  15.795  41.600  0.00  0.00           O
ATOM   2097  N   ASP X1264      13.867  14.434  41.601  0.00  0.00           N
ATOM   2098  H   ASP X1264      13.212  13.861  41.089  0.00  0.00           H
ATOM   2099  CA  ASP X1264      13.554  14.730  43.002  0.00  0.00           C
ATOM   2100  HA  ASP X1264      13.667  15.800  43.182  0.00  0.00           H
ATOM   2101  CB  ASP X1264      12.057  14.472  43.259  0.00  0.00           C
ATOM   2102  HB2 ASP X1264      11.814  13.520  42.787  0.00  0.00           H
ATOM   2103  HB3 ASP X1264      11.831  14.421  44.324  0.00  0.00           H
ATOM   2104  CG  ASP X1264      11.233  15.518  42.542  0.00  0.00           C
ATOM   2105  OD1 ASP X1264      10.619  15.145  41.477  0.00  0.00           O
ATOM   2106  OD2 ASP X1264      11.083  16.692  42.970  0.00  0.00           O
ATOM   2107  C   ASP X1264      14.393  13.982  44.089  0.00  0.00           C
ATOM   2108  O   ASP X1264      14.860  14.609  45.055  0.00  0.00           O
ATOM   2109  N   GLN X1265      14.495  12.672  43.927  0.00  0.00           N
ATOM   2110  H   GLN X1265      14.183  12.255  43.062  0.00  0.00           H
ATOM   2111  CA  GLN X1265      15.111  11.738  44.900  0.00  0.00           C
ATOM   2112  HA  GLN X1265      15.276  12.368  45.774  0.00  0.00           H
ATOM   2113  CB  GLN X1265      14.125  10.656  45.321  0.00  0.00           C
ATOM   2114  HB2 GLN X1265      13.664  10.355  44.380  0.00  0.00           H
ATOM   2115  HB3 GLN X1265      14.595   9.778  45.765  0.00  0.00           H
ATOM   2116  CG  GLN X1265      13.033  11.176  46.275  0.00  0.00           C
ATOM   2117  HG2 GLN X1265      13.441  11.484  47.238  0.00  0.00           H
ATOM   2118  HG3 GLN X1265      12.553  12.066  45.869  0.00  0.00           H
ATOM   2119  CD  GLN X1265      11.965  10.159  46.489  0.00  0.00           C
ATOM   2120  OE1 GLN X1265      10.914  10.035  45.897  0.00  0.00           O
ATOM   2121  NE2 GLN X1265      12.123   9.281  47.482  0.00  0.00           N
ATOM   2122 HE21 GLN X1265      11.273   8.823  47.778  0.00  0.00           H
ATOM   2123 HE22 GLN X1265      12.952   9.426  48.040  0.00  0.00           H
ATOM   2124  C   GLN X1265      16.358  11.050  44.407  0.00  0.00           C
ATOM   2125  O   GLN X1265      16.772  10.998  43.272  0.00  0.00           O
ATOM   2126  N   GLU X1266      17.168  10.709  45.499  0.00  0.00           N
ATOM   2127  H   GLU X1266      16.780  10.817  46.425  0.00  0.00           H
ATOM   2128  CA  GLU X1266      18.645  10.367  45.282  0.00  0.00           C
ATOM   2129  HA  GLU X1266      18.956  10.947  44.413  0.00  0.00           H
ATOM   2130  CB  GLU X1266      19.420  11.092  46.382  0.00  0.00           C
ATOM   2131  HB2 GLU X1266      18.935  10.622  47.237  0.00  0.00           H
ATOM   2132  HB3 GLU X1266      20.460  10.843  46.595  0.00  0.00           H
ATOM   2133  CG  GLU X1266      19.337  12.650  46.401  0.00  0.00           C
ATOM   2134  HG2 GLU X1266      18.322  13.032  46.299  0.00  0.00           H
ATOM   2135  HG3 GLU X1266      19.603  12.933  47.420  0.00  0.00           H
ATOM   2136  CD  GLU X1266      20.255  13.159  45.312  0.00  0.00           C
ATOM   2137  OE1 GLU X1266      21.413  12.798  45.322  0.00  0.00           O
ATOM   2138  OE2 GLU X1266      19.962  14.085  44.492  0.00  0.00           O
ATOM   2139  C   GLU X1266      18.972   8.893  45.113  0.00  0.00           C
ATOM   2140  O   GLU X1266      19.995   8.435  45.660  0.00  0.00           O
ATOM   2141  N   PHE X1267      18.218   8.144  44.341  0.00  0.00           N
ATOM   2142  H   PHE X1267      17.582   8.639  43.732  0.00  0.00           H
ATOM   2143  CA  PHE X1267      18.405   6.705  44.011  0.00  0.00           C
ATOM   2144  HA  PHE X1267      18.052   6.166  44.890  0.00  0.00           H
ATOM   2145  CB  PHE X1267      17.424   6.404  42.890  0.00  0.00           C
ATOM   2146  HB2 PHE X1267      17.585   6.987  41.983  0.00  0.00           H
ATOM   2147  HB3 PHE X1267      17.471   5.382  42.514  0.00  0.00           H
ATOM   2148  CG  PHE X1267      15.978   6.745  43.192  0.00  0.00           C
ATOM   2149  CD1 PHE X1267      15.288   7.691  42.399  0.00  0.00           C
ATOM   2150  HD1 PHE X1267      15.820   8.240  41.635  0.00  0.00           H
ATOM   2151  CE1 PHE X1267      13.912   7.930  42.619  0.00  0.00           C
ATOM   2152  HE1 PHE X1267      13.429   8.658  41.985  0.00  0.00           H
ATOM   2153  CZ  PHE X1267      13.193   7.232  43.666  0.00  0.00           C
ATOM   2154  HZ  PHE X1267      12.129   7.412  43.728  0.00  0.00           H
ATOM   2155  CE2 PHE X1267      13.904   6.378  44.489  0.00  0.00           C
ATOM   2156  HE2 PHE X1267      13.355   5.785  45.205  0.00  0.00           H
ATOM   2157  CD2 PHE X1267      15.257   6.057  44.220  0.00  0.00           C
ATOM   2158  HD2 PHE X1267      15.680   5.204  44.730  0.00  0.00           H
ATOM   2159  C   PHE X1267      19.820   6.277  43.706  0.00  0.00           C
ATOM   2160  O   PHE X1267      20.567   6.895  43.000  0.00  0.00           O
ATOM   2161  N   ASP X1268      20.223   5.127  44.183  0.00  0.00           N
ATOM   2162  H   ASP X1268      19.659   4.725  44.918  0.00  0.00           H
ATOM   2163  CA  ASP X1268      21.522   4.565  43.804  0.00  0.00           C
ATOM   2164  HA  ASP X1268      22.187   5.426  43.871  0.00  0.00           H
ATOM   2165  CB  ASP X1268      21.955   3.552  44.837  0.00  0.00           C
ATOM   2166  HB2 ASP X1268      21.146   2.826  44.919  0.00  0.00           H
ATOM   2167  HB3 ASP X1268      22.803   3.069  44.350  0.00  0.00           H
ATOM   2168  CG  ASP X1268      22.405   4.051  46.257  0.00  0.00           C
ATOM   2169  OD1 ASP X1268      22.696   3.193  47.068  0.00  0.00           O
ATOM   2170  OD2 ASP X1268      22.404   5.204  46.576  0.00  0.00           O
ATOM   2171  C   ASP X1268      21.584   4.010  42.406  0.00  0.00           C
ATOM   2172  O   ASP X1268      20.611   3.515  41.859  0.00  0.00           O
ATOM   2173  N   PRO X1269      22.721   4.160  41.664  0.00  0.00           N
ATOM   2174  CD  PRO X1269      23.699   5.196  41.790  0.00  0.00           C
ATOM   2175  HD2 PRO X1269      24.450   4.892  42.520  0.00  0.00           H
ATOM   2176  HD3 PRO X1269      23.267   6.189  41.921  0.00  0.00           H
ATOM   2177  CG  PRO X1269      24.545   5.221  40.480  0.00  0.00           C
ATOM   2178  HG2 PRO X1269      25.609   5.351  40.678  0.00  0.00           H
ATOM   2179  HG3 PRO X1269      24.184   6.007  39.817  0.00  0.00           H
ATOM   2180  CB  PRO X1269      24.317   3.889  39.781  0.00  0.00           C
ATOM   2181  HB2 PRO X1269      24.891   3.116  40.292  0.00  0.00           H
ATOM   2182  HB3 PRO X1269      24.433   3.872  38.698  0.00  0.00           H
ATOM   2183  CA  PRO X1269      22.856   3.639  40.280  0.00  0.00           C
ATOM   2184  HA  PRO X1269      22.147   4.298  39.779  0.00  0.00           H
ATOM   2185  C   PRO X1269      22.483   2.122  40.130  0.00  0.00           C
ATOM   2186  O   PRO X1269      23.160   1.263  40.700  0.00  0.00           O
ATOM   2187  N   PRO X1270      21.415   1.792  39.365  0.00  0.00           N
ATOM   2188  CD  PRO X1270      20.720   2.657  38.451  0.00  0.00           C
ATOM   2189  HD2 PRO X1270      21.464   3.225  37.893  0.00  0.00           H
ATOM   2190  HD3 PRO X1270      20.115   3.280  39.109  0.00  0.00           H
ATOM   2191  CG  PRO X1270      19.867   1.846  37.476  0.00  0.00           C
ATOM   2192  HG2 PRO X1270      20.445   1.567  36.595  0.00  0.00           H
ATOM   2193  HG3 PRO X1270      18.977   2.345  37.091  0.00  0.00           H
ATOM   2194  CB  PRO X1270      19.641   0.610  38.330  0.00  0.00           C
ATOM   2195  HB2 PRO X1270      19.353  -0.230  37.699  0.00  0.00           H
ATOM   2196  HB3 PRO X1270      18.858   0.721  39.080  0.00  0.00           H
ATOM   2197  CA  PRO X1270      20.998   0.415  39.146  0.00  0.00           C
ATOM   2198  HA  PRO X1270      20.720  -0.034  40.100  0.00  0.00           H
ATOM   2199  C   PRO X1270      21.969  -0.424  38.343  0.00  0.00           C
ATOM   2200  O   PRO X1270      22.364  -0.055  37.254  0.00  0.00           O
ATOM   2201  N   LYS X1271      22.368  -1.537  38.907  0.00  0.00           N
ATOM   2202  H   LYS X1271      21.797  -1.884  39.664  0.00  0.00           H
ATOM   2203  CA  LYS X1271      23.485  -2.389  38.702  0.00  0.00           C
ATOM   2204  HA  LYS X1271      24.370  -1.768  38.841  0.00  0.00           H
ATOM   2205  CB  LYS X1271      23.436  -3.579  39.713  0.00  0.00           C
ATOM   2206  HB2 LYS X1271      23.028  -3.265  40.674  0.00  0.00           H
ATOM   2207  HB3 LYS X1271      22.733  -4.298  39.292  0.00  0.00           H
ATOM   2208  CG  LYS X1271      24.723  -4.437  39.756  0.00  0.00           C
ATOM   2209  HG2 LYS X1271      25.063  -4.608  38.735  0.00  0.00           H
ATOM   2210  HG3 LYS X1271      25.529  -3.797  40.113  0.00  0.00           H
ATOM   2211  CD  LYS X1271      24.638  -5.702  40.532  0.00  0.00           C
ATOM   2212  HD2 LYS X1271      24.178  -5.516  41.502  0.00  0.00           H
ATOM   2213  HD3 LYS X1271      23.904  -6.332  40.029  0.00  0.00           H
ATOM   2214  CE  LYS X1271      25.829  -6.637  40.639  0.00  0.00           C
ATOM   2215  HE2 LYS X1271      25.452  -7.490  41.204  0.00  0.00           H
ATOM   2216  HE3 LYS X1271      26.082  -6.965  39.631  0.00  0.00           H
ATOM   2217  NZ  LYS X1271      26.953  -5.956  41.372  0.00  0.00           N
ATOM   2218  HZ1 LYS X1271      27.772  -6.548  41.358  0.00  0.00           H
ATOM   2219  HZ2 LYS X1271      27.295  -5.195  40.803  0.00  0.00           H
ATOM   2220  HZ3 LYS X1271      26.691  -5.559  42.263  0.00  0.00           H
ATOM   2221  C   LYS X1271      23.594  -2.831  37.238  0.00  0.00           C
ATOM   2222  O   LYS X1271      22.623  -3.109  36.550  0.00  0.00           O
ATOM   2223  N   VAL X1272      24.850  -2.922  36.831  0.00  0.00           N
ATOM   2224  H   VAL X1272      25.599  -2.479  37.344  0.00  0.00           H
ATOM   2225  CA  VAL X1272      25.134  -3.392  35.500  0.00  0.00           C
ATOM   2226  HA  VAL X1272      24.396  -4.145  35.224  0.00  0.00           H
ATOM   2227  CB  VAL X1272      24.915  -2.271  34.491  0.00  0.00           C
ATOM   2228  HB  VAL X1272      23.920  -1.848  34.631  0.00  0.00           H
ATOM   2229  CG1 VAL X1272      25.801  -1.086  34.664  0.00  0.00           C
ATOM   2230 HG11 VAL X1272      25.741  -0.666  35.668  0.00  0.00           H
ATOM   2231 HG12 VAL X1272      26.839  -1.408  34.588  0.00  0.00           H
ATOM   2232 HG13 VAL X1272      25.695  -0.291  33.926  0.00  0.00           H
ATOM   2233  CG2 VAL X1272      25.086  -2.765  32.995  0.00  0.00           C
ATOM   2234 HG21 VAL X1272      25.004  -1.871  32.378  0.00  0.00           H
ATOM   2235 HG22 VAL X1272      26.016  -3.311  32.838  0.00  0.00           H
ATOM   2236 HG23 VAL X1272      24.166  -3.285  32.727  0.00  0.00           H
ATOM   2237  C   VAL X1272      26.547  -3.941  35.468  0.00  0.00           C
ATOM   2238  O   VAL X1272      27.430  -3.388  36.057  0.00  0.00           O
ATOM   2239  N   TYR X1273      26.809  -5.037  34.794  0.00  0.00           N
ATOM   2240  H   TYR X1273      26.028  -5.622  34.535  0.00  0.00           H
ATOM   2241  CA  TYR X1273      28.089  -5.729  34.703  0.00  0.00           C
ATOM   2242  HA  TYR X1273      28.514  -5.865  35.697  0.00  0.00           H
ATOM   2243  CB  TYR X1273      27.938  -7.168  34.082  0.00  0.00           C
ATOM   2244  HB2 TYR X1273      27.283  -7.024  33.223  0.00  0.00           H
ATOM   2245  HB3 TYR X1273      28.869  -7.560  33.672  0.00  0.00           H
ATOM   2246  CG  TYR X1273      27.391  -8.271  34.963  0.00  0.00           C
ATOM   2247  CD1 TYR X1273      26.183  -8.103  35.595  0.00  0.00           C
ATOM   2248  HD1 TYR X1273      25.591  -7.231  35.360  0.00  0.00           H
ATOM   2249  CE1 TYR X1273      25.787  -8.995  36.632  0.00  0.00           C
ATOM   2250  HE1 TYR X1273      24.844  -8.856  37.141  0.00  0.00           H
ATOM   2251  CZ  TYR X1273      26.567 -10.128  36.867  0.00  0.00           C
ATOM   2252  OH  TYR X1273      26.225 -10.898  37.917  0.00  0.00           O
ATOM   2253  HH  TYR X1273      25.385 -10.671  38.324  0.00  0.00           H
ATOM   2254  CE2 TYR X1273      27.763 -10.314  36.263  0.00  0.00           C
ATOM   2255  HE2 TYR X1273      28.303 -11.195  36.577  0.00  0.00           H
ATOM   2256  CD2 TYR X1273      28.222  -9.324  35.378  0.00  0.00           C
ATOM   2257  HD2 TYR X1273      29.236  -9.327  35.006  0.00  0.00           H
ATOM   2258  C   TYR X1273      29.102  -4.927  33.780  0.00  0.00           C
ATOM   2259  O   TYR X1273      28.672  -4.078  33.045  0.00  0.00           O
ATOM   2260  N   PRO X1274      30.445  -5.165  33.906  0.00  0.00           N
ATOM   2261  CD  PRO X1274      31.016  -5.971  34.992  0.00  0.00           C
ATOM   2262  HD2 PRO X1274      30.707  -7.015  35.050  0.00  0.00           H
ATOM   2263  HD3 PRO X1274      30.715  -5.415  35.880  0.00  0.00           H
ATOM   2264  CG  PRO X1274      32.581  -5.906  34.653  0.00  0.00           C
ATOM   2265  HG2 PRO X1274      33.034  -6.828  34.290  0.00  0.00           H
ATOM   2266  HG3 PRO X1274      33.088  -5.706  35.597  0.00  0.00           H
ATOM   2267  CB  PRO X1274      32.863  -4.809  33.671  0.00  0.00           C
ATOM   2268  HB2 PRO X1274      33.603  -5.147  32.945  0.00  0.00           H
ATOM   2269  HB3 PRO X1274      33.265  -3.947  34.202  0.00  0.00           H
ATOM   2270  CA  PRO X1274      31.462  -4.613  33.053  0.00  0.00           C
ATOM   2271  HA  PRO X1274      31.235  -3.567  32.846  0.00  0.00           H
ATOM   2272  C   PRO X1274      31.318  -5.377  31.701  0.00  0.00           C
ATOM   2273  O   PRO X1274      30.781  -6.477  31.698  0.00  0.00           O
ATOM   2274  N   PRO X1275      31.748  -4.809  30.581  0.00  0.00           N
ATOM   2275  CD  PRO X1275      32.045  -3.383  30.469  0.00  0.00           C
ATOM   2276  HD2 PRO X1275      33.013  -3.199  30.936  0.00  0.00           H
ATOM   2277  HD3 PRO X1275      31.144  -2.934  30.888  0.00  0.00           H
ATOM   2278  CG  PRO X1275      31.975  -3.083  28.978  0.00  0.00           C
ATOM   2279  HG2 PRO X1275      32.575  -2.199  28.759  0.00  0.00           H
ATOM   2280  HG3 PRO X1275      30.952  -2.878  28.662  0.00  0.00           H
ATOM   2281  CB  PRO X1275      32.516  -4.367  28.433  0.00  0.00           C
ATOM   2282  HB2 PRO X1275      33.540  -4.330  28.805  0.00  0.00           H
ATOM   2283  HB3 PRO X1275      32.236  -4.440  27.382  0.00  0.00           H
ATOM   2284  CA  PRO X1275      31.805  -5.392  29.285  0.00  0.00           C
ATOM   2285  HA  PRO X1275      30.797  -5.454  28.876  0.00  0.00           H
ATOM   2286  C   PRO X1275      32.443  -6.779  29.089  0.00  0.00           C
ATOM   2287  O   PRO X1275      33.273  -7.202  29.909  0.00  0.00           O
ATOM   2288  N   VAL X1276      32.191  -7.514  27.959  0.00  0.00           N
ATOM   2289  H   VAL X1276      31.569  -7.092  27.284  0.00  0.00           H
ATOM   2290  CA  VAL X1276      32.556  -8.882  27.702  0.00  0.00           C
ATOM   2291  HA  VAL X1276      33.019  -9.147  28.653  0.00  0.00           H
ATOM   2292  CB  VAL X1276      31.350  -9.746  27.243  0.00  0.00           C
ATOM   2293  HB  VAL X1276      31.072  -9.461  26.228  0.00  0.00           H
ATOM   2294  CG1 VAL X1276      31.808 -11.209  27.176  0.00  0.00           C
ATOM   2295 HG11 VAL X1276      32.098 -11.533  28.175  0.00  0.00           H
ATOM   2296 HG12 VAL X1276      31.049 -11.812  26.678  0.00  0.00           H
ATOM   2297 HG13 VAL X1276      32.696 -11.266  26.546  0.00  0.00           H
ATOM   2298  CG2 VAL X1276      30.125  -9.755  28.107  0.00  0.00           C
ATOM   2299 HG21 VAL X1276      29.451 -10.509  27.699  0.00  0.00           H
ATOM   2300 HG22 VAL X1276      30.302 -10.085  29.131  0.00  0.00           H
ATOM   2301 HG23 VAL X1276      29.690  -8.756  28.100  0.00  0.00           H
ATOM   2302  C   VAL X1276      33.705  -8.827  26.657  0.00  0.00           C
ATOM   2303  O   VAL X1276      33.527  -8.296  25.566  0.00  0.00           O
ATOM   2304  N   PRO X1277      34.812  -9.540  26.970  0.00  0.00           N
ATOM   2305  CD  PRO X1277      35.140 -10.038  28.270  0.00  0.00           C
ATOM   2306  HD2 PRO X1277      34.337 -10.739  28.496  0.00  0.00           H
ATOM   2307  HD3 PRO X1277      35.107  -9.306  29.076  0.00  0.00           H
ATOM   2308  CG  PRO X1277      36.493 -10.814  28.227  0.00  0.00           C
ATOM   2309  HG2 PRO X1277      36.580 -11.744  28.789  0.00  0.00           H
ATOM   2310  HG3 PRO X1277      37.277 -10.122  28.535  0.00  0.00           H
ATOM   2311  CB  PRO X1277      36.579 -11.043  26.668  0.00  0.00           C
ATOM   2312  HB2 PRO X1277      36.104 -12.006  26.479  0.00  0.00           H
ATOM   2313  HB3 PRO X1277      37.642 -11.062  26.429  0.00  0.00           H
ATOM   2314  CA  PRO X1277      35.818  -9.939  25.998  0.00  0.00           C
ATOM   2315  HA  PRO X1277      36.509  -9.114  25.823  0.00  0.00           H
ATOM   2316  C   PRO X1277      35.212 -10.436  24.691  0.00  0.00           C
ATOM   2317  O   PRO X1277      34.306 -11.267  24.706  0.00  0.00           O
ATOM   2318  N   ALA X1278      35.633  -9.937  23.553  0.00  0.00           N
ATOM   2319  H   ALA X1278      36.465  -9.376  23.672  0.00  0.00           H
ATOM   2320  CA  ALA X1278      35.166 -10.284  22.186  0.00  0.00           C
ATOM   2321  HA  ALA X1278      34.236  -9.756  21.976  0.00  0.00           H
ATOM   2322  CB  ALA X1278      36.248  -9.772  21.247  0.00  0.00           C
ATOM   2323  HB1 ALA X1278      36.410  -8.713  21.450  0.00  0.00           H
ATOM   2324  HB2 ALA X1278      37.201 -10.286  21.371  0.00  0.00           H
ATOM   2325  HB3 ALA X1278      36.024  -9.862  20.184  0.00  0.00           H
ATOM   2326  C   ALA X1278      34.820 -11.833  21.943  0.00  0.00           C
ATOM   2327  O   ALA X1278      33.703 -12.219  21.588  0.00  0.00           O
ATOM   2328  N   GLU X1279      35.801 -12.691  22.155  0.00  0.00           N
ATOM   2329  H   GLU X1279      36.613 -12.239  22.551  0.00  0.00           H
ATOM   2330  CA  GLU X1279      35.639 -14.134  21.979  0.00  0.00           C
ATOM   2331  HA  GLU X1279      35.327 -14.289  20.947  0.00  0.00           H
ATOM   2332  CB  GLU X1279      36.974 -14.874  22.106  0.00  0.00           C
ATOM   2333  HB2 GLU X1279      37.702 -14.332  21.503  0.00  0.00           H
ATOM   2334  HB3 GLU X1279      37.263 -14.854  23.157  0.00  0.00           H
ATOM   2335  CG  GLU X1279      37.073 -16.334  21.644  0.00  0.00           C
ATOM   2336  HG2 GLU X1279      36.329 -17.045  22.004  0.00  0.00           H
ATOM   2337  HG3 GLU X1279      36.866 -16.314  20.574  0.00  0.00           H
ATOM   2338  CD  GLU X1279      38.431 -16.815  21.974  0.00  0.00           C
ATOM   2339  OE1 GLU X1279      39.322 -16.857  21.068  0.00  0.00           O
ATOM   2340  OE2 GLU X1279      38.642 -17.123  23.158  0.00  0.00           O
ATOM   2341  C   GLU X1279      34.649 -14.731  23.023  0.00  0.00           C
ATOM   2342  O   GLU X1279      34.026 -15.775  22.721  0.00  0.00           O
ATOM   2343  N   LYS X1280      34.471 -14.111  24.174  0.00  0.00           N
ATOM   2344  H   LYS X1280      34.896 -13.213  24.360  0.00  0.00           H
ATOM   2345  CA  LYS X1280      33.443 -14.540  25.137  0.00  0.00           C
ATOM   2346  HA  LYS X1280      33.376 -15.628  25.147  0.00  0.00           H
ATOM   2347  CB  LYS X1280      33.894 -14.150  26.583  0.00  0.00           C
ATOM   2348  HB2 LYS X1280      33.914 -13.070  26.726  0.00  0.00           H
ATOM   2349  HB3 LYS X1280      33.192 -14.634  27.261  0.00  0.00           H
ATOM   2350  CG  LYS X1280      35.316 -14.782  26.773  0.00  0.00           C
ATOM   2351  HG2 LYS X1280      35.284 -15.836  26.497  0.00  0.00           H
ATOM   2352  HG3 LYS X1280      36.007 -14.358  26.044  0.00  0.00           H
ATOM   2353  CD  LYS X1280      35.695 -14.622  28.303  0.00  0.00           C
ATOM   2354  HD2 LYS X1280      35.485 -13.574  28.518  0.00  0.00           H
ATOM   2355  HD3 LYS X1280      35.133 -15.360  28.874  0.00  0.00           H
ATOM   2356  CE  LYS X1280      37.219 -14.825  28.421  0.00  0.00           C
ATOM   2357  HE2 LYS X1280      37.463 -15.846  28.126  0.00  0.00           H
ATOM   2358  HE3 LYS X1280      37.758 -14.263  27.659  0.00  0.00           H
ATOM   2359  NZ  LYS X1280      37.520 -14.609  29.862  0.00  0.00           N
ATOM   2360  HZ1 LYS X1280      37.272 -15.406  30.431  0.00  0.00           H
ATOM   2361  HZ2 LYS X1280      38.530 -14.574  29.882  0.00  0.00           H
ATOM   2362  HZ3 LYS X1280      37.127 -13.795  30.312  0.00  0.00           H
ATOM   2363  C   LYS X1280      32.034 -14.030  24.768  0.00  0.00           C
ATOM   2364  O   LYS X1280      31.121 -14.349  25.544  0.00  0.00           O
ATOM   2365  N   ARG X1281      31.859 -13.075  23.823  0.00  0.00           N
ATOM   2366  H   ARG X1281      32.654 -12.719  23.311  0.00  0.00           H
ATOM   2367  CA  ARG X1281      30.536 -12.512  23.646  0.00  0.00           C
ATOM   2368  HA  ARG X1281      30.141 -12.308  24.641  0.00  0.00           H
ATOM   2369  CB  ARG X1281      30.629 -11.240  22.813  0.00  0.00           C
ATOM   2370  HB2 ARG X1281      31.227 -11.418  21.920  0.00  0.00           H
ATOM   2371  HB3 ARG X1281      29.637 -10.900  22.517  0.00  0.00           H
ATOM   2372  CG  ARG X1281      31.229 -10.058  23.503  0.00  0.00           C
ATOM   2373  HG2 ARG X1281      30.534  -9.578  24.192  0.00  0.00           H
ATOM   2374  HG3 ARG X1281      32.059 -10.315  24.161  0.00  0.00           H
ATOM   2375  CD  ARG X1281      31.583  -8.912  22.553  0.00  0.00           C
ATOM   2376  HD2 ARG X1281      32.026  -9.357  21.663  0.00  0.00           H
ATOM   2377  HD3 ARG X1281      30.648  -8.512  22.159  0.00  0.00           H
ATOM   2378  NE  ARG X1281      32.288  -7.784  23.080  0.00  0.00           N
ATOM   2379  HE  ARG X1281      32.552  -7.814  24.054  0.00  0.00           H
ATOM   2380  CZ  ARG X1281      32.777  -6.855  22.356  0.00  0.00           C
ATOM   2381  NH1 ARG X1281      32.697  -6.803  21.078  0.00  0.00           N
ATOM   2382 HH11 ARG X1281      31.909  -7.302  20.691  0.00  0.00           H
ATOM   2383 HH12 ARG X1281      33.358  -6.228  20.574  0.00  0.00           H
ATOM   2384  NH2 ARG X1281      33.439  -5.916  23.002  0.00  0.00           N
ATOM   2385 HH21 ARG X1281      33.514  -5.825  24.005  0.00  0.00           H
ATOM   2386 HH22 ARG X1281      33.985  -5.230  22.502  0.00  0.00           H
ATOM   2387  C   ARG X1281      29.601 -13.535  22.891  0.00  0.00           C
ATOM   2388  O   ARG X1281      29.995 -13.981  21.828  0.00  0.00           O
ATOM   2389  N   LYS X1282      28.365 -13.730  23.343  0.00  0.00           N
ATOM   2390  H   LYS X1282      28.084 -13.269  24.197  0.00  0.00           H
ATOM   2391  CA  LYS X1282      27.421 -14.615  22.621  0.00  0.00           C
ATOM   2392  HA  LYS X1282      27.831 -15.175  21.781  0.00  0.00           H
ATOM   2393  CB  LYS X1282      26.890 -15.607  23.599  0.00  0.00           C
ATOM   2394  HB2 LYS X1282      26.481 -15.120  24.484  0.00  0.00           H
ATOM   2395  HB3 LYS X1282      26.157 -16.281  23.156  0.00  0.00           H
ATOM   2396  CG  LYS X1282      28.053 -16.505  24.083  0.00  0.00           C
ATOM   2397  HG2 LYS X1282      28.544 -16.856  23.175  0.00  0.00           H
ATOM   2398  HG3 LYS X1282      28.692 -15.845  24.670  0.00  0.00           H
ATOM   2399  CD  LYS X1282      27.558 -17.741  24.871  0.00  0.00           C
ATOM   2400  HD2 LYS X1282      26.914 -17.436  25.696  0.00  0.00           H
ATOM   2401  HD3 LYS X1282      26.964 -18.455  24.301  0.00  0.00           H
ATOM   2402  CE  LYS X1282      28.745 -18.440  25.429  0.00  0.00           C
ATOM   2403  HE2 LYS X1282      29.539 -18.514  24.686  0.00  0.00           H
ATOM   2404  HE3 LYS X1282      29.096 -17.842  26.270  0.00  0.00           H
ATOM   2405  NZ  LYS X1282      28.350 -19.866  25.864  0.00  0.00           N
ATOM   2406  HZ1 LYS X1282      27.818 -20.286  25.115  0.00  0.00           H
ATOM   2407  HZ2 LYS X1282      29.159 -20.435  26.070  0.00  0.00           H
ATOM   2408  HZ3 LYS X1282      27.769 -19.885  26.691  0.00  0.00           H
ATOM   2409  C   LYS X1282      26.187 -13.804  22.087  0.00  0.00           C
ATOM   2410  O   LYS X1282      26.043 -12.706  22.530  0.00  0.00           O
ATOM   2411  N   PRO X1283      25.326 -14.379  21.146  0.00  0.00           N
ATOM   2412  CD  PRO X1283      25.457 -15.731  20.638  0.00  0.00           C
ATOM   2413  HD2 PRO X1283      24.863 -16.448  21.204  0.00  0.00           H
ATOM   2414  HD3 PRO X1283      26.467 -16.134  20.560  0.00  0.00           H
ATOM   2415  CG  PRO X1283      24.868 -15.551  19.261  0.00  0.00           C
ATOM   2416  HG2 PRO X1283      24.700 -16.468  18.695  0.00  0.00           H
ATOM   2417  HG3 PRO X1283      25.497 -14.925  18.628  0.00  0.00           H
ATOM   2418  CB  PRO X1283      23.575 -14.726  19.605  0.00  0.00           C
ATOM   2419  HB2 PRO X1283      22.836 -15.282  20.183  0.00  0.00           H
ATOM   2420  HB3 PRO X1283      23.075 -14.304  18.733  0.00  0.00           H
ATOM   2421  CA  PRO X1283      24.154 -13.727  20.579  0.00  0.00           C
ATOM   2422  HA  PRO X1283      24.471 -12.878  19.973  0.00  0.00           H
ATOM   2423  C   PRO X1283      23.097 -13.343  21.706  0.00  0.00           C
ATOM   2424  O   PRO X1283      22.823 -14.179  22.480  0.00  0.00           O
ATOM   2425  N   ILE X1284      22.462 -12.120  21.670  0.00  0.00           N
ATOM   2426  H   ILE X1284      22.568 -11.470  20.904  0.00  0.00           H
ATOM   2427  CA  ILE X1284      21.516 -11.746  22.750  0.00  0.00           C
ATOM   2428  HA  ILE X1284      22.067 -11.880  23.681  0.00  0.00           H
ATOM   2429  CB  ILE X1284      21.344 -10.202  22.688  0.00  0.00           C
ATOM   2430  HB  ILE X1284      22.299  -9.680  22.638  0.00  0.00           H
ATOM   2431  CG2 ILE X1284      20.474  -9.799  21.445  0.00  0.00           C
ATOM   2432 HG21 ILE X1284      20.239  -8.738  21.352  0.00  0.00           H
ATOM   2433 HG22 ILE X1284      20.992 -10.046  20.519  0.00  0.00           H
ATOM   2434 HG23 ILE X1284      19.490 -10.252  21.325  0.00  0.00           H
ATOM   2435  CG1 ILE X1284      20.800  -9.618  24.025  0.00  0.00           C
ATOM   2436 HG12 ILE X1284      19.786  -9.986  24.185  0.00  0.00           H
ATOM   2437 HG13 ILE X1284      21.355 -10.008  24.878  0.00  0.00           H
ATOM   2438  CD1 ILE X1284      20.787  -8.058  24.016  0.00  0.00           C
ATOM   2439 HD11 ILE X1284      20.787  -7.718  25.051  0.00  0.00           H
ATOM   2440 HD12 ILE X1284      21.670  -7.589  23.580  0.00  0.00           H
ATOM   2441 HD13 ILE X1284      19.945  -7.768  23.386  0.00  0.00           H
ATOM   2442  C   ILE X1284      20.189 -12.515  22.680  0.00  0.00           C
ATOM   2443  O   ILE X1284      19.587 -12.717  21.616  0.00  0.00           O
ATOM   2444  N   ARG X1285      19.621 -12.915  23.804  0.00  0.00           N
ATOM   2445  H   ARG X1285      20.179 -12.828  24.642  0.00  0.00           H
ATOM   2446  CA  ARG X1285      18.196 -13.424  23.937  0.00  0.00           C
ATOM   2447  HA  ARG X1285      17.806 -13.737  22.969  0.00  0.00           H
ATOM   2448  CB  ARG X1285      18.259 -14.589  24.937  0.00  0.00           C
ATOM   2449  HB2 ARG X1285      18.757 -14.258  25.849  0.00  0.00           H
ATOM   2450  HB3 ARG X1285      17.319 -14.951  25.353  0.00  0.00           H
ATOM   2451  CG  ARG X1285      19.045 -15.830  24.322  0.00  0.00           C
ATOM   2452  HG2 ARG X1285      18.436 -16.320  23.563  0.00  0.00           H
ATOM   2453  HG3 ARG X1285      19.935 -15.443  23.826  0.00  0.00           H
ATOM   2454  CD  ARG X1285      19.448 -16.864  25.367  0.00  0.00           C
ATOM   2455  HD2 ARG X1285      18.505 -17.328  25.657  0.00  0.00           H
ATOM   2456  HD3 ARG X1285      20.034 -17.681  24.946  0.00  0.00           H
ATOM   2457  NE  ARG X1285      20.270 -16.233  26.483  0.00  0.00           N
ATOM   2458  HE  ARG X1285      20.375 -15.230  26.520  0.00  0.00           H
ATOM   2459  CZ  ARG X1285      20.833 -16.869  27.467  0.00  0.00           C
ATOM   2460  NH1 ARG X1285      20.743 -18.147  27.531  0.00  0.00           N
ATOM   2461 HH11 ARG X1285      20.764 -18.687  26.678  0.00  0.00           H
ATOM   2462 HH12 ARG X1285      21.179 -18.581  28.332  0.00  0.00           H
ATOM   2463  NH2 ARG X1285      21.510 -16.140  28.350  0.00  0.00           N
ATOM   2464 HH21 ARG X1285      21.756 -15.164  28.271  0.00  0.00           H
ATOM   2465 HH22 ARG X1285      21.899 -16.621  29.148  0.00  0.00           H
ATOM   2466  C   ARG X1285      17.339 -12.254  24.633  0.00  0.00           C
ATOM   2467  O   ARG X1285      17.737 -11.647  25.625  0.00  0.00           O
ATOM   2468  N   VAL X1286      16.170 -12.044  24.088  0.00  0.00           N
ATOM   2469  H   VAL X1286      16.019 -12.490  23.194  0.00  0.00           H
ATOM   2470  CA  VAL X1286      15.329 -10.880  24.320  0.00  0.00           C
ATOM   2471  HA  VAL X1286      15.867 -10.291  25.063  0.00  0.00           H
ATOM   2472  CB  VAL X1286      15.199  -9.994  22.980  0.00  0.00           C
ATOM   2473  HB  VAL X1286      14.534 -10.478  22.265  0.00  0.00           H
ATOM   2474  CG1 VAL X1286      14.572  -8.625  23.275  0.00  0.00           C
ATOM   2475 HG11 VAL X1286      13.483  -8.678  23.305  0.00  0.00           H
ATOM   2476 HG12 VAL X1286      15.077  -8.164  24.124  0.00  0.00           H
ATOM   2477 HG13 VAL X1286      14.788  -7.909  22.482  0.00  0.00           H
ATOM   2478  CG2 VAL X1286      16.570  -9.823  22.235  0.00  0.00           C
ATOM   2479 HG21 VAL X1286      16.498  -9.080  21.441  0.00  0.00           H
ATOM   2480 HG22 VAL X1286      17.414  -9.559  22.873  0.00  0.00           H
ATOM   2481 HG23 VAL X1286      16.724 -10.796  21.769  0.00  0.00           H
ATOM   2482  C   VAL X1286      13.799 -11.138  24.635  0.00  0.00           C
ATOM   2483  O   VAL X1286      13.237 -12.033  23.972  0.00  0.00           O
ATOM   2484  N   LEU X1287      13.157 -10.458  25.555  0.00  0.00           N
ATOM   2485  H   LEU X1287      13.701  -9.863  26.163  0.00  0.00           H
ATOM   2486  CA  LEU X1287      11.727 -10.391  25.728  0.00  0.00           C
ATOM   2487  HA  LEU X1287      11.329 -11.150  25.054  0.00  0.00           H
ATOM   2488  CB  LEU X1287      11.479 -10.678  27.197  0.00  0.00           C
ATOM   2489  HB2 LEU X1287      11.886 -11.651  27.472  0.00  0.00           H
ATOM   2490  HB3 LEU X1287      11.999  -9.915  27.776  0.00  0.00           H
ATOM   2491  CG  LEU X1287       9.978 -10.730  27.603  0.00  0.00           C
ATOM   2492  HG  LEU X1287       9.495  -9.781  27.373  0.00  0.00           H
ATOM   2493  CD1 LEU X1287       9.202 -11.899  26.964  0.00  0.00           C
ATOM   2494 HD11 LEU X1287       9.072 -11.703  25.900  0.00  0.00           H
ATOM   2495 HD12 LEU X1287       9.749 -12.838  27.050  0.00  0.00           H
ATOM   2496 HD13 LEU X1287       8.220 -11.961  27.433  0.00  0.00           H
ATOM   2497  CD2 LEU X1287       9.866 -10.767  29.075  0.00  0.00           C
ATOM   2498 HD21 LEU X1287      10.211 -11.722  29.472  0.00  0.00           H
ATOM   2499 HD22 LEU X1287      10.380  -9.899  29.487  0.00  0.00           H
ATOM   2500 HD23 LEU X1287       8.823 -10.761  29.390  0.00  0.00           H
ATOM   2501  C   LEU X1287      11.298  -9.001  25.216  0.00  0.00           C
ATOM   2502  O   LEU X1287      11.858  -8.039  25.687  0.00  0.00           O
ATOM   2503  N   SER X1288      10.308  -8.930  24.387  0.00  0.00           N
ATOM   2504  H   SER X1288       9.957  -9.772  23.953  0.00  0.00           H
ATOM   2505  CA  SER X1288       9.781  -7.601  23.991  0.00  0.00           C
ATOM   2506  HA  SER X1288      10.348  -6.781  24.432  0.00  0.00           H
ATOM   2507  CB  SER X1288       9.703  -7.405  22.489  0.00  0.00           C
ATOM   2508  HB2 SER X1288      10.628  -7.575  21.939  0.00  0.00           H
ATOM   2509  HB3 SER X1288       8.986  -8.077  22.018  0.00  0.00           H
ATOM   2510  OG  SER X1288       9.415  -6.057  22.193  0.00  0.00           O
ATOM   2511  HG  SER X1288       8.903  -6.110  21.383  0.00  0.00           H
ATOM   2512  C   SER X1288       8.392  -7.438  24.721  0.00  0.00           C
ATOM   2513  O   SER X1288       7.488  -8.282  24.446  0.00  0.00           O
ATOM   2514  N   LEU X1289       8.083  -6.354  25.456  0.00  0.00           N
ATOM   2515  H   LEU X1289       8.783  -5.638  25.591  0.00  0.00           H
ATOM   2516  CA  LEU X1289       6.800  -6.139  26.132  0.00  0.00           C
ATOM   2517  HA  LEU X1289       6.017  -6.859  25.898  0.00  0.00           H
ATOM   2518  CB  LEU X1289       6.998  -5.943  27.635  0.00  0.00           C
ATOM   2519  HB2 LEU X1289       7.611  -5.059  27.811  0.00  0.00           H
ATOM   2520  HB3 LEU X1289       5.999  -5.754  28.028  0.00  0.00           H
ATOM   2521  CG  LEU X1289       7.606  -7.253  28.264  0.00  0.00           C
ATOM   2522  HG  LEU X1289       8.602  -7.452  27.869  0.00  0.00           H
ATOM   2523  CD1 LEU X1289       7.616  -7.007  29.738  0.00  0.00           C
ATOM   2524 HD11 LEU X1289       7.979  -6.033  30.069  0.00  0.00           H
ATOM   2525 HD12 LEU X1289       6.608  -7.062  30.148  0.00  0.00           H
ATOM   2526 HD13 LEU X1289       8.138  -7.809  30.261  0.00  0.00           H
ATOM   2527  CD2 LEU X1289       6.782  -8.482  28.040  0.00  0.00           C
ATOM   2528 HD21 LEU X1289       5.744  -8.231  28.259  0.00  0.00           H
ATOM   2529 HD22 LEU X1289       6.729  -8.760  26.987  0.00  0.00           H
ATOM   2530 HD23 LEU X1289       7.155  -9.290  28.669  0.00  0.00           H
ATOM   2531  C   LEU X1289       6.303  -4.876  25.418  0.00  0.00           C
ATOM   2532  O   LEU X1289       7.072  -3.960  25.215  0.00  0.00           O
ATOM   2533  N   PHE X1290       5.096  -4.914  24.983  0.00  0.00           N
ATOM   2534  H   PHE X1290       4.517  -5.742  25.006  0.00  0.00           H
ATOM   2535  CA  PHE X1290       4.525  -3.746  24.252  0.00  0.00           C
ATOM   2536  HA  PHE X1290       3.515  -4.028  23.954  0.00  0.00           H
ATOM   2537  CB  PHE X1290       4.409  -2.496  25.139  0.00  0.00           C
ATOM   2538  HB2 PHE X1290       5.354  -1.955  25.196  0.00  0.00           H
ATOM   2539  HB3 PHE X1290       3.745  -1.796  24.632  0.00  0.00           H
ATOM   2540  CG  PHE X1290       3.830  -2.750  26.536  0.00  0.00           C
ATOM   2541  CD1 PHE X1290       2.494  -3.095  26.781  0.00  0.00           C
ATOM   2542  HD1 PHE X1290       1.838  -3.110  25.923  0.00  0.00           H
ATOM   2543  CE1 PHE X1290       2.030  -3.517  28.113  0.00  0.00           C
ATOM   2544  HE1 PHE X1290       0.982  -3.707  28.292  0.00  0.00           H
ATOM   2545  CZ  PHE X1290       2.919  -3.549  29.159  0.00  0.00           C
ATOM   2546  HZ  PHE X1290       2.634  -3.822  30.164  0.00  0.00           H
ATOM   2547  CE2 PHE X1290       4.200  -3.128  28.951  0.00  0.00           C
ATOM   2548  HE2 PHE X1290       4.887  -3.189  29.782  0.00  0.00           H
ATOM   2549  CD2 PHE X1290       4.636  -2.736  27.681  0.00  0.00           C
ATOM   2550  HD2 PHE X1290       5.678  -2.511  27.511  0.00  0.00           H
ATOM   2551  C   PHE X1290       5.148  -3.617  22.903  0.00  0.00           C
ATOM   2552  O   PHE X1290       5.637  -2.527  22.562  0.00  0.00           O
ATOM   2553  N   ASP X1291       5.251  -4.736  22.192  0.00  0.00           N
ATOM   2554  H   ASP X1291       4.689  -5.510  22.516  0.00  0.00           H
ATOM   2555  CA  ASP X1291       6.155  -4.776  20.998  0.00  0.00           C
ATOM   2556  HA  ASP X1291       7.184  -4.555  21.280  0.00  0.00           H
ATOM   2557  CB  ASP X1291       6.197  -6.233  20.484  0.00  0.00           C
ATOM   2558  HB2 ASP X1291       6.482  -6.804  21.368  0.00  0.00           H
ATOM   2559  HB3 ASP X1291       5.215  -6.663  20.287  0.00  0.00           H
ATOM   2560  CG  ASP X1291       7.213  -6.487  19.397  0.00  0.00           C
ATOM   2561  OD1 ASP X1291       8.382  -6.225  19.649  0.00  0.00           O
ATOM   2562  OD2 ASP X1291       6.814  -7.032  18.336  0.00  0.00           O
ATOM   2563  C   ASP X1291       5.929  -3.845  19.794  0.00  0.00           C
ATOM   2564  O   ASP X1291       6.859  -3.320  19.168  0.00  0.00           O
ATOM   2565  N   GLY X1292       4.657  -3.564  19.498  0.00  0.00           N
ATOM   2566  H   GLY X1292       3.956  -3.920  20.132  0.00  0.00           H
ATOM   2567  CA  GLY X1292       4.241  -2.670  18.409  0.00  0.00           C
ATOM   2568  HA2 GLY X1292       3.168  -2.483  18.356  0.00  0.00           H
ATOM   2569  HA3 GLY X1292       4.738  -1.710  18.551  0.00  0.00           H
ATOM   2570  C   GLY X1292       4.668  -3.211  17.043  0.00  0.00           C
ATOM   2571  O   GLY X1292       4.419  -4.396  16.775  0.00  0.00           O
ATOM   2572  N   ILE X1293       5.237  -2.370  16.192  0.00  0.00           N
ATOM   2573  H   ILE X1293       5.472  -1.422  16.451  0.00  0.00           H
ATOM   2574  CA  ILE X1293       5.702  -2.868  14.907  0.00  0.00           C
ATOM   2575  HA  ILE X1293       5.036  -3.687  14.638  0.00  0.00           H
ATOM   2576  CB  ILE X1293       5.373  -1.853  13.745  0.00  0.00           C
ATOM   2577  HB  ILE X1293       5.800  -2.270  12.833  0.00  0.00           H
ATOM   2578  CG2 ILE X1293       3.897  -1.873  13.509  0.00  0.00           C
ATOM   2579 HG21 ILE X1293       3.416  -1.330  14.323  0.00  0.00           H
ATOM   2580 HG22 ILE X1293       3.696  -1.340  12.579  0.00  0.00           H
ATOM   2581 HG23 ILE X1293       3.558  -2.903  13.396  0.00  0.00           H
ATOM   2582  CG1 ILE X1293       5.731  -0.376  13.956  0.00  0.00           C
ATOM   2583 HG12 ILE X1293       4.977   0.304  14.353  0.00  0.00           H
ATOM   2584 HG13 ILE X1293       6.528  -0.324  14.697  0.00  0.00           H
ATOM   2585  CD1 ILE X1293       6.284   0.393  12.780  0.00  0.00           C
ATOM   2586 HD11 ILE X1293       7.128   0.004  12.210  0.00  0.00           H
ATOM   2587 HD12 ILE X1293       5.505   0.665  12.068  0.00  0.00           H
ATOM   2588 HD13 ILE X1293       6.603   1.367  13.152  0.00  0.00           H
ATOM   2589  C   ILE X1293       7.126  -3.461  14.893  0.00  0.00           C
ATOM   2590  O   ILE X1293       7.920  -3.173  13.930  0.00  0.00           O
ATOM   2591  N   ALA X1294       7.544  -4.052  15.961  0.00  0.00           N
ATOM   2592  H   ALA X1294       6.819  -4.230  16.642  0.00  0.00           H
ATOM   2593  CA  ALA X1294       8.847  -4.700  16.121  0.00  0.00           C
ATOM   2594  HA  ALA X1294       8.772  -5.155  17.109  0.00  0.00           H
ATOM   2595  CB  ALA X1294       8.906  -5.899  15.154  0.00  0.00           C
ATOM   2596  HB1 ALA X1294       7.964  -6.430  15.290  0.00  0.00           H
ATOM   2597  HB2 ALA X1294       9.042  -5.609  14.113  0.00  0.00           H
ATOM   2598  HB3 ALA X1294       9.730  -6.495  15.548  0.00  0.00           H
ATOM   2599  C   ALA X1294      10.062  -3.825  16.037  0.00  0.00           C
ATOM   2600  O   ALA X1294      11.148  -4.103  15.583  0.00  0.00           O
ATOM   2601  N   THR X1295       9.894  -2.587  16.503  0.00  0.00           N
ATOM   2602  H   THR X1295       8.926  -2.334  16.643  0.00  0.00           H
ATOM   2603  CA  THR X1295      10.967  -1.611  16.427  0.00  0.00           C
ATOM   2604  HA  THR X1295      11.305  -1.652  15.392  0.00  0.00           H
ATOM   2605  CB  THR X1295      10.495  -0.212  16.876  0.00  0.00           C
ATOM   2606  HB  THR X1295      10.368  -0.198  17.959  0.00  0.00           H
ATOM   2607  CG2 THR X1295      11.387   0.897  16.460  0.00  0.00           C
ATOM   2608 HG21 THR X1295      11.843   0.791  15.476  0.00  0.00           H
ATOM   2609 HG22 THR X1295      10.852   1.846  16.500  0.00  0.00           H
ATOM   2610 HG23 THR X1295      12.226   0.959  17.153  0.00  0.00           H
ATOM   2611  OG1 THR X1295       9.280   0.018  16.243  0.00  0.00           O
ATOM   2612  HG1 THR X1295       8.741   0.535  16.847  0.00  0.00           H
ATOM   2613  C   THR X1295      12.261  -2.046  17.258  0.00  0.00           C
ATOM   2614  O   THR X1295      13.428  -1.768  16.873  0.00  0.00           O
ATOM   2615  N   GLY X1296      12.045  -2.838  18.298  0.00  0.00           N
ATOM   2616  H   GLY X1296      11.091  -2.919  18.619  0.00  0.00           H
ATOM   2617  CA  GLY X1296      13.036  -3.620  18.943  0.00  0.00           C
ATOM   2618  HA2 GLY X1296      13.700  -2.958  19.498  0.00  0.00           H
ATOM   2619  HA3 GLY X1296      12.472  -4.317  19.564  0.00  0.00           H
ATOM   2620  C   GLY X1296      13.871  -4.534  18.052  0.00  0.00           C
ATOM   2621  O   GLY X1296      15.093  -4.359  17.968  0.00  0.00           O
ATOM   2622  N   LEU X1297      13.283  -5.545  17.415  0.00  0.00           N
ATOM   2623  H   LEU X1297      12.316  -5.817  17.519  0.00  0.00           H
ATOM   2624  CA  LEU X1297      14.105  -6.427  16.573  0.00  0.00           C
ATOM   2625  HA  LEU X1297      14.906  -6.835  17.189  0.00  0.00           H
ATOM   2626  CB  LEU X1297      13.300  -7.633  16.061  0.00  0.00           C
ATOM   2627  HB2 LEU X1297      12.722  -8.092  16.864  0.00  0.00           H
ATOM   2628  HB3 LEU X1297      12.534  -7.319  15.353  0.00  0.00           H
ATOM   2629  CG  LEU X1297      14.154  -8.742  15.366  0.00  0.00           C
ATOM   2630  HG  LEU X1297      14.549  -8.377  14.418  0.00  0.00           H
ATOM   2631  CD1 LEU X1297      15.329  -9.269  16.175  0.00  0.00           C
ATOM   2632 HD11 LEU X1297      16.049  -8.459  16.296  0.00  0.00           H
ATOM   2633 HD12 LEU X1297      15.026  -9.578  17.175  0.00  0.00           H
ATOM   2634 HD13 LEU X1297      15.923  -9.953  15.569  0.00  0.00           H
ATOM   2635  CD2 LEU X1297      13.330  -9.979  15.020  0.00  0.00           C
ATOM   2636 HD21 LEU X1297      13.839 -10.714  14.396  0.00  0.00           H
ATOM   2637 HD22 LEU X1297      13.074 -10.513  15.936  0.00  0.00           H
ATOM   2638 HD23 LEU X1297      12.408  -9.615  14.566  0.00  0.00           H
ATOM   2639  C   LEU X1297      14.760  -5.633  15.451  0.00  0.00           C
ATOM   2640  O   LEU X1297      15.985  -5.756  15.239  0.00  0.00           O
ATOM   2641  N   LEU X1298      14.073  -4.701  14.740  0.00  0.00           N
ATOM   2642  H   LEU X1298      13.112  -4.553  15.013  0.00  0.00           H
ATOM   2643  CA  LEU X1298      14.553  -3.885  13.608  0.00  0.00           C
ATOM   2644  HA  LEU X1298      14.764  -4.554  12.773  0.00  0.00           H
ATOM   2645  CB  LEU X1298      13.458  -2.844  13.304  0.00  0.00           C
ATOM   2646  HB2 LEU X1298      12.523  -3.344  13.051  0.00  0.00           H
ATOM   2647  HB3 LEU X1298      13.235  -2.336  14.243  0.00  0.00           H
ATOM   2648  CG  LEU X1298      13.821  -1.838  12.193  0.00  0.00           C
ATOM   2649  HG  LEU X1298      14.791  -1.400  12.431  0.00  0.00           H
ATOM   2650  CD1 LEU X1298      13.896  -2.784  10.980  0.00  0.00           C
ATOM   2651 HD11 LEU X1298      13.113  -3.542  10.994  0.00  0.00           H
ATOM   2652 HD12 LEU X1298      13.916  -2.233  10.040  0.00  0.00           H
ATOM   2653 HD13 LEU X1298      14.884  -3.202  10.792  0.00  0.00           H
ATOM   2654  CD2 LEU X1298      12.755  -0.788  11.868  0.00  0.00           C
ATOM   2655 HD21 LEU X1298      12.903   0.052  12.547  0.00  0.00           H
ATOM   2656 HD22 LEU X1298      12.922  -0.446  10.847  0.00  0.00           H
ATOM   2657 HD23 LEU X1298      11.759  -1.229  11.900  0.00  0.00           H
ATOM   2658  C   LEU X1298      15.868  -3.173  13.900  0.00  0.00           C
ATOM   2659  O   LEU X1298      16.788  -3.018  13.051  0.00  0.00           O
ATOM   2660  N   VAL X1299      16.028  -2.656  15.147  0.00  0.00           N
ATOM   2661  H   VAL X1299      15.244  -2.721  15.780  0.00  0.00           H
ATOM   2662  CA  VAL X1299      17.182  -1.918  15.569  0.00  0.00           C
ATOM   2663  HA  VAL X1299      17.595  -1.486  14.657  0.00  0.00           H
ATOM   2664  CB  VAL X1299      16.876  -0.868  16.669  0.00  0.00           C
ATOM   2665  HB  VAL X1299      16.067  -1.270  17.279  0.00  0.00           H
ATOM   2666  CG1 VAL X1299      18.053  -0.383  17.531  0.00  0.00           C
ATOM   2667 HG11 VAL X1299      18.564  -1.203  18.035  0.00  0.00           H
ATOM   2668 HG12 VAL X1299      18.798   0.068  16.876  0.00  0.00           H
ATOM   2669 HG13 VAL X1299      17.654   0.312  18.271  0.00  0.00           H
ATOM   2670  CG2 VAL X1299      16.126   0.300  15.993  0.00  0.00           C
ATOM   2671 HG21 VAL X1299      15.401   0.715  16.693  0.00  0.00           H
ATOM   2672 HG22 VAL X1299      16.861   1.047  15.695  0.00  0.00           H
ATOM   2673 HG23 VAL X1299      15.743  -0.021  15.025  0.00  0.00           H
ATOM   2674  C   VAL X1299      18.380  -2.769  15.990  0.00  0.00           C
ATOM   2675  O   VAL X1299      19.496  -2.315  15.742  0.00  0.00           O
ATOM   2676  N   LEU X1300      18.088  -3.961  16.548  0.00  0.00           N
ATOM   2677  H   LEU X1300      17.109  -4.207  16.583  0.00  0.00           H
ATOM   2678  CA  LEU X1300      19.073  -4.960  16.914  0.00  0.00           C
ATOM   2679  HA  LEU X1300      19.893  -4.526  17.486  0.00  0.00           H
ATOM   2680  CB  LEU X1300      18.427  -6.144  17.643  0.00  0.00           C
ATOM   2681  HB2 LEU X1300      17.546  -6.453  17.081  0.00  0.00           H
ATOM   2682  HB3 LEU X1300      19.161  -6.950  17.655  0.00  0.00           H
ATOM   2683  CG  LEU X1300      18.081  -5.806  19.142  0.00  0.00           C
ATOM   2684  HG  LEU X1300      17.490  -4.893  19.218  0.00  0.00           H
ATOM   2685  CD1 LEU X1300      17.331  -6.953  19.851  0.00  0.00           C
ATOM   2686 HD11 LEU X1300      16.330  -7.067  19.434  0.00  0.00           H
ATOM   2687 HD12 LEU X1300      17.943  -7.855  19.850  0.00  0.00           H
ATOM   2688 HD13 LEU X1300      17.111  -6.611  20.862  0.00  0.00           H
ATOM   2689  CD2 LEU X1300      19.428  -5.513  19.906  0.00  0.00           C
ATOM   2690 HD21 LEU X1300      19.264  -5.313  20.965  0.00  0.00           H
ATOM   2691 HD22 LEU X1300      20.019  -6.429  19.894  0.00  0.00           H
ATOM   2692 HD23 LEU X1300      20.031  -4.699  19.505  0.00  0.00           H
ATOM   2693  C   LEU X1300      19.715  -5.395  15.564  0.00  0.00           C
ATOM   2694  O   LEU X1300      20.930  -5.469  15.471  0.00  0.00           O
ATOM   2695  N   LYS X1301      18.913  -5.575  14.474  0.00  0.00           N
ATOM   2696  H   LYS X1301      17.912  -5.602  14.604  0.00  0.00           H
ATOM   2697  CA  LYS X1301      19.459  -5.896  13.133  0.00  0.00           C
ATOM   2698  HA  LYS X1301      20.246  -6.641  13.247  0.00  0.00           H
ATOM   2699  CB  LYS X1301      18.251  -6.415  12.317  0.00  0.00           C
ATOM   2700  HB2 LYS X1301      17.529  -5.599  12.365  0.00  0.00           H
ATOM   2701  HB3 LYS X1301      18.632  -6.601  11.313  0.00  0.00           H
ATOM   2702  CG  LYS X1301      17.603  -7.778  12.741  0.00  0.00           C
ATOM   2703  HG2 LYS X1301      18.377  -8.533  12.599  0.00  0.00           H
ATOM   2704  HG3 LYS X1301      17.342  -7.730  13.798  0.00  0.00           H
ATOM   2705  CD  LYS X1301      16.289  -8.174  12.130  0.00  0.00           C
ATOM   2706  HD2 LYS X1301      16.053  -9.140  12.577  0.00  0.00           H
ATOM   2707  HD3 LYS X1301      15.571  -7.382  12.345  0.00  0.00           H
ATOM   2708  CE  LYS X1301      16.234  -8.256  10.623  0.00  0.00           C
ATOM   2709  HE2 LYS X1301      16.406  -7.273  10.183  0.00  0.00           H
ATOM   2710  HE3 LYS X1301      17.069  -8.878  10.300  0.00  0.00           H
ATOM   2711  NZ  LYS X1301      14.953  -8.787  10.134  0.00  0.00           N
ATOM   2712  HZ1 LYS X1301      14.188  -8.162  10.347  0.00  0.00           H
ATOM   2713  HZ2 LYS X1301      14.986  -8.855   9.126  0.00  0.00           H
ATOM   2714  HZ3 LYS X1301      14.738  -9.717  10.462  0.00  0.00           H
ATOM   2715  C   LYS X1301      20.054  -4.738  12.419  0.00  0.00           C
ATOM   2716  O   LYS X1301      20.902  -4.951  11.538  0.00  0.00           O
ATOM   2717  N   ASP X1302      19.794  -3.476  12.856  0.00  0.00           N
ATOM   2718  H   ASP X1302      19.047  -3.301  13.513  0.00  0.00           H
ATOM   2719  CA  ASP X1302      20.438  -2.311  12.193  0.00  0.00           C
ATOM   2720  HA  ASP X1302      20.501  -2.543  11.129  0.00  0.00           H
ATOM   2721  CB  ASP X1302      19.449  -1.102  12.245  0.00  0.00           C
ATOM   2722  HB2 ASP X1302      18.452  -1.397  11.916  0.00  0.00           H
ATOM   2723  HB3 ASP X1302      19.266  -0.664  13.226  0.00  0.00           H
ATOM   2724  CG  ASP X1302      19.731   0.003  11.251  0.00  0.00           C
ATOM   2725  OD1 ASP X1302      20.185  -0.270  10.101  0.00  0.00           O
ATOM   2726  OD2 ASP X1302      19.492   1.187  11.555  0.00  0.00           O
ATOM   2727  C   ASP X1302      21.777  -1.808  12.632  0.00  0.00           C
ATOM   2728  O   ASP X1302      22.602  -1.419  11.826  0.00  0.00           O
ATOM   2729  N   LEU X1303      22.054  -1.939  13.959  0.00  0.00           N
ATOM   2730  H   LEU X1303      21.347  -2.231  14.618  0.00  0.00           H
ATOM   2731  CA  LEU X1303      23.342  -1.979  14.523  0.00  0.00           C
ATOM   2732  HA  LEU X1303      23.893  -1.074  14.266  0.00  0.00           H
ATOM   2733  CB  LEU X1303      23.168  -2.102  16.083  0.00  0.00           C
ATOM   2734  HB2 LEU X1303      22.382  -2.848  16.203  0.00  0.00           H
ATOM   2735  HB3 LEU X1303      24.137  -2.399  16.484  0.00  0.00           H
ATOM   2736  CG  LEU X1303      22.660  -0.828  16.793  0.00  0.00           C
ATOM   2737  HG  LEU X1303      21.752  -0.498  16.287  0.00  0.00           H
ATOM   2738  CD1 LEU X1303      22.363  -1.017  18.257  0.00  0.00           C
ATOM   2739 HD11 LEU X1303      21.685  -1.864  18.361  0.00  0.00           H
ATOM   2740 HD12 LEU X1303      23.269  -1.239  18.821  0.00  0.00           H
ATOM   2741 HD13 LEU X1303      21.767  -0.171  18.601  0.00  0.00           H
ATOM   2742  CD2 LEU X1303      23.744   0.255  16.716  0.00  0.00           C
ATOM   2743 HD21 LEU X1303      24.573  -0.077  17.341  0.00  0.00           H
ATOM   2744 HD22 LEU X1303      24.063   0.485  15.699  0.00  0.00           H
ATOM   2745 HD23 LEU X1303      23.347   1.174  17.146  0.00  0.00           H
ATOM   2746  C   LEU X1303      24.147  -3.212  14.087  0.00  0.00           C
ATOM   2747  O   LEU X1303      25.369  -3.296  13.782  0.00  0.00           O
ATOM   2748  N   GLY X1304      23.370  -4.296  13.907  0.00  0.00           N
ATOM   2749  H   GLY X1304      22.444  -4.126  14.274  0.00  0.00           H
ATOM   2750  CA  GLY X1304      23.708  -5.631  13.420  0.00  0.00           C
ATOM   2751  HA2 GLY X1304      22.810  -6.123  13.044  0.00  0.00           H
ATOM   2752  HA3 GLY X1304      24.409  -5.529  12.591  0.00  0.00           H
ATOM   2753  C   GLY X1304      24.234  -6.496  14.596  0.00  0.00           C
ATOM   2754  O   GLY X1304      25.360  -6.886  14.652  0.00  0.00           O
ATOM   2755  N   ILE X1305      23.421  -6.742  15.602  0.00  0.00           N
ATOM   2756  H   ILE X1305      22.516  -6.296  15.563  0.00  0.00           H
ATOM   2757  CA  ILE X1305      23.725  -7.720  16.675  0.00  0.00           C
ATOM   2758  HA  ILE X1305      24.795  -7.838  16.848  0.00  0.00           H
ATOM   2759  CB  ILE X1305      23.188  -7.243  17.981  0.00  0.00           C
ATOM   2760  HB  ILE X1305      22.108  -7.131  17.896  0.00  0.00           H
ATOM   2761  CG2 ILE X1305      23.427  -8.137  19.249  0.00  0.00           C
ATOM   2762 HG21 ILE X1305      23.101  -7.588  20.133  0.00  0.00           H
ATOM   2763 HG22 ILE X1305      22.821  -9.042  19.204  0.00  0.00           H
ATOM   2764 HG23 ILE X1305      24.444  -8.513  19.364  0.00  0.00           H
ATOM   2765  CG1 ILE X1305      23.894  -5.885  18.343  0.00  0.00           C
ATOM   2766 HG12 ILE X1305      24.944  -6.025  18.601  0.00  0.00           H
ATOM   2767 HG13 ILE X1305      23.926  -5.212  17.486  0.00  0.00           H
ATOM   2768  CD1 ILE X1305      23.247  -5.043  19.405  0.00  0.00           C
ATOM   2769 HD11 ILE X1305      22.192  -4.883  19.181  0.00  0.00           H
ATOM   2770 HD12 ILE X1305      23.342  -5.533  20.374  0.00  0.00           H
ATOM   2771 HD13 ILE X1305      23.700  -4.052  19.396  0.00  0.00           H
ATOM   2772  C   ILE X1305      23.190  -9.054  16.317  0.00  0.00           C
ATOM   2773  O   ILE X1305      22.161  -9.156  15.568  0.00  0.00           O
ATOM   2774  N   GLN X1306      23.870 -10.195  16.545  0.00  0.00           N
ATOM   2775  H   GLN X1306      24.666 -10.141  17.165  0.00  0.00           H
ATOM   2776  CA  GLN X1306      23.251 -11.549  16.516  0.00  0.00           C
ATOM   2777  HA  GLN X1306      22.687 -11.576  15.584  0.00  0.00           H
ATOM   2778  CB  GLN X1306      24.294 -12.659  16.615  0.00  0.00           C
ATOM   2779  HB2 GLN X1306      24.781 -12.709  17.589  0.00  0.00           H
ATOM   2780  HB3 GLN X1306      23.943 -13.678  16.451  0.00  0.00           H
ATOM   2781  CG  GLN X1306      25.358 -12.375  15.587  0.00  0.00           C
ATOM   2782  HG2 GLN X1306      25.007 -12.197  14.571  0.00  0.00           H
ATOM   2783  HG3 GLN X1306      25.851 -11.449  15.885  0.00  0.00           H
ATOM   2784  CD  GLN X1306      26.502 -13.410  15.704  0.00  0.00           C
ATOM   2785  OE1 GLN X1306      26.428 -14.527  16.203  0.00  0.00           O
ATOM   2786  NE2 GLN X1306      27.689 -13.090  15.246  0.00  0.00           N
ATOM   2787 HE21 GLN X1306      28.386 -13.816  15.329  0.00  0.00           H
ATOM   2788 HE22 GLN X1306      27.971 -12.192  14.879  0.00  0.00           H
ATOM   2789  C   GLN X1306      22.231 -11.734  17.665  0.00  0.00           C
ATOM   2790  O   GLN X1306      22.570 -11.421  18.775  0.00  0.00           O
ATOM   2791  N   VAL X1307      21.074 -12.352  17.343  0.00  0.00           N
ATOM   2792  H   VAL X1307      21.020 -12.694  16.394  0.00  0.00           H
ATOM   2793  CA  VAL X1307      19.903 -12.575  18.266  0.00  0.00           C
ATOM   2794  HA  VAL X1307      20.216 -12.312  19.277  0.00  0.00           H
ATOM   2795  CB  VAL X1307      18.700 -11.820  17.715  0.00  0.00           C
ATOM   2796  HB  VAL X1307      18.713 -12.043  16.648  0.00  0.00           H
ATOM   2797  CG1 VAL X1307      17.341 -12.217  18.351  0.00  0.00           C
ATOM   2798 HG11 VAL X1307      17.002 -13.247  18.244  0.00  0.00           H
ATOM   2799 HG12 VAL X1307      17.362 -12.045  19.427  0.00  0.00           H
ATOM   2800 HG13 VAL X1307      16.561 -11.635  17.861  0.00  0.00           H
ATOM   2801  CG2 VAL X1307      18.758 -10.303  17.922  0.00  0.00           C
ATOM   2802 HG21 VAL X1307      18.535 -10.062  18.961  0.00  0.00           H
ATOM   2803 HG22 VAL X1307      19.746  -9.909  17.680  0.00  0.00           H
ATOM   2804 HG23 VAL X1307      18.099  -9.779  17.230  0.00  0.00           H
ATOM   2805  C   VAL X1307      19.632 -14.060  18.286  0.00  0.00           C
ATOM   2806  O   VAL X1307      19.227 -14.647  17.270  0.00  0.00           O
ATOM   2807  N   ASP X1308      19.865 -14.693  19.454  0.00  0.00           N
ATOM   2808  H   ASP X1308      20.213 -14.187  20.255  0.00  0.00           H
ATOM   2809  CA  ASP X1308      19.453 -16.067  19.643  0.00  0.00           C
ATOM   2810  HA  ASP X1308      19.764 -16.643  18.772  0.00  0.00           H
ATOM   2811  CB  ASP X1308      20.165 -16.650  20.959  0.00  0.00           C
ATOM   2812  HB2 ASP X1308      21.239 -16.592  20.782  0.00  0.00           H
ATOM   2813  HB3 ASP X1308      20.073 -16.019  21.843  0.00  0.00           H
ATOM   2814  CG  ASP X1308      19.657 -18.072  21.330  0.00  0.00           C
ATOM   2815  OD1 ASP X1308      19.861 -18.928  20.486  0.00  0.00           O
ATOM   2816  OD2 ASP X1308      18.966 -18.295  22.321  0.00  0.00           O
ATOM   2817  C   ASP X1308      17.912 -16.240  19.741  0.00  0.00           C
ATOM   2818  O   ASP X1308      17.367 -17.062  19.058  0.00  0.00           O
ATOM   2819  N   ARG X1309      17.248 -15.374  20.488  0.00  0.00           N
ATOM   2820  H   ARG X1309      17.782 -14.657  20.958  0.00  0.00           H
ATOM   2821  CA  ARG X1309      15.818 -15.382  20.564  0.00  0.00           C
ATOM   2822  HA  ARG X1309      15.387 -15.579  19.582  0.00  0.00           H
ATOM   2823  CB  ARG X1309      15.240 -16.518  21.397  0.00  0.00           C
ATOM   2824  HB2 ARG X1309      14.187 -16.638  21.143  0.00  0.00           H
ATOM   2825  HB3 ARG X1309      15.785 -17.444  21.216  0.00  0.00           H
ATOM   2826  CG  ARG X1309      15.293 -16.161  22.877  0.00  0.00           C
ATOM   2827  HG2 ARG X1309      16.216 -15.640  23.132  0.00  0.00           H
ATOM   2828  HG3 ARG X1309      14.491 -15.466  23.126  0.00  0.00           H
ATOM   2829  CD  ARG X1309      15.129 -17.437  23.731  0.00  0.00           C
ATOM   2830  HD2 ARG X1309      14.941 -17.117  24.756  0.00  0.00           H
ATOM   2831  HD3 ARG X1309      14.277 -18.057  23.452  0.00  0.00           H
ATOM   2832  NE  ARG X1309      16.373 -18.197  23.704  0.00  0.00           N
ATOM   2833  HE  ARG X1309      17.089 -17.973  23.027  0.00  0.00           H
ATOM   2834  CZ  ARG X1309      16.730 -19.227  24.432  0.00  0.00           C
ATOM   2835  NH1 ARG X1309      15.908 -19.647  25.313  0.00  0.00           N
ATOM   2836 HH11 ARG X1309      15.066 -19.117  25.487  0.00  0.00           H
ATOM   2837 HH12 ARG X1309      16.150 -20.504  25.788  0.00  0.00           H
ATOM   2838  NH2 ARG X1309      17.894 -19.787  24.302  0.00  0.00           N
ATOM   2839 HH21 ARG X1309      18.404 -19.390  23.526  0.00  0.00           H
ATOM   2840 HH22 ARG X1309      18.278 -20.453  24.957  0.00  0.00           H
ATOM   2841  C   ARG X1309      15.040 -14.013  20.876  0.00  0.00           C
ATOM   2842  O   ARG X1309      15.526 -13.149  21.620  0.00  0.00           O
ATOM   2843  N   TYR X1310      13.819 -13.929  20.395  0.00  0.00           N
ATOM   2844  H   TYR X1310      13.521 -14.661  19.767  0.00  0.00           H
ATOM   2845  CA  TYR X1310      12.965 -12.759  20.495  0.00  0.00           C
ATOM   2846  HA  TYR X1310      13.282 -12.253  21.407  0.00  0.00           H
ATOM   2847  CB  TYR X1310      13.430 -11.765  19.426  0.00  0.00           C
ATOM   2848  HB2 TYR X1310      14.486 -11.540  19.573  0.00  0.00           H
ATOM   2849  HB3 TYR X1310      13.243 -12.122  18.413  0.00  0.00           H
ATOM   2850  CG  TYR X1310      12.707 -10.416  19.443  0.00  0.00           C
ATOM   2851  CD1 TYR X1310      11.389 -10.211  19.058  0.00  0.00           C
ATOM   2852  HD1 TYR X1310      10.862 -11.106  18.765  0.00  0.00           H
ATOM   2853  CE1 TYR X1310      10.846  -8.905  19.015  0.00  0.00           C
ATOM   2854  HE1 TYR X1310       9.853  -8.744  18.622  0.00  0.00           H
ATOM   2855  CZ  TYR X1310      11.591  -7.788  19.322  0.00  0.00           C
ATOM   2856  OH  TYR X1310      11.092  -6.540  19.146  0.00  0.00           O
ATOM   2857  HH  TYR X1310      10.139  -6.589  19.038  0.00  0.00           H
ATOM   2858  CE2 TYR X1310      12.901  -7.971  19.814  0.00  0.00           C
ATOM   2859  HE2 TYR X1310      13.554  -7.171  20.129  0.00  0.00           H
ATOM   2860  CD2 TYR X1310      13.476  -9.261  19.830  0.00  0.00           C
ATOM   2861  HD2 TYR X1310      14.515  -9.428  20.072  0.00  0.00           H
ATOM   2862  C   TYR X1310      11.493 -13.136  20.578  0.00  0.00           C
ATOM   2863  O   TYR X1310      10.780 -13.548  19.659  0.00  0.00           O
ATOM   2864  N   ILE X1311      11.111 -13.038  21.853  0.00  0.00           N
ATOM   2865  H   ILE X1311      11.855 -12.907  22.523  0.00  0.00           H
ATOM   2866  CA  ILE X1311       9.749 -13.387  22.297  0.00  0.00           C
ATOM   2867  HA  ILE X1311       9.180 -13.990  21.590  0.00  0.00           H
ATOM   2868  CB  ILE X1311       9.884 -14.290  23.538  0.00  0.00           C
ATOM   2869  HB  ILE X1311      10.539 -13.774  24.240  0.00  0.00           H
ATOM   2870  CG2 ILE X1311       8.477 -14.396  24.238  0.00  0.00           C
ATOM   2871 HG21 ILE X1311       8.681 -14.936  25.163  0.00  0.00           H
ATOM   2872 HG22 ILE X1311       8.177 -13.415  24.606  0.00  0.00           H
ATOM   2873 HG23 ILE X1311       7.746 -14.887  23.596  0.00  0.00           H
ATOM   2874  CG1 ILE X1311      10.380 -15.715  23.249  0.00  0.00           C
ATOM   2875 HG12 ILE X1311      10.033 -16.376  24.043  0.00  0.00           H
ATOM   2876 HG13 ILE X1311       9.909 -16.145  22.365  0.00  0.00           H
ATOM   2877  CD1 ILE X1311      11.872 -15.835  22.913  0.00  0.00           C
ATOM   2878 HD11 ILE X1311      12.401 -14.882  22.925  0.00  0.00           H
ATOM   2879 HD12 ILE X1311      12.273 -16.559  23.622  0.00  0.00           H
ATOM   2880 HD13 ILE X1311      11.935 -16.242  21.904  0.00  0.00           H
ATOM   2881  C   ILE X1311       8.961 -12.150  22.565  0.00  0.00           C
ATOM   2882  O   ILE X1311       9.556 -11.224  23.114  0.00  0.00           O
ATOM   2883  N   ALA X1312       7.707 -12.116  22.165  0.00  0.00           N
ATOM   2884  H   ALA X1312       7.319 -12.943  21.734  0.00  0.00           H
ATOM   2885  CA  ALA X1312       6.988 -10.832  22.113  0.00  0.00           C
ATOM   2886  HA  ALA X1312       7.531 -10.125  22.741  0.00  0.00           H
ATOM   2887  CB  ALA X1312       7.127 -10.307  20.673  0.00  0.00           C
ATOM   2888  HB1 ALA X1312       6.965  -9.233  20.588  0.00  0.00           H
ATOM   2889  HB2 ALA X1312       8.173 -10.359  20.372  0.00  0.00           H
ATOM   2890  HB3 ALA X1312       6.576 -10.923  19.963  0.00  0.00           H
ATOM   2891  C   ALA X1312       5.518 -10.804  22.607  0.00  0.00           C
ATOM   2892  O   ALA X1312       4.664 -11.503  22.056  0.00  0.00           O
ATOM   2893  N   SER X1313       5.251  -9.932  23.553  0.00  0.00           N
ATOM   2894  H   SER X1313       6.098  -9.621  24.007  0.00  0.00           H
ATOM   2895  CA  SER X1313       3.903  -9.579  24.020  0.00  0.00           C
ATOM   2896  HA  SER X1313       3.260 -10.399  23.702  0.00  0.00           H
ATOM   2897  CB  SER X1313       3.941  -9.565  25.541  0.00  0.00           C
ATOM   2898  HB2 SER X1313       3.925 -10.590  25.912  0.00  0.00           H
ATOM   2899  HB3 SER X1313       4.873  -9.107  25.873  0.00  0.00           H
ATOM   2900  OG  SER X1313       2.777  -8.984  26.056  0.00  0.00           O
ATOM   2901  HG  SER X1313       2.041  -9.600  26.017  0.00  0.00           H
ATOM   2902  C   SER X1313       3.423  -8.242  23.423  0.00  0.00           C
ATOM   2903  O   SER X1313       3.982  -7.171  23.576  0.00  0.00           O
ATOM   2904  N   GLU X1314       2.295  -8.335  22.792  0.00  0.00           N
ATOM   2905  H   GLU X1314       1.828  -9.225  22.694  0.00  0.00           H
ATOM   2906  CA  GLU X1314       1.598  -7.262  22.115  0.00  0.00           C
ATOM   2907  HA  GLU X1314       1.572  -6.434  22.823  0.00  0.00           H
ATOM   2908  CB  GLU X1314       2.444  -6.939  20.844  0.00  0.00           C
ATOM   2909  HB2 GLU X1314       3.412  -6.596  21.209  0.00  0.00           H
ATOM   2910  HB3 GLU X1314       2.687  -7.925  20.448  0.00  0.00           H
ATOM   2911  CG  GLU X1314       1.798  -6.102  19.720  0.00  0.00           C
ATOM   2912  HG2 GLU X1314       2.459  -5.845  18.892  0.00  0.00           H
ATOM   2913  HG3 GLU X1314       0.930  -6.658  19.364  0.00  0.00           H
ATOM   2914  CD  GLU X1314       1.332  -4.783  20.341  0.00  0.00           C
ATOM   2915  OE1 GLU X1314       0.158  -4.361  20.224  0.00  0.00           O
ATOM   2916  OE2 GLU X1314       2.139  -4.033  20.845  0.00  0.00           O
ATOM   2917  C   GLU X1314       0.235  -7.805  21.749  0.00  0.00           C
ATOM   2918  O   GLU X1314       0.039  -9.015  21.665  0.00  0.00           O
ATOM   2919  N   VAL X1315      -0.819  -7.001  21.647  0.00  0.00           N
ATOM   2920  H   VAL X1315      -0.716  -6.006  21.786  0.00  0.00           H
ATOM   2921  CA  VAL X1315      -2.225  -7.409  21.490  0.00  0.00           C
ATOM   2922  HA  VAL X1315      -2.340  -8.475  21.688  0.00  0.00           H
ATOM   2923  CB  VAL X1315      -3.215  -6.810  22.530  0.00  0.00           C
ATOM   2924  HB  VAL X1315      -4.288  -6.991  22.473  0.00  0.00           H
ATOM   2925  CG1 VAL X1315      -2.736  -7.239  23.920  0.00  0.00           C
ATOM   2926 HG11 VAL X1315      -1.726  -6.851  24.044  0.00  0.00           H
ATOM   2927 HG12 VAL X1315      -3.297  -6.737  24.709  0.00  0.00           H
ATOM   2928 HG13 VAL X1315      -2.852  -8.306  24.115  0.00  0.00           H
ATOM   2929  CG2 VAL X1315      -2.998  -5.306  22.353  0.00  0.00           C
ATOM   2930 HG21 VAL X1315      -1.965  -4.973  22.457  0.00  0.00           H
ATOM   2931 HG22 VAL X1315      -3.319  -4.932  21.381  0.00  0.00           H
ATOM   2932 HG23 VAL X1315      -3.638  -4.856  23.112  0.00  0.00           H
ATOM   2933  C   VAL X1315      -2.843  -7.092  20.093  0.00  0.00           C
ATOM   2934  O   VAL X1315      -3.847  -7.654  19.620  0.00  0.00           O
ATOM   2935  N   CYS X1316      -2.067  -6.351  19.277  0.00  0.00           N
ATOM   2936  H   CYS X1316      -1.119  -6.153  19.567  0.00  0.00           H
ATOM   2937  CA  CYS X1316      -2.466  -5.614  18.092  0.00  0.00           C
ATOM   2938  HA  CYS X1316      -3.538  -5.509  18.258  0.00  0.00           H
ATOM   2939  CB  CYS X1316      -1.814  -4.317  17.928  0.00  0.00           C
ATOM   2940  HB2 CYS X1316      -1.851  -3.769  18.870  0.00  0.00           H
ATOM   2941  HB3 CYS X1316      -0.776  -4.542  17.684  0.00  0.00           H
ATOM   2942  SG  CYS X1316      -2.496  -3.341  16.485  0.00  0.00           S
ATOM   2943  HG  CYS X1316      -1.523  -2.516  16.089  0.00  0.00           H
ATOM   2944  C   CYS X1316      -2.223  -6.417  16.775  0.00  0.00           C
ATOM   2945  O   CYS X1316      -1.144  -6.654  16.232  0.00  0.00           O
ATOM   2946  N   GLU X1317      -3.362  -6.950  16.230  0.00  0.00           N
ATOM   2947  H   GLU X1317      -4.186  -6.604  16.700  0.00  0.00           H
ATOM   2948  CA  GLU X1317      -3.443  -7.772  15.065  0.00  0.00           C
ATOM   2949  HA  GLU X1317      -2.805  -8.655  15.105  0.00  0.00           H
ATOM   2950  CB  GLU X1317      -4.928  -8.091  14.738  0.00  0.00           C
ATOM   2951  HB2 GLU X1317      -5.557  -7.204  14.661  0.00  0.00           H
ATOM   2952  HB3 GLU X1317      -4.920  -8.530  13.741  0.00  0.00           H
ATOM   2953  CG  GLU X1317      -5.616  -9.158  15.690  0.00  0.00           C
ATOM   2954  HG2 GLU X1317      -5.400 -10.185  15.393  0.00  0.00           H
ATOM   2955  HG3 GLU X1317      -5.202  -9.122  16.697  0.00  0.00           H
ATOM   2956  CD  GLU X1317      -7.138  -8.876  15.565  0.00  0.00           C
ATOM   2957  OE1 GLU X1317      -7.587  -7.830  16.079  0.00  0.00           O
ATOM   2958  OE2 GLU X1317      -7.873  -9.644  14.899  0.00  0.00           O
ATOM   2959  C   GLU X1317      -2.861  -7.192  13.749  0.00  0.00           C
ATOM   2960  O   GLU X1317      -2.359  -7.921  12.885  0.00  0.00           O
ATOM   2961  N   ASP X1318      -2.936  -5.871  13.611  0.00  0.00           N
ATOM   2962  H   ASP X1318      -3.582  -5.381  14.213  0.00  0.00           H
ATOM   2963  CA  ASP X1318      -2.246  -5.154  12.618  0.00  0.00           C
ATOM   2964  HA  ASP X1318      -2.421  -5.732  11.711  0.00  0.00           H
ATOM   2965  CB  ASP X1318      -2.755  -3.704  12.499  0.00  0.00           C
ATOM   2966  HB2 ASP X1318      -2.428  -3.067  13.321  0.00  0.00           H
ATOM   2967  HB3 ASP X1318      -2.365  -3.166  11.635  0.00  0.00           H
ATOM   2968  CG  ASP X1318      -4.274  -3.565  12.411  0.00  0.00           C
ATOM   2969  OD1 ASP X1318      -4.805  -4.006  11.419  0.00  0.00           O
ATOM   2970  OD2 ASP X1318      -4.860  -3.076  13.389  0.00  0.00           O
ATOM   2971  C   ASP X1318      -0.760  -5.229  12.935  0.00  0.00           C
ATOM   2972  O   ASP X1318      -0.003  -5.713  12.108  0.00  0.00           O
ATOM   2973  N   SER X1319      -0.305  -4.742  14.130  0.00  0.00           N
ATOM   2974  H   SER X1319      -0.960  -4.526  14.867  0.00  0.00           H
ATOM   2975  CA  SER X1319       1.157  -4.461  14.425  0.00  0.00           C
ATOM   2976  HA  SER X1319       1.613  -3.903  13.607  0.00  0.00           H
ATOM   2977  CB  SER X1319       1.388  -3.653  15.737  0.00  0.00           C
ATOM   2978  HB2 SER X1319       1.028  -4.117  16.656  0.00  0.00           H
ATOM   2979  HB3 SER X1319       2.438  -3.460  15.955  0.00  0.00           H
ATOM   2980  OG  SER X1319       0.682  -2.490  15.663  0.00  0.00           O
ATOM   2981  HG  SER X1319       1.182  -1.807  16.116  0.00  0.00           H
ATOM   2982  C   SER X1319       1.937  -5.829  14.497  0.00  0.00           C
ATOM   2983  O   SER X1319       3.056  -5.863  14.039  0.00  0.00           O
ATOM   2984  N   ILE X1320       1.361  -6.934  14.961  0.00  0.00           N
ATOM   2985  H   ILE X1320       0.382  -6.742  15.121  0.00  0.00           H
ATOM   2986  CA  ILE X1320       1.855  -8.349  14.918  0.00  0.00           C
ATOM   2987  HA  ILE X1320       2.817  -8.431  15.424  0.00  0.00           H
ATOM   2988  CB  ILE X1320       0.905  -9.338  15.717  0.00  0.00           C
ATOM   2989  HB  ILE X1320      -0.151  -9.140  15.532  0.00  0.00           H
ATOM   2990  CG2 ILE X1320       1.112 -10.862  15.394  0.00  0.00           C
ATOM   2991 HG21 ILE X1320       2.184 -11.057  15.374  0.00  0.00           H
ATOM   2992 HG22 ILE X1320       0.761 -11.489  16.214  0.00  0.00           H
ATOM   2993 HG23 ILE X1320       0.657 -11.194  14.461  0.00  0.00           H
ATOM   2994  CG1 ILE X1320       0.988  -9.046  17.296  0.00  0.00           C
ATOM   2995 HG12 ILE X1320       1.890  -9.436  17.767  0.00  0.00           H
ATOM   2996 HG13 ILE X1320       0.950  -7.978  17.510  0.00  0.00           H
ATOM   2997  CD1 ILE X1320      -0.187  -9.608  18.046  0.00  0.00           C
ATOM   2998 HD11 ILE X1320      -0.128  -9.368  19.107  0.00  0.00           H
ATOM   2999 HD12 ILE X1320      -1.137  -9.259  17.639  0.00  0.00           H
ATOM   3000 HD13 ILE X1320      -0.238 -10.696  18.005  0.00  0.00           H
ATOM   3001  C   ILE X1320       2.159  -8.736  13.460  0.00  0.00           C
ATOM   3002  O   ILE X1320       3.316  -9.068  13.279  0.00  0.00           O
ATOM   3003  N   THR X1321       1.194  -8.662  12.530  0.00  0.00           N
ATOM   3004  H   THR X1321       0.274  -8.356  12.814  0.00  0.00           H
ATOM   3005  CA  THR X1321       1.299  -8.954  11.105  0.00  0.00           C
ATOM   3006  HA  THR X1321       1.228 -10.027  10.927  0.00  0.00           H
ATOM   3007  CB  THR X1321       0.067  -8.516  10.348  0.00  0.00           C
ATOM   3008  HB  THR X1321      -0.114  -7.448  10.470  0.00  0.00           H
ATOM   3009  CG2 THR X1321      -0.108  -8.868   8.825  0.00  0.00           C
ATOM   3010 HG21 THR X1321      -1.077  -8.557   8.434  0.00  0.00           H
ATOM   3011 HG22 THR X1321       0.670  -8.525   8.143  0.00  0.00           H
ATOM   3012 HG23 THR X1321      -0.119  -9.944   8.650  0.00  0.00           H
ATOM   3013  OG1 THR X1321      -0.992  -9.224  10.957  0.00  0.00           O
ATOM   3014  HG1 THR X1321      -1.307  -8.655  11.662  0.00  0.00           H
ATOM   3015  C   THR X1321       2.560  -8.345  10.447  0.00  0.00           C
ATOM   3016  O   THR X1321       3.206  -8.993   9.719  0.00  0.00           O
ATOM   3017  N   VAL X1322       2.916  -7.074  10.724  0.00  0.00           N
ATOM   3018  H   VAL X1322       2.416  -6.570  11.442  0.00  0.00           H
ATOM   3019  CA  VAL X1322       4.178  -6.480  10.233  0.00  0.00           C
ATOM   3020  HA  VAL X1322       4.346  -6.709   9.181  0.00  0.00           H
ATOM   3021  CB  VAL X1322       4.189  -4.936  10.382  0.00  0.00           C
ATOM   3022  HB  VAL X1322       4.019  -4.696  11.432  0.00  0.00           H
ATOM   3023  CG1 VAL X1322       5.428  -4.247  10.065  0.00  0.00           C
ATOM   3024 HG11 VAL X1322       6.188  -4.309  10.844  0.00  0.00           H
ATOM   3025 HG12 VAL X1322       5.844  -4.539   9.101  0.00  0.00           H
ATOM   3026 HG13 VAL X1322       5.241  -3.175  10.006  0.00  0.00           H
ATOM   3027  CG2 VAL X1322       3.003  -4.197   9.746  0.00  0.00           C
ATOM   3028 HG21 VAL X1322       2.081  -4.777   9.780  0.00  0.00           H
ATOM   3029 HG22 VAL X1322       2.790  -3.322  10.360  0.00  0.00           H
ATOM   3030 HG23 VAL X1322       3.159  -3.919   8.704  0.00  0.00           H
ATOM   3031  C   VAL X1322       5.454  -7.029  10.863  0.00  0.00           C
ATOM   3032  O   VAL X1322       6.406  -7.276  10.129  0.00  0.00           O
ATOM   3033  N   GLY X1323       5.528  -7.314  12.152  0.00  0.00           N
ATOM   3034  H   GLY X1323       4.649  -7.271  12.647  0.00  0.00           H
ATOM   3035  CA  GLY X1323       6.737  -7.945  12.796  0.00  0.00           C
ATOM   3036  HA2 GLY X1323       7.614  -7.387  12.468  0.00  0.00           H
ATOM   3037  HA3 GLY X1323       6.672  -7.904  13.884  0.00  0.00           H
ATOM   3038  C   GLY X1323       6.917  -9.392  12.357  0.00  0.00           C
ATOM   3039  O   GLY X1323       7.961  -9.938  12.170  0.00  0.00           O
ATOM   3040  N   MET X1324       5.754 -10.030  12.062  0.00  0.00           N
ATOM   3041  H   MET X1324       4.947  -9.511  12.376  0.00  0.00           H
ATOM   3042  CA  MET X1324       5.637 -11.398  11.543  0.00  0.00           C
ATOM   3043  HA  MET X1324       6.268 -12.048  12.149  0.00  0.00           H
ATOM   3044  CB  MET X1324       4.151 -11.798  11.660  0.00  0.00           C
ATOM   3045  HB2 MET X1324       3.895 -11.840  12.719  0.00  0.00           H
ATOM   3046  HB3 MET X1324       3.469 -11.109  11.162  0.00  0.00           H
ATOM   3047  CG  MET X1324       3.866 -13.232  11.026  0.00  0.00           C
ATOM   3048  HG2 MET X1324       4.758 -13.820  11.240  0.00  0.00           H
ATOM   3049  HG3 MET X1324       2.957 -13.596  11.506  0.00  0.00           H
ATOM   3050  SD  MET X1324       3.607 -13.260   9.237  0.00  0.00           S
ATOM   3051  CE  MET X1324       1.925 -12.742   8.975  0.00  0.00           C
ATOM   3052  HE1 MET X1324       1.667 -12.557   7.932  0.00  0.00           H
ATOM   3053  HE2 MET X1324       1.275 -13.470   9.462  0.00  0.00           H
ATOM   3054  HE3 MET X1324       1.883 -11.783   9.490  0.00  0.00           H
ATOM   3055  C   MET X1324       6.129 -11.591  10.153  0.00  0.00           C
ATOM   3056  O   MET X1324       6.935 -12.486   9.925  0.00  0.00           O
ATOM   3057  N   VAL X1325       5.686 -10.668   9.282  0.00  0.00           N
ATOM   3058  H   VAL X1325       5.039  -9.962   9.602  0.00  0.00           H
ATOM   3059  CA  VAL X1325       6.137 -10.677   7.846  0.00  0.00           C
ATOM   3060  HA  VAL X1325       6.036 -11.715   7.528  0.00  0.00           H
ATOM   3061  CB  VAL X1325       5.164  -9.654   7.100  0.00  0.00           C
ATOM   3062  HB  VAL X1325       5.003  -8.808   7.769  0.00  0.00           H
ATOM   3063  CG1 VAL X1325       5.750  -9.191   5.728  0.00  0.00           C
ATOM   3064 HG11 VAL X1325       5.945 -10.040   5.071  0.00  0.00           H
ATOM   3065 HG12 VAL X1325       5.010  -8.627   5.160  0.00  0.00           H
ATOM   3066 HG13 VAL X1325       6.684  -8.633   5.789  0.00  0.00           H
ATOM   3067  CG2 VAL X1325       3.869 -10.348   6.603  0.00  0.00           C
ATOM   3068 HG21 VAL X1325       3.249 -10.741   7.408  0.00  0.00           H
ATOM   3069 HG22 VAL X1325       3.249  -9.642   6.051  0.00  0.00           H
ATOM   3070 HG23 VAL X1325       4.200 -11.075   5.862  0.00  0.00           H
ATOM   3071  C   VAL X1325       7.534 -10.093   7.797  0.00  0.00           C
ATOM   3072  O   VAL X1325       8.406 -10.757   7.205  0.00  0.00           O
ATOM   3073  N   ARG X1326       7.830  -8.923   8.370  0.00  0.00           N
ATOM   3074  H   ARG X1326       7.123  -8.368   8.831  0.00  0.00           H
ATOM   3075  CA  ARG X1326       9.148  -8.204   8.156  0.00  0.00           C
ATOM   3076  HA  ARG X1326       9.474  -8.435   7.142  0.00  0.00           H
ATOM   3077  CB  ARG X1326       9.054  -6.692   8.490  0.00  0.00           C
ATOM   3078  HB2 ARG X1326       8.855  -6.464   9.537  0.00  0.00           H
ATOM   3079  HB3 ARG X1326      10.053  -6.285   8.331  0.00  0.00           H
ATOM   3080  CG  ARG X1326       7.989  -6.052   7.556  0.00  0.00           C
ATOM   3081  HG2 ARG X1326       7.008  -6.525   7.584  0.00  0.00           H
ATOM   3082  HG3 ARG X1326       7.945  -5.007   7.865  0.00  0.00           H
ATOM   3083  CD  ARG X1326       8.506  -6.178   6.161  0.00  0.00           C
ATOM   3084  HD2 ARG X1326       9.573  -6.006   6.016  0.00  0.00           H
ATOM   3085  HD3 ARG X1326       8.243  -7.192   5.857  0.00  0.00           H
ATOM   3086  NE  ARG X1326       7.732  -5.196   5.312  0.00  0.00           N
ATOM   3087  HE  ARG X1326       7.587  -4.247   5.626  0.00  0.00           H
ATOM   3088  CZ  ARG X1326       7.375  -5.478   4.077  0.00  0.00           C
ATOM   3089  NH1 ARG X1326       7.380  -6.651   3.584  0.00  0.00           N
ATOM   3090 HH11 ARG X1326       7.717  -7.457   4.091  0.00  0.00           H
ATOM   3091 HH12 ARG X1326       7.456  -6.739   2.580  0.00  0.00           H
ATOM   3092  NH2 ARG X1326       7.181  -4.516   3.247  0.00  0.00           N
ATOM   3093 HH21 ARG X1326       7.584  -3.597   3.358  0.00  0.00           H
ATOM   3094 HH22 ARG X1326       7.068  -4.798   2.283  0.00  0.00           H
ATOM   3095  C   ARG X1326      10.266  -8.804   9.002  0.00  0.00           C
ATOM   3096  O   ARG X1326      11.385  -8.461   8.698  0.00  0.00           O
ATOM   3097  N   HIE X1327      10.101  -9.756   9.986  0.00  0.00           N
ATOM   3098  H   HIE X1327       9.151 -10.011  10.216  0.00  0.00           H
ATOM   3099  CA  HIE X1327      11.267 -10.584  10.491  0.00  0.00           C
ATOM   3100  HA  HIE X1327      12.117 -10.250   9.896  0.00  0.00           H
ATOM   3101  CB  HIE X1327      11.514 -10.119  11.910  0.00  0.00           C
ATOM   3102  HB2 HIE X1327      10.778 -10.530  12.602  0.00  0.00           H
ATOM   3103  HB3 HIE X1327      12.433 -10.552  12.304  0.00  0.00           H
ATOM   3104  CG  HIE X1327      11.625  -8.608  12.028  0.00  0.00           C
ATOM   3105  ND1 HIE X1327      12.820  -7.941  11.709  0.00  0.00           N
ATOM   3106  CE1 HIE X1327      12.607  -6.629  12.007  0.00  0.00           C
ATOM   3107  HE1 HIE X1327      13.319  -5.827  11.882  0.00  0.00           H
ATOM   3108  NE2 HIE X1327      11.385  -6.481  12.515  0.00  0.00           N
ATOM   3109  HE2 HIE X1327      10.980  -5.611  12.829  0.00  0.00           H
ATOM   3110  CD2 HIE X1327      10.728  -7.668  12.469  0.00  0.00           C
ATOM   3111  HD2 HIE X1327       9.706  -7.889  12.739  0.00  0.00           H
ATOM   3112  C   HIE X1327      11.028 -12.040  10.210  0.00  0.00           C
ATOM   3113  O   HIE X1327      11.701 -12.909  10.761  0.00  0.00           O
ATOM   3114  N   GLN X1328      10.200 -12.341   9.144  0.00  0.00           N
ATOM   3115  H   GLN X1328       9.557 -11.702   8.699  0.00  0.00           H
ATOM   3116  CA  GLN X1328      10.064 -13.741   8.588  0.00  0.00           C
ATOM   3117  HA  GLN X1328       9.125 -13.811   8.039  0.00  0.00           H
ATOM   3118  CB  GLN X1328      11.124 -13.899   7.473  0.00  0.00           C
ATOM   3119  HB2 GLN X1328      12.134 -13.779   7.864  0.00  0.00           H
ATOM   3120  HB3 GLN X1328      11.162 -14.968   7.262  0.00  0.00           H
ATOM   3121  CG  GLN X1328      10.934 -13.192   6.099  0.00  0.00           C
ATOM   3122  HG2 GLN X1328      11.238 -13.799   5.246  0.00  0.00           H
ATOM   3123  HG3 GLN X1328       9.872 -12.972   5.996  0.00  0.00           H
ATOM   3124  CD  GLN X1328      11.713 -11.852   6.047  0.00  0.00           C
ATOM   3125  OE1 GLN X1328      12.889 -11.823   5.773  0.00  0.00           O
ATOM   3126  NE2 GLN X1328      11.008 -10.738   6.286  0.00  0.00           N
ATOM   3127 HE21 GLN X1328      11.347  -9.810   6.077  0.00  0.00           H
ATOM   3128 HE22 GLN X1328      10.028 -10.959   6.394  0.00  0.00           H
ATOM   3129  C   GLN X1328       9.965 -14.848   9.619  0.00  0.00           C
ATOM   3130  O   GLN X1328      10.756 -15.761   9.587  0.00  0.00           O
ATOM   3131  N   GLY X1329       9.120 -14.682  10.639  0.00  0.00           N
ATOM   3132  H   GLY X1329       8.593 -13.823  10.711  0.00  0.00           H
ATOM   3133  CA  GLY X1329       8.800 -15.716  11.644  0.00  0.00           C
ATOM   3134  HA2 GLY X1329       7.801 -15.486  12.014  0.00  0.00           H
ATOM   3135  HA3 GLY X1329       8.804 -16.708  11.193  0.00  0.00           H
ATOM   3136  C   GLY X1329       9.828 -15.721  12.764  0.00  0.00           C
ATOM   3137  O   GLY X1329       9.744 -16.649  13.550  0.00  0.00           O
ATOM   3138  N   LYS X1330      10.799 -14.779  12.879  0.00  0.00           N
ATOM   3139  H   LYS X1330      11.003 -14.181  12.091  0.00  0.00           H
ATOM   3140  CA  LYS X1330      11.879 -14.821  13.951  0.00  0.00           C
ATOM   3141  HA  LYS X1330      12.195 -15.835  14.195  0.00  0.00           H
ATOM   3142  CB  LYS X1330      13.115 -13.959  13.551  0.00  0.00           C
ATOM   3143  HB2 LYS X1330      13.446 -14.368  12.596  0.00  0.00           H
ATOM   3144  HB3 LYS X1330      12.831 -12.927  13.346  0.00  0.00           H
ATOM   3145  CG  LYS X1330      14.164 -14.099  14.648  0.00  0.00           C
ATOM   3146  HG2 LYS X1330      13.889 -13.352  15.393  0.00  0.00           H
ATOM   3147  HG3 LYS X1330      14.178 -15.128  15.008  0.00  0.00           H
ATOM   3148  CD  LYS X1330      15.489 -13.551  14.126  0.00  0.00           C
ATOM   3149  HD2 LYS X1330      15.555 -13.865  13.084  0.00  0.00           H
ATOM   3150  HD3 LYS X1330      15.322 -12.474  14.107  0.00  0.00           H
ATOM   3151  CE  LYS X1330      16.854 -13.882  14.836  0.00  0.00           C
ATOM   3152  HE2 LYS X1330      17.706 -13.496  14.277  0.00  0.00           H
ATOM   3153  HE3 LYS X1330      16.767 -13.439  15.828  0.00  0.00           H
ATOM   3154  NZ  LYS X1330      16.986 -15.339  14.992  0.00  0.00           N
ATOM   3155  HZ1 LYS X1330      17.814 -15.556  15.528  0.00  0.00           H
ATOM   3156  HZ2 LYS X1330      16.146 -15.656  15.456  0.00  0.00           H
ATOM   3157  HZ3 LYS X1330      17.234 -15.831  14.146  0.00  0.00           H
ATOM   3158  C   LYS X1330      11.349 -14.387  15.348  0.00  0.00           C
ATOM   3159  O   LYS X1330      11.823 -14.792  16.400  0.00  0.00           O
ATOM   3160  N   ILE X1331      10.194 -13.707  15.457  0.00  0.00           N
ATOM   3161  H   ILE X1331       9.881 -13.521  14.515  0.00  0.00           H
ATOM   3162  CA  ILE X1331       9.453 -13.273  16.699  0.00  0.00           C
ATOM   3163  HA  ILE X1331      10.246 -13.070  17.418  0.00  0.00           H
ATOM   3164  CB  ILE X1331       8.588 -11.995  16.469  0.00  0.00           C
ATOM   3165  HB  ILE X1331       7.834 -12.186  15.705  0.00  0.00           H
ATOM   3166  CG2 ILE X1331       7.830 -11.663  17.791  0.00  0.00           C
ATOM   3167 HG21 ILE X1331       8.446 -11.652  18.690  0.00  0.00           H
ATOM   3168 HG22 ILE X1331       7.100 -10.873  17.612  0.00  0.00           H
ATOM   3169 HG23 ILE X1331       7.122 -12.435  18.092  0.00  0.00           H
ATOM   3170  CG1 ILE X1331       9.320 -10.764  15.834  0.00  0.00           C
ATOM   3171 HG12 ILE X1331      10.287 -10.643  16.322  0.00  0.00           H
ATOM   3172 HG13 ILE X1331       9.649 -10.920  14.807  0.00  0.00           H
ATOM   3173  CD1 ILE X1331       8.488  -9.523  15.962  0.00  0.00           C
ATOM   3174 HD11 ILE X1331       7.460  -9.803  15.731  0.00  0.00           H
ATOM   3175 HD12 ILE X1331       8.484  -9.238  17.014  0.00  0.00           H
ATOM   3176 HD13 ILE X1331       8.934  -8.824  15.254  0.00  0.00           H
ATOM   3177  C   ILE X1331       8.489 -14.398  17.091  0.00  0.00           C
ATOM   3178  O   ILE X1331       7.599 -14.801  16.336  0.00  0.00           O
ATOM   3179  N   MET X1332       8.634 -14.947  18.245  0.00  0.00           N
ATOM   3180  H   MET X1332       9.391 -14.659  18.848  0.00  0.00           H
ATOM   3181  CA  MET X1332       7.561 -15.788  18.808  0.00  0.00           C
ATOM   3182  HA  MET X1332       6.953 -16.263  18.037  0.00  0.00           H
ATOM   3183  CB  MET X1332       8.150 -16.876  19.631  0.00  0.00           C
ATOM   3184  HB2 MET X1332       8.677 -17.500  18.909  0.00  0.00           H
ATOM   3185  HB3 MET X1332       8.845 -16.507  20.386  0.00  0.00           H
ATOM   3186  CG  MET X1332       7.106 -17.784  20.309  0.00  0.00           C
ATOM   3187  HG2 MET X1332       7.657 -18.655  20.665  0.00  0.00           H
ATOM   3188  HG3 MET X1332       6.632 -17.225  21.115  0.00  0.00           H
ATOM   3189  SD  MET X1332       5.751 -18.504  19.290  0.00  0.00           S
ATOM   3190  CE  MET X1332       6.597 -19.658  18.114  0.00  0.00           C
ATOM   3191  HE1 MET X1332       7.196 -18.957  17.533  0.00  0.00           H
ATOM   3192  HE2 MET X1332       7.080 -20.472  18.655  0.00  0.00           H
ATOM   3193  HE3 MET X1332       5.737 -20.051  17.572  0.00  0.00           H
ATOM   3194  C   MET X1332       6.582 -14.770  19.583  0.00  0.00           C
ATOM   3195  O   MET X1332       6.927 -14.228  20.588  0.00  0.00           O
ATOM   3196  N   TYR X1333       5.483 -14.400  18.862  0.00  0.00           N
ATOM   3197  H   TYR X1333       5.344 -14.833  17.960  0.00  0.00           H
ATOM   3198  CA  TYR X1333       4.427 -13.603  19.514  0.00  0.00           C
ATOM   3199  HA  TYR X1333       4.915 -12.892  20.181  0.00  0.00           H
ATOM   3200  CB  TYR X1333       3.452 -12.830  18.504  0.00  0.00           C
ATOM   3201  HB2 TYR X1333       3.155 -13.530  17.722  0.00  0.00           H
ATOM   3202  HB3 TYR X1333       2.576 -12.462  19.038  0.00  0.00           H
ATOM   3203  CG  TYR X1333       4.051 -11.615  17.895  0.00  0.00           C
ATOM   3204  CD1 TYR X1333       4.225 -10.464  18.657  0.00  0.00           C
ATOM   3205  HD1 TYR X1333       3.938 -10.350  19.692  0.00  0.00           H
ATOM   3206  CE1 TYR X1333       4.760  -9.265  18.004  0.00  0.00           C
ATOM   3207  HE1 TYR X1333       4.994  -8.383  18.583  0.00  0.00           H
ATOM   3208  CZ  TYR X1333       5.080  -9.274  16.652  0.00  0.00           C
ATOM   3209  OH  TYR X1333       5.611  -8.128  16.029  0.00  0.00           O
ATOM   3210  HH  TYR X1333       5.908  -7.588  16.765  0.00  0.00           H
ATOM   3211  CE2 TYR X1333       4.934 -10.483  15.892  0.00  0.00           C
ATOM   3212  HE2 TYR X1333       5.333 -10.541  14.890  0.00  0.00           H
ATOM   3213  CD2 TYR X1333       4.437 -11.622  16.584  0.00  0.00           C
ATOM   3214  HD2 TYR X1333       4.388 -12.542  16.019  0.00  0.00           H
ATOM   3215  C   TYR X1333       3.678 -14.470  20.533  0.00  0.00           C
ATOM   3216  O   TYR X1333       3.493 -15.701  20.396  0.00  0.00           O
ATOM   3217  N   VAL X1334       3.220 -13.878  21.614  0.00  0.00           N
ATOM   3218  H   VAL X1334       3.489 -12.913  21.741  0.00  0.00           H
ATOM   3219  CA  VAL X1334       2.582 -14.486  22.761  0.00  0.00           C
ATOM   3220  HA  VAL X1334       2.288 -15.515  22.554  0.00  0.00           H
ATOM   3221  CB  VAL X1334       3.633 -14.655  23.968  0.00  0.00           C
ATOM   3222  HB  VAL X1334       3.177 -15.396  24.625  0.00  0.00           H
ATOM   3223  CG1 VAL X1334       4.941 -15.260  23.491  0.00  0.00           C
ATOM   3224 HG11 VAL X1334       4.806 -16.251  23.058  0.00  0.00           H
ATOM   3225 HG12 VAL X1334       5.462 -14.637  22.764  0.00  0.00           H
ATOM   3226 HG13 VAL X1334       5.545 -15.447  24.379  0.00  0.00           H
ATOM   3227  CG2 VAL X1334       3.752 -13.484  24.862  0.00  0.00           C
ATOM   3228 HG21 VAL X1334       2.917 -13.499  25.563  0.00  0.00           H
ATOM   3229 HG22 VAL X1334       4.647 -13.533  25.482  0.00  0.00           H
ATOM   3230 HG23 VAL X1334       3.746 -12.538  24.321  0.00  0.00           H
ATOM   3231  C   VAL X1334       1.356 -13.759  23.367  0.00  0.00           C
ATOM   3232  O   VAL X1334       0.732 -14.340  24.271  0.00  0.00           O
ATOM   3233  N   GLY X1335       0.920 -12.615  22.756  0.00  0.00           N
ATOM   3234  H   GLY X1335       1.358 -12.223  21.935  0.00  0.00           H
ATOM   3235  CA  GLY X1335      -0.279 -11.915  23.241  0.00  0.00           C
ATOM   3236  HA2 GLY X1335      -0.683 -11.267  22.464  0.00  0.00           H
ATOM   3237  HA3 GLY X1335      -1.034 -12.657  23.503  0.00  0.00           H
ATOM   3238  C   GLY X1335      -0.124 -11.035  24.504  0.00  0.00           C
ATOM   3239  O   GLY X1335       0.957 -10.592  24.829  0.00  0.00           O
ATOM   3240  N   ASP X1336      -1.237 -10.724  25.139  0.00  0.00           N
ATOM   3241  H   ASP X1336      -1.923 -11.450  24.995  0.00  0.00           H
ATOM   3242  CA  ASP X1336      -1.379  -9.817  26.278  0.00  0.00           C
ATOM   3243  HA  ASP X1336      -1.277  -8.781  25.955  0.00  0.00           H
ATOM   3244  CB  ASP X1336      -2.837 -10.090  26.621  0.00  0.00           C
ATOM   3245  HB2 ASP X1336      -3.517  -9.927  25.785  0.00  0.00           H
ATOM   3246  HB3 ASP X1336      -2.970 -11.127  26.928  0.00  0.00           H
ATOM   3247  CG  ASP X1336      -3.350  -9.395  27.912  0.00  0.00           C
ATOM   3248  OD1 ASP X1336      -4.526  -9.529  28.317  0.00  0.00           O
ATOM   3249  OD2 ASP X1336      -2.646  -8.612  28.488  0.00  0.00           O
ATOM   3250  C   ASP X1336      -0.357 -10.121  27.427  0.00  0.00           C
ATOM   3251  O   ASP X1336      -0.264 -11.193  27.995  0.00  0.00           O
ATOM   3252  N   VAL X1337       0.265  -9.034  27.889  0.00  0.00           N
ATOM   3253  H   VAL X1337      -0.114  -8.178  27.511  0.00  0.00           H
ATOM   3254  CA  VAL X1337       1.263  -9.017  29.048  0.00  0.00           C
ATOM   3255  HA  VAL X1337       2.033  -9.682  28.656  0.00  0.00           H
ATOM   3256  CB  VAL X1337       1.929  -7.601  29.177  0.00  0.00           C
ATOM   3257  HB  VAL X1337       2.097  -7.275  28.151  0.00  0.00           H
ATOM   3258  CG1 VAL X1337       0.987  -6.623  29.900  0.00  0.00           C
ATOM   3259 HG11 VAL X1337      -0.002  -6.878  29.520  0.00  0.00           H
ATOM   3260 HG12 VAL X1337       1.008  -6.826  30.971  0.00  0.00           H
ATOM   3261 HG13 VAL X1337       1.274  -5.638  29.532  0.00  0.00           H
ATOM   3262  CG2 VAL X1337       3.196  -7.731  30.008  0.00  0.00           C
ATOM   3263 HG21 VAL X1337       3.723  -6.782  30.103  0.00  0.00           H
ATOM   3264 HG22 VAL X1337       3.058  -8.199  30.983  0.00  0.00           H
ATOM   3265 HG23 VAL X1337       3.805  -8.450  29.460  0.00  0.00           H
ATOM   3266  C   VAL X1337       0.743  -9.509  30.434  0.00  0.00           C
ATOM   3267  O   VAL X1337       1.453  -9.859  31.277  0.00  0.00           O
ATOM   3268  N   ARG X1338      -0.602  -9.685  30.531  0.00  0.00           N
ATOM   3269  H   ARG X1338      -1.128  -9.333  29.744  0.00  0.00           H
ATOM   3270  CA  ARG X1338      -1.340 -10.231  31.694  0.00  0.00           C
ATOM   3271  HA  ARG X1338      -0.715 -10.265  32.586  0.00  0.00           H
ATOM   3272  CB  ARG X1338      -2.622  -9.479  31.822  0.00  0.00           C
ATOM   3273  HB2 ARG X1338      -3.178  -9.707  30.912  0.00  0.00           H
ATOM   3274  HB3 ARG X1338      -3.200  -9.765  32.701  0.00  0.00           H
ATOM   3275  CG  ARG X1338      -2.394  -7.951  31.985  0.00  0.00           C
ATOM   3276  HG2 ARG X1338      -2.117  -7.784  33.026  0.00  0.00           H
ATOM   3277  HG3 ARG X1338      -1.685  -7.615  31.229  0.00  0.00           H
ATOM   3278  CD  ARG X1338      -3.723  -7.193  31.911  0.00  0.00           C
ATOM   3279  HD2 ARG X1338      -4.378  -7.761  32.573  0.00  0.00           H
ATOM   3280  HD3 ARG X1338      -3.505  -6.187  32.269  0.00  0.00           H
ATOM   3281  NE  ARG X1338      -4.331  -7.291  30.557  0.00  0.00           N
ATOM   3282  HE  ARG X1338      -3.928  -7.870  29.834  0.00  0.00           H
ATOM   3283  CZ  ARG X1338      -5.530  -6.933  30.199  0.00  0.00           C
ATOM   3284  NH1 ARG X1338      -6.364  -6.257  30.897  0.00  0.00           N
ATOM   3285 HH11 ARG X1338      -6.193  -6.058  31.872  0.00  0.00           H
ATOM   3286 HH12 ARG X1338      -7.176  -5.814  30.491  0.00  0.00           H
ATOM   3287  NH2 ARG X1338      -6.048  -7.119  29.008  0.00  0.00           N
ATOM   3288 HH21 ARG X1338      -5.615  -7.747  28.347  0.00  0.00           H
ATOM   3289 HH22 ARG X1338      -6.903  -6.664  28.722  0.00  0.00           H
ATOM   3290  C   ARG X1338      -1.658 -11.732  31.625  0.00  0.00           C
ATOM   3291  O   ARG X1338      -1.984 -12.285  32.654  0.00  0.00           O
ATOM   3292  N   SER X1339      -1.668 -12.392  30.499  0.00  0.00           N
ATOM   3293  H   SER X1339      -1.362 -11.958  29.640  0.00  0.00           H
ATOM   3294  CA  SER X1339      -1.627 -13.925  30.474  0.00  0.00           C
ATOM   3295  HA  SER X1339      -2.356 -14.387  31.140  0.00  0.00           H
ATOM   3296  CB  SER X1339      -2.062 -14.376  29.000  0.00  0.00           C
ATOM   3297  HB2 SER X1339      -2.210 -15.450  29.113  0.00  0.00           H
ATOM   3298  HB3 SER X1339      -2.950 -13.850  28.649  0.00  0.00           H
ATOM   3299  OG  SER X1339      -0.913 -14.133  28.219  0.00  0.00           O
ATOM   3300  HG  SER X1339      -1.137 -13.812  27.343  0.00  0.00           H
ATOM   3301  C   SER X1339      -0.324 -14.555  30.870  0.00  0.00           C
ATOM   3302  O   SER X1339      -0.344 -15.704  31.192  0.00  0.00           O
ATOM   3303  N   VAL X1340       0.761 -13.791  30.821  0.00  0.00           N
ATOM   3304  H   VAL X1340       0.537 -13.069  30.151  0.00  0.00           H
ATOM   3305  CA  VAL X1340       2.118 -14.252  30.940  0.00  0.00           C
ATOM   3306  HA  VAL X1340       2.096 -15.242  30.484  0.00  0.00           H
ATOM   3307  CB  VAL X1340       3.172 -13.286  30.310  0.00  0.00           C
ATOM   3308  HB  VAL X1340       3.080 -12.324  30.813  0.00  0.00           H
ATOM   3309  CG1 VAL X1340       4.619 -13.808  30.486  0.00  0.00           C
ATOM   3310 HG11 VAL X1340       4.732 -14.694  29.861  0.00  0.00           H
ATOM   3311 HG12 VAL X1340       5.281 -12.994  30.191  0.00  0.00           H
ATOM   3312 HG13 VAL X1340       4.964 -13.975  31.507  0.00  0.00           H
ATOM   3313  CG2 VAL X1340       2.949 -13.091  28.853  0.00  0.00           C
ATOM   3314 HG21 VAL X1340       3.037 -13.975  28.221  0.00  0.00           H
ATOM   3315 HG22 VAL X1340       1.960 -12.641  28.769  0.00  0.00           H
ATOM   3316 HG23 VAL X1340       3.693 -12.377  28.500  0.00  0.00           H
ATOM   3317  C   VAL X1340       2.529 -14.296  32.419  0.00  0.00           C
ATOM   3318  O   VAL X1340       2.349 -13.356  33.152  0.00  0.00           O
ATOM   3319  N   THR X1341       3.118 -15.389  32.876  0.00  0.00           N
ATOM   3320  H   THR X1341       3.282 -16.156  32.239  0.00  0.00           H
ATOM   3321  CA  THR X1341       3.619 -15.467  34.256  0.00  0.00           C
ATOM   3322  HA  THR X1341       3.684 -14.430  34.586  0.00  0.00           H
ATOM   3323  CB  THR X1341       2.688 -16.173  35.204  0.00  0.00           C
ATOM   3324  HB  THR X1341       3.037 -16.233  36.235  0.00  0.00           H
ATOM   3325  CG2 THR X1341       1.285 -15.506  35.259  0.00  0.00           C
ATOM   3326 HG21 THR X1341       0.794 -15.595  34.290  0.00  0.00           H
ATOM   3327 HG22 THR X1341       0.577 -15.853  36.013  0.00  0.00           H
ATOM   3328 HG23 THR X1341       1.425 -14.466  35.553  0.00  0.00           H
ATOM   3329  OG1 THR X1341       2.446 -17.542  34.820  0.00  0.00           O
ATOM   3330  HG1 THR X1341       2.705 -18.119  35.542  0.00  0.00           H
ATOM   3331  C   THR X1341       4.941 -16.199  34.288  0.00  0.00           C
ATOM   3332  O   THR X1341       5.530 -16.578  33.286  0.00  0.00           O
ATOM   3333  N   GLN X1342       5.558 -16.316  35.472  0.00  0.00           N
ATOM   3334  H   GLN X1342       5.184 -15.927  36.326  0.00  0.00           H
ATOM   3335  CA  GLN X1342       6.908 -16.856  35.652  0.00  0.00           C
ATOM   3336  HA  GLN X1342       7.633 -16.147  35.253  0.00  0.00           H
ATOM   3337  CB  GLN X1342       7.333 -16.837  37.152  0.00  0.00           C
ATOM   3338  HB2 GLN X1342       7.044 -15.873  37.571  0.00  0.00           H
ATOM   3339  HB3 GLN X1342       6.705 -17.584  37.639  0.00  0.00           H
ATOM   3340  CG  GLN X1342       8.757 -17.121  37.493  0.00  0.00           C
ATOM   3341  HG2 GLN X1342       9.071 -18.137  37.251  0.00  0.00           H
ATOM   3342  HG3 GLN X1342       9.252 -16.395  36.849  0.00  0.00           H
ATOM   3343  CD  GLN X1342       9.067 -16.957  39.006  0.00  0.00           C
ATOM   3344  OE1 GLN X1342       9.568 -17.826  39.677  0.00  0.00           O
ATOM   3345  NE2 GLN X1342       8.609 -15.894  39.575  0.00  0.00           N
ATOM   3346 HE21 GLN X1342       8.584 -15.801  40.580  0.00  0.00           H
ATOM   3347 HE22 GLN X1342       8.248 -15.100  39.065  0.00  0.00           H
ATOM   3348  C   GLN X1342       7.105 -18.235  35.048  0.00  0.00           C
ATOM   3349  O   GLN X1342       8.065 -18.378  34.288  0.00  0.00           O
ATOM   3350  N   LYS X1343       6.176 -19.186  35.220  0.00  0.00           N
ATOM   3351  H   LYS X1343       5.356 -18.983  35.775  0.00  0.00           H
ATOM   3352  CA  LYS X1343       6.216 -20.540  34.541  0.00  0.00           C
ATOM   3353  HA  LYS X1343       7.097 -21.041  34.943  0.00  0.00           H
ATOM   3354  CB  LYS X1343       4.987 -21.409  34.803  0.00  0.00           C
ATOM   3355  HB2 LYS X1343       5.257 -22.450  34.626  0.00  0.00           H
ATOM   3356  HB3 LYS X1343       4.815 -21.382  35.879  0.00  0.00           H
ATOM   3357  CG  LYS X1343       3.751 -21.019  33.946  0.00  0.00           C
ATOM   3358  HG2 LYS X1343       3.659 -19.944  34.104  0.00  0.00           H
ATOM   3359  HG3 LYS X1343       4.027 -21.088  32.893  0.00  0.00           H
ATOM   3360  CD  LYS X1343       2.392 -21.701  34.316  0.00  0.00           C
ATOM   3361  HD2 LYS X1343       2.500 -22.782  34.233  0.00  0.00           H
ATOM   3362  HD3 LYS X1343       2.214 -21.387  35.345  0.00  0.00           H
ATOM   3363  CE  LYS X1343       1.311 -21.330  33.365  0.00  0.00           C
ATOM   3364  HE2 LYS X1343       1.258 -20.252  33.207  0.00  0.00           H
ATOM   3365  HE3 LYS X1343       1.474 -21.823  32.407  0.00  0.00           H
ATOM   3366  NZ  LYS X1343       0.041 -21.751  33.939  0.00  0.00           N
ATOM   3367  HZ1 LYS X1343       0.091 -21.639  34.941  0.00  0.00           H
ATOM   3368  HZ2 LYS X1343      -0.692 -21.149  33.593  0.00  0.00           H
ATOM   3369  HZ3 LYS X1343      -0.135 -22.707  33.666  0.00  0.00           H
ATOM   3370  C   LYS X1343       6.468 -20.441  32.996  0.00  0.00           C
ATOM   3371  O   LYS X1343       6.811 -21.445  32.384  0.00  0.00           O
ATOM   3372  N   HIE X1344       6.104 -19.308  32.374  0.00  0.00           N
ATOM   3373  H   HIE X1344       5.851 -18.482  32.898  0.00  0.00           H
ATOM   3374  CA  HIE X1344       6.402 -19.060  30.961  0.00  0.00           C
ATOM   3375  HA  HIE X1344       6.258 -20.029  30.482  0.00  0.00           H
ATOM   3376  CB  HIE X1344       5.428 -18.118  30.316  0.00  0.00           C
ATOM   3377  HB2 HIE X1344       5.466 -17.083  30.656  0.00  0.00           H
ATOM   3378  HB3 HIE X1344       5.602 -18.127  29.240  0.00  0.00           H
ATOM   3379  CG  HIE X1344       4.010 -18.589  30.415  0.00  0.00           C
ATOM   3380  ND1 HIE X1344       2.939 -17.753  30.887  0.00  0.00           N
ATOM   3381  CE1 HIE X1344       1.888 -18.606  30.938  0.00  0.00           C
ATOM   3382  HE1 HIE X1344       0.848 -18.363  31.093  0.00  0.00           H
ATOM   3383  NE2 HIE X1344       2.231 -19.808  30.501  0.00  0.00           N
ATOM   3384  HE2 HIE X1344       1.498 -20.471  30.293  0.00  0.00           H
ATOM   3385  CD2 HIE X1344       3.562 -19.846  30.121  0.00  0.00           C
ATOM   3386  HD2 HIE X1344       4.119 -20.733  29.857  0.00  0.00           H
ATOM   3387  C   HIE X1344       7.826 -18.547  30.751  0.00  0.00           C
ATOM   3388  O   HIE X1344       8.574 -19.069  29.933  0.00  0.00           O
ATOM   3389  N   ILE X1345       8.217 -17.539  31.505  0.00  0.00           N
ATOM   3390  H   ILE X1345       7.588 -17.228  32.231  0.00  0.00           H
ATOM   3391  CA  ILE X1345       9.467 -16.819  31.340  0.00  0.00           C
ATOM   3392  HA  ILE X1345       9.537 -16.579  30.279  0.00  0.00           H
ATOM   3393  CB  ILE X1345       9.325 -15.451  32.045  0.00  0.00           C
ATOM   3394  HB  ILE X1345       8.867 -15.665  33.011  0.00  0.00           H
ATOM   3395  CG2 ILE X1345      10.598 -14.577  32.196  0.00  0.00           C
ATOM   3396 HG21 ILE X1345      10.785 -13.909  31.356  0.00  0.00           H
ATOM   3397 HG22 ILE X1345      10.448 -13.925  33.057  0.00  0.00           H
ATOM   3398 HG23 ILE X1345      11.435 -15.224  32.459  0.00  0.00           H
ATOM   3399  CG1 ILE X1345       8.152 -14.664  31.454  0.00  0.00           C
ATOM   3400 HG12 ILE X1345       7.214 -15.173  31.677  0.00  0.00           H
ATOM   3401 HG13 ILE X1345       8.158 -13.665  31.889  0.00  0.00           H
ATOM   3402  CD1 ILE X1345       8.235 -14.354  29.979  0.00  0.00           C
ATOM   3403 HD11 ILE X1345       7.595 -13.517  29.700  0.00  0.00           H
ATOM   3404 HD12 ILE X1345       9.285 -14.178  29.745  0.00  0.00           H
ATOM   3405 HD13 ILE X1345       7.774 -15.146  29.388  0.00  0.00           H
ATOM   3406  C   ILE X1345      10.692 -17.766  31.684  0.00  0.00           C
ATOM   3407  O   ILE X1345      11.709 -17.694  31.018  0.00  0.00           O
ATOM   3408  N   GLN X1346      10.558 -18.642  32.625  0.00  0.00           N
ATOM   3409  H   GLN X1346       9.689 -18.685  33.138  0.00  0.00           H
ATOM   3410  CA  GLN X1346      11.553 -19.763  32.863  0.00  0.00           C
ATOM   3411  HA  GLN X1346      12.450 -19.179  33.067  0.00  0.00           H
ATOM   3412  CB  GLN X1346      11.264 -20.469  34.250  0.00  0.00           C
ATOM   3413  HB2 GLN X1346      12.147 -21.054  34.508  0.00  0.00           H
ATOM   3414  HB3 GLN X1346      11.265 -19.649  34.969  0.00  0.00           H
ATOM   3415  CG  GLN X1346       9.997 -21.297  34.171  0.00  0.00           C
ATOM   3416  HG2 GLN X1346       9.130 -20.795  33.739  0.00  0.00           H
ATOM   3417  HG3 GLN X1346      10.196 -22.182  33.566  0.00  0.00           H
ATOM   3418  CD  GLN X1346       9.609 -21.720  35.600  0.00  0.00           C
ATOM   3419  OE1 GLN X1346       9.615 -21.001  36.601  0.00  0.00           O
ATOM   3420  NE2 GLN X1346       9.128 -22.951  35.804  0.00  0.00           N
ATOM   3421 HE21 GLN X1346       8.811 -23.074  36.755  0.00  0.00           H
ATOM   3422 HE22 GLN X1346       8.937 -23.659  35.109  0.00  0.00           H
ATOM   3423  C   GLN X1346      11.789 -20.827  31.715  0.00  0.00           C
ATOM   3424  O   GLN X1346      12.859 -21.430  31.743  0.00  0.00           O
ATOM   3425  N   GLU X1347      10.813 -20.991  30.795  0.00  0.00           N
ATOM   3426  H   GLU X1347       9.960 -20.468  30.935  0.00  0.00           H
ATOM   3427  CA  GLU X1347      11.006 -22.016  29.659  0.00  0.00           C
ATOM   3428  HA  GLU X1347      11.872 -22.646  29.863  0.00  0.00           H
ATOM   3429  CB  GLU X1347       9.716 -22.831  29.593  0.00  0.00           C
ATOM   3430  HB2 GLU X1347       9.318 -23.130  30.563  0.00  0.00           H
ATOM   3431  HB3 GLU X1347       9.020 -22.058  29.267  0.00  0.00           H
ATOM   3432  CG  GLU X1347       9.622 -23.961  28.616  0.00  0.00           C
ATOM   3433  HG2 GLU X1347       8.557 -24.188  28.558  0.00  0.00           H
ATOM   3434  HG3 GLU X1347       9.719 -23.566  27.605  0.00  0.00           H
ATOM   3435  CD  GLU X1347      10.449 -25.241  28.971  0.00  0.00           C
ATOM   3436  OE1 GLU X1347      10.659 -25.531  30.153  0.00  0.00           O
ATOM   3437  OE2 GLU X1347      11.011 -25.863  28.056  0.00  0.00           O
ATOM   3438  C   GLU X1347      11.258 -21.333  28.252  0.00  0.00           C
ATOM   3439  O   GLU X1347      11.937 -21.877  27.402  0.00  0.00           O
ATOM   3440  N   TRP X1348      10.763 -20.156  28.024  0.00  0.00           N
ATOM   3441  H   TRP X1348      10.180 -19.842  28.787  0.00  0.00           H
ATOM   3442  CA  TRP X1348      11.042 -19.271  26.827  0.00  0.00           C
ATOM   3443  HA  TRP X1348      11.072 -19.824  25.888  0.00  0.00           H
ATOM   3444  CB  TRP X1348      10.039 -18.167  26.663  0.00  0.00           C
ATOM   3445  HB2 TRP X1348      10.092 -17.749  27.668  0.00  0.00           H
ATOM   3446  HB3 TRP X1348      10.451 -17.545  25.868  0.00  0.00           H
ATOM   3447  CG  TRP X1348       8.665 -18.515  26.129  0.00  0.00           C
ATOM   3448  CD1 TRP X1348       8.233 -19.655  25.525  0.00  0.00           C
ATOM   3449  HD1 TRP X1348       8.877 -20.467  25.219  0.00  0.00           H
ATOM   3450  NE1 TRP X1348       6.893 -19.725  25.323  0.00  0.00           N
ATOM   3451  HE1 TRP X1348       6.454 -20.454  24.779  0.00  0.00           H
ATOM   3452  CE2 TRP X1348       6.302 -18.542  25.808  0.00  0.00           C
ATOM   3453  CZ2 TRP X1348       4.941 -18.126  25.904  0.00  0.00           C
ATOM   3454  HZ2 TRP X1348       4.181 -18.775  25.496  0.00  0.00           H
ATOM   3455  CH2 TRP X1348       4.674 -16.936  26.583  0.00  0.00           C
ATOM   3456  HH2 TRP X1348       3.647 -16.645  26.745  0.00  0.00           H
ATOM   3457  CZ3 TRP X1348       5.726 -16.156  27.130  0.00  0.00           C
ATOM   3458  HZ3 TRP X1348       5.421 -15.274  27.673  0.00  0.00           H
ATOM   3459  CE3 TRP X1348       7.051 -16.554  26.935  0.00  0.00           C
ATOM   3460  HE3 TRP X1348       7.864 -15.982  27.358  0.00  0.00           H
ATOM   3461  CD2 TRP X1348       7.381 -17.777  26.292  0.00  0.00           C
ATOM   3462  C   TRP X1348      12.430 -18.583  26.876  0.00  0.00           C
ATOM   3463  O   TRP X1348      13.035 -18.298  25.799  0.00  0.00           O
ATOM   3464  N   GLY X1349      12.977 -18.384  28.090  0.00  0.00           N
ATOM   3465  H   GLY X1349      12.434 -18.586  28.917  0.00  0.00           H
ATOM   3466  CA  GLY X1349      14.331 -17.917  28.338  0.00  0.00           C
ATOM   3467  HA2 GLY X1349      14.601 -17.284  27.492  0.00  0.00           H
ATOM   3468  HA3 GLY X1349      14.314 -17.410  29.303  0.00  0.00           H
ATOM   3469  C   GLY X1349      15.411 -19.020  28.393  0.00  0.00           C
ATOM   3470  O   GLY X1349      15.101 -20.105  27.832  0.00  0.00           O
ATOM   3471  N   PRO X1350      16.579 -18.734  28.988  0.00  0.00           N
ATOM   3472  CD  PRO X1350      17.829 -19.670  28.865  0.00  0.00           C
ATOM   3473  HD2 PRO X1350      18.294 -19.514  27.891  0.00  0.00           H
ATOM   3474  HD3 PRO X1350      17.494 -20.705  28.938  0.00  0.00           H
ATOM   3475  CG  PRO X1350      18.695 -19.261  29.946  0.00  0.00           C
ATOM   3476  HG2 PRO X1350      19.773 -19.270  29.784  0.00  0.00           H
ATOM   3477  HG3 PRO X1350      18.547 -19.981  30.752  0.00  0.00           H
ATOM   3478  CB  PRO X1350      18.267 -17.875  30.465  0.00  0.00           C
ATOM   3479  HB2 PRO X1350      19.002 -17.165  30.084  0.00  0.00           H
ATOM   3480  HB3 PRO X1350      18.340 -17.798  31.550  0.00  0.00           H
ATOM   3481  CA  PRO X1350      16.914 -17.548  29.751  0.00  0.00           C
ATOM   3482  HA  PRO X1350      16.239 -17.395  30.593  0.00  0.00           H
ATOM   3483  C   PRO X1350      17.029 -16.312  28.788  0.00  0.00           C
ATOM   3484  O   PRO X1350      17.191 -16.445  27.552  0.00  0.00           O
ATOM   3485  N   PHE X1351      16.842 -15.088  29.283  0.00  0.00           N
ATOM   3486  H   PHE X1351      16.894 -14.968  30.285  0.00  0.00           H
ATOM   3487  CA  PHE X1351      16.806 -13.784  28.696  0.00  0.00           C
ATOM   3488  HA  PHE X1351      16.905 -13.894  27.616  0.00  0.00           H
ATOM   3489  CB  PHE X1351      15.465 -13.158  29.013  0.00  0.00           C
ATOM   3490  HB2 PHE X1351      15.345 -13.147  30.097  0.00  0.00           H
ATOM   3491  HB3 PHE X1351      15.421 -12.109  28.720  0.00  0.00           H
ATOM   3492  CG  PHE X1351      14.201 -13.828  28.413  0.00  0.00           C
ATOM   3493  CD1 PHE X1351      13.965 -13.725  27.021  0.00  0.00           C
ATOM   3494  HD1 PHE X1351      14.599 -13.193  26.328  0.00  0.00           H
ATOM   3495  CE1 PHE X1351      12.818 -14.222  26.441  0.00  0.00           C
ATOM   3496  HE1 PHE X1351      12.638 -14.209  25.376  0.00  0.00           H
ATOM   3497  CZ  PHE X1351      11.944 -14.980  27.252  0.00  0.00           C
ATOM   3498  HZ  PHE X1351      10.969 -15.282  26.902  0.00  0.00           H
ATOM   3499  CE2 PHE X1351      12.299 -15.259  28.577  0.00  0.00           C
ATOM   3500  HE2 PHE X1351      11.676 -15.894  29.189  0.00  0.00           H
ATOM   3501  CD2 PHE X1351      13.384 -14.661  29.202  0.00  0.00           C
ATOM   3502  HD2 PHE X1351      13.534 -14.893  30.246  0.00  0.00           H
ATOM   3503  C   PHE X1351      17.941 -12.942  29.142  0.00  0.00           C
ATOM   3504  O   PHE X1351      18.479 -13.146  30.219  0.00  0.00           O
ATOM   3505  N   ASP X1352      18.412 -11.991  28.314  0.00  0.00           N
ATOM   3506  H   ASP X1352      17.930 -11.814  27.444  0.00  0.00           H
ATOM   3507  CA  ASP X1352      19.523 -11.067  28.573  0.00  0.00           C
ATOM   3508  HA  ASP X1352      19.875 -11.394  29.551  0.00  0.00           H
ATOM   3509  CB  ASP X1352      20.679 -11.214  27.629  0.00  0.00           C
ATOM   3510  HB2 ASP X1352      20.422 -10.811  26.649  0.00  0.00           H
ATOM   3511  HB3 ASP X1352      21.550 -10.623  27.911  0.00  0.00           H
ATOM   3512  CG  ASP X1352      21.132 -12.674  27.550  0.00  0.00           C
ATOM   3513  OD1 ASP X1352      21.115 -13.170  26.412  0.00  0.00           O
ATOM   3514  OD2 ASP X1352      21.574 -13.319  28.543  0.00  0.00           O
ATOM   3515  C   ASP X1352      19.200  -9.572  28.547  0.00  0.00           C
ATOM   3516  O   ASP X1352      19.997  -8.779  29.070  0.00  0.00           O
ATOM   3517  N   LEU X1353      18.047  -9.218  27.849  0.00  0.00           N
ATOM   3518  H   LEU X1353      17.520  -9.976  27.439  0.00  0.00           H
ATOM   3519  CA  LEU X1353      17.416  -7.904  27.654  0.00  0.00           C
ATOM   3520  HA  LEU X1353      17.699  -7.295  28.513  0.00  0.00           H
ATOM   3521  CB  LEU X1353      18.073  -7.369  26.398  0.00  0.00           C
ATOM   3522  HB2 LEU X1353      19.128  -7.198  26.612  0.00  0.00           H
ATOM   3523  HB3 LEU X1353      17.959  -8.199  25.700  0.00  0.00           H
ATOM   3524  CG  LEU X1353      17.419  -5.940  25.877  0.00  0.00           C
ATOM   3525  HG  LEU X1353      16.380  -6.045  26.189  0.00  0.00           H
ATOM   3526  CD1 LEU X1353      18.154  -4.790  26.587  0.00  0.00           C
ATOM   3527 HD11 LEU X1353      19.243  -4.807  26.622  0.00  0.00           H
ATOM   3528 HD12 LEU X1353      17.893  -3.814  26.179  0.00  0.00           H
ATOM   3529 HD13 LEU X1353      17.801  -4.884  27.613  0.00  0.00           H
ATOM   3530  CD2 LEU X1353      17.604  -5.909  24.376  0.00  0.00           C
ATOM   3531 HD21 LEU X1353      17.276  -4.936  24.012  0.00  0.00           H
ATOM   3532 HD22 LEU X1353      18.676  -5.832  24.198  0.00  0.00           H
ATOM   3533 HD23 LEU X1353      17.298  -6.888  24.005  0.00  0.00           H
ATOM   3534  C   LEU X1353      15.838  -8.094  27.675  0.00  0.00           C
ATOM   3535  O   LEU X1353      15.310  -8.836  26.822  0.00  0.00           O
ATOM   3536  N   VAL X1354      15.108  -7.391  28.502  0.00  0.00           N
ATOM   3537  H   VAL X1354      15.622  -6.723  29.058  0.00  0.00           H
ATOM   3538  CA  VAL X1354      13.656  -7.017  28.281  0.00  0.00           C
ATOM   3539  HA  VAL X1354      13.331  -7.629  27.439  0.00  0.00           H
ATOM   3540  CB  VAL X1354      12.767  -7.173  29.569  0.00  0.00           C
ATOM   3541  HB  VAL X1354      12.845  -8.205  29.911  0.00  0.00           H
ATOM   3542  CG1 VAL X1354      13.260  -6.232  30.717  0.00  0.00           C
ATOM   3543 HG11 VAL X1354      12.728  -6.508  31.628  0.00  0.00           H
ATOM   3544 HG12 VAL X1354      14.340  -6.299  30.842  0.00  0.00           H
ATOM   3545 HG13 VAL X1354      13.184  -5.169  30.488  0.00  0.00           H
ATOM   3546  CG2 VAL X1354      11.279  -7.061  29.307  0.00  0.00           C
ATOM   3547 HG21 VAL X1354      11.076  -6.045  28.970  0.00  0.00           H
ATOM   3548 HG22 VAL X1354      10.880  -7.756  28.567  0.00  0.00           H
ATOM   3549 HG23 VAL X1354      10.883  -7.373  30.273  0.00  0.00           H
ATOM   3550  C   VAL X1354      13.602  -5.579  27.767  0.00  0.00           C
ATOM   3551  O   VAL X1354      14.317  -4.686  28.203  0.00  0.00           O
ATOM   3552  N   ILE X1355      12.602  -5.193  26.939  0.00  0.00           N
ATOM   3553  H   ILE X1355      11.969  -5.913  26.620  0.00  0.00           H
ATOM   3554  CA  ILE X1355      12.398  -3.850  26.454  0.00  0.00           C
ATOM   3555  HA  ILE X1355      12.919  -3.128  27.083  0.00  0.00           H
ATOM   3556  CB  ILE X1355      12.934  -3.703  25.031  0.00  0.00           C
ATOM   3557  HB  ILE X1355      12.560  -2.736  24.695  0.00  0.00           H
ATOM   3558  CG2 ILE X1355      14.434  -3.767  25.110  0.00  0.00           C
ATOM   3559 HG21 ILE X1355      14.747  -3.085  25.901  0.00  0.00           H
ATOM   3560 HG22 ILE X1355      14.784  -4.792  25.233  0.00  0.00           H
ATOM   3561 HG23 ILE X1355      14.895  -3.515  24.155  0.00  0.00           H
ATOM   3562  CG1 ILE X1355      12.362  -4.674  24.000  0.00  0.00           C
ATOM   3563 HG12 ILE X1355      12.320  -5.666  24.449  0.00  0.00           H
ATOM   3564 HG13 ILE X1355      11.368  -4.348  23.694  0.00  0.00           H
ATOM   3565  CD1 ILE X1355      13.062  -4.875  22.644  0.00  0.00           C
ATOM   3566 HD11 ILE X1355      12.601  -5.725  22.140  0.00  0.00           H
ATOM   3567 HD12 ILE X1355      13.012  -3.964  22.048  0.00  0.00           H
ATOM   3568 HD13 ILE X1355      14.117  -5.110  22.786  0.00  0.00           H
ATOM   3569  C   ILE X1355      10.885  -3.489  26.497  0.00  0.00           C
ATOM   3570  O   ILE X1355      10.052  -4.343  26.240  0.00  0.00           O
ATOM   3571  N   GLY X1356      10.420  -2.254  26.741  0.00  0.00           N
ATOM   3572  H   GLY X1356      11.039  -1.600  27.198  0.00  0.00           H
ATOM   3573  CA  GLY X1356       8.997  -2.002  26.725  0.00  0.00           C
ATOM   3574  HA2 GLY X1356       8.620  -2.148  25.713  0.00  0.00           H
ATOM   3575  HA3 GLY X1356       8.422  -2.534  27.484  0.00  0.00           H
ATOM   3576  C   GLY X1356       8.628  -0.576  27.003  0.00  0.00           C
ATOM   3577  O   GLY X1356       9.443   0.247  27.292  0.00  0.00           O
ATOM   3578  N   GLY X1357       7.315  -0.380  26.895  0.00  0.00           N
ATOM   3579  H   GLY X1357       6.744  -1.167  26.622  0.00  0.00           H
ATOM   3580  CA  GLY X1357       6.639   0.952  27.121  0.00  0.00           C
ATOM   3581  HA2 GLY X1357       7.064   1.423  28.007  0.00  0.00           H
ATOM   3582  HA3 GLY X1357       7.156   1.633  26.444  0.00  0.00           H
ATOM   3583  C   GLY X1357       5.134   1.017  27.005  0.00  0.00           C
ATOM   3584  O   GLY X1357       4.649   1.044  25.876  0.00  0.00           O
ATOM   3585  N   SER X1358       4.419   0.971  28.099  0.00  0.00           N
ATOM   3586  H   SER X1358       4.824   1.047  29.021  0.00  0.00           H
ATOM   3587  CA  SER X1358       2.995   0.782  28.253  0.00  0.00           C
ATOM   3588  HA  SER X1358       2.677  -0.066  27.647  0.00  0.00           H
ATOM   3589  CB  SER X1358       2.558   0.512  29.693  0.00  0.00           C
ATOM   3590  HB2 SER X1358       1.551   0.906  29.830  0.00  0.00           H
ATOM   3591  HB3 SER X1358       2.609  -0.531  30.007  0.00  0.00           H
ATOM   3592  OG  SER X1358       3.280   1.304  30.604  0.00  0.00           O
ATOM   3593  HG  SER X1358       2.977   2.215  30.593  0.00  0.00           H
ATOM   3594  C   SER X1358       2.128   1.872  27.496  0.00  0.00           C
ATOM   3595  O   SER X1358       2.694   3.017  27.345  0.00  0.00           O
ATOM   3596  N   PRO X1359       0.845   1.677  27.123  0.00  0.00           N
ATOM   3597  CD  PRO X1359       0.296   0.361  26.980  0.00  0.00           C
ATOM   3598  HD2 PRO X1359       0.304  -0.121  27.958  0.00  0.00           H
ATOM   3599  HD3 PRO X1359       0.866  -0.229  26.263  0.00  0.00           H
ATOM   3600  CG  PRO X1359      -1.087   0.515  26.474  0.00  0.00           C
ATOM   3601  HG2 PRO X1359      -1.854  -0.188  26.800  0.00  0.00           H
ATOM   3602  HG3 PRO X1359      -1.138   0.459  25.387  0.00  0.00           H
ATOM   3603  CB  PRO X1359      -1.431   1.962  26.691  0.00  0.00           C
ATOM   3604  HB2 PRO X1359      -2.039   2.122  27.581  0.00  0.00           H
ATOM   3605  HB3 PRO X1359      -2.125   2.289  25.916  0.00  0.00           H
ATOM   3606  CA  PRO X1359      -0.079   2.741  26.880  0.00  0.00           C
ATOM   3607  HA  PRO X1359       0.211   3.276  25.976  0.00  0.00           H
ATOM   3608  C   PRO X1359      -0.188   3.788  28.013  0.00  0.00           C
ATOM   3609  O   PRO X1359       0.017   3.647  29.244  0.00  0.00           O
ATOM   3610  N   CYS X1360      -0.598   4.946  27.484  0.00  0.00           N
ATOM   3611  H   CYS X1360      -0.757   4.943  26.487  0.00  0.00           H
ATOM   3612  CA  CYS X1360      -0.333   6.239  28.088  0.00  0.00           C
ATOM   3613  HA  CYS X1360      -0.124   6.098  29.149  0.00  0.00           H
ATOM   3614  CB  CYS X1360       0.888   6.879  27.362  0.00  0.00           C
ATOM   3615  HB2 CYS X1360       0.972   7.933  27.625  0.00  0.00           H
ATOM   3616  HB3 CYS X1360       1.771   6.398  27.783  0.00  0.00           H
ATOM   3617  SG  CYS X1360       0.709   6.730  25.495  0.00  0.00           S
ATOM   3618  HG  CYS X1360       1.569   5.712  25.395  0.00  0.00           H
ATOM   3619  C   CYS X1360      -1.579   7.165  28.058  0.00  0.00           C
ATOM   3620  O   CYS X1360      -1.454   8.336  28.368  0.00  0.00           O
ATOM   3621  N   ASN X1361      -2.821   6.656  27.803  0.00  0.00           N
ATOM   3622  H   ASN X1361      -2.906   5.798  27.277  0.00  0.00           H
ATOM   3623  CA  ASN X1361      -3.947   7.568  27.784  0.00  0.00           C
ATOM   3624  HA  ASN X1361      -3.630   8.500  27.316  0.00  0.00           H
ATOM   3625  CB  ASN X1361      -4.990   6.923  26.881  0.00  0.00           C
ATOM   3626  HB2 ASN X1361      -4.571   6.501  25.968  0.00  0.00           H
ATOM   3627  HB3 ASN X1361      -5.327   6.139  27.559  0.00  0.00           H
ATOM   3628  CG  ASN X1361      -6.089   7.825  26.461  0.00  0.00           C
ATOM   3629  OD1 ASN X1361      -5.915   8.581  25.511  0.00  0.00           O
ATOM   3630  ND2 ASN X1361      -7.197   7.848  27.184  0.00  0.00           N
ATOM   3631 HD21 ASN X1361      -7.854   8.572  26.934  0.00  0.00           H
ATOM   3632 HD22 ASN X1361      -7.400   7.245  27.969  0.00  0.00           H
ATOM   3633  C   ASN X1361      -4.483   7.908  29.202  0.00  0.00           C
ATOM   3634  O   ASN X1361      -4.841   9.080  29.464  0.00  0.00           O
ATOM   3635  N   ASP X1362      -4.446   6.887  30.047  0.00  0.00           N
ATOM   3636  H   ASP X1362      -4.077   5.994  29.754  0.00  0.00           H
ATOM   3637  CA  ASP X1362      -4.792   7.035  31.435  0.00  0.00           C
ATOM   3638  HA  ASP X1362      -5.626   7.735  31.497  0.00  0.00           H
ATOM   3639  CB  ASP X1362      -5.269   5.776  32.125  0.00  0.00           C
ATOM   3640  HB2 ASP X1362      -4.513   5.003  31.986  0.00  0.00           H
ATOM   3641  HB3 ASP X1362      -5.505   6.016  33.161  0.00  0.00           H
ATOM   3642  CG  ASP X1362      -6.510   5.214  31.488  0.00  0.00           C
ATOM   3643  OD1 ASP X1362      -7.577   5.836  31.638  0.00  0.00           O
ATOM   3644  OD2 ASP X1362      -6.549   4.167  30.805  0.00  0.00           O
ATOM   3645  C   ASP X1362      -3.791   7.775  32.351  0.00  0.00           C
ATOM   3646  O   ASP X1362      -4.180   8.333  33.340  0.00  0.00           O
ATOM   3647  N   LEU X1363      -2.530   7.916  31.842  0.00  0.00           N
ATOM   3648  H   LEU X1363      -2.491   7.541  30.905  0.00  0.00           H
ATOM   3649  CA  LEU X1363      -1.440   8.757  32.421  0.00  0.00           C
ATOM   3650  HA  LEU X1363      -1.429   8.664  33.506  0.00  0.00           H
ATOM   3651  CB  LEU X1363      -0.088   8.130  32.013  0.00  0.00           C
ATOM   3652  HB2 LEU X1363       0.119   8.339  30.964  0.00  0.00           H
ATOM   3653  HB3 LEU X1363       0.626   8.723  32.584  0.00  0.00           H
ATOM   3654  CG  LEU X1363       0.322   6.691  32.404  0.00  0.00           C
ATOM   3655  HG  LEU X1363      -0.077   6.030  31.635  0.00  0.00           H
ATOM   3656  CD1 LEU X1363       1.806   6.509  32.419  0.00  0.00           C
ATOM   3657 HD11 LEU X1363       2.042   6.098  31.438  0.00  0.00           H
ATOM   3658 HD12 LEU X1363       2.306   7.470  32.540  0.00  0.00           H
ATOM   3659 HD13 LEU X1363       2.142   5.826  33.199  0.00  0.00           H
ATOM   3660  CD2 LEU X1363      -0.248   6.408  33.819  0.00  0.00           C
ATOM   3661 HD21 LEU X1363       0.329   6.926  34.584  0.00  0.00           H
ATOM   3662 HD22 LEU X1363      -1.306   6.670  33.800  0.00  0.00           H
ATOM   3663 HD23 LEU X1363      -0.157   5.363  34.117  0.00  0.00           H
ATOM   3664  C   LEU X1363      -1.505  10.247  32.110  0.00  0.00           C
ATOM   3665  O   LEU X1363      -0.973  11.051  32.897  0.00  0.00           O
ATOM   3666  N   SER X1364      -2.070  10.681  31.009  0.00  0.00           N
ATOM   3667  H   SER X1364      -2.681  10.090  30.464  0.00  0.00           H
ATOM   3668  CA  SER X1364      -1.902  12.057  30.486  0.00  0.00           C
ATOM   3669  HA  SER X1364      -0.831  12.229  30.374  0.00  0.00           H
ATOM   3670  CB  SER X1364      -2.567  12.228  29.119  0.00  0.00           C
ATOM   3671  HB2 SER X1364      -2.224  11.588  28.306  0.00  0.00           H
ATOM   3672  HB3 SER X1364      -3.586  11.879  29.287  0.00  0.00           H
ATOM   3673  OG  SER X1364      -2.598  13.546  28.733  0.00  0.00           O
ATOM   3674  HG  SER X1364      -2.322  13.543  27.814  0.00  0.00           H
ATOM   3675  C   SER X1364      -2.517  13.082  31.417  0.00  0.00           C
ATOM   3676  O   SER X1364      -3.616  12.924  31.960  0.00  0.00           O
ATOM   3677  N   ILE X1365      -1.905  14.253  31.420  0.00  0.00           N
ATOM   3678  H   ILE X1365      -0.985  14.332  31.012  0.00  0.00           H
ATOM   3679  CA  ILE X1365      -2.368  15.469  32.137  0.00  0.00           C
ATOM   3680  HA  ILE X1365      -2.818  15.182  33.087  0.00  0.00           H
ATOM   3681  CB  ILE X1365      -1.181  16.414  32.357  0.00  0.00           C
ATOM   3682  HB  ILE X1365      -0.479  15.616  32.595  0.00  0.00           H
ATOM   3683  CG2 ILE X1365      -0.793  17.170  31.045  0.00  0.00           C
ATOM   3684 HG21 ILE X1365      -1.378  18.082  30.923  0.00  0.00           H
ATOM   3685 HG22 ILE X1365       0.272  17.396  30.990  0.00  0.00           H
ATOM   3686 HG23 ILE X1365      -0.998  16.551  30.171  0.00  0.00           H
ATOM   3687  CG1 ILE X1365      -1.322  17.447  33.516  0.00  0.00           C
ATOM   3688 HG12 ILE X1365      -0.358  17.935  33.665  0.00  0.00           H
ATOM   3689 HG13 ILE X1365      -2.083  18.178  33.245  0.00  0.00           H
ATOM   3690  CD1 ILE X1365      -1.756  16.846  34.858  0.00  0.00           C
ATOM   3691 HD11 ILE X1365      -2.829  16.657  34.810  0.00  0.00           H
ATOM   3692 HD12 ILE X1365      -1.214  15.928  35.081  0.00  0.00           H
ATOM   3693 HD13 ILE X1365      -1.766  17.572  35.671  0.00  0.00           H
ATOM   3694  C   ILE X1365      -3.529  16.274  31.524  0.00  0.00           C
ATOM   3695  O   ILE X1365      -4.378  16.875  32.210  0.00  0.00           O
ATOM   3696  N   VAL X1366      -3.569  16.209  30.196  0.00  0.00           N
ATOM   3697  H   VAL X1366      -2.918  15.646  29.668  0.00  0.00           H
ATOM   3698  CA  VAL X1366      -4.653  16.916  29.403  0.00  0.00           C
ATOM   3699  HA  VAL X1366      -4.879  17.878  29.865  0.00  0.00           H
ATOM   3700  CB  VAL X1366      -4.371  17.264  27.940  0.00  0.00           C
ATOM   3701  HB  VAL X1366      -5.211  17.861  27.583  0.00  0.00           H
ATOM   3702  CG1 VAL X1366      -3.227  18.302  27.837  0.00  0.00           C
ATOM   3703 HG11 VAL X1366      -3.554  19.246  28.273  0.00  0.00           H
ATOM   3704 HG12 VAL X1366      -2.372  17.851  28.339  0.00  0.00           H
ATOM   3705 HG13 VAL X1366      -2.994  18.468  26.785  0.00  0.00           H
ATOM   3706  CG2 VAL X1366      -3.959  16.053  27.092  0.00  0.00           C
ATOM   3707 HG21 VAL X1366      -4.192  16.353  26.071  0.00  0.00           H
ATOM   3708 HG22 VAL X1366      -2.916  15.818  27.305  0.00  0.00           H
ATOM   3709 HG23 VAL X1366      -4.620  15.198  27.230  0.00  0.00           H
ATOM   3710  C   VAL X1366      -5.980  16.123  29.416  0.00  0.00           C
ATOM   3711  O   VAL X1366      -7.045  16.685  29.204  0.00  0.00           O
ATOM   3712  N   ASN X1367      -5.925  14.800  29.599  0.00  0.00           N
ATOM   3713  H   ASN X1367      -5.024  14.358  29.709  0.00  0.00           H
ATOM   3714  CA  ASN X1367      -7.095  13.919  29.471  0.00  0.00           C
ATOM   3715  HA  ASN X1367      -7.458  14.269  28.504  0.00  0.00           H
ATOM   3716  CB  ASN X1367      -6.593  12.455  29.378  0.00  0.00           C
ATOM   3717  HB2 ASN X1367      -5.990  12.347  28.476  0.00  0.00           H
ATOM   3718  HB3 ASN X1367      -5.905  12.241  30.196  0.00  0.00           H
ATOM   3719  CG  ASN X1367      -7.726  11.479  29.465  0.00  0.00           C
ATOM   3720  OD1 ASN X1367      -8.967  11.674  29.447  0.00  0.00           O
ATOM   3721  ND2 ASN X1367      -7.349  10.263  29.693  0.00  0.00           N
ATOM   3722 HD21 ASN X1367      -7.977   9.472  29.715  0.00  0.00           H
ATOM   3723 HD22 ASN X1367      -6.363  10.045  29.663  0.00  0.00           H
ATOM   3724  C   ASN X1367      -8.109  14.233  30.578  0.00  0.00           C
ATOM   3725  O   ASN X1367      -7.730  14.061  31.730  0.00  0.00           O
ATOM   3726  N   PRO X1368      -9.328  14.700  30.308  0.00  0.00           N
ATOM   3727  CD  PRO X1368      -9.835  14.816  28.993  0.00  0.00           C
ATOM   3728  HD2 PRO X1368      -9.612  13.879  28.483  0.00  0.00           H
ATOM   3729  HD3 PRO X1368      -9.360  15.625  28.438  0.00  0.00           H
ATOM   3730  CG  PRO X1368     -11.312  14.900  29.112  0.00  0.00           C
ATOM   3731  HG2 PRO X1368     -11.673  13.872  29.112  0.00  0.00           H
ATOM   3732  HG3 PRO X1368     -11.721  15.343  28.204  0.00  0.00           H
ATOM   3733  CB  PRO X1368     -11.450  15.672  30.408  0.00  0.00           C
ATOM   3734  HB2 PRO X1368     -12.416  15.455  30.863  0.00  0.00           H
ATOM   3735  HB3 PRO X1368     -11.362  16.741  30.216  0.00  0.00           H
ATOM   3736  CA  PRO X1368     -10.347  15.033  31.278  0.00  0.00           C
ATOM   3737  HA  PRO X1368      -9.965  15.856  31.882  0.00  0.00           H
ATOM   3738  C   PRO X1368     -10.728  13.828  32.232  0.00  0.00           C
ATOM   3739  O   PRO X1368     -11.422  14.049  33.188  0.00  0.00           O
ATOM   3740  N   ALA X1369     -10.358  12.559  31.892  0.00  0.00           N
ATOM   3741  H   ALA X1369      -9.662  12.425  31.172  0.00  0.00           H
ATOM   3742  CA  ALA X1369     -10.711  11.357  32.595  0.00  0.00           C
ATOM   3743  HA  ALA X1369     -11.458  11.648  33.333  0.00  0.00           H
ATOM   3744  CB  ALA X1369     -11.586  10.597  31.681  0.00  0.00           C
ATOM   3745  HB1 ALA X1369     -11.335  10.735  30.629  0.00  0.00           H
ATOM   3746  HB2 ALA X1369     -11.635   9.553  31.988  0.00  0.00           H
ATOM   3747  HB3 ALA X1369     -12.603  10.979  31.771  0.00  0.00           H
ATOM   3748  C   ALA X1369      -9.508  10.550  33.173  0.00  0.00           C
ATOM   3749  O   ALA X1369      -9.456   9.322  33.245  0.00  0.00           O
ATOM   3750  N   ARG X1370      -8.437  11.349  33.467  0.00  0.00           N
ATOM   3751  H   ARG X1370      -8.600  12.339  33.581  0.00  0.00           H
ATOM   3752  CA  ARG X1370      -7.086  10.864  33.888  0.00  0.00           C
ATOM   3753  HA  ARG X1370      -6.795  10.092  33.175  0.00  0.00           H
ATOM   3754  CB  ARG X1370      -6.014  11.978  33.675  0.00  0.00           C
ATOM   3755  HB2 ARG X1370      -5.072  11.435  33.601  0.00  0.00           H
ATOM   3756  HB3 ARG X1370      -5.994  12.392  32.667  0.00  0.00           H
ATOM   3757  CG  ARG X1370      -6.001  13.113  34.711  0.00  0.00           C
ATOM   3758  HG2 ARG X1370      -6.829  13.802  34.545  0.00  0.00           H
ATOM   3759  HG3 ARG X1370      -6.001  12.733  35.733  0.00  0.00           H
ATOM   3760  CD  ARG X1370      -4.742  13.958  34.691  0.00  0.00           C
ATOM   3761  HD2 ARG X1370      -4.816  14.490  33.742  0.00  0.00           H
ATOM   3762  HD3 ARG X1370      -4.566  14.681  35.488  0.00  0.00           H
ATOM   3763  NE  ARG X1370      -3.618  12.941  34.798  0.00  0.00           N
ATOM   3764  HE  ARG X1370      -3.379  12.439  33.954  0.00  0.00           H
ATOM   3765  CZ  ARG X1370      -3.031  12.462  35.869  0.00  0.00           C
ATOM   3766  NH1 ARG X1370      -3.392  12.796  37.065  0.00  0.00           N
ATOM   3767 HH11 ARG X1370      -4.196  13.401  37.152  0.00  0.00           H
ATOM   3768 HH12 ARG X1370      -3.023  12.177  37.772  0.00  0.00           H
ATOM   3769  NH2 ARG X1370      -2.206  11.460  35.690  0.00  0.00           N
ATOM   3770 HH21 ARG X1370      -2.037  11.176  34.736  0.00  0.00           H
ATOM   3771 HH22 ARG X1370      -1.661  11.000  36.406  0.00  0.00           H
ATOM   3772  C   ARG X1370      -7.027  10.155  35.193  0.00  0.00           C
ATOM   3773  O   ARG X1370      -7.651  10.660  36.127  0.00  0.00           O
ATOM   3774  N   LYS X1371      -6.371   9.004  35.222  0.00  0.00           N
ATOM   3775  H   LYS X1371      -5.871   8.755  34.380  0.00  0.00           H
ATOM   3776  CA  LYS X1371      -6.222   8.185  36.477  0.00  0.00           C
ATOM   3777  HA  LYS X1371      -6.635   8.717  37.333  0.00  0.00           H
ATOM   3778  CB  LYS X1371      -6.876   6.801  36.184  0.00  0.00           C
ATOM   3779  HB2 LYS X1371      -6.306   6.307  35.397  0.00  0.00           H
ATOM   3780  HB3 LYS X1371      -6.828   6.170  37.072  0.00  0.00           H
ATOM   3781  CG  LYS X1371      -8.280   7.080  35.587  0.00  0.00           C
ATOM   3782  HG2 LYS X1371      -8.851   7.745  36.236  0.00  0.00           H
ATOM   3783  HG3 LYS X1371      -8.088   7.429  34.572  0.00  0.00           H
ATOM   3784  CD  LYS X1371      -9.163   5.835  35.314  0.00  0.00           C
ATOM   3785  HD2 LYS X1371      -8.526   5.035  34.938  0.00  0.00           H
ATOM   3786  HD3 LYS X1371      -9.445   5.439  36.289  0.00  0.00           H
ATOM   3787  CE  LYS X1371     -10.368   5.898  34.358  0.00  0.00           C
ATOM   3788  HE2 LYS X1371     -10.715   4.869  34.273  0.00  0.00           H
ATOM   3789  HE3 LYS X1371     -11.174   6.446  34.847  0.00  0.00           H
ATOM   3790  NZ  LYS X1371      -9.960   6.543  33.129  0.00  0.00           N
ATOM   3791  HZ1 LYS X1371      -9.071   6.184  32.809  0.00  0.00           H
ATOM   3792  HZ2 LYS X1371     -10.701   6.424  32.453  0.00  0.00           H
ATOM   3793  HZ3 LYS X1371      -9.951   7.551  33.179  0.00  0.00           H
ATOM   3794  C   LYS X1371      -4.804   7.936  37.072  0.00  0.00           C
ATOM   3795  O   LYS X1371      -4.740   7.582  38.249  0.00  0.00           O
ATOM   3796  N   GLY X1372      -3.800   8.292  36.310  0.00  0.00           N
ATOM   3797  H   GLY X1372      -4.051   8.702  35.422  0.00  0.00           H
ATOM   3798  CA  GLY X1372      -2.441   7.770  36.499  0.00  0.00           C
ATOM   3799  HA2 GLY X1372      -1.767   8.164  35.738  0.00  0.00           H
ATOM   3800  HA3 GLY X1372      -2.196   8.053  37.522  0.00  0.00           H
ATOM   3801  C   GLY X1372      -2.301   6.262  36.600  0.00  0.00           C
ATOM   3802  O   GLY X1372      -2.994   5.532  35.912  0.00  0.00           O
ATOM   3803  N   LEU X1373      -1.314   5.740  37.370  0.00  0.00           N
ATOM   3804  H   LEU X1373      -0.781   6.377  37.944  0.00  0.00           H
ATOM   3805  CA  LEU X1373      -0.914   4.272  37.496  0.00  0.00           C
ATOM   3806  HA  LEU X1373      -0.839   3.885  36.479  0.00  0.00           H
ATOM   3807  CB  LEU X1373       0.425   4.109  38.307  0.00  0.00           C
ATOM   3808  HB2 LEU X1373       0.201   4.248  39.365  0.00  0.00           H
ATOM   3809  HB3 LEU X1373       0.611   3.041  38.193  0.00  0.00           H
ATOM   3810  CG  LEU X1373       1.644   4.930  37.828  0.00  0.00           C
ATOM   3811  HG  LEU X1373       1.327   5.972  37.849  0.00  0.00           H
ATOM   3812  CD1 LEU X1373       2.871   4.538  38.712  0.00  0.00           C
ATOM   3813 HD11 LEU X1373       3.738   5.143  38.449  0.00  0.00           H
ATOM   3814 HD12 LEU X1373       2.528   4.728  39.729  0.00  0.00           H
ATOM   3815 HD13 LEU X1373       3.170   3.496  38.598  0.00  0.00           H
ATOM   3816  CD2 LEU X1373       1.996   4.538  36.358  0.00  0.00           C
ATOM   3817 HD21 LEU X1373       2.075   3.454  36.273  0.00  0.00           H
ATOM   3818 HD22 LEU X1373       1.287   4.872  35.601  0.00  0.00           H
ATOM   3819 HD23 LEU X1373       2.940   5.016  36.096  0.00  0.00           H
ATOM   3820  C   LEU X1373      -2.014   3.369  38.065  0.00  0.00           C
ATOM   3821  O   LEU X1373      -2.241   2.305  37.495  0.00  0.00           O
ATOM   3822  N   TYR X1374      -2.823   3.896  38.969  0.00  0.00           N
ATOM   3823  H   TYR X1374      -2.585   4.850  39.197  0.00  0.00           H
ATOM   3824  CA  TYR X1374      -3.578   3.026  39.916  0.00  0.00           C
ATOM   3825  HA  TYR X1374      -2.912   2.190  40.131  0.00  0.00           H
ATOM   3826  CB  TYR X1374      -3.654   3.672  41.346  0.00  0.00           C
ATOM   3827  HB2 TYR X1374      -4.128   4.653  41.342  0.00  0.00           H
ATOM   3828  HB3 TYR X1374      -4.236   2.981  41.955  0.00  0.00           H
ATOM   3829  CG  TYR X1374      -2.263   3.904  42.021  0.00  0.00           C
ATOM   3830  CD1 TYR X1374      -1.494   2.793  42.391  0.00  0.00           C
ATOM   3831  HD1 TYR X1374      -1.913   1.802  42.295  0.00  0.00           H
ATOM   3832  CE1 TYR X1374      -0.134   2.891  42.815  0.00  0.00           C
ATOM   3833  HE1 TYR X1374       0.470   2.050  43.122  0.00  0.00           H
ATOM   3834  CZ  TYR X1374       0.454   4.143  42.843  0.00  0.00           C
ATOM   3835  OH  TYR X1374       1.684   4.380  43.370  0.00  0.00           O
ATOM   3836  HH  TYR X1374       2.061   5.262  43.386  0.00  0.00           H
ATOM   3837  CE2 TYR X1374      -0.289   5.278  42.553  0.00  0.00           C
ATOM   3838  HE2 TYR X1374       0.265   6.204  42.512  0.00  0.00           H
ATOM   3839  CD2 TYR X1374      -1.647   5.121  42.206  0.00  0.00           C
ATOM   3840  HD2 TYR X1374      -2.125   6.022  41.850  0.00  0.00           H
ATOM   3841  C   TYR X1374      -4.911   2.329  39.358  0.00  0.00           C
ATOM   3842  O   TYR X1374      -5.373   1.306  39.815  0.00  0.00           O
ATOM   3843  N   GLU X1375      -5.459   2.939  38.261  0.00  0.00           N
ATOM   3844  H   GLU X1375      -4.963   3.654  37.748  0.00  0.00           H
ATOM   3845  CA  GLU X1375      -6.784   2.556  37.719  0.00  0.00           C
ATOM   3846  HA  GLU X1375      -6.888   1.473  37.785  0.00  0.00           H
ATOM   3847  CB  GLU X1375      -8.010   3.228  38.325  0.00  0.00           C
ATOM   3848  HB2 GLU X1375      -7.889   4.308  38.243  0.00  0.00           H
ATOM   3849  HB3 GLU X1375      -8.853   2.848  37.748  0.00  0.00           H
ATOM   3850  CG  GLU X1375      -8.331   2.946  39.807  0.00  0.00           C
ATOM   3851  HG2 GLU X1375      -7.432   3.243  40.347  0.00  0.00           H
ATOM   3852  HG3 GLU X1375      -9.132   3.610  40.130  0.00  0.00           H
ATOM   3853  CD  GLU X1375      -8.725   1.511  40.109  0.00  0.00           C
ATOM   3854  OE1 GLU X1375      -9.619   0.919  39.461  0.00  0.00           O
ATOM   3855  OE2 GLU X1375      -7.972   0.834  40.756  0.00  0.00           O
ATOM   3856  C   GLU X1375      -6.843   2.774  36.126  0.00  0.00           C
ATOM   3857  O   GLU X1375      -6.141   3.648  35.653  0.00  0.00           O
ATOM   3858  N   GLY X1376      -7.629   1.998  35.373  0.00  0.00           N
ATOM   3859  H   GLY X1376      -8.038   1.166  35.773  0.00  0.00           H
ATOM   3860  CA  GLY X1376      -7.592   2.040  33.920  0.00  0.00           C
ATOM   3861  HA2 GLY X1376      -8.461   1.485  33.567  0.00  0.00           H
ATOM   3862  HA3 GLY X1376      -7.646   3.049  33.512  0.00  0.00           H
ATOM   3863  C   GLY X1376      -6.380   1.343  33.419  0.00  0.00           C
ATOM   3864  O   GLY X1376      -5.537   0.791  34.168  0.00  0.00           O
ATOM   3865  N   THR X1377      -6.175   1.542  32.146  0.00  0.00           N
ATOM   3866  H   THR X1377      -6.745   2.246  31.699  0.00  0.00           H
ATOM   3867  CA  THR X1377      -5.075   0.898  31.358  0.00  0.00           C
ATOM   3868  HA  THR X1377      -5.161  -0.182  31.485  0.00  0.00           H
ATOM   3869  CB  THR X1377      -5.083   1.268  29.864  0.00  0.00           C
ATOM   3870  HB  THR X1377      -4.164   0.740  29.607  0.00  0.00           H
ATOM   3871  CG2 THR X1377      -6.298   0.742  28.981  0.00  0.00           C
ATOM   3872 HG21 THR X1377      -7.237   0.819  29.528  0.00  0.00           H
ATOM   3873 HG22 THR X1377      -6.455   1.363  28.099  0.00  0.00           H
ATOM   3874 HG23 THR X1377      -6.317  -0.323  28.752  0.00  0.00           H
ATOM   3875  OG1 THR X1377      -4.791   2.588  29.507  0.00  0.00           O
ATOM   3876  HG1 THR X1377      -5.527   3.133  29.797  0.00  0.00           H
ATOM   3877  C   THR X1377      -3.655   1.397  31.818  0.00  0.00           C
ATOM   3878  O   THR X1377      -2.670   0.724  31.591  0.00  0.00           O
ATOM   3879  N   GLY X1378      -3.703   2.415  32.660  0.00  0.00           N
ATOM   3880  H   GLY X1378      -4.632   2.661  32.973  0.00  0.00           H
ATOM   3881  CA  GLY X1378      -2.474   3.039  33.266  0.00  0.00           C
ATOM   3882  HA2 GLY X1378      -1.807   3.384  32.476  0.00  0.00           H
ATOM   3883  HA3 GLY X1378      -2.758   3.958  33.779  0.00  0.00           H
ATOM   3884  C   GLY X1378      -1.707   2.078  34.219  0.00  0.00           C
ATOM   3885  O   GLY X1378      -0.447   2.150  34.354  0.00  0.00           O
ATOM   3886  N   ARG X1379      -2.437   1.087  34.774  0.00  0.00           N
ATOM   3887  H   ARG X1379      -3.404   1.076  34.484  0.00  0.00           H
ATOM   3888  CA  ARG X1379      -1.937  -0.141  35.512  0.00  0.00           C
ATOM   3889  HA  ARG X1379      -1.473   0.290  36.400  0.00  0.00           H
ATOM   3890  CB  ARG X1379      -3.078  -1.017  35.955  0.00  0.00           C
ATOM   3891  HB2 ARG X1379      -3.724  -1.209  35.099  0.00  0.00           H
ATOM   3892  HB3 ARG X1379      -2.708  -1.995  36.261  0.00  0.00           H
ATOM   3893  CG  ARG X1379      -3.966  -0.442  37.103  0.00  0.00           C
ATOM   3894  HG2 ARG X1379      -3.364  -0.225  37.985  0.00  0.00           H
ATOM   3895  HG3 ARG X1379      -4.393   0.534  36.872  0.00  0.00           H
ATOM   3896  CD  ARG X1379      -4.991  -1.517  37.365  0.00  0.00           C
ATOM   3897  HD2 ARG X1379      -5.638  -1.656  36.499  0.00  0.00           H
ATOM   3898  HD3 ARG X1379      -4.468  -2.433  37.642  0.00  0.00           H
ATOM   3899  NE  ARG X1379      -5.865  -1.227  38.465  0.00  0.00           N
ATOM   3900  HE  ARG X1379      -5.730  -0.414  39.050  0.00  0.00           H
ATOM   3901  CZ  ARG X1379      -6.836  -2.001  38.863  0.00  0.00           C
ATOM   3902  NH1 ARG X1379      -7.150  -3.057  38.208  0.00  0.00           N
ATOM   3903 HH11 ARG X1379      -6.798  -3.179  37.269  0.00  0.00           H
ATOM   3904 HH12 ARG X1379      -7.986  -3.560  38.470  0.00  0.00           H
ATOM   3905  NH2 ARG X1379      -7.537  -1.706  39.942  0.00  0.00           N
ATOM   3906 HH21 ARG X1379      -7.532  -0.815  40.417  0.00  0.00           H
ATOM   3907 HH22 ARG X1379      -8.330  -2.306  40.120  0.00  0.00           H
ATOM   3908  C   ARG X1379      -0.997  -1.080  34.726  0.00  0.00           C
ATOM   3909  O   ARG X1379      -0.396  -1.982  35.300  0.00  0.00           O
ATOM   3910  N   LEU X1380      -0.991  -0.974  33.410  0.00  0.00           N
ATOM   3911  H   LEU X1380      -1.615  -0.342  32.929  0.00  0.00           H
ATOM   3912  CA  LEU X1380      -0.196  -1.869  32.580  0.00  0.00           C
ATOM   3913  HA  LEU X1380      -0.297  -2.910  32.888  0.00  0.00           H
ATOM   3914  CB  LEU X1380      -0.586  -1.517  31.183  0.00  0.00           C
ATOM   3915  HB2 LEU X1380      -0.592  -0.445  30.984  0.00  0.00           H
ATOM   3916  HB3 LEU X1380       0.144  -1.856  30.448  0.00  0.00           H
ATOM   3917  CG  LEU X1380      -1.912  -2.191  30.664  0.00  0.00           C
ATOM   3918  HG  LEU X1380      -2.796  -1.896  31.229  0.00  0.00           H
ATOM   3919  CD1 LEU X1380      -1.971  -1.876  29.134  0.00  0.00           C
ATOM   3920 HD11 LEU X1380      -1.292  -2.463  28.515  0.00  0.00           H
ATOM   3921 HD12 LEU X1380      -2.946  -2.272  28.853  0.00  0.00           H
ATOM   3922 HD13 LEU X1380      -2.011  -0.797  28.982  0.00  0.00           H
ATOM   3923  CD2 LEU X1380      -1.825  -3.678  30.803  0.00  0.00           C
ATOM   3924 HD21 LEU X1380      -1.051  -4.115  30.172  0.00  0.00           H
ATOM   3925 HD22 LEU X1380      -1.791  -3.915  31.867  0.00  0.00           H
ATOM   3926 HD23 LEU X1380      -2.767  -4.052  30.401  0.00  0.00           H
ATOM   3927  C   LEU X1380       1.326  -1.753  32.791  0.00  0.00           C
ATOM   3928  O   LEU X1380       2.054  -2.684  32.570  0.00  0.00           O
ATOM   3929  N   PHE X1381       1.832  -0.685  33.469  0.00  0.00           N
ATOM   3930  H   PHE X1381       1.129  -0.040  33.802  0.00  0.00           H
ATOM   3931  CA  PHE X1381       3.208  -0.559  34.012  0.00  0.00           C
ATOM   3932  HA  PHE X1381       3.924  -0.639  33.194  0.00  0.00           H
ATOM   3933  CB  PHE X1381       3.422   0.924  34.501  0.00  0.00           C
ATOM   3934  HB2 PHE X1381       3.605   1.664  33.722  0.00  0.00           H
ATOM   3935  HB3 PHE X1381       2.514   1.323  34.953  0.00  0.00           H
ATOM   3936  CG  PHE X1381       4.595   1.054  35.428  0.00  0.00           C
ATOM   3937  CD1 PHE X1381       5.927   0.896  34.946  0.00  0.00           C
ATOM   3938  HD1 PHE X1381       6.194   0.558  33.956  0.00  0.00           H
ATOM   3939  CE1 PHE X1381       7.026   1.077  35.818  0.00  0.00           C
ATOM   3940  HE1 PHE X1381       8.034   1.038  35.434  0.00  0.00           H
ATOM   3941  CZ  PHE X1381       6.807   1.497  37.123  0.00  0.00           C
ATOM   3942  HZ  PHE X1381       7.657   1.675  37.766  0.00  0.00           H
ATOM   3943  CE2 PHE X1381       5.498   1.647  37.645  0.00  0.00           C
ATOM   3944  HE2 PHE X1381       5.316   1.691  38.709  0.00  0.00           H
ATOM   3945  CD2 PHE X1381       4.427   1.407  36.806  0.00  0.00           C
ATOM   3946  HD2 PHE X1381       3.414   1.437  37.180  0.00  0.00           H
ATOM   3947  C   PHE X1381       3.549  -1.554  35.115  0.00  0.00           C
ATOM   3948  O   PHE X1381       4.711  -2.015  35.209  0.00  0.00           O
ATOM   3949  N   PHE X1382       2.605  -1.857  36.042  0.00  0.00           N
ATOM   3950  H   PHE X1382       1.657  -1.623  35.786  0.00  0.00           H
ATOM   3951  CA  PHE X1382       2.858  -2.883  37.086  0.00  0.00           C
ATOM   3952  HA  PHE X1382       3.815  -2.636  37.546  0.00  0.00           H
ATOM   3953  CB  PHE X1382       1.744  -2.840  38.154  0.00  0.00           C
ATOM   3954  HB2 PHE X1382       0.811  -3.261  37.779  0.00  0.00           H
ATOM   3955  HB3 PHE X1382       2.058  -3.554  38.915  0.00  0.00           H
ATOM   3956  CG  PHE X1382       1.585  -1.524  38.749  0.00  0.00           C
ATOM   3957  CD1 PHE X1382       2.579  -0.964  39.608  0.00  0.00           C
ATOM   3958  HD1 PHE X1382       3.545  -1.424  39.754  0.00  0.00           H
ATOM   3959  CE1 PHE X1382       2.409   0.212  40.292  0.00  0.00           C
ATOM   3960  HE1 PHE X1382       3.049   0.496  41.114  0.00  0.00           H
ATOM   3961  CZ  PHE X1382       1.225   0.886  40.076  0.00  0.00           C
ATOM   3962  HZ  PHE X1382       1.075   1.841  40.558  0.00  0.00           H
ATOM   3963  CE2 PHE X1382       0.248   0.393  39.211  0.00  0.00           C
ATOM   3964  HE2 PHE X1382      -0.599   0.997  38.920  0.00  0.00           H
ATOM   3965  CD2 PHE X1382       0.440  -0.807  38.517  0.00  0.00           C
ATOM   3966  HD2 PHE X1382      -0.330  -1.330  37.970  0.00  0.00           H
ATOM   3967  C   PHE X1382       3.184  -4.245  36.408  0.00  0.00           C
ATOM   3968  O   PHE X1382       3.865  -5.063  37.040  0.00  0.00           O
ATOM   3969  N   GLU X1383       2.640  -4.435  35.206  0.00  0.00           N
ATOM   3970  H   GLU X1383       2.324  -3.646  34.660  0.00  0.00           H
ATOM   3971  CA  GLU X1383       2.871  -5.693  34.506  0.00  0.00           C
ATOM   3972  HA  GLU X1383       2.749  -6.574  35.136  0.00  0.00           H
ATOM   3973  CB  GLU X1383       1.822  -5.941  33.394  0.00  0.00           C
ATOM   3974  HB2 GLU X1383       1.953  -5.192  32.613  0.00  0.00           H
ATOM   3975  HB3 GLU X1383       2.015  -6.901  32.916  0.00  0.00           H
ATOM   3976  CG  GLU X1383       0.381  -5.775  33.950  0.00  0.00           C
ATOM   3977  HG2 GLU X1383       0.250  -4.803  34.427  0.00  0.00           H
ATOM   3978  HG3 GLU X1383      -0.260  -5.713  33.071  0.00  0.00           H
ATOM   3979  CD  GLU X1383      -0.233  -6.942  34.793  0.00  0.00           C
ATOM   3980  OE1 GLU X1383       0.261  -8.124  34.646  0.00  0.00           O
ATOM   3981  OE2 GLU X1383      -1.137  -6.690  35.633  0.00  0.00           O
ATOM   3982  C   GLU X1383       4.302  -5.871  33.966  0.00  0.00           C
ATOM   3983  O   GLU X1383       4.879  -6.938  34.072  0.00  0.00           O
ATOM   3984  N   PHE X1384       4.883  -4.688  33.606  0.00  0.00           N
ATOM   3985  H   PHE X1384       4.375  -3.825  33.731  0.00  0.00           H
ATOM   3986  CA  PHE X1384       6.324  -4.627  33.236  0.00  0.00           C
ATOM   3987  HA  PHE X1384       6.691  -5.289  32.452  0.00  0.00           H
ATOM   3988  CB  PHE X1384       6.660  -3.196  32.705  0.00  0.00           C
ATOM   3989  HB2 PHE X1384       6.014  -3.145  31.829  0.00  0.00           H
ATOM   3990  HB3 PHE X1384       6.396  -2.398  33.399  0.00  0.00           H
ATOM   3991  CG  PHE X1384       8.175  -3.035  32.317  0.00  0.00           C
ATOM   3992  CD1 PHE X1384       9.145  -2.561  33.201  0.00  0.00           C
ATOM   3993  HD1 PHE X1384       8.819  -2.165  34.152  0.00  0.00           H
ATOM   3994  CE1 PHE X1384      10.523  -2.648  32.877  0.00  0.00           C
ATOM   3995  HE1 PHE X1384      11.256  -2.376  33.622  0.00  0.00           H
ATOM   3996  CZ  PHE X1384      10.900  -2.997  31.622  0.00  0.00           C
ATOM   3997  HZ  PHE X1384      11.945  -3.014  31.347  0.00  0.00           H
ATOM   3998  CE2 PHE X1384       9.986  -3.440  30.683  0.00  0.00           C
ATOM   3999  HE2 PHE X1384      10.344  -3.747  29.712  0.00  0.00           H
ATOM   4000  CD2 PHE X1384       8.604  -3.485  31.037  0.00  0.00           C
ATOM   4001  HD2 PHE X1384       7.895  -3.871  30.320  0.00  0.00           H
ATOM   4002  C   PHE X1384       7.143  -4.873  34.482  0.00  0.00           C
ATOM   4003  O   PHE X1384       8.157  -5.597  34.404  0.00  0.00           O
ATOM   4004  N   TYR X1385       6.787  -4.289  35.565  0.00  0.00           N
ATOM   4005  H   TYR X1385       6.030  -3.627  35.474  0.00  0.00           H
ATOM   4006  CA  TYR X1385       7.491  -4.321  36.860  0.00  0.00           C
ATOM   4007  HA  TYR X1385       8.527  -4.175  36.555  0.00  0.00           H
ATOM   4008  CB  TYR X1385       6.984  -3.105  37.681  0.00  0.00           C
ATOM   4009  HB2 TYR X1385       7.622  -2.266  37.402  0.00  0.00           H
ATOM   4010  HB3 TYR X1385       5.976  -2.798  37.401  0.00  0.00           H
ATOM   4011  CG  TYR X1385       7.072  -3.269  39.171  0.00  0.00           C
ATOM   4012  CD1 TYR X1385       8.208  -2.951  39.843  0.00  0.00           C
ATOM   4013  HD1 TYR X1385       9.107  -2.591  39.365  0.00  0.00           H
ATOM   4014  CE1 TYR X1385       8.241  -3.108  41.224  0.00  0.00           C
ATOM   4015  HE1 TYR X1385       9.144  -2.943  41.793  0.00  0.00           H
ATOM   4016  CZ  TYR X1385       7.136  -3.548  41.949  0.00  0.00           C
ATOM   4017  OH  TYR X1385       7.157  -3.752  43.322  0.00  0.00           O
ATOM   4018  HH  TYR X1385       6.387  -4.262  43.582  0.00  0.00           H
ATOM   4019  CE2 TYR X1385       6.014  -4.033  41.190  0.00  0.00           C
ATOM   4020  HE2 TYR X1385       5.225  -4.570  41.696  0.00  0.00           H
ATOM   4021  CD2 TYR X1385       5.985  -3.880  39.842  0.00  0.00           C
ATOM   4022  HD2 TYR X1385       5.227  -4.289  39.190  0.00  0.00           H
ATOM   4023  C   TYR X1385       7.424  -5.687  37.602  0.00  0.00           C
ATOM   4024  O   TYR X1385       8.317  -5.952  38.415  0.00  0.00           O
ATOM   4025  N   ARG X1386       6.414  -6.486  37.265  0.00  0.00           N
ATOM   4026  H   ARG X1386       5.651  -6.094  36.732  0.00  0.00           H
ATOM   4027  CA  ARG X1386       6.203  -7.874  37.671  0.00  0.00           C
ATOM   4028  HA  ARG X1386       6.455  -7.993  38.725  0.00  0.00           H
ATOM   4029  CB  ARG X1386       4.725  -8.272  37.478  0.00  0.00           C
ATOM   4030  HB2 ARG X1386       4.061  -7.642  38.070  0.00  0.00           H
ATOM   4031  HB3 ARG X1386       4.605  -7.970  36.438  0.00  0.00           H
ATOM   4032  CG  ARG X1386       4.393  -9.707  37.755  0.00  0.00           C
ATOM   4033  HG2 ARG X1386       4.970 -10.354  37.094  0.00  0.00           H
ATOM   4034  HG3 ARG X1386       4.529 -10.000  38.796  0.00  0.00           H
ATOM   4035  CD  ARG X1386       2.886  -9.909  37.528  0.00  0.00           C
ATOM   4036  HD2 ARG X1386       2.627 -10.895  37.914  0.00  0.00           H
ATOM   4037  HD3 ARG X1386       2.473  -9.155  38.198  0.00  0.00           H
ATOM   4038  NE  ARG X1386       2.528  -9.792  36.090  0.00  0.00           N
ATOM   4039  HE  ARG X1386       2.104  -8.920  35.807  0.00  0.00           H
ATOM   4040  CZ  ARG X1386       2.484 -10.656  35.153  0.00  0.00           C
ATOM   4041  NH1 ARG X1386       2.943 -11.859  35.276  0.00  0.00           N
ATOM   4042 HH11 ARG X1386       3.326 -12.269  36.117  0.00  0.00           H
ATOM   4043 HH12 ARG X1386       2.793 -12.517  34.524  0.00  0.00           H
ATOM   4044  NH2 ARG X1386       1.885 -10.253  34.061  0.00  0.00           N
ATOM   4045 HH21 ARG X1386       1.308  -9.426  34.109  0.00  0.00           H
ATOM   4046 HH22 ARG X1386       2.059 -10.754  33.201  0.00  0.00           H
ATOM   4047  C   ARG X1386       7.167  -8.789  36.812  0.00  0.00           C
ATOM   4048  O   ARG X1386       8.147  -9.375  37.267  0.00  0.00           O
ATOM   4049  N   LEU X1387       6.993  -8.705  35.459  0.00  0.00           N
ATOM   4050  H   LEU X1387       6.103  -8.273  35.255  0.00  0.00           H
ATOM   4051  CA  LEU X1387       7.638  -9.609  34.527  0.00  0.00           C
ATOM   4052  HA  LEU X1387       7.657 -10.614  34.946  0.00  0.00           H
ATOM   4053  CB  LEU X1387       7.020  -9.486  33.111  0.00  0.00           C
ATOM   4054  HB2 LEU X1387       6.839  -8.427  32.931  0.00  0.00           H
ATOM   4055  HB3 LEU X1387       7.738  -9.873  32.388  0.00  0.00           H
ATOM   4056  CG  LEU X1387       5.673 -10.242  32.941  0.00  0.00           C
ATOM   4057  HG  LEU X1387       4.931  -9.667  33.495  0.00  0.00           H
ATOM   4058  CD1 LEU X1387       5.310 -10.166  31.422  0.00  0.00           C
ATOM   4059 HD11 LEU X1387       5.791 -10.999  30.909  0.00  0.00           H
ATOM   4060 HD12 LEU X1387       4.235 -10.217  31.255  0.00  0.00           H
ATOM   4061 HD13 LEU X1387       5.913  -9.403  30.929  0.00  0.00           H
ATOM   4062  CD2 LEU X1387       5.769 -11.713  33.352  0.00  0.00           C
ATOM   4063 HD21 LEU X1387       6.115 -11.879  34.372  0.00  0.00           H
ATOM   4064 HD22 LEU X1387       4.770 -12.146  33.409  0.00  0.00           H
ATOM   4065 HD23 LEU X1387       6.418 -12.249  32.659  0.00  0.00           H
ATOM   4066  C   LEU X1387       9.125  -9.226  34.411  0.00  0.00           C
ATOM   4067  O   LEU X1387       9.950 -10.075  34.060  0.00  0.00           O
ATOM   4068  N   LEU X1388       9.525  -8.006  34.804  0.00  0.00           N
ATOM   4069  H   LEU X1388       8.859  -7.247  34.823  0.00  0.00           H
ATOM   4070  CA  LEU X1388      10.938  -7.576  34.940  0.00  0.00           C
ATOM   4071  HA  LEU X1388      11.419  -7.723  33.973  0.00  0.00           H
ATOM   4072  CB  LEU X1388      10.967  -6.100  35.270  0.00  0.00           C
ATOM   4073  HB2 LEU X1388      10.658  -5.757  34.282  0.00  0.00           H
ATOM   4074  HB3 LEU X1388      10.296  -5.844  36.090  0.00  0.00           H
ATOM   4075  CG  LEU X1388      12.287  -5.415  35.692  0.00  0.00           C
ATOM   4076  HG  LEU X1388      12.724  -6.035  36.476  0.00  0.00           H
ATOM   4077  CD1 LEU X1388      13.214  -5.264  34.492  0.00  0.00           C
ATOM   4078 HD11 LEU X1388      13.442  -6.252  34.092  0.00  0.00           H
ATOM   4079 HD12 LEU X1388      12.708  -4.834  33.628  0.00  0.00           H
ATOM   4080 HD13 LEU X1388      14.077  -4.659  34.771  0.00  0.00           H
ATOM   4081  CD2 LEU X1388      11.964  -4.015  36.281  0.00  0.00           C
ATOM   4082 HD21 LEU X1388      11.316  -4.003  37.157  0.00  0.00           H
ATOM   4083 HD22 LEU X1388      12.893  -3.537  36.590  0.00  0.00           H
ATOM   4084 HD23 LEU X1388      11.507  -3.284  35.612  0.00  0.00           H
ATOM   4085  C   LEU X1388      11.594  -8.370  36.030  0.00  0.00           C
ATOM   4086  O   LEU X1388      12.695  -8.951  35.874  0.00  0.00           O
ATOM   4087  N   HIE X1389      11.028  -8.420  37.201  0.00  0.00           N
ATOM   4088  H   HIE X1389      10.180  -7.916  37.416  0.00  0.00           H
ATOM   4089  CA  HIE X1389      11.632  -9.143  38.388  0.00  0.00           C
ATOM   4090  HA  HIE X1389      12.695  -8.908  38.354  0.00  0.00           H
ATOM   4091  CB  HIE X1389      11.103  -8.755  39.695  0.00  0.00           C
ATOM   4092  HB2 HIE X1389      10.027  -8.928  39.699  0.00  0.00           H
ATOM   4093  HB3 HIE X1389      11.519  -9.422  40.450  0.00  0.00           H
ATOM   4094  CG  HIE X1389      11.442  -7.354  40.198  0.00  0.00           C
ATOM   4095  ND1 HIE X1389      11.157  -6.948  41.483  0.00  0.00           N
ATOM   4096  CE1 HIE X1389      11.516  -5.634  41.574  0.00  0.00           C
ATOM   4097  HE1 HIE X1389      11.518  -5.128  42.527  0.00  0.00           H
ATOM   4098  NE2 HIE X1389      12.062  -5.213  40.369  0.00  0.00           N
ATOM   4099  HE2 HIE X1389      12.408  -4.298  40.121  0.00  0.00           H
ATOM   4100  CD2 HIE X1389      11.972  -6.282  39.510  0.00  0.00           C
ATOM   4101  HD2 HIE X1389      12.421  -6.251  38.528  0.00  0.00           H
ATOM   4102  C   HIE X1389      11.615 -10.659  38.094  0.00  0.00           C
ATOM   4103  O   HIE X1389      12.528 -11.295  38.435  0.00  0.00           O
ATOM   4104  N   ASP X1390      10.632 -11.179  37.314  0.00  0.00           N
ATOM   4105  H   ASP X1390       9.904 -10.633  36.874  0.00  0.00           H
ATOM   4106  CA  ASP X1390      10.595 -12.550  36.767  0.00  0.00           C
ATOM   4107  HA  ASP X1390      10.653 -13.215  37.628  0.00  0.00           H
ATOM   4108  CB  ASP X1390       9.293 -12.808  36.039  0.00  0.00           C
ATOM   4109  HB2 ASP X1390       9.199 -11.897  35.447  0.00  0.00           H
ATOM   4110  HB3 ASP X1390       9.252 -13.702  35.417  0.00  0.00           H
ATOM   4111  CG  ASP X1390       8.143 -12.997  37.014  0.00  0.00           C
ATOM   4112  OD1 ASP X1390       7.066 -12.448  36.754  0.00  0.00           O
ATOM   4113  OD2 ASP X1390       8.390 -13.645  38.053  0.00  0.00           O
ATOM   4114  C   ASP X1390      11.790 -12.760  35.787  0.00  0.00           C
ATOM   4115  O   ASP X1390      12.680 -13.660  35.922  0.00  0.00           O
ATOM   4116  N   ALA X1391      11.843 -11.979  34.731  0.00  0.00           N
ATOM   4117  H   ALA X1391      11.350 -11.101  34.660  0.00  0.00           H
ATOM   4118  CA  ALA X1391      12.660 -12.334  33.574  0.00  0.00           C
ATOM   4119  HA  ALA X1391      12.627 -13.409  33.398  0.00  0.00           H
ATOM   4120  CB  ALA X1391      12.173 -11.635  32.285  0.00  0.00           C
ATOM   4121  HB1 ALA X1391      12.261 -10.575  32.524  0.00  0.00           H
ATOM   4122  HB2 ALA X1391      12.797 -11.928  31.441  0.00  0.00           H
ATOM   4123  HB3 ALA X1391      11.091 -11.726  32.193  0.00  0.00           H
ATOM   4124  C   ALA X1391      14.211 -12.044  33.798  0.00  0.00           C
ATOM   4125  O   ALA X1391      15.086 -12.688  33.164  0.00  0.00           O
ATOM   4126  N   ARG X1392      14.566 -11.196  34.776  0.00  0.00           N
ATOM   4127  H   ARG X1392      13.839 -10.706  35.278  0.00  0.00           H
ATOM   4128  CA  ARG X1392      15.943 -10.948  35.066  0.00  0.00           C
ATOM   4129  HA  ARG X1392      16.408 -10.748  34.102  0.00  0.00           H
ATOM   4130  CB  ARG X1392      16.056  -9.665  35.904  0.00  0.00           C
ATOM   4131  HB2 ARG X1392      17.098  -9.350  35.851  0.00  0.00           H
ATOM   4132  HB3 ARG X1392      15.483  -8.842  35.476  0.00  0.00           H
ATOM   4133  CG  ARG X1392      15.440  -9.771  37.305  0.00  0.00           C
ATOM   4134  HG2 ARG X1392      14.393 -10.065  37.234  0.00  0.00           H
ATOM   4135  HG3 ARG X1392      15.947 -10.517  37.918  0.00  0.00           H
ATOM   4136  CD  ARG X1392      15.540  -8.412  37.997  0.00  0.00           C
ATOM   4137  HD2 ARG X1392      16.559  -8.072  37.816  0.00  0.00           H
ATOM   4138  HD3 ARG X1392      14.763  -7.768  37.585  0.00  0.00           H
ATOM   4139  NE  ARG X1392      15.502  -8.427  39.429  0.00  0.00           N
ATOM   4140  HE  ARG X1392      15.636  -9.299  39.920  0.00  0.00           H
ATOM   4141  CZ  ARG X1392      15.444  -7.390  40.252  0.00  0.00           C
ATOM   4142  NH1 ARG X1392      15.287  -6.155  39.775  0.00  0.00           N
ATOM   4143 HH11 ARG X1392      15.490  -6.139  38.786  0.00  0.00           H
ATOM   4144 HH12 ARG X1392      15.409  -5.355  40.379  0.00  0.00           H
ATOM   4145  NH2 ARG X1392      15.462  -7.526  41.507  0.00  0.00           N
ATOM   4146 HH21 ARG X1392      15.293  -8.411  41.964  0.00  0.00           H
ATOM   4147 HH22 ARG X1392      15.309  -6.664  42.011  0.00  0.00           H
ATOM   4148  C   ARG X1392      16.563 -12.190  35.790  0.00  0.00           C
ATOM   4149  O   ARG X1392      15.792 -13.039  36.195  0.00  0.00           O
ATOM   4150  N   PRO X1393      17.852 -12.369  35.727  0.00  0.00           N
ATOM   4151  CD  PRO X1393      18.922 -11.531  35.172  0.00  0.00           C
ATOM   4152  HD2 PRO X1393      19.110 -10.660  35.800  0.00  0.00           H
ATOM   4153  HD3 PRO X1393      18.561 -11.226  34.190  0.00  0.00           H
ATOM   4154  CG  PRO X1393      20.103 -12.490  35.091  0.00  0.00           C
ATOM   4155  HG2 PRO X1393      21.090 -12.029  35.120  0.00  0.00           H
ATOM   4156  HG3 PRO X1393      19.973 -13.042  34.160  0.00  0.00           H
ATOM   4157  CB  PRO X1393      19.850 -13.469  36.293  0.00  0.00           C
ATOM   4158  HB2 PRO X1393      20.324 -13.008  37.159  0.00  0.00           H
ATOM   4159  HB3 PRO X1393      20.342 -14.422  36.098  0.00  0.00           H
ATOM   4160  CA  PRO X1393      18.366 -13.577  36.464  0.00  0.00           C
ATOM   4161  HA  PRO X1393      18.001 -14.479  35.974  0.00  0.00           H
ATOM   4162  C   PRO X1393      17.983 -13.534  37.950  0.00  0.00           C
ATOM   4163  O   PRO X1393      17.779 -12.480  38.486  0.00  0.00           O
ATOM   4164  N   LYS X1394      17.992 -14.691  38.552  0.00  0.00           N
ATOM   4165  H   LYS X1394      18.212 -15.542  38.054  0.00  0.00           H
ATOM   4166  CA  LYS X1394      17.730 -14.887  39.986  0.00  0.00           C
ATOM   4167  HA  LYS X1394      17.114 -14.146  40.495  0.00  0.00           H
ATOM   4168  CB  LYS X1394      17.278 -16.343  40.242  0.00  0.00           C
ATOM   4169  HB2 LYS X1394      17.761 -17.033  39.551  0.00  0.00           H
ATOM   4170  HB3 LYS X1394      17.678 -16.446  41.251  0.00  0.00           H
ATOM   4171  CG  LYS X1394      15.775 -16.477  40.230  0.00  0.00           C
ATOM   4172  HG2 LYS X1394      15.383 -16.335  41.237  0.00  0.00           H
ATOM   4173  HG3 LYS X1394      15.378 -15.835  39.443  0.00  0.00           H
ATOM   4174  CD  LYS X1394      15.393 -17.907  39.776  0.00  0.00           C
ATOM   4175  HD2 LYS X1394      15.589 -18.013  38.709  0.00  0.00           H
ATOM   4176  HD3 LYS X1394      15.984 -18.623  40.348  0.00  0.00           H
ATOM   4177  CE  LYS X1394      13.926 -18.118  40.118  0.00  0.00           C
ATOM   4178  HE2 LYS X1394      13.817 -17.925  41.185  0.00  0.00           H
ATOM   4179  HE3 LYS X1394      13.360 -17.353  39.587  0.00  0.00           H
ATOM   4180  NZ  LYS X1394      13.431 -19.487  39.946  0.00  0.00           N
ATOM   4181  HZ1 LYS X1394      12.448 -19.609  40.145  0.00  0.00           H
ATOM   4182  HZ2 LYS X1394      13.384 -19.886  39.019  0.00  0.00           H
ATOM   4183  HZ3 LYS X1394      13.963 -20.213  40.403  0.00  0.00           H
ATOM   4184  C   LYS X1394      18.993 -14.616  40.779  0.00  0.00           C
ATOM   4185  O   LYS X1394      20.109 -14.712  40.169  0.00  0.00           O
ATOM   4186  N   GLU X1395      18.942 -14.562  42.100  0.00  0.00           N
ATOM   4187  H   GLU X1395      18.106 -14.726  42.642  0.00  0.00           H
ATOM   4188  CA  GLU X1395      20.160 -14.424  42.923  0.00  0.00           C
ATOM   4189  HA  GLU X1395      20.802 -13.675  42.458  0.00  0.00           H
ATOM   4190  CB  GLU X1395      19.858 -13.917  44.334  0.00  0.00           C
ATOM   4191  HB2 GLU X1395      19.236 -13.024  44.389  0.00  0.00           H
ATOM   4192  HB3 GLU X1395      19.140 -14.566  44.837  0.00  0.00           H
ATOM   4193  CG  GLU X1395      21.007 -13.649  45.354  0.00  0.00           C
ATOM   4194  HG2 GLU X1395      20.659 -13.538  46.381  0.00  0.00           H
ATOM   4195  HG3 GLU X1395      21.651 -14.520  45.480  0.00  0.00           H
ATOM   4196  CD  GLU X1395      21.756 -12.358  44.945  0.00  0.00           C
ATOM   4197  OE1 GLU X1395      21.104 -11.285  45.068  0.00  0.00           O
ATOM   4198  OE2 GLU X1395      22.915 -12.382  44.576  0.00  0.00           O
ATOM   4199  C   GLU X1395      20.873 -15.746  42.958  0.00  0.00           C
ATOM   4200  O   GLU X1395      20.287 -16.785  43.318  0.00  0.00           O
ATOM   4201  N   GLY X1396      22.100 -15.805  42.389  0.00  0.00           N
ATOM   4202  H   GLY X1396      22.536 -14.961  42.045  0.00  0.00           H
ATOM   4203  CA  GLY X1396      22.874 -17.097  42.216  0.00  0.00           C
ATOM   4204  HA2 GLY X1396      23.900 -16.952  42.554  0.00  0.00           H
ATOM   4205  HA3 GLY X1396      22.390 -17.756  42.936  0.00  0.00           H
ATOM   4206  C   GLY X1396      22.890 -17.624  40.817  0.00  0.00           C
ATOM   4207  O   GLY X1396      23.487 -18.695  40.620  0.00  0.00           O
ATOM   4208  N   ASP X1397      22.199 -16.990  39.856  0.00  0.00           N
ATOM   4209  H   ASP X1397      21.558 -16.280  40.180  0.00  0.00           H
ATOM   4210  CA  ASP X1397      22.572 -17.082  38.497  0.00  0.00           C
ATOM   4211  HA  ASP X1397      22.704 -18.155  38.364  0.00  0.00           H
ATOM   4212  CB  ASP X1397      21.406 -16.700  37.578  0.00  0.00           C
ATOM   4213  HB2 ASP X1397      21.026 -15.760  37.977  0.00  0.00           H
ATOM   4214  HB3 ASP X1397      21.746 -16.399  36.587  0.00  0.00           H
ATOM   4215  CG  ASP X1397      20.246 -17.724  37.388  0.00  0.00           C
ATOM   4216  OD1 ASP X1397      19.123 -17.238  37.035  0.00  0.00           O
ATOM   4217  OD2 ASP X1397      20.445 -18.941  37.632  0.00  0.00           O
ATOM   4218  C   ASP X1397      23.825 -16.372  38.242  0.00  0.00           C
ATOM   4219  O   ASP X1397      24.705 -16.976  37.564  0.00  0.00           O
ATOM   4220  N   ASP X1398      24.041 -15.152  38.714  0.00  0.00           N
ATOM   4221  H   ASP X1398      23.286 -14.735  39.239  0.00  0.00           H
ATOM   4222  CA  ASP X1398      25.364 -14.507  38.695  0.00  0.00           C
ATOM   4223  HA  ASP X1398      25.156 -13.570  39.212  0.00  0.00           H
ATOM   4224  CB  ASP X1398      26.463 -15.140  39.616  0.00  0.00           C
ATOM   4225  HB2 ASP X1398      26.856 -16.072  39.211  0.00  0.00           H
ATOM   4226  HB3 ASP X1398      27.311 -14.475  39.783  0.00  0.00           H
ATOM   4227  CG  ASP X1398      25.995 -15.455  41.046  0.00  0.00           C
ATOM   4228  OD1 ASP X1398      26.480 -16.443  41.632  0.00  0.00           O
ATOM   4229  OD2 ASP X1398      25.259 -14.591  41.564  0.00  0.00           O
ATOM   4230  C   ASP X1398      25.828 -14.083  37.240  0.00  0.00           C
ATOM   4231  O   ASP X1398      26.997 -14.293  36.828  0.00  0.00           O
ATOM   4232  N   ARG X1399      24.866 -13.564  36.383  0.00  0.00           N
ATOM   4233  H   ARG X1399      23.956 -13.490  36.815  0.00  0.00           H
ATOM   4234  CA  ARG X1399      25.051 -13.190  34.941  0.00  0.00           C
ATOM   4235  HA  ARG X1399      26.130 -13.281  34.815  0.00  0.00           H
ATOM   4236  CB  ARG X1399      24.418 -14.248  33.975  0.00  0.00           C
ATOM   4237  HB2 ARG X1399      24.582 -13.813  32.989  0.00  0.00           H
ATOM   4238  HB3 ARG X1399      24.929 -15.211  33.983  0.00  0.00           H
ATOM   4239  CG  ARG X1399      22.936 -14.553  34.201  0.00  0.00           C
ATOM   4240  HG2 ARG X1399      22.661 -14.726  35.242  0.00  0.00           H
ATOM   4241  HG3 ARG X1399      22.480 -13.622  33.864  0.00  0.00           H
ATOM   4242  CD  ARG X1399      22.479 -15.751  33.372  0.00  0.00           C
ATOM   4243  HD2 ARG X1399      23.050 -15.710  32.445  0.00  0.00           H
ATOM   4244  HD3 ARG X1399      22.788 -16.593  33.992  0.00  0.00           H
ATOM   4245  NE  ARG X1399      21.077 -15.649  33.043  0.00  0.00           N
ATOM   4246  HE  ARG X1399      20.474 -15.969  33.787  0.00  0.00           H
ATOM   4247  CZ  ARG X1399      20.422 -15.049  32.077  0.00  0.00           C
ATOM   4248  NH1 ARG X1399      21.034 -14.357  31.173  0.00  0.00           N
ATOM   4249 HH11 ARG X1399      22.044 -14.351  31.137  0.00  0.00           H
ATOM   4250 HH12 ARG X1399      20.630 -13.980  30.328  0.00  0.00           H
ATOM   4251  NH2 ARG X1399      19.129 -15.103  32.123  0.00  0.00           N
ATOM   4252 HH21 ARG X1399      18.744 -15.732  32.813  0.00  0.00           H
ATOM   4253 HH22 ARG X1399      18.687 -14.389  31.562  0.00  0.00           H
ATOM   4254  C   ARG X1399      24.545 -11.812  34.464  0.00  0.00           C
ATOM   4255  O   ARG X1399      23.595 -11.340  35.081  0.00  0.00           O
ATOM   4256  N   PRO X1400      25.182 -11.162  33.450  0.00  0.00           N
ATOM   4257  CD  PRO X1400      26.393 -11.686  32.791  0.00  0.00           C
ATOM   4258  HD2 PRO X1400      26.107 -12.517  32.147  0.00  0.00           H
ATOM   4259  HD3 PRO X1400      27.082 -12.032  33.562  0.00  0.00           H
ATOM   4260  CG  PRO X1400      26.893 -10.564  31.877  0.00  0.00           C
ATOM   4261  HG2 PRO X1400      27.079 -10.946  30.873  0.00  0.00           H
ATOM   4262  HG3 PRO X1400      27.797 -10.152  32.326  0.00  0.00           H
ATOM   4263  CB  PRO X1400      25.805  -9.607  31.721  0.00  0.00           C
ATOM   4264  HB2 PRO X1400      25.187  -9.768  30.837  0.00  0.00           H
ATOM   4265  HB3 PRO X1400      26.064  -8.548  31.734  0.00  0.00           H
ATOM   4266  CA  PRO X1400      24.838  -9.850  32.827  0.00  0.00           C
ATOM   4267  HA  PRO X1400      24.905  -9.093  33.608  0.00  0.00           H
ATOM   4268  C   PRO X1400      23.319  -9.888  32.401  0.00  0.00           C
ATOM   4269  O   PRO X1400      22.809 -10.833  31.853  0.00  0.00           O
ATOM   4270  N   PHE X1401      22.630  -8.737  32.588  0.00  0.00           N
ATOM   4271  H   PHE X1401      23.159  -7.949  32.932  0.00  0.00           H
ATOM   4272  CA  PHE X1401      21.248  -8.537  32.185  0.00  0.00           C
ATOM   4273  HA  PHE X1401      21.050  -9.078  31.259  0.00  0.00           H
ATOM   4274  CB  PHE X1401      20.302  -9.310  33.111  0.00  0.00           C
ATOM   4275  HB2 PHE X1401      20.578 -10.364  33.125  0.00  0.00           H
ATOM   4276  HB3 PHE X1401      20.433  -8.827  34.079  0.00  0.00           H
ATOM   4277  CG  PHE X1401      18.846  -9.095  32.637  0.00  0.00           C
ATOM   4278  CD1 PHE X1401      18.103  -8.038  33.214  0.00  0.00           C
ATOM   4279  HD1 PHE X1401      18.602  -7.412  33.939  0.00  0.00           H
ATOM   4280  CE1 PHE X1401      16.736  -7.932  33.013  0.00  0.00           C
ATOM   4281  HE1 PHE X1401      16.154  -7.164  33.501  0.00  0.00           H
ATOM   4282  CZ  PHE X1401      16.152  -8.692  31.987  0.00  0.00           C
ATOM   4283  HZ  PHE X1401      15.132  -8.693  31.633  0.00  0.00           H
ATOM   4284  CE2 PHE X1401      16.847  -9.836  31.466  0.00  0.00           C
ATOM   4285  HE2 PHE X1401      16.349 -10.571  30.852  0.00  0.00           H
ATOM   4286  CD2 PHE X1401      18.155 -10.090  31.823  0.00  0.00           C
ATOM   4287  HD2 PHE X1401      18.552 -11.052  31.535  0.00  0.00           H
ATOM   4288  C   PHE X1401      21.032  -7.011  32.006  0.00  0.00           C
ATOM   4289  O   PHE X1401      21.665  -6.122  32.587  0.00  0.00           O
ATOM   4290  N   PHE X1402      20.001  -6.708  31.168  0.00  0.00           N
ATOM   4291  H   PHE X1402      19.614  -7.507  30.687  0.00  0.00           H
ATOM   4292  CA  PHE X1402      19.689  -5.346  30.655  0.00  0.00           C
ATOM   4293  HA  PHE X1402      20.203  -4.680  31.348  0.00  0.00           H
ATOM   4294  CB  PHE X1402      20.340  -5.186  29.352  0.00  0.00           C
ATOM   4295  HB2 PHE X1402      20.028  -6.039  28.748  0.00  0.00           H
ATOM   4296  HB3 PHE X1402      20.067  -4.240  28.883  0.00  0.00           H
ATOM   4297  CG  PHE X1402      21.889  -5.219  29.477  0.00  0.00           C
ATOM   4298  CD1 PHE X1402      22.738  -4.211  30.017  0.00  0.00           C
ATOM   4299  HD1 PHE X1402      22.344  -3.233  30.252  0.00  0.00           H
ATOM   4300  CE1 PHE X1402      24.066  -4.529  30.172  0.00  0.00           C
ATOM   4301  HE1 PHE X1402      24.729  -3.768  30.555  0.00  0.00           H
ATOM   4302  CZ  PHE X1402      24.698  -5.683  29.768  0.00  0.00           C
ATOM   4303  HZ  PHE X1402      25.763  -5.824  29.879  0.00  0.00           H
ATOM   4304  CE2 PHE X1402      23.903  -6.680  29.231  0.00  0.00           C
ATOM   4305  HE2 PHE X1402      24.378  -7.555  28.813  0.00  0.00           H
ATOM   4306  CD2 PHE X1402      22.502  -6.454  29.110  0.00  0.00           C
ATOM   4307  HD2 PHE X1402      21.912  -7.271  28.723  0.00  0.00           H
ATOM   4308  C   PHE X1402      18.185  -4.977  30.610  0.00  0.00           C
ATOM   4309  O   PHE X1402      17.348  -5.851  30.302  0.00  0.00           O
ATOM   4310  N   TRP X1403      17.795  -3.766  30.944  0.00  0.00           N
ATOM   4311  H   TRP X1403      18.494  -3.149  31.333  0.00  0.00           H
ATOM   4312  CA  TRP X1403      16.417  -3.317  30.942  0.00  0.00           C
ATOM   4313  HA  TRP X1403      15.843  -3.921  30.238  0.00  0.00           H
ATOM   4314  CB  TRP X1403      15.702  -3.626  32.268  0.00  0.00           C
ATOM   4315  HB2 TRP X1403      14.641  -3.387  32.209  0.00  0.00           H
ATOM   4316  HB3 TRP X1403      15.724  -4.685  32.523  0.00  0.00           H
ATOM   4317  CG  TRP X1403      16.123  -2.955  33.462  0.00  0.00           C
ATOM   4318  CD1 TRP X1403      17.137  -3.249  34.308  0.00  0.00           C
ATOM   4319  HD1 TRP X1403      17.819  -4.085  34.253  0.00  0.00           H
ATOM   4320  NE1 TRP X1403      17.339  -2.387  35.336  0.00  0.00           N
ATOM   4321  HE1 TRP X1403      18.110  -2.455  35.985  0.00  0.00           H
ATOM   4322  CE2 TRP X1403      16.486  -1.333  35.152  0.00  0.00           C
ATOM   4323  CZ2 TRP X1403      16.330  -0.165  35.926  0.00  0.00           C
ATOM   4324  HZ2 TRP X1403      17.031   0.132  36.692  0.00  0.00           H
ATOM   4325  CH2 TRP X1403      15.299   0.743  35.549  0.00  0.00           C
ATOM   4326  HH2 TRP X1403      15.108   1.706  35.997  0.00  0.00           H
ATOM   4327  CZ3 TRP X1403      14.447   0.463  34.435  0.00  0.00           C
ATOM   4328  HZ3 TRP X1403      13.563   1.056  34.252  0.00  0.00           H
ATOM   4329  CE3 TRP X1403      14.667  -0.732  33.673  0.00  0.00           C
ATOM   4330  HE3 TRP X1403      13.991  -1.015  32.880  0.00  0.00           H
ATOM   4331  CD2 TRP X1403      15.689  -1.673  34.005  0.00  0.00           C
ATOM   4332  C   TRP X1403      16.113  -1.930  30.424  0.00  0.00           C
ATOM   4333  O   TRP X1403      16.853  -0.964  30.723  0.00  0.00           O
ATOM   4334  N   LEU X1404      15.129  -1.801  29.526  0.00  0.00           N
ATOM   4335  H   LEU X1404      14.642  -2.625  29.203  0.00  0.00           H
ATOM   4336  CA  LEU X1404      14.633  -0.516  29.036  0.00  0.00           C
ATOM   4337  HA  LEU X1404      15.162   0.277  29.564  0.00  0.00           H
ATOM   4338  CB  LEU X1404      14.995  -0.312  27.576  0.00  0.00           C
ATOM   4339  HB2 LEU X1404      16.068  -0.122  27.620  0.00  0.00           H
ATOM   4340  HB3 LEU X1404      14.757  -1.225  27.030  0.00  0.00           H
ATOM   4341  CG  LEU X1404      14.377   0.854  26.800  0.00  0.00           C
ATOM   4342  HG  LEU X1404      14.508   1.816  27.297  0.00  0.00           H
ATOM   4343  CD1 LEU X1404      15.157   0.990  25.447  0.00  0.00           C
ATOM   4344 HD11 LEU X1404      16.220   0.809  25.602  0.00  0.00           H
ATOM   4345 HD12 LEU X1404      14.883   0.141  24.819  0.00  0.00           H
ATOM   4346 HD13 LEU X1404      14.836   1.954  25.054  0.00  0.00           H
ATOM   4347  CD2 LEU X1404      12.921   0.581  26.429  0.00  0.00           C
ATOM   4348 HD21 LEU X1404      12.806  -0.391  25.948  0.00  0.00           H
ATOM   4349 HD22 LEU X1404      12.260   0.615  27.295  0.00  0.00           H
ATOM   4350 HD23 LEU X1404      12.597   1.482  25.910  0.00  0.00           H
ATOM   4351  C   LEU X1404      13.141  -0.404  29.302  0.00  0.00           C
ATOM   4352  O   LEU X1404      12.324  -1.268  28.910  0.00  0.00           O
ATOM   4353  N   PHE X1405      12.827   0.691  30.015  0.00  0.00           N
ATOM   4354  H   PHE X1405      13.573   1.242  30.413  0.00  0.00           H
ATOM   4355  CA  PHE X1405      11.420   1.233  29.922  0.00  0.00           C
ATOM   4356  HA  PHE X1405      10.880   0.576  29.240  0.00  0.00           H
ATOM   4357  CB  PHE X1405      10.891   1.108  31.350  0.00  0.00           C
ATOM   4358  HB2 PHE X1405      10.882   0.041  31.574  0.00  0.00           H
ATOM   4359  HB3 PHE X1405      11.528   1.631  32.063  0.00  0.00           H
ATOM   4360  CG  PHE X1405       9.400   1.525  31.429  0.00  0.00           C
ATOM   4361  CD1 PHE X1405       9.065   2.802  31.838  0.00  0.00           C
ATOM   4362  HD1 PHE X1405       9.808   3.575  31.970  0.00  0.00           H
ATOM   4363  CE1 PHE X1405       7.708   3.177  32.109  0.00  0.00           C
ATOM   4364  HE1 PHE X1405       7.343   4.183  32.255  0.00  0.00           H
ATOM   4365  CZ  PHE X1405       6.694   2.226  31.923  0.00  0.00           C
ATOM   4366  HZ  PHE X1405       5.681   2.465  32.213  0.00  0.00           H
ATOM   4367  CE2 PHE X1405       7.019   0.956  31.369  0.00  0.00           C
ATOM   4368  HE2 PHE X1405       6.267   0.196  31.214  0.00  0.00           H
ATOM   4369  CD2 PHE X1405       8.375   0.587  31.218  0.00  0.00           C
ATOM   4370  HD2 PHE X1405       8.626  -0.395  30.843  0.00  0.00           H
ATOM   4371  C   PHE X1405      11.375   2.647  29.279  0.00  0.00           C
ATOM   4372  O   PHE X1405      12.310   3.483  29.288  0.00  0.00           O
ATOM   4373  N   GLU X1406      10.160   3.001  28.814  0.00  0.00           N
ATOM   4374  H   GLU X1406       9.462   2.271  28.807  0.00  0.00           H
ATOM   4375  CA  GLU X1406       9.875   4.102  27.972  0.00  0.00           C
ATOM   4376  HA  GLU X1406      10.603   4.902  28.109  0.00  0.00           H
ATOM   4377  CB  GLU X1406      10.006   3.650  26.546  0.00  0.00           C
ATOM   4378  HB2 GLU X1406      11.087   3.543  26.447  0.00  0.00           H
ATOM   4379  HB3 GLU X1406       9.517   2.700  26.329  0.00  0.00           H
ATOM   4380  CG  GLU X1406       9.695   4.771  25.504  0.00  0.00           C
ATOM   4381  HG2 GLU X1406       9.818   5.772  25.918  0.00  0.00           H
ATOM   4382  HG3 GLU X1406      10.441   4.565  24.736  0.00  0.00           H
ATOM   4383  CD  GLU X1406       8.367   4.679  24.820  0.00  0.00           C
ATOM   4384  OE1 GLU X1406       8.213   5.564  23.971  0.00  0.00           O
ATOM   4385  OE2 GLU X1406       7.451   3.872  25.069  0.00  0.00           O
ATOM   4386  C   GLU X1406       8.471   4.747  28.279  0.00  0.00           C
ATOM   4387  O   GLU X1406       7.454   4.009  28.377  0.00  0.00           O
ATOM   4388  N   ASN X1407       8.395   6.076  28.301  0.00  0.00           N
ATOM   4389  H   ASN X1407       9.223   6.647  28.214  0.00  0.00           H
ATOM   4390  CA  ASN X1407       7.092   6.721  28.555  0.00  0.00           C
ATOM   4391  HA  ASN X1407       6.394   6.121  27.971  0.00  0.00           H
ATOM   4392  CB  ASN X1407       6.651   6.758  29.968  0.00  0.00           C
ATOM   4393  HB2 ASN X1407       7.323   6.310  30.700  0.00  0.00           H
ATOM   4394  HB3 ASN X1407       6.589   7.789  30.318  0.00  0.00           H
ATOM   4395  CG  ASN X1407       5.335   6.127  30.146  0.00  0.00           C
ATOM   4396  OD1 ASN X1407       4.459   6.754  30.747  0.00  0.00           O
ATOM   4397  ND2 ASN X1407       5.151   4.844  29.909  0.00  0.00           N
ATOM   4398 HD21 ASN X1407       4.241   4.453  30.105  0.00  0.00           H
ATOM   4399 HD22 ASN X1407       5.823   4.257  29.436  0.00  0.00           H
ATOM   4400  C   ASN X1407       6.961   8.111  27.846  0.00  0.00           C
ATOM   4401  O   ASN X1407       7.898   8.858  27.743  0.00  0.00           O
ATOM   4402  N   VAL X1408       5.716   8.469  27.514  0.00  0.00           N
ATOM   4403  H   VAL X1408       5.037   7.720  27.533  0.00  0.00           H
ATOM   4404  CA  VAL X1408       5.240   9.798  27.006  0.00  0.00           C
ATOM   4405  HA  VAL X1408       5.902  10.196  26.236  0.00  0.00           H
ATOM   4406  CB  VAL X1408       3.766   9.803  26.505  0.00  0.00           C
ATOM   4407  HB  VAL X1408       3.073   9.462  27.275  0.00  0.00           H
ATOM   4408  CG1 VAL X1408       3.261  11.127  26.014  0.00  0.00           C
ATOM   4409 HG11 VAL X1408       2.271  11.101  25.558  0.00  0.00           H
ATOM   4410 HG12 VAL X1408       3.152  11.755  26.898  0.00  0.00           H
ATOM   4411 HG13 VAL X1408       4.058  11.471  25.355  0.00  0.00           H
ATOM   4412  CG2 VAL X1408       3.802   8.759  25.355  0.00  0.00           C
ATOM   4413 HG21 VAL X1408       3.764   7.774  25.820  0.00  0.00           H
ATOM   4414 HG22 VAL X1408       2.915   8.804  24.723  0.00  0.00           H
ATOM   4415 HG23 VAL X1408       4.693   8.903  24.745  0.00  0.00           H
ATOM   4416  C   VAL X1408       5.383  10.749  28.154  0.00  0.00           C
ATOM   4417  O   VAL X1408       4.846  10.428  29.215  0.00  0.00           O
ATOM   4418  N   VAL X1409       5.951  11.949  27.952  0.00  0.00           N
ATOM   4419  H   VAL X1409       6.179  12.137  26.986  0.00  0.00           H
ATOM   4420  CA  VAL X1409       6.402  12.930  28.930  0.00  0.00           C
ATOM   4421  HA  VAL X1409       6.932  12.509  29.785  0.00  0.00           H
ATOM   4422  CB  VAL X1409       7.498  13.889  28.418  0.00  0.00           C
ATOM   4423  HB  VAL X1409       7.200  14.528  27.586  0.00  0.00           H
ATOM   4424  CG1 VAL X1409       8.081  14.826  29.466  0.00  0.00           C
ATOM   4425 HG11 VAL X1409       8.931  15.299  28.975  0.00  0.00           H
ATOM   4426 HG12 VAL X1409       7.397  15.636  29.719  0.00  0.00           H
ATOM   4427 HG13 VAL X1409       8.387  14.290  30.364  0.00  0.00           H
ATOM   4428  CG2 VAL X1409       8.669  13.204  27.796  0.00  0.00           C
ATOM   4429 HG21 VAL X1409       9.273  12.604  28.478  0.00  0.00           H
ATOM   4430 HG22 VAL X1409       8.455  12.572  26.934  0.00  0.00           H
ATOM   4431 HG23 VAL X1409       9.271  14.009  27.375  0.00  0.00           H
ATOM   4432  C   VAL X1409       5.253  13.712  29.641  0.00  0.00           C
ATOM   4433  O   VAL X1409       5.299  14.105  30.794  0.00  0.00           O
ATOM   4434  N   ALA X1410       4.117  13.854  28.967  0.00  0.00           N
ATOM   4435  H   ALA X1410       4.081  13.441  28.046  0.00  0.00           H
ATOM   4436  CA  ALA X1410       2.963  14.619  29.420  0.00  0.00           C
ATOM   4437  HA  ALA X1410       3.285  15.547  29.892  0.00  0.00           H
ATOM   4438  CB  ALA X1410       2.298  14.964  28.042  0.00  0.00           C
ATOM   4439  HB1 ALA X1410       2.039  14.106  27.423  0.00  0.00           H
ATOM   4440  HB2 ALA X1410       1.378  15.493  28.291  0.00  0.00           H
ATOM   4441  HB3 ALA X1410       2.993  15.503  27.399  0.00  0.00           H
ATOM   4442  C   ALA X1410       2.045  13.965  30.507  0.00  0.00           C
ATOM   4443  O   ALA X1410       0.809  14.065  30.502  0.00  0.00           O
ATOM   4444  N   MET X1411       2.639  13.212  31.442  0.00  0.00           N
ATOM   4445  H   MET X1411       3.644  13.181  31.536  0.00  0.00           H
ATOM   4446  CA  MET X1411       1.829  12.509  32.496  0.00  0.00           C
ATOM   4447  HA  MET X1411       0.878  12.215  32.051  0.00  0.00           H
ATOM   4448  CB  MET X1411       2.582  11.266  32.904  0.00  0.00           C
ATOM   4449  HB2 MET X1411       2.029  10.737  33.680  0.00  0.00           H
ATOM   4450  HB3 MET X1411       2.625  10.528  32.103  0.00  0.00           H
ATOM   4451  CG  MET X1411       3.983  11.498  33.470  0.00  0.00           C
ATOM   4452  HG2 MET X1411       4.616  12.027  32.757  0.00  0.00           H
ATOM   4453  HG3 MET X1411       3.856  12.167  34.321  0.00  0.00           H
ATOM   4454  SD  MET X1411       4.951  10.038  34.047  0.00  0.00           S
ATOM   4455  CE  MET X1411       5.129   9.249  32.486  0.00  0.00           C
ATOM   4456  HE1 MET X1411       5.836   9.547  31.712  0.00  0.00           H
ATOM   4457  HE2 MET X1411       5.203   8.217  32.827  0.00  0.00           H
ATOM   4458  HE3 MET X1411       4.166   9.264  31.974  0.00  0.00           H
ATOM   4459  C   MET X1411       1.513  13.400  33.673  0.00  0.00           C
ATOM   4460  O   MET X1411       1.989  14.514  33.693  0.00  0.00           O
ATOM   4461  N   GLY X1412       0.879  12.869  34.707  0.00  0.00           N
ATOM   4462  H   GLY X1412       0.578  11.907  34.633  0.00  0.00           H
ATOM   4463  CA  GLY X1412       0.894  13.654  35.974  0.00  0.00           C
ATOM   4464  HA2 GLY X1412       0.669  14.717  35.883  0.00  0.00           H
ATOM   4465  HA3 GLY X1412       0.103  13.314  36.642  0.00  0.00           H
ATOM   4466  C   GLY X1412       2.149  13.472  36.898  0.00  0.00           C
ATOM   4467  O   GLY X1412       2.756  12.414  36.913  0.00  0.00           O
ATOM   4468  N   VAL X1413       2.544  14.497  37.610  0.00  0.00           N
ATOM   4469  H   VAL X1413       1.967  15.324  37.554  0.00  0.00           H
ATOM   4470  CA  VAL X1413       3.806  14.537  38.347  0.00  0.00           C
ATOM   4471  HA  VAL X1413       4.543  14.252  37.596  0.00  0.00           H
ATOM   4472  CB  VAL X1413       4.210  15.927  38.877  0.00  0.00           C
ATOM   4473  HB  VAL X1413       4.078  16.710  38.131  0.00  0.00           H
ATOM   4474  CG1 VAL X1413       3.461  16.490  40.110  0.00  0.00           C
ATOM   4475 HG11 VAL X1413       3.272  15.797  40.930  0.00  0.00           H
ATOM   4476 HG12 VAL X1413       4.063  17.335  40.443  0.00  0.00           H
ATOM   4477 HG13 VAL X1413       2.469  16.772  39.758  0.00  0.00           H
ATOM   4478  CG2 VAL X1413       5.703  15.903  39.089  0.00  0.00           C
ATOM   4479 HG21 VAL X1413       6.110  16.887  38.859  0.00  0.00           H
ATOM   4480 HG22 VAL X1413       5.854  15.652  40.139  0.00  0.00           H
ATOM   4481 HG23 VAL X1413       6.072  15.170  38.372  0.00  0.00           H
ATOM   4482  C   VAL X1413       3.881  13.485  39.466  0.00  0.00           C
ATOM   4483  O   VAL X1413       4.877  12.851  39.700  0.00  0.00           O
ATOM   4484  N   SER X1414       2.752  13.237  40.114  0.00  0.00           N
ATOM   4485  H   SER X1414       2.037  13.948  40.050  0.00  0.00           H
ATOM   4486  CA  SER X1414       2.606  12.198  41.113  0.00  0.00           C
ATOM   4487  HA  SER X1414       3.326  12.359  41.915  0.00  0.00           H
ATOM   4488  CB  SER X1414       1.186  12.352  41.707  0.00  0.00           C
ATOM   4489  HB2 SER X1414       0.398  12.220  40.966  0.00  0.00           H
ATOM   4490  HB3 SER X1414       1.076  11.498  42.375  0.00  0.00           H
ATOM   4491  OG  SER X1414       0.958  13.594  42.286  0.00  0.00           O
ATOM   4492  HG  SER X1414       0.737  14.255  41.626  0.00  0.00           H
ATOM   4493  C   SER X1414       2.972  10.861  40.569  0.00  0.00           C
ATOM   4494  O   SER X1414       3.680  10.062  41.203  0.00  0.00           O
ATOM   4495  N   ASP X1415       2.534  10.525  39.333  0.00  0.00           N
ATOM   4496  H   ASP X1415       2.058  11.201  38.751  0.00  0.00           H
ATOM   4497  CA  ASP X1415       2.853   9.238  38.680  0.00  0.00           C
ATOM   4498  HA  ASP X1415       2.656   8.421  39.373  0.00  0.00           H
ATOM   4499  CB  ASP X1415       1.922   9.055  37.497  0.00  0.00           C
ATOM   4500  HB2 ASP X1415       2.267   9.634  36.640  0.00  0.00           H
ATOM   4501  HB3 ASP X1415       2.092   8.054  37.101  0.00  0.00           H
ATOM   4502  CG  ASP X1415       0.492   9.303  37.800  0.00  0.00           C
ATOM   4503  OD1 ASP X1415      -0.137   9.973  36.948  0.00  0.00           O
ATOM   4504  OD2 ASP X1415      -0.059   8.686  38.798  0.00  0.00           O
ATOM   4505  C   ASP X1415       4.333   9.185  38.259  0.00  0.00           C
ATOM   4506  O   ASP X1415       4.906   8.128  38.272  0.00  0.00           O
ATOM   4507  N   LYS X1416       4.928  10.288  37.836  0.00  0.00           N
ATOM   4508  H   LYS X1416       4.313  11.086  37.916  0.00  0.00           H
ATOM   4509  CA  LYS X1416       6.328  10.454  37.239  0.00  0.00           C
ATOM   4510  HA  LYS X1416       6.519   9.905  36.317  0.00  0.00           H
ATOM   4511  CB  LYS X1416       6.434  11.948  36.891  0.00  0.00           C
ATOM   4512  HB2 LYS X1416       5.691  12.025  36.098  0.00  0.00           H
ATOM   4513  HB3 LYS X1416       6.179  12.653  37.682  0.00  0.00           H
ATOM   4514  CG  LYS X1416       7.759  12.385  36.129  0.00  0.00           C
ATOM   4515  HG2 LYS X1416       7.842  11.815  35.204  0.00  0.00           H
ATOM   4516  HG3 LYS X1416       7.680  13.391  35.717  0.00  0.00           H
ATOM   4517  CD  LYS X1416       9.035  12.415  36.950  0.00  0.00           C
ATOM   4518  HD2 LYS X1416       8.933  12.503  38.032  0.00  0.00           H
ATOM   4519  HD3 LYS X1416       9.615  11.495  36.886  0.00  0.00           H
ATOM   4520  CE  LYS X1416       9.971  13.527  36.432  0.00  0.00           C
ATOM   4521  HE2 LYS X1416      10.125  13.370  35.365  0.00  0.00           H
ATOM   4522  HE3 LYS X1416       9.419  14.427  36.706  0.00  0.00           H
ATOM   4523  NZ  LYS X1416      11.186  13.619  37.199  0.00  0.00           N
ATOM   4524  HZ1 LYS X1416      11.123  14.152  38.055  0.00  0.00           H
ATOM   4525  HZ2 LYS X1416      11.584  12.703  37.349  0.00  0.00           H
ATOM   4526  HZ3 LYS X1416      11.920  13.992  36.614  0.00  0.00           H
ATOM   4527  C   LYS X1416       7.266  10.031  38.284  0.00  0.00           C
ATOM   4528  O   LYS X1416       8.269   9.346  37.973  0.00  0.00           O
ATOM   4529  N   ARG X1417       6.968  10.368  39.547  0.00  0.00           N
ATOM   4530  H   ARG X1417       6.161  10.947  39.731  0.00  0.00           H
ATOM   4531  CA  ARG X1417       7.738  10.004  40.779  0.00  0.00           C
ATOM   4532  HA  ARG X1417       8.780  10.174  40.509  0.00  0.00           H
ATOM   4533  CB  ARG X1417       7.421  10.970  41.981  0.00  0.00           C
ATOM   4534  HB2 ARG X1417       6.366  11.050  42.241  0.00  0.00           H
ATOM   4535  HB3 ARG X1417       7.930  10.573  42.859  0.00  0.00           H
ATOM   4536  CG  ARG X1417       7.971  12.374  41.711  0.00  0.00           C
ATOM   4537  HG2 ARG X1417       9.055  12.258  41.737  0.00  0.00           H
ATOM   4538  HG3 ARG X1417       7.759  12.619  40.670  0.00  0.00           H
ATOM   4539  CD  ARG X1417       7.467  13.438  42.698  0.00  0.00           C
ATOM   4540  HD2 ARG X1417       6.389  13.315  42.802  0.00  0.00           H
ATOM   4541  HD3 ARG X1417       7.878  13.253  43.690  0.00  0.00           H
ATOM   4542  NE  ARG X1417       7.919  14.753  42.192  0.00  0.00           N
ATOM   4543  HE  ARG X1417       8.802  14.831  41.708  0.00  0.00           H
ATOM   4544  CZ  ARG X1417       7.374  15.991  42.479  0.00  0.00           C
ATOM   4545  NH1 ARG X1417       6.233  16.219  43.062  0.00  0.00           N
ATOM   4546 HH11 ARG X1417       5.710  15.432  43.418  0.00  0.00           H
ATOM   4547 HH12 ARG X1417       6.004  17.157  43.359  0.00  0.00           H
ATOM   4548  NH2 ARG X1417       7.993  17.091  42.230  0.00  0.00           N
ATOM   4549 HH21 ARG X1417       8.853  17.118  41.702  0.00  0.00           H
ATOM   4550 HH22 ARG X1417       7.493  17.968  42.234  0.00  0.00           H
ATOM   4551  C   ARG X1417       7.562   8.560  41.189  0.00  0.00           C
ATOM   4552  O   ARG X1417       8.576   7.937  41.546  0.00  0.00           O
ATOM   4553  N   ASP X1418       6.335   8.073  41.124  0.00  0.00           N
ATOM   4554  H   ASP X1418       5.546   8.666  40.909  0.00  0.00           H
ATOM   4555  CA  ASP X1418       5.887   6.668  41.392  0.00  0.00           C
ATOM   4556  HA  ASP X1418       6.396   6.339  42.298  0.00  0.00           H
ATOM   4557  CB  ASP X1418       4.353   6.543  41.635  0.00  0.00           C
ATOM   4558  HB2 ASP X1418       3.863   7.037  40.797  0.00  0.00           H
ATOM   4559  HB3 ASP X1418       4.188   5.469  41.727  0.00  0.00           H
ATOM   4560  CG  ASP X1418       3.804   7.214  42.897  0.00  0.00           C
ATOM   4561  OD1 ASP X1418       2.642   6.861  43.230  0.00  0.00           O
ATOM   4562  OD2 ASP X1418       4.525   7.734  43.758  0.00  0.00           O
ATOM   4563  C   ASP X1418       6.439   5.701  40.381  0.00  0.00           C
ATOM   4564  O   ASP X1418       6.998   4.732  40.811  0.00  0.00           O
ATOM   4565  N   ILE X1419       6.475   5.946  39.065  0.00  0.00           N
ATOM   4566  H   ILE X1419       6.048   6.814  38.778  0.00  0.00           H
ATOM   4567  CA  ILE X1419       7.119   5.028  38.057  0.00  0.00           C
ATOM   4568  HA  ILE X1419       6.516   4.121  38.103  0.00  0.00           H
ATOM   4569  CB  ILE X1419       7.083   5.568  36.610  0.00  0.00           C
ATOM   4570  HB  ILE X1419       7.272   6.640  36.658  0.00  0.00           H
ATOM   4571  CG2 ILE X1419       8.067   4.803  35.642  0.00  0.00           C
ATOM   4572 HG21 ILE X1419       8.333   5.504  34.851  0.00  0.00           H
ATOM   4573 HG22 ILE X1419       8.900   4.341  36.174  0.00  0.00           H
ATOM   4574 HG23 ILE X1419       7.564   3.892  35.317  0.00  0.00           H
ATOM   4575  CG1 ILE X1419       5.618   5.478  36.097  0.00  0.00           C
ATOM   4576 HG12 ILE X1419       5.162   4.494  36.214  0.00  0.00           H
ATOM   4577 HG13 ILE X1419       5.097   6.248  36.666  0.00  0.00           H
ATOM   4578  CD1 ILE X1419       5.468   5.847  34.600  0.00  0.00           C
ATOM   4579 HD11 ILE X1419       5.942   6.799  34.360  0.00  0.00           H
ATOM   4580 HD12 ILE X1419       6.025   5.219  33.904  0.00  0.00           H
ATOM   4581 HD13 ILE X1419       4.401   5.942  34.401  0.00  0.00           H
ATOM   4582  C   ILE X1419       8.573   4.861  38.558  0.00  0.00           C
ATOM   4583  O   ILE X1419       9.032   3.733  38.736  0.00  0.00           O
ATOM   4584  N   SER X1420       9.251   5.947  38.883  0.00  0.00           N
ATOM   4585  H   SER X1420       8.821   6.740  38.429  0.00  0.00           H
ATOM   4586  CA  SER X1420      10.664   6.105  39.298  0.00  0.00           C
ATOM   4587  HA  SER X1420      11.301   5.680  38.522  0.00  0.00           H
ATOM   4588  CB  SER X1420      11.012   7.539  39.446  0.00  0.00           C
ATOM   4589  HB2 SER X1420      10.444   8.035  40.234  0.00  0.00           H
ATOM   4590  HB3 SER X1420      12.013   7.592  39.874  0.00  0.00           H
ATOM   4591  OG  SER X1420      10.918   8.346  38.273  0.00  0.00           O
ATOM   4592  HG  SER X1420       9.980   8.369  38.071  0.00  0.00           H
ATOM   4593  C   SER X1420      10.983   5.395  40.597  0.00  0.00           C
ATOM   4594  O   SER X1420      12.089   4.830  40.758  0.00  0.00           O
ATOM   4595  N   ARG X1421      10.045   5.374  41.497  0.00  0.00           N
ATOM   4596  H   ARG X1421       9.333   6.088  41.437  0.00  0.00           H
ATOM   4597  CA  ARG X1421      10.221   4.625  42.814  0.00  0.00           C
ATOM   4598  HA  ARG X1421      11.191   4.801  43.280  0.00  0.00           H
ATOM   4599  CB  ARG X1421       9.150   5.296  43.753  0.00  0.00           C
ATOM   4600  HB2 ARG X1421       8.161   5.315  43.295  0.00  0.00           H
ATOM   4601  HB3 ARG X1421       9.001   4.684  44.643  0.00  0.00           H
ATOM   4602  CG  ARG X1421       9.534   6.640  44.373  0.00  0.00           C
ATOM   4603  HG2 ARG X1421      10.400   6.488  45.017  0.00  0.00           H
ATOM   4604  HG3 ARG X1421       9.686   7.389  43.596  0.00  0.00           H
ATOM   4605  CD  ARG X1421       8.283   7.066  45.229  0.00  0.00           C
ATOM   4606  HD2 ARG X1421       7.361   7.031  44.650  0.00  0.00           H
ATOM   4607  HD3 ARG X1421       8.214   6.505  46.161  0.00  0.00           H
ATOM   4608  NE  ARG X1421       8.495   8.445  45.716  0.00  0.00           N
ATOM   4609  HE  ARG X1421       9.350   8.634  46.220  0.00  0.00           H
ATOM   4610  CZ  ARG X1421       7.673   9.457  45.724  0.00  0.00           C
ATOM   4611  NH1 ARG X1421       6.467   9.421  45.216  0.00  0.00           N
ATOM   4612 HH11 ARG X1421       6.093   8.591  44.778  0.00  0.00           H
ATOM   4613 HH12 ARG X1421       5.799  10.167  45.343  0.00  0.00           H
ATOM   4614  NH2 ARG X1421       8.030  10.518  46.303  0.00  0.00           N
ATOM   4615 HH21 ARG X1421       8.958  10.677  46.668  0.00  0.00           H
ATOM   4616 HH22 ARG X1421       7.306  11.207  46.449  0.00  0.00           H
ATOM   4617  C   ARG X1421       9.861   3.100  42.698  0.00  0.00           C
ATOM   4618  O   ARG X1421      10.185   2.288  43.561  0.00  0.00           O
ATOM   4619  N   PHE X1422       9.148   2.710  41.620  0.00  0.00           N
ATOM   4620  H   PHE X1422       8.747   3.379  40.978  0.00  0.00           H
ATOM   4621  CA  PHE X1422       8.964   1.239  41.330  0.00  0.00           C
ATOM   4622  HA  PHE X1422       9.122   0.663  42.242  0.00  0.00           H
ATOM   4623  CB  PHE X1422       7.568   1.034  40.737  0.00  0.00           C
ATOM   4624  HB2 PHE X1422       7.419   1.780  39.956  0.00  0.00           H
ATOM   4625  HB3 PHE X1422       7.637   0.061  40.251  0.00  0.00           H
ATOM   4626  CG  PHE X1422       6.387   0.953  41.716  0.00  0.00           C
ATOM   4627  CD1 PHE X1422       5.852  -0.282  42.039  0.00  0.00           C
ATOM   4628  HD1 PHE X1422       6.263  -1.141  41.530  0.00  0.00           H
ATOM   4629  CE1 PHE X1422       4.865  -0.453  43.043  0.00  0.00           C
ATOM   4630  HE1 PHE X1422       4.383  -1.391  43.274  0.00  0.00           H
ATOM   4631  CZ  PHE X1422       4.492   0.677  43.743  0.00  0.00           C
ATOM   4632  HZ  PHE X1422       3.710   0.545  44.476  0.00  0.00           H
ATOM   4633  CE2 PHE X1422       5.044   1.943  43.492  0.00  0.00           C
ATOM   4634  HE2 PHE X1422       4.792   2.765  44.146  0.00  0.00           H
ATOM   4635  CD2 PHE X1422       6.004   2.038  42.456  0.00  0.00           C
ATOM   4636  HD2 PHE X1422       6.498   2.993  42.354  0.00  0.00           H
ATOM   4637  C   PHE X1422      10.110   0.689  40.413  0.00  0.00           C
ATOM   4638  O   PHE X1422      10.565  -0.446  40.561  0.00  0.00           O
ATOM   4639  N   LEU X1423      10.636   1.510  39.564  0.00  0.00           N
ATOM   4640  H   LEU X1423      10.160   2.397  39.645  0.00  0.00           H
ATOM   4641  CA  LEU X1423      11.913   1.371  38.845  0.00  0.00           C
ATOM   4642  HA  LEU X1423      12.036   0.319  38.587  0.00  0.00           H
ATOM   4643  CB  LEU X1423      11.838   2.141  37.492  0.00  0.00           C
ATOM   4644  HB2 LEU X1423      11.692   3.211  37.638  0.00  0.00           H
ATOM   4645  HB3 LEU X1423      12.822   2.191  37.026  0.00  0.00           H
ATOM   4646  CG  LEU X1423      10.807   1.666  36.499  0.00  0.00           C
ATOM   4647  HG  LEU X1423       9.794   1.754  36.891  0.00  0.00           H
ATOM   4648  CD1 LEU X1423      10.906   2.478  35.175  0.00  0.00           C
ATOM   4649 HD11 LEU X1423      11.857   2.426  34.646  0.00  0.00           H
ATOM   4650 HD12 LEU X1423      10.138   2.166  34.467  0.00  0.00           H
ATOM   4651 HD13 LEU X1423      10.787   3.540  35.389  0.00  0.00           H
ATOM   4652  CD2 LEU X1423      10.935   0.158  36.066  0.00  0.00           C
ATOM   4653 HD21 LEU X1423      10.475  -0.526  36.779  0.00  0.00           H
ATOM   4654 HD22 LEU X1423      10.457  -0.047  35.109  0.00  0.00           H
ATOM   4655 HD23 LEU X1423      12.009   0.011  35.953  0.00  0.00           H
ATOM   4656  C   LEU X1423      13.072   1.695  39.765  0.00  0.00           C
ATOM   4657  O   LEU X1423      14.193   1.629  39.234  0.00  0.00           O
ATOM   4658  N   GLU X1424      12.869   2.100  41.055  0.00  0.00           N
ATOM   4659  H   GLU X1424      11.911   2.150  41.373  0.00  0.00           H
ATOM   4660  CA  GLU X1424      13.910   2.496  42.021  0.00  0.00           C
ATOM   4661  HA  GLU X1424      13.391   3.215  42.654  0.00  0.00           H
ATOM   4662  CB  GLU X1424      14.346   1.337  42.906  0.00  0.00           C
ATOM   4663  HB2 GLU X1424      14.981   0.584  42.441  0.00  0.00           H
ATOM   4664  HB3 GLU X1424      15.035   1.713  43.663  0.00  0.00           H
ATOM   4665  CG  GLU X1424      13.262   0.432  43.442  0.00  0.00           C
ATOM   4666  HG2 GLU X1424      12.550   1.038  44.002  0.00  0.00           H
ATOM   4667  HG3 GLU X1424      12.701   0.014  42.606  0.00  0.00           H
ATOM   4668  CD  GLU X1424      13.828  -0.657  44.284  0.00  0.00           C
ATOM   4669  OE1 GLU X1424      13.449  -1.799  43.933  0.00  0.00           O
ATOM   4670  OE2 GLU X1424      14.537  -0.406  45.239  0.00  0.00           O
ATOM   4671  C   GLU X1424      15.073   3.386  41.408  0.00  0.00           C
ATOM   4672  O   GLU X1424      16.173   3.360  41.925  0.00  0.00           O
ATOM   4673  N   SER X1425      14.742   4.206  40.392  0.00  0.00           N
ATOM   4674  H   SER X1425      13.788   4.268  40.066  0.00  0.00           H
ATOM   4675  CA  SER X1425      15.630   5.225  39.758  0.00  0.00           C
ATOM   4676  HA  SER X1425      16.101   5.817  40.544  0.00  0.00           H
ATOM   4677  CB  SER X1425      16.682   4.495  38.879  0.00  0.00           C
ATOM   4678  HB2 SER X1425      17.287   5.151  38.253  0.00  0.00           H
ATOM   4679  HB3 SER X1425      17.317   3.897  39.532  0.00  0.00           H
ATOM   4680  OG  SER X1425      15.914   3.634  38.028  0.00  0.00           O
ATOM   4681  HG  SER X1425      15.480   2.876  38.429  0.00  0.00           H
ATOM   4682  C   SER X1425      14.884   6.233  38.842  0.00  0.00           C
ATOM   4683  O   SER X1425      13.733   6.035  38.476  0.00  0.00           O
ATOM   4684  N   ASN X1426      15.516   7.368  38.476  0.00  0.00           N
ATOM   4685  H   ASN X1426      16.469   7.319  38.809  0.00  0.00           H
ATOM   4686  CA  ASN X1426      15.109   8.478  37.556  0.00  0.00           C
ATOM   4687  HA  ASN X1426      14.043   8.556  37.770  0.00  0.00           H
ATOM   4688  CB  ASN X1426      15.659   9.817  38.074  0.00  0.00           C
ATOM   4689  HB2 ASN X1426      16.738   9.804  37.924  0.00  0.00           H
ATOM   4690  HB3 ASN X1426      15.375  10.620  37.394  0.00  0.00           H
ATOM   4691  CG  ASN X1426      15.216  10.200  39.517  0.00  0.00           C
ATOM   4692  OD1 ASN X1426      14.057  10.391  39.819  0.00  0.00           O
ATOM   4693  ND2 ASN X1426      16.136  10.346  40.408  0.00  0.00           N
ATOM   4694 HD21 ASN X1426      15.905  10.551  41.369  0.00  0.00           H
ATOM   4695 HD22 ASN X1426      17.099  10.200  40.138  0.00  0.00           H
ATOM   4696  C   ASN X1426      15.416   8.213  36.080  0.00  0.00           C
ATOM   4697  O   ASN X1426      16.450   7.590  35.799  0.00  0.00           O
ATOM   4698  N   PRO X1427      14.515   8.607  35.147  0.00  0.00           N
ATOM   4699  CD  PRO X1427      13.373   9.423  35.457  0.00  0.00           C
ATOM   4700  HD2 PRO X1427      13.673  10.216  36.142  0.00  0.00           H
ATOM   4701  HD3 PRO X1427      12.598   8.974  36.078  0.00  0.00           H
ATOM   4702  CG  PRO X1427      12.756   9.939  34.207  0.00  0.00           C
ATOM   4703  HG2 PRO X1427      13.216  10.923  34.115  0.00  0.00           H
ATOM   4704  HG3 PRO X1427      11.708  10.235  34.239  0.00  0.00           H
ATOM   4705  CB  PRO X1427      13.222   9.021  33.109  0.00  0.00           C
ATOM   4706  HB2 PRO X1427      13.271   9.489  32.126  0.00  0.00           H
ATOM   4707  HB3 PRO X1427      12.563   8.154  33.132  0.00  0.00           H
ATOM   4708  CA  PRO X1427      14.632   8.587  33.681  0.00  0.00           C
ATOM   4709  HA  PRO X1427      14.819   7.551  33.399  0.00  0.00           H
ATOM   4710  C   PRO X1427      15.678   9.562  33.183  0.00  0.00           C
ATOM   4711  O   PRO X1427      15.928  10.605  33.817  0.00  0.00           O
ATOM   4712  N   VAL X1428      16.235   9.297  32.022  0.00  0.00           N
ATOM   4713  H   VAL X1428      16.032   8.389  31.630  0.00  0.00           H
ATOM   4714  CA  VAL X1428      16.742  10.219  31.045  0.00  0.00           C
ATOM   4715  HA  VAL X1428      17.011  11.191  31.458  0.00  0.00           H
ATOM   4716  CB  VAL X1428      18.074   9.706  30.383  0.00  0.00           C
ATOM   4717  HB  VAL X1428      18.664   9.074  31.046  0.00  0.00           H
ATOM   4718  CG1 VAL X1428      17.698   8.752  29.260  0.00  0.00           C
ATOM   4719 HG11 VAL X1428      16.936   8.032  29.556  0.00  0.00           H
ATOM   4720 HG12 VAL X1428      17.205   9.236  28.416  0.00  0.00           H
ATOM   4721 HG13 VAL X1428      18.545   8.141  28.948  0.00  0.00           H
ATOM   4722  CG2 VAL X1428      19.003  10.775  29.858  0.00  0.00           C
ATOM   4723 HG21 VAL X1428      19.517  11.249  30.695  0.00  0.00           H
ATOM   4724 HG22 VAL X1428      19.692  10.349  29.129  0.00  0.00           H
ATOM   4725 HG23 VAL X1428      18.644  11.562  29.194  0.00  0.00           H
ATOM   4726  C   VAL X1428      15.651  10.583  30.025  0.00  0.00           C
ATOM   4727  O   VAL X1428      14.639   9.853  29.944  0.00  0.00           O
ATOM   4728  N   MET X1429      15.755  11.714  29.305  0.00  0.00           N
ATOM   4729  H   MET X1429      16.605  12.245  29.424  0.00  0.00           H
ATOM   4730  CA  MET X1429      14.750  12.233  28.383  0.00  0.00           C
ATOM   4731  HA  MET X1429      14.127  11.349  28.239  0.00  0.00           H
ATOM   4732  CB  MET X1429      13.919  13.413  28.916  0.00  0.00           C
ATOM   4733  HB2 MET X1429      13.663  13.127  29.936  0.00  0.00           H
ATOM   4734  HB3 MET X1429      14.563  14.253  29.176  0.00  0.00           H
ATOM   4735  CG  MET X1429      12.673  13.772  28.066  0.00  0.00           C
ATOM   4736  HG2 MET X1429      11.969  12.947  27.963  0.00  0.00           H
ATOM   4737  HG3 MET X1429      12.225  14.537  28.699  0.00  0.00           H
ATOM   4738  SD  MET X1429      13.010  14.602  26.450  0.00  0.00           S
ATOM   4739  CE  MET X1429      13.647  16.205  27.074  0.00  0.00           C
ATOM   4740  HE1 MET X1429      12.745  16.754  27.345  0.00  0.00           H
ATOM   4741  HE2 MET X1429      14.497  16.143  27.753  0.00  0.00           H
ATOM   4742  HE3 MET X1429      14.087  16.783  26.261  0.00  0.00           H
ATOM   4743  C   MET X1429      15.428  12.479  27.076  0.00  0.00           C
ATOM   4744  O   MET X1429      16.544  12.977  27.150  0.00  0.00           O
ATOM   4745  N   ILE X1430      14.858  12.036  25.937  0.00  0.00           N
ATOM   4746  H   ILE X1430      13.955  11.599  26.050  0.00  0.00           H
ATOM   4747  CA  ILE X1430      15.414  12.114  24.585  0.00  0.00           C
ATOM   4748  HA  ILE X1430      16.212  12.854  24.539  0.00  0.00           H
ATOM   4749  CB  ILE X1430      16.113  10.813  24.141  0.00  0.00           C
ATOM   4750  HB  ILE X1430      15.359  10.039  23.999  0.00  0.00           H
ATOM   4751  CG2 ILE X1430      16.825  11.134  22.792  0.00  0.00           C
ATOM   4752 HG21 ILE X1430      17.749  11.671  23.007  0.00  0.00           H
ATOM   4753 HG22 ILE X1430      16.920  10.236  22.181  0.00  0.00           H
ATOM   4754 HG23 ILE X1430      16.198  11.783  22.180  0.00  0.00           H
ATOM   4755  CG1 ILE X1430      17.191  10.219  25.249  0.00  0.00           C
ATOM   4756 HG12 ILE X1430      18.004  10.938  25.357  0.00  0.00           H
ATOM   4757 HG13 ILE X1430      16.741  10.062  26.229  0.00  0.00           H
ATOM   4758  CD1 ILE X1430      17.767   8.931  24.846  0.00  0.00           C
ATOM   4759 HD11 ILE X1430      18.224   8.553  25.761  0.00  0.00           H
ATOM   4760 HD12 ILE X1430      17.082   8.129  24.571  0.00  0.00           H
ATOM   4761 HD13 ILE X1430      18.460   9.054  24.013  0.00  0.00           H
ATOM   4762  C   ILE X1430      14.291  12.540  23.604  0.00  0.00           C
ATOM   4763  O   ILE X1430      13.196  11.988  23.546  0.00  0.00           O
ATOM   4764  N   ASP X1431      14.596  13.754  23.005  0.00  0.00           N
ATOM   4765  H   ASP X1431      15.426  14.222  23.342  0.00  0.00           H
ATOM   4766  CA  ASP X1431      13.779  14.226  21.850  0.00  0.00           C
ATOM   4767  HA  ASP X1431      12.772  13.815  21.788  0.00  0.00           H
ATOM   4768  CB  ASP X1431      13.568  15.830  21.852  0.00  0.00           C
ATOM   4769  HB2 ASP X1431      13.422  16.179  22.874  0.00  0.00           H
ATOM   4770  HB3 ASP X1431      14.489  16.300  21.506  0.00  0.00           H
ATOM   4771  CG  ASP X1431      12.384  16.322  20.996  0.00  0.00           C
ATOM   4772  OD1 ASP X1431      11.819  17.411  21.248  0.00  0.00           O
ATOM   4773  OD2 ASP X1431      12.189  15.713  19.945  0.00  0.00           O
ATOM   4774  C   ASP X1431      14.505  13.813  20.591  0.00  0.00           C
ATOM   4775  O   ASP X1431      15.717  14.113  20.333  0.00  0.00           O
ATOM   4776  N   ALA X1432      13.803  13.146  19.654  0.00  0.00           N
ATOM   4777  H   ALA X1432      12.852  12.922  19.911  0.00  0.00           H
ATOM   4778  CA  ALA X1432      14.402  12.593  18.449  0.00  0.00           C
ATOM   4779  HA  ALA X1432      15.149  11.879  18.798  0.00  0.00           H
ATOM   4780  CB  ALA X1432      13.315  11.899  17.738  0.00  0.00           C
ATOM   4781  HB1 ALA X1432      12.905  11.199  18.465  0.00  0.00           H
ATOM   4782  HB2 ALA X1432      12.617  12.681  17.439  0.00  0.00           H
ATOM   4783  HB3 ALA X1432      13.599  11.320  16.859  0.00  0.00           H
ATOM   4784  C   ALA X1432      14.956  13.664  17.491  0.00  0.00           C
ATOM   4785  O   ALA X1432      15.725  13.297  16.574  0.00  0.00           O
ATOM   4786  N   LYS X1433      14.524  14.903  17.669  0.00  0.00           N
ATOM   4787  H   LYS X1433      13.958  15.082  18.486  0.00  0.00           H
ATOM   4788  CA  LYS X1433      14.740  15.986  16.656  0.00  0.00           C
ATOM   4789  HA  LYS X1433      14.225  15.704  15.737  0.00  0.00           H
ATOM   4790  CB  LYS X1433      14.073  17.337  17.166  0.00  0.00           C
ATOM   4791  HB2 LYS X1433      13.922  18.040  16.347  0.00  0.00           H
ATOM   4792  HB3 LYS X1433      13.054  17.082  17.458  0.00  0.00           H
ATOM   4793  CG  LYS X1433      14.832  17.994  18.309  0.00  0.00           C
ATOM   4794  HG2 LYS X1433      14.971  17.278  19.119  0.00  0.00           H
ATOM   4795  HG3 LYS X1433      15.822  18.382  18.069  0.00  0.00           H
ATOM   4796  CD  LYS X1433      14.076  19.149  18.946  0.00  0.00           C
ATOM   4797  HD2 LYS X1433      14.136  20.047  18.330  0.00  0.00           H
ATOM   4798  HD3 LYS X1433      13.094  18.678  18.954  0.00  0.00           H
ATOM   4799  CE  LYS X1433      14.412  19.525  20.396  0.00  0.00           C
ATOM   4800  HE2 LYS X1433      13.810  20.398  20.648  0.00  0.00           H
ATOM   4801  HE3 LYS X1433      14.151  18.768  21.136  0.00  0.00           H
ATOM   4802  NZ  LYS X1433      15.814  19.807  20.457  0.00  0.00           N
ATOM   4803  HZ1 LYS X1433      16.392  19.065  20.089  0.00  0.00           H
ATOM   4804  HZ2 LYS X1433      16.082  20.667  20.001  0.00  0.00           H
ATOM   4805  HZ3 LYS X1433      16.144  19.768  21.411  0.00  0.00           H
ATOM   4806  C   LYS X1433      16.181  16.276  16.336  0.00  0.00           C
ATOM   4807  O   LYS X1433      16.412  16.928  15.319  0.00  0.00           O
ATOM   4808  N   GLU X1434      17.046  16.010  17.290  0.00  0.00           N
ATOM   4809  H   GLU X1434      16.748  15.457  18.080  0.00  0.00           H
ATOM   4810  CA  GLU X1434      18.540  16.131  17.000  0.00  0.00           C
ATOM   4811  HA  GLU X1434      18.886  17.162  17.068  0.00  0.00           H
ATOM   4812  CB  GLU X1434      19.258  15.459  18.089  0.00  0.00           C
ATOM   4813  HB2 GLU X1434      19.152  14.376  18.040  0.00  0.00           H
ATOM   4814  HB3 GLU X1434      20.327  15.619  17.953  0.00  0.00           H
ATOM   4815  CG  GLU X1434      18.921  15.789  19.553  0.00  0.00           C
ATOM   4816  HG2 GLU X1434      17.895  15.539  19.823  0.00  0.00           H
ATOM   4817  HG3 GLU X1434      19.496  15.089  20.159  0.00  0.00           H
ATOM   4818  CD  GLU X1434      19.217  17.296  19.955  0.00  0.00           C
ATOM   4819  OE1 GLU X1434      18.263  18.086  20.164  0.00  0.00           O
ATOM   4820  OE2 GLU X1434      20.420  17.660  19.883  0.00  0.00           O
ATOM   4821  C   GLU X1434      19.005  15.617  15.622  0.00  0.00           C
ATOM   4822  O   GLU X1434      19.737  16.336  14.958  0.00  0.00           O
ATOM   4823  N   VAL X1435      18.530  14.443  15.193  0.00  0.00           N
ATOM   4824  H   VAL X1435      17.791  14.028  15.743  0.00  0.00           H
ATOM   4825  CA  VAL X1435      19.086  13.623  14.095  0.00  0.00           C
ATOM   4826  HA  VAL X1435      19.525  14.435  13.515  0.00  0.00           H
ATOM   4827  CB  VAL X1435      20.113  12.537  14.487  0.00  0.00           C
ATOM   4828  HB  VAL X1435      20.550  12.110  13.584  0.00  0.00           H
ATOM   4829  CG1 VAL X1435      21.101  13.078  15.540  0.00  0.00           C
ATOM   4830 HG11 VAL X1435      21.473  13.957  15.014  0.00  0.00           H
ATOM   4831 HG12 VAL X1435      20.587  13.437  16.432  0.00  0.00           H
ATOM   4832 HG13 VAL X1435      21.966  12.426  15.663  0.00  0.00           H
ATOM   4833  CG2 VAL X1435      19.407  11.412  15.300  0.00  0.00           C
ATOM   4834 HG21 VAL X1435      18.886  10.659  14.708  0.00  0.00           H
ATOM   4835 HG22 VAL X1435      20.191  10.876  15.835  0.00  0.00           H
ATOM   4836 HG23 VAL X1435      18.570  11.756  15.909  0.00  0.00           H
ATOM   4837  C   VAL X1435      17.996  13.021  13.131  0.00  0.00           C
ATOM   4838  O   VAL X1435      18.205  12.127  12.307  0.00  0.00           O
ATOM   4839  N   SER X1436      16.770  13.627  13.205  0.00  0.00           N
ATOM   4840  H   SER X1436      16.675  14.185  14.042  0.00  0.00           H
ATOM   4841  CA  SER X1436      15.512  13.210  12.608  0.00  0.00           C
ATOM   4842  HA  SER X1436      15.737  12.667  11.691  0.00  0.00           H
ATOM   4843  CB  SER X1436      14.819  12.343  13.581  0.00  0.00           C
ATOM   4844  HB2 SER X1436      15.404  11.448  13.793  0.00  0.00           H
ATOM   4845  HB3 SER X1436      14.590  12.859  14.513  0.00  0.00           H
ATOM   4846  OG  SER X1436      13.629  11.805  13.042  0.00  0.00           O
ATOM   4847  HG  SER X1436      13.869  11.517  12.159  0.00  0.00           H
ATOM   4848  C   SER X1436      14.674  14.438  12.261  0.00  0.00           C
ATOM   4849  O   SER X1436      14.839  15.518  12.871  0.00  0.00           O
ATOM   4850  N   ALA X1437      13.870  14.271  11.222  0.00  0.00           N
ATOM   4851  H   ALA X1437      13.933  13.408  10.702  0.00  0.00           H
ATOM   4852  CA  ALA X1437      12.978  15.358  10.757  0.00  0.00           C
ATOM   4853  HA  ALA X1437      13.564  16.277  10.768  0.00  0.00           H
ATOM   4854  CB  ALA X1437      12.629  15.128   9.290  0.00  0.00           C
ATOM   4855  HB1 ALA X1437      12.037  14.248   9.041  0.00  0.00           H
ATOM   4856  HB2 ALA X1437      12.124  16.021   8.919  0.00  0.00           H
ATOM   4857  HB3 ALA X1437      13.571  15.067   8.745  0.00  0.00           H
ATOM   4858  C   ALA X1437      11.679  15.509  11.609  0.00  0.00           C
ATOM   4859  O   ALA X1437      10.772  16.223  11.221  0.00  0.00           O
ATOM   4860  N   ALA X1438      11.529  14.904  12.769  0.00  0.00           N
ATOM   4861  H   ALA X1438      12.202  14.202  13.043  0.00  0.00           H
ATOM   4862  CA  ALA X1438      10.391  15.070  13.655  0.00  0.00           C
ATOM   4863  HA  ALA X1438       9.830  15.980  13.446  0.00  0.00           H
ATOM   4864  CB  ALA X1438       9.337  13.921  13.666  0.00  0.00           C
ATOM   4865  HB1 ALA X1438       8.733  13.891  12.760  0.00  0.00           H
ATOM   4866  HB2 ALA X1438       9.756  12.967  13.986  0.00  0.00           H
ATOM   4867  HB3 ALA X1438       8.732  14.048  14.564  0.00  0.00           H
ATOM   4868  C   ALA X1438      10.799  15.220  15.132  0.00  0.00           C
ATOM   4869  O   ALA X1438      11.677  14.553  15.723  0.00  0.00           O
ATOM   4870  N   HIE X1439      10.041  16.064  15.824  0.00  0.00           N
ATOM   4871  H   HIE X1439       9.352  16.438  15.187  0.00  0.00           H
ATOM   4872  CA  HIE X1439       9.934  16.166  17.285  0.00  0.00           C
ATOM   4873  HA  HIE X1439      10.965  16.175  17.638  0.00  0.00           H
ATOM   4874  CB  HIE X1439       9.277  17.506  17.679  0.00  0.00           C
ATOM   4875  HB2 HIE X1439       8.221  17.729  17.525  0.00  0.00           H
ATOM   4876  HB3 HIE X1439       9.301  17.629  18.762  0.00  0.00           H
ATOM   4877  CG  HIE X1439      10.056  18.715  17.185  0.00  0.00           C
ATOM   4878  ND1 HIE X1439      10.931  19.537  17.866  0.00  0.00           N
ATOM   4879  CE1 HIE X1439      11.393  20.419  16.990  0.00  0.00           C
ATOM   4880  HE1 HIE X1439      12.015  21.266  17.238  0.00  0.00           H
ATOM   4881  NE2 HIE X1439      10.794  20.318  15.819  0.00  0.00           N
ATOM   4882  HE2 HIE X1439      10.839  21.004  15.079  0.00  0.00           H
ATOM   4883  CD2 HIE X1439       9.976  19.221  15.901  0.00  0.00           C
ATOM   4884  HD2 HIE X1439       9.308  18.757  15.190  0.00  0.00           H
ATOM   4885  C   HIE X1439       9.174  15.081  17.948  0.00  0.00           C
ATOM   4886  O   HIE X1439       8.000  14.882  17.642  0.00  0.00           O
ATOM   4887  N   ARG X1440       9.912  14.327  18.770  0.00  0.00           N
ATOM   4888  H   ARG X1440      10.763  14.751  19.111  0.00  0.00           H
ATOM   4889  CA  ARG X1440       9.352  13.128  19.471  0.00  0.00           C
ATOM   4890  HA  ARG X1440       8.287  13.247  19.671  0.00  0.00           H
ATOM   4891  CB  ARG X1440       9.646  11.885  18.556  0.00  0.00           C
ATOM   4892  HB2 ARG X1440      10.613  12.036  18.077  0.00  0.00           H
ATOM   4893  HB3 ARG X1440       9.709  11.064  19.271  0.00  0.00           H
ATOM   4894  CG  ARG X1440       8.654  11.493  17.458  0.00  0.00           C
ATOM   4895  HG2 ARG X1440       8.639  12.273  16.696  0.00  0.00           H
ATOM   4896  HG3 ARG X1440       9.092  10.639  16.941  0.00  0.00           H
ATOM   4897  CD  ARG X1440       7.211  11.195  17.983  0.00  0.00           C
ATOM   4898  HD2 ARG X1440       7.349  10.588  18.879  0.00  0.00           H
ATOM   4899  HD3 ARG X1440       6.658  12.076  18.309  0.00  0.00           H
ATOM   4900  NE  ARG X1440       6.490  10.481  16.940  0.00  0.00           N
ATOM   4901  HE  ARG X1440       5.746  11.017  16.516  0.00  0.00           H
ATOM   4902  CZ  ARG X1440       6.666   9.346  16.409  0.00  0.00           C
ATOM   4903  NH1 ARG X1440       7.579   8.470  16.739  0.00  0.00           N
ATOM   4904 HH11 ARG X1440       8.162   8.657  17.542  0.00  0.00           H
ATOM   4905 HH12 ARG X1440       7.577   7.542  16.340  0.00  0.00           H
ATOM   4906  NH2 ARG X1440       5.927   8.878  15.487  0.00  0.00           N
ATOM   4907 HH21 ARG X1440       5.315   9.583  15.103  0.00  0.00           H
ATOM   4908 HH22 ARG X1440       6.090   7.991  15.032  0.00  0.00           H
ATOM   4909  C   ARG X1440      10.064  12.876  20.788  0.00  0.00           C
ATOM   4910  O   ARG X1440      11.119  12.177  20.804  0.00  0.00           O
ATOM   4911  N   ALA X1441       9.492  13.327  21.882  0.00  0.00           N
ATOM   4912  H   ALA X1441       8.631  13.820  21.692  0.00  0.00           H
ATOM   4913  CA  ALA X1441      10.139  13.413  23.231  0.00  0.00           C
ATOM   4914  HA  ALA X1441      11.193  13.165  23.103  0.00  0.00           H
ATOM   4915  CB  ALA X1441      10.051  14.849  23.786  0.00  0.00           C
ATOM   4916  HB1 ALA X1441       9.025  15.188  23.930  0.00  0.00           H
ATOM   4917  HB2 ALA X1441      10.527  14.944  24.762  0.00  0.00           H
ATOM   4918  HB3 ALA X1441      10.411  15.513  23.000  0.00  0.00           H
ATOM   4919  C   ALA X1441       9.562  12.394  24.178  0.00  0.00           C
ATOM   4920  O   ALA X1441       8.354  12.356  24.367  0.00  0.00           O
ATOM   4921  N   ARG X1442      10.400  11.414  24.586  0.00  0.00           N
ATOM   4922  H   ARG X1442      11.376  11.471  24.334  0.00  0.00           H
ATOM   4923  CA  ARG X1442      10.054  10.390  25.576  0.00  0.00           C
ATOM   4924  HA  ARG X1442       9.068  10.617  25.982  0.00  0.00           H
ATOM   4925  CB  ARG X1442       9.835   9.076  24.729  0.00  0.00           C
ATOM   4926  HB2 ARG X1442      10.686   8.847  24.088  0.00  0.00           H
ATOM   4927  HB3 ARG X1442       9.885   8.282  25.473  0.00  0.00           H
ATOM   4928  CG  ARG X1442       8.501   8.932  24.105  0.00  0.00           C
ATOM   4929  HG2 ARG X1442       8.356   7.852  24.091  0.00  0.00           H
ATOM   4930  HG3 ARG X1442       7.688   9.347  24.700  0.00  0.00           H
ATOM   4931  CD  ARG X1442       8.317   9.514  22.710  0.00  0.00           C
ATOM   4932  HD2 ARG X1442       8.370  10.593  22.850  0.00  0.00           H
ATOM   4933  HD3 ARG X1442       9.175   9.184  22.124  0.00  0.00           H
ATOM   4934  NE  ARG X1442       7.054   9.112  22.049  0.00  0.00           N
ATOM   4935  HE  ARG X1442       7.086   8.316  21.429  0.00  0.00           H
ATOM   4936  CZ  ARG X1442       5.838   9.686  22.101  0.00  0.00           C
ATOM   4937  NH1 ARG X1442       5.632  10.678  22.905  0.00  0.00           N
ATOM   4938 HH11 ARG X1442       6.385  11.120  23.412  0.00  0.00           H
ATOM   4939 HH12 ARG X1442       4.746  11.163  22.866  0.00  0.00           H
ATOM   4940  NH2 ARG X1442       4.920   9.252  21.369  0.00  0.00           N
ATOM   4941 HH21 ARG X1442       5.054   8.472  20.741  0.00  0.00           H
ATOM   4942 HH22 ARG X1442       4.109   9.824  21.183  0.00  0.00           H
ATOM   4943  C   ARG X1442      10.997  10.323  26.698  0.00  0.00           C
ATOM   4944  O   ARG X1442      12.137  10.740  26.601  0.00  0.00           O
ATOM   4945  N   TYR X1443      10.446   9.918  27.792  0.00  0.00           N
ATOM   4946  H   TYR X1443       9.467   9.711  27.656  0.00  0.00           H
ATOM   4947  CA  TYR X1443      11.227   9.556  28.923  0.00  0.00           C
ATOM   4948  HA  TYR X1443      12.111  10.193  28.934  0.00  0.00           H
ATOM   4949  CB  TYR X1443      10.414   9.595  30.210  0.00  0.00           C
ATOM   4950  HB2 TYR X1443       9.458   9.110  30.012  0.00  0.00           H
ATOM   4951  HB3 TYR X1443      11.026   9.045  30.925  0.00  0.00           H
ATOM   4952  CG  TYR X1443      10.097  10.926  30.929  0.00  0.00           C
ATOM   4953  CD1 TYR X1443      11.151  11.894  31.237  0.00  0.00           C
ATOM   4954  HD1 TYR X1443      12.183  11.828  30.924  0.00  0.00           H
ATOM   4955  CE1 TYR X1443      10.836  12.998  32.080  0.00  0.00           C
ATOM   4956  HE1 TYR X1443      11.551  13.732  32.421  0.00  0.00           H
ATOM   4957  CZ  TYR X1443       9.494  13.080  32.547  0.00  0.00           C
ATOM   4958  OH  TYR X1443       9.235  14.158  33.327  0.00  0.00           O
ATOM   4959  HH  TYR X1443       8.410  14.559  33.046  0.00  0.00           H
ATOM   4960  CE2 TYR X1443       8.493  12.117  32.280  0.00  0.00           C
ATOM   4961  HE2 TYR X1443       7.473  12.250  32.611  0.00  0.00           H
ATOM   4962  CD2 TYR X1443       8.811  10.976  31.518  0.00  0.00           C
ATOM   4963  HD2 TYR X1443       8.042  10.272  31.233  0.00  0.00           H
ATOM   4964  C   TYR X1443      11.772   8.136  28.677  0.00  0.00           C
ATOM   4965  O   TYR X1443      10.968   7.338  28.216  0.00  0.00           O
ATOM   4966  N   PHE X1444      12.957   7.819  29.204  0.00  0.00           N
ATOM   4967  H   PHE X1444      13.469   8.518  29.723  0.00  0.00           H
ATOM   4968  CA  PHE X1444      13.567   6.469  29.173  0.00  0.00           C
ATOM   4969  HA  PHE X1444      12.765   5.747  29.019  0.00  0.00           H
ATOM   4970  CB  PHE X1444      14.491   6.343  27.950  0.00  0.00           C
ATOM   4971  HB2 PHE X1444      15.299   7.064  28.073  0.00  0.00           H
ATOM   4972  HB3 PHE X1444      14.943   5.352  27.961  0.00  0.00           H
ATOM   4973  CG  PHE X1444      13.827   6.531  26.538  0.00  0.00           C
ATOM   4974  CD1 PHE X1444      13.400   5.425  25.737  0.00  0.00           C
ATOM   4975  HD1 PHE X1444      13.517   4.419  26.112  0.00  0.00           H
ATOM   4976  CE1 PHE X1444      12.834   5.637  24.465  0.00  0.00           C
ATOM   4977  HE1 PHE X1444      12.538   4.886  23.747  0.00  0.00           H
ATOM   4978  CZ  PHE X1444      12.773   6.908  23.955  0.00  0.00           C
ATOM   4979  HZ  PHE X1444      12.316   7.016  22.982  0.00  0.00           H
ATOM   4980  CE2 PHE X1444      13.167   8.025  24.758  0.00  0.00           C
ATOM   4981  HE2 PHE X1444      12.945   9.039  24.458  0.00  0.00           H
ATOM   4982  CD2 PHE X1444      13.676   7.835  26.049  0.00  0.00           C
ATOM   4983  HD2 PHE X1444      14.022   8.647  26.671  0.00  0.00           H
ATOM   4984  C   PHE X1444      14.252   6.130  30.555  0.00  0.00           C
ATOM   4985  O   PHE X1444      15.179   6.775  31.017  0.00  0.00           O
ATOM   4986  N   TRP X1445      13.897   4.959  31.177  0.00  0.00           N
ATOM   4987  H   TRP X1445      13.266   4.305  30.736  0.00  0.00           H
ATOM   4988  CA  TRP X1445      14.563   4.421  32.377  0.00  0.00           C
ATOM   4989  HA  TRP X1445      15.286   5.139  32.766  0.00  0.00           H
ATOM   4990  CB  TRP X1445      13.548   3.966  33.360  0.00  0.00           C
ATOM   4991  HB2 TRP X1445      12.776   3.524  32.729  0.00  0.00           H
ATOM   4992  HB3 TRP X1445      13.895   3.176  34.026  0.00  0.00           H
ATOM   4993  CG  TRP X1445      12.793   4.991  34.193  0.00  0.00           C
ATOM   4994  CD1 TRP X1445      13.069   5.139  35.556  0.00  0.00           C
ATOM   4995  HD1 TRP X1445      13.876   4.738  36.151  0.00  0.00           H
ATOM   4996  NE1 TRP X1445      12.166   6.050  35.997  0.00  0.00           N
ATOM   4997  HE1 TRP X1445      12.308   6.380  36.941  0.00  0.00           H
ATOM   4998  CE2 TRP X1445      11.196   6.380  35.074  0.00  0.00           C
ATOM   4999  CZ2 TRP X1445      10.163   7.327  35.024  0.00  0.00           C
ATOM   5000  HZ2 TRP X1445       9.906   7.915  35.893  0.00  0.00           H
ATOM   5001  CH2 TRP X1445       9.516   7.557  33.799  0.00  0.00           C
ATOM   5002  HH2 TRP X1445       8.654   8.195  33.669  0.00  0.00           H
ATOM   5003  CZ3 TRP X1445       9.783   6.737  32.657  0.00  0.00           C
ATOM   5004  HZ3 TRP X1445       9.310   6.967  31.714  0.00  0.00           H
ATOM   5005  CE3 TRP X1445      10.886   5.828  32.686  0.00  0.00           C
ATOM   5006  HE3 TRP X1445      11.192   5.328  31.779  0.00  0.00           H
ATOM   5007  CD2 TRP X1445      11.605   5.671  33.918  0.00  0.00           C
ATOM   5008  C   TRP X1445      15.451   3.159  31.993  0.00  0.00           C
ATOM   5009  O   TRP X1445      14.978   2.414  31.094  0.00  0.00           O
ATOM   5010  N   GLY X1446      16.578   2.840  32.657  0.00  0.00           N
ATOM   5011  H   GLY X1446      16.856   3.443  33.419  0.00  0.00           H
ATOM   5012  CA  GLY X1446      17.347   1.619  32.404  0.00  0.00           C
ATOM   5013  HA2 GLY X1446      16.757   0.865  32.924  0.00  0.00           H
ATOM   5014  HA3 GLY X1446      17.471   1.415  31.340  0.00  0.00           H
ATOM   5015  C   GLY X1446      18.686   1.595  33.046  0.00  0.00           C
ATOM   5016  O   GLY X1446      19.368   2.568  33.368  0.00  0.00           O
ATOM   5017  N   ASN X1447      19.150   0.368  33.273  0.00  0.00           N
ATOM   5018  H   ASN X1447      18.466  -0.370  33.185  0.00  0.00           H
ATOM   5019  CA  ASN X1447      20.493   0.111  33.695  0.00  0.00           C
ATOM   5020  HA  ASN X1447      20.715   0.886  34.428  0.00  0.00           H
ATOM   5021  CB  ASN X1447      20.551  -1.183  34.493  0.00  0.00           C
ATOM   5022  HB2 ASN X1447      21.478  -1.148  35.064  0.00  0.00           H
ATOM   5023  HB3 ASN X1447      19.746  -1.155  35.227  0.00  0.00           H
ATOM   5024  CG  ASN X1447      20.459  -2.460  33.698  0.00  0.00           C
ATOM   5025  OD1 ASN X1447      19.805  -2.516  32.656  0.00  0.00           O
ATOM   5026  ND2 ASN X1447      21.158  -3.474  34.183  0.00  0.00           N
ATOM   5027 HD21 ASN X1447      21.104  -4.404  33.792  0.00  0.00           H
ATOM   5028 HD22 ASN X1447      21.685  -3.278  35.022  0.00  0.00           H
ATOM   5029  C   ASN X1447      21.570   0.120  32.569  0.00  0.00           C
ATOM   5030  O   ASN X1447      22.762   0.050  32.811  0.00  0.00           O
ATOM   5031  N   LEU X1448      21.085   0.329  31.334  0.00  0.00           N
ATOM   5032  H   LEU X1448      20.077   0.297  31.277  0.00  0.00           H
ATOM   5033  CA  LEU X1448      21.831   0.418  30.089  0.00  0.00           C
ATOM   5034  HA  LEU X1448      22.376  -0.511  29.924  0.00  0.00           H
ATOM   5035  CB  LEU X1448      20.803   0.771  29.003  0.00  0.00           C
ATOM   5036  HB2 LEU X1448      20.167   1.502  29.502  0.00  0.00           H
ATOM   5037  HB3 LEU X1448      21.290   1.479  28.332  0.00  0.00           H
ATOM   5038  CG  LEU X1448      20.038  -0.315  28.321  0.00  0.00           C
ATOM   5039  HG  LEU X1448      19.501  -0.852  29.102  0.00  0.00           H
ATOM   5040  CD1 LEU X1448      19.153   0.335  27.254  0.00  0.00           C
ATOM   5041 HD11 LEU X1448      18.416   0.965  27.751  0.00  0.00           H
ATOM   5042 HD12 LEU X1448      19.671   0.979  26.543  0.00  0.00           H
ATOM   5043 HD13 LEU X1448      18.683  -0.391  26.590  0.00  0.00           H
ATOM   5044  CD2 LEU X1448      20.935  -1.279  27.661  0.00  0.00           C
ATOM   5045 HD21 LEU X1448      21.659  -0.816  26.990  0.00  0.00           H
ATOM   5046 HD22 LEU X1448      21.402  -1.853  28.462  0.00  0.00           H
ATOM   5047 HD23 LEU X1448      20.456  -2.124  27.166  0.00  0.00           H
ATOM   5048  C   LEU X1448      22.936   1.497  30.220  0.00  0.00           C
ATOM   5049  O   LEU X1448      22.641   2.570  30.719  0.00  0.00           O
ATOM   5050  N   PRO X1449      24.192   1.230  29.787  0.00  0.00           N
ATOM   5051  CD  PRO X1449      24.700  -0.044  29.247  0.00  0.00           C
ATOM   5052  HD2 PRO X1449      24.170  -0.245  28.316  0.00  0.00           H
ATOM   5053  HD3 PRO X1449      24.649  -0.852  29.977  0.00  0.00           H
ATOM   5054  CG  PRO X1449      26.183   0.269  28.898  0.00  0.00           C
ATOM   5055  HG2 PRO X1449      26.244   0.483  27.831  0.00  0.00           H
ATOM   5056  HG3 PRO X1449      26.873  -0.457  29.326  0.00  0.00           H
ATOM   5057  CB  PRO X1449      26.483   1.475  29.726  0.00  0.00           C
ATOM   5058  HB2 PRO X1449      27.297   2.062  29.301  0.00  0.00           H
ATOM   5059  HB3 PRO X1449      26.730   1.033  30.691  0.00  0.00           H
ATOM   5060  CA  PRO X1449      25.164   2.292  29.888  0.00  0.00           C
ATOM   5061  HA  PRO X1449      25.180   2.716  30.892  0.00  0.00           H
ATOM   5062  C   PRO X1449      24.982   3.388  28.825  0.00  0.00           C
[truncated: 146,708 more chars]
