# Supplementary material for: Structural insight into hierarchical DNMT3A autoinhibition and its dysregulation in disease
Source: Nat Commun. 2026 Feb 18;17:2901. doi: 10.1038/s41467-026-69563-1 (PMC13031684; doi:10.1038/s41467-026-69563-1)
Supplement: Supplementary file 3 — Supplementary Data 1 [file 41467_2026_69563_MOESM3_ESM.zip › MD_simulation/200nsDNMT3A_PWWP_ADD_MTase_Rep1.pdb]

CRYST1  109.747  147.165  188.059  90.00  90.00  90.00 P 1           1
ATOM      1  ZN  ZN3 X   1      -9.637 -31.491 -43.833  0.00  0.00          ZN
ATOM      2  ZN  ZN3 X   2     -13.089 -31.491 -33.442  0.00  0.00          ZN
ATOM      3  ZN  ZN3 X   3      -3.610 -30.875 -21.495  0.00  0.00          ZN
ATOM      4  ZN  ZN3 X   4      -0.166  28.272  14.435  0.00  0.00          ZN
ATOM      5  ZN  ZN3 X   5      -7.723  27.783  27.315  0.00  0.00          ZN
ATOM      6  ZN  ZN3 X   6      -2.533  26.506  37.032  0.00  0.00          ZN
ATOM      7  ZN  ZN3 X   7      -7.039  45.274 -56.648  0.00  0.00          ZN
ATOM      8  ZN  ZN3 X   8     -10.269  42.005 -67.174  0.00  0.00          ZN
ATOM      9  ZN  ZN3 X   9      -3.311  32.795 -75.410  0.00  0.00          ZN
ATOM     10  ZN  ZN3 X  10      10.374 -46.278  50.971  0.00  0.00          ZN
ATOM     11  ZN  ZN3 X  11       7.330 -43.110  61.586  0.00  0.00          ZN
ATOM     12  ZN  ZN3 X  12      13.627 -32.691  69.500  0.00  0.00          ZN
ATOM     13  N   SAH X  13       1.760  -2.234 -27.303  0.00  0.00           N
ATOM     14  H3  SAH X  13       2.455  -2.980 -27.156  0.00  0.00           H
ATOM     15  H1  SAH X  13       2.314  -1.424 -27.614  0.00  0.00           H
ATOM     16  H2  SAH X  13       1.078  -2.502 -28.027  0.00  0.00           H
ATOM     17  CA  SAH X  13       1.072  -1.963 -26.003  0.00  0.00           C
ATOM     18  HA  SAH X  13       0.990  -0.883 -25.872  0.00  0.00           H
ATOM     19  C   SAH X  13       1.820  -2.445 -24.775  0.00  0.00           C
ATOM     20  O   SAH X  13       1.396  -2.146 -23.688  0.00  0.00           O
ATOM     21  OXT SAH X  13       2.703  -3.248 -25.043  0.00  0.00           O
ATOM     22  CB  SAH X  13      -0.370  -2.531 -25.911  0.00  0.00           C
ATOM     23  HB1 SAH X  13      -0.753  -2.535 -24.884  0.00  0.00           H
ATOM     24  HB2 SAH X  13      -0.397  -3.587 -26.206  0.00  0.00           H
ATOM     25  CG  SAH X  13      -1.381  -1.658 -26.732  0.00  0.00           C
ATOM     26  HG1 SAH X  13      -1.457  -1.853 -27.809  0.00  0.00           H
ATOM     27  HG2 SAH X  13      -1.157  -0.592 -26.606  0.00  0.00           H
ATOM     28  SD  SAH X  13      -3.093  -2.082 -26.146  0.00  0.00           S
ATOM     29  C5' SAH X  13      -4.052  -0.900 -27.155  0.00  0.00           C
ATOM     30 H5'1 SAH X  13      -3.724  -0.974 -28.199  0.00  0.00           H
ATOM     31 H5'2 SAH X  13      -5.089  -1.246 -27.065  0.00  0.00           H
ATOM     32  C4' SAH X  13      -3.863   0.544 -26.671  0.00  0.00           C
ATOM     33  H4' SAH X  13      -2.803   0.798 -26.554  0.00  0.00           H
ATOM     34  C3' SAH X  13      -4.702   0.902 -25.434  0.00  0.00           C
ATOM     35  H3' SAH X  13      -5.193   0.063 -24.926  0.00  0.00           H
ATOM     36  O3' SAH X  13      -3.863   1.494 -24.448  0.00  0.00           O
ATOM     37  H9  SAH X  13      -3.311   2.159 -24.895  0.00  0.00           H
ATOM     38  C2' SAH X  13      -5.742   1.899 -26.010  0.00  0.00           C
ATOM     39  H2' SAH X  13      -6.542   1.343 -26.515  0.00  0.00           H
ATOM     40  O2' SAH X  13      -6.263   2.799 -24.969  0.00  0.00           O
ATOM     41  H10 SAH X  13      -5.586   3.498 -24.989  0.00  0.00           H
ATOM     42  O4' SAH X  13      -4.385   1.385 -27.757  0.00  0.00           O
ATOM     43  C1' SAH X  13      -5.010   2.573 -27.229  0.00  0.00           C
ATOM     44  H1' SAH X  13      -4.195   3.218 -26.881  0.00  0.00           H
ATOM     45  N9  SAH X  13      -5.878   3.135 -28.164  0.00  0.00           N
ATOM     46  C4  SAH X  13      -5.683   4.248 -28.957  0.00  0.00           C
ATOM     47  N3  SAH X  13      -4.697   5.118 -29.075  0.00  0.00           N
ATOM     48  C2  SAH X  13      -4.929   6.181 -29.897  0.00  0.00           C
ATOM     49  N1  SAH X  13      -5.951   6.355 -30.753  0.00  0.00           N
ATOM     50  C6  SAH X  13      -6.932   5.485 -30.547  0.00  0.00           C
ATOM     51  C5  SAH X  13      -6.860   4.392 -29.668  0.00  0.00           C
ATOM     52  N7  SAH X  13      -7.751   3.361 -29.469  0.00  0.00           N
ATOM     53  C8  SAH X  13      -7.091   2.577 -28.596  0.00  0.00           C
ATOM     54  H8  SAH X  13      -7.439   1.635 -28.192  0.00  0.00           H
ATOM     55  N6  SAH X  13      -7.997   5.747 -31.304  0.00  0.00           N
ATOM     56  H61 SAH X  13      -8.026   6.670 -31.716  0.00  0.00           H
ATOM     57  H62 SAH X  13      -8.902   5.415 -30.996  0.00  0.00           H
ATOM     58  H7  SAH X  13      -4.181   6.971 -29.874  0.00  0.00           H
ATOM     59  N   SAH X  14       7.935  -2.628  15.508  0.00  0.00           N
ATOM     60  H3  SAH X  14       7.613  -3.376  16.138  0.00  0.00           H
ATOM     61  H1  SAH X  14       8.306  -1.873  16.101  0.00  0.00           H
ATOM     62  H2  SAH X  14       8.735  -3.033  15.000  0.00  0.00           H
ATOM     63  CA  SAH X  14       6.803  -2.039  14.644  0.00  0.00           C
ATOM     64  HA  SAH X  14       6.252  -2.905  14.273  0.00  0.00           H
ATOM     65  C   SAH X  14       7.446  -1.532  13.306  0.00  0.00           C
ATOM     66  O   SAH X  14       6.913  -1.926  12.291  0.00  0.00           O
ATOM     67  OXT SAH X  14       8.482  -0.815  13.338  0.00  0.00           O
ATOM     68  CB  SAH X  14       5.829  -1.031  15.289  0.00  0.00           C
ATOM     69  HB1 SAH X  14       5.169  -0.633  14.508  0.00  0.00           H
ATOM     70  HB2 SAH X  14       6.434  -0.211  15.696  0.00  0.00           H
ATOM     71  CG  SAH X  14       4.922  -1.644  16.336  0.00  0.00           C
ATOM     72  HG1 SAH X  14       4.398  -0.814  16.826  0.00  0.00           H
ATOM     73  HG2 SAH X  14       5.523  -2.193  17.071  0.00  0.00           H
ATOM     74  SD  SAH X  14       3.673  -2.511  15.448  0.00  0.00           S
ATOM     75  C5' SAH X  14       3.042  -3.575  16.827  0.00  0.00           C
ATOM     76 H5'1 SAH X  14       3.708  -3.529  17.698  0.00  0.00           H
ATOM     77 H5'2 SAH X  14       2.070  -3.171  17.137  0.00  0.00           H
ATOM     78  C4' SAH X  14       3.083  -5.051  16.345  0.00  0.00           C
ATOM     79  H4' SAH X  14       4.105  -5.202  15.976  0.00  0.00           H
ATOM     80  C3' SAH X  14       2.112  -5.418  15.267  0.00  0.00           C
ATOM     81  H3' SAH X  14       1.403  -4.583  15.222  0.00  0.00           H
ATOM     82  O3' SAH X  14       2.814  -5.808  14.089  0.00  0.00           O
ATOM     83  H9  SAH X  14       3.467  -6.474  14.367  0.00  0.00           H
ATOM     84  C2' SAH X  14       1.389  -6.645  15.870  0.00  0.00           C
ATOM     85  H2' SAH X  14       0.486  -6.205  16.311  0.00  0.00           H
ATOM     86  O2' SAH X  14       0.986  -7.778  15.071  0.00  0.00           O
ATOM     87  H10 SAH X  14       1.809  -8.139  14.698  0.00  0.00           H
ATOM     88  O4' SAH X  14       2.824  -5.856  17.460  0.00  0.00           O
ATOM     89  C1' SAH X  14       2.222  -7.090  17.019  0.00  0.00           C
ATOM     90  H1' SAH X  14       3.002  -7.767  16.653  0.00  0.00           H
ATOM     91  N9  SAH X  14       1.560  -7.666  18.157  0.00  0.00           N
ATOM     92  C4  SAH X  14       1.933  -8.741  18.910  0.00  0.00           C
ATOM     93  N3  SAH X  14       3.022  -9.574  18.718  0.00  0.00           N
ATOM     94  C2  SAH X  14       3.215 -10.479  19.698  0.00  0.00           C
ATOM     95  N1  SAH X  14       2.338 -10.735  20.691  0.00  0.00           N
ATOM     96  C6  SAH X  14       1.287  -9.915  20.851  0.00  0.00           C
ATOM     97  C5  SAH X  14       1.049  -8.843  19.958  0.00  0.00           C
ATOM     98  N7  SAH X  14       0.059  -7.919  19.875  0.00  0.00           N
ATOM     99  C8  SAH X  14       0.463  -7.136  18.855  0.00  0.00           C
ATOM    100  H8  SAH X  14       0.006  -6.178  18.643  0.00  0.00           H
ATOM    101  N6  SAH X  14       0.352 -10.352  21.708  0.00  0.00           N
ATOM    102  H61 SAH X  14       0.545 -11.299  22.009  0.00  0.00           H
ATOM    103  H62 SAH X  14      -0.618 -10.079  21.618  0.00  0.00           H
ATOM    104  H7  SAH X  14       4.170 -10.991  19.593  0.00  0.00           H
ATOM    105  N   LEU X  15     -15.039 -44.683 -43.134  0.00  0.00           N
ATOM    106  H1  LEU X  15     -14.837 -45.635 -43.403  0.00  0.00           H
ATOM    107  H2  LEU X  15     -15.473 -44.390 -43.997  0.00  0.00           H
ATOM    108  H3  LEU X  15     -15.567 -44.633 -42.275  0.00  0.00           H
ATOM    109  CA  LEU X  15     -13.813 -43.911 -42.897  0.00  0.00           C
ATOM    110  HA  LEU X  15     -13.323 -43.716 -43.851  0.00  0.00           H
ATOM    111  CB  LEU X  15     -14.196 -42.485 -42.352  0.00  0.00           C
ATOM    112  HB2 LEU X  15     -15.042 -42.077 -42.905  0.00  0.00           H
ATOM    113  HB3 LEU X  15     -14.530 -42.575 -41.318  0.00  0.00           H
ATOM    114  CG  LEU X  15     -12.907 -41.593 -42.264  0.00  0.00           C
ATOM    115  HG  LEU X  15     -12.216 -42.057 -41.560  0.00  0.00           H
ATOM    116  CD1 LEU X  15     -12.173 -41.296 -43.544  0.00  0.00           C
ATOM    117 HD11 LEU X  15     -12.932 -40.914 -44.227  0.00  0.00           H
ATOM    118 HD12 LEU X  15     -11.459 -40.478 -43.444  0.00  0.00           H
ATOM    119 HD13 LEU X  15     -11.619 -42.151 -43.932  0.00  0.00           H
ATOM    120  CD2 LEU X  15     -13.213 -40.247 -41.737  0.00  0.00           C
ATOM    121 HD21 LEU X  15     -13.880 -40.206 -40.876  0.00  0.00           H
ATOM    122 HD22 LEU X  15     -12.346 -39.660 -41.436  0.00  0.00           H
ATOM    123 HD23 LEU X  15     -13.754 -39.793 -42.568  0.00  0.00           H
ATOM    124  C   LEU X  15     -12.789 -44.590 -41.935  0.00  0.00           C
ATOM    125  O   LEU X  15     -11.671 -44.603 -42.346  0.00  0.00           O
ATOM    126  N   VAL X  16     -13.072 -44.940 -40.677  0.00  0.00           N
ATOM    127  H   VAL X  16     -14.018 -44.804 -40.350  0.00  0.00           H
ATOM    128  CA  VAL X  16     -12.013 -45.615 -39.907  0.00  0.00           C
ATOM    129  HA  VAL X  16     -11.122 -44.991 -39.840  0.00  0.00           H
ATOM    130  CB  VAL X  16     -12.513 -45.639 -38.398  0.00  0.00           C
ATOM    131  HB  VAL X  16     -13.536 -46.014 -38.410  0.00  0.00           H
ATOM    132  CG1 VAL X  16     -11.643 -46.580 -37.523  0.00  0.00           C
ATOM    133 HG11 VAL X  16     -11.962 -47.593 -37.769  0.00  0.00           H
ATOM    134 HG12 VAL X  16     -10.578 -46.630 -37.748  0.00  0.00           H
ATOM    135 HG13 VAL X  16     -11.842 -46.401 -36.467  0.00  0.00           H
ATOM    136  CG2 VAL X  16     -12.574 -44.308 -37.847  0.00  0.00           C
ATOM    137 HG21 VAL X  16     -11.627 -43.770 -37.810  0.00  0.00           H
ATOM    138 HG22 VAL X  16     -13.409 -43.768 -38.294  0.00  0.00           H
ATOM    139 HG23 VAL X  16     -12.804 -44.414 -36.786  0.00  0.00           H
ATOM    140  C   VAL X  16     -11.684 -47.033 -40.350  0.00  0.00           C
ATOM    141  O   VAL X  16     -10.549 -47.367 -40.112  0.00  0.00           O
ATOM    142  N   TYR X  17     -12.673 -47.703 -40.850  0.00  0.00           N
ATOM    143  H   TYR X  17     -13.612 -47.329 -40.856  0.00  0.00           H
ATOM    144  CA  TYR X  17     -12.380 -48.987 -41.422  0.00  0.00           C
ATOM    145  HA  TYR X  17     -11.951 -49.686 -40.705  0.00  0.00           H
ATOM    146  CB  TYR X  17     -13.688 -49.532 -41.995  0.00  0.00           C
ATOM    147  HB2 TYR X  17     -14.546 -49.429 -41.331  0.00  0.00           H
ATOM    148  HB3 TYR X  17     -14.110 -48.955 -42.818  0.00  0.00           H
ATOM    149  CG  TYR X  17     -13.611 -50.942 -42.507  0.00  0.00           C
ATOM    150  CD1 TYR X  17     -13.533 -51.958 -41.527  0.00  0.00           C
ATOM    151  HD1 TYR X  17     -13.498 -51.740 -40.470  0.00  0.00           H
ATOM    152  CE1 TYR X  17     -13.643 -53.346 -41.865  0.00  0.00           C
ATOM    153  HE1 TYR X  17     -13.494 -54.050 -41.060  0.00  0.00           H
ATOM    154  CZ  TYR X  17     -13.636 -53.713 -43.231  0.00  0.00           C
ATOM    155  OH  TYR X  17     -13.461 -54.984 -43.705  0.00  0.00           O
ATOM    156  HH  TYR X  17     -13.833 -55.116 -44.580  0.00  0.00           H
ATOM    157  CE2 TYR X  17     -13.751 -52.593 -44.216  0.00  0.00           C
ATOM    158  HE2 TYR X  17     -13.823 -52.942 -45.235  0.00  0.00           H
ATOM    159  CD2 TYR X  17     -13.676 -51.284 -43.859  0.00  0.00           C
ATOM    160  HD2 TYR X  17     -13.761 -50.549 -44.646  0.00  0.00           H
ATOM    161  C   TYR X  17     -11.207 -49.033 -42.448  0.00  0.00           C
ATOM    162  O   TYR X  17     -10.279 -49.771 -42.304  0.00  0.00           O
ATOM    163  N   GLU X  18     -11.148 -48.098 -43.376  0.00  0.00           N
ATOM    164  H   GLU X  18     -11.984 -47.556 -43.544  0.00  0.00           H
ATOM    165  CA  GLU X  18     -10.096 -47.984 -44.428  0.00  0.00           C
ATOM    166  HA  GLU X  18     -10.046 -48.953 -44.923  0.00  0.00           H
ATOM    167  CB  GLU X  18     -10.466 -46.912 -45.447  0.00  0.00           C
ATOM    168  HB2 GLU X  18     -10.441 -45.928 -44.980  0.00  0.00           H
ATOM    169  HB3 GLU X  18      -9.749 -47.073 -46.252  0.00  0.00           H
ATOM    170  CG  GLU X  18     -11.806 -47.202 -46.228  0.00  0.00           C
ATOM    171  HG2 GLU X  18     -11.979 -46.452 -47.000  0.00  0.00           H
ATOM    172  HG3 GLU X  18     -11.712 -48.187 -46.686  0.00  0.00           H
ATOM    173  CD  GLU X  18     -13.084 -47.300 -45.350  0.00  0.00           C
ATOM    174  OE1 GLU X  18     -13.324 -46.322 -44.602  0.00  0.00           O
ATOM    175  OE2 GLU X  18     -13.974 -48.232 -45.468  0.00  0.00           O
ATOM    176  C   GLU X  18      -8.711 -47.741 -43.750  0.00  0.00           C
ATOM    177  O   GLU X  18      -7.649 -48.225 -44.184  0.00  0.00           O
ATOM    178  N   VAL X  19      -8.666 -47.010 -42.568  0.00  0.00           N
ATOM    179  H   VAL X  19      -9.463 -46.493 -42.225  0.00  0.00           H
ATOM    180  CA  VAL X  19      -7.460 -46.976 -41.727  0.00  0.00           C
ATOM    181  HA  VAL X  19      -6.591 -46.702 -42.325  0.00  0.00           H
ATOM    182  CB  VAL X  19      -7.578 -45.839 -40.667  0.00  0.00           C
ATOM    183  HB  VAL X  19      -8.459 -45.969 -40.039  0.00  0.00           H
ATOM    184  CG1 VAL X  19      -6.352 -45.827 -39.752  0.00  0.00           C
ATOM    185 HG11 VAL X  19      -5.403 -46.031 -40.246  0.00  0.00           H
ATOM    186 HG12 VAL X  19      -6.255 -44.772 -39.494  0.00  0.00           H
ATOM    187 HG13 VAL X  19      -6.475 -46.408 -38.838  0.00  0.00           H
ATOM    188  CG2 VAL X  19      -7.683 -44.468 -41.321  0.00  0.00           C
ATOM    189 HG21 VAL X  19      -8.494 -44.307 -42.031  0.00  0.00           H
ATOM    190 HG22 VAL X  19      -7.997 -43.794 -40.524  0.00  0.00           H
ATOM    191 HG23 VAL X  19      -6.717 -44.196 -41.746  0.00  0.00           H
ATOM    192  C   VAL X  19      -7.182 -48.310 -41.079  0.00  0.00           C
ATOM    193  O   VAL X  19      -6.008 -48.735 -41.069  0.00  0.00           O
ATOM    194  N   ARG X  20      -8.181 -48.994 -40.462  0.00  0.00           N
ATOM    195  H   ARG X  20      -9.075 -48.525 -40.508  0.00  0.00           H
ATOM    196  CA  ARG X  20      -8.156 -50.273 -39.714  0.00  0.00           C
ATOM    197  HA  ARG X  20      -7.438 -50.239 -38.895  0.00  0.00           H
ATOM    198  CB  ARG X  20      -9.586 -50.436 -39.129  0.00  0.00           C
ATOM    199  HB2 ARG X  20      -9.808 -49.526 -38.573  0.00  0.00           H
ATOM    200  HB3 ARG X  20     -10.304 -50.490 -39.947  0.00  0.00           H
ATOM    201  CG  ARG X  20      -9.688 -51.637 -38.078  0.00  0.00           C
ATOM    202  HG2 ARG X  20      -9.748 -52.615 -38.555  0.00  0.00           H
ATOM    203  HG3 ARG X  20      -8.839 -51.525 -37.404  0.00  0.00           H
ATOM    204  CD  ARG X  20     -11.032 -51.539 -37.270  0.00  0.00           C
ATOM    205  HD2 ARG X  20     -11.131 -50.563 -36.795  0.00  0.00           H
ATOM    206  HD3 ARG X  20     -11.781 -51.731 -38.038  0.00  0.00           H
ATOM    207  NE  ARG X  20     -10.956 -52.504 -36.186  0.00  0.00           N
ATOM    208  HE  ARG X  20     -10.432 -53.344 -36.386  0.00  0.00           H
ATOM    209  CZ  ARG X  20     -11.301 -52.334 -34.915  0.00  0.00           C
ATOM    210  NH1 ARG X  20     -11.835 -51.313 -34.319  0.00  0.00           N
ATOM    211 HH11 ARG X  20     -12.051 -50.480 -34.847  0.00  0.00           H
ATOM    212 HH12 ARG X  20     -11.722 -51.263 -33.316  0.00  0.00           H
ATOM    213  NH2 ARG X  20     -11.091 -53.291 -34.116  0.00  0.00           N
ATOM    214 HH21 ARG X  20     -10.715 -54.114 -34.564  0.00  0.00           H
ATOM    215 HH22 ARG X  20     -11.407 -53.253 -33.157  0.00  0.00           H
ATOM    216  C   ARG X  20      -7.665 -51.442 -40.574  0.00  0.00           C
ATOM    217  O   ARG X  20      -6.773 -52.136 -40.151  0.00  0.00           O
ATOM    218  N   GLN X  21      -8.234 -51.543 -41.814  0.00  0.00           N
ATOM    219  H   GLN X  21      -8.914 -50.848 -42.086  0.00  0.00           H
ATOM    220  CA  GLN X  21      -7.784 -52.569 -42.784  0.00  0.00           C
ATOM    221  HA  GLN X  21      -7.705 -53.570 -42.360  0.00  0.00           H
ATOM    222  CB  GLN X  21      -8.917 -52.652 -43.829  0.00  0.00           C
ATOM    223  HB2 GLN X  21      -8.947 -51.728 -44.408  0.00  0.00           H
ATOM    224  HB3 GLN X  21      -8.725 -53.393 -44.605  0.00  0.00           H
ATOM    225  CG  GLN X  21     -10.355 -53.032 -43.269  0.00  0.00           C
ATOM    226  HG2 GLN X  21     -10.782 -52.149 -42.793  0.00  0.00           H
ATOM    227  HG3 GLN X  21     -10.999 -53.412 -44.063  0.00  0.00           H
ATOM    228  CD  GLN X  21     -10.296 -54.074 -42.103  0.00  0.00           C
ATOM    229  OE1 GLN X  21     -10.539 -53.768 -40.917  0.00  0.00           O
ATOM    230  NE2 GLN X  21      -9.876 -55.302 -42.331  0.00  0.00           N
ATOM    231 HE21 GLN X  21      -9.754 -55.916 -41.538  0.00  0.00           H
ATOM    232 HE22 GLN X  21      -9.775 -55.708 -43.250  0.00  0.00           H
ATOM    233  C   GLN X  21      -6.410 -52.214 -43.453  0.00  0.00           C
ATOM    234  O   GLN X  21      -6.044 -52.894 -44.423  0.00  0.00           O
ATOM    235  N   LYS X  22      -5.706 -51.139 -43.110  0.00  0.00           N
ATOM    236  H   LYS X  22      -5.976 -50.691 -42.246  0.00  0.00           H
ATOM    237  CA  LYS X  22      -4.507 -50.711 -43.866  0.00  0.00           C
ATOM    238  HA  LYS X  22      -4.179 -49.758 -43.450  0.00  0.00           H
ATOM    239  CB  LYS X  22      -3.286 -51.644 -43.557  0.00  0.00           C
ATOM    240  HB2 LYS X  22      -3.511 -52.584 -44.060  0.00  0.00           H
ATOM    241  HB3 LYS X  22      -2.412 -51.267 -44.088  0.00  0.00           H
ATOM    242  CG  LYS X  22      -3.014 -52.064 -42.075  0.00  0.00           C
ATOM    243  HG2 LYS X  22      -2.493 -51.278 -41.529  0.00  0.00           H
ATOM    244  HG3 LYS X  22      -3.896 -52.441 -41.559  0.00  0.00           H
ATOM    245  CD  LYS X  22      -2.065 -53.311 -42.049  0.00  0.00           C
ATOM    246  HD2 LYS X  22      -2.573 -54.151 -42.524  0.00  0.00           H
ATOM    247  HD3 LYS X  22      -1.099 -52.930 -42.380  0.00  0.00           H
ATOM    248  CE  LYS X  22      -1.865 -53.771 -40.632  0.00  0.00           C
ATOM    249  HE2 LYS X  22      -1.633 -52.874 -40.057  0.00  0.00           H
ATOM    250  HE3 LYS X  22      -2.786 -54.004 -40.099  0.00  0.00           H
ATOM    251  NZ  LYS X  22      -0.834 -54.822 -40.434  0.00  0.00           N
ATOM    252  HZ1 LYS X  22      -1.134 -55.754 -40.682  0.00  0.00           H
ATOM    253  HZ2 LYS X  22      -0.015 -54.544 -40.956  0.00  0.00           H
ATOM    254  HZ3 LYS X  22      -0.509 -54.851 -39.479  0.00  0.00           H
ATOM    255  C   LYS X  22      -4.684 -50.467 -45.355  0.00  0.00           C
ATOM    256  O   LYS X  22      -3.692 -50.579 -46.110  0.00  0.00           O
ATOM    257  N   CYS X  23      -5.933 -50.070 -45.791  0.00  0.00           N
ATOM    258  H   CYS X  23      -6.761 -50.033 -45.213  0.00  0.00           H
ATOM    259  CA  CYS X  23      -6.227 -49.717 -47.222  0.00  0.00           C
ATOM    260  HA  CYS X  23      -5.683 -50.386 -47.888  0.00  0.00           H
ATOM    261  CB  CYS X  23      -7.803 -49.762 -47.411  0.00  0.00           C
ATOM    262  HB2 CYS X  23      -8.378 -50.621 -47.066  0.00  0.00           H
ATOM    263  HB3 CYS X  23      -8.235 -48.976 -46.791  0.00  0.00           H
ATOM    264  SG  CYS X  23      -8.280 -49.464 -49.181  0.00  0.00           S
ATOM    265  HG  CYS X  23      -8.014 -50.726 -49.528  0.00  0.00           H
ATOM    266  C   CYS X  23      -5.596 -48.350 -47.542  0.00  0.00           C
ATOM    267  O   CYS X  23      -5.066 -48.128 -48.653  0.00  0.00           O
ATOM    268  N   ARG X  24      -5.565 -47.414 -46.579  0.00  0.00           N
ATOM    269  H   ARG X  24      -6.040 -47.701 -45.736  0.00  0.00           H
ATOM    270  CA  ARG X  24      -4.911 -46.128 -46.617  0.00  0.00           C
ATOM    271  HA  ARG X  24      -4.034 -46.152 -47.264  0.00  0.00           H
ATOM    272  CB  ARG X  24      -5.836 -45.005 -47.102  0.00  0.00           C
ATOM    273  HB2 ARG X  24      -6.824 -45.037 -46.643  0.00  0.00           H
ATOM    274  HB3 ARG X  24      -5.324 -44.071 -46.871  0.00  0.00           H
ATOM    275  CG  ARG X  24      -6.030 -45.072 -48.635  0.00  0.00           C
ATOM    276  HG2 ARG X  24      -5.075 -45.196 -49.145  0.00  0.00           H
ATOM    277  HG3 ARG X  24      -6.624 -45.972 -48.791  0.00  0.00           H
ATOM    278  CD  ARG X  24      -6.886 -43.923 -49.208  0.00  0.00           C
ATOM    279  HD2 ARG X  24      -6.366 -42.993 -48.979  0.00  0.00           H
ATOM    280  HD3 ARG X  24      -7.022 -43.826 -50.285  0.00  0.00           H
ATOM    281  NE  ARG X  24      -8.212 -43.842 -48.602  0.00  0.00           N
ATOM    282  HE  ARG X  24      -8.366 -43.088 -47.948  0.00  0.00           H
ATOM    283  CZ  ARG X  24      -9.351 -44.591 -48.751  0.00  0.00           C
ATOM    284  NH1 ARG X  24      -9.459 -45.460 -49.735  0.00  0.00           N
ATOM    285 HH11 ARG X  24      -8.706 -45.542 -50.404  0.00  0.00           H
ATOM    286 HH12 ARG X  24     -10.284 -46.027 -49.864  0.00  0.00           H
ATOM    287  NH2 ARG X  24     -10.328 -44.396 -47.977  0.00  0.00           N
ATOM    288 HH21 ARG X  24     -10.264 -43.586 -47.378  0.00  0.00           H
ATOM    289 HH22 ARG X  24     -11.132 -44.999 -48.070  0.00  0.00           H
ATOM    290  C   ARG X  24      -4.404 -45.873 -45.207  0.00  0.00           C
ATOM    291  O   ARG X  24      -5.019 -46.184 -44.198  0.00  0.00           O
ATOM    292  N   ASN X  25      -3.227 -45.254 -45.114  0.00  0.00           N
ATOM    293  H   ASN X  25      -2.906 -44.831 -45.973  0.00  0.00           H
ATOM    294  CA  ASN X  25      -2.553 -44.871 -43.881  0.00  0.00           C
ATOM    295  HA  ASN X  25      -2.688 -45.727 -43.220  0.00  0.00           H
ATOM    296  CB  ASN X  25      -1.027 -44.783 -44.098  0.00  0.00           C
ATOM    297  HB2 ASN X  25      -0.596 -45.694 -44.513  0.00  0.00           H
ATOM    298  HB3 ASN X  25      -0.826 -43.955 -44.779  0.00  0.00           H
ATOM    299  CG  ASN X  25      -0.294 -44.517 -42.775  0.00  0.00           C
ATOM    300  OD1 ASN X  25      -0.509 -45.129 -41.755  0.00  0.00           O
ATOM    301  ND2 ASN X  25       0.503 -43.478 -42.785  0.00  0.00           N
ATOM    302 HD21 ASN X  25       0.954 -43.470 -41.881  0.00  0.00           H
ATOM    303 HD22 ASN X  25       0.884 -43.112 -43.646  0.00  0.00           H
ATOM    304  C   ASN X  25      -3.264 -43.635 -43.270  0.00  0.00           C
ATOM    305  O   ASN X  25      -3.875 -42.814 -43.979  0.00  0.00           O
ATOM    306  N   ILE X  26      -3.115 -43.436 -41.988  0.00  0.00           N
ATOM    307  H   ILE X  26      -2.578 -44.085 -41.432  0.00  0.00           H
ATOM    308  CA  ILE X  26      -3.705 -42.313 -41.271  0.00  0.00           C
ATOM    309  HA  ILE X  26      -4.761 -42.296 -41.543  0.00  0.00           H
ATOM    310  CB  ILE X  26      -3.743 -42.551 -39.759  0.00  0.00           C
ATOM    311  HB  ILE X  26      -4.342 -43.459 -39.697  0.00  0.00           H
ATOM    312  CG2 ILE X  26      -2.345 -42.867 -39.105  0.00  0.00           C
ATOM    313 HG21 ILE X  26      -1.871 -41.916 -39.350  0.00  0.00           H
ATOM    314 HG22 ILE X  26      -2.454 -43.101 -38.046  0.00  0.00           H
ATOM    315 HG23 ILE X  26      -1.816 -43.569 -39.751  0.00  0.00           H
ATOM    316  CG1 ILE X  26      -4.326 -41.540 -38.785  0.00  0.00           C
ATOM    317 HG12 ILE X  26      -3.858 -41.651 -37.807  0.00  0.00           H
ATOM    318 HG13 ILE X  26      -4.071 -40.554 -39.175  0.00  0.00           H
ATOM    319  CD1 ILE X  26      -5.873 -41.529 -38.718  0.00  0.00           C
ATOM    320 HD11 ILE X  26      -6.327 -41.492 -39.708  0.00  0.00           H
ATOM    321 HD12 ILE X  26      -6.289 -42.446 -38.299  0.00  0.00           H
ATOM    322 HD13 ILE X  26      -6.185 -40.672 -38.122  0.00  0.00           H
ATOM    323  C   ILE X  26      -3.031 -41.022 -41.766  0.00  0.00           C
ATOM    324  O   ILE X  26      -3.701 -39.967 -41.958  0.00  0.00           O
ATOM    325  N   GLU X  27      -1.712 -41.069 -42.072  0.00  0.00           N
ATOM    326  H   GLU X  27      -1.165 -41.882 -41.829  0.00  0.00           H
ATOM    327  CA  GLU X  27      -1.005 -39.948 -42.738  0.00  0.00           C
ATOM    328  HA  GLU X  27      -1.200 -39.036 -42.175  0.00  0.00           H
ATOM    329  CB  GLU X  27       0.487 -40.088 -42.739  0.00  0.00           C
ATOM    330  HB2 GLU X  27       0.723 -40.965 -43.341  0.00  0.00           H
ATOM    331  HB3 GLU X  27       0.681 -39.167 -43.290  0.00  0.00           H
ATOM    332  CG  GLU X  27       1.211 -40.134 -41.323  0.00  0.00           C
ATOM    333  HG2 GLU X  27       0.499 -40.424 -40.550  0.00  0.00           H
ATOM    334  HG3 GLU X  27       2.035 -40.840 -41.215  0.00  0.00           H
ATOM    335  CD  GLU X  27       1.669 -38.694 -41.056  0.00  0.00           C
ATOM    336  OE1 GLU X  27       0.824 -37.751 -41.065  0.00  0.00           O
ATOM    337  OE2 GLU X  27       2.872 -38.477 -40.751  0.00  0.00           O
ATOM    338  C   GLU X  27      -1.475 -39.616 -44.181  0.00  0.00           C
ATOM    339  O   GLU X  27      -1.155 -38.588 -44.731  0.00  0.00           O
ATOM    340  N   ASP X  28      -2.277 -40.533 -44.777  0.00  0.00           N
ATOM    341  H   ASP X  28      -2.531 -41.404 -44.332  0.00  0.00           H
ATOM    342  CA  ASP X  28      -2.779 -40.313 -46.132  0.00  0.00           C
ATOM    343  HA  ASP X  28      -2.004 -39.740 -46.642  0.00  0.00           H
ATOM    344  CB  ASP X  28      -2.967 -41.621 -46.949  0.00  0.00           C
ATOM    345  HB2 ASP X  28      -3.869 -42.109 -46.580  0.00  0.00           H
ATOM    346  HB3 ASP X  28      -3.307 -41.392 -47.959  0.00  0.00           H
ATOM    347  CG  ASP X  28      -1.754 -42.534 -47.077  0.00  0.00           C
ATOM    348  OD1 ASP X  28      -0.566 -42.170 -46.984  0.00  0.00           O
ATOM    349  OD2 ASP X  28      -1.962 -43.707 -47.288  0.00  0.00           O
ATOM    350  C   ASP X  28      -4.108 -39.488 -46.078  0.00  0.00           C
ATOM    351  O   ASP X  28      -4.599 -39.204 -47.168  0.00  0.00           O
ATOM    352  N   ILE X  29      -4.681 -39.171 -44.899  0.00  0.00           N
ATOM    353  H   ILE X  29      -4.175 -39.395 -44.054  0.00  0.00           H
ATOM    354  CA  ILE X  29      -6.156 -38.737 -44.734  0.00  0.00           C
ATOM    355  HA  ILE X  29      -6.497 -38.517 -45.746  0.00  0.00           H
ATOM    356  CB  ILE X  29      -7.032 -39.870 -44.115  0.00  0.00           C
ATOM    357  HB  ILE X  29      -6.525 -40.209 -43.212  0.00  0.00           H
ATOM    358  CG2 ILE X  29      -8.432 -39.442 -43.601  0.00  0.00           C
ATOM    359 HG21 ILE X  29      -8.986 -39.005 -44.432  0.00  0.00           H
ATOM    360 HG22 ILE X  29      -8.990 -40.344 -43.348  0.00  0.00           H
ATOM    361 HG23 ILE X  29      -8.471 -38.674 -42.828  0.00  0.00           H
ATOM    362  CG1 ILE X  29      -7.215 -41.001 -45.122  0.00  0.00           C
ATOM    363 HG12 ILE X  29      -8.081 -40.710 -45.716  0.00  0.00           H
ATOM    364 HG13 ILE X  29      -6.373 -41.063 -45.812  0.00  0.00           H
ATOM    365  CD1 ILE X  29      -7.447 -42.320 -44.288  0.00  0.00           C
ATOM    366 HD11 ILE X  29      -8.483 -42.370 -43.955  0.00  0.00           H
ATOM    367 HD12 ILE X  29      -7.284 -43.133 -44.996  0.00  0.00           H
ATOM    368 HD13 ILE X  29      -6.793 -42.355 -43.417  0.00  0.00           H
ATOM    369  C   ILE X  29      -6.116 -37.438 -43.830  0.00  0.00           C
ATOM    370  O   ILE X  29      -5.383 -37.462 -42.821  0.00  0.00           O
ATOM    371  N   CY3 X  30      -6.953 -36.466 -44.061  0.00  0.00           N
ATOM    372  HN  CY3 X  30      -7.387 -36.530 -44.970  0.00  0.00           H
ATOM    373  CA  CY3 X  30      -7.246 -35.353 -43.144  0.00  0.00           C
ATOM    374  HA  CY3 X  30      -6.238 -34.944 -43.073  0.00  0.00           H
ATOM    375  CB  CY3 X  30      -8.216 -34.425 -43.933  0.00  0.00           C
ATOM    376  HB3 CY3 X  30      -9.246 -34.744 -43.776  0.00  0.00           H
ATOM    377  HB2 CY3 X  30      -7.912 -34.284 -44.970  0.00  0.00           H
ATOM    378  SG  CY3 X  30      -7.967 -32.859 -42.987  0.00  0.00           S
ATOM    379  C   CY3 X  30      -7.739 -35.801 -41.741  0.00  0.00           C
ATOM    380  O   CY3 X  30      -8.923 -36.132 -41.623  0.00  0.00           O
ATOM    381  N   ILE X  31      -6.959 -35.744 -40.703  0.00  0.00           N
ATOM    382  H   ILE X  31      -6.012 -35.456 -40.903  0.00  0.00           H
ATOM    383  CA  ILE X  31      -7.407 -35.936 -39.319  0.00  0.00           C
ATOM    384  HA  ILE X  31      -7.927 -36.893 -39.273  0.00  0.00           H
ATOM    385  CB  ILE X  31      -6.163 -36.067 -38.344  0.00  0.00           C
ATOM    386  HB  ILE X  31      -5.407 -36.631 -38.890  0.00  0.00           H
ATOM    387  CG2 ILE X  31      -5.564 -34.682 -37.984  0.00  0.00           C
ATOM    388 HG21 ILE X  31      -5.446 -34.005 -38.830  0.00  0.00           H
ATOM    389 HG22 ILE X  31      -6.161 -34.099 -37.283  0.00  0.00           H
ATOM    390 HG23 ILE X  31      -4.602 -34.886 -37.516  0.00  0.00           H
ATOM    391  CG1 ILE X  31      -6.616 -36.766 -37.035  0.00  0.00           C
ATOM    392 HG12 ILE X  31      -7.205 -36.107 -36.397  0.00  0.00           H
ATOM    393 HG13 ILE X  31      -7.386 -37.528 -37.151  0.00  0.00           H
ATOM    394  CD1 ILE X  31      -5.410 -37.430 -36.360  0.00  0.00           C
ATOM    395 HD11 ILE X  31      -4.600 -36.706 -36.277  0.00  0.00           H
ATOM    396 HD12 ILE X  31      -5.713 -37.851 -35.401  0.00  0.00           H
ATOM    397 HD13 ILE X  31      -5.014 -38.270 -36.930  0.00  0.00           H
ATOM    398  C   ILE X  31      -8.491 -34.966 -38.834  0.00  0.00           C
ATOM    399  O   ILE X  31      -9.259 -35.231 -37.826  0.00  0.00           O
ATOM    400  N   SER X  32      -8.671 -33.833 -39.650  0.00  0.00           N
ATOM    401  H   SER X  32      -7.984 -33.593 -40.351  0.00  0.00           H
ATOM    402  CA  SER X  32      -9.558 -32.726 -39.421  0.00  0.00           C
ATOM    403  HA  SER X  32      -9.882 -32.776 -38.382  0.00  0.00           H
ATOM    404  CB  SER X  32      -8.742 -31.451 -39.660  0.00  0.00           C
ATOM    405  HB2 SER X  32      -8.614 -31.182 -40.708  0.00  0.00           H
ATOM    406  HB3 SER X  32      -9.347 -30.640 -39.255  0.00  0.00           H
ATOM    407  OG  SER X  32      -7.526 -31.302 -38.995  0.00  0.00           O
ATOM    408  HG  SER X  32      -7.764 -30.848 -38.183  0.00  0.00           H
ATOM    409  C   SER X  32     -10.838 -32.753 -40.335  0.00  0.00           C
ATOM    410  O   SER X  32     -11.872 -32.080 -40.062  0.00  0.00           O
ATOM    411  N   CY3 X  33     -10.939 -33.595 -41.394  0.00  0.00           N
ATOM    412  HN  CY3 X  33     -10.144 -34.189 -41.583  0.00  0.00           H
ATOM    413  CA  CY3 X  33     -12.244 -33.925 -42.013  0.00  0.00           C
ATOM    414  HA  CY3 X  33     -12.971 -33.944 -41.201  0.00  0.00           H
ATOM    415  CB  CY3 X  33     -12.670 -32.687 -42.935  0.00  0.00           C
ATOM    416  HB3 CY3 X  33     -12.500 -31.734 -42.435  0.00  0.00           H
ATOM    417  HB2 CY3 X  33     -13.664 -32.883 -43.338  0.00  0.00           H
ATOM    418  SG  CY3 X  33     -11.660 -32.666 -44.467  0.00  0.00           S
ATOM    419  C   CY3 X  33     -12.383 -35.352 -42.665  0.00  0.00           C
ATOM    420  O   CY3 X  33     -13.584 -35.745 -42.768  0.00  0.00           O
ATOM    421  N   GLY X  34     -11.332 -36.113 -43.115  0.00  0.00           N
ATOM    422  H   GLY X  34     -10.461 -35.997 -42.617  0.00  0.00           H
ATOM    423  CA  GLY X  34     -11.499 -37.411 -43.746  0.00  0.00           C
ATOM    424  HA2 GLY X  34     -10.807 -38.163 -43.367  0.00  0.00           H
ATOM    425  HA3 GLY X  34     -12.529 -37.769 -43.756  0.00  0.00           H
ATOM    426  C   GLY X  34     -11.111 -37.349 -45.295  0.00  0.00           C
ATOM    427  O   GLY X  34     -11.144 -38.380 -45.946  0.00  0.00           O
ATOM    428  N   SER X  35     -10.784 -36.142 -45.759  0.00  0.00           N
ATOM    429  H   SER X  35     -10.469 -35.468 -45.076  0.00  0.00           H
ATOM    430  CA  SER X  35     -10.525 -35.890 -47.191  0.00  0.00           C
ATOM    431  HA  SER X  35     -11.350 -36.244 -47.809  0.00  0.00           H
ATOM    432  CB  SER X  35     -10.366 -34.340 -47.374  0.00  0.00           C
ATOM    433  HB2 SER X  35     -11.347 -33.882 -47.254  0.00  0.00           H
ATOM    434  HB3 SER X  35      -9.658 -33.919 -46.661  0.00  0.00           H
ATOM    435  OG  SER X  35      -9.875 -34.003 -48.668  0.00  0.00           O
ATOM    436  HG  SER X  35     -10.650 -33.793 -49.194  0.00  0.00           H
ATOM    437  C   SER X  35      -9.257 -36.639 -47.685  0.00  0.00           C
ATOM    438  O   SER X  35      -8.323 -36.745 -46.880  0.00  0.00           O
ATOM    439  N   LEU X  36      -9.166 -37.175 -48.973  0.00  0.00           N
ATOM    440  H   LEU X  36      -9.943 -37.049 -49.606  0.00  0.00           H
ATOM    441  CA  LEU X  36      -7.879 -37.596 -49.525  0.00  0.00           C
ATOM    442  HA  LEU X  36      -7.239 -37.999 -48.740  0.00  0.00           H
ATOM    443  CB  LEU X  36      -8.087 -38.731 -50.549  0.00  0.00           C
ATOM    444  HB2 LEU X  36      -8.343 -38.340 -51.533  0.00  0.00           H
ATOM    445  HB3 LEU X  36      -7.135 -39.173 -50.842  0.00  0.00           H
ATOM    446  CG  LEU X  36      -9.025 -39.991 -50.196  0.00  0.00           C
ATOM    447  HG  LEU X  36     -10.081 -39.739 -50.088  0.00  0.00           H
ATOM    448  CD1 LEU X  36      -8.942 -41.092 -51.160  0.00  0.00           C
ATOM    449 HD11 LEU X  36      -9.542 -41.009 -52.066  0.00  0.00           H
ATOM    450 HD12 LEU X  36      -7.930 -41.312 -51.501  0.00  0.00           H
ATOM    451 HD13 LEU X  36      -9.214 -42.002 -50.626  0.00  0.00           H
ATOM    452  CD2 LEU X  36      -8.486 -40.570 -48.872  0.00  0.00           C
ATOM    453 HD21 LEU X  36      -7.552 -41.112 -49.019  0.00  0.00           H
ATOM    454 HD22 LEU X  36      -8.331 -39.698 -48.237  0.00  0.00           H
ATOM    455 HD23 LEU X  36      -9.187 -41.057 -48.194  0.00  0.00           H
ATOM    456  C   LEU X  36      -7.050 -36.446 -50.063  0.00  0.00           C
ATOM    457  O   LEU X  36      -5.892 -36.687 -50.359  0.00  0.00           O
ATOM    458  N   ASN X  37      -7.651 -35.265 -50.217  0.00  0.00           N
ATOM    459  H   ASN X  37      -8.593 -35.221 -49.856  0.00  0.00           H
ATOM    460  CA  ASN X  37      -7.037 -34.087 -50.838  0.00  0.00           C
ATOM    461  HA  ASN X  37      -6.375 -34.516 -51.591  0.00  0.00           H
ATOM    462  CB  ASN X  37      -8.092 -33.290 -51.513  0.00  0.00           C
ATOM    463  HB2 ASN X  37      -8.731 -32.777 -50.795  0.00  0.00           H
ATOM    464  HB3 ASN X  37      -7.697 -32.408 -52.018  0.00  0.00           H
ATOM    465  CG  ASN X  37      -8.776 -34.051 -52.658  0.00  0.00           C
ATOM    466  OD1 ASN X  37      -9.883 -34.519 -52.577  0.00  0.00           O
ATOM    467  ND2 ASN X  37      -8.130 -34.196 -53.800  0.00  0.00           N
ATOM    468 HD21 ASN X  37      -8.452 -34.761 -54.572  0.00  0.00           H
ATOM    469 HD22 ASN X  37      -7.238 -33.734 -53.910  0.00  0.00           H
ATOM    470  C   ASN X  37      -6.234 -33.206 -49.847  0.00  0.00           C
ATOM    471  O   ASN X  37      -6.387 -31.982 -49.689  0.00  0.00           O
ATOM    472  N   VAL X  38      -5.382 -33.856 -49.083  0.00  0.00           N
ATOM    473  H   VAL X  38      -5.319 -34.856 -49.214  0.00  0.00           H
ATOM    474  CA  VAL X  38      -4.449 -33.260 -48.058  0.00  0.00           C
ATOM    475  HA  VAL X  38      -4.934 -32.627 -47.315  0.00  0.00           H
ATOM    476  CB  VAL X  38      -3.732 -34.360 -47.216  0.00  0.00           C
ATOM    477  HB  VAL X  38      -3.049 -33.822 -46.558  0.00  0.00           H
ATOM    478  CG1 VAL X  38      -4.775 -35.168 -46.437  0.00  0.00           C
ATOM    479 HG11 VAL X  38      -4.247 -35.755 -45.686  0.00  0.00           H
ATOM    480 HG12 VAL X  38      -5.437 -34.434 -45.978  0.00  0.00           H
ATOM    481 HG13 VAL X  38      -5.434 -35.733 -47.096  0.00  0.00           H
ATOM    482  CG2 VAL X  38      -2.907 -35.287 -48.022  0.00  0.00           C
ATOM    483 HG21 VAL X  38      -2.736 -36.194 -47.444  0.00  0.00           H
ATOM    484 HG22 VAL X  38      -3.556 -35.545 -48.859  0.00  0.00           H
ATOM    485 HG23 VAL X  38      -1.985 -34.820 -48.368  0.00  0.00           H
ATOM    486  C   VAL X  38      -3.437 -32.307 -48.686  0.00  0.00           C
ATOM    487  O   VAL X  38      -3.164 -32.493 -49.890  0.00  0.00           O
ATOM    488  N   THR X  39      -2.860 -31.393 -47.880  0.00  0.00           N
ATOM    489  H   THR X  39      -3.199 -31.238 -46.941  0.00  0.00           H
ATOM    490  CA  THR X  39      -1.726 -30.533 -48.286  0.00  0.00           C
ATOM    491  HA  THR X  39      -1.104 -31.111 -48.970  0.00  0.00           H
ATOM    492  CB  THR X  39      -2.200 -29.258 -48.977  0.00  0.00           C
ATOM    493  HB  THR X  39      -2.833 -29.446 -49.844  0.00  0.00           H
ATOM    494  CG2 THR X  39      -3.037 -28.383 -48.047  0.00  0.00           C
ATOM    495 HG21 THR X  39      -3.243 -27.517 -48.677  0.00  0.00           H
ATOM    496 HG22 THR X  39      -3.976 -28.837 -47.730  0.00  0.00           H
ATOM    497 HG23 THR X  39      -2.364 -28.121 -47.231  0.00  0.00           H
ATOM    498  OG1 THR X  39      -1.127 -28.436 -49.343  0.00  0.00           O
ATOM    499  HG1 THR X  39      -0.843 -28.801 -50.184  0.00  0.00           H
ATOM    500  C   THR X  39      -0.689 -30.297 -47.118  0.00  0.00           C
ATOM    501  O   THR X  39       0.499 -30.351 -47.359  0.00  0.00           O
ATOM    502  N   LEU X  40      -1.120 -30.192 -45.824  0.00  0.00           N
ATOM    503  H   LEU X  40      -2.098 -30.263 -45.583  0.00  0.00           H
ATOM    504  CA  LEU X  40      -0.147 -30.243 -44.757  0.00  0.00           C
ATOM    505  HA  LEU X  40       0.899 -30.207 -45.060  0.00  0.00           H
ATOM    506  CB  LEU X  40      -0.390 -29.081 -43.805  0.00  0.00           C
ATOM    507  HB2 LEU X  40      -1.454 -29.092 -43.568  0.00  0.00           H
ATOM    508  HB3 LEU X  40       0.160 -29.220 -42.875  0.00  0.00           H
ATOM    509  CG  LEU X  40       0.074 -27.693 -44.225  0.00  0.00           C
ATOM    510  HG  LEU X  40      -0.487 -27.327 -45.085  0.00  0.00           H
ATOM    511  CD1 LEU X  40      -0.250 -26.795 -43.037  0.00  0.00           C
ATOM    512 HD11 LEU X  40       0.229 -27.090 -42.103  0.00  0.00           H
ATOM    513 HD12 LEU X  40      -0.066 -25.732 -43.196  0.00  0.00           H
ATOM    514 HD13 LEU X  40      -1.307 -26.873 -42.784  0.00  0.00           H
ATOM    515  CD2 LEU X  40       1.520 -27.676 -44.574  0.00  0.00           C
ATOM    516 HD21 LEU X  40       2.191 -27.999 -43.778  0.00  0.00           H
ATOM    517 HD22 LEU X  40       1.594 -28.302 -45.463  0.00  0.00           H
ATOM    518 HD23 LEU X  40       1.772 -26.648 -44.836  0.00  0.00           H
ATOM    519  C   LEU X  40      -0.187 -31.546 -43.958  0.00  0.00           C
ATOM    520  O   LEU X  40      -1.187 -32.292 -43.872  0.00  0.00           O
ATOM    521  N   GLU X  41       0.882 -31.933 -43.240  0.00  0.00           N
ATOM    522  H   GLU X  41       1.740 -31.401 -43.280  0.00  0.00           H
ATOM    523  CA  GLU X  41       0.720 -32.804 -42.021  0.00  0.00           C
ATOM    524  HA  GLU X  41       0.295 -33.787 -42.222  0.00  0.00           H
ATOM    525  CB  GLU X  41       2.125 -33.078 -41.384  0.00  0.00           C
ATOM    526  HB2 GLU X  41       2.654 -32.125 -41.403  0.00  0.00           H
ATOM    527  HB3 GLU X  41       2.024 -33.383 -40.342  0.00  0.00           H
ATOM    528  CG  GLU X  41       2.877 -34.197 -42.172  0.00  0.00           C
ATOM    529  HG2 GLU X  41       3.733 -34.494 -41.566  0.00  0.00           H
ATOM    530  HG3 GLU X  41       2.244 -35.053 -42.409  0.00  0.00           H
ATOM    531  CD  GLU X  41       3.309 -33.640 -43.507  0.00  0.00           C
ATOM    532  OE1 GLU X  41       2.999 -34.265 -44.590  0.00  0.00           O
ATOM    533  OE2 GLU X  41       3.843 -32.505 -43.548  0.00  0.00           O
ATOM    534  C   GLU X  41      -0.076 -31.948 -41.014  0.00  0.00           C
ATOM    535  O   GLU X  41       0.215 -30.754 -40.931  0.00  0.00           O
ATOM    536  N   HIE X  42      -1.036 -32.462 -40.244  0.00  0.00           N
ATOM    537  H   HIE X  42      -1.170 -33.460 -40.175  0.00  0.00           H
ATOM    538  CA  HIE X  42      -1.554 -31.691 -39.086  0.00  0.00           C
ATOM    539  HA  HIE X  42      -2.001 -30.793 -39.513  0.00  0.00           H
ATOM    540  CB  HIE X  42      -2.636 -32.524 -38.314  0.00  0.00           C
ATOM    541  HB2 HIE X  42      -3.331 -32.876 -39.076  0.00  0.00           H
ATOM    542  HB3 HIE X  42      -2.120 -33.364 -37.850  0.00  0.00           H
ATOM    543  CG  HIE X  42      -3.387 -31.838 -37.192  0.00  0.00           C
ATOM    544  ND1 HIE X  42      -2.820 -31.372 -35.972  0.00  0.00           N
ATOM    545  CE1 HIE X  42      -3.871 -30.753 -35.349  0.00  0.00           C
ATOM    546  HE1 HIE X  42      -3.829 -30.158 -34.449  0.00  0.00           H
ATOM    547  NE2 HIE X  42      -5.001 -30.932 -36.041  0.00  0.00           N
ATOM    548  HE2 HIE X  42      -5.861 -30.575 -35.650  0.00  0.00           H
ATOM    549  CD2 HIE X  42      -4.684 -31.489 -37.218  0.00  0.00           C
ATOM    550  HD2 HIE X  42      -5.306 -31.632 -38.089  0.00  0.00           H
ATOM    551  C   HIE X  42      -0.356 -31.309 -38.155  0.00  0.00           C
ATOM    552  O   HIE X  42       0.486 -32.160 -37.800  0.00  0.00           O
ATOM    553  N   PRO X  43      -0.430 -30.153 -37.524  0.00  0.00           N
ATOM    554  CD  PRO X  43      -1.364 -29.096 -37.917  0.00  0.00           C
ATOM    555  HD2 PRO X  43      -2.406 -29.408 -37.857  0.00  0.00           H
ATOM    556  HD3 PRO X  43      -1.093 -28.709 -38.899  0.00  0.00           H
ATOM    557  CG  PRO X  43      -1.220 -27.972 -36.893  0.00  0.00           C
ATOM    558  HG2 PRO X  43      -1.766 -28.089 -35.957  0.00  0.00           H
ATOM    559  HG3 PRO X  43      -1.452 -26.987 -37.299  0.00  0.00           H
ATOM    560  CB  PRO X  43       0.298 -28.076 -36.636  0.00  0.00           C
ATOM    561  HB2 PRO X  43       0.624 -27.662 -35.682  0.00  0.00           H
ATOM    562  HB3 PRO X  43       0.824 -27.529 -37.419  0.00  0.00           H
ATOM    563  CA  PRO X  43       0.648 -29.528 -36.808  0.00  0.00           C
ATOM    564  HA  PRO X  43       1.562 -29.580 -37.400  0.00  0.00           H
ATOM    565  C   PRO X  43       0.838 -30.195 -35.392  0.00  0.00           C
ATOM    566  O   PRO X  43       1.897 -30.051 -34.792  0.00  0.00           O
ATOM    567  N   LEU X  44      -0.117 -30.912 -34.804  0.00  0.00           N
ATOM    568  H   LEU X  44      -1.017 -31.052 -35.241  0.00  0.00           H
ATOM    569  CA  LEU X  44      -0.035 -31.510 -33.485  0.00  0.00           C
ATOM    570  HA  LEU X  44       0.955 -31.302 -33.080  0.00  0.00           H
ATOM    571  CB  LEU X  44      -1.149 -30.840 -32.619  0.00  0.00           C
ATOM    572  HB2 LEU X  44      -2.135 -31.039 -33.038  0.00  0.00           H
ATOM    573  HB3 LEU X  44      -1.114 -31.359 -31.661  0.00  0.00           H
ATOM    574  CG  LEU X  44      -1.057 -29.332 -32.376  0.00  0.00           C
ATOM    575  HG  LEU X  44      -1.072 -28.810 -33.333  0.00  0.00           H
ATOM    576  CD1 LEU X  44      -2.250 -28.770 -31.615  0.00  0.00           C
ATOM    577 HD11 LEU X  44      -2.026 -27.721 -31.420  0.00  0.00           H
ATOM    578 HD12 LEU X  44      -3.070 -28.876 -32.325  0.00  0.00           H
ATOM    579 HD13 LEU X  44      -2.410 -29.265 -30.657  0.00  0.00           H
ATOM    580  CD2 LEU X  44       0.142 -28.921 -31.516  0.00  0.00           C
ATOM    581 HD21 LEU X  44       0.153 -29.625 -30.685  0.00  0.00           H
ATOM    582 HD22 LEU X  44       1.076 -29.017 -32.070  0.00  0.00           H
ATOM    583 HD23 LEU X  44       0.084 -27.905 -31.124  0.00  0.00           H
ATOM    584  C   LEU X  44      -0.192 -33.058 -33.438  0.00  0.00           C
ATOM    585  O   LEU X  44       0.584 -33.762 -32.824  0.00  0.00           O
ATOM    586  N   PHE X  45      -1.033 -33.688 -34.334  0.00  0.00           N
ATOM    587  H   PHE X  45      -1.705 -33.106 -34.812  0.00  0.00           H
ATOM    588  CA  PHE X  45      -1.273 -35.165 -34.387  0.00  0.00           C
ATOM    589  HA  PHE X  45      -0.789 -35.552 -33.491  0.00  0.00           H
ATOM    590  CB  PHE X  45      -2.730 -35.469 -34.031  0.00  0.00           C
ATOM    591  HB2 PHE X  45      -3.318 -35.125 -34.882  0.00  0.00           H
ATOM    592  HB3 PHE X  45      -2.963 -36.506 -33.792  0.00  0.00           H
ATOM    593  CG  PHE X  45      -3.192 -34.704 -32.801  0.00  0.00           C
ATOM    594  CD1 PHE X  45      -2.716 -35.103 -31.505  0.00  0.00           C
ATOM    595  HD1 PHE X  45      -1.990 -35.894 -31.386  0.00  0.00           H
ATOM    596  CE1 PHE X  45      -3.096 -34.304 -30.322  0.00  0.00           C
ATOM    597  HE1 PHE X  45      -2.933 -34.770 -29.362  0.00  0.00           H
ATOM    598  CZ  PHE X  45      -3.982 -33.267 -30.436  0.00  0.00           C
ATOM    599  HZ  PHE X  45      -4.326 -32.730 -29.564  0.00  0.00           H
ATOM    600  CE2 PHE X  45      -4.432 -32.883 -31.694  0.00  0.00           C
ATOM    601  HE2 PHE X  45      -5.179 -32.111 -31.810  0.00  0.00           H
ATOM    602  CD2 PHE X  45      -4.134 -33.627 -32.853  0.00  0.00           C
ATOM    603  HD2 PHE X  45      -4.553 -33.319 -33.799  0.00  0.00           H
ATOM    604  C   PHE X  45      -0.829 -35.906 -35.679  0.00  0.00           C
ATOM    605  O   PHE X  45      -0.812 -35.282 -36.764  0.00  0.00           O
ATOM    606  N   VAL X  46      -0.568 -37.234 -35.581  0.00  0.00           N
ATOM    607  H   VAL X  46      -0.618 -37.650 -34.662  0.00  0.00           H
ATOM    608  CA  VAL X  46      -0.199 -38.000 -36.799  0.00  0.00           C
ATOM    609  HA  VAL X  46       0.517 -37.396 -37.357  0.00  0.00           H
ATOM    610  CB  VAL X  46       0.584 -39.296 -36.436  0.00  0.00           C
ATOM    611  HB  VAL X  46      -0.082 -39.896 -35.816  0.00  0.00           H
ATOM    612  CG1 VAL X  46       0.954 -40.192 -37.647  0.00  0.00           C
ATOM    613 HG11 VAL X  46       0.088 -40.750 -38.002  0.00  0.00           H
ATOM    614 HG12 VAL X  46       1.384 -39.570 -38.432  0.00  0.00           H
ATOM    615 HG13 VAL X  46       1.675 -40.965 -37.382  0.00  0.00           H
ATOM    616  CG2 VAL X  46       1.736 -39.133 -35.442  0.00  0.00           C
ATOM    617 HG21 VAL X  46       2.011 -40.161 -35.206  0.00  0.00           H
ATOM    618 HG22 VAL X  46       2.636 -38.657 -35.831  0.00  0.00           H
ATOM    619 HG23 VAL X  46       1.366 -38.666 -34.528  0.00  0.00           H
ATOM    620  C   VAL X  46      -1.404 -38.372 -37.723  0.00  0.00           C
ATOM    621  O   VAL X  46      -2.359 -39.040 -37.320  0.00  0.00           O
ATOM    622  N   GLY X  47      -1.361 -37.746 -38.847  0.00  0.00           N
ATOM    623  H   GLY X  47      -0.561 -37.161 -39.041  0.00  0.00           H
ATOM    624  CA  GLY X  47      -2.555 -37.376 -39.565  0.00  0.00           C
ATOM    625  HA2 GLY X  47      -3.083 -38.180 -40.076  0.00  0.00           H
ATOM    626  HA3 GLY X  47      -3.317 -37.101 -38.835  0.00  0.00           H
ATOM    627  C   GLY X  47      -2.241 -36.227 -40.577  0.00  0.00           C
ATOM    628  O   GLY X  47      -1.596 -35.159 -40.276  0.00  0.00           O
ATOM    629  N   GLY X  48      -2.780 -36.405 -41.726  0.00  0.00           N
ATOM    630  H   GLY X  48      -3.203 -37.273 -42.024  0.00  0.00           H
ATOM    631  CA  GLY X  48      -2.828 -35.296 -42.661  0.00  0.00           C
ATOM    632  HA2 GLY X  48      -1.811 -34.923 -42.779  0.00  0.00           H
ATOM    633  HA3 GLY X  48      -3.090 -35.632 -43.664  0.00  0.00           H
ATOM    634  C   GLY X  48      -3.700 -34.150 -42.263  0.00  0.00           C
ATOM    635  O   GLY X  48      -4.558 -34.346 -41.405  0.00  0.00           O
ATOM    636  N   MET X  49      -3.678 -33.036 -43.055  0.00  0.00           N
ATOM    637  H   MET X  49      -2.966 -33.072 -43.770  0.00  0.00           H
ATOM    638  CA  MET X  49      -4.523 -31.875 -42.967  0.00  0.00           C
ATOM    639  HA  MET X  49      -5.456 -32.125 -42.462  0.00  0.00           H
ATOM    640  CB  MET X  49      -3.805 -30.888 -42.076  0.00  0.00           C
ATOM    641  HB2 MET X  49      -3.892 -31.296 -41.069  0.00  0.00           H
ATOM    642  HB3 MET X  49      -2.729 -30.921 -42.247  0.00  0.00           H
ATOM    643  CG  MET X  49      -4.229 -29.421 -42.098  0.00  0.00           C
ATOM    644  HG2 MET X  49      -3.843 -28.922 -42.987  0.00  0.00           H
ATOM    645  HG3 MET X  49      -5.295 -29.437 -42.327  0.00  0.00           H
ATOM    646  SD  MET X  49      -3.784 -28.390 -40.650  0.00  0.00           S
ATOM    647  CE  MET X  49      -5.316 -28.442 -39.687  0.00  0.00           C
ATOM    648  HE1 MET X  49      -6.099 -27.836 -40.142  0.00  0.00           H
ATOM    649  HE2 MET X  49      -5.627 -29.487 -39.695  0.00  0.00           H
ATOM    650  HE3 MET X  49      -5.112 -28.093 -38.675  0.00  0.00           H
ATOM    651  C   MET X  49      -4.766 -31.252 -44.391  0.00  0.00           C
ATOM    652  O   MET X  49      -3.871 -31.276 -45.223  0.00  0.00           O
ATOM    653  N   CY3 X  50      -5.969 -30.787 -44.649  0.00  0.00           N
ATOM    654  HN  CY3 X  50      -6.670 -30.910 -43.933  0.00  0.00           H
ATOM    655  CA  CY3 X  50      -6.321 -30.195 -45.961  0.00  0.00           C
ATOM    656  HA  CY3 X  50      -5.571 -30.453 -46.708  0.00  0.00           H
ATOM    657  CB  CY3 X  50      -7.577 -30.918 -46.420  0.00  0.00           C
ATOM    658  HB3 CY3 X  50      -7.649 -31.936 -46.038  0.00  0.00           H
ATOM    659  HB2 CY3 X  50      -7.680 -30.939 -47.505  0.00  0.00           H
ATOM    660  SG  CY3 X  50      -9.051 -30.128 -45.636  0.00  0.00           S
ATOM    661  C   CY3 X  50      -6.414 -28.624 -45.896  0.00  0.00           C
ATOM    662  O   CY3 X  50      -6.233 -27.994 -44.825  0.00  0.00           O
ATOM    663  N   GLN X  51      -6.465 -27.993 -47.009  0.00  0.00           N
ATOM    664  H   GLN X  51      -6.525 -28.515 -47.872  0.00  0.00           H
ATOM    665  CA  GLN X  51      -6.496 -26.510 -47.157  0.00  0.00           C
ATOM    666  HA  GLN X  51      -5.562 -26.141 -46.736  0.00  0.00           H
ATOM    667  CB  GLN X  51      -6.438 -26.112 -48.622  0.00  0.00           C
ATOM    668  HB2 GLN X  51      -5.737 -26.777 -49.126  0.00  0.00           H
ATOM    669  HB3 GLN X  51      -7.392 -26.397 -49.065  0.00  0.00           H
ATOM    670  CG  GLN X  51      -6.285 -24.620 -48.985  0.00  0.00           C
ATOM    671  HG2 GLN X  51      -6.252 -24.562 -50.073  0.00  0.00           H
ATOM    672  HG3 GLN X  51      -7.209 -24.111 -48.710  0.00  0.00           H
ATOM    673  CD  GLN X  51      -5.038 -23.893 -48.360  0.00  0.00           C
ATOM    674  OE1 GLN X  51      -4.098 -24.536 -48.016  0.00  0.00           O
ATOM    675  NE2 GLN X  51      -5.005 -22.618 -48.317  0.00  0.00           N
ATOM    676 HE21 GLN X  51      -4.148 -22.152 -48.057  0.00  0.00           H
ATOM    677 HE22 GLN X  51      -5.768 -22.092 -48.719  0.00  0.00           H
ATOM    678  C   GLN X  51      -7.689 -25.883 -46.423  0.00  0.00           C
ATOM    679  O   GLN X  51      -7.467 -24.924 -45.733  0.00  0.00           O
ATOM    680  N   ASN X  52      -8.880 -26.482 -46.568  0.00  0.00           N
ATOM    681  H   ASN X  52      -8.863 -27.322 -47.129  0.00  0.00           H
ATOM    682  CA  ASN X  52     -10.058 -25.925 -45.849  0.00  0.00           C
ATOM    683  HA  ASN X  52     -10.190 -24.856 -46.015  0.00  0.00           H
ATOM    684  CB  ASN X  52     -11.335 -26.503 -46.385  0.00  0.00           C
ATOM    685  HB2 ASN X  52     -11.226 -27.587 -46.379  0.00  0.00           H
ATOM    686  HB3 ASN X  52     -12.092 -26.196 -45.664  0.00  0.00           H
ATOM    687  CG  ASN X  52     -11.685 -26.042 -47.767  0.00  0.00           C
ATOM    688  OD1 ASN X  52     -12.513 -25.112 -47.877  0.00  0.00           O
ATOM    689  ND2 ASN X  52     -11.159 -26.618 -48.857  0.00  0.00           N
ATOM    690 HD21 ASN X  52     -11.683 -26.556 -49.718  0.00  0.00           H
ATOM    691 HD22 ASN X  52     -10.432 -27.313 -48.761  0.00  0.00           H
ATOM    692  C   ASN X  52      -9.950 -26.096 -44.314  0.00  0.00           C
ATOM    693  O   ASN X  52     -10.351 -25.239 -43.579  0.00  0.00           O
ATOM    694  N   CY3 X  53      -9.180 -27.114 -43.864  0.00  0.00           N
ATOM    695  HN  CY3 X  53      -8.930 -27.891 -44.458  0.00  0.00           H
ATOM    696  CA  CY3 X  53      -8.786 -27.206 -42.475  0.00  0.00           C
ATOM    697  HA  CY3 X  53      -9.626 -26.998 -41.813  0.00  0.00           H
ATOM    698  CB  CY3 X  53      -8.520 -28.690 -42.213  0.00  0.00           C
ATOM    699  HB3 CY3 X  53      -8.199 -28.888 -41.191  0.00  0.00           H
ATOM    700  HB2 CY3 X  53      -7.749 -28.974 -42.930  0.00  0.00           H
ATOM    701  SG  CY3 X  53     -10.020 -29.628 -42.411  0.00  0.00           S
ATOM    702  C   CY3 X  53      -7.632 -26.213 -42.152  0.00  0.00           C
ATOM    703  O   CY3 X  53      -7.634 -25.613 -41.101  0.00  0.00           O
ATOM    704  N   LYS X  54      -6.696 -25.993 -43.065  0.00  0.00           N
ATOM    705  H   LYS X  54      -6.672 -26.497 -43.940  0.00  0.00           H
ATOM    706  CA  LYS X  54      -5.629 -25.008 -42.864  0.00  0.00           C
ATOM    707  HA  LYS X  54      -5.183 -25.209 -41.890  0.00  0.00           H
ATOM    708  CB  LYS X  54      -4.487 -25.240 -44.001  0.00  0.00           C
ATOM    709  HB2 LYS X  54      -4.130 -26.240 -43.756  0.00  0.00           H
ATOM    710  HB3 LYS X  54      -4.949 -25.222 -44.988  0.00  0.00           H
ATOM    711  CG  LYS X  54      -3.280 -24.248 -43.923  0.00  0.00           C
ATOM    712  HG2 LYS X  54      -3.679 -23.237 -43.844  0.00  0.00           H
ATOM    713  HG3 LYS X  54      -2.638 -24.254 -43.042  0.00  0.00           H
ATOM    714  CD  LYS X  54      -2.298 -24.414 -45.130  0.00  0.00           C
ATOM    715  HD2 LYS X  54      -1.971 -25.445 -45.267  0.00  0.00           H
ATOM    716  HD3 LYS X  54      -2.811 -24.008 -46.002  0.00  0.00           H
ATOM    717  CE  LYS X  54      -1.010 -23.561 -44.855  0.00  0.00           C
ATOM    718  HE2 LYS X  54      -1.392 -22.550 -44.713  0.00  0.00           H
ATOM    719  HE3 LYS X  54      -0.512 -23.991 -43.986  0.00  0.00           H
ATOM    720  NZ  LYS X  54      -0.127 -23.626 -46.029  0.00  0.00           N
ATOM    721  HZ1 LYS X  54       0.827 -23.521 -45.715  0.00  0.00           H
ATOM    722  HZ2 LYS X  54      -0.188 -24.523 -46.491  0.00  0.00           H
ATOM    723  HZ3 LYS X  54      -0.408 -22.862 -46.626  0.00  0.00           H
ATOM    724  C   LYS X  54      -6.204 -23.508 -42.785  0.00  0.00           C
ATOM    725  O   LYS X  54      -5.700 -22.830 -41.873  0.00  0.00           O
ATOM    726  N   ASN X  55      -7.201 -23.109 -43.615  0.00  0.00           N
ATOM    727  H   ASN X  55      -7.509 -23.659 -44.405  0.00  0.00           H
ATOM    728  CA  ASN X  55      -8.063 -22.008 -43.411  0.00  0.00           C
ATOM    729  HA  ASN X  55      -7.382 -21.165 -43.293  0.00  0.00           H
ATOM    730  CB  ASN X  55      -8.869 -21.917 -44.736  0.00  0.00           C
ATOM    731  HB2 ASN X  55      -9.372 -22.860 -44.952  0.00  0.00           H
ATOM    732  HB3 ASN X  55      -9.675 -21.212 -44.534  0.00  0.00           H
ATOM    733  CG  ASN X  55      -8.022 -21.457 -45.920  0.00  0.00           C
ATOM    734  OD1 ASN X  55      -7.079 -20.705 -45.741  0.00  0.00           O
ATOM    735  ND2 ASN X  55      -8.367 -21.787 -47.181  0.00  0.00           N
ATOM    736 HD21 ASN X  55      -7.816 -21.358 -47.911  0.00  0.00           H
ATOM    737 HD22 ASN X  55      -9.179 -22.352 -47.387  0.00  0.00           H
ATOM    738  C   ASN X  55      -8.873 -22.035 -42.139  0.00  0.00           C
ATOM    739  O   ASN X  55      -8.814 -21.038 -41.438  0.00  0.00           O
ATOM    740  N   CYS X  56      -9.488 -23.107 -41.732  0.00  0.00           N
ATOM    741  H   CYS X  56      -9.475 -23.960 -42.272  0.00  0.00           H
ATOM    742  CA  CYS X  56     -10.221 -23.227 -40.466  0.00  0.00           C
ATOM    743  HA  CYS X  56     -10.934 -22.405 -40.403  0.00  0.00           H
ATOM    744  CB  CYS X  56     -10.967 -24.565 -40.510  0.00  0.00           C
ATOM    745  HB2 CYS X  56     -11.488 -24.621 -41.466  0.00  0.00           H
ATOM    746  HB3 CYS X  56     -10.167 -25.305 -40.532  0.00  0.00           H
ATOM    747  SG  CYS X  56     -12.132 -24.557 -39.071  0.00  0.00           S
ATOM    748  HG  CYS X  56     -12.305 -25.881 -39.020  0.00  0.00           H
ATOM    749  C   CYS X  56      -9.246 -23.120 -39.251  0.00  0.00           C
ATOM    750  O   CYS X  56      -9.619 -22.468 -38.311  0.00  0.00           O
ATOM    751  N   PHE X  57      -8.037 -23.687 -39.320  0.00  0.00           N
ATOM    752  H   PHE X  57      -7.771 -24.256 -40.112  0.00  0.00           H
ATOM    753  CA  PHE X  57      -7.072 -23.615 -38.151  0.00  0.00           C
ATOM    754  HA  PHE X  57      -7.540 -23.718 -37.171  0.00  0.00           H
ATOM    755  CB  PHE X  57      -6.137 -24.806 -38.326  0.00  0.00           C
ATOM    756  HB2 PHE X  57      -6.623 -25.683 -38.755  0.00  0.00           H
ATOM    757  HB3 PHE X  57      -5.411 -24.557 -39.100  0.00  0.00           H
ATOM    758  CG  PHE X  57      -5.375 -25.271 -37.071  0.00  0.00           C
ATOM    759  CD1 PHE X  57      -5.787 -26.464 -36.573  0.00  0.00           C
ATOM    760  HD1 PHE X  57      -6.715 -26.817 -36.999  0.00  0.00           H
ATOM    761  CE1 PHE X  57      -5.123 -27.032 -35.439  0.00  0.00           C
ATOM    762  HE1 PHE X  57      -5.469 -27.897 -34.893  0.00  0.00           H
ATOM    763  CZ  PHE X  57      -3.985 -26.447 -34.914  0.00  0.00           C
ATOM    764  HZ  PHE X  57      -3.511 -26.954 -34.086  0.00  0.00           H
ATOM    765  CE2 PHE X  57      -3.542 -25.202 -35.450  0.00  0.00           C
ATOM    766  HE2 PHE X  57      -2.740 -24.612 -35.032  0.00  0.00           H
ATOM    767  CD2 PHE X  57      -4.251 -24.592 -36.504  0.00  0.00           C
ATOM    768  HD2 PHE X  57      -3.960 -23.636 -36.914  0.00  0.00           H
ATOM    769  C   PHE X  57      -6.260 -22.259 -38.104  0.00  0.00           C
ATOM    770  O   PHE X  57      -5.765 -21.965 -37.003  0.00  0.00           O
ATOM    771  N   LEU X  58      -6.048 -21.579 -39.228  0.00  0.00           N
ATOM    772  H   LEU X  58      -6.270 -22.012 -40.113  0.00  0.00           H
ATOM    773  CA  LEU X  58      -5.422 -20.264 -39.239  0.00  0.00           C
ATOM    774  HA  LEU X  58      -4.716 -20.233 -38.408  0.00  0.00           H
ATOM    775  CB  LEU X  58      -4.739 -20.035 -40.610  0.00  0.00           C
ATOM    776  HB2 LEU X  58      -4.109 -20.909 -40.778  0.00  0.00           H
ATOM    777  HB3 LEU X  58      -5.518 -20.030 -41.372  0.00  0.00           H
ATOM    778  CG  LEU X  58      -3.947 -18.732 -40.598  0.00  0.00           C
ATOM    779  HG  LEU X  58      -4.618 -17.873 -40.624  0.00  0.00           H
ATOM    780  CD1 LEU X  58      -3.018 -18.606 -39.426  0.00  0.00           C
ATOM    781 HD11 LEU X  58      -3.631 -18.200 -38.621  0.00  0.00           H
ATOM    782 HD12 LEU X  58      -2.606 -19.556 -39.085  0.00  0.00           H
ATOM    783 HD13 LEU X  58      -2.190 -17.902 -39.502  0.00  0.00           H
ATOM    784  CD2 LEU X  58      -3.104 -18.819 -41.898  0.00  0.00           C
ATOM    785 HD21 LEU X  58      -2.427 -19.672 -41.934  0.00  0.00           H
ATOM    786 HD22 LEU X  58      -3.816 -18.840 -42.724  0.00  0.00           H
ATOM    787 HD23 LEU X  58      -2.431 -18.000 -42.153  0.00  0.00           H
ATOM    788  C   LEU X  58      -6.488 -19.137 -38.798  0.00  0.00           C
ATOM    789  O   LEU X  58      -6.086 -18.119 -38.249  0.00  0.00           O
ATOM    790  N   GLU X  59      -7.781 -19.319 -39.096  0.00  0.00           N
ATOM    791  H   GLU X  59      -8.081 -20.120 -39.633  0.00  0.00           H
ATOM    792  CA  GLU X  59      -8.905 -18.544 -38.470  0.00  0.00           C
ATOM    793  HA  GLU X  59      -8.682 -17.504 -38.708  0.00  0.00           H
ATOM    794  CB  GLU X  59     -10.284 -18.912 -39.046  0.00  0.00           C
ATOM    795  HB2 GLU X  59     -10.396 -18.583 -40.080  0.00  0.00           H
ATOM    796  HB3 GLU X  59     -10.492 -19.980 -39.102  0.00  0.00           H
ATOM    797  CG  GLU X  59     -11.481 -18.171 -38.314  0.00  0.00           C
ATOM    798  HG2 GLU X  59     -12.137 -18.934 -37.894  0.00  0.00           H
ATOM    799  HG3 GLU X  59     -11.204 -17.458 -37.537  0.00  0.00           H
ATOM    800  CD  GLU X  59     -12.287 -17.312 -39.295  0.00  0.00           C
ATOM    801  OE1 GLU X  59     -11.971 -16.138 -39.604  0.00  0.00           O
ATOM    802  OE2 GLU X  59     -13.269 -17.825 -39.861  0.00  0.00           O
ATOM    803  C   GLU X  59      -8.912 -18.659 -36.920  0.00  0.00           C
ATOM    804  O   GLU X  59      -9.121 -19.706 -36.326  0.00  0.00           O
ATOM    805  N   CYS X  60      -8.614 -17.523 -36.309  0.00  0.00           N
ATOM    806  H   CYS X  60      -8.237 -16.797 -36.900  0.00  0.00           H
ATOM    807  CA  CYS X  60      -8.595 -17.227 -34.872  0.00  0.00           C
ATOM    808  HA  CYS X  60      -8.132 -16.253 -34.714  0.00  0.00           H
ATOM    809  CB  CYS X  60     -10.106 -17.096 -34.508  0.00  0.00           C
ATOM    810  HB2 CYS X  60     -10.587 -18.061 -34.666  0.00  0.00           H
ATOM    811  HB3 CYS X  60     -10.129 -16.870 -33.442  0.00  0.00           H
ATOM    812  SG  CYS X  60     -10.713 -15.667 -35.464  0.00  0.00           S
ATOM    813  HG  CYS X  60     -10.170 -14.657 -34.779  0.00  0.00           H
ATOM    814  C   CYS X  60      -7.758 -18.179 -33.970  0.00  0.00           C
ATOM    815  O   CYS X  60      -8.179 -18.707 -32.943  0.00  0.00           O
ATOM    816  N   ALA X  61      -6.557 -18.611 -34.429  0.00  0.00           N
ATOM    817  H   ALA X  61      -6.264 -18.278 -35.336  0.00  0.00           H
ATOM    818  CA  ALA X  61      -5.645 -19.452 -33.523  0.00  0.00           C
ATOM    819  HA  ALA X  61      -6.208 -20.297 -33.125  0.00  0.00           H
ATOM    820  CB  ALA X  61      -4.532 -20.056 -34.414  0.00  0.00           C
ATOM    821  HB1 ALA X  61      -3.735 -20.479 -33.803  0.00  0.00           H
ATOM    822  HB2 ALA X  61      -4.878 -20.875 -35.044  0.00  0.00           H
ATOM    823  HB3 ALA X  61      -4.132 -19.280 -35.068  0.00  0.00           H
ATOM    824  C   ALA X  61      -5.190 -18.591 -32.270  0.00  0.00           C
ATOM    825  O   ALA X  61      -5.153 -17.333 -32.412  0.00  0.00           O
ATOM    826  N   TYR X  62      -4.885 -19.206 -31.134  0.00  0.00           N
ATOM    827  H   TYR X  62      -4.926 -20.214 -31.176  0.00  0.00           H
ATOM    828  CA  TYR X  62      -4.558 -18.501 -29.912  0.00  0.00           C
ATOM    829  HA  TYR X  62      -4.458 -19.347 -29.233  0.00  0.00           H
ATOM    830  CB  TYR X  62      -3.202 -17.825 -29.941  0.00  0.00           C
ATOM    831  HB2 TYR X  62      -3.229 -17.058 -30.715  0.00  0.00           H
ATOM    832  HB3 TYR X  62      -3.025 -17.330 -28.987  0.00  0.00           H
ATOM    833  CG  TYR X  62      -1.977 -18.668 -30.327  0.00  0.00           C
ATOM    834  CD1 TYR X  62      -1.662 -18.752 -31.702  0.00  0.00           C
ATOM    835  HD1 TYR X  62      -2.188 -18.083 -32.367  0.00  0.00           H
ATOM    836  CE1 TYR X  62      -0.669 -19.608 -32.157  0.00  0.00           C
ATOM    837  HE1 TYR X  62      -0.410 -19.618 -33.206  0.00  0.00           H
ATOM    838  CZ  TYR X  62       0.189 -20.299 -31.231  0.00  0.00           C
ATOM    839  OH  TYR X  62       1.254 -20.899 -31.719  0.00  0.00           O
ATOM    840  HH  TYR X  62       1.764 -21.401 -31.079  0.00  0.00           H
ATOM    841  CE2 TYR X  62      -0.020 -19.979 -29.872  0.00  0.00           C
ATOM    842  HE2 TYR X  62       0.767 -20.169 -29.158  0.00  0.00           H
ATOM    843  CD2 TYR X  62      -1.170 -19.313 -29.385  0.00  0.00           C
ATOM    844  HD2 TYR X  62      -1.374 -19.221 -28.328  0.00  0.00           H
ATOM    845  C   TYR X  62      -5.750 -17.690 -29.347  0.00  0.00           C
ATOM    846  O   TYR X  62      -5.575 -16.642 -28.701  0.00  0.00           O
ATOM    847  N   GLN X  63      -7.022 -18.060 -29.676  0.00  0.00           N
ATOM    848  H   GLN X  63      -7.183 -18.822 -30.319  0.00  0.00           H
ATOM    849  CA  GLN X  63      -8.297 -17.579 -29.116  0.00  0.00           C
ATOM    850  HA  GLN X  63      -8.305 -16.535 -28.803  0.00  0.00           H
ATOM    851  CB  GLN X  63      -9.434 -17.747 -30.166  0.00  0.00           C
ATOM    852  HB2 GLN X  63      -9.222 -17.099 -31.016  0.00  0.00           H
ATOM    853  HB3 GLN X  63      -9.353 -18.758 -30.567  0.00  0.00           H
ATOM    854  CG  GLN X  63     -10.894 -17.519 -29.666  0.00  0.00           C
ATOM    855  HG2 GLN X  63     -11.586 -17.722 -30.483  0.00  0.00           H
ATOM    856  HG3 GLN X  63     -11.166 -18.263 -28.917  0.00  0.00           H
ATOM    857  CD  GLN X  63     -11.099 -16.087 -29.181  0.00  0.00           C
ATOM    858  OE1 GLN X  63     -10.423 -15.170 -29.669  0.00  0.00           O
ATOM    859  NE2 GLN X  63     -11.916 -15.825 -28.225  0.00  0.00           N
ATOM    860 HE21 GLN X  63     -12.008 -14.851 -27.972  0.00  0.00           H
ATOM    861 HE22 GLN X  63     -12.416 -16.531 -27.704  0.00  0.00           H
ATOM    862  C   GLN X  63      -8.768 -18.421 -27.847  0.00  0.00           C
ATOM    863  O   GLN X  63      -8.716 -19.676 -27.780  0.00  0.00           O
ATOM    864  N   TYR X  64      -9.169 -17.714 -26.742  0.00  0.00           N
ATOM    865  H   TYR X  64      -9.072 -16.710 -26.695  0.00  0.00           H
ATOM    866  CA  TYR X  64      -9.520 -18.376 -25.470  0.00  0.00           C
ATOM    867  HA  TYR X  64      -9.656 -19.447 -25.620  0.00  0.00           H
ATOM    868  CB  TYR X  64      -8.316 -18.038 -24.477  0.00  0.00           C
ATOM    869  HB2 TYR X  64      -8.273 -16.949 -24.496  0.00  0.00           H
ATOM    870  HB3 TYR X  64      -8.601 -18.266 -23.450  0.00  0.00           H
ATOM    871  CG  TYR X  64      -6.937 -18.552 -24.826  0.00  0.00           C
ATOM    872  CD1 TYR X  64      -6.033 -17.717 -25.494  0.00  0.00           C
ATOM    873  HD1 TYR X  64      -6.209 -16.654 -25.570  0.00  0.00           H
ATOM    874  CE1 TYR X  64      -4.966 -18.322 -26.164  0.00  0.00           C
ATOM    875  HE1 TYR X  64      -4.336 -17.777 -26.853  0.00  0.00           H
ATOM    876  CZ  TYR X  64      -4.749 -19.713 -26.143  0.00  0.00           C
ATOM    877  OH  TYR X  64      -3.764 -20.294 -26.824  0.00  0.00           O
ATOM    878  HH  TYR X  64      -3.323 -21.030 -26.394  0.00  0.00           H
ATOM    879  CE2 TYR X  64      -5.596 -20.504 -25.430  0.00  0.00           C
ATOM    880  HE2 TYR X  64      -5.385 -21.562 -25.407  0.00  0.00           H
ATOM    881  CD2 TYR X  64      -6.735 -19.916 -24.796  0.00  0.00           C
ATOM    882  HD2 TYR X  64      -7.553 -20.527 -24.444  0.00  0.00           H
ATOM    883  C   TYR X  64     -10.771 -17.743 -24.849  0.00  0.00           C
ATOM    884  O   TYR X  64     -11.025 -16.557 -25.112  0.00  0.00           O
ATOM    885  N   ASP X  65     -11.547 -18.559 -24.155  0.00  0.00           N
ATOM    886  H   ASP X  65     -11.134 -19.465 -23.984  0.00  0.00           H
ATOM    887  CA  ASP X  65     -12.523 -18.085 -23.128  0.00  0.00           C
ATOM    888  HA  ASP X  65     -13.260 -17.477 -23.652  0.00  0.00           H
ATOM    889  CB  ASP X  65     -13.260 -19.323 -22.611  0.00  0.00           C
ATOM    890  HB2 ASP X  65     -12.619 -19.914 -21.956  0.00  0.00           H
ATOM    891  HB3 ASP X  65     -14.079 -18.932 -22.007  0.00  0.00           H
ATOM    892  CG  ASP X  65     -13.967 -20.184 -23.660  0.00  0.00           C
ATOM    893  OD1 ASP X  65     -14.333 -19.589 -24.735  0.00  0.00           O
ATOM    894  OD2 ASP X  65     -14.034 -21.392 -23.388  0.00  0.00           O
ATOM    895  C   ASP X  65     -11.923 -17.274 -22.047  0.00  0.00           C
ATOM    896  O   ASP X  65     -10.699 -17.254 -21.908  0.00  0.00           O
ATOM    897  N   ASP X  66     -12.749 -16.597 -21.209  0.00  0.00           N
ATOM    898  H   ASP X  66     -13.753 -16.596 -21.322  0.00  0.00           H
ATOM    899  CA  ASP X  66     -12.239 -15.938 -20.003  0.00  0.00           C
ATOM    900  HA  ASP X  66     -11.629 -15.046 -20.146  0.00  0.00           H
ATOM    901  CB  ASP X  66     -13.364 -15.286 -19.245  0.00  0.00           C
ATOM    902  HB2 ASP X  66     -13.891 -14.752 -20.036  0.00  0.00           H
ATOM    903  HB3 ASP X  66     -13.881 -16.132 -18.793  0.00  0.00           H
ATOM    904  CG  ASP X  66     -12.879 -14.250 -18.220  0.00  0.00           C
ATOM    905  OD1 ASP X  66     -13.306 -14.321 -17.022  0.00  0.00           O
ATOM    906  OD2 ASP X  66     -12.262 -13.318 -18.717  0.00  0.00           O
ATOM    907  C   ASP X  66     -11.432 -16.804 -19.081  0.00  0.00           C
ATOM    908  O   ASP X  66     -10.611 -16.312 -18.303  0.00  0.00           O
ATOM    909  N   ASP X  67     -11.641 -18.093 -19.126  0.00  0.00           N
ATOM    910  H   ASP X  67     -12.320 -18.367 -19.823  0.00  0.00           H
ATOM    911  CA  ASP X  67     -11.209 -19.105 -18.204  0.00  0.00           C
ATOM    912  HA  ASP X  67     -11.196 -18.770 -17.167  0.00  0.00           H
ATOM    913  CB  ASP X  67     -12.172 -20.238 -18.377  0.00  0.00           C
ATOM    914  HB2 ASP X  67     -12.161 -20.810 -19.305  0.00  0.00           H
ATOM    915  HB3 ASP X  67     -11.898 -21.047 -17.700  0.00  0.00           H
ATOM    916  CG  ASP X  67     -13.628 -19.919 -18.025  0.00  0.00           C
ATOM    917  OD1 ASP X  67     -14.395 -19.969 -19.002  0.00  0.00           O
ATOM    918  OD2 ASP X  67     -13.969 -19.272 -17.012  0.00  0.00           O
ATOM    919  C   ASP X  67      -9.808 -19.578 -18.559  0.00  0.00           C
ATOM    920  O   ASP X  67      -9.312 -20.464 -17.868  0.00  0.00           O
ATOM    921  N   GLY X  68      -9.091 -19.000 -19.534  0.00  0.00           N
ATOM    922  H   GLY X  68      -9.556 -18.207 -19.951  0.00  0.00           H
ATOM    923  CA  GLY X  68      -7.756 -19.448 -19.941  0.00  0.00           C
ATOM    924  HA2 GLY X  68      -7.165 -18.601 -20.289  0.00  0.00           H
ATOM    925  HA3 GLY X  68      -7.306 -19.886 -19.051  0.00  0.00           H
ATOM    926  C   GLY X  68      -7.825 -20.608 -20.927  0.00  0.00           C
ATOM    927  O   GLY X  68      -6.859 -20.887 -21.628  0.00  0.00           O
ATOM    928  N   TYR X  69      -8.939 -21.346 -21.066  0.00  0.00           N
ATOM    929  H   TYR X  69      -9.785 -21.131 -20.558  0.00  0.00           H
ATOM    930  CA  TYR X  69      -8.923 -22.403 -22.122  0.00  0.00           C
ATOM    931  HA  TYR X  69      -7.955 -22.833 -22.380  0.00  0.00           H
ATOM    932  CB  TYR X  69      -9.796 -23.559 -21.587  0.00  0.00           C
ATOM    933  HB2 TYR X  69     -10.760 -23.122 -21.325  0.00  0.00           H
ATOM    934  HB3 TYR X  69     -10.095 -24.340 -22.286  0.00  0.00           H
ATOM    935  CG  TYR X  69      -9.155 -24.274 -20.351  0.00  0.00           C
ATOM    936  CD1 TYR X  69      -8.294 -25.346 -20.627  0.00  0.00           C
ATOM    937  HD1 TYR X  69      -8.143 -25.757 -21.614  0.00  0.00           H
ATOM    938  CE1 TYR X  69      -7.654 -26.043 -19.557  0.00  0.00           C
ATOM    939  HE1 TYR X  69      -6.984 -26.852 -19.809  0.00  0.00           H
ATOM    940  CZ  TYR X  69      -7.910 -25.589 -18.216  0.00  0.00           C
ATOM    941  OH  TYR X  69      -7.342 -26.165 -17.127  0.00  0.00           O
ATOM    942  HH  TYR X  69      -6.638 -26.749 -17.419  0.00  0.00           H
ATOM    943  CE2 TYR X  69      -8.854 -24.485 -17.992  0.00  0.00           C
ATOM    944  HE2 TYR X  69      -9.125 -24.118 -17.013  0.00  0.00           H
ATOM    945  CD2 TYR X  69      -9.470 -23.896 -19.075  0.00  0.00           C
ATOM    946  HD2 TYR X  69     -10.200 -23.144 -18.819  0.00  0.00           H
ATOM    947  C   TYR X  69      -9.516 -21.886 -23.445  0.00  0.00           C
ATOM    948  O   TYR X  69     -10.200 -20.848 -23.585  0.00  0.00           O
ATOM    949  N   GLN X  70      -9.209 -22.601 -24.590  0.00  0.00           N
ATOM    950  H   GLN X  70      -8.672 -23.448 -24.474  0.00  0.00           H
ATOM    951  CA  GLN X  70      -9.485 -22.246 -25.964  0.00  0.00           C
ATOM    952  HA  GLN X  70      -9.149 -21.216 -26.082  0.00  0.00           H
ATOM    953  CB  GLN X  70      -8.847 -23.188 -26.905  0.00  0.00           C
ATOM    954  HB2 GLN X  70      -9.170 -24.229 -26.888  0.00  0.00           H
ATOM    955  HB3 GLN X  70      -9.064 -23.039 -27.963  0.00  0.00           H
ATOM    956  CG  GLN X  70      -7.298 -23.116 -26.750  0.00  0.00           C
ATOM    957  HG2 GLN X  70      -6.938 -22.305 -27.384  0.00  0.00           H
ATOM    958  HG3 GLN X  70      -7.062 -23.018 -25.691  0.00  0.00           H
ATOM    959  CD  GLN X  70      -6.658 -24.389 -27.263  0.00  0.00           C
ATOM    960  OE1 GLN X  70      -5.694 -24.959 -26.685  0.00  0.00           O
ATOM    961  NE2 GLN X  70      -7.048 -24.960 -28.389  0.00  0.00           N
ATOM    962 HE21 GLN X  70      -6.459 -25.727 -28.680  0.00  0.00           H
ATOM    963 HE22 GLN X  70      -7.759 -24.557 -28.983  0.00  0.00           H
ATOM    964  C   GLN X  70     -10.968 -22.423 -26.267  0.00  0.00           C
ATOM    965  O   GLN X  70     -11.619 -23.469 -26.091  0.00  0.00           O
ATOM    966  N   SER X  71     -11.464 -21.462 -27.058  0.00  0.00           N
ATOM    967  H   SER X  71     -11.020 -20.558 -27.125  0.00  0.00           H
ATOM    968  CA  SER X  71     -12.827 -21.528 -27.663  0.00  0.00           C
ATOM    969  HA  SER X  71     -13.484 -21.921 -26.887  0.00  0.00           H
ATOM    970  CB  SER X  71     -13.297 -20.239 -28.124  0.00  0.00           C
ATOM    971  HB2 SER X  71     -12.779 -19.872 -29.011  0.00  0.00           H
ATOM    972  HB3 SER X  71     -14.346 -20.328 -28.407  0.00  0.00           H
ATOM    973  OG  SER X  71     -13.051 -19.272 -27.144  0.00  0.00           O
ATOM    974  HG  SER X  71     -13.469 -19.534 -26.320  0.00  0.00           H
ATOM    975  C   SER X  71     -12.926 -22.542 -28.885  0.00  0.00           C
ATOM    976  O   SER X  71     -13.867 -22.403 -29.652  0.00  0.00           O
ATOM    977  N   TYR X  72     -12.045 -23.464 -29.074  0.00  0.00           N
ATOM    978  H   TYR X  72     -11.366 -23.617 -28.342  0.00  0.00           H
ATOM    979  CA  TYR X  72     -11.971 -24.298 -30.274  0.00  0.00           C
ATOM    980  HA  TYR X  72     -13.003 -24.375 -30.616  0.00  0.00           H
ATOM    981  CB  TYR X  72     -11.205 -23.544 -31.338  0.00  0.00           C
ATOM    982  HB2 TYR X  72     -11.374 -24.027 -32.300  0.00  0.00           H
ATOM    983  HB3 TYR X  72     -11.567 -22.517 -31.393  0.00  0.00           H
ATOM    984  CG  TYR X  72      -9.699 -23.284 -31.085  0.00  0.00           C
ATOM    985  CD1 TYR X  72      -9.350 -22.054 -30.494  0.00  0.00           C
ATOM    986  HD1 TYR X  72     -10.082 -21.348 -30.131  0.00  0.00           H
ATOM    987  CE1 TYR X  72      -8.017 -21.607 -30.487  0.00  0.00           C
ATOM    988  HE1 TYR X  72      -7.657 -20.755 -29.929  0.00  0.00           H
ATOM    989  CZ  TYR X  72      -7.056 -22.520 -31.113  0.00  0.00           C
ATOM    990  OH  TYR X  72      -5.770 -22.030 -31.169  0.00  0.00           O
ATOM    991  HH  TYR X  72      -5.268 -22.710 -31.625  0.00  0.00           H
ATOM    992  CE2 TYR X  72      -7.432 -23.785 -31.612  0.00  0.00           C
ATOM    993  HE2 TYR X  72      -6.638 -24.451 -31.917  0.00  0.00           H
ATOM    994  CD2 TYR X  72      -8.725 -24.151 -31.624  0.00  0.00           C
ATOM    995  HD2 TYR X  72      -9.053 -25.105 -32.010  0.00  0.00           H
ATOM    996  C   TYR X  72     -11.253 -25.609 -30.159  0.00  0.00           C
ATOM    997  O   TYR X  72     -10.206 -25.764 -29.522  0.00  0.00           O
ATOM    998  N   CY3 X  73     -11.730 -26.628 -30.856  0.00  0.00           N
ATOM    999  HN  CY3 X  73     -12.570 -26.512 -31.406  0.00  0.00           H
ATOM   1000  CA  CY3 X  73     -11.115 -27.898 -30.908  0.00  0.00           C
ATOM   1001  HA  CY3 X  73     -11.078 -28.220 -29.868  0.00  0.00           H
ATOM   1002  CB  CY3 X  73     -12.153 -28.726 -31.702  0.00  0.00           C
ATOM   1003  HB3 CY3 X  73     -12.220 -28.353 -32.724  0.00  0.00           H
ATOM   1004  HB2 CY3 X  73     -13.166 -28.888 -31.334  0.00  0.00           H
ATOM   1005  SG  CY3 X  73     -11.562 -30.427 -31.884  0.00  0.00           S
ATOM   1006  C   CY3 X  73      -9.696 -28.028 -31.443  0.00  0.00           C
ATOM   1007  O   CY3 X  73      -9.320 -27.422 -32.469  0.00  0.00           O
ATOM   1008  N   THR X  74      -8.800 -28.786 -30.766  0.00  0.00           N
ATOM   1009  H   THR X  74      -9.139 -29.395 -30.035  0.00  0.00           H
ATOM   1010  CA  THR X  74      -7.429 -28.873 -31.245  0.00  0.00           C
ATOM   1011  HA  THR X  74      -6.936 -27.928 -31.473  0.00  0.00           H
ATOM   1012  CB  THR X  74      -6.599 -29.428 -30.016  0.00  0.00           C
ATOM   1013  HB  THR X  74      -6.718 -30.512 -29.988  0.00  0.00           H
ATOM   1014  CG2 THR X  74      -5.096 -29.292 -30.261  0.00  0.00           C
ATOM   1015 HG21 THR X  74      -4.876 -29.675 -31.257  0.00  0.00           H
ATOM   1016 HG22 THR X  74      -4.883 -28.229 -30.372  0.00  0.00           H
ATOM   1017 HG23 THR X  74      -4.588 -29.805 -29.444  0.00  0.00           H
ATOM   1018  OG1 THR X  74      -6.883 -28.760 -28.769  0.00  0.00           O
ATOM   1019  HG1 THR X  74      -7.765 -29.050 -28.528  0.00  0.00           H
ATOM   1020  C   THR X  74      -7.254 -29.734 -32.482  0.00  0.00           C
ATOM   1021  O   THR X  74      -6.328 -29.546 -33.311  0.00  0.00           O
ATOM   1022  N   ILE X  75      -8.215 -30.659 -32.786  0.00  0.00           N
ATOM   1023  H   ILE X  75      -8.978 -30.743 -32.130  0.00  0.00           H
ATOM   1024  CA  ILE X  75      -8.231 -31.584 -33.934  0.00  0.00           C
ATOM   1025  HA  ILE X  75      -7.208 -31.782 -34.254  0.00  0.00           H
ATOM   1026  CB  ILE X  75      -8.803 -32.935 -33.573  0.00  0.00           C
ATOM   1027  HB  ILE X  75      -9.845 -32.815 -33.277  0.00  0.00           H
ATOM   1028  CG2 ILE X  75      -8.930 -33.824 -34.884  0.00  0.00           C
ATOM   1029 HG21 ILE X  75      -9.578 -33.371 -35.634  0.00  0.00           H
ATOM   1030 HG22 ILE X  75      -7.990 -34.177 -35.307  0.00  0.00           H
ATOM   1031 HG23 ILE X  75      -9.538 -34.664 -34.549  0.00  0.00           H
ATOM   1032  CG1 ILE X  75      -7.980 -33.642 -32.493  0.00  0.00           C
ATOM   1033 HG12 ILE X  75      -7.135 -34.103 -33.005  0.00  0.00           H
ATOM   1034 HG13 ILE X  75      -7.633 -32.970 -31.708  0.00  0.00           H
ATOM   1035  CD1 ILE X  75      -8.740 -34.791 -31.756  0.00  0.00           C
ATOM   1036 HD11 ILE X  75      -8.977 -35.614 -32.429  0.00  0.00           H
ATOM   1037 HD12 ILE X  75      -8.097 -35.133 -30.945  0.00  0.00           H
ATOM   1038 HD13 ILE X  75      -9.669 -34.412 -31.328  0.00  0.00           H
ATOM   1039  C   ILE X  75      -8.749 -30.903 -35.220  0.00  0.00           C
ATOM   1040  O   ILE X  75      -7.986 -30.679 -36.194  0.00  0.00           O
ATOM   1041  N   CY3 X  76     -10.052 -30.415 -35.225  0.00  0.00           N
ATOM   1042  HN  CY3 X  76     -10.653 -30.740 -34.482  0.00  0.00           H
ATOM   1043  CA  CY3 X  76     -10.689 -29.891 -36.398  0.00  0.00           C
ATOM   1044  HA  CY3 X  76     -10.150 -30.300 -37.253  0.00  0.00           H
ATOM   1045  CB  CY3 X  76     -12.068 -30.644 -36.391  0.00  0.00           C
ATOM   1046  HB3 CY3 X  76     -11.845 -31.689 -36.174  0.00  0.00           H
ATOM   1047  HB2 CY3 X  76     -12.436 -30.673 -37.416  0.00  0.00           H
ATOM   1048  SG  CY3 X  76     -13.240 -30.005 -35.266  0.00  0.00           S
ATOM   1049  C   CY3 X  76     -10.680 -28.349 -36.477  0.00  0.00           C
ATOM   1050  O   CY3 X  76     -10.665 -27.756 -37.573  0.00  0.00           O
ATOM   1051  N   CYS X  77     -10.564 -27.682 -35.320  0.00  0.00           N
ATOM   1052  H   CYS X  77     -10.294 -28.302 -34.570  0.00  0.00           H
ATOM   1053  CA  CYS X  77     -10.920 -26.237 -35.058  0.00  0.00           C
ATOM   1054  HA  CYS X  77     -10.843 -26.025 -33.992  0.00  0.00           H
ATOM   1055  CB  CYS X  77      -9.914 -25.311 -35.767  0.00  0.00           C
ATOM   1056  HB2 CYS X  77      -9.759 -25.593 -36.809  0.00  0.00           H
ATOM   1057  HB3 CYS X  77     -10.239 -24.271 -35.735  0.00  0.00           H
ATOM   1058  SG  CYS X  77      -8.401 -25.202 -34.789  0.00  0.00           S
ATOM   1059  HG  CYS X  77      -8.164 -26.506 -34.618  0.00  0.00           H
ATOM   1060  C   CYS X  77     -12.344 -25.865 -35.376  0.00  0.00           C
ATOM   1061  O   CYS X  77     -12.826 -24.808 -34.938  0.00  0.00           O
ATOM   1062  N   GLY X  78     -13.071 -26.655 -36.180  0.00  0.00           N
ATOM   1063  H   GLY X  78     -12.636 -27.529 -36.439  0.00  0.00           H
ATOM   1064  CA  GLY X  78     -14.384 -26.356 -36.721  0.00  0.00           C
ATOM   1065  HA2 GLY X  78     -14.494 -25.399 -37.231  0.00  0.00           H
ATOM   1066  HA3 GLY X  78     -14.694 -27.158 -37.390  0.00  0.00           H
ATOM   1067  C   GLY X  78     -15.458 -26.465 -35.689  0.00  0.00           C
ATOM   1068  O   GLY X  78     -16.303 -25.647 -35.691  0.00  0.00           O
ATOM   1069  N   GLY X  79     -15.321 -27.456 -34.783  0.00  0.00           N
ATOM   1070  H   GLY X  79     -14.615 -28.176 -34.844  0.00  0.00           H
ATOM   1071  CA  GLY X  79     -16.258 -27.576 -33.620  0.00  0.00           C
ATOM   1072  HA2 GLY X  79     -17.327 -27.566 -33.833  0.00  0.00           H
ATOM   1073  HA3 GLY X  79     -16.120 -28.566 -33.186  0.00  0.00           H
ATOM   1074  C   GLY X  79     -16.030 -26.427 -32.632  0.00  0.00           C
ATOM   1075  O   GLY X  79     -14.910 -26.279 -32.095  0.00  0.00           O
ATOM   1076  N   ARG X  80     -17.005 -25.508 -32.497  0.00  0.00           N
ATOM   1077  H   ARG X  80     -17.907 -25.532 -32.950  0.00  0.00           H
ATOM   1078  CA  ARG X  80     -16.805 -24.386 -31.592  0.00  0.00           C
ATOM   1079  HA  ARG X  80     -15.731 -24.209 -31.541  0.00  0.00           H
ATOM   1080  CB  ARG X  80     -17.425 -23.152 -32.220  0.00  0.00           C
ATOM   1081  HB2 ARG X  80     -18.514 -23.183 -32.183  0.00  0.00           H
ATOM   1082  HB3 ARG X  80     -17.055 -22.339 -31.596  0.00  0.00           H
ATOM   1083  CG  ARG X  80     -16.944 -22.893 -33.703  0.00  0.00           C
ATOM   1084  HG2 ARG X  80     -17.341 -23.654 -34.375  0.00  0.00           H
ATOM   1085  HG3 ARG X  80     -17.383 -21.955 -34.041  0.00  0.00           H
ATOM   1086  CD  ARG X  80     -15.378 -22.783 -33.990  0.00  0.00           C
ATOM   1087  HD2 ARG X  80     -14.933 -23.769 -33.858  0.00  0.00           H
ATOM   1088  HD3 ARG X  80     -15.202 -22.389 -34.991  0.00  0.00           H
ATOM   1089  NE  ARG X  80     -14.700 -21.898 -33.162  0.00  0.00           N
ATOM   1090  HE  ARG X  80     -15.233 -21.399 -32.464  0.00  0.00           H
ATOM   1091  CZ  ARG X  80     -13.457 -21.508 -33.235  0.00  0.00           C
ATOM   1092  NH1 ARG X  80     -12.606 -22.146 -33.985  0.00  0.00           N
ATOM   1093 HH11 ARG X  80     -12.836 -23.051 -34.369  0.00  0.00           H
ATOM   1094 HH12 ARG X  80     -11.673 -21.810 -34.175  0.00  0.00           H
ATOM   1095  NH2 ARG X  80     -12.975 -20.474 -32.535  0.00  0.00           N
ATOM   1096 HH21 ARG X  80     -13.550 -20.072 -31.808  0.00  0.00           H
ATOM   1097 HH22 ARG X  80     -12.032 -20.131 -32.650  0.00  0.00           H
ATOM   1098  C   ARG X  80     -17.423 -24.642 -30.170  0.00  0.00           C
ATOM   1099  O   ARG X  80     -17.117 -23.937 -29.206  0.00  0.00           O
ATOM   1100  N   GLU X  81     -18.185 -25.705 -30.064  0.00  0.00           N
ATOM   1101  H   GLU X  81     -18.472 -26.128 -30.935  0.00  0.00           H
ATOM   1102  CA  GLU X  81     -18.427 -26.485 -28.798  0.00  0.00           C
ATOM   1103  HA  GLU X  81     -18.538 -25.687 -28.064  0.00  0.00           H
ATOM   1104  CB  GLU X  81     -19.806 -27.186 -29.015  0.00  0.00           C
ATOM   1105  HB2 GLU X  81     -20.597 -26.515 -29.351  0.00  0.00           H
ATOM   1106  HB3 GLU X  81     -19.627 -27.832 -29.874  0.00  0.00           H
ATOM   1107  CG  GLU X  81     -20.397 -27.861 -27.769  0.00  0.00           C
ATOM   1108  HG2 GLU X  81     -19.768 -28.706 -27.487  0.00  0.00           H
ATOM   1109  HG3 GLU X  81     -20.444 -27.026 -27.070  0.00  0.00           H
ATOM   1110  CD  GLU X  81     -21.850 -28.364 -28.024  0.00  0.00           C
ATOM   1111  OE1 GLU X  81     -22.114 -29.079 -29.012  0.00  0.00           O
ATOM   1112  OE2 GLU X  81     -22.734 -28.142 -27.169  0.00  0.00           O
ATOM   1113  C   GLU X  81     -17.397 -27.526 -28.439  0.00  0.00           C
ATOM   1114  O   GLU X  81     -17.252 -28.518 -29.085  0.00  0.00           O
ATOM   1115  N   VAL X  82     -16.683 -27.316 -27.282  0.00  0.00           N
ATOM   1116  H   VAL X  82     -16.898 -26.455 -26.800  0.00  0.00           H
ATOM   1117  CA  VAL X  82     -15.555 -28.080 -26.813  0.00  0.00           C
ATOM   1118  HA  VAL X  82     -15.437 -28.936 -27.478  0.00  0.00           H
ATOM   1119  CB  VAL X  82     -14.297 -27.266 -27.104  0.00  0.00           C
ATOM   1120  HB  VAL X  82     -13.530 -27.971 -26.787  0.00  0.00           H
ATOM   1121  CG1 VAL X  82     -13.930 -27.133 -28.567  0.00  0.00           C
ATOM   1122 HG11 VAL X  82     -13.895 -28.091 -29.086  0.00  0.00           H
ATOM   1123 HG12 VAL X  82     -14.648 -26.493 -29.079  0.00  0.00           H
ATOM   1124 HG13 VAL X  82     -12.912 -26.745 -28.577  0.00  0.00           H
ATOM   1125  CG2 VAL X  82     -14.274 -25.913 -26.293  0.00  0.00           C
ATOM   1126 HG21 VAL X  82     -13.260 -25.545 -26.449  0.00  0.00           H
ATOM   1127 HG22 VAL X  82     -15.034 -25.289 -26.762  0.00  0.00           H
ATOM   1128 HG23 VAL X  82     -14.323 -26.065 -25.215  0.00  0.00           H
ATOM   1129  C   VAL X  82     -15.652 -28.434 -25.345  0.00  0.00           C
ATOM   1130  O   VAL X  82     -16.132 -27.674 -24.493  0.00  0.00           O
ATOM   1131  N   LEU X  83     -15.210 -29.660 -25.074  0.00  0.00           N
ATOM   1132  H   LEU X  83     -14.978 -30.250 -25.860  0.00  0.00           H
ATOM   1133  CA  LEU X  83     -14.760 -30.105 -23.720  0.00  0.00           C
ATOM   1134  HA  LEU X  83     -15.222 -29.374 -23.056  0.00  0.00           H
ATOM   1135  CB  LEU X  83     -15.281 -31.442 -23.452  0.00  0.00           C
ATOM   1136  HB2 LEU X  83     -14.978 -31.762 -22.455  0.00  0.00           H
ATOM   1137  HB3 LEU X  83     -16.359 -31.279 -23.426  0.00  0.00           H
ATOM   1138  CG  LEU X  83     -14.778 -32.498 -24.443  0.00  0.00           C
ATOM   1139  HG  LEU X  83     -14.154 -32.007 -25.190  0.00  0.00           H
ATOM   1140  CD1 LEU X  83     -13.872 -33.516 -23.784  0.00  0.00           C
ATOM   1141 HD11 LEU X  83     -14.237 -34.050 -22.906  0.00  0.00           H
ATOM   1142 HD12 LEU X  83     -13.644 -34.288 -24.520  0.00  0.00           H
ATOM   1143 HD13 LEU X  83     -12.941 -33.004 -23.541  0.00  0.00           H
ATOM   1144  CD2 LEU X  83     -15.938 -33.147 -25.201  0.00  0.00           C
ATOM   1145 HD21 LEU X  83     -16.622 -33.474 -24.418  0.00  0.00           H
ATOM   1146 HD22 LEU X  83     -16.370 -32.312 -25.752  0.00  0.00           H
ATOM   1147 HD23 LEU X  83     -15.671 -33.929 -25.911  0.00  0.00           H
ATOM   1148  C   LEU X  83     -13.233 -29.914 -23.645  0.00  0.00           C
ATOM   1149  O   LEU X  83     -12.502 -29.862 -24.636  0.00  0.00           O
ATOM   1150  N   MET X  84     -12.778 -29.624 -22.440  0.00  0.00           N
ATOM   1151  H   MET X  84     -13.418 -29.784 -21.675  0.00  0.00           H
ATOM   1152  CA  MET X  84     -11.359 -29.211 -22.181  0.00  0.00           C
ATOM   1153  HA  MET X  84     -10.734 -29.192 -23.074  0.00  0.00           H
ATOM   1154  CB  MET X  84     -11.445 -27.814 -21.617  0.00  0.00           C
ATOM   1155  HB2 MET X  84     -10.462 -27.513 -21.253  0.00  0.00           H
ATOM   1156  HB3 MET X  84     -11.791 -27.107 -22.371  0.00  0.00           H
ATOM   1157  CG  MET X  84     -12.436 -27.778 -20.340  0.00  0.00           C
ATOM   1158  HG2 MET X  84     -13.450 -27.845 -20.735  0.00  0.00           H
ATOM   1159  HG3 MET X  84     -12.144 -28.577 -19.660  0.00  0.00           H
ATOM   1160  SD  MET X  84     -12.172 -26.284 -19.303  0.00  0.00           S
ATOM   1161  CE  MET X  84     -13.330 -25.243 -20.193  0.00  0.00           C
ATOM   1162  HE1 MET X  84     -14.227 -25.821 -20.416  0.00  0.00           H
ATOM   1163  HE2 MET X  84     -13.529 -24.316 -19.655  0.00  0.00           H
ATOM   1164  HE3 MET X  84     -12.802 -25.127 -21.140  0.00  0.00           H
ATOM   1165  C   MET X  84     -10.488 -30.101 -21.234  0.00  0.00           C
ATOM   1166  O   MET X  84     -11.013 -31.040 -20.614  0.00  0.00           O
ATOM   1167  N   CY3 X  85      -9.184 -29.905 -21.192  0.00  0.00           N
ATOM   1168  HN  CY3 X  85      -8.754 -29.315 -21.890  0.00  0.00           H
ATOM   1169  CA  CY3 X  85      -8.211 -30.514 -20.265  0.00  0.00           C
ATOM   1170  HA  CY3 X  85      -8.375 -31.592 -20.280  0.00  0.00           H
ATOM   1171  CB  CY3 X  85      -6.876 -30.050 -20.871  0.00  0.00           C
ATOM   1172  HB3 CY3 X  85      -6.816 -28.962 -20.902  0.00  0.00           H
ATOM   1173  HB2 CY3 X  85      -6.827 -30.264 -21.938  0.00  0.00           H
ATOM   1174  SG  CY3 X  85      -5.449 -30.922 -20.051  0.00  0.00           S
ATOM   1175  C   CY3 X  85      -8.521 -29.969 -18.886  0.00  0.00           C
ATOM   1176  O   CY3 X  85      -8.914 -28.819 -18.720  0.00  0.00           O
ATOM   1177  N   GLY X  86      -8.503 -30.910 -17.953  0.00  0.00           N
ATOM   1178  H   GLY X  86      -8.454 -31.908 -18.103  0.00  0.00           H
ATOM   1179  CA  GLY X  86      -8.671 -30.547 -16.567  0.00  0.00           C
ATOM   1180  HA2 GLY X  86      -9.558 -29.924 -16.451  0.00  0.00           H
ATOM   1181  HA3 GLY X  86      -8.838 -31.446 -15.974  0.00  0.00           H
ATOM   1182  C   GLY X  86      -7.418 -29.812 -15.939  0.00  0.00           C
ATOM   1183  O   GLY X  86      -7.564 -29.082 -14.956  0.00  0.00           O
ATOM   1184  N   ASN X  87      -6.208 -30.047 -16.507  0.00  0.00           N
ATOM   1185  H   ASN X  87      -6.258 -30.378 -17.460  0.00  0.00           H
ATOM   1186  CA  ASN X  87      -4.932 -29.556 -16.006  0.00  0.00           C
ATOM   1187  HA  ASN X  87      -4.918 -29.848 -14.956  0.00  0.00           H
ATOM   1188  CB  ASN X  87      -3.879 -30.459 -16.716  0.00  0.00           C
ATOM   1189  HB2 ASN X  87      -3.980 -31.473 -16.329  0.00  0.00           H
ATOM   1190  HB3 ASN X  87      -4.056 -30.438 -17.791  0.00  0.00           H
ATOM   1191  CG  ASN X  87      -2.445 -30.097 -16.427  0.00  0.00           C
ATOM   1192  OD1 ASN X  87      -2.114 -29.452 -15.470  0.00  0.00           O
ATOM   1193  ND2 ASN X  87      -1.499 -30.489 -17.294  0.00  0.00           N
ATOM   1194 HD21 ASN X  87      -0.535 -30.260 -17.100  0.00  0.00           H
ATOM   1195 HD22 ASN X  87      -1.782 -30.863 -18.188  0.00  0.00           H
ATOM   1196  C   ASN X  87      -4.786 -28.002 -16.062  0.00  0.00           C
ATOM   1197  O   ASN X  87      -4.951 -27.345 -17.067  0.00  0.00           O
ATOM   1198  N   ASN X  88      -4.260 -27.512 -14.925  0.00  0.00           N
ATOM   1199  H   ASN X  88      -4.055 -28.069 -14.108  0.00  0.00           H
ATOM   1200  CA  ASN X  88      -4.057 -26.100 -14.701  0.00  0.00           C
ATOM   1201  HA  ASN X  88      -4.893 -25.528 -15.102  0.00  0.00           H
ATOM   1202  CB  ASN X  88      -3.990 -25.922 -13.185  0.00  0.00           C
ATOM   1203  HB2 ASN X  88      -4.959 -26.301 -12.859  0.00  0.00           H
ATOM   1204  HB3 ASN X  88      -3.276 -26.627 -12.761  0.00  0.00           H
ATOM   1205  CG  ASN X  88      -3.833 -24.463 -12.717  0.00  0.00           C
ATOM   1206  OD1 ASN X  88      -4.104 -23.497 -13.409  0.00  0.00           O
ATOM   1207  ND2 ASN X  88      -3.641 -24.301 -11.410  0.00  0.00           N
ATOM   1208 HD21 ASN X  88      -3.727 -23.398 -10.966  0.00  0.00           H
ATOM   1209 HD22 ASN X  88      -3.677 -25.156 -10.874  0.00  0.00           H
ATOM   1210  C   ASN X  88      -2.844 -25.608 -15.461  0.00  0.00           C
ATOM   1211  O   ASN X  88      -2.611 -24.404 -15.538  0.00  0.00           O
ATOM   1212  N   ASN X  89      -1.988 -26.509 -15.968  0.00  0.00           N
ATOM   1213  H   ASN X  89      -2.084 -27.468 -15.667  0.00  0.00           H
ATOM   1214  CA  ASN X  89      -0.887 -26.190 -16.839  0.00  0.00           C
ATOM   1215  HA  ASN X  89      -0.384 -25.297 -16.468  0.00  0.00           H
ATOM   1216  CB  ASN X  89       0.185 -27.314 -16.722  0.00  0.00           C
ATOM   1217  HB2 ASN X  89       0.412 -27.529 -15.678  0.00  0.00           H
ATOM   1218  HB3 ASN X  89      -0.135 -28.162 -17.327  0.00  0.00           H
ATOM   1219  CG  ASN X  89       1.504 -26.935 -17.362  0.00  0.00           C
ATOM   1220  OD1 ASN X  89       2.447 -26.428 -16.784  0.00  0.00           O
ATOM   1221  ND2 ASN X  89       1.676 -27.323 -18.616  0.00  0.00           N
ATOM   1222 HD21 ASN X  89       2.595 -27.146 -18.996  0.00  0.00           H
ATOM   1223 HD22 ASN X  89       0.944 -27.784 -19.137  0.00  0.00           H
ATOM   1224  C   ASN X  89      -1.278 -25.847 -18.321  0.00  0.00           C
ATOM   1225  O   ASN X  89      -0.421 -25.393 -19.092  0.00  0.00           O
ATOM   1226  N   CY3 X  90      -2.528 -26.206 -18.700  0.00  0.00           N
ATOM   1227  HN  CY3 X  90      -3.197 -26.313 -17.950  0.00  0.00           H
ATOM   1228  CA  CY3 X  90      -2.879 -26.645 -20.044  0.00  0.00           C
ATOM   1229  HA  CY3 X  90      -2.059 -26.470 -20.741  0.00  0.00           H
ATOM   1230  CB  CY3 X  90      -3.027 -28.157 -19.954  0.00  0.00           C
ATOM   1231  HB3 CY3 X  90      -3.981 -28.383 -19.477  0.00  0.00           H
ATOM   1232  HB2 CY3 X  90      -2.271 -28.753 -19.443  0.00  0.00           H
ATOM   1233  SG  CY3 X  90      -3.055 -28.621 -21.681  0.00  0.00           S
ATOM   1234  C   CY3 X  90      -4.145 -25.760 -20.487  0.00  0.00           C
ATOM   1235  O   CY3 X  90      -4.907 -25.297 -19.644  0.00  0.00           O
ATOM   1236  N   CYS X  91      -4.249 -25.413 -21.805  0.00  0.00           N
ATOM   1237  H   CYS X  91      -3.421 -25.639 -22.338  0.00  0.00           H
ATOM   1238  CA  CYS X  91      -5.405 -24.633 -22.361  0.00  0.00           C
ATOM   1239  HA  CYS X  91      -6.098 -24.302 -21.588  0.00  0.00           H
ATOM   1240  CB  CYS X  91      -4.917 -23.378 -23.037  0.00  0.00           C
ATOM   1241  HB2 CYS X  91      -4.251 -23.623 -23.864  0.00  0.00           H
ATOM   1242  HB3 CYS X  91      -5.768 -22.838 -23.452  0.00  0.00           H
ATOM   1243  SG  CYS X  91      -3.959 -22.300 -21.933  0.00  0.00           S
ATOM   1244  HG  CYS X  91      -2.824 -23.000 -21.850  0.00  0.00           H
ATOM   1245  C   CYS X  91      -6.280 -25.469 -23.343  0.00  0.00           C
ATOM   1246  O   CYS X  91      -7.194 -24.852 -23.910  0.00  0.00           O
ATOM   1247  N   ARG X  92      -5.873 -26.720 -23.637  0.00  0.00           N
ATOM   1248  H   ARG X  92      -5.051 -27.090 -23.181  0.00  0.00           H
ATOM   1249  CA  ARG X  92      -6.407 -27.438 -24.845  0.00  0.00           C
ATOM   1250  HA  ARG X  92      -6.334 -26.823 -25.742  0.00  0.00           H
ATOM   1251  CB  ARG X  92      -5.546 -28.693 -25.159  0.00  0.00           C
ATOM   1252  HB2 ARG X  92      -5.618 -29.424 -24.353  0.00  0.00           H
ATOM   1253  HB3 ARG X  92      -6.046 -29.250 -25.951  0.00  0.00           H
ATOM   1254  CG  ARG X  92      -4.140 -28.293 -25.573  0.00  0.00           C
ATOM   1255  HG2 ARG X  92      -4.107 -27.688 -26.479  0.00  0.00           H
ATOM   1256  HG3 ARG X  92      -3.762 -27.702 -24.738  0.00  0.00           H
ATOM   1257  CD  ARG X  92      -3.191 -29.488 -25.778  0.00  0.00           C
ATOM   1258  HD2 ARG X  92      -3.429 -30.090 -24.901  0.00  0.00           H
ATOM   1259  HD3 ARG X  92      -3.446 -30.117 -26.631  0.00  0.00           H
ATOM   1260  NE  ARG X  92      -1.781 -29.062 -25.753  0.00  0.00           N
ATOM   1261  HE  ARG X  92      -1.420 -28.444 -26.465  0.00  0.00           H
ATOM   1262  CZ  ARG X  92      -0.827 -29.495 -24.970  0.00  0.00           C
ATOM   1263  NH1 ARG X  92      -1.111 -30.417 -24.095  0.00  0.00           N
ATOM   1264 HH11 ARG X  92      -1.988 -30.908 -24.193  0.00  0.00           H
ATOM   1265 HH12 ARG X  92      -0.406 -30.766 -23.461  0.00  0.00           H
ATOM   1266  NH2 ARG X  92       0.336 -28.957 -25.033  0.00  0.00           N
ATOM   1267 HH21 ARG X  92       0.417 -28.292 -25.789  0.00  0.00           H
ATOM   1268 HH22 ARG X  92       1.058 -29.260 -24.395  0.00  0.00           H
ATOM   1269  C   ARG X  92      -7.929 -27.890 -24.647  0.00  0.00           C
ATOM   1270  O   ARG X  92      -8.331 -28.379 -23.594  0.00  0.00           O
ATOM   1271  N   CYS X  93      -8.606 -27.882 -25.817  0.00  0.00           N
ATOM   1272  H   CYS X  93      -8.212 -27.511 -26.669  0.00  0.00           H
ATOM   1273  CA  CYS X  93      -9.957 -28.399 -26.006  0.00  0.00           C
ATOM   1274  HA  CYS X  93     -10.148 -29.114 -25.206  0.00  0.00           H
ATOM   1275  CB  CYS X  93     -10.880 -27.170 -25.962  0.00  0.00           C
ATOM   1276  HB2 CYS X  93     -10.796 -26.591 -26.882  0.00  0.00           H
ATOM   1277  HB3 CYS X  93     -11.889 -27.565 -25.847  0.00  0.00           H
ATOM   1278  SG  CYS X  93     -10.414 -25.877 -24.727  0.00  0.00           S
ATOM   1279  HG  CYS X  93      -9.212 -25.509 -25.182  0.00  0.00           H
ATOM   1280  C   CYS X  93     -10.236 -29.158 -27.283  0.00  0.00           C
ATOM   1281  O   CYS X  93      -9.413 -29.118 -28.186  0.00  0.00           O
ATOM   1282  N   PHE X  94     -11.350 -29.859 -27.368  0.00  0.00           N
ATOM   1283  H   PHE X  94     -11.986 -29.774 -26.589  0.00  0.00           H
ATOM   1284  CA  PHE X  94     -11.621 -30.891 -28.374  0.00  0.00           C
ATOM   1285  HA  PHE X  94     -11.235 -30.455 -29.295  0.00  0.00           H
ATOM   1286  CB  PHE X  94     -11.031 -32.265 -27.942  0.00  0.00           C
ATOM   1287  HB2 PHE X  94     -11.583 -32.636 -27.079  0.00  0.00           H
ATOM   1288  HB3 PHE X  94     -11.233 -32.927 -28.784  0.00  0.00           H
ATOM   1289  CG  PHE X  94      -9.559 -32.261 -27.619  0.00  0.00           C
ATOM   1290  CD1 PHE X  94      -8.715 -32.739 -28.599  0.00  0.00           C
ATOM   1291  HD1 PHE X  94      -9.089 -32.863 -29.604  0.00  0.00           H
ATOM   1292  CE1 PHE X  94      -7.369 -32.989 -28.325  0.00  0.00           C
ATOM   1293  HE1 PHE X  94      -6.674 -33.337 -29.075  0.00  0.00           H
ATOM   1294  CZ  PHE X  94      -6.847 -32.601 -27.084  0.00  0.00           C
ATOM   1295  HZ  PHE X  94      -5.780 -32.467 -26.983  0.00  0.00           H
ATOM   1296  CE2 PHE X  94      -7.636 -31.945 -26.088  0.00  0.00           C
ATOM   1297  HE2 PHE X  94      -7.180 -31.361 -25.302  0.00  0.00           H
ATOM   1298  CD2 PHE X  94      -9.020 -31.834 -26.306  0.00  0.00           C
ATOM   1299  HD2 PHE X  94      -9.743 -31.469 -25.591  0.00  0.00           H
ATOM   1300  C   PHE X  94     -13.158 -31.056 -28.532  0.00  0.00           C
ATOM   1301  O   PHE X  94     -13.891 -31.020 -27.557  0.00  0.00           O
ATOM   1302  N   CY3 X  95     -13.708 -31.236 -29.714  0.00  0.00           N
ATOM   1303  HN  CY3 X  95     -13.215 -31.224 -30.596  0.00  0.00           H
ATOM   1304  CA  CY3 X  95     -15.206 -31.433 -29.951  0.00  0.00           C
ATOM   1305  HA  CY3 X  95     -15.803 -30.976 -29.162  0.00  0.00           H
ATOM   1306  CB  CY3 X  95     -15.558 -30.786 -31.264  0.00  0.00           C
ATOM   1307  HB3 CY3 X  95     -15.048 -29.826 -31.346  0.00  0.00           H
ATOM   1308  HB2 CY3 X  95     -16.618 -30.541 -31.205  0.00  0.00           H
ATOM   1309  SG  CY3 X  95     -15.288 -31.971 -32.607  0.00  0.00           S
ATOM   1310  C   CY3 X  95     -15.482 -32.992 -29.864  0.00  0.00           C
ATOM   1311  O   CY3 X  95     -14.666 -33.869 -30.121  0.00  0.00           O
ATOM   1312  N   VAL X  96     -16.693 -33.284 -29.399  0.00  0.00           N
ATOM   1313  H   VAL X  96     -17.354 -32.524 -29.322  0.00  0.00           H
ATOM   1314  CA  VAL X  96     -17.133 -34.749 -29.160  0.00  0.00           C
ATOM   1315  HA  VAL X  96     -16.448 -35.142 -28.409  0.00  0.00           H
ATOM   1316  CB  VAL X  96     -18.477 -34.846 -28.462  0.00  0.00           C
ATOM   1317  HB  VAL X  96     -18.738 -35.881 -28.246  0.00  0.00           H
ATOM   1318  CG1 VAL X  96     -18.482 -34.143 -27.116  0.00  0.00           C
ATOM   1319 HG11 VAL X  96     -19.472 -34.289 -26.684  0.00  0.00           H
ATOM   1320 HG12 VAL X  96     -17.838 -34.591 -26.358  0.00  0.00           H
ATOM   1321 HG13 VAL X  96     -18.185 -33.095 -27.140  0.00  0.00           H
ATOM   1322  CG2 VAL X  96     -19.490 -34.270 -29.441  0.00  0.00           C
ATOM   1323 HG21 VAL X  96     -19.344 -33.217 -29.683  0.00  0.00           H
ATOM   1324 HG22 VAL X  96     -19.510 -34.776 -30.407  0.00  0.00           H
ATOM   1325 HG23 VAL X  96     -20.502 -34.249 -29.035  0.00  0.00           H
ATOM   1326  C   VAL X  96     -17.020 -35.642 -30.323  0.00  0.00           C
ATOM   1327  O   VAL X  96     -16.812 -36.885 -30.156  0.00  0.00           O
ATOM   1328  N   GLU X  97     -16.979 -35.112 -31.533  0.00  0.00           N
ATOM   1329  H   GLU X  97     -16.886 -34.108 -31.600  0.00  0.00           H
ATOM   1330  CA  GLU X  97     -16.955 -35.874 -32.793  0.00  0.00           C
ATOM   1331  HA  GLU X  97     -17.578 -36.755 -32.634  0.00  0.00           H
ATOM   1332  CB  GLU X  97     -17.493 -35.133 -34.003  0.00  0.00           C
ATOM   1333  HB2 GLU X  97     -17.015 -34.154 -34.043  0.00  0.00           H
ATOM   1334  HB3 GLU X  97     -17.232 -35.627 -34.939  0.00  0.00           H
ATOM   1335  CG  GLU X  97     -19.010 -34.863 -33.896  0.00  0.00           C
ATOM   1336  HG2 GLU X  97     -19.116 -34.290 -32.975  0.00  0.00           H
ATOM   1337  HG3 GLU X  97     -19.276 -34.256 -34.761  0.00  0.00           H
ATOM   1338  CD  GLU X  97     -19.847 -36.119 -33.831  0.00  0.00           C
ATOM   1339  OE1 GLU X  97     -19.482 -37.048 -34.535  0.00  0.00           O
ATOM   1340  OE2 GLU X  97     -20.822 -36.141 -33.016  0.00  0.00           O
ATOM   1341  C   GLU X  97     -15.610 -36.396 -33.219  0.00  0.00           C
ATOM   1342  O   GLU X  97     -15.488 -37.592 -33.448  0.00  0.00           O
ATOM   1343  N   CY3 X  98     -14.593 -35.531 -33.151  0.00  0.00           N
ATOM   1344  HN  CY3 X  98     -14.846 -34.580 -32.924  0.00  0.00           H
ATOM   1345  CA  CY3 X  98     -13.194 -35.939 -33.292  0.00  0.00           C
ATOM   1346  HA  CY3 X  98     -13.019 -36.304 -34.304  0.00  0.00           H
ATOM   1347  CB  CY3 X  98     -12.305 -34.695 -33.060  0.00  0.00           C
ATOM   1348  HB3 CY3 X  98     -11.229 -34.867 -33.048  0.00  0.00           H
ATOM   1349  HB2 CY3 X  98     -12.559 -34.294 -32.079  0.00  0.00           H
ATOM   1350  SG  CY3 X  98     -12.716 -33.524 -34.413  0.00  0.00           S
ATOM   1351  C   CY3 X  98     -12.960 -37.060 -32.174  0.00  0.00           C
ATOM   1352  O   CY3 X  98     -12.154 -37.995 -32.417  0.00  0.00           O
ATOM   1353  N   VAL X  99     -13.494 -36.926 -30.938  0.00  0.00           N
ATOM   1354  H   VAL X  99     -14.126 -36.159 -30.761  0.00  0.00           H
ATOM   1355  CA  VAL X  99     -13.305 -37.913 -29.868  0.00  0.00           C
ATOM   1356  HA  VAL X  99     -12.238 -38.128 -29.818  0.00  0.00           H
ATOM   1357  CB  VAL X  99     -13.671 -37.173 -28.514  0.00  0.00           C
ATOM   1358  HB  VAL X  99     -14.666 -36.743 -28.625  0.00  0.00           H
ATOM   1359  CG1 VAL X  99     -13.634 -38.123 -27.357  0.00  0.00           C
ATOM   1360 HG11 VAL X  99     -14.476 -38.815 -27.365  0.00  0.00           H
ATOM   1361 HG12 VAL X  99     -12.756 -38.753 -27.502  0.00  0.00           H
ATOM   1362 HG13 VAL X  99     -13.636 -37.678 -26.362  0.00  0.00           H
ATOM   1363  CG2 VAL X  99     -12.577 -36.119 -28.309  0.00  0.00           C
ATOM   1364 HG21 VAL X  99     -11.549 -36.478 -28.338  0.00  0.00           H
ATOM   1365 HG22 VAL X  99     -12.562 -35.294 -29.021  0.00  0.00           H
ATOM   1366 HG23 VAL X  99     -12.724 -35.789 -27.281  0.00  0.00           H
ATOM   1367  C   VAL X  99     -14.053 -39.204 -30.213  0.00  0.00           C
ATOM   1368  O   VAL X  99     -13.474 -40.280 -30.201  0.00  0.00           O
ATOM   1369  N   ASP X 100     -15.245 -39.183 -30.752  0.00  0.00           N
ATOM   1370  H   ASP X 100     -15.689 -38.276 -30.736  0.00  0.00           H
ATOM   1371  CA  ASP X 100     -15.984 -40.372 -31.218  0.00  0.00           C
ATOM   1372  HA  ASP X 100     -16.023 -41.082 -30.392  0.00  0.00           H
ATOM   1373  CB  ASP X 100     -17.380 -39.826 -31.637  0.00  0.00           C
ATOM   1374  HB2 ASP X 100     -17.920 -39.422 -30.780  0.00  0.00           H
ATOM   1375  HB3 ASP X 100     -17.251 -39.080 -32.421  0.00  0.00           H
ATOM   1376  CG  ASP X 100     -18.325 -40.866 -32.188  0.00  0.00           C
ATOM   1377  OD1 ASP X 100     -19.117 -40.565 -33.110  0.00  0.00           O
ATOM   1378  OD2 ASP X 100     -18.356 -42.025 -31.676  0.00  0.00           O
ATOM   1379  C   ASP X 100     -15.273 -41.018 -32.370  0.00  0.00           C
ATOM   1380  O   ASP X 100     -15.170 -42.291 -32.362  0.00  0.00           O
ATOM   1381  N   LEU X 101     -14.735 -40.340 -33.309  0.00  0.00           N
ATOM   1382  H   LEU X 101     -14.843 -39.344 -33.185  0.00  0.00           H
ATOM   1383  CA  LEU X 101     -14.216 -40.886 -34.556  0.00  0.00           C
ATOM   1384  HA  LEU X 101     -14.839 -41.703 -34.919  0.00  0.00           H
ATOM   1385  CB  LEU X 101     -14.020 -39.719 -35.592  0.00  0.00           C
ATOM   1386  HB2 LEU X 101     -14.976 -39.241 -35.808  0.00  0.00           H
ATOM   1387  HB3 LEU X 101     -13.416 -38.925 -35.153  0.00  0.00           H
ATOM   1388  CG  LEU X 101     -13.388 -40.133 -36.928  0.00  0.00           C
ATOM   1389  HG  LEU X 101     -12.489 -40.688 -36.660  0.00  0.00           H
ATOM   1390  CD1 LEU X 101     -14.281 -41.074 -37.632  0.00  0.00           C
ATOM   1391 HD11 LEU X 101     -14.311 -42.053 -37.154  0.00  0.00           H
ATOM   1392 HD12 LEU X 101     -15.204 -40.579 -37.934  0.00  0.00           H
ATOM   1393 HD13 LEU X 101     -13.709 -41.263 -38.540  0.00  0.00           H
ATOM   1394  CD2 LEU X 101     -13.028 -38.903 -37.729  0.00  0.00           C
ATOM   1395 HD21 LEU X 101     -12.434 -38.269 -37.070  0.00  0.00           H
ATOM   1396 HD22 LEU X 101     -12.541 -39.099 -38.685  0.00  0.00           H
ATOM   1397 HD23 LEU X 101     -13.990 -38.408 -37.855  0.00  0.00           H
ATOM   1398  C   LEU X 101     -12.853 -41.450 -34.111  0.00  0.00           C
ATOM   1399  O   LEU X 101     -12.539 -42.574 -34.402  0.00  0.00           O
ATOM   1400  N   LEU X 102     -11.956 -40.650 -33.484  0.00  0.00           N
ATOM   1401  H   LEU X 102     -12.391 -39.763 -33.272  0.00  0.00           H
ATOM   1402  CA  LEU X 102     -10.559 -40.958 -33.490  0.00  0.00           C
ATOM   1403  HA  LEU X 102     -10.310 -41.646 -34.297  0.00  0.00           H
ATOM   1404  CB  LEU X 102      -9.731 -39.670 -33.758  0.00  0.00           C
ATOM   1405  HB2 LEU X 102      -9.911 -38.982 -32.933  0.00  0.00           H
ATOM   1406  HB3 LEU X 102      -8.678 -39.910 -33.606  0.00  0.00           H
ATOM   1407  CG  LEU X 102      -9.984 -38.932 -35.072  0.00  0.00           C
ATOM   1408  HG  LEU X 102     -11.048 -38.918 -35.306  0.00  0.00           H
ATOM   1409  CD1 LEU X 102      -9.537 -37.545 -35.016  0.00  0.00           C
ATOM   1410 HD11 LEU X 102      -9.659 -37.134 -36.018  0.00  0.00           H
ATOM   1411 HD12 LEU X 102     -10.103 -36.915 -34.330  0.00  0.00           H
ATOM   1412 HD13 LEU X 102      -8.462 -37.483 -34.847  0.00  0.00           H
ATOM   1413  CD2 LEU X 102      -9.237 -39.686 -36.114  0.00  0.00           C
ATOM   1414 HD21 LEU X 102      -8.181 -39.666 -35.844  0.00  0.00           H
ATOM   1415 HD22 LEU X 102      -9.633 -40.688 -36.277  0.00  0.00           H
ATOM   1416 HD23 LEU X 102      -9.328 -39.196 -37.083  0.00  0.00           H
ATOM   1417  C   LEU X 102     -10.155 -41.557 -32.064  0.00  0.00           C
ATOM   1418  O   LEU X 102      -9.328 -42.502 -32.056  0.00  0.00           O
ATOM   1419  N   VAL X 103     -10.828 -41.218 -30.906  0.00  0.00           N
ATOM   1420  H   VAL X 103     -11.579 -40.542 -30.893  0.00  0.00           H
ATOM   1421  CA  VAL X 103     -10.349 -41.630 -29.601  0.00  0.00           C
ATOM   1422  HA  VAL X 103      -9.299 -41.899 -29.719  0.00  0.00           H
ATOM   1423  CB  VAL X 103     -10.499 -40.486 -28.538  0.00  0.00           C
ATOM   1424  HB  VAL X 103     -11.543 -40.180 -28.593  0.00  0.00           H
ATOM   1425  CG1 VAL X 103     -10.173 -40.873 -27.038  0.00  0.00           C
ATOM   1426 HG11 VAL X 103      -9.092 -41.016 -27.033  0.00  0.00           H
ATOM   1427 HG12 VAL X 103     -10.300 -40.001 -26.396  0.00  0.00           H
ATOM   1428 HG13 VAL X 103     -10.698 -41.757 -26.674  0.00  0.00           H
ATOM   1429  CG2 VAL X 103      -9.654 -39.284 -28.932  0.00  0.00           C
ATOM   1430 HG21 VAL X 103     -10.042 -38.767 -29.810  0.00  0.00           H
ATOM   1431 HG22 VAL X 103      -9.891 -38.533 -28.178  0.00  0.00           H
ATOM   1432 HG23 VAL X 103      -8.584 -39.479 -28.860  0.00  0.00           H
ATOM   1433  C   VAL X 103     -11.030 -42.894 -29.182  0.00  0.00           C
ATOM   1434  O   VAL X 103     -10.371 -43.819 -28.699  0.00  0.00           O
ATOM   1435  N   GLY X 104     -12.363 -43.016 -29.308  0.00  0.00           N
ATOM   1436  H   GLY X 104     -12.890 -42.176 -29.498  0.00  0.00           H
ATOM   1437  CA  GLY X 104     -13.207 -44.057 -28.784  0.00  0.00           C
ATOM   1438  HA2 GLY X 104     -13.429 -44.706 -29.631  0.00  0.00           H
ATOM   1439  HA3 GLY X 104     -12.631 -44.534 -27.991  0.00  0.00           H
ATOM   1440  C   GLY X 104     -14.449 -43.605 -28.139  0.00  0.00           C
ATOM   1441  O   GLY X 104     -14.514 -42.384 -27.807  0.00  0.00           O
ATOM   1442  N   PRO X 105     -15.362 -44.493 -27.909  0.00  0.00           N
ATOM   1443  CD  PRO X 105     -15.183 -45.933 -28.111  0.00  0.00           C
ATOM   1444  HD2 PRO X 105     -14.228 -46.302 -27.736  0.00  0.00           H
ATOM   1445  HD3 PRO X 105     -15.118 -46.160 -29.175  0.00  0.00           H
ATOM   1446  CG  PRO X 105     -16.368 -46.640 -27.459  0.00  0.00           C
ATOM   1447  HG2 PRO X 105     -16.000 -46.970 -26.487  0.00  0.00           H
ATOM   1448  HG3 PRO X 105     -16.842 -47.417 -28.059  0.00  0.00           H
ATOM   1449  CB  PRO X 105     -17.390 -45.539 -27.256  0.00  0.00           C
ATOM   1450  HB2 PRO X 105     -18.087 -45.747 -26.444  0.00  0.00           H
ATOM   1451  HB3 PRO X 105     -17.892 -45.397 -28.213  0.00  0.00           H
ATOM   1452  CA  PRO X 105     -16.542 -44.219 -27.107  0.00  0.00           C
ATOM   1453  HA  PRO X 105     -17.070 -43.350 -27.499  0.00  0.00           H
ATOM   1454  C   PRO X 105     -16.222 -43.986 -25.693  0.00  0.00           C
ATOM   1455  O   PRO X 105     -15.228 -44.441 -25.112  0.00  0.00           O
ATOM   1456  N   GLY X 106     -17.134 -43.329 -24.922  0.00  0.00           N
ATOM   1457  H   GLY X 106     -18.001 -43.094 -25.382  0.00  0.00           H
ATOM   1458  CA  GLY X 106     -17.020 -42.961 -23.493  0.00  0.00           C
ATOM   1459  HA2 GLY X 106     -17.974 -42.597 -23.111  0.00  0.00           H
ATOM   1460  HA3 GLY X 106     -16.723 -43.828 -22.904  0.00  0.00           H
ATOM   1461  C   GLY X 106     -15.997 -41.905 -23.090  0.00  0.00           C
ATOM   1462  O   GLY X 106     -16.015 -41.339 -22.001  0.00  0.00           O
ATOM   1463  N   ALA X 107     -15.105 -41.506 -23.983  0.00  0.00           N
ATOM   1464  H   ALA X 107     -15.234 -42.047 -24.826  0.00  0.00           H
ATOM   1465  CA  ALA X 107     -13.874 -40.783 -23.711  0.00  0.00           C
ATOM   1466  HA  ALA X 107     -13.235 -41.186 -22.926  0.00  0.00           H
ATOM   1467  CB  ALA X 107     -12.976 -40.950 -24.973  0.00  0.00           C
ATOM   1468  HB1 ALA X 107     -13.254 -40.247 -25.759  0.00  0.00           H
ATOM   1469  HB2 ALA X 107     -11.963 -40.705 -24.652  0.00  0.00           H
ATOM   1470  HB3 ALA X 107     -12.784 -41.960 -25.334  0.00  0.00           H
ATOM   1471  C   ALA X 107     -14.107 -39.330 -23.280  0.00  0.00           C
ATOM   1472  O   ALA X 107     -13.498 -38.848 -22.301  0.00  0.00           O
ATOM   1473  N   ALA X 108     -15.011 -38.706 -24.025  0.00  0.00           N
ATOM   1474  H   ALA X 108     -15.476 -39.301 -24.695  0.00  0.00           H
ATOM   1475  CA  ALA X 108     -15.463 -37.303 -23.741  0.00  0.00           C
ATOM   1476  HA  ALA X 108     -14.554 -36.721 -23.583  0.00  0.00           H
ATOM   1477  CB  ALA X 108     -16.237 -36.664 -24.884  0.00  0.00           C
ATOM   1478  HB1 ALA X 108     -15.551 -36.548 -25.723  0.00  0.00           H
ATOM   1479  HB2 ALA X 108     -16.904 -37.422 -25.295  0.00  0.00           H
ATOM   1480  HB3 ALA X 108     -16.749 -35.746 -24.598  0.00  0.00           H
ATOM   1481  C   ALA X 108     -16.240 -37.179 -22.457  0.00  0.00           C
ATOM   1482  O   ALA X 108     -15.936 -36.453 -21.552  0.00  0.00           O
ATOM   1483  N   GLN X 109     -17.278 -38.043 -22.268  0.00  0.00           N
ATOM   1484  H   GLN X 109     -17.592 -38.559 -23.077  0.00  0.00           H
ATOM   1485  CA  GLN X 109     -18.164 -38.067 -21.087  0.00  0.00           C
ATOM   1486  HA  GLN X 109     -18.428 -37.040 -20.836  0.00  0.00           H
ATOM   1487  CB  GLN X 109     -19.503 -38.624 -21.545  0.00  0.00           C
ATOM   1488  HB2 GLN X 109     -19.313 -39.520 -22.137  0.00  0.00           H
ATOM   1489  HB3 GLN X 109     -20.088 -38.941 -20.682  0.00  0.00           H
ATOM   1490  CG  GLN X 109     -20.442 -37.802 -22.331  0.00  0.00           C
ATOM   1491  HG2 GLN X 109     -20.733 -36.900 -21.792  0.00  0.00           H
ATOM   1492  HG3 GLN X 109     -19.848 -37.568 -23.214  0.00  0.00           H
ATOM   1493  CD  GLN X 109     -21.675 -38.617 -22.745  0.00  0.00           C
ATOM   1494  OE1 GLN X 109     -22.097 -39.560 -22.065  0.00  0.00           O
ATOM   1495  NE2 GLN X 109     -22.343 -38.325 -23.854  0.00  0.00           N
ATOM   1496 HE21 GLN X 109     -23.088 -38.887 -24.240  0.00  0.00           H
ATOM   1497 HE22 GLN X 109     -22.026 -37.618 -24.501  0.00  0.00           H
ATOM   1498  C   GLN X 109     -17.478 -38.568 -19.873  0.00  0.00           C
ATOM   1499  O   GLN X 109     -17.994 -38.291 -18.731  0.00  0.00           O
ATOM   1500  N   ALA X 110     -16.291 -39.226 -19.936  0.00  0.00           N
ATOM   1501  H   ALA X 110     -16.090 -39.565 -20.866  0.00  0.00           H
ATOM   1502  CA  ALA X 110     -15.333 -39.485 -18.846  0.00  0.00           C
ATOM   1503  HA  ALA X 110     -15.789 -39.892 -17.943  0.00  0.00           H
ATOM   1504  CB  ALA X 110     -14.582 -40.714 -19.292  0.00  0.00           C
ATOM   1505  HB1 ALA X 110     -13.981 -40.485 -20.172  0.00  0.00           H
ATOM   1506  HB2 ALA X 110     -14.061 -41.295 -18.530  0.00  0.00           H
ATOM   1507  HB3 ALA X 110     -15.254 -41.531 -19.551  0.00  0.00           H
ATOM   1508  C   ALA X 110     -14.393 -38.348 -18.549  0.00  0.00           C
ATOM   1509  O   ALA X 110     -14.259 -37.832 -17.475  0.00  0.00           O
ATOM   1510  N   ALA X 111     -13.846 -37.773 -19.665  0.00  0.00           N
ATOM   1511  H   ALA X 111     -13.966 -38.250 -20.547  0.00  0.00           H
ATOM   1512  CA  ALA X 111     -12.956 -36.621 -19.508  0.00  0.00           C
ATOM   1513  HA  ALA X 111     -12.134 -36.810 -18.817  0.00  0.00           H
ATOM   1514  CB  ALA X 111     -12.307 -36.362 -20.842  0.00  0.00           C
ATOM   1515  HB1 ALA X 111     -11.584 -37.112 -21.163  0.00  0.00           H
ATOM   1516  HB2 ALA X 111     -13.049 -36.366 -21.640  0.00  0.00           H
ATOM   1517  HB3 ALA X 111     -11.884 -35.357 -20.840  0.00  0.00           H
ATOM   1518  C   ALA X 111     -13.702 -35.438 -18.866  0.00  0.00           C
ATOM   1519  O   ALA X 111     -13.065 -34.599 -18.223  0.00  0.00           O
ATOM   1520  N   ILE X 112     -15.014 -35.417 -18.961  0.00  0.00           N
ATOM   1521  H   ILE X 112     -15.481 -35.995 -19.645  0.00  0.00           H
ATOM   1522  CA  ILE X 112     -15.871 -34.416 -18.253  0.00  0.00           C
ATOM   1523  HA  ILE X 112     -15.440 -33.416 -18.309  0.00  0.00           H
ATOM   1524  CB  ILE X 112     -17.241 -34.533 -18.949  0.00  0.00           C
ATOM   1525  HB  ILE X 112     -17.424 -35.531 -19.349  0.00  0.00           H
ATOM   1526  CG2 ILE X 112     -18.476 -34.277 -18.101  0.00  0.00           C
ATOM   1527 HG21 ILE X 112     -18.609 -35.060 -17.355  0.00  0.00           H
ATOM   1528 HG22 ILE X 112     -18.384 -33.251 -17.744  0.00  0.00           H
ATOM   1529 HG23 ILE X 112     -19.324 -34.318 -18.785  0.00  0.00           H
ATOM   1530  CG1 ILE X 112     -17.181 -33.630 -20.209  0.00  0.00           C
ATOM   1531 HG12 ILE X 112     -16.981 -32.604 -19.899  0.00  0.00           H
ATOM   1532 HG13 ILE X 112     -16.346 -33.932 -20.842  0.00  0.00           H
ATOM   1533  CD1 ILE X 112     -18.299 -33.456 -21.153  0.00  0.00           C
ATOM   1534 HD11 ILE X 112     -17.982 -32.977 -22.079  0.00  0.00           H
ATOM   1535 HD12 ILE X 112     -18.668 -34.444 -21.427  0.00  0.00           H
ATOM   1536 HD13 ILE X 112     -19.101 -32.959 -20.606  0.00  0.00           H
ATOM   1537  C   ILE X 112     -16.027 -34.542 -16.728  0.00  0.00           C
ATOM   1538  O   ILE X 112     -16.414 -33.567 -16.052  0.00  0.00           O
ATOM   1539  N   LYS X 113     -15.636 -35.671 -16.134  0.00  0.00           N
ATOM   1540  H   LYS X 113     -15.141 -36.308 -16.742  0.00  0.00           H
ATOM   1541  CA  LYS X 113     -15.799 -35.952 -14.737  0.00  0.00           C
ATOM   1542  HA  LYS X 113     -15.802 -35.064 -14.104  0.00  0.00           H
ATOM   1543  CB  LYS X 113     -17.156 -36.750 -14.547  0.00  0.00           C
ATOM   1544  HB2 LYS X 113     -17.368 -36.779 -13.478  0.00  0.00           H
ATOM   1545  HB3 LYS X 113     -17.964 -36.308 -15.130  0.00  0.00           H
ATOM   1546  CG  LYS X 113     -17.040 -38.211 -14.916  0.00  0.00           C
ATOM   1547  HG2 LYS X 113     -16.887 -38.283 -15.993  0.00  0.00           H
ATOM   1548  HG3 LYS X 113     -16.270 -38.768 -14.383  0.00  0.00           H
ATOM   1549  CD  LYS X 113     -18.389 -38.931 -14.569  0.00  0.00           C
ATOM   1550  HD2 LYS X 113     -18.688 -38.755 -13.536  0.00  0.00           H
ATOM   1551  HD3 LYS X 113     -19.069 -38.650 -15.373  0.00  0.00           H
ATOM   1552  CE  LYS X 113     -18.059 -40.394 -14.695  0.00  0.00           C
ATOM   1553  HE2 LYS X 113     -17.524 -40.506 -15.638  0.00  0.00           H
ATOM   1554  HE3 LYS X 113     -17.386 -40.640 -13.874  0.00  0.00           H
ATOM   1555  NZ  LYS X 113     -19.285 -41.275 -14.751  0.00  0.00           N
ATOM   1556  HZ1 LYS X 113     -19.712 -41.098 -15.649  0.00  0.00           H
ATOM   1557  HZ2 LYS X 113     -19.108 -42.269 -14.757  0.00  0.00           H
ATOM   1558  HZ3 LYS X 113     -19.934 -41.103 -13.997  0.00  0.00           H
ATOM   1559  C   LYS X 113     -14.658 -36.712 -13.973  0.00  0.00           C
ATOM   1560  O   LYS X 113     -14.545 -36.564 -12.716  0.00  0.00           O
ATOM   1561  N   GLU X 114     -13.715 -37.292 -14.669  0.00  0.00           N
ATOM   1562  H   GLU X 114     -13.732 -37.216 -15.676  0.00  0.00           H
ATOM   1563  CA  GLU X 114     -12.485 -37.927 -14.112  0.00  0.00           C
ATOM   1564  HA  GLU X 114     -12.829 -38.547 -13.284  0.00  0.00           H
ATOM   1565  CB  GLU X 114     -11.768 -38.730 -15.203  0.00  0.00           C
ATOM   1566  HB2 GLU X 114     -11.704 -37.957 -15.969  0.00  0.00           H
ATOM   1567  HB3 GLU X 114     -10.731 -38.845 -14.890  0.00  0.00           H
ATOM   1568  CG  GLU X 114     -12.360 -40.028 -15.709  0.00  0.00           C
ATOM   1569  HG2 GLU X 114     -13.441 -39.923 -15.627  0.00  0.00           H
ATOM   1570  HG3 GLU X 114     -12.173 -40.139 -16.777  0.00  0.00           H
ATOM   1571  CD  GLU X 114     -12.024 -41.291 -14.848  0.00  0.00           C
ATOM   1572  OE1 GLU X 114     -10.976 -41.956 -15.090  0.00  0.00           O
ATOM   1573  OE2 GLU X 114     -12.690 -41.529 -13.824  0.00  0.00           O
ATOM   1574  C   GLU X 114     -11.546 -36.866 -13.500  0.00  0.00           C
ATOM   1575  O   GLU X 114     -11.566 -35.714 -13.928  0.00  0.00           O
ATOM   1576  N   ASP X 115     -10.872 -37.234 -12.378  0.00  0.00           N
ATOM   1577  H   ASP X 115     -11.170 -38.105 -11.963  0.00  0.00           H
ATOM   1578  CA  ASP X 115      -9.892 -36.516 -11.559  0.00  0.00           C
ATOM   1579  HA  ASP X 115      -9.544 -35.729 -12.228  0.00  0.00           H
ATOM   1580  CB  ASP X 115     -10.662 -35.776 -10.451  0.00  0.00           C
ATOM   1581  HB2 ASP X 115     -11.535 -35.292 -10.889  0.00  0.00           H
ATOM   1582  HB3 ASP X 115     -11.071 -36.466  -9.714  0.00  0.00           H
ATOM   1583  CG  ASP X 115      -9.810 -34.623  -9.889  0.00  0.00           C
ATOM   1584  OD1 ASP X 115      -8.984 -33.918 -10.538  0.00  0.00           O
ATOM   1585  OD2 ASP X 115     -10.011 -34.351  -8.696  0.00  0.00           O
ATOM   1586  C   ASP X 115      -8.802 -37.364 -10.918  0.00  0.00           C
ATOM   1587  O   ASP X 115      -8.967 -38.110  -9.974  0.00  0.00           O
ATOM   1588  N   PRO X 116      -7.552 -37.147 -11.371  0.00  0.00           N
ATOM   1589  CD  PRO X 116      -6.415 -37.843 -10.865  0.00  0.00           C
ATOM   1590  HD2 PRO X 116      -6.607 -38.820 -10.421  0.00  0.00           H
ATOM   1591  HD3 PRO X 116      -5.901 -37.291 -10.078  0.00  0.00           H
ATOM   1592  CG  PRO X 116      -5.525 -38.016 -12.024  0.00  0.00           C
ATOM   1593  HG2 PRO X 116      -5.908 -38.838 -12.628  0.00  0.00           H
ATOM   1594  HG3 PRO X 116      -4.533 -38.311 -11.683  0.00  0.00           H
ATOM   1595  CB  PRO X 116      -5.638 -36.606 -12.665  0.00  0.00           C
ATOM   1596  HB2 PRO X 116      -5.188 -36.701 -13.653  0.00  0.00           H
ATOM   1597  HB3 PRO X 116      -5.023 -35.915 -12.088  0.00  0.00           H
ATOM   1598  CA  PRO X 116      -7.122 -36.398 -12.536  0.00  0.00           C
ATOM   1599  HA  PRO X 116      -7.294 -35.326 -12.446  0.00  0.00           H
ATOM   1600  C   PRO X 116      -7.736 -36.786 -13.974  0.00  0.00           C
ATOM   1601  O   PRO X 116      -8.311 -37.783 -14.213  0.00  0.00           O
ATOM   1602  N   TRP X 117      -7.612 -35.765 -14.797  0.00  0.00           N
ATOM   1603  H   TRP X 117      -7.144 -34.929 -14.477  0.00  0.00           H
ATOM   1604  CA  TRP X 117      -7.904 -35.821 -16.262  0.00  0.00           C
ATOM   1605  HA  TRP X 117      -7.770 -36.816 -16.685  0.00  0.00           H
ATOM   1606  CB  TRP X 117      -9.415 -35.528 -16.600  0.00  0.00           C
ATOM   1607  HB2 TRP X 117      -9.826 -36.532 -16.709  0.00  0.00           H
ATOM   1608  HB3 TRP X 117      -9.943 -34.969 -15.829  0.00  0.00           H
ATOM   1609  CG  TRP X 117      -9.600 -34.857 -17.936  0.00  0.00           C
ATOM   1610  CD1 TRP X 117     -10.150 -33.658 -18.158  0.00  0.00           C
ATOM   1611  HD1 TRP X 117     -10.458 -32.967 -17.387  0.00  0.00           H
ATOM   1612  NE1 TRP X 117     -10.013 -33.287 -19.484  0.00  0.00           N
ATOM   1613  HE1 TRP X 117     -10.494 -32.490 -19.875  0.00  0.00           H
ATOM   1614  CE2 TRP X 117      -9.441 -34.336 -20.230  0.00  0.00           C
ATOM   1615  CZ2 TRP X 117      -9.198 -34.429 -21.588  0.00  0.00           C
ATOM   1616  HZ2 TRP X 117      -9.221 -33.579 -22.254  0.00  0.00           H
ATOM   1617  CH2 TRP X 117      -8.869 -35.741 -22.105  0.00  0.00           C
ATOM   1618  HH2 TRP X 117      -8.542 -35.889 -23.124  0.00  0.00           H
ATOM   1619  CZ3 TRP X 117      -8.721 -36.766 -21.237  0.00  0.00           C
ATOM   1620  HZ3 TRP X 117      -8.580 -37.732 -21.700  0.00  0.00           H
ATOM   1621  CE3 TRP X 117      -8.810 -36.626 -19.801  0.00  0.00           C
ATOM   1622  HE3 TRP X 117      -8.566 -37.425 -19.116  0.00  0.00           H
ATOM   1623  CD2 TRP X 117      -9.189 -35.357 -19.241  0.00  0.00           C
ATOM   1624  C   TRP X 117      -7.001 -34.775 -16.904  0.00  0.00           C
ATOM   1625  O   TRP X 117      -7.001 -33.586 -16.532  0.00  0.00           O
ATOM   1626  N   ASN X 118      -6.208 -35.275 -17.842  0.00  0.00           N
ATOM   1627  H   ASN X 118      -6.145 -36.271 -17.998  0.00  0.00           H
ATOM   1628  CA  ASN X 118      -5.355 -34.390 -18.647  0.00  0.00           C
ATOM   1629  HA  ASN X 118      -5.853 -33.423 -18.718  0.00  0.00           H
ATOM   1630  CB  ASN X 118      -4.009 -34.178 -17.876  0.00  0.00           C
ATOM   1631  HB2 ASN X 118      -3.508 -33.358 -18.390  0.00  0.00           H
ATOM   1632  HB3 ASN X 118      -4.212 -33.780 -16.882  0.00  0.00           H
ATOM   1633  CG  ASN X 118      -3.047 -35.415 -17.744  0.00  0.00           C
ATOM   1634  OD1 ASN X 118      -3.299 -36.549 -18.181  0.00  0.00           O
ATOM   1635  ND2 ASN X 118      -1.902 -35.223 -17.153  0.00  0.00           N
ATOM   1636 HD21 ASN X 118      -1.197 -35.946 -17.133  0.00  0.00           H
ATOM   1637 HD22 ASN X 118      -1.593 -34.362 -16.725  0.00  0.00           H
ATOM   1638  C   ASN X 118      -5.205 -34.857 -20.133  0.00  0.00           C
ATOM   1639  O   ASN X 118      -5.475 -36.032 -20.430  0.00  0.00           O
ATOM   1640  N   CY3 X 119      -5.032 -33.953 -21.087  0.00  0.00           N
ATOM   1641  HN  CY3 X 119      -4.855 -32.999 -20.805  0.00  0.00           H
ATOM   1642  CA  CY3 X 119      -5.314 -34.301 -22.490  0.00  0.00           C
ATOM   1643  HA  CY3 X 119      -6.347 -34.651 -22.509  0.00  0.00           H
ATOM   1644  CB  CY3 X 119      -5.458 -32.917 -23.241  0.00  0.00           C
ATOM   1645  HB3 CY3 X 119      -6.154 -32.240 -22.747  0.00  0.00           H
ATOM   1646  HB2 CY3 X 119      -5.847 -33.131 -24.237  0.00  0.00           H
ATOM   1647  SG  CY3 X 119      -3.857 -32.129 -23.550  0.00  0.00           S
ATOM   1648  C   CY3 X 119      -4.370 -35.298 -23.056  0.00  0.00           C
ATOM   1649  O   CY3 X 119      -3.416 -35.779 -22.494  0.00  0.00           O
ATOM   1650  N   TYR X 120      -4.662 -35.553 -24.362  0.00  0.00           N
ATOM   1651  H   TYR X 120      -5.503 -35.262 -24.839  0.00  0.00           H
ATOM   1652  CA  TYR X 120      -4.002 -36.597 -25.133  0.00  0.00           C
ATOM   1653  HA  TYR X 120      -4.046 -37.448 -24.455  0.00  0.00           H
ATOM   1654  CB  TYR X 120      -4.793 -36.983 -26.390  0.00  0.00           C
ATOM   1655  HB2 TYR X 120      -4.685 -36.259 -27.197  0.00  0.00           H
ATOM   1656  HB3 TYR X 120      -4.381 -37.933 -26.729  0.00  0.00           H
ATOM   1657  CG  TYR X 120      -6.295 -37.074 -26.155  0.00  0.00           C
ATOM   1658  CD1 TYR X 120      -6.795 -38.120 -25.359  0.00  0.00           C
ATOM   1659  HD1 TYR X 120      -6.150 -38.833 -24.868  0.00  0.00           H
ATOM   1660  CE1 TYR X 120      -8.173 -38.177 -25.152  0.00  0.00           C
ATOM   1661  HE1 TYR X 120      -8.665 -39.001 -24.657  0.00  0.00           H
ATOM   1662  CZ  TYR X 120      -9.039 -37.243 -25.789  0.00  0.00           C
ATOM   1663  OH  TYR X 120     -10.380 -37.431 -25.644  0.00  0.00           O
ATOM   1664  HH  TYR X 120     -10.546 -37.888 -24.816  0.00  0.00           H
ATOM   1665  CE2 TYR X 120      -8.531 -36.296 -26.674  0.00  0.00           C
ATOM   1666  HE2 TYR X 120      -9.251 -35.705 -27.220  0.00  0.00           H
ATOM   1667  CD2 TYR X 120      -7.115 -36.134 -26.766  0.00  0.00           C
ATOM   1668  HD2 TYR X 120      -6.639 -35.448 -27.450  0.00  0.00           H
ATOM   1669  C   TYR X 120      -2.586 -36.290 -25.478  0.00  0.00           C
ATOM   1670  O   TYR X 120      -1.913 -36.976 -26.256  0.00  0.00           O
ATOM   1671  N   MET X 121      -2.053 -35.137 -25.137  0.00  0.00           N
ATOM   1672  H   MET X 121      -2.693 -34.548 -24.623  0.00  0.00           H
ATOM   1673  CA  MET X 121      -0.693 -34.596 -25.498  0.00  0.00           C
ATOM   1674  HA  MET X 121       0.043 -35.393 -25.606  0.00  0.00           H
ATOM   1675  CB  MET X 121      -0.750 -33.844 -26.840  0.00  0.00           C
ATOM   1676  HB2 MET X 121       0.242 -33.665 -27.254  0.00  0.00           H
ATOM   1677  HB3 MET X 121      -1.146 -34.374 -27.707  0.00  0.00           H
ATOM   1678  CG  MET X 121      -1.591 -32.607 -26.811  0.00  0.00           C
ATOM   1679  HG2 MET X 121      -2.553 -32.928 -26.412  0.00  0.00           H
ATOM   1680  HG3 MET X 121      -1.137 -32.035 -26.003  0.00  0.00           H
ATOM   1681  SD  MET X 121      -1.710 -31.509 -28.286  0.00  0.00           S
ATOM   1682  CE  MET X 121      -0.008 -30.855 -28.305  0.00  0.00           C
ATOM   1683  HE1 MET X 121       0.737 -31.487 -28.786  0.00  0.00           H
ATOM   1684  HE2 MET X 121       0.042 -29.829 -28.670  0.00  0.00           H
ATOM   1685  HE3 MET X 121       0.210 -30.749 -27.242  0.00  0.00           H
ATOM   1686  C   MET X 121      -0.076 -33.603 -24.351  0.00  0.00           C
ATOM   1687  O   MET X 121       0.851 -32.853 -24.525  0.00  0.00           O
ATOM   1688  N   CY3 X 122      -0.719 -33.674 -23.194  0.00  0.00           N
ATOM   1689  HN  CY3 X 122      -1.468 -34.348 -23.118  0.00  0.00           H
ATOM   1690  CA  CY3 X 122      -0.254 -33.161 -21.941  0.00  0.00           C
ATOM   1691  HA  CY3 X 122      -0.023 -32.102 -22.059  0.00  0.00           H
ATOM   1692  CB  CY3 X 122      -1.394 -33.287 -20.963  0.00  0.00           C
ATOM   1693  HB3 CY3 X 122      -1.094 -34.007 -20.201  0.00  0.00           H
ATOM   1694  HB2 CY3 X 122      -2.269 -33.720 -21.447  0.00  0.00           H
ATOM   1695  SG  CY3 X 122      -1.667 -31.727 -20.103  0.00  0.00           S
ATOM   1696  C   CY3 X 122       1.016 -33.966 -21.556  0.00  0.00           C
ATOM   1697  O   CY3 X 122       0.899 -35.084 -21.058  0.00  0.00           O
ATOM   1698  N   GLY X 123       2.173 -33.420 -21.868  0.00  0.00           N
ATOM   1699  H   GLY X 123       2.015 -32.566 -22.385  0.00  0.00           H
ATOM   1700  CA  GLY X 123       3.517 -33.870 -21.564  0.00  0.00           C
ATOM   1701  HA2 GLY X 123       4.248 -33.156 -21.944  0.00  0.00           H
ATOM   1702  HA3 GLY X 123       3.829 -33.943 -20.522  0.00  0.00           H
ATOM   1703  C   GLY X 123       3.802 -35.166 -22.308  0.00  0.00           C
ATOM   1704  O   GLY X 123       3.516 -35.255 -23.508  0.00  0.00           O
ATOM   1705  N   HIE X 124       4.474 -36.180 -21.683  0.00  0.00           N
ATOM   1706  H   HIE X 124       4.786 -36.015 -20.736  0.00  0.00           H
ATOM   1707  CA  HIE X 124       4.746 -37.478 -22.316  0.00  0.00           C
ATOM   1708  HA  HIE X 124       5.172 -37.230 -23.288  0.00  0.00           H
ATOM   1709  CB  HIE X 124       5.724 -38.159 -21.457  0.00  0.00           C
ATOM   1710  HB2 HIE X 124       6.456 -37.451 -21.067  0.00  0.00           H
ATOM   1711  HB3 HIE X 124       5.233 -38.654 -20.619  0.00  0.00           H
ATOM   1712  CG  HIE X 124       6.335 -39.174 -22.324  0.00  0.00           C
ATOM   1713  ND1 HIE X 124       5.768 -40.404 -22.736  0.00  0.00           N
ATOM   1714  CE1 HIE X 124       6.684 -40.952 -23.565  0.00  0.00           C
ATOM   1715  HE1 HIE X 124       6.539 -41.816 -24.197  0.00  0.00           H
ATOM   1716  NE2 HIE X 124       7.829 -40.282 -23.512  0.00  0.00           N
ATOM   1717  HE2 HIE X 124       8.598 -40.386 -24.159  0.00  0.00           H
ATOM   1718  CD2 HIE X 124       7.583 -39.139 -22.782  0.00  0.00           C
ATOM   1719  HD2 HIE X 124       8.114 -38.199 -22.755  0.00  0.00           H
ATOM   1720  C   HIE X 124       3.438 -38.278 -22.564  0.00  0.00           C
ATOM   1721  O   HIE X 124       2.672 -38.499 -21.644  0.00  0.00           O
ATOM   1722  N   LYS X 125       3.035 -38.657 -23.802  0.00  0.00           N
ATOM   1723  H   LYS X 125       3.679 -38.562 -24.575  0.00  0.00           H
ATOM   1724  CA  LYS X 125       1.791 -39.411 -24.091  0.00  0.00           C
ATOM   1725  HA  LYS X 125       1.475 -39.916 -23.178  0.00  0.00           H
ATOM   1726  CB  LYS X 125       0.697 -38.424 -24.476  0.00  0.00           C
ATOM   1727  HB2 LYS X 125       0.987 -37.863 -25.364  0.00  0.00           H
ATOM   1728  HB3 LYS X 125      -0.140 -39.007 -24.860  0.00  0.00           H
ATOM   1729  CG  LYS X 125       0.190 -37.491 -23.379  0.00  0.00           C
ATOM   1730  HG2 LYS X 125       1.055 -37.009 -22.923  0.00  0.00           H
ATOM   1731  HG3 LYS X 125      -0.447 -36.745 -23.855  0.00  0.00           H
ATOM   1732  CD  LYS X 125      -0.514 -38.240 -22.293  0.00  0.00           C
ATOM   1733  HD2 LYS X 125      -1.340 -38.833 -22.684  0.00  0.00           H
ATOM   1734  HD3 LYS X 125       0.138 -38.917 -21.742  0.00  0.00           H
ATOM   1735  CE  LYS X 125      -1.089 -37.261 -21.251  0.00  0.00           C
ATOM   1736  HE2 LYS X 125      -0.241 -36.798 -20.746  0.00  0.00           H
ATOM   1737  HE3 LYS X 125      -1.635 -36.471 -21.767  0.00  0.00           H
ATOM   1738  NZ  LYS X 125      -1.850 -37.966 -20.189  0.00  0.00           N
ATOM   1739  HZ1 LYS X 125      -2.759 -38.235 -20.538  0.00  0.00           H
ATOM   1740  HZ2 LYS X 125      -1.363 -38.693 -19.685  0.00  0.00           H
ATOM   1741  HZ3 LYS X 125      -2.110 -37.286 -19.489  0.00  0.00           H
ATOM   1742  C   LYS X 125       2.066 -40.531 -25.096  0.00  0.00           C
ATOM   1743  O   LYS X 125       2.926 -40.362 -25.926  0.00  0.00           O
ATOM   1744  N   GLY X 126       1.225 -41.582 -25.170  0.00  0.00           N
ATOM   1745  H   GLY X 126       0.411 -41.599 -24.572  0.00  0.00           H
ATOM   1746  CA  GLY X 126       1.059 -42.562 -26.223  0.00  0.00           C
ATOM   1747  HA2 GLY X 126       2.008 -42.691 -26.744  0.00  0.00           H
ATOM   1748  HA3 GLY X 126       0.897 -43.496 -25.685  0.00  0.00           H
ATOM   1749  C   GLY X 126      -0.119 -42.288 -27.182  0.00  0.00           C
ATOM   1750  O   GLY X 126      -0.686 -41.223 -27.180  0.00  0.00           O
ATOM   1751  N   THR X 127      -0.530 -43.372 -27.841  0.00  0.00           N
ATOM   1752  H   THR X 127       0.013 -44.215 -27.721  0.00  0.00           H
ATOM   1753  CA  THR X 127      -1.790 -43.501 -28.650  0.00  0.00           C
ATOM   1754  HA  THR X 127      -1.945 -42.584 -29.219  0.00  0.00           H
ATOM   1755  CB  THR X 127      -1.710 -44.808 -29.555  0.00  0.00           C
ATOM   1756  HB  THR X 127      -1.584 -45.679 -28.911  0.00  0.00           H
ATOM   1757  CG2 THR X 127      -2.988 -44.939 -30.376  0.00  0.00           C
ATOM   1758 HG21 THR X 127      -3.104 -44.040 -30.981  0.00  0.00           H
ATOM   1759 HG22 THR X 127      -2.993 -45.739 -31.116  0.00  0.00           H
ATOM   1760 HG23 THR X 127      -3.900 -45.085 -29.796  0.00  0.00           H
ATOM   1761  OG1 THR X 127      -0.671 -44.806 -30.487  0.00  0.00           O
ATOM   1762  HG1 THR X 127       0.158 -44.673 -30.022  0.00  0.00           H
ATOM   1763  C   THR X 127      -2.987 -43.654 -27.804  0.00  0.00           C
ATOM   1764  O   THR X 127      -3.033 -44.275 -26.739  0.00  0.00           O
ATOM   1765  N   TYR X 128      -4.025 -43.020 -28.301  0.00  0.00           N
ATOM   1766  H   TYR X 128      -3.932 -42.483 -29.152  0.00  0.00           H
ATOM   1767  CA  TYR X 128      -5.427 -43.182 -27.852  0.00  0.00           C
ATOM   1768  HA  TYR X 128      -5.436 -43.954 -27.083  0.00  0.00           H
ATOM   1769  CB  TYR X 128      -5.952 -41.855 -27.204  0.00  0.00           C
ATOM   1770  HB2 TYR X 128      -5.790 -41.079 -27.952  0.00  0.00           H
ATOM   1771  HB3 TYR X 128      -7.009 -41.938 -26.954  0.00  0.00           H
ATOM   1772  CG  TYR X 128      -5.266 -41.544 -25.913  0.00  0.00           C
ATOM   1773  CD1 TYR X 128      -4.023 -40.920 -25.934  0.00  0.00           C
ATOM   1774  HD1 TYR X 128      -3.519 -40.683 -26.860  0.00  0.00           H
ATOM   1775  CE1 TYR X 128      -3.368 -40.555 -24.708  0.00  0.00           C
ATOM   1776  HE1 TYR X 128      -2.423 -40.036 -24.770  0.00  0.00           H
ATOM   1777  CZ  TYR X 128      -4.060 -40.751 -23.428  0.00  0.00           C
ATOM   1778  OH  TYR X 128      -3.478 -40.340 -22.284  0.00  0.00           O
ATOM   1779  HH  TYR X 128      -4.260 -40.231 -21.738  0.00  0.00           H
ATOM   1780  CE2 TYR X 128      -5.238 -41.462 -23.482  0.00  0.00           C
ATOM   1781  HE2 TYR X 128      -5.753 -41.657 -22.552  0.00  0.00           H
ATOM   1782  CD2 TYR X 128      -5.870 -41.772 -24.657  0.00  0.00           C
ATOM   1783  HD2 TYR X 128      -6.811 -42.301 -24.622  0.00  0.00           H
ATOM   1784  C   TYR X 128      -6.390 -43.579 -29.013  0.00  0.00           C
ATOM   1785  O   TYR X 128      -6.791 -42.721 -29.798  0.00  0.00           O
ATOM   1786  N   GLY X 129      -6.721 -44.869 -29.146  0.00  0.00           N
ATOM   1787  H   GLY X 129      -6.159 -45.537 -28.639  0.00  0.00           H
ATOM   1788  CA  GLY X 129      -7.506 -45.274 -30.365  0.00  0.00           C
ATOM   1789  HA2 GLY X 129      -7.860 -46.294 -30.210  0.00  0.00           H
ATOM   1790  HA3 GLY X 129      -8.446 -44.727 -30.297  0.00  0.00           H
ATOM   1791  C   GLY X 129      -6.660 -45.160 -31.659  0.00  0.00           C
ATOM   1792  O   GLY X 129      -5.741 -45.907 -31.932  0.00  0.00           O
ATOM   1793  N   LEU X 130      -6.915 -44.084 -32.393  0.00  0.00           N
ATOM   1794  H   LEU X 130      -7.488 -43.407 -31.912  0.00  0.00           H
ATOM   1795  CA  LEU X 130      -6.151 -43.518 -33.602  0.00  0.00           C
ATOM   1796  HA  LEU X 130      -5.369 -44.211 -33.911  0.00  0.00           H
ATOM   1797  CB  LEU X 130      -7.111 -43.330 -34.742  0.00  0.00           C
ATOM   1798  HB2 LEU X 130      -7.749 -42.471 -34.536  0.00  0.00           H
ATOM   1799  HB3 LEU X 130      -6.470 -43.015 -35.565  0.00  0.00           H
ATOM   1800  CG  LEU X 130      -8.044 -44.491 -35.183  0.00  0.00           C
ATOM   1801  HG  LEU X 130      -8.777 -44.856 -34.463  0.00  0.00           H
ATOM   1802  CD1 LEU X 130      -8.756 -43.776 -36.292  0.00  0.00           C
ATOM   1803 HD11 LEU X 130      -8.018 -43.516 -37.050  0.00  0.00           H
ATOM   1804 HD12 LEU X 130      -9.460 -44.454 -36.776  0.00  0.00           H
ATOM   1805 HD13 LEU X 130      -9.298 -42.870 -36.022  0.00  0.00           H
ATOM   1806  CD2 LEU X 130      -7.223 -45.668 -35.708  0.00  0.00           C
ATOM   1807 HD21 LEU X 130      -6.551 -45.398 -36.522  0.00  0.00           H
ATOM   1808 HD22 LEU X 130      -6.584 -45.951 -34.871  0.00  0.00           H
ATOM   1809 HD23 LEU X 130      -7.977 -46.421 -35.939  0.00  0.00           H
ATOM   1810  C   LEU X 130      -5.427 -42.191 -33.397  0.00  0.00           C
ATOM   1811  O   LEU X 130      -4.475 -41.986 -34.172  0.00  0.00           O
ATOM   1812  N   LEU X 131      -5.699 -41.495 -32.357  0.00  0.00           N
ATOM   1813  H   LEU X 131      -6.060 -42.068 -31.608  0.00  0.00           H
ATOM   1814  CA  LEU X 131      -5.081 -40.211 -32.057  0.00  0.00           C
ATOM   1815  HA  LEU X 131      -5.018 -39.690 -33.013  0.00  0.00           H
ATOM   1816  CB  LEU X 131      -6.066 -39.384 -31.179  0.00  0.00           C
ATOM   1817  HB2 LEU X 131      -7.018 -39.410 -31.709  0.00  0.00           H
ATOM   1818  HB3 LEU X 131      -6.128 -39.899 -30.220  0.00  0.00           H
ATOM   1819  CG  LEU X 131      -5.666 -37.936 -31.018  0.00  0.00           C
ATOM   1820  HG  LEU X 131      -4.625 -37.799 -30.726  0.00  0.00           H
ATOM   1821  CD1 LEU X 131      -5.889 -37.017 -32.202  0.00  0.00           C
ATOM   1822 HD11 LEU X 131      -5.677 -35.984 -31.923  0.00  0.00           H
ATOM   1823 HD12 LEU X 131      -5.159 -37.273 -32.969  0.00  0.00           H
ATOM   1824 HD13 LEU X 131      -6.888 -36.989 -32.637  0.00  0.00           H
ATOM   1825  CD2 LEU X 131      -6.606 -37.272 -29.924  0.00  0.00           C
ATOM   1826 HD21 LEU X 131      -6.392 -37.707 -28.948  0.00  0.00           H
ATOM   1827 HD22 LEU X 131      -6.308 -36.224 -29.875  0.00  0.00           H
ATOM   1828 HD23 LEU X 131      -7.649 -37.421 -30.205  0.00  0.00           H
ATOM   1829  C   LEU X 131      -3.691 -40.343 -31.409  0.00  0.00           C
ATOM   1830  O   LEU X 131      -3.660 -40.903 -30.289  0.00  0.00           O
ATOM   1831  N   ARG X 132      -2.651 -39.819 -32.056  0.00  0.00           N
ATOM   1832  H   ARG X 132      -2.782 -39.469 -32.994  0.00  0.00           H
ATOM   1833  CA  ARG X 132      -1.276 -39.781 -31.578  0.00  0.00           C
ATOM   1834  HA  ARG X 132      -1.361 -39.853 -30.493  0.00  0.00           H
ATOM   1835  CB  ARG X 132      -0.447 -40.887 -32.256  0.00  0.00           C
ATOM   1836  HB2 ARG X 132      -1.083 -41.765 -32.146  0.00  0.00           H
ATOM   1837  HB3 ARG X 132      -0.369 -40.681 -33.324  0.00  0.00           H
ATOM   1838  CG  ARG X 132       0.893 -41.169 -31.581  0.00  0.00           C
ATOM   1839  HG2 ARG X 132       1.388 -40.200 -31.512  0.00  0.00           H
ATOM   1840  HG3 ARG X 132       0.596 -41.515 -30.591  0.00  0.00           H
ATOM   1841  CD  ARG X 132       1.734 -42.297 -32.181  0.00  0.00           C
ATOM   1842  HD2 ARG X 132       1.145 -43.205 -32.050  0.00  0.00           H
ATOM   1843  HD3 ARG X 132       1.851 -42.231 -33.262  0.00  0.00           H
ATOM   1844  NE  ARG X 132       3.032 -42.296 -31.621  0.00  0.00           N
ATOM   1845  HE  ARG X 132       3.191 -41.533 -30.979  0.00  0.00           H
ATOM   1846  CZ  ARG X 132       3.993 -43.219 -31.706  0.00  0.00           C
ATOM   1847  NH1 ARG X 132       3.828 -44.292 -32.379  0.00  0.00           N
ATOM   1848 HH11 ARG X 132       2.894 -44.436 -32.734  0.00  0.00           H
ATOM   1849 HH12 ARG X 132       4.565 -44.971 -32.502  0.00  0.00           H
ATOM   1850  NH2 ARG X 132       5.153 -42.951 -31.180  0.00  0.00           N
ATOM   1851 HH21 ARG X 132       5.250 -42.109 -30.631  0.00  0.00           H
ATOM   1852 HH22 ARG X 132       5.831 -43.699 -31.162  0.00  0.00           H
ATOM   1853  C   ARG X 132      -0.634 -38.480 -31.845  0.00  0.00           C
ATOM   1854  O   ARG X 132      -0.686 -37.975 -32.954  0.00  0.00           O
ATOM   1855  N   ARG X 133       0.227 -37.977 -30.934  0.00  0.00           N
ATOM   1856  H   ARG X 133       0.186 -38.458 -30.046  0.00  0.00           H
ATOM   1857  CA  ARG X 133       1.183 -36.839 -31.114  0.00  0.00           C
ATOM   1858  HA  ARG X 133       0.653 -35.988 -31.543  0.00  0.00           H
ATOM   1859  CB  ARG X 133       1.615 -36.455 -29.698  0.00  0.00           C
ATOM   1860  HB2 ARG X 133       1.932 -35.417 -29.803  0.00  0.00           H
ATOM   1861  HB3 ARG X 133       0.714 -36.461 -29.084  0.00  0.00           H
ATOM   1862  CG  ARG X 133       2.796 -37.274 -29.095  0.00  0.00           C
ATOM   1863  HG2 ARG X 133       2.531 -38.329 -29.160  0.00  0.00           H
ATOM   1864  HG3 ARG X 133       3.727 -37.091 -29.631  0.00  0.00           H
ATOM   1865  CD  ARG X 133       3.053 -36.828 -27.641  0.00  0.00           C
ATOM   1866  HD2 ARG X 133       3.071 -35.740 -27.705  0.00  0.00           H
ATOM   1867  HD3 ARG X 133       2.124 -37.158 -27.178  0.00  0.00           H
ATOM   1868  NE  ARG X 133       4.241 -37.571 -27.054  0.00  0.00           N
ATOM   1869  HE  ARG X 133       4.131 -38.571 -27.142  0.00  0.00           H
ATOM   1870  CZ  ARG X 133       5.100 -37.154 -26.216  0.00  0.00           C
ATOM   1871  NH1 ARG X 133       5.284 -35.864 -25.937  0.00  0.00           N
ATOM   1872 HH11 ARG X 133       4.737 -35.169 -26.423  0.00  0.00           H
ATOM   1873 HH12 ARG X 133       6.002 -35.636 -25.264  0.00  0.00           H
ATOM   1874  NH2 ARG X 133       5.995 -37.939 -25.667  0.00  0.00           N
ATOM   1875 HH21 ARG X 133       6.038 -38.907 -25.950  0.00  0.00           H
ATOM   1876 HH22 ARG X 133       6.700 -37.564 -25.049  0.00  0.00           H
ATOM   1877  C   ARG X 133       2.397 -37.158 -31.980  0.00  0.00           C
ATOM   1878  O   ARG X 133       2.811 -38.298 -32.141  0.00  0.00           O
ATOM   1879  N   ARG X 134       3.048 -36.129 -32.491  0.00  0.00           N
ATOM   1880  H   ARG X 134       2.593 -35.250 -32.288  0.00  0.00           H
ATOM   1881  CA  ARG X 134       4.321 -35.983 -33.340  0.00  0.00           C
ATOM   1882  HA  ARG X 134       4.465 -36.967 -33.787  0.00  0.00           H
ATOM   1883  CB  ARG X 134       4.092 -34.928 -34.408  0.00  0.00           C
ATOM   1884  HB2 ARG X 134       3.959 -33.991 -33.868  0.00  0.00           H
ATOM   1885  HB3 ARG X 134       5.014 -35.004 -34.984  0.00  0.00           H
ATOM   1886  CG  ARG X 134       2.991 -35.216 -35.412  0.00  0.00           C
ATOM   1887  HG2 ARG X 134       3.086 -36.200 -35.872  0.00  0.00           H
ATOM   1888  HG3 ARG X 134       1.985 -35.179 -34.995  0.00  0.00           H
ATOM   1889  CD  ARG X 134       3.087 -34.289 -36.585  0.00  0.00           C
ATOM   1890  HD2 ARG X 134       3.061 -33.266 -36.208  0.00  0.00           H
ATOM   1891  HD3 ARG X 134       4.091 -34.360 -37.003  0.00  0.00           H
ATOM   1892  NE  ARG X 134       2.026 -34.591 -37.566  0.00  0.00           N
ATOM   1893  HE  ARG X 134       1.169 -34.057 -37.546  0.00  0.00           H
ATOM   1894  CZ  ARG X 134       2.073 -35.414 -38.606  0.00  0.00           C
ATOM   1895  NH1 ARG X 134       3.081 -36.209 -38.824  0.00  0.00           N
ATOM   1896 HH11 ARG X 134       3.844 -36.246 -38.163  0.00  0.00           H
ATOM   1897 HH12 ARG X 134       2.933 -37.027 -39.398  0.00  0.00           H
ATOM   1898  NH2 ARG X 134       1.112 -35.494 -39.397  0.00  0.00           N
ATOM   1899 HH21 ARG X 134       0.344 -34.858 -39.241  0.00  0.00           H
ATOM   1900 HH22 ARG X 134       1.056 -36.170 -40.145  0.00  0.00           H
ATOM   1901  C   ARG X 134       5.590 -35.661 -32.543  0.00  0.00           C
ATOM   1902  O   ARG X 134       5.484 -34.956 -31.547  0.00  0.00           O
ATOM   1903  N   GLU X 135       6.821 -36.009 -32.982  0.00  0.00           N
ATOM   1904  H   GLU X 135       6.936 -36.522 -33.844  0.00  0.00           H
ATOM   1905  CA  GLU X 135       8.046 -35.718 -32.331  0.00  0.00           C
ATOM   1906  HA  GLU X 135       7.923 -36.104 -31.319  0.00  0.00           H
ATOM   1907  CB  GLU X 135       9.151 -36.640 -32.934  0.00  0.00           C
ATOM   1908  HB2 GLU X 135       9.428 -36.304 -33.934  0.00  0.00           H
ATOM   1909  HB3 GLU X 135      10.084 -36.655 -32.369  0.00  0.00           H
ATOM   1910  CG  GLU X 135       8.811 -38.112 -33.009  0.00  0.00           C
ATOM   1911  HG2 GLU X 135       8.033 -38.178 -33.770  0.00  0.00           H
ATOM   1912  HG3 GLU X 135       9.718 -38.663 -33.257  0.00  0.00           H
ATOM   1913  CD  GLU X 135       8.329 -38.754 -31.692  0.00  0.00           C
ATOM   1914  OE1 GLU X 135       9.146 -38.771 -30.711  0.00  0.00           O
ATOM   1915  OE2 GLU X 135       7.149 -39.159 -31.607  0.00  0.00           O
ATOM   1916  C   GLU X 135       8.384 -34.212 -32.236  0.00  0.00           C
ATOM   1917  O   GLU X 135       9.164 -33.832 -31.324  0.00  0.00           O
ATOM   1918  N   ASP X 136       7.939 -33.384 -33.195  0.00  0.00           N
ATOM   1919  H   ASP X 136       7.371 -33.756 -33.943  0.00  0.00           H
ATOM   1920  CA  ASP X 136       8.132 -31.943 -33.396  0.00  0.00           C
ATOM   1921  HA  ASP X 136       8.708 -31.573 -32.548  0.00  0.00           H
ATOM   1922  CB  ASP X 136       9.028 -31.843 -34.696  0.00  0.00           C
ATOM   1923  HB2 ASP X 136       9.210 -30.779 -34.843  0.00  0.00           H
ATOM   1924  HB3 ASP X 136       9.997 -32.327 -34.574  0.00  0.00           H
ATOM   1925  CG  ASP X 136       8.377 -32.384 -35.912  0.00  0.00           C
ATOM   1926  OD1 ASP X 136       7.235 -32.899 -35.860  0.00  0.00           O
ATOM   1927  OD2 ASP X 136       8.948 -32.390 -37.023  0.00  0.00           O
ATOM   1928  C   ASP X 136       6.892 -30.997 -33.410  0.00  0.00           C
ATOM   1929  O   ASP X 136       6.967 -29.874 -33.893  0.00  0.00           O
ATOM   1930  N   TRP X 137       5.796 -31.421 -32.863  0.00  0.00           N
ATOM   1931  H   TRP X 137       5.814 -32.323 -32.410  0.00  0.00           H
ATOM   1932  CA  TRP X 137       4.584 -30.583 -32.669  0.00  0.00           C
ATOM   1933  HA  TRP X 137       4.052 -30.358 -33.593  0.00  0.00           H
ATOM   1934  CB  TRP X 137       3.591 -31.223 -31.805  0.00  0.00           C
ATOM   1935  HB2 TRP X 137       2.642 -30.700 -31.928  0.00  0.00           H
ATOM   1936  HB3 TRP X 137       3.317 -32.200 -32.204  0.00  0.00           H
ATOM   1937  CG  TRP X 137       3.684 -31.411 -30.352  0.00  0.00           C
ATOM   1938  CD1 TRP X 137       4.033 -32.557 -29.679  0.00  0.00           C
ATOM   1939  HD1 TRP X 137       4.324 -33.532 -30.042  0.00  0.00           H
ATOM   1940  NE1 TRP X 137       3.910 -32.329 -28.352  0.00  0.00           N
ATOM   1941  HE1 TRP X 137       4.071 -33.040 -27.653  0.00  0.00           H
ATOM   1942  CE2 TRP X 137       3.549 -31.001 -28.046  0.00  0.00           C
ATOM   1943  CZ2 TRP X 137       3.450 -30.291 -26.821  0.00  0.00           C
ATOM   1944  HZ2 TRP X 137       3.929 -30.676 -25.934  0.00  0.00           H
ATOM   1945  CH2 TRP X 137       3.048 -28.934 -26.873  0.00  0.00           C
ATOM   1946  HH2 TRP X 137       3.109 -28.322 -25.986  0.00  0.00           H
ATOM   1947  CZ3 TRP X 137       2.750 -28.385 -28.146  0.00  0.00           C
ATOM   1948  HZ3 TRP X 137       2.395 -27.368 -28.235  0.00  0.00           H
ATOM   1949  CE3 TRP X 137       2.839 -29.134 -29.334  0.00  0.00           C
ATOM   1950  HE3 TRP X 137       2.620 -28.644 -30.272  0.00  0.00           H
ATOM   1951  CD2 TRP X 137       3.317 -30.434 -29.349  0.00  0.00           C
ATOM   1952  C   TRP X 137       4.824 -29.177 -32.152  0.00  0.00           C
ATOM   1953  O   TRP X 137       4.218 -28.288 -32.737  0.00  0.00           O
ATOM   1954  N   PRO X 138       5.788 -28.834 -31.283  0.00  0.00           N
ATOM   1955  CD  PRO X 138       6.590 -29.688 -30.408  0.00  0.00           C
ATOM   1956  HD2 PRO X 138       7.475 -30.061 -30.922  0.00  0.00           H
ATOM   1957  HD3 PRO X 138       6.173 -30.627 -30.042  0.00  0.00           H
ATOM   1958  CG  PRO X 138       6.949 -28.791 -29.227  0.00  0.00           C
ATOM   1959  HG2 PRO X 138       7.818 -29.177 -28.694  0.00  0.00           H
ATOM   1960  HG3 PRO X 138       6.127 -28.845 -28.514  0.00  0.00           H
ATOM   1961  CB  PRO X 138       7.077 -27.373 -29.854  0.00  0.00           C
ATOM   1962  HB2 PRO X 138       8.134 -27.239 -30.084  0.00  0.00           H
ATOM   1963  HB3 PRO X 138       6.724 -26.568 -29.209  0.00  0.00           H
ATOM   1964  CA  PRO X 138       6.036 -27.404 -31.006  0.00  0.00           C
ATOM   1965  HA  PRO X 138       5.122 -26.883 -30.722  0.00  0.00           H
ATOM   1966  C   PRO X 138       6.555 -26.603 -32.204  0.00  0.00           C
ATOM   1967  O   PRO X 138       5.862 -25.691 -32.551  0.00  0.00           O
ATOM   1968  N   SER X 139       7.704 -26.862 -32.858  0.00  0.00           N
ATOM   1969  H   SER X 139       8.289 -27.588 -32.470  0.00  0.00           H
ATOM   1970  CA  SER X 139       8.147 -26.011 -33.993  0.00  0.00           C
ATOM   1971  HA  SER X 139       8.118 -24.972 -33.665  0.00  0.00           H
ATOM   1972  CB  SER X 139       9.619 -26.290 -34.348  0.00  0.00           C
ATOM   1973  HB2 SER X 139       9.889 -25.711 -35.231  0.00  0.00           H
ATOM   1974  HB3 SER X 139      10.229 -26.002 -33.491  0.00  0.00           H
ATOM   1975  OG  SER X 139       9.791 -27.679 -34.587  0.00  0.00           O
ATOM   1976  HG  SER X 139      10.172 -27.826 -35.456  0.00  0.00           H
ATOM   1977  C   SER X 139       7.361 -26.200 -35.257  0.00  0.00           C
ATOM   1978  O   SER X 139       7.370 -25.332 -36.169  0.00  0.00           O
ATOM   1979  N   ARG X 140       6.715 -27.345 -35.427  0.00  0.00           N
ATOM   1980  H   ARG X 140       6.790 -28.042 -34.700  0.00  0.00           H
ATOM   1981  CA  ARG X 140       5.615 -27.459 -36.419  0.00  0.00           C
ATOM   1982  HA  ARG X 140       5.939 -27.061 -37.381  0.00  0.00           H
ATOM   1983  CB  ARG X 140       5.288 -28.956 -36.540  0.00  0.00           C
ATOM   1984  HB2 ARG X 140       6.197 -29.549 -36.634  0.00  0.00           H
ATOM   1985  HB3 ARG X 140       4.768 -29.128 -35.598  0.00  0.00           H
ATOM   1986  CG  ARG X 140       4.394 -29.385 -37.734  0.00  0.00           C
ATOM   1987  HG2 ARG X 140       3.539 -28.716 -37.828  0.00  0.00           H
ATOM   1988  HG3 ARG X 140       5.109 -29.301 -38.553  0.00  0.00           H
ATOM   1989  CD  ARG X 140       3.910 -30.834 -37.510  0.00  0.00           C
ATOM   1990  HD2 ARG X 140       3.500 -30.867 -36.500  0.00  0.00           H
ATOM   1991  HD3 ARG X 140       3.133 -31.024 -38.250  0.00  0.00           H
ATOM   1992  NE  ARG X 140       5.012 -31.803 -37.606  0.00  0.00           N
ATOM   1993  HE  ARG X 140       5.554 -32.021 -36.782  0.00  0.00           H
ATOM   1994  CZ  ARG X 140       5.489 -32.375 -38.708  0.00  0.00           C
ATOM   1995  NH1 ARG X 140       4.956 -32.277 -39.865  0.00  0.00           N
ATOM   1996 HH11 ARG X 140       4.247 -31.602 -40.114  0.00  0.00           H
ATOM   1997 HH12 ARG X 140       5.188 -32.956 -40.576  0.00  0.00           H
ATOM   1998  NH2 ARG X 140       6.461 -33.167 -38.593  0.00  0.00           N
ATOM   1999 HH21 ARG X 140       7.084 -32.982 -37.820  0.00  0.00           H
ATOM   2000 HH22 ARG X 140       6.858 -33.495 -39.461  0.00  0.00           H
ATOM   2001  C   ARG X 140       4.375 -26.675 -36.151  0.00  0.00           C
ATOM   2002  O   ARG X 140       3.773 -26.178 -37.076  0.00  0.00           O
ATOM   2003  N   LEU X 141       3.988 -26.453 -34.863  0.00  0.00           N
ATOM   2004  H   LEU X 141       4.388 -26.981 -34.101  0.00  0.00           H
ATOM   2005  CA  LEU X 141       2.911 -25.566 -34.465  0.00  0.00           C
ATOM   2006  HA  LEU X 141       2.016 -25.650 -35.081  0.00  0.00           H
ATOM   2007  CB  LEU X 141       2.480 -25.772 -32.984  0.00  0.00           C
ATOM   2008  HB2 LEU X 141       2.120 -26.794 -32.866  0.00  0.00           H
ATOM   2009  HB3 LEU X 141       3.328 -25.645 -32.311  0.00  0.00           H
ATOM   2010  CG  LEU X 141       1.460 -24.742 -32.507  0.00  0.00           C
ATOM   2011  HG  LEU X 141       1.809 -23.740 -32.756  0.00  0.00           H
ATOM   2012  CD1 LEU X 141       0.050 -24.897 -32.963  0.00  0.00           C
ATOM   2013 HD11 LEU X 141      -0.254 -25.906 -32.687  0.00  0.00           H
ATOM   2014 HD12 LEU X 141      -0.585 -24.111 -32.554  0.00  0.00           H
ATOM   2015 HD13 LEU X 141       0.001 -24.872 -34.051  0.00  0.00           H
ATOM   2016  CD2 LEU X 141       1.299 -24.765 -30.995  0.00  0.00           C
ATOM   2017 HD21 LEU X 141       2.267 -24.745 -30.495  0.00  0.00           H
ATOM   2018 HD22 LEU X 141       0.713 -23.949 -30.571  0.00  0.00           H
ATOM   2019 HD23 LEU X 141       0.806 -25.706 -30.748  0.00  0.00           H
ATOM   2020  C   LEU X 141       3.390 -24.133 -34.744  0.00  0.00           C
ATOM   2021  O   LEU X 141       2.615 -23.338 -35.242  0.00  0.00           O
ATOM   2022  N   GLN X 142       4.670 -23.844 -34.438  0.00  0.00           N
ATOM   2023  H   GLN X 142       5.243 -24.599 -34.089  0.00  0.00           H
ATOM   2024  CA  GLN X 142       5.249 -22.497 -34.534  0.00  0.00           C
ATOM   2025  HA  GLN X 142       4.659 -21.825 -33.911  0.00  0.00           H
ATOM   2026  CB  GLN X 142       6.653 -22.536 -33.896  0.00  0.00           C
ATOM   2027  HB2 GLN X 142       6.542 -23.114 -32.979  0.00  0.00           H
ATOM   2028  HB3 GLN X 142       7.289 -23.129 -34.554  0.00  0.00           H
ATOM   2029  CG  GLN X 142       7.296 -21.198 -33.647  0.00  0.00           C
ATOM   2030  HG2 GLN X 142       7.406 -20.773 -34.645  0.00  0.00           H
ATOM   2031  HG3 GLN X 142       6.636 -20.579 -33.040  0.00  0.00           H
ATOM   2032  CD  GLN X 142       8.706 -21.314 -33.009  0.00  0.00           C
ATOM   2033  OE1 GLN X 142       9.296 -22.366 -32.740  0.00  0.00           O
ATOM   2034  NE2 GLN X 142       9.300 -20.189 -32.812  0.00  0.00           N
ATOM   2035 HE21 GLN X 142      10.156 -20.093 -32.284  0.00  0.00           H
ATOM   2036 HE22 GLN X 142       8.886 -19.343 -33.176  0.00  0.00           H
ATOM   2037  C   GLN X 142       5.299 -21.998 -36.005  0.00  0.00           C
ATOM   2038  O   GLN X 142       4.688 -20.983 -36.345  0.00  0.00           O
ATOM   2039  N   MET X 143       5.785 -22.813 -36.907  0.00  0.00           N
ATOM   2040  H   MET X 143       6.277 -23.595 -36.499  0.00  0.00           H
ATOM   2041  CA  MET X 143       5.858 -22.474 -38.355  0.00  0.00           C
ATOM   2042  HA  MET X 143       6.345 -21.502 -38.425  0.00  0.00           H
ATOM   2043  CB  MET X 143       6.759 -23.474 -39.103  0.00  0.00           C
ATOM   2044  HB2 MET X 143       6.969 -23.002 -40.063  0.00  0.00           H
ATOM   2045  HB3 MET X 143       7.742 -23.425 -38.636  0.00  0.00           H
ATOM   2046  CG  MET X 143       6.060 -24.809 -39.281  0.00  0.00           C
ATOM   2047  HG2 MET X 143       6.860 -25.540 -39.165  0.00  0.00           H
ATOM   2048  HG3 MET X 143       5.379 -24.969 -38.445  0.00  0.00           H
ATOM   2049  SD  MET X 143       5.386 -25.176 -40.912  0.00  0.00           S
ATOM   2050  CE  MET X 143       5.318 -26.960 -40.711  0.00  0.00           C
ATOM   2051  HE1 MET X 143       4.978 -27.305 -41.687  0.00  0.00           H
ATOM   2052  HE2 MET X 143       6.305 -27.391 -40.538  0.00  0.00           H
ATOM   2053  HE3 MET X 143       4.683 -27.137 -39.843  0.00  0.00           H
ATOM   2054  C   MET X 143       4.528 -22.225 -39.100  0.00  0.00           C
ATOM   2055  O   MET X 143       4.555 -21.426 -40.005  0.00  0.00           O
ATOM   2056  N   PHE X 144       3.448 -22.889 -38.665  0.00  0.00           N
ATOM   2057  H   PHE X 144       3.544 -23.562 -37.918  0.00  0.00           H
ATOM   2058  CA  PHE X 144       2.178 -22.824 -39.163  0.00  0.00           C
ATOM   2059  HA  PHE X 144       2.169 -23.222 -40.177  0.00  0.00           H
ATOM   2060  CB  PHE X 144       1.129 -23.581 -38.230  0.00  0.00           C
ATOM   2061  HB2 PHE X 144       1.526 -24.588 -38.104  0.00  0.00           H
ATOM   2062  HB3 PHE X 144       0.898 -23.058 -37.302  0.00  0.00           H
ATOM   2063  CG  PHE X 144      -0.179 -23.733 -38.865  0.00  0.00           C
ATOM   2064  CD1 PHE X 144      -1.066 -22.640 -38.786  0.00  0.00           C
ATOM   2065  HD1 PHE X 144      -0.710 -21.751 -38.287  0.00  0.00           H
ATOM   2066  CE1 PHE X 144      -2.368 -22.778 -39.266  0.00  0.00           C
ATOM   2067  HE1 PHE X 144      -3.050 -21.958 -39.098  0.00  0.00           H
ATOM   2068  CZ  PHE X 144      -2.761 -23.873 -39.976  0.00  0.00           C
ATOM   2069  HZ  PHE X 144      -3.756 -23.838 -40.394  0.00  0.00           H
ATOM   2070  CE2 PHE X 144      -1.951 -25.007 -39.970  0.00  0.00           C
ATOM   2071  HE2 PHE X 144      -2.316 -25.968 -40.301  0.00  0.00           H
ATOM   2072  CD2 PHE X 144      -0.663 -24.951 -39.389  0.00  0.00           C
ATOM   2073  HD2 PHE X 144       0.000 -25.799 -39.481  0.00  0.00           H
ATOM   2074  C   PHE X 144       1.740 -21.313 -39.240  0.00  0.00           C
ATOM   2075  O   PHE X 144       1.182 -20.849 -40.219  0.00  0.00           O
ATOM   2076  N   PHE X 145       2.146 -20.589 -38.195  0.00  0.00           N
ATOM   2077  H   PHE X 145       2.505 -21.069 -37.382  0.00  0.00           H
ATOM   2078  CA  PHE X 145       1.899 -19.127 -38.012  0.00  0.00           C
ATOM   2079  HA  PHE X 145       1.062 -18.853 -38.654  0.00  0.00           H
ATOM   2080  CB  PHE X 145       1.440 -18.777 -36.578  0.00  0.00           C
ATOM   2081  HB2 PHE X 145       2.271 -18.942 -35.892  0.00  0.00           H
ATOM   2082  HB3 PHE X 145       1.107 -17.742 -36.657  0.00  0.00           H
ATOM   2083  CG  PHE X 145       0.282 -19.651 -36.177  0.00  0.00           C
ATOM   2084  CD1 PHE X 145      -1.081 -19.478 -36.526  0.00  0.00           C
ATOM   2085  HD1 PHE X 145      -1.303 -18.658 -37.192  0.00  0.00           H
ATOM   2086  CE1 PHE X 145      -2.087 -20.457 -36.252  0.00  0.00           C
ATOM   2087  HE1 PHE X 145      -3.146 -20.428 -36.459  0.00  0.00           H
ATOM   2088  CZ  PHE X 145      -1.746 -21.653 -35.585  0.00  0.00           C
ATOM   2089  HZ  PHE X 145      -2.475 -22.442 -35.469  0.00  0.00           H
ATOM   2090  CE2 PHE X 145      -0.414 -21.741 -35.119  0.00  0.00           C
ATOM   2091  HE2 PHE X 145      -0.042 -22.556 -34.514  0.00  0.00           H
ATOM   2092  CD2 PHE X 145       0.571 -20.765 -35.426  0.00  0.00           C
ATOM   2093  HD2 PHE X 145       1.561 -20.903 -35.018  0.00  0.00           H
ATOM   2094  C   PHE X 145       3.100 -18.218 -38.374  0.00  0.00           C
ATOM   2095  O   PHE X 145       2.904 -17.071 -38.811  0.00  0.00           O
ATOM   2096  N   ALA X 146       4.331 -18.658 -38.174  0.00  0.00           N
ATOM   2097  H   ALA X 146       4.484 -19.532 -37.691  0.00  0.00           H
ATOM   2098  CA  ALA X 146       5.509 -17.854 -38.429  0.00  0.00           C
ATOM   2099  HA  ALA X 146       5.300 -16.842 -38.082  0.00  0.00           H
ATOM   2100  CB  ALA X 146       6.610 -18.343 -37.418  0.00  0.00           C
ATOM   2101  HB1 ALA X 146       7.387 -17.579 -37.435  0.00  0.00           H
ATOM   2102  HB2 ALA X 146       6.280 -18.356 -36.379  0.00  0.00           H
ATOM   2103  HB3 ALA X 146       6.993 -19.312 -37.736  0.00  0.00           H
ATOM   2104  C   ALA X 146       5.933 -17.813 -39.894  0.00  0.00           C
ATOM   2105  O   ALA X 146       6.567 -16.783 -40.238  0.00  0.00           O
ATOM   2106  N   ASN X 147       5.657 -18.806 -40.776  0.00  0.00           N
ATOM   2107  H   ASN X 147       5.172 -19.622 -40.431  0.00  0.00           H
ATOM   2108  CA  ASN X 147       6.335 -18.988 -41.996  0.00  0.00           C
ATOM   2109  HA  ASN X 147       6.728 -18.048 -42.383  0.00  0.00           H
ATOM   2110  CB  ASN X 147       7.543 -19.849 -41.708  0.00  0.00           C
ATOM   2111  HB2 ASN X 147       7.196 -20.840 -41.416  0.00  0.00           H
ATOM   2112  HB3 ASN X 147       8.038 -19.939 -42.675  0.00  0.00           H
ATOM   2113  CG  ASN X 147       8.508 -19.360 -40.699  0.00  0.00           C
ATOM   2114  OD1 ASN X 147       8.475 -19.735 -39.533  0.00  0.00           O
ATOM   2115  ND2 ASN X 147       9.449 -18.530 -41.121  0.00  0.00           N
ATOM   2116 HD21 ASN X 147      10.135 -18.219 -40.449  0.00  0.00           H
ATOM   2117 HD22 ASN X 147       9.520 -18.201 -42.073  0.00  0.00           H
ATOM   2118  C   ASN X 147       5.426 -19.557 -43.118  0.00  0.00           C
ATOM   2119  O   ASN X 147       5.720 -19.298 -44.278  0.00  0.00           O
ATOM   2120  N   ASN X 148       4.569 -20.534 -42.816  0.00  0.00           N
ATOM   2121  H   ASN X 148       4.529 -20.694 -41.819  0.00  0.00           H
ATOM   2122  CA  ASN X 148       3.812 -21.262 -43.819  0.00  0.00           C
ATOM   2123  HA  ASN X 148       4.497 -21.545 -44.618  0.00  0.00           H
ATOM   2124  CB  ASN X 148       3.389 -22.564 -43.102  0.00  0.00           C
ATOM   2125  HB2 ASN X 148       4.277 -22.966 -42.613  0.00  0.00           H
ATOM   2126  HB3 ASN X 148       2.515 -22.356 -42.485  0.00  0.00           H
ATOM   2127  CG  ASN X 148       3.036 -23.578 -44.143  0.00  0.00           C
ATOM   2128  OD1 ASN X 148       1.956 -24.110 -44.061  0.00  0.00           O
ATOM   2129  ND2 ASN X 148       3.869 -23.918 -45.103  0.00  0.00           N
ATOM   2130 HD21 ASN X 148       3.533 -24.403 -45.922  0.00  0.00           H
ATOM   2131 HD22 ASN X 148       4.698 -23.371 -45.285  0.00  0.00           H
ATOM   2132  C   ASN X 148       2.605 -20.577 -44.590  0.00  0.00           C
ATOM   2133  O   ASN X 148       1.552 -21.163 -44.824  0.00  0.00           O
ATOM   2134  N   HIE X 149       2.791 -19.263 -44.906  0.00  0.00           N
ATOM   2135  H   HIE X 149       3.612 -18.802 -44.540  0.00  0.00           H
ATOM   2136  CA  HIE X 149       1.856 -18.356 -45.573  0.00  0.00           C
ATOM   2137  HA  HIE X 149       0.966 -18.264 -44.950  0.00  0.00           H
ATOM   2138  CB  HIE X 149       2.394 -16.881 -45.660  0.00  0.00           C
ATOM   2139  HB2 HIE X 149       3.112 -16.871 -46.479  0.00  0.00           H
ATOM   2140  HB3 HIE X 149       1.580 -16.220 -45.958  0.00  0.00           H
ATOM   2141  CG  HIE X 149       3.152 -16.457 -44.411  0.00  0.00           C
ATOM   2142  ND1 HIE X 149       2.721 -16.487 -43.106  0.00  0.00           N
ATOM   2143  CE1 HIE X 149       3.701 -16.173 -42.293  0.00  0.00           C
ATOM   2144  HE1 HIE X 149       3.710 -16.336 -41.225  0.00  0.00           H
ATOM   2145  NE2 HIE X 149       4.768 -15.855 -43.009  0.00  0.00           N
ATOM   2146  HE2 HIE X 149       5.652 -15.557 -42.622  0.00  0.00           H
ATOM   2147  CD2 HIE X 149       4.452 -16.008 -44.315  0.00  0.00           C
ATOM   2148  HD2 HIE X 149       5.116 -15.828 -45.147  0.00  0.00           H
ATOM   2149  C   HIE X 149       1.390 -18.890 -46.923  0.00  0.00           C
ATOM   2150  O   HIE X 149       2.155 -19.348 -47.746  0.00  0.00           O
ATOM   2151  N   ASP X 150       0.047 -18.758 -47.192  0.00  0.00           N
ATOM   2152  H   ASP X 150      -0.574 -18.432 -46.465  0.00  0.00           H
ATOM   2153  CA  ASP X 150      -0.606 -19.088 -48.534  0.00  0.00           C
ATOM   2154  HA  ASP X 150      -0.035 -19.856 -49.055  0.00  0.00           H
ATOM   2155  CB  ASP X 150      -1.993 -19.719 -48.335  0.00  0.00           C
ATOM   2156  HB2 ASP X 150      -2.644 -19.028 -47.799  0.00  0.00           H
ATOM   2157  HB3 ASP X 150      -2.529 -19.856 -49.274  0.00  0.00           H
ATOM   2158  CG  ASP X 150      -1.903 -21.108 -47.727  0.00  0.00           C
ATOM   2159  OD1 ASP X 150      -0.919 -21.777 -48.066  0.00  0.00           O
ATOM   2160  OD2 ASP X 150      -2.783 -21.600 -46.962  0.00  0.00           O
ATOM   2161  C   ASP X 150      -0.579 -17.847 -49.502  0.00  0.00           C
ATOM   2162  O   ASP X 150      -1.110 -17.866 -50.645  0.00  0.00           O
ATOM   2163  N   GLN X 151       0.065 -16.788 -49.072  0.00  0.00           N
ATOM   2164  H   GLN X 151       0.418 -16.937 -48.138  0.00  0.00           H
ATOM   2165  CA  GLN X 151       0.397 -15.557 -49.761  0.00  0.00           C
ATOM   2166  HA  GLN X 151       0.069 -15.533 -50.801  0.00  0.00           H
ATOM   2167  CB  GLN X 151      -0.267 -14.304 -49.092  0.00  0.00           C
ATOM   2168  HB2 GLN X 151       0.315 -14.027 -48.213  0.00  0.00           H
ATOM   2169  HB3 GLN X 151      -0.140 -13.399 -49.687  0.00  0.00           H
ATOM   2170  CG  GLN X 151      -1.790 -14.427 -48.783  0.00  0.00           C
ATOM   2171  HG2 GLN X 151      -1.933 -15.280 -48.119  0.00  0.00           H
ATOM   2172  HG3 GLN X 151      -2.116 -13.476 -48.363  0.00  0.00           H
ATOM   2173  CD  GLN X 151      -2.673 -14.620 -50.032  0.00  0.00           C
ATOM   2174  OE1 GLN X 151      -2.320 -14.115 -51.097  0.00  0.00           O
ATOM   2175  NE2 GLN X 151      -3.857 -15.062 -49.916  0.00  0.00           N
ATOM   2176 HE21 GLN X 151      -4.442 -15.154 -50.734  0.00  0.00           H
ATOM   2177 HE22 GLN X 151      -4.262 -15.395 -49.053  0.00  0.00           H
ATOM   2178  C   GLN X 151       1.884 -15.428 -49.778  0.00  0.00           C
ATOM   2179  O   GLN X 151       2.655 -15.737 -48.861  0.00  0.00           O
ATOM   2180  N   GLU X 152       2.385 -14.706 -50.766  0.00  0.00           N
ATOM   2181  H   GLU X 152       1.788 -14.237 -51.432  0.00  0.00           H
ATOM   2182  CA  GLU X 152       3.810 -14.332 -50.917  0.00  0.00           C
ATOM   2183  HA  GLU X 152       4.366 -14.397 -49.982  0.00  0.00           H
ATOM   2184  CB  GLU X 152       4.480 -15.445 -51.750  0.00  0.00           C
ATOM   2185  HB2 GLU X 152       4.208 -16.419 -51.343  0.00  0.00           H
ATOM   2186  HB3 GLU X 152       4.164 -15.360 -52.790  0.00  0.00           H
ATOM   2187  CG  GLU X 152       5.983 -15.508 -51.702  0.00  0.00           C
ATOM   2188  HG2 GLU X 152       6.300 -16.200 -52.482  0.00  0.00           H
ATOM   2189  HG3 GLU X 152       6.497 -14.556 -51.836  0.00  0.00           H
ATOM   2190  CD  GLU X 152       6.665 -15.991 -50.400  0.00  0.00           C
ATOM   2191  OE1 GLU X 152       7.299 -17.057 -50.393  0.00  0.00           O
ATOM   2192  OE2 GLU X 152       6.717 -15.315 -49.325  0.00  0.00           O
ATOM   2193  C   GLU X 152       4.000 -12.960 -51.537  0.00  0.00           C
ATOM   2194  O   GLU X 152       3.055 -12.521 -52.190  0.00  0.00           O
ATOM   2195  N   PHE X 153       5.024 -12.246 -51.207  0.00  0.00           N
ATOM   2196  H   PHE X 153       5.609 -12.662 -50.496  0.00  0.00           H
ATOM   2197  CA  PHE X 153       5.296 -10.835 -51.508  0.00  0.00           C
ATOM   2198  HA  PHE X 153       4.964 -10.737 -52.542  0.00  0.00           H
ATOM   2199  CB  PHE X 153       4.676  -9.753 -50.605  0.00  0.00           C
ATOM   2200  HB2 PHE X 153       5.102  -9.826 -49.604  0.00  0.00           H
ATOM   2201  HB3 PHE X 153       5.133  -8.815 -50.923  0.00  0.00           H
ATOM   2202  CG  PHE X 153       3.150  -9.637 -50.360  0.00  0.00           C
ATOM   2203  CD1 PHE X 153       2.369  -8.620 -50.938  0.00  0.00           C
ATOM   2204  HD1 PHE X 153       2.751  -7.826 -51.563  0.00  0.00           H
ATOM   2205  CE1 PHE X 153       0.986  -8.513 -50.605  0.00  0.00           C
ATOM   2206  HE1 PHE X 153       0.439  -7.629 -50.899  0.00  0.00           H
ATOM   2207  CZ  PHE X 153       0.351  -9.465 -49.794  0.00  0.00           C
ATOM   2208  HZ  PHE X 153      -0.667  -9.307 -49.470  0.00  0.00           H
ATOM   2209  CE2 PHE X 153       1.120 -10.500 -49.238  0.00  0.00           C
ATOM   2210  HE2 PHE X 153       0.668 -11.181 -48.531  0.00  0.00           H
ATOM   2211  CD2 PHE X 153       2.531 -10.573 -49.486  0.00  0.00           C
ATOM   2212  HD2 PHE X 153       3.167 -11.329 -49.050  0.00  0.00           H
ATOM   2213  C   PHE X 153       6.796 -10.609 -51.470  0.00  0.00           C
ATOM   2214  O   PHE X 153       7.555 -11.270 -50.814  0.00  0.00           O
ATOM   2215  N   ASP X 154       7.204  -9.644 -52.286  0.00  0.00           N
ATOM   2216  H   ASP X 154       6.442  -9.129 -52.705  0.00  0.00           H
ATOM   2217  CA  ASP X 154       8.543  -9.119 -52.288  0.00  0.00           C
ATOM   2218  HA  ASP X 154       9.082  -9.877 -52.857  0.00  0.00           H
ATOM   2219  CB  ASP X 154       8.641  -7.768 -53.048  0.00  0.00           C
ATOM   2220  HB2 ASP X 154       7.935  -7.065 -52.606  0.00  0.00           H
ATOM   2221  HB3 ASP X 154       9.650  -7.362 -52.966  0.00  0.00           H
ATOM   2222  CG  ASP X 154       8.305  -7.856 -54.540  0.00  0.00           C
ATOM   2223  OD1 ASP X 154       7.903  -6.799 -55.141  0.00  0.00           O
ATOM   2224  OD2 ASP X 154       8.379  -8.950 -55.154  0.00  0.00           O
ATOM   2225  C   ASP X 154       9.153  -8.884 -50.913  0.00  0.00           C
ATOM   2226  O   ASP X 154       8.437  -8.627 -49.952  0.00  0.00           O
ATOM   2227  N   PRO X 155      10.514  -9.066 -50.777  0.00  0.00           N
ATOM   2228  CD  PRO X 155      11.392  -9.637 -51.767  0.00  0.00           C
ATOM   2229  HD2 PRO X 155      11.699  -8.803 -52.399  0.00  0.00           H
ATOM   2230  HD3 PRO X 155      10.885 -10.388 -52.372  0.00  0.00           H
ATOM   2231  CG  PRO X 155      12.550 -10.141 -50.899  0.00  0.00           C
ATOM   2232  HG2 PRO X 155      13.515 -10.221 -51.401  0.00  0.00           H
ATOM   2233  HG3 PRO X 155      12.342 -11.081 -50.388  0.00  0.00           H
ATOM   2234  CB  PRO X 155      12.629  -9.090 -49.811  0.00  0.00           C
ATOM   2235  HB2 PRO X 155      13.159  -8.255 -50.270  0.00  0.00           H
ATOM   2236  HB3 PRO X 155      13.123  -9.458 -48.912  0.00  0.00           H
ATOM   2237  CA  PRO X 155      11.136  -8.766 -49.558  0.00  0.00           C
ATOM   2238  HA  PRO X 155      10.685  -9.445 -48.834  0.00  0.00           H
ATOM   2239  C   PRO X 155      10.850  -7.304 -49.187  0.00  0.00           C
ATOM   2240  O   PRO X 155      10.982  -6.371 -49.994  0.00  0.00           O
ATOM   2241  N   PRO X 156      10.547  -7.078 -47.884  0.00  0.00           N
ATOM   2242  CD  PRO X 156      10.769  -7.949 -46.742  0.00  0.00           C
ATOM   2243  HD2 PRO X 156      11.811  -8.267 -46.725  0.00  0.00           H
ATOM   2244  HD3 PRO X 156      10.172  -8.858 -46.810  0.00  0.00           H
ATOM   2245  CG  PRO X 156      10.457  -7.140 -45.418  0.00  0.00           C
ATOM   2246  HG2 PRO X 156      11.406  -6.701 -45.109  0.00  0.00           H
ATOM   2247  HG3 PRO X 156       9.814  -7.715 -44.753  0.00  0.00           H
ATOM   2248  CB  PRO X 156       9.684  -5.934 -45.966  0.00  0.00           C
ATOM   2249  HB2 PRO X 156       9.831  -5.068 -45.321  0.00  0.00           H
ATOM   2250  HB3 PRO X 156       8.624  -6.174 -46.056  0.00  0.00           H
ATOM   2251  CA  PRO X 156      10.233  -5.726 -47.339  0.00  0.00           C
ATOM   2252  HA  PRO X 156       9.451  -5.235 -47.918  0.00  0.00           H
ATOM   2253  C   PRO X 156      11.469  -4.824 -47.401  0.00  0.00           C
ATOM   2254  O   PRO X 156      12.568  -5.369 -47.100  0.00  0.00           O
ATOM   2255  N   LYS X 157      11.267  -3.601 -47.798  0.00  0.00           N
ATOM   2256  H   LYS X 157      10.299  -3.341 -47.917  0.00  0.00           H
ATOM   2257  CA  LYS X 157      12.274  -2.516 -48.042  0.00  0.00           C
ATOM   2258  HA  LYS X 157      12.899  -2.867 -48.863  0.00  0.00           H
ATOM   2259  CB  LYS X 157      11.509  -1.202 -48.366  0.00  0.00           C
ATOM   2260  HB2 LYS X 157      10.701  -1.507 -49.030  0.00  0.00           H
ATOM   2261  HB3 LYS X 157      11.063  -0.797 -47.458  0.00  0.00           H
ATOM   2262  CG  LYS X 157      12.450  -0.187 -49.032  0.00  0.00           C
ATOM   2263  HG2 LYS X 157      13.287   0.096 -48.394  0.00  0.00           H
ATOM   2264  HG3 LYS X 157      12.957  -0.698 -49.851  0.00  0.00           H
ATOM   2265  CD  LYS X 157      11.767   1.104 -49.627  0.00  0.00           C
ATOM   2266  HD2 LYS X 157      11.403   0.884 -50.630  0.00  0.00           H
ATOM   2267  HD3 LYS X 157      11.000   1.398 -48.911  0.00  0.00           H
ATOM   2268  CE  LYS X 157      12.681   2.288 -49.795  0.00  0.00           C
ATOM   2269  HE2 LYS X 157      12.951   2.798 -48.870  0.00  0.00           H
ATOM   2270  HE3 LYS X 157      13.601   1.894 -50.225  0.00  0.00           H
ATOM   2271  NZ  LYS X 157      12.260   3.350 -50.780  0.00  0.00           N
ATOM   2272  HZ1 LYS X 157      12.352   3.013 -51.728  0.00  0.00           H
ATOM   2273  HZ2 LYS X 157      11.343   3.711 -50.561  0.00  0.00           H
ATOM   2274  HZ3 LYS X 157      12.808   4.196 -50.834  0.00  0.00           H
ATOM   2275  C   LYS X 157      13.176  -2.371 -46.823  0.00  0.00           C
ATOM   2276  O   LYS X 157      12.609  -2.211 -45.745  0.00  0.00           O
ATOM   2277  N   VAL X 158      14.508  -2.398 -46.953  0.00  0.00           N
ATOM   2278  H   VAL X 158      14.886  -2.513 -47.883  0.00  0.00           H
ATOM   2279  CA  VAL X 158      15.409  -2.225 -45.797  0.00  0.00           C
ATOM   2280  HA  VAL X 158      15.017  -1.354 -45.273  0.00  0.00           H
ATOM   2281  CB  VAL X 158      15.294  -3.386 -44.838  0.00  0.00           C
ATOM   2282  HB  VAL X 158      14.259  -3.662 -44.639  0.00  0.00           H
ATOM   2283  CG1 VAL X 158      16.101  -4.563 -45.348  0.00  0.00           C
ATOM   2284 HG11 VAL X 158      15.868  -4.686 -46.405  0.00  0.00           H
ATOM   2285 HG12 VAL X 158      17.139  -4.288 -45.163  0.00  0.00           H
ATOM   2286 HG13 VAL X 158      15.953  -5.389 -44.652  0.00  0.00           H
ATOM   2287  CG2 VAL X 158      15.645  -3.004 -43.372  0.00  0.00           C
ATOM   2288 HG21 VAL X 158      15.495  -3.803 -42.646  0.00  0.00           H
ATOM   2289 HG22 VAL X 158      16.642  -2.565 -43.392  0.00  0.00           H
ATOM   2290 HG23 VAL X 158      14.844  -2.336 -43.052  0.00  0.00           H
ATOM   2291  C   VAL X 158      16.760  -1.794 -46.317  0.00  0.00           C
ATOM   2292  O   VAL X 158      17.225  -2.149 -47.435  0.00  0.00           O
ATOM   2293  N   TYR X 159      17.514  -1.063 -45.516  0.00  0.00           N
ATOM   2294  H   TYR X 159      17.092  -0.705 -44.671  0.00  0.00           H
ATOM   2295  CA  TYR X 159      18.830  -0.378 -45.819  0.00  0.00           C
ATOM   2296  HA  TYR X 159      18.941  -0.226 -46.893  0.00  0.00           H
ATOM   2297  CB  TYR X 159      18.804   0.981 -45.129  0.00  0.00           C
ATOM   2298  HB2 TYR X 159      17.781   1.339 -45.249  0.00  0.00           H
ATOM   2299  HB3 TYR X 159      18.989   0.924 -44.057  0.00  0.00           H
ATOM   2300  CG  TYR X 159      19.691   2.099 -45.641  0.00  0.00           C
ATOM   2301  CD1 TYR X 159      21.004   2.160 -45.135  0.00  0.00           C
ATOM   2302  HD1 TYR X 159      21.385   1.528 -44.346  0.00  0.00           H
ATOM   2303  CE1 TYR X 159      21.892   3.087 -45.780  0.00  0.00           C
ATOM   2304  HE1 TYR X 159      22.910   3.172 -45.430  0.00  0.00           H
ATOM   2305  CZ  TYR X 159      21.413   3.996 -46.744  0.00  0.00           C
ATOM   2306  OH  TYR X 159      22.235   4.847 -47.289  0.00  0.00           O
ATOM   2307  HH  TYR X 159      21.733   5.381 -47.909  0.00  0.00           H
ATOM   2308  CE2 TYR X 159      20.082   3.975 -47.124  0.00  0.00           C
ATOM   2309  HE2 TYR X 159      19.673   4.580 -47.919  0.00  0.00           H
ATOM   2310  CD2 TYR X 159      19.231   2.979 -46.621  0.00  0.00           C
ATOM   2311  HD2 TYR X 159      18.256   2.819 -47.057  0.00  0.00           H
ATOM   2312  C   TYR X 159      20.023  -1.277 -45.299  0.00  0.00           C
ATOM   2313  O   TYR X 159      19.871  -2.018 -44.275  0.00  0.00           O
ATOM   2314  N   PRO X 160      21.234  -1.285 -45.882  0.00  0.00           N
ATOM   2315  CD  PRO X 160      21.472  -0.603 -47.125  0.00  0.00           C
ATOM   2316  HD2 PRO X 160      21.154   0.436 -47.204  0.00  0.00           H
ATOM   2317  HD3 PRO X 160      21.133  -1.209 -47.965  0.00  0.00           H
ATOM   2318  CG  PRO X 160      22.976  -0.563 -47.277  0.00  0.00           C
ATOM   2319  HG2 PRO X 160      23.333   0.253 -46.648  0.00  0.00           H
ATOM   2320  HG3 PRO X 160      23.373  -0.521 -48.292  0.00  0.00           H
ATOM   2321  CB  PRO X 160      23.451  -1.835 -46.525  0.00  0.00           C
ATOM   2322  HB2 PRO X 160      24.492  -1.644 -46.263  0.00  0.00           H
ATOM   2323  HB3 PRO X 160      23.434  -2.653 -47.245  0.00  0.00           H
ATOM   2324  CA  PRO X 160      22.397  -2.005 -45.368  0.00  0.00           C
ATOM   2325  HA  PRO X 160      22.087  -3.036 -45.201  0.00  0.00           H
ATOM   2326  C   PRO X 160      22.991  -1.464 -44.032  0.00  0.00           C
ATOM   2327  O   PRO X 160      22.713  -0.330 -43.713  0.00  0.00           O
ATOM   2328  N   PRO X 161      23.788  -2.293 -43.307  0.00  0.00           N
ATOM   2329  CD  PRO X 161      24.177  -3.674 -43.723  0.00  0.00           C
ATOM   2330  HD2 PRO X 161      24.929  -3.571 -44.505  0.00  0.00           H
ATOM   2331  HD3 PRO X 161      23.407  -4.315 -44.152  0.00  0.00           H
ATOM   2332  CG  PRO X 161      24.768  -4.324 -42.492  0.00  0.00           C
ATOM   2333  HG2 PRO X 161      25.472  -5.087 -42.824  0.00  0.00           H
ATOM   2334  HG3 PRO X 161      23.984  -4.584 -41.781  0.00  0.00           H
ATOM   2335  CB  PRO X 161      25.517  -3.064 -41.886  0.00  0.00           C
ATOM   2336  HB2 PRO X 161      26.549  -3.009 -42.234  0.00  0.00           H
ATOM   2337  HB3 PRO X 161      25.605  -3.168 -40.805  0.00  0.00           H
ATOM   2338  CA  PRO X 161      24.622  -1.810 -42.169  0.00  0.00           C
ATOM   2339  HA  PRO X 161      23.923  -1.674 -41.344  0.00  0.00           H
ATOM   2340  C   PRO X 161      25.327  -0.513 -42.401  0.00  0.00           C
ATOM   2341  O   PRO X 161      25.895  -0.426 -43.449  0.00  0.00           O
ATOM   2342  N   VAL X 162      25.336   0.395 -41.372  0.00  0.00           N
ATOM   2343  H   VAL X 162      24.846   0.064 -40.553  0.00  0.00           H
ATOM   2344  CA  VAL X 162      25.994   1.703 -41.524  0.00  0.00           C
ATOM   2345  HA  VAL X 162      26.076   1.767 -42.609  0.00  0.00           H
ATOM   2346  CB  VAL X 162      25.081   2.810 -40.985  0.00  0.00           C
ATOM   2347  HB  VAL X 162      24.755   2.631 -39.960  0.00  0.00           H
ATOM   2348  CG1 VAL X 162      25.668   4.192 -40.818  0.00  0.00           C
ATOM   2349 HG11 VAL X 162      24.824   4.871 -40.698  0.00  0.00           H
ATOM   2350 HG12 VAL X 162      26.431   4.174 -40.040  0.00  0.00           H
ATOM   2351 HG13 VAL X 162      26.069   4.398 -41.811  0.00  0.00           H
ATOM   2352  CG2 VAL X 162      23.943   2.735 -41.928  0.00  0.00           C
ATOM   2353 HG21 VAL X 162      24.383   3.102 -42.855  0.00  0.00           H
ATOM   2354 HG22 VAL X 162      23.560   1.786 -42.304  0.00  0.00           H
ATOM   2355 HG23 VAL X 162      23.083   3.316 -41.595  0.00  0.00           H
ATOM   2356  C   VAL X 162      27.298   1.867 -40.711  0.00  0.00           C
ATOM   2357  O   VAL X 162      27.458   1.410 -39.570  0.00  0.00           O
ATOM   2358  N   PRO X 163      28.337   2.577 -41.362  0.00  0.00           N
ATOM   2359  CD  PRO X 163      28.440   2.896 -42.717  0.00  0.00           C
ATOM   2360  HD2 PRO X 163      27.744   3.690 -42.987  0.00  0.00           H
ATOM   2361  HD3 PRO X 163      28.286   1.970 -43.271  0.00  0.00           H
ATOM   2362  CG  PRO X 163      29.854   3.352 -42.960  0.00  0.00           C
ATOM   2363  HG2 PRO X 163      29.682   4.095 -43.739  0.00  0.00           H
ATOM   2364  HG3 PRO X 163      30.426   2.489 -43.299  0.00  0.00           H
ATOM   2365  CB  PRO X 163      30.378   3.822 -41.638  0.00  0.00           C
ATOM   2366  HB2 PRO X 163      30.139   4.845 -41.347  0.00  0.00           H
ATOM   2367  HB3 PRO X 163      31.458   3.682 -41.595  0.00  0.00           H
ATOM   2368  CA  PRO X 163      29.631   2.840 -40.734  0.00  0.00           C
ATOM   2369  HA  PRO X 163      30.184   1.902 -40.682  0.00  0.00           H
ATOM   2370  C   PRO X 163      29.685   3.449 -39.340  0.00  0.00           C
ATOM   2371  O   PRO X 163      28.921   4.384 -39.063  0.00  0.00           O
ATOM   2372  N   ALA X 164      30.596   3.007 -38.443  0.00  0.00           N
ATOM   2373  H   ALA X 164      31.342   2.441 -38.821  0.00  0.00           H
ATOM   2374  CA  ALA X 164      30.448   3.183 -36.926  0.00  0.00           C
ATOM   2375  HA  ALA X 164      29.463   2.889 -36.563  0.00  0.00           H
ATOM   2376  CB  ALA X 164      31.443   2.311 -36.091  0.00  0.00           C
ATOM   2377  HB1 ALA X 164      32.438   2.656 -36.373  0.00  0.00           H
ATOM   2378  HB2 ALA X 164      31.209   2.401 -35.030  0.00  0.00           H
ATOM   2379  HB3 ALA X 164      31.383   1.277 -36.430  0.00  0.00           H
ATOM   2380  C   ALA X 164      30.538   4.673 -36.431  0.00  0.00           C
ATOM   2381  O   ALA X 164      29.754   5.206 -35.623  0.00  0.00           O
ATOM   2382  N   GLU X 165      31.497   5.419 -36.961  0.00  0.00           N
ATOM   2383  H   GLU X 165      32.088   4.966 -37.643  0.00  0.00           H
ATOM   2384  CA  GLU X 165      31.673   6.823 -36.636  0.00  0.00           C
ATOM   2385  HA  GLU X 165      31.606   6.935 -35.554  0.00  0.00           H
ATOM   2386  CB  GLU X 165      33.125   7.266 -36.913  0.00  0.00           C
ATOM   2387  HB2 GLU X 165      33.147   7.414 -37.993  0.00  0.00           H
ATOM   2388  HB3 GLU X 165      33.281   8.272 -36.522  0.00  0.00           H
ATOM   2389  CG  GLU X 165      34.237   6.389 -36.279  0.00  0.00           C
ATOM   2390  HG2 GLU X 165      34.547   6.827 -35.330  0.00  0.00           H
ATOM   2391  HG3 GLU X 165      33.899   5.358 -36.180  0.00  0.00           H
ATOM   2392  CD  GLU X 165      35.533   6.281 -37.109  0.00  0.00           C
ATOM   2393  OE1 GLU X 165      36.440   7.131 -37.058  0.00  0.00           O
ATOM   2394  OE2 GLU X 165      35.529   5.503 -38.015  0.00  0.00           O
ATOM   2395  C   GLU X 165      30.646   7.771 -37.249  0.00  0.00           C
ATOM   2396  O   GLU X 165      30.549   8.874 -36.852  0.00  0.00           O
ATOM   2397  N   LYS X 166      29.816   7.298 -38.163  0.00  0.00           N
ATOM   2398  H   LYS X 166      29.817   6.321 -38.421  0.00  0.00           H
ATOM   2399  CA  LYS X 166      28.916   8.007 -39.158  0.00  0.00           C
ATOM   2400  HA  LYS X 166      29.166   9.067 -39.197  0.00  0.00           H
ATOM   2401  CB  LYS X 166      29.193   7.424 -40.511  0.00  0.00           C
ATOM   2402  HB2 LYS X 166      30.270   7.581 -40.557  0.00  0.00           H
ATOM   2403  HB3 LYS X 166      28.964   6.362 -40.597  0.00  0.00           H
ATOM   2404  CG  LYS X 166      28.511   8.175 -41.635  0.00  0.00           C
ATOM   2405  HG2 LYS X 166      27.430   8.269 -41.530  0.00  0.00           H
ATOM   2406  HG3 LYS X 166      28.969   9.158 -41.737  0.00  0.00           H
ATOM   2407  CD  LYS X 166      28.838   7.458 -42.964  0.00  0.00           C
ATOM   2408  HD2 LYS X 166      29.903   7.338 -43.163  0.00  0.00           H
ATOM   2409  HD3 LYS X 166      28.473   6.437 -42.858  0.00  0.00           H
ATOM   2410  CE  LYS X 166      27.986   8.154 -44.109  0.00  0.00           C
ATOM   2411  HE2 LYS X 166      26.992   8.331 -43.698  0.00  0.00           H
ATOM   2412  HE3 LYS X 166      28.363   9.141 -44.376  0.00  0.00           H
ATOM   2413  NZ  LYS X 166      27.742   7.266 -45.257  0.00  0.00           N
ATOM   2414  HZ1 LYS X 166      27.293   6.416 -44.949  0.00  0.00           H
ATOM   2415  HZ2 LYS X 166      27.118   7.663 -45.945  0.00  0.00           H
ATOM   2416  HZ3 LYS X 166      28.595   6.952 -45.697  0.00  0.00           H
ATOM   2417  C   LYS X 166      27.449   7.951 -38.657  0.00  0.00           C
ATOM   2418  O   LYS X 166      26.526   8.551 -39.272  0.00  0.00           O
ATOM   2419  N   ARG X 167      27.125   7.063 -37.674  0.00  0.00           N
ATOM   2420  H   ARG X 167      27.917   6.700 -37.164  0.00  0.00           H
ATOM   2421  CA  ARG X 167      25.768   6.807 -37.106  0.00  0.00           C
ATOM   2422  HA  ARG X 167      25.067   6.626 -37.920  0.00  0.00           H
ATOM   2423  CB  ARG X 167      25.592   5.594 -36.138  0.00  0.00           C
ATOM   2424  HB2 ARG X 167      26.162   5.789 -35.230  0.00  0.00           H
ATOM   2425  HB3 ARG X 167      24.562   5.514 -35.791  0.00  0.00           H
ATOM   2426  CG  ARG X 167      26.014   4.227 -36.823  0.00  0.00           C
ATOM   2427  HG2 ARG X 167      25.247   3.902 -37.526  0.00  0.00           H
ATOM   2428  HG3 ARG X 167      26.896   4.363 -37.449  0.00  0.00           H
ATOM   2429  CD  ARG X 167      26.188   3.016 -35.932  0.00  0.00           C
ATOM   2430  HD2 ARG X 167      26.853   3.419 -35.169  0.00  0.00           H
ATOM   2431  HD3 ARG X 167      25.258   2.672 -35.479  0.00  0.00           H
ATOM   2432  NE  ARG X 167      26.850   2.025 -36.689  0.00  0.00           N
ATOM   2433  HE  ARG X 167      26.954   2.144 -37.687  0.00  0.00           H
ATOM   2434  CZ  ARG X 167      27.457   0.920 -36.258  0.00  0.00           C
ATOM   2435  NH1 ARG X 167      27.463   0.649 -35.029  0.00  0.00           N
ATOM   2436 HH11 ARG X 167      27.074   1.208 -34.283  0.00  0.00           H
ATOM   2437 HH12 ARG X 167      27.823  -0.236 -34.701  0.00  0.00           H
ATOM   2438  NH2 ARG X 167      28.109   0.115 -37.066  0.00  0.00           N
ATOM   2439 HH21 ARG X 167      28.141   0.402 -38.034  0.00  0.00           H
ATOM   2440 HH22 ARG X 167      28.308  -0.795 -36.678  0.00  0.00           H
ATOM   2441  C   ARG X 167      25.244   8.099 -36.432  0.00  0.00           C
ATOM   2442  O   ARG X 167      25.985   8.696 -35.714  0.00  0.00           O
ATOM   2443  N   LYS X 168      23.930   8.374 -36.532  0.00  0.00           N
ATOM   2444  H   LYS X 168      23.500   7.877 -37.300  0.00  0.00           H
ATOM   2445  CA  LYS X 168      23.229   9.465 -35.913  0.00  0.00           C
ATOM   2446  HA  LYS X 168      23.983   9.929 -35.278  0.00  0.00           H
ATOM   2447  CB  LYS X 168      22.695  10.460 -36.929  0.00  0.00           C
ATOM   2448  HB2 LYS X 168      21.868   9.988 -37.459  0.00  0.00           H
ATOM   2449  HB3 LYS X 168      22.316  11.332 -36.396  0.00  0.00           H
ATOM   2450  CG  LYS X 168      23.745  11.010 -37.826  0.00  0.00           C
ATOM   2451  HG2 LYS X 168      24.680  11.189 -37.295  0.00  0.00           H
ATOM   2452  HG3 LYS X 168      24.025  10.232 -38.536  0.00  0.00           H
ATOM   2453  CD  LYS X 168      23.467  12.228 -38.662  0.00  0.00           C
ATOM   2454  HD2 LYS X 168      23.395  13.067 -37.970  0.00  0.00           H
ATOM   2455  HD3 LYS X 168      24.393  12.299 -39.232  0.00  0.00           H
ATOM   2456  CE  LYS X 168      22.257  12.051 -39.586  0.00  0.00           C
ATOM   2457  HE2 LYS X 168      22.330  11.299 -40.371  0.00  0.00           H
ATOM   2458  HE3 LYS X 168      21.399  11.814 -38.956  0.00  0.00           H
ATOM   2459  NZ  LYS X 168      21.934  13.371 -40.192  0.00  0.00           N
ATOM   2460  HZ1 LYS X 168      21.020  13.268 -40.610  0.00  0.00           H
ATOM   2461  HZ2 LYS X 168      21.859  14.114 -39.512  0.00  0.00           H
ATOM   2462  HZ3 LYS X 168      22.536  13.714 -40.927  0.00  0.00           H
ATOM   2463  C   LYS X 168      22.081   9.023 -34.921  0.00  0.00           C
ATOM   2464  O   LYS X 168      21.574   7.895 -35.047  0.00  0.00           O
ATOM   2465  N   PRO X 169      21.592   9.830 -33.980  0.00  0.00           N
ATOM   2466  CD  PRO X 169      22.168  11.051 -33.518  0.00  0.00           C
ATOM   2467  HD2 PRO X 169      21.869  11.870 -34.171  0.00  0.00           H
ATOM   2468  HD3 PRO X 169      23.253  10.962 -33.574  0.00  0.00           H
ATOM   2469  CG  PRO X 169      21.615  11.264 -32.121  0.00  0.00           C
ATOM   2470  HG2 PRO X 169      21.638  12.338 -31.936  0.00  0.00           H
ATOM   2471  HG3 PRO X 169      22.073  10.589 -31.399  0.00  0.00           H
ATOM   2472  CB  PRO X 169      20.147  10.832 -32.322  0.00  0.00           C
ATOM   2473  HB2 PRO X 169      19.592  11.569 -32.903  0.00  0.00           H
ATOM   2474  HB3 PRO X 169      19.704  10.732 -31.331  0.00  0.00           H
ATOM   2475  CA  PRO X 169      20.383   9.532 -33.157  0.00  0.00           C
ATOM   2476  HA  PRO X 169      20.587   8.763 -32.411  0.00  0.00           H
ATOM   2477  C   PRO X 169      19.195   9.118 -34.030  0.00  0.00           C
ATOM   2478  O   PRO X 169      18.966   9.605 -35.118  0.00  0.00           O
ATOM   2479  N   ILE X 170      18.360   8.279 -33.514  0.00  0.00           N
ATOM   2480  H   ILE X 170      18.552   7.725 -32.691  0.00  0.00           H
ATOM   2481  CA  ILE X 170      17.050   7.864 -34.097  0.00  0.00           C
ATOM   2482  HA  ILE X 170      17.256   7.837 -35.167  0.00  0.00           H
ATOM   2483  CB  ILE X 170      16.808   6.336 -33.626  0.00  0.00           C
ATOM   2484  HB  ILE X 170      17.782   5.886 -33.821  0.00  0.00           H
ATOM   2485  CG2 ILE X 170      16.437   6.362 -32.101  0.00  0.00           C
ATOM   2486 HG21 ILE X 170      16.288   5.364 -31.689  0.00  0.00           H
ATOM   2487 HG22 ILE X 170      17.137   6.945 -31.504  0.00  0.00           H
ATOM   2488 HG23 ILE X 170      15.452   6.824 -32.034  0.00  0.00           H
ATOM   2489  CG1 ILE X 170      15.794   5.567 -34.567  0.00  0.00           C
ATOM   2490 HG12 ILE X 170      14.792   5.954 -34.382  0.00  0.00           H
ATOM   2491 HG13 ILE X 170      16.024   5.794 -35.608  0.00  0.00           H
ATOM   2492  CD1 ILE X 170      15.674   4.089 -34.284  0.00  0.00           C
ATOM   2493 HD11 ILE X 170      15.021   3.972 -33.419  0.00  0.00           H
ATOM   2494 HD12 ILE X 170      15.121   3.631 -35.104  0.00  0.00           H
ATOM   2495 HD13 ILE X 170      16.632   3.627 -34.048  0.00  0.00           H
ATOM   2496  C   ILE X 170      15.795   8.798 -33.745  0.00  0.00           C
ATOM   2497  O   ILE X 170      15.662   9.409 -32.678  0.00  0.00           O
ATOM   2498  N   ARG X 171      14.945   9.011 -34.767  0.00  0.00           N
ATOM   2499  H   ARG X 171      15.186   8.816 -35.728  0.00  0.00           H
ATOM   2500  CA  ARG X 171      13.632   9.655 -34.609  0.00  0.00           C
ATOM   2501  HA  ARG X 171      13.490  10.042 -33.600  0.00  0.00           H
ATOM   2502  CB  ARG X 171      13.522  10.773 -35.680  0.00  0.00           C
ATOM   2503  HB2 ARG X 171      13.551  10.438 -36.717  0.00  0.00           H
ATOM   2504  HB3 ARG X 171      12.563  11.266 -35.521  0.00  0.00           H
ATOM   2505  CG  ARG X 171      14.497  11.989 -35.594  0.00  0.00           C
ATOM   2506  HG2 ARG X 171      14.134  12.747 -36.288  0.00  0.00           H
ATOM   2507  HG3 ARG X 171      14.512  12.315 -34.554  0.00  0.00           H
ATOM   2508  CD  ARG X 171      15.946  11.803 -35.928  0.00  0.00           C
ATOM   2509  HD2 ARG X 171      16.578  12.674 -35.754  0.00  0.00           H
ATOM   2510  HD3 ARG X 171      16.372  11.068 -35.245  0.00  0.00           H
ATOM   2511  NE  ARG X 171      16.084  11.274 -37.299  0.00  0.00           N
ATOM   2512  HE  ARG X 171      15.922  10.278 -37.347  0.00  0.00           H
ATOM   2513  CZ  ARG X 171      16.120  12.031 -38.352  0.00  0.00           C
ATOM   2514  NH1 ARG X 171      16.158  13.322 -38.151  0.00  0.00           N
ATOM   2515 HH11 ARG X 171      16.248  13.769 -37.250  0.00  0.00           H
ATOM   2516 HH12 ARG X 171      16.099  13.856 -39.007  0.00  0.00           H
ATOM   2517  NH2 ARG X 171      16.002  11.471 -39.528  0.00  0.00           N
ATOM   2518 HH21 ARG X 171      16.147  10.474 -39.605  0.00  0.00           H
ATOM   2519 HH22 ARG X 171      16.183  11.953 -40.397  0.00  0.00           H
ATOM   2520  C   ARG X 171      12.451   8.736 -34.712  0.00  0.00           C
ATOM   2521  O   ARG X 171      12.470   7.896 -35.601  0.00  0.00           O
ATOM   2522  N   VAL X 172      11.370   8.892 -33.913  0.00  0.00           N
ATOM   2523  H   VAL X 172      11.325   9.614 -33.209  0.00  0.00           H
ATOM   2524  CA  VAL X 172      10.376   7.806 -33.743  0.00  0.00           C
ATOM   2525  HA  VAL X 172      10.488   7.060 -34.530  0.00  0.00           H
ATOM   2526  CB  VAL X 172      10.613   6.976 -32.459  0.00  0.00           C
ATOM   2527  HB  VAL X 172      10.266   7.597 -31.633  0.00  0.00           H
ATOM   2528  CG1 VAL X 172       9.589   5.823 -32.324  0.00  0.00           C
ATOM   2529 HG11 VAL X 172       9.897   5.101 -31.568  0.00  0.00           H
ATOM   2530 HG12 VAL X 172       8.565   6.177 -32.208  0.00  0.00           H
ATOM   2531 HG13 VAL X 172       9.599   5.173 -33.198  0.00  0.00           H
ATOM   2532  CG2 VAL X 172      12.114   6.545 -32.247  0.00  0.00           C
ATOM   2533 HG21 VAL X 172      12.440   6.124 -33.198  0.00  0.00           H
ATOM   2534 HG22 VAL X 172      12.591   7.479 -31.949  0.00  0.00           H
ATOM   2535 HG23 VAL X 172      12.102   5.819 -31.435  0.00  0.00           H
ATOM   2536  C   VAL X 172       8.913   8.377 -33.701  0.00  0.00           C
ATOM   2537  O   VAL X 172       8.618   9.397 -33.074  0.00  0.00           O
ATOM   2538  N   LEU X 173       7.978   7.735 -34.340  0.00  0.00           N
ATOM   2539  H   LEU X 173       8.201   7.111 -35.102  0.00  0.00           H
ATOM   2540  CA  LEU X 173       6.542   7.898 -34.036  0.00  0.00           C
ATOM   2541  HA  LEU X 173       6.360   8.627 -33.246  0.00  0.00           H
ATOM   2542  CB  LEU X 173       5.724   8.341 -35.323  0.00  0.00           C
ATOM   2543  HB2 LEU X 173       6.211   9.243 -35.692  0.00  0.00           H
ATOM   2544  HB3 LEU X 173       5.953   7.640 -36.126  0.00  0.00           H
ATOM   2545  CG  LEU X 173       4.204   8.489 -35.297  0.00  0.00           C
ATOM   2546  HG  LEU X 173       3.755   7.577 -34.903  0.00  0.00           H
ATOM   2547  CD1 LEU X 173       3.729   9.599 -34.425  0.00  0.00           C
ATOM   2548 HD11 LEU X 173       4.205   9.330 -33.482  0.00  0.00           H
ATOM   2549 HD12 LEU X 173       4.240  10.524 -34.695  0.00  0.00           H
ATOM   2550 HD13 LEU X 173       2.647   9.610 -34.295  0.00  0.00           H
ATOM   2551  CD2 LEU X 173       3.640   8.650 -36.748  0.00  0.00           C
ATOM   2552 HD21 LEU X 173       3.910   7.722 -37.252  0.00  0.00           H
ATOM   2553 HD22 LEU X 173       2.559   8.788 -36.745  0.00  0.00           H
ATOM   2554 HD23 LEU X 173       4.185   9.467 -37.222  0.00  0.00           H
ATOM   2555  C   LEU X 173       5.904   6.591 -33.530  0.00  0.00           C
ATOM   2556  O   LEU X 173       5.931   5.533 -34.169  0.00  0.00           O
ATOM   2557  N   SER X 174       5.097   6.697 -32.451  0.00  0.00           N
ATOM   2558  H   SER X 174       5.212   7.510 -31.863  0.00  0.00           H
ATOM   2559  CA  SER X 174       4.410   5.562 -31.772  0.00  0.00           C
ATOM   2560  HA  SER X 174       4.553   4.653 -32.357  0.00  0.00           H
ATOM   2561  CB  SER X 174       5.043   5.357 -30.402  0.00  0.00           C
ATOM   2562  HB2 SER X 174       6.034   4.999 -30.680  0.00  0.00           H
ATOM   2563  HB3 SER X 174       5.224   6.305 -29.893  0.00  0.00           H
ATOM   2564  OG  SER X 174       4.290   4.267 -29.716  0.00  0.00           O
ATOM   2565  HG  SER X 174       4.679   4.299 -28.839  0.00  0.00           H
ATOM   2566  C   SER X 174       2.875   5.859 -31.659  0.00  0.00           C
ATOM   2567  O   SER X 174       2.404   6.892 -31.202  0.00  0.00           O
ATOM   2568  N   LEU X 175       2.111   4.949 -32.231  0.00  0.00           N
ATOM   2569  H   LEU X 175       2.608   4.178 -32.654  0.00  0.00           H
ATOM   2570  CA  LEU X 175       0.670   4.861 -32.272  0.00  0.00           C
ATOM   2571  HA  LEU X 175       0.371   5.854 -31.937  0.00  0.00           H
ATOM   2572  CB  LEU X 175       0.177   4.637 -33.699  0.00  0.00           C
ATOM   2573  HB2 LEU X 175       0.217   3.579 -33.958  0.00  0.00           H
ATOM   2574  HB3 LEU X 175      -0.875   4.912 -33.620  0.00  0.00           H
ATOM   2575  CG  LEU X 175       0.876   5.638 -34.688  0.00  0.00           C
ATOM   2576  HG  LEU X 175       1.964   5.593 -34.668  0.00  0.00           H
ATOM   2577  CD1 LEU X 175       0.480   5.420 -36.129  0.00  0.00           C
ATOM   2578 HD11 LEU X 175      -0.544   5.763 -36.269  0.00  0.00           H
ATOM   2579 HD12 LEU X 175       1.210   5.904 -36.779  0.00  0.00           H
ATOM   2580 HD13 LEU X 175       0.453   4.343 -36.297  0.00  0.00           H
ATOM   2581  CD2 LEU X 175       0.425   7.066 -34.327  0.00  0.00           C
ATOM   2582 HD21 LEU X 175       0.660   7.794 -35.105  0.00  0.00           H
ATOM   2583 HD22 LEU X 175      -0.657   7.122 -34.207  0.00  0.00           H
ATOM   2584 HD23 LEU X 175       0.917   7.416 -33.420  0.00  0.00           H
ATOM   2585  C   LEU X 175       0.188   3.756 -31.353  0.00  0.00           C
ATOM   2586  O   LEU X 175       0.787   2.701 -31.353  0.00  0.00           O
ATOM   2587  N   PHE X 176      -0.927   3.989 -30.706  0.00  0.00           N
ATOM   2588  H   PHE X 176      -1.373   4.885 -30.836  0.00  0.00           H
ATOM   2589  CA  PHE X 176      -1.464   2.990 -29.720  0.00  0.00           C
ATOM   2590  HA  PHE X 176      -2.253   3.552 -29.221  0.00  0.00           H
ATOM   2591  CB  PHE X 176      -2.207   1.786 -30.379  0.00  0.00           C
ATOM   2592  HB2 PHE X 176      -1.492   1.061 -30.770  0.00  0.00           H
ATOM   2593  HB3 PHE X 176      -2.729   1.216 -29.611  0.00  0.00           H
ATOM   2594  CG  PHE X 176      -3.168   2.098 -31.475  0.00  0.00           C
ATOM   2595  CD1 PHE X 176      -4.514   1.944 -31.233  0.00  0.00           C
ATOM   2596  HD1 PHE X 176      -4.928   1.568 -30.309  0.00  0.00           H
ATOM   2597  CE1 PHE X 176      -5.436   2.218 -32.264  0.00  0.00           C
ATOM   2598  HE1 PHE X 176      -6.507   2.285 -32.148  0.00  0.00           H
ATOM   2599  CZ  PHE X 176      -5.010   2.744 -33.515  0.00  0.00           C
ATOM   2600  HZ  PHE X 176      -5.708   3.156 -34.228  0.00  0.00           H
ATOM   2601  CE2 PHE X 176      -3.608   2.800 -33.795  0.00  0.00           C
ATOM   2602  HE2 PHE X 176      -3.233   3.026 -34.782  0.00  0.00           H
ATOM   2603  CD2 PHE X 176      -2.712   2.539 -32.757  0.00  0.00           C
ATOM   2604  HD2 PHE X 176      -1.656   2.478 -32.974  0.00  0.00           H
ATOM   2605  C   PHE X 176      -0.496   2.597 -28.571  0.00  0.00           C
ATOM   2606  O   PHE X 176      -0.321   1.419 -28.327  0.00  0.00           O
ATOM   2607  N   ASP X 177       0.151   3.576 -27.967  0.00  0.00           N
ATOM   2608  H   ASP X 177      -0.117   4.505 -28.259  0.00  0.00           H
ATOM   2609  CA  ASP X 177       1.390   3.451 -27.198  0.00  0.00           C
ATOM   2610  HA  ASP X 177       2.094   2.939 -27.855  0.00  0.00           H
ATOM   2611  CB  ASP X 177       1.973   4.883 -27.044  0.00  0.00           C
ATOM   2612  HB2 ASP X 177       1.946   5.393 -28.007  0.00  0.00           H
ATOM   2613  HB3 ASP X 177       1.282   5.514 -26.485  0.00  0.00           H
ATOM   2614  CG  ASP X 177       3.463   4.911 -26.464  0.00  0.00           C
ATOM   2615  OD1 ASP X 177       3.711   5.751 -25.595  0.00  0.00           O
ATOM   2616  OD2 ASP X 177       4.308   4.175 -26.983  0.00  0.00           O
ATOM   2617  C   ASP X 177       1.368   2.610 -25.949  0.00  0.00           C
ATOM   2618  O   ASP X 177       2.305   1.895 -25.669  0.00  0.00           O
ATOM   2619  N   GLY X 178       0.241   2.653 -25.262  0.00  0.00           N
ATOM   2620  H   GLY X 178      -0.455   3.315 -25.573  0.00  0.00           H
ATOM   2621  CA  GLY X 178      -0.209   1.694 -24.282  0.00  0.00           C
ATOM   2622  HA2 GLY X 178      -1.291   1.759 -24.401  0.00  0.00           H
ATOM   2623  HA3 GLY X 178       0.171   0.724 -24.602  0.00  0.00           H
ATOM   2624  C   GLY X 178       0.379   1.973 -22.902  0.00  0.00           C
ATOM   2625  O   GLY X 178      -0.376   2.094 -21.918  0.00  0.00           O
ATOM   2626  N   ILE X 179       1.713   1.892 -22.845  0.00  0.00           N
ATOM   2627  H   ILE X 179       2.099   1.747 -23.767  0.00  0.00           H
ATOM   2628  CA  ILE X 179       2.529   1.967 -21.608  0.00  0.00           C
ATOM   2629  HA  ILE X 179       2.037   2.719 -20.991  0.00  0.00           H
ATOM   2630  CB  ILE X 179       2.412   0.606 -20.924  0.00  0.00           C
ATOM   2631  HB  ILE X 179       1.445   0.133 -21.096  0.00  0.00           H
ATOM   2632  CG2 ILE X 179       3.235  -0.368 -21.690  0.00  0.00           C
ATOM   2633 HG21 ILE X 179       2.858  -0.311 -22.711  0.00  0.00           H
ATOM   2634 HG22 ILE X 179       4.301  -0.173 -21.576  0.00  0.00           H
ATOM   2635 HG23 ILE X 179       3.055  -1.397 -21.377  0.00  0.00           H
ATOM   2636  CG1 ILE X 179       2.562   0.637 -19.356  0.00  0.00           C
ATOM   2637 HG12 ILE X 179       2.727  -0.416 -19.127  0.00  0.00           H
ATOM   2638 HG13 ILE X 179       3.454   1.173 -19.032  0.00  0.00           H
ATOM   2639  CD1 ILE X 179       1.291   1.120 -18.637  0.00  0.00           C
ATOM   2640 HD11 ILE X 179       0.454   0.495 -18.948  0.00  0.00           H
ATOM   2641 HD12 ILE X 179       1.491   0.969 -17.576  0.00  0.00           H
ATOM   2642 HD13 ILE X 179       1.139   2.159 -18.929  0.00  0.00           H
ATOM   2643  C   ILE X 179       3.972   2.414 -21.846  0.00  0.00           C
ATOM   2644  O   ILE X 179       4.827   2.354 -20.992  0.00  0.00           O
ATOM   2645  N   ALA X 180       4.257   3.036 -22.999  0.00  0.00           N
ATOM   2646  H   ALA X 180       3.428   3.202 -23.551  0.00  0.00           H
ATOM   2647  CA  ALA X 180       5.618   3.502 -23.440  0.00  0.00           C
ATOM   2648  HA  ALA X 180       5.501   3.915 -24.442  0.00  0.00           H
ATOM   2649  CB  ALA X 180       6.054   4.638 -22.597  0.00  0.00           C
ATOM   2650  HB1 ALA X 180       7.067   4.940 -22.864  0.00  0.00           H
ATOM   2651  HB2 ALA X 180       5.385   5.492 -22.710  0.00  0.00           H
ATOM   2652  HB3 ALA X 180       6.060   4.423 -21.529  0.00  0.00           H
ATOM   2653  C   ALA X 180       6.732   2.404 -23.713  0.00  0.00           C
ATOM   2654  O   ALA X 180       7.986   2.623 -23.668  0.00  0.00           O
ATOM   2655  N   THR X 181       6.283   1.199 -23.858  0.00  0.00           N
ATOM   2656  H   THR X 181       5.305   0.997 -23.707  0.00  0.00           H
ATOM   2657  CA  THR X 181       7.232   0.040 -24.127  0.00  0.00           C
ATOM   2658  HA  THR X 181       7.734  -0.204 -23.190  0.00  0.00           H
ATOM   2659  CB  THR X 181       6.454  -1.256 -24.470  0.00  0.00           C
ATOM   2660  HB  THR X 181       5.939  -1.074 -25.413  0.00  0.00           H
ATOM   2661  CG2 THR X 181       7.366  -2.479 -24.591  0.00  0.00           C
ATOM   2662 HG21 THR X 181       8.058  -2.339 -25.420  0.00  0.00           H
ATOM   2663 HG22 THR X 181       7.758  -2.566 -23.577  0.00  0.00           H
ATOM   2664 HG23 THR X 181       6.797  -3.354 -24.907  0.00  0.00           H
ATOM   2665  OG1 THR X 181       5.513  -1.564 -23.459  0.00  0.00           O
ATOM   2666  HG1 THR X 181       5.056  -2.368 -23.719  0.00  0.00           H
ATOM   2667  C   THR X 181       8.311   0.267 -25.255  0.00  0.00           C
ATOM   2668  O   THR X 181       9.446  -0.123 -25.060  0.00  0.00           O
ATOM   2669  N   GLY X 182       7.961   0.936 -26.337  0.00  0.00           N
ATOM   2670  H   GLY X 182       6.996   1.125 -26.566  0.00  0.00           H
ATOM   2671  CA  GLY X 182       8.922   1.210 -27.391  0.00  0.00           C
ATOM   2672  HA2 GLY X 182       9.157   0.244 -27.838  0.00  0.00           H
ATOM   2673  HA3 GLY X 182       8.372   1.624 -28.237  0.00  0.00           H
ATOM   2674  C   GLY X 182      10.124   2.025 -27.068  0.00  0.00           C
ATOM   2675  O   GLY X 182      11.286   1.742 -27.394  0.00  0.00           O
ATOM   2676  N   LEU X 183       9.902   3.206 -26.417  0.00  0.00           N
ATOM   2677  H   LEU X 183       8.930   3.407 -26.232  0.00  0.00           H
ATOM   2678  CA  LEU X 183      10.912   4.104 -25.785  0.00  0.00           C
ATOM   2679  HA  LEU X 183      11.749   4.280 -26.460  0.00  0.00           H
ATOM   2680  CB  LEU X 183      10.300   5.402 -25.379  0.00  0.00           C
ATOM   2681  HB2 LEU X 183       9.772   5.811 -26.241  0.00  0.00           H
ATOM   2682  HB3 LEU X 183       9.643   5.231 -24.527  0.00  0.00           H
ATOM   2683  CG  LEU X 183      11.329   6.353 -24.840  0.00  0.00           C
ATOM   2684  HG  LEU X 183      11.686   5.980 -23.880  0.00  0.00           H
ATOM   2685  CD1 LEU X 183      12.461   6.667 -25.783  0.00  0.00           C
ATOM   2686 HD11 LEU X 183      11.944   7.036 -26.669  0.00  0.00           H
ATOM   2687 HD12 LEU X 183      13.194   7.355 -25.362  0.00  0.00           H
ATOM   2688 HD13 LEU X 183      13.113   5.824 -26.011  0.00  0.00           H
ATOM   2689  CD2 LEU X 183      10.711   7.721 -24.446  0.00  0.00           C
ATOM   2690 HD21 LEU X 183       9.999   7.619 -23.627  0.00  0.00           H
ATOM   2691 HD22 LEU X 183      11.473   8.462 -24.206  0.00  0.00           H
ATOM   2692 HD23 LEU X 183      10.130   8.220 -25.222  0.00  0.00           H
ATOM   2693  C   LEU X 183      11.728   3.373 -24.697  0.00  0.00           C
ATOM   2694  O   LEU X 183      12.975   3.329 -24.789  0.00  0.00           O
ATOM   2695  N   LEU X 184      11.072   2.610 -23.828  0.00  0.00           N
ATOM   2696  H   LEU X 184      10.071   2.744 -23.851  0.00  0.00           H
ATOM   2697  CA  LEU X 184      11.699   1.760 -22.822  0.00  0.00           C
ATOM   2698  HA  LEU X 184      12.335   2.450 -22.266  0.00  0.00           H
ATOM   2699  CB  LEU X 184      10.542   0.989 -21.990  0.00  0.00           C
ATOM   2700  HB2 LEU X 184       9.869   1.690 -21.495  0.00  0.00           H
ATOM   2701  HB3 LEU X 184       9.939   0.465 -22.732  0.00  0.00           H
ATOM   2702  CG  LEU X 184      11.049  -0.066 -21.017  0.00  0.00           C
ATOM   2703  HG  LEU X 184      11.796  -0.742 -21.432  0.00  0.00           H
ATOM   2704  CD1 LEU X 184      11.630   0.470 -19.765  0.00  0.00           C
ATOM   2705 HD11 LEU X 184      12.170  -0.330 -19.259  0.00  0.00           H
ATOM   2706 HD12 LEU X 184      12.296   1.322 -19.905  0.00  0.00           H
ATOM   2707 HD13 LEU X 184      10.794   0.708 -19.107  0.00  0.00           H
ATOM   2708  CD2 LEU X 184       9.800  -0.889 -20.761  0.00  0.00           C
ATOM   2709 HD21 LEU X 184       8.933  -0.292 -20.477  0.00  0.00           H
ATOM   2710 HD22 LEU X 184       9.538  -1.474 -21.642  0.00  0.00           H
ATOM   2711 HD23 LEU X 184      10.068  -1.546 -19.934  0.00  0.00           H
ATOM   2712  C   LEU X 184      12.732   0.794 -23.335  0.00  0.00           C
ATOM   2713  O   LEU X 184      13.836   0.744 -22.791  0.00  0.00           O
ATOM   2714  N   VAL X 185      12.466   0.159 -24.470  0.00  0.00           N
ATOM   2715  H   VAL X 185      11.503   0.278 -24.751  0.00  0.00           H
ATOM   2716  CA  VAL X 185      13.317  -0.766 -25.227  0.00  0.00           C
ATOM   2717  HA  VAL X 185      13.644  -1.487 -24.478  0.00  0.00           H
ATOM   2718  CB  VAL X 185      12.557  -1.732 -26.195  0.00  0.00           C
ATOM   2719  HB  VAL X 185      11.914  -1.168 -26.872  0.00  0.00           H
ATOM   2720  CG1 VAL X 185      13.468  -2.600 -26.964  0.00  0.00           C
ATOM   2721 HG11 VAL X 185      14.182  -3.206 -26.407  0.00  0.00           H
ATOM   2722 HG12 VAL X 185      12.885  -3.254 -27.613  0.00  0.00           H
ATOM   2723 HG13 VAL X 185      14.030  -2.003 -27.683  0.00  0.00           H
ATOM   2724  CG2 VAL X 185      11.650  -2.704 -25.430  0.00  0.00           C
ATOM   2725 HG21 VAL X 185      10.997  -3.243 -26.118  0.00  0.00           H
ATOM   2726 HG22 VAL X 185      12.143  -3.412 -24.764  0.00  0.00           H
ATOM   2727 HG23 VAL X 185      10.929  -2.086 -24.894  0.00  0.00           H
ATOM   2728  C   VAL X 185      14.558  -0.157 -25.895  0.00  0.00           C
ATOM   2729  O   VAL X 185      15.684  -0.569 -25.769  0.00  0.00           O
ATOM   2730  N   LEU X 186      14.293   0.997 -26.536  0.00  0.00           N
ATOM   2731  H   LEU X 186      13.322   1.261 -26.617  0.00  0.00           H
ATOM   2732  CA  LEU X 186      15.284   1.853 -27.209  0.00  0.00           C
ATOM   2733  HA  LEU X 186      15.804   1.269 -27.969  0.00  0.00           H
ATOM   2734  CB  LEU X 186      14.540   2.969 -27.934  0.00  0.00           C
ATOM   2735  HB2 LEU X 186      13.772   3.343 -27.257  0.00  0.00           H
ATOM   2736  HB3 LEU X 186      15.178   3.831 -28.131  0.00  0.00           H
ATOM   2737  CG  LEU X 186      13.849   2.592 -29.259  0.00  0.00           C
ATOM   2738  HG  LEU X 186      13.379   1.612 -29.170  0.00  0.00           H
ATOM   2739  CD1 LEU X 186      12.718   3.540 -29.697  0.00  0.00           C
ATOM   2740 HD11 LEU X 186      12.309   3.303 -30.680  0.00  0.00           H
ATOM   2741 HD12 LEU X 186      11.902   3.527 -28.974  0.00  0.00           H
ATOM   2742 HD13 LEU X 186      13.060   4.574 -29.740  0.00  0.00           H
ATOM   2743  CD2 LEU X 186      14.951   2.342 -30.295  0.00  0.00           C
ATOM   2744 HD21 LEU X 186      14.511   1.905 -31.191  0.00  0.00           H
ATOM   2745 HD22 LEU X 186      15.429   3.275 -30.595  0.00  0.00           H
ATOM   2746 HD23 LEU X 186      15.670   1.561 -30.048  0.00  0.00           H
ATOM   2747  C   LEU X 186      16.362   2.308 -26.207  0.00  0.00           C
ATOM   2748  O   LEU X 186      17.603   2.158 -26.423  0.00  0.00           O
ATOM   2749  N   LYS X 187      15.858   2.695 -25.019  0.00  0.00           N
ATOM   2750  H   LYS X 187      14.853   2.717 -24.929  0.00  0.00           H
ATOM   2751  CA  LYS X 187      16.623   3.115 -23.833  0.00  0.00           C
ATOM   2752  HA  LYS X 187      17.363   3.832 -24.188  0.00  0.00           H
ATOM   2753  CB  LYS X 187      15.662   3.890 -22.870  0.00  0.00           C
ATOM   2754  HB2 LYS X 187      14.793   3.242 -22.755  0.00  0.00           H
ATOM   2755  HB3 LYS X 187      16.233   3.989 -21.946  0.00  0.00           H
ATOM   2756  CG  LYS X 187      15.275   5.294 -23.265  0.00  0.00           C
ATOM   2757  HG2 LYS X 187      16.161   5.929 -23.284  0.00  0.00           H
ATOM   2758  HG3 LYS X 187      14.896   5.242 -24.286  0.00  0.00           H
ATOM   2759  CD  LYS X 187      14.151   5.899 -22.468  0.00  0.00           C
ATOM   2760  HD2 LYS X 187      13.865   6.923 -22.707  0.00  0.00           H
ATOM   2761  HD3 LYS X 187      13.265   5.265 -22.520  0.00  0.00           H
ATOM   2762  CE  LYS X 187      14.474   5.972 -21.001  0.00  0.00           C
ATOM   2763  HE2 LYS X 187      14.525   4.949 -20.629  0.00  0.00           H
ATOM   2764  HE3 LYS X 187      15.370   6.591 -20.949  0.00  0.00           H
ATOM   2765  NZ  LYS X 187      13.334   6.536 -20.273  0.00  0.00           N
ATOM   2766  HZ1 LYS X 187      12.560   5.890 -20.334  0.00  0.00           H
ATOM   2767  HZ2 LYS X 187      13.550   6.801 -19.323  0.00  0.00           H
ATOM   2768  HZ3 LYS X 187      13.036   7.391 -20.722  0.00  0.00           H
ATOM   2769  C   LYS X 187      17.330   1.982 -23.119  0.00  0.00           C
ATOM   2770  O   LYS X 187      18.492   2.137 -22.706  0.00  0.00           O
ATOM   2771  N   ASP X 188      16.744   0.773 -23.100  0.00  0.00           N
ATOM   2772  H   ASP X 188      15.786   0.721 -23.416  0.00  0.00           H
ATOM   2773  CA  ASP X 188      17.358  -0.425 -22.560  0.00  0.00           C
ATOM   2774  HA  ASP X 188      17.597  -0.205 -21.520  0.00  0.00           H
ATOM   2775  CB  ASP X 188      16.341  -1.541 -22.511  0.00  0.00           C
ATOM   2776  HB2 ASP X 188      15.395  -1.252 -22.053  0.00  0.00           H
ATOM   2777  HB3 ASP X 188      15.986  -1.736 -23.523  0.00  0.00           H
ATOM   2778  CG  ASP X 188      16.756  -2.908 -21.931  0.00  0.00           C
ATOM   2779  OD1 ASP X 188      17.746  -3.427 -22.369  0.00  0.00           O
ATOM   2780  OD2 ASP X 188      16.178  -3.305 -20.919  0.00  0.00           O
ATOM   2781  C   ASP X 188      18.591  -0.805 -23.428  0.00  0.00           C
ATOM   2782  O   ASP X 188      19.633  -1.015 -22.799  0.00  0.00           O
ATOM   2783  N   LEU X 189      18.487  -0.864 -24.732  0.00  0.00           N
ATOM   2784  H   LEU X 189      17.604  -0.617 -25.156  0.00  0.00           H
ATOM   2785  CA  LEU X 189      19.506  -1.095 -25.744  0.00  0.00           C
ATOM   2786  HA  LEU X 189      20.017  -2.043 -25.575  0.00  0.00           H
ATOM   2787  CB  LEU X 189      18.812  -1.273 -27.139  0.00  0.00           C
ATOM   2788  HB2 LEU X 189      18.157  -0.427 -27.348  0.00  0.00           H
ATOM   2789  HB3 LEU X 189      19.605  -1.252 -27.886  0.00  0.00           H
ATOM   2790  CG  LEU X 189      18.014  -2.545 -27.438  0.00  0.00           C
ATOM   2791  HG  LEU X 189      17.234  -2.684 -26.689  0.00  0.00           H
ATOM   2792  CD1 LEU X 189      17.472  -2.567 -28.871  0.00  0.00           C
ATOM   2793 HD11 LEU X 189      16.910  -3.495 -28.764  0.00  0.00           H
ATOM   2794 HD12 LEU X 189      16.878  -1.683 -29.104  0.00  0.00           H
ATOM   2795 HD13 LEU X 189      18.302  -2.667 -29.570  0.00  0.00           H
ATOM   2796  CD2 LEU X 189      18.885  -3.732 -27.243  0.00  0.00           C
ATOM   2797 HD21 LEU X 189      18.999  -4.012 -26.196  0.00  0.00           H
ATOM   2798 HD22 LEU X 189      18.388  -4.598 -27.679  0.00  0.00           H
ATOM   2799 HD23 LEU X 189      19.841  -3.571 -27.741  0.00  0.00           H
ATOM   2800  C   LEU X 189      20.611  -0.017 -25.850  0.00  0.00           C
ATOM   2801  O   LEU X 189      21.645  -0.193 -26.477  0.00  0.00           O
ATOM   2802  N   GLY X 190      20.265   1.122 -25.247  0.00  0.00           N
ATOM   2803  H   GLY X 190      19.333   1.108 -24.858  0.00  0.00           H
ATOM   2804  CA  GLY X 190      21.160   2.261 -25.059  0.00  0.00           C
ATOM   2805  HA2 GLY X 190      20.748   2.912 -24.289  0.00  0.00           H
ATOM   2806  HA3 GLY X 190      22.124   1.857 -24.748  0.00  0.00           H
ATOM   2807  C   GLY X 190      21.290   3.096 -26.335  0.00  0.00           C
ATOM   2808  O   GLY X 190      22.168   3.887 -26.446  0.00  0.00           O
ATOM   2809  N   ILE X 191      20.320   3.064 -27.258  0.00  0.00           N
ATOM   2810  H   ILE X 191      19.463   2.727 -26.843  0.00  0.00           H
ATOM   2811  CA  ILE X 191      20.183   3.773 -28.547  0.00  0.00           C
ATOM   2812  HA  ILE X 191      21.159   3.979 -28.984  0.00  0.00           H
ATOM   2813  CB  ILE X 191      19.301   2.987 -29.556  0.00  0.00           C
ATOM   2814  HB  ILE X 191      18.315   2.826 -29.120  0.00  0.00           H
ATOM   2815  CG2 ILE X 191      18.976   3.768 -30.834  0.00  0.00           C
ATOM   2816 HG21 ILE X 191      18.613   3.110 -31.624  0.00  0.00           H
ATOM   2817 HG22 ILE X 191      18.251   4.555 -30.628  0.00  0.00           H
ATOM   2818 HG23 ILE X 191      19.834   4.287 -31.261  0.00  0.00           H
ATOM   2819  CG1 ILE X 191      19.989   1.592 -30.049  0.00  0.00           C
ATOM   2820 HG12 ILE X 191      20.676   1.892 -30.841  0.00  0.00           H
ATOM   2821 HG13 ILE X 191      20.538   1.177 -29.204  0.00  0.00           H
ATOM   2822  CD1 ILE X 191      18.943   0.488 -30.420  0.00  0.00           C
ATOM   2823 HD11 ILE X 191      18.401   0.784 -31.318  0.00  0.00           H
ATOM   2824 HD12 ILE X 191      19.517  -0.397 -30.696  0.00  0.00           H
ATOM   2825 HD13 ILE X 191      18.250   0.392 -29.584  0.00  0.00           H
ATOM   2826  C   ILE X 191      19.575   5.184 -28.268  0.00  0.00           C
ATOM   2827  O   ILE X 191      18.524   5.267 -27.606  0.00  0.00           O
ATOM   2828  N   GLN X 192      20.283   6.259 -28.610  0.00  0.00           N
ATOM   2829  H   GLN X 192      21.046   6.122 -29.258  0.00  0.00           H
ATOM   2830  CA  GLN X 192      20.063   7.691 -28.157  0.00  0.00           C
ATOM   2831  HA  GLN X 192      19.602   7.741 -27.170  0.00  0.00           H
ATOM   2832  CB  GLN X 192      21.364   8.457 -28.311  0.00  0.00           C
ATOM   2833  HB2 GLN X 192      22.048   8.002 -27.596  0.00  0.00           H
ATOM   2834  HB3 GLN X 192      21.691   8.289 -29.337  0.00  0.00           H
ATOM   2835  CG  GLN X 192      21.324   9.939 -28.130  0.00  0.00           C
ATOM   2836  HG2 GLN X 192      22.273  10.373 -28.447  0.00  0.00           H
ATOM   2837  HG3 GLN X 192      20.637  10.364 -28.862  0.00  0.00           H
ATOM   2838  CD  GLN X 192      20.958  10.349 -26.688  0.00  0.00           C
ATOM   2839  OE1 GLN X 192      19.844  10.286 -26.253  0.00  0.00           O
ATOM   2840  NE2 GLN X 192      21.923  10.790 -25.892  0.00  0.00           N
ATOM   2841 HE21 GLN X 192      21.625  10.894 -24.932  0.00  0.00           H
ATOM   2842 HE22 GLN X 192      22.878  10.547 -26.111  0.00  0.00           H
ATOM   2843  C   GLN X 192      18.996   8.200 -29.128  0.00  0.00           C
ATOM   2844  O   GLN X 192      19.158   8.222 -30.355  0.00  0.00           O
ATOM   2845  N   VAL X 193      17.805   8.507 -28.551  0.00  0.00           N
ATOM   2846  H   VAL X 193      17.727   8.444 -27.546  0.00  0.00           H
ATOM   2847  CA  VAL X 193      16.555   8.886 -29.162  0.00  0.00           C
ATOM   2848  HA  VAL X 193      16.459   8.366 -30.115  0.00  0.00           H
ATOM   2849  CB  VAL X 193      15.286   8.448 -28.312  0.00  0.00           C
ATOM   2850  HB  VAL X 193      15.444   8.728 -27.270  0.00  0.00           H
ATOM   2851  CG1 VAL X 193      14.019   9.022 -28.870  0.00  0.00           C
ATOM   2852 HG11 VAL X 193      14.009  10.100 -28.709  0.00  0.00           H
ATOM   2853 HG12 VAL X 193      14.131   8.802 -29.932  0.00  0.00           H
ATOM   2854 HG13 VAL X 193      13.141   8.531 -28.450  0.00  0.00           H
ATOM   2855  CG2 VAL X 193      15.211   6.948 -28.367  0.00  0.00           C
ATOM   2856 HG21 VAL X 193      14.398   6.649 -27.705  0.00  0.00           H
ATOM   2857 HG22 VAL X 193      15.152   6.432 -29.326  0.00  0.00           H
ATOM   2858 HG23 VAL X 193      16.116   6.608 -27.864  0.00  0.00           H
ATOM   2859  C   VAL X 193      16.579  10.456 -29.355  0.00  0.00           C
ATOM   2860  O   VAL X 193      16.699  11.155 -28.280  0.00  0.00           O
ATOM   2861  N   ASP X 194      16.459  10.992 -30.565  0.00  0.00           N
ATOM   2862  H   ASP X 194      16.510  10.366 -31.356  0.00  0.00           H
ATOM   2863  CA  ASP X 194      16.255  12.383 -30.763  0.00  0.00           C
ATOM   2864  HA  ASP X 194      17.001  12.944 -30.201  0.00  0.00           H
ATOM   2865  CB  ASP X 194      16.438  12.799 -32.206  0.00  0.00           C
ATOM   2866  HB2 ASP X 194      17.481  12.556 -32.409  0.00  0.00           H
ATOM   2867  HB3 ASP X 194      15.858  12.138 -32.850  0.00  0.00           H
ATOM   2868  CG  ASP X 194      16.198  14.229 -32.413  0.00  0.00           C
ATOM   2869  OD1 ASP X 194      16.674  15.063 -31.648  0.00  0.00           O
ATOM   2870  OD2 ASP X 194      15.569  14.549 -33.442  0.00  0.00           O
ATOM   2871  C   ASP X 194      14.820  12.798 -30.407  0.00  0.00           C
ATOM   2872  O   ASP X 194      14.565  13.710 -29.621  0.00  0.00           O
ATOM   2873  N   ARG X 195      13.894  11.964 -30.886  0.00  0.00           N
ATOM   2874  H   ARG X 195      14.127  11.127 -31.402  0.00  0.00           H
ATOM   2875  CA  ARG X 195      12.502  12.241 -30.565  0.00  0.00           C
ATOM   2876  HA  ARG X 195      12.508  12.710 -29.581  0.00  0.00           H
ATOM   2877  CB  ARG X 195      12.011  13.336 -31.517  0.00  0.00           C
ATOM   2878  HB2 ARG X 195      11.041  13.759 -31.257  0.00  0.00           H
ATOM   2879  HB3 ARG X 195      12.589  14.252 -31.397  0.00  0.00           H
ATOM   2880  CG  ARG X 195      11.805  12.907 -33.010  0.00  0.00           C
ATOM   2881  HG2 ARG X 195      12.591  12.226 -33.336  0.00  0.00           H
ATOM   2882  HG3 ARG X 195      10.903  12.294 -33.001  0.00  0.00           H
ATOM   2883  CD  ARG X 195      11.521  14.149 -33.954  0.00  0.00           C
ATOM   2884  HD2 ARG X 195      11.020  13.793 -34.854  0.00  0.00           H
ATOM   2885  HD3 ARG X 195      10.709  14.776 -33.587  0.00  0.00           H
ATOM   2886  NE  ARG X 195      12.684  15.002 -34.310  0.00  0.00           N
ATOM   2887  HE  ARG X 195      13.513  14.872 -33.747  0.00  0.00           H
ATOM   2888  CZ  ARG X 195      12.580  15.894 -35.206  0.00  0.00           C
ATOM   2889  NH1 ARG X 195      11.485  16.175 -35.897  0.00  0.00           N
ATOM   2890 HH11 ARG X 195      10.684  15.601 -35.677  0.00  0.00           H
ATOM   2891 HH12 ARG X 195      11.421  16.823 -36.668  0.00  0.00           H
ATOM   2892  NH2 ARG X 195      13.669  16.580 -35.448  0.00  0.00           N
ATOM   2893 HH21 ARG X 195      14.462  16.205 -34.946  0.00  0.00           H
ATOM   2894 HH22 ARG X 195      13.734  17.469 -35.923  0.00  0.00           H
ATOM   2895  C   ARG X 195      11.581  11.081 -30.520  0.00  0.00           C
ATOM   2896  O   ARG X 195      11.802  10.192 -31.383  0.00  0.00           O
ATOM   2897  N   TYR X 196      10.457  11.034 -29.799  0.00  0.00           N
ATOM   2898  H   TYR X 196      10.205  11.698 -29.081  0.00  0.00           H
ATOM   2899  CA  TYR X 196       9.494   9.871 -29.650  0.00  0.00           C
ATOM   2900  HA  TYR X 196       9.333   9.403 -30.621  0.00  0.00           H
ATOM   2901  CB  TYR X 196       9.937   8.863 -28.560  0.00  0.00           C
ATOM   2902  HB2 TYR X 196      10.952   8.540 -28.790  0.00  0.00           H
ATOM   2903  HB3 TYR X 196      10.073   9.357 -27.598  0.00  0.00           H
ATOM   2904  CG  TYR X 196       9.001   7.756 -28.362  0.00  0.00           C
ATOM   2905  CD1 TYR X 196       7.880   7.770 -27.527  0.00  0.00           C
ATOM   2906  HD1 TYR X 196       7.619   8.703 -27.049  0.00  0.00           H
ATOM   2907  CE1 TYR X 196       7.140   6.553 -27.342  0.00  0.00           C
ATOM   2908  HE1 TYR X 196       6.235   6.460 -26.760  0.00  0.00           H
ATOM   2909  CZ  TYR X 196       7.605   5.354 -27.908  0.00  0.00           C
ATOM   2910  OH  TYR X 196       6.933   4.219 -27.499  0.00  0.00           O
ATOM   2911  HH  TYR X 196       6.061   4.390 -27.137  0.00  0.00           H
ATOM   2912  CE2 TYR X 196       8.759   5.309 -28.709  0.00  0.00           C
ATOM   2913  HE2 TYR X 196       9.104   4.371 -29.119  0.00  0.00           H
ATOM   2914  CD2 TYR X 196       9.429   6.562 -28.931  0.00  0.00           C
ATOM   2915  HD2 TYR X 196      10.297   6.595 -29.573  0.00  0.00           H
ATOM   2916  C   TYR X 196       8.109  10.539 -29.372  0.00  0.00           C
ATOM   2917  O   TYR X 196       7.865  11.021 -28.249  0.00  0.00           O
ATOM   2918  N   ILE X 197       7.332  10.761 -30.415  0.00  0.00           N
ATOM   2919  H   ILE X 197       7.562  10.261 -31.262  0.00  0.00           H
ATOM   2920  CA  ILE X 197       5.946  11.317 -30.281  0.00  0.00           C
ATOM   2921  HA  ILE X 197       5.817  11.878 -29.355  0.00  0.00           H
ATOM   2922  CB  ILE X 197       5.613  12.201 -31.492  0.00  0.00           C
ATOM   2923  HB  ILE X 197       5.966  11.578 -32.314  0.00  0.00           H
ATOM   2924  CG2 ILE X 197       4.153  12.566 -31.580  0.00  0.00           C
ATOM   2925 HG21 ILE X 197       3.953  13.322 -32.340  0.00  0.00           H
ATOM   2926 HG22 ILE X 197       3.411  11.817 -31.858  0.00  0.00           H
ATOM   2927 HG23 ILE X 197       3.865  12.983 -30.615  0.00  0.00           H
ATOM   2928  CG1 ILE X 197       6.370  13.565 -31.587  0.00  0.00           C
ATOM   2929 HG12 ILE X 197       6.073  14.136 -32.467  0.00  0.00           H
ATOM   2930 HG13 ILE X 197       6.166  14.216 -30.737  0.00  0.00           H
ATOM   2931  CD1 ILE X 197       7.881  13.367 -31.616  0.00  0.00           C
ATOM   2932 HD11 ILE X 197       8.119  12.439 -32.136  0.00  0.00           H
ATOM   2933 HD12 ILE X 197       8.451  14.112 -32.171  0.00  0.00           H
ATOM   2934 HD13 ILE X 197       8.293  13.273 -30.612  0.00  0.00           H
ATOM   2935  C   ILE X 197       5.031  10.102 -30.232  0.00  0.00           C
ATOM   2936  O   ILE X 197       5.272   9.147 -30.879  0.00  0.00           O
ATOM   2937  N   ALA X 198       3.969  10.129 -29.476  0.00  0.00           N
ATOM   2938  H   ALA X 198       3.792  10.965 -28.937  0.00  0.00           H
ATOM   2939  CA  ALA X 198       3.112   8.991 -29.051  0.00  0.00           C
ATOM   2940  HA  ALA X 198       3.206   8.151 -29.738  0.00  0.00           H
ATOM   2941  CB  ALA X 198       3.650   8.620 -27.674  0.00  0.00           C
ATOM   2942  HB1 ALA X 198       3.644   9.481 -27.006  0.00  0.00           H
ATOM   2943  HB2 ALA X 198       3.105   7.782 -27.241  0.00  0.00           H
ATOM   2944  HB3 ALA X 198       4.700   8.332 -27.731  0.00  0.00           H
ATOM   2945  C   ALA X 198       1.602   9.289 -29.043  0.00  0.00           C
ATOM   2946  O   ALA X 198       1.169  10.334 -28.599  0.00  0.00           O
ATOM   2947  N   SER X 199       0.751   8.376 -29.508  0.00  0.00           N
ATOM   2948  H   SER X 199       1.183   7.536 -29.866  0.00  0.00           H
ATOM   2949  CA  SER X 199      -0.710   8.604 -29.577  0.00  0.00           C
ATOM   2950  HA  SER X 199      -1.017   9.542 -29.114  0.00  0.00           H
ATOM   2951  CB  SER X 199      -1.184   8.592 -31.058  0.00  0.00           C
ATOM   2952  HB2 SER X 199      -0.875   9.457 -31.645  0.00  0.00           H
ATOM   2953  HB3 SER X 199      -0.792   7.661 -31.467  0.00  0.00           H
ATOM   2954  OG  SER X 199      -2.579   8.348 -31.120  0.00  0.00           O
ATOM   2955  HG  SER X 199      -2.939   9.117 -30.672  0.00  0.00           H
ATOM   2956  C   SER X 199      -1.448   7.520 -28.735  0.00  0.00           C
ATOM   2957  O   SER X 199      -1.138   6.307 -28.736  0.00  0.00           O
ATOM   2958  N   GLU X 200      -2.264   7.982 -27.829  0.00  0.00           N
ATOM   2959  H   GLU X 200      -2.528   8.957 -27.833  0.00  0.00           H
ATOM   2960  CA  GLU X 200      -2.959   7.216 -26.811  0.00  0.00           C
ATOM   2961  HA  GLU X 200      -3.341   6.331 -27.321  0.00  0.00           H
ATOM   2962  CB  GLU X 200      -1.873   6.859 -25.692  0.00  0.00           C
ATOM   2963  HB2 GLU X 200      -1.183   6.189 -26.203  0.00  0.00           H
ATOM   2964  HB3 GLU X 200      -1.439   7.793 -25.335  0.00  0.00           H
ATOM   2965  CG  GLU X 200      -2.517   6.105 -24.513  0.00  0.00           C
ATOM   2966  HG2 GLU X 200      -1.715   5.856 -23.818  0.00  0.00           H
ATOM   2967  HG3 GLU X 200      -3.163   6.795 -23.970  0.00  0.00           H
ATOM   2968  CD  GLU X 200      -3.220   4.811 -24.766  0.00  0.00           C
ATOM   2969  OE1 GLU X 200      -4.499   4.782 -24.889  0.00  0.00           O
ATOM   2970  OE2 GLU X 200      -2.525   3.787 -25.089  0.00  0.00           O
ATOM   2971  C   GLU X 200      -4.170   8.059 -26.217  0.00  0.00           C
ATOM   2972  O   GLU X 200      -4.207   9.305 -26.337  0.00  0.00           O
ATOM   2973  N   VAL X 201      -5.181   7.460 -25.705  0.00  0.00           N
ATOM   2974  H   VAL X 201      -5.130   6.453 -25.646  0.00  0.00           H
ATOM   2975  CA  VAL X 201      -6.404   8.130 -25.176  0.00  0.00           C
ATOM   2976  HA  VAL X 201      -6.203   9.179 -24.963  0.00  0.00           H
ATOM   2977  CB  VAL X 201      -7.524   7.898 -26.190  0.00  0.00           C
ATOM   2978  HB  VAL X 201      -8.457   8.265 -25.762  0.00  0.00           H
ATOM   2979  CG1 VAL X 201      -7.228   8.592 -27.522  0.00  0.00           C
ATOM   2980 HG11 VAL X 201      -7.032   9.641 -27.301  0.00  0.00           H
ATOM   2981 HG12 VAL X 201      -6.277   8.261 -27.939  0.00  0.00           H
ATOM   2982 HG13 VAL X 201      -8.087   8.413 -28.169  0.00  0.00           H
ATOM   2983  CG2 VAL X 201      -7.798   6.372 -26.504  0.00  0.00           C
ATOM   2984 HG21 VAL X 201      -8.650   6.310 -27.181  0.00  0.00           H
ATOM   2985 HG22 VAL X 201      -6.877   5.997 -26.950  0.00  0.00           H
ATOM   2986 HG23 VAL X 201      -8.173   5.840 -25.629  0.00  0.00           H
ATOM   2987  C   VAL X 201      -6.833   7.621 -23.760  0.00  0.00           C
ATOM   2988  O   VAL X 201      -7.534   8.313 -23.035  0.00  0.00           O
ATOM   2989  N   CYS X 202      -6.350   6.452 -23.279  0.00  0.00           N
ATOM   2990  H   CYS X 202      -5.880   5.837 -23.928  0.00  0.00           H
ATOM   2991  CA  CYS X 202      -6.369   6.044 -21.909  0.00  0.00           C
ATOM   2992  HA  CYS X 202      -7.412   6.013 -21.592  0.00  0.00           H
ATOM   2993  CB  CYS X 202      -5.872   4.633 -21.771  0.00  0.00           C
ATOM   2994  HB2 CYS X 202      -6.473   3.891 -22.296  0.00  0.00           H
ATOM   2995  HB3 CYS X 202      -4.849   4.620 -22.148  0.00  0.00           H
ATOM   2996  SG  CYS X 202      -5.660   4.230 -20.033  0.00  0.00           S
ATOM   2997  HG  CYS X 202      -6.908   4.488 -19.632  0.00  0.00           H
ATOM   2998  C   CYS X 202      -5.542   6.975 -21.046  0.00  0.00           C
ATOM   2999  O   CYS X 202      -4.364   7.116 -21.214  0.00  0.00           O
ATOM   3000  N   GLU X 203      -6.207   7.678 -20.132  0.00  0.00           N
ATOM   3001  H   GLU X 203      -7.195   7.503 -20.020  0.00  0.00           H
ATOM   3002  CA  GLU X 203      -5.626   8.729 -19.294  0.00  0.00           C
ATOM   3003  HA  GLU X 203      -5.220   9.453 -20.001  0.00  0.00           H
ATOM   3004  CB  GLU X 203      -6.738   9.400 -18.437  0.00  0.00           C
ATOM   3005  HB2 GLU X 203      -6.856   8.782 -17.547  0.00  0.00           H
ATOM   3006  HB3 GLU X 203      -6.367  10.369 -18.103  0.00  0.00           H
ATOM   3007  CG  GLU X 203      -8.051   9.642 -19.099  0.00  0.00           C
ATOM   3008  HG2 GLU X 203      -8.465  10.618 -18.844  0.00  0.00           H
ATOM   3009  HG3 GLU X 203      -7.914   9.652 -20.180  0.00  0.00           H
ATOM   3010  CD  GLU X 203      -9.042   8.572 -18.753  0.00  0.00           C
ATOM   3011  OE1 GLU X 203      -9.942   8.779 -17.902  0.00  0.00           O
ATOM   3012  OE2 GLU X 203      -9.068   7.483 -19.370  0.00  0.00           O
ATOM   3013  C   GLU X 203      -4.572   8.254 -18.318  0.00  0.00           C
ATOM   3014  O   GLU X 203      -3.677   8.958 -17.948  0.00  0.00           O
ATOM   3015  N   ASP X 204      -4.772   7.023 -17.781  0.00  0.00           N
ATOM   3016  H   ASP X 204      -5.598   6.472 -17.969  0.00  0.00           H
ATOM   3017  CA  ASP X 204      -3.787   6.357 -16.936  0.00  0.00           C
ATOM   3018  HA  ASP X 204      -3.381   6.993 -16.149  0.00  0.00           H
ATOM   3019  CB  ASP X 204      -4.391   5.152 -16.206  0.00  0.00           C
ATOM   3020  HB2 ASP X 204      -4.336   4.259 -16.829  0.00  0.00           H
ATOM   3021  HB3 ASP X 204      -3.784   4.915 -15.332  0.00  0.00           H
ATOM   3022  CG  ASP X 204      -5.861   5.243 -15.892  0.00  0.00           C
ATOM   3023  OD1 ASP X 204      -6.674   4.318 -16.201  0.00  0.00           O
ATOM   3024  OD2 ASP X 204      -6.256   6.103 -15.066  0.00  0.00           O
ATOM   3025  C   ASP X 204      -2.495   5.979 -17.680  0.00  0.00           C
ATOM   3026  O   ASP X 204      -1.374   6.023 -17.120  0.00  0.00           O
ATOM   3027  N   SER X 205      -2.563   5.558 -18.938  0.00  0.00           N
ATOM   3028  H   SER X 205      -3.473   5.643 -19.367  0.00  0.00           H
ATOM   3029  CA  SER X 205      -1.468   5.174 -19.781  0.00  0.00           C
ATOM   3030  HA  SER X 205      -0.900   4.454 -19.191  0.00  0.00           H
ATOM   3031  CB  SER X 205      -1.880   4.547 -21.095  0.00  0.00           C
ATOM   3032  HB2 SER X 205      -2.542   5.329 -21.467  0.00  0.00           H
ATOM   3033  HB3 SER X 205      -1.066   4.409 -21.807  0.00  0.00           H
ATOM   3034  OG  SER X 205      -2.526   3.344 -20.892  0.00  0.00           O
ATOM   3035  HG  SER X 205      -1.855   2.657 -20.895  0.00  0.00           H
ATOM   3036  C   SER X 205      -0.568   6.387 -19.935  0.00  0.00           C
ATOM   3037  O   SER X 205       0.646   6.445 -19.616  0.00  0.00           O
ATOM   3038  N   ILE X 206      -1.251   7.495 -20.328  0.00  0.00           N
ATOM   3039  H   ILE X 206      -2.178   7.463 -20.729  0.00  0.00           H
ATOM   3040  CA  ILE X 206      -0.410   8.661 -20.690  0.00  0.00           C
ATOM   3041  HA  ILE X 206       0.453   8.347 -21.276  0.00  0.00           H
ATOM   3042  CB  ILE X 206      -1.228   9.727 -21.460  0.00  0.00           C
ATOM   3043  HB  ILE X 206      -0.601  10.602 -21.633  0.00  0.00           H
ATOM   3044  CG2 ILE X 206      -1.646   9.267 -22.882  0.00  0.00           C
ATOM   3045 HG21 ILE X 206      -1.956   8.222 -22.909  0.00  0.00           H
ATOM   3046 HG22 ILE X 206      -2.290   9.921 -23.470  0.00  0.00           H
ATOM   3047 HG23 ILE X 206      -0.750   9.291 -23.502  0.00  0.00           H
ATOM   3048  CG1 ILE X 206      -2.469  10.192 -20.690  0.00  0.00           C
ATOM   3049 HG12 ILE X 206      -3.218   9.422 -20.510  0.00  0.00           H
ATOM   3050 HG13 ILE X 206      -2.069  10.425 -19.703  0.00  0.00           H
ATOM   3051  CD1 ILE X 206      -3.178  11.448 -21.254  0.00  0.00           C
ATOM   3052 HD11 ILE X 206      -2.520  12.272 -21.531  0.00  0.00           H
ATOM   3053 HD12 ILE X 206      -3.687  11.093 -22.150  0.00  0.00           H
ATOM   3054 HD13 ILE X 206      -3.942  11.752 -20.539  0.00  0.00           H
ATOM   3055  C   ILE X 206       0.174   9.318 -19.381  0.00  0.00           C
ATOM   3056  O   ILE X 206       1.093  10.149 -19.509  0.00  0.00           O
ATOM   3057  N   THR X 207      -0.245   8.859 -18.186  0.00  0.00           N
ATOM   3058  H   THR X 207      -0.848   8.050 -18.135  0.00  0.00           H
ATOM   3059  CA  THR X 207       0.385   9.271 -16.886  0.00  0.00           C
ATOM   3060  HA  THR X 207       0.731  10.303 -16.934  0.00  0.00           H
ATOM   3061  CB  THR X 207      -0.608   9.143 -15.756  0.00  0.00           C
ATOM   3062  HB  THR X 207      -0.914   8.099 -15.680  0.00  0.00           H
ATOM   3063  CG2 THR X 207       0.090   9.485 -14.407  0.00  0.00           C
ATOM   3064 HG21 THR X 207      -0.642   9.824 -13.675  0.00  0.00           H
ATOM   3065 HG22 THR X 207       0.712   8.635 -14.127  0.00  0.00           H
ATOM   3066 HG23 THR X 207       0.790  10.280 -14.666  0.00  0.00           H
ATOM   3067  OG1 THR X 207      -1.609  10.084 -15.918  0.00  0.00           O
ATOM   3068  HG1 THR X 207      -2.082   9.817 -16.709  0.00  0.00           H
ATOM   3069  C   THR X 207       1.631   8.455 -16.677  0.00  0.00           C
ATOM   3070  O   THR X 207       2.706   9.014 -16.403  0.00  0.00           O
ATOM   3071  N   VAL X 208       1.519   7.106 -16.842  0.00  0.00           N
ATOM   3072  H   VAL X 208       0.606   6.689 -16.960  0.00  0.00           H
ATOM   3073  CA  VAL X 208       2.673   6.173 -16.777  0.00  0.00           C
ATOM   3074  HA  VAL X 208       3.148   6.278 -15.802  0.00  0.00           H
ATOM   3075  CB  VAL X 208       2.265   4.723 -17.112  0.00  0.00           C
ATOM   3076  HB  VAL X 208       1.844   4.767 -18.116  0.00  0.00           H
ATOM   3077  CG1 VAL X 208       3.397   3.670 -17.279  0.00  0.00           C
ATOM   3078 HG11 VAL X 208       3.902   3.819 -18.233  0.00  0.00           H
ATOM   3079 HG12 VAL X 208       4.111   3.626 -16.456  0.00  0.00           H
ATOM   3080 HG13 VAL X 208       2.930   2.687 -17.342  0.00  0.00           H
ATOM   3081  CG2 VAL X 208       1.223   4.121 -16.140  0.00  0.00           C
ATOM   3082 HG21 VAL X 208       1.745   3.556 -15.368  0.00  0.00           H
ATOM   3083 HG22 VAL X 208       0.663   4.969 -15.747  0.00  0.00           H
ATOM   3084 HG23 VAL X 208       0.644   3.360 -16.663  0.00  0.00           H
ATOM   3085  C   VAL X 208       3.665   6.604 -17.857  0.00  0.00           C
ATOM   3086  O   VAL X 208       4.865   6.828 -17.445  0.00  0.00           O
ATOM   3087  N   GLY X 209       3.262   6.824 -19.113  0.00  0.00           N
ATOM   3088  H   GLY X 209       2.353   6.637 -19.512  0.00  0.00           H
ATOM   3089  CA  GLY X 209       4.286   7.259 -20.031  0.00  0.00           C
ATOM   3090  HA2 GLY X 209       4.995   6.431 -20.025  0.00  0.00           H
ATOM   3091  HA3 GLY X 209       3.961   7.161 -21.067  0.00  0.00           H
ATOM   3092  C   GLY X 209       4.964   8.604 -19.766  0.00  0.00           C
ATOM   3093  O   GLY X 209       6.167   8.792 -20.070  0.00  0.00           O
ATOM   3094  N   MET X 210       4.253   9.519 -19.114  0.00  0.00           N
ATOM   3095  H   MET X 210       3.285   9.364 -18.869  0.00  0.00           H
ATOM   3096  CA  MET X 210       4.836  10.768 -18.657  0.00  0.00           C
ATOM   3097  HA  MET X 210       5.321  11.188 -19.539  0.00  0.00           H
ATOM   3098  CB  MET X 210       3.710  11.815 -18.286  0.00  0.00           C
ATOM   3099  HB2 MET X 210       3.134  11.989 -19.195  0.00  0.00           H
ATOM   3100  HB3 MET X 210       3.061  11.267 -17.603  0.00  0.00           H
ATOM   3101  CG  MET X 210       4.163  13.052 -17.531  0.00  0.00           C
ATOM   3102  HG2 MET X 210       5.161  12.865 -17.133  0.00  0.00           H
ATOM   3103  HG3 MET X 210       4.195  13.946 -18.154  0.00  0.00           H
ATOM   3104  SD  MET X 210       3.030  13.375 -16.099  0.00  0.00           S
ATOM   3105  CE  MET X 210       3.727  14.940 -15.900  0.00  0.00           C
ATOM   3106  HE1 MET X 210       3.211  15.469 -15.099  0.00  0.00           H
ATOM   3107  HE2 MET X 210       4.808  14.922 -15.763  0.00  0.00           H
ATOM   3108  HE3 MET X 210       3.577  15.380 -16.886  0.00  0.00           H
ATOM   3109  C   MET X 210       5.895  10.520 -17.521  0.00  0.00           C
ATOM   3110  O   MET X 210       7.072  10.889 -17.576  0.00  0.00           O
ATOM   3111  N   VAL X 211       5.480   9.815 -16.446  0.00  0.00           N
ATOM   3112  H   VAL X 211       4.473   9.729 -16.442  0.00  0.00           H
ATOM   3113  CA  VAL X 211       6.218   9.763 -15.128  0.00  0.00           C
ATOM   3114  HA  VAL X 211       6.496  10.786 -14.873  0.00  0.00           H
ATOM   3115  CB  VAL X 211       5.266   9.337 -13.916  0.00  0.00           C
ATOM   3116  HB  VAL X 211       4.566   8.562 -14.228  0.00  0.00           H
ATOM   3117  CG1 VAL X 211       6.016   8.689 -12.774  0.00  0.00           C
ATOM   3118 HG11 VAL X 211       5.289   8.431 -12.004  0.00  0.00           H
ATOM   3119 HG12 VAL X 211       6.385   7.720 -13.108  0.00  0.00           H
ATOM   3120 HG13 VAL X 211       6.731   9.360 -12.297  0.00  0.00           H
ATOM   3121  CG2 VAL X 211       4.531  10.555 -13.347  0.00  0.00           C
ATOM   3122 HG21 VAL X 211       5.033  10.866 -12.431  0.00  0.00           H
ATOM   3123 HG22 VAL X 211       4.509  11.341 -14.101  0.00  0.00           H
ATOM   3124 HG23 VAL X 211       3.543  10.124 -13.186  0.00  0.00           H
ATOM   3125  C   VAL X 211       7.422   8.806 -15.307  0.00  0.00           C
ATOM   3126  O   VAL X 211       8.504   9.115 -14.806  0.00  0.00           O
ATOM   3127  N   ARG X 212       7.272   7.679 -16.074  0.00  0.00           N
ATOM   3128  H   ARG X 212       6.423   7.475 -16.581  0.00  0.00           H
ATOM   3129  CA  ARG X 212       8.498   6.770 -16.164  0.00  0.00           C
ATOM   3130  HA  ARG X 212       8.952   6.676 -15.178  0.00  0.00           H
ATOM   3131  CB  ARG X 212       7.952   5.345 -16.514  0.00  0.00           C
ATOM   3132  HB2 ARG X 212       7.321   5.371 -17.403  0.00  0.00           H
ATOM   3133  HB3 ARG X 212       8.765   4.643 -16.698  0.00  0.00           H
ATOM   3134  CG  ARG X 212       7.171   4.652 -15.393  0.00  0.00           C
ATOM   3135  HG2 ARG X 212       6.232   5.137 -15.126  0.00  0.00           H
ATOM   3136  HG3 ARG X 212       7.064   3.701 -15.915  0.00  0.00           H
ATOM   3137  CD  ARG X 212       8.063   4.296 -14.179  0.00  0.00           C
ATOM   3138  HD2 ARG X 212       8.116   3.215 -14.053  0.00  0.00           H
ATOM   3139  HD3 ARG X 212       9.114   4.523 -14.357  0.00  0.00           H
ATOM   3140  NE  ARG X 212       7.730   5.099 -12.924  0.00  0.00           N
ATOM   3141  HE  ARG X 212       8.255   5.924 -12.674  0.00  0.00           H
ATOM   3142  CZ  ARG X 212       6.658   4.953 -12.232  0.00  0.00           C
ATOM   3143  NH1 ARG X 212       5.777   4.113 -12.521  0.00  0.00           N
ATOM   3144 HH11 ARG X 212       5.921   3.508 -13.316  0.00  0.00           H
ATOM   3145 HH12 ARG X 212       4.985   4.026 -11.901  0.00  0.00           H
ATOM   3146  NH2 ARG X 212       6.480   5.674 -11.200  0.00  0.00           N
ATOM   3147 HH21 ARG X 212       7.233   6.239 -10.835  0.00  0.00           H
ATOM   3148 HH22 ARG X 212       5.687   5.489 -10.602  0.00  0.00           H
ATOM   3149  C   ARG X 212       9.559   7.226 -17.176  0.00  0.00           C
ATOM   3150  O   ARG X 212      10.677   6.784 -16.940  0.00  0.00           O
ATOM   3151  N   HIE X 213       9.253   8.016 -18.200  0.00  0.00           N
ATOM   3152  H   HIE X 213       8.271   8.139 -18.400  0.00  0.00           H
ATOM   3153  CA  HIE X 213      10.247   8.664 -19.075  0.00  0.00           C
ATOM   3154  HA  HIE X 213      11.208   8.198 -18.857  0.00  0.00           H
ATOM   3155  CB  HIE X 213       9.892   8.355 -20.518  0.00  0.00           C
ATOM   3156  HB2 HIE X 213       8.934   8.838 -20.708  0.00  0.00           H
ATOM   3157  HB3 HIE X 213      10.705   8.685 -21.165  0.00  0.00           H
ATOM   3158  CG  HIE X 213       9.746   6.868 -20.839  0.00  0.00           C
ATOM   3159  ND1 HIE X 213      10.776   6.024 -21.258  0.00  0.00           N
ATOM   3160  CE1 HIE X 213      10.253   4.791 -21.312  0.00  0.00           C
ATOM   3161  HE1 HIE X 213      10.775   3.877 -21.558  0.00  0.00           H
ATOM   3162  NE2 HIE X 213       8.978   4.813 -20.901  0.00  0.00           N
ATOM   3163  HE2 HIE X 213       8.439   4.001 -20.637  0.00  0.00           H
ATOM   3164  CD2 HIE X 213       8.642   6.093 -20.547  0.00  0.00           C
ATOM   3165  HD2 HIE X 213       7.671   6.359 -20.155  0.00  0.00           H
ATOM   3166  C   HIE X 213      10.502  10.160 -18.976  0.00  0.00           C
ATOM   3167  O   HIE X 213      10.986  10.835 -19.931  0.00  0.00           O
ATOM   3168  N   GLN X 214      10.120  10.798 -17.869  0.00  0.00           N
ATOM   3169  H   GLN X 214       9.552  10.206 -17.280  0.00  0.00           H
ATOM   3170  CA  GLN X 214      10.365  12.133 -17.406  0.00  0.00           C
ATOM   3171  HA  GLN X 214       9.738  12.205 -16.518  0.00  0.00           H
ATOM   3172  CB  GLN X 214      11.743  12.248 -16.869  0.00  0.00           C
ATOM   3173  HB2 GLN X 214      12.465  12.042 -17.660  0.00  0.00           H
ATOM   3174  HB3 GLN X 214      11.901  13.292 -16.596  0.00  0.00           H
ATOM   3175  CG  GLN X 214      12.190  11.439 -15.639  0.00  0.00           C
ATOM   3176  HG2 GLN X 214      13.152  11.834 -15.314  0.00  0.00           H
ATOM   3177  HG3 GLN X 214      11.468  11.545 -14.829  0.00  0.00           H
ATOM   3178  CD  GLN X 214      12.304   9.945 -15.993  0.00  0.00           C
ATOM   3179  OE1 GLN X 214      12.954   9.531 -16.899  0.00  0.00           O
ATOM   3180  NE2 GLN X 214      11.508   9.113 -15.485  0.00  0.00           N
ATOM   3181 HE21 GLN X 214      11.585   8.162 -15.817  0.00  0.00           H
ATOM   3182 HE22 GLN X 214      10.823   9.435 -14.816  0.00  0.00           H
ATOM   3183  C   GLN X 214       9.838  13.184 -18.415  0.00  0.00           C
ATOM   3184  O   GLN X 214      10.530  14.163 -18.731  0.00  0.00           O
ATOM   3185  N   GLY X 215       8.676  12.988 -18.957  0.00  0.00           N
ATOM   3186  H   GLY X 215       8.167  12.136 -18.771  0.00  0.00           H
ATOM   3187  CA  GLY X 215       8.018  13.883 -19.950  0.00  0.00           C
ATOM   3188  HA2 GLY X 215       6.965  13.602 -19.974  0.00  0.00           H
ATOM   3189  HA3 GLY X 215       8.024  14.853 -19.452  0.00  0.00           H
ATOM   3190  C   GLY X 215       8.682  13.952 -21.390  0.00  0.00           C
ATOM   3191  O   GLY X 215       8.365  14.854 -22.164  0.00  0.00           O
ATOM   3192  N   LYS X 216       9.638  13.064 -21.751  0.00  0.00           N
ATOM   3193  H   LYS X 216       9.997  12.370 -21.111  0.00  0.00           H
ATOM   3194  CA  LYS X 216      10.253  13.040 -23.108  0.00  0.00           C
ATOM   3195  HA  LYS X 216      10.530  14.084 -23.254  0.00  0.00           H
ATOM   3196  CB  LYS X 216      11.427  12.072 -23.003  0.00  0.00           C
ATOM   3197  HB2 LYS X 216      12.084  12.506 -22.249  0.00  0.00           H
ATOM   3198  HB3 LYS X 216      11.043  11.063 -22.854  0.00  0.00           H
ATOM   3199  CG  LYS X 216      12.242  11.885 -24.299  0.00  0.00           C
ATOM   3200  HG2 LYS X 216      12.979  11.108 -24.098  0.00  0.00           H
ATOM   3201  HG3 LYS X 216      11.557  11.404 -24.997  0.00  0.00           H
ATOM   3202  CD  LYS X 216      12.887  13.097 -24.941  0.00  0.00           C
ATOM   3203  HD2 LYS X 216      12.166  13.911 -25.023  0.00  0.00           H
ATOM   3204  HD3 LYS X 216      13.639  13.493 -24.260  0.00  0.00           H
ATOM   3205  CE  LYS X 216      13.659  12.773 -26.206  0.00  0.00           C
ATOM   3206  HE2 LYS X 216      14.196  11.841 -26.030  0.00  0.00           H
ATOM   3207  HE3 LYS X 216      12.798  12.609 -26.853  0.00  0.00           H
ATOM   3208  NZ  LYS X 216      14.394  13.943 -26.691  0.00  0.00           N
ATOM   3209  HZ1 LYS X 216      15.020  14.177 -25.934  0.00  0.00           H
ATOM   3210  HZ2 LYS X 216      14.903  13.782 -27.548  0.00  0.00           H
ATOM   3211  HZ3 LYS X 216      13.754  14.707 -26.860  0.00  0.00           H
ATOM   3212  C   LYS X 216       9.290  12.769 -24.278  0.00  0.00           C
ATOM   3213  O   LYS X 216       9.442  13.238 -25.403  0.00  0.00           O
ATOM   3214  N   ILE X 217       8.260  11.995 -23.923  0.00  0.00           N
ATOM   3215  H   ILE X 217       8.228  11.580 -23.002  0.00  0.00           H
ATOM   3216  CA  ILE X 217       7.224  11.561 -24.805  0.00  0.00           C
ATOM   3217  HA  ILE X 217       7.665  11.253 -25.753  0.00  0.00           H
ATOM   3218  CB  ILE X 217       6.439  10.427 -24.260  0.00  0.00           C
ATOM   3219  HB  ILE X 217       5.994  10.750 -23.319  0.00  0.00           H
ATOM   3220  CG2 ILE X 217       5.369   9.994 -25.251  0.00  0.00           C
ATOM   3221 HG21 ILE X 217       5.791   9.582 -26.168  0.00  0.00           H
ATOM   3222 HG22 ILE X 217       4.765   9.189 -24.833  0.00  0.00           H
ATOM   3223 HG23 ILE X 217       4.679  10.813 -25.459  0.00  0.00           H
ATOM   3224  CG1 ILE X 217       7.336   9.168 -23.937  0.00  0.00           C
ATOM   3225 HG12 ILE X 217       7.948   8.988 -24.820  0.00  0.00           H
ATOM   3226 HG13 ILE X 217       7.947   9.409 -23.067  0.00  0.00           H
ATOM   3227  CD1 ILE X 217       6.669   7.883 -23.604  0.00  0.00           C
ATOM   3228 HD11 ILE X 217       7.468   7.211 -23.292  0.00  0.00           H
ATOM   3229 HD12 ILE X 217       5.918   7.958 -22.818  0.00  0.00           H
ATOM   3230 HD13 ILE X 217       6.362   7.468 -24.564  0.00  0.00           H
ATOM   3231  C   ILE X 217       6.331  12.711 -25.039  0.00  0.00           C
ATOM   3232  O   ILE X 217       5.845  13.334 -24.065  0.00  0.00           O
ATOM   3233  N   MET X 218       6.024  13.134 -26.246  0.00  0.00           N
ATOM   3234  H   MET X 218       6.486  12.765 -27.064  0.00  0.00           H
ATOM   3235  CA  MET X 218       4.873  14.082 -26.537  0.00  0.00           C
ATOM   3236  HA  MET X 218       4.684  14.631 -25.614  0.00  0.00           H
ATOM   3237  CB  MET X 218       5.124  15.012 -27.689  0.00  0.00           C
ATOM   3238  HB2 MET X 218       6.049  15.541 -27.458  0.00  0.00           H
ATOM   3239  HB3 MET X 218       5.229  14.382 -28.572  0.00  0.00           H
ATOM   3240  CG  MET X 218       3.997  16.029 -27.777  0.00  0.00           C
ATOM   3241  HG2 MET X 218       3.004  15.655 -28.030  0.00  0.00           H
ATOM   3242  HG3 MET X 218       3.864  16.489 -26.798  0.00  0.00           H
ATOM   3243  SD  MET X 218       4.316  17.382 -28.865  0.00  0.00           S
ATOM   3244  CE  MET X 218       4.224  16.634 -30.473  0.00  0.00           C
ATOM   3245  HE1 MET X 218       4.633  15.627 -30.557  0.00  0.00           H
ATOM   3246  HE2 MET X 218       3.179  16.444 -30.718  0.00  0.00           H
ATOM   3247  HE3 MET X 218       4.801  17.209 -31.198  0.00  0.00           H
ATOM   3248  C   MET X 218       3.726  13.161 -26.820  0.00  0.00           C
ATOM   3249  O   MET X 218       3.586  12.519 -27.822  0.00  0.00           O
ATOM   3250  N   TYR X 219       2.877  13.093 -25.829  0.00  0.00           N
ATOM   3251  H   TYR X 219       3.106  13.557 -24.962  0.00  0.00           H
ATOM   3252  CA  TYR X 219       1.540  12.487 -25.989  0.00  0.00           C
ATOM   3253  HA  TYR X 219       1.631  11.562 -26.558  0.00  0.00           H
ATOM   3254  CB  TYR X 219       0.990  12.012 -24.683  0.00  0.00           C
ATOM   3255  HB2 TYR X 219       1.333  12.650 -23.869  0.00  0.00           H
ATOM   3256  HB3 TYR X 219      -0.098  11.950 -24.665  0.00  0.00           H
ATOM   3257  CG  TYR X 219       1.535  10.713 -24.239  0.00  0.00           C
ATOM   3258  CD1 TYR X 219       1.228   9.588 -25.049  0.00  0.00           C
ATOM   3259  HD1 TYR X 219       0.532   9.648 -25.873  0.00  0.00           H
ATOM   3260  CE1 TYR X 219       1.741   8.291 -24.631  0.00  0.00           C
ATOM   3261  HE1 TYR X 219       1.543   7.397 -25.203  0.00  0.00           H
ATOM   3262  CZ  TYR X 219       2.607   8.276 -23.523  0.00  0.00           C
ATOM   3263  OH  TYR X 219       3.324   7.118 -23.256  0.00  0.00           O
ATOM   3264  HH  TYR X 219       3.586   6.751 -24.103  0.00  0.00           H
ATOM   3265  CE2 TYR X 219       2.923   9.401 -22.746  0.00  0.00           C
ATOM   3266  HE2 TYR X 219       3.701   9.504 -22.004  0.00  0.00           H
ATOM   3267  CD2 TYR X 219       2.435  10.626 -23.169  0.00  0.00           C
ATOM   3268  HD2 TYR X 219       2.660  11.461 -22.521  0.00  0.00           H
ATOM   3269  C   TYR X 219       0.570  13.399 -26.860  0.00  0.00           C
ATOM   3270  O   TYR X 219       0.395  14.562 -26.499  0.00  0.00           O
ATOM   3271  N   VAL X 220      -0.049  12.844 -27.875  0.00  0.00           N
ATOM   3272  H   VAL X 220       0.215  11.901 -28.122  0.00  0.00           H
ATOM   3273  CA  VAL X 220      -0.837  13.629 -28.866  0.00  0.00           C
ATOM   3274  HA  VAL X 220      -0.899  14.621 -28.418  0.00  0.00           H
ATOM   3275  CB  VAL X 220      -0.128  13.757 -30.264  0.00  0.00           C
ATOM   3276  HB  VAL X 220      -0.686  14.495 -30.839  0.00  0.00           H
ATOM   3277  CG1 VAL X 220       1.270  14.398 -30.176  0.00  0.00           C
ATOM   3278 HG11 VAL X 220       1.667  14.411 -31.191  0.00  0.00           H
ATOM   3279 HG12 VAL X 220       1.200  15.393 -29.736  0.00  0.00           H
ATOM   3280 HG13 VAL X 220       1.891  13.692 -29.626  0.00  0.00           H
ATOM   3281  CG2 VAL X 220      -0.163  12.472 -31.038  0.00  0.00           C
ATOM   3282 HG21 VAL X 220       0.283  11.688 -30.425  0.00  0.00           H
ATOM   3283 HG22 VAL X 220      -1.178  12.098 -31.178  0.00  0.00           H
ATOM   3284 HG23 VAL X 220       0.526  12.578 -31.875  0.00  0.00           H
ATOM   3285  C   VAL X 220      -2.371  13.240 -28.971  0.00  0.00           C
ATOM   3286  O   VAL X 220      -3.008  13.633 -29.985  0.00  0.00           O
ATOM   3287  N   GLY X 221      -2.904  12.423 -28.017  0.00  0.00           N
ATOM   3288  H   GLY X 221      -2.417  12.361 -27.134  0.00  0.00           H
ATOM   3289  CA  GLY X 221      -4.329  11.989 -28.065  0.00  0.00           C
ATOM   3290  HA2 GLY X 221      -4.555  11.498 -27.119  0.00  0.00           H
ATOM   3291  HA3 GLY X 221      -4.993  12.851 -28.133  0.00  0.00           H
ATOM   3292  C   GLY X 221      -4.712  11.001 -29.205  0.00  0.00           C
ATOM   3293  O   GLY X 221      -3.932  10.097 -29.451  0.00  0.00           O
ATOM   3294  N   ASP X 222      -5.849  11.074 -29.758  0.00  0.00           N
ATOM   3295  H   ASP X 222      -6.411  11.885 -29.544  0.00  0.00           H
ATOM   3296  CA  ASP X 222      -6.419  10.157 -30.793  0.00  0.00           C
ATOM   3297  HA  ASP X 222      -6.407   9.180 -30.311  0.00  0.00           H
ATOM   3298  CB  ASP X 222      -8.014  10.430 -30.813  0.00  0.00           C
ATOM   3299  HB2 ASP X 222      -8.408  10.336 -29.801  0.00  0.00           H
ATOM   3300  HB3 ASP X 222      -8.318  11.378 -31.258  0.00  0.00           H
ATOM   3301  CG  ASP X 222      -8.790   9.388 -31.609  0.00  0.00           C
ATOM   3302  OD1 ASP X 222      -8.259   8.538 -32.319  0.00  0.00           O
ATOM   3303  OD2 ASP X 222     -10.030   9.433 -31.491  0.00  0.00           O
ATOM   3304  C   ASP X 222      -5.685  10.163 -32.122  0.00  0.00           C
ATOM   3305  O   ASP X 222      -5.494  11.219 -32.731  0.00  0.00           O
ATOM   3306  N   VAL X 223      -5.370   8.970 -32.619  0.00  0.00           N
ATOM   3307  H   VAL X 223      -5.658   8.166 -32.079  0.00  0.00           H
ATOM   3308  CA  VAL X 223      -4.693   8.790 -33.917  0.00  0.00           C
ATOM   3309  HA  VAL X 223      -3.816   9.428 -33.810  0.00  0.00           H
ATOM   3310  CB  VAL X 223      -4.267   7.282 -34.102  0.00  0.00           C
ATOM   3311  HB  VAL X 223      -3.789   6.871 -33.213  0.00  0.00           H
ATOM   3312  CG1 VAL X 223      -5.491   6.394 -34.469  0.00  0.00           C
ATOM   3313 HG11 VAL X 223      -6.336   6.648 -33.829  0.00  0.00           H
ATOM   3314 HG12 VAL X 223      -5.847   6.606 -35.477  0.00  0.00           H
ATOM   3315 HG13 VAL X 223      -5.218   5.399 -34.118  0.00  0.00           H
ATOM   3316  CG2 VAL X 223      -3.252   7.146 -35.223  0.00  0.00           C
ATOM   3317 HG21 VAL X 223      -2.544   7.971 -35.152  0.00  0.00           H
ATOM   3318 HG22 VAL X 223      -2.840   6.138 -35.265  0.00  0.00           H
ATOM   3319 HG23 VAL X 223      -3.801   7.374 -36.137  0.00  0.00           H
ATOM   3320  C   VAL X 223      -5.490   9.324 -35.103  0.00  0.00           C
ATOM   3321  O   VAL X 223      -4.945   9.574 -36.211  0.00  0.00           O
ATOM   3322  N   ARG X 224      -6.796   9.452 -34.885  0.00  0.00           N
ATOM   3323  H   ARG X 224      -7.014   9.200 -33.931  0.00  0.00           H
ATOM   3324  CA  ARG X 224      -7.819   9.871 -35.895  0.00  0.00           C
ATOM   3325  HA  ARG X 224      -7.606   9.445 -36.876  0.00  0.00           H
ATOM   3326  CB  ARG X 224      -9.231   9.387 -35.519  0.00  0.00           C
ATOM   3327  HB2 ARG X 224      -9.543   9.872 -34.594  0.00  0.00           H
ATOM   3328  HB3 ARG X 224      -9.929   9.726 -36.284  0.00  0.00           H
ATOM   3329  CG  ARG X 224      -9.228   7.840 -35.311  0.00  0.00           C
ATOM   3330  HG2 ARG X 224      -8.998   7.421 -36.291  0.00  0.00           H
ATOM   3331  HG3 ARG X 224      -8.490   7.578 -34.553  0.00  0.00           H
ATOM   3332  CD  ARG X 224     -10.537   7.155 -34.994  0.00  0.00           C
ATOM   3333  HD2 ARG X 224     -11.270   7.655 -35.626  0.00  0.00           H
ATOM   3334  HD3 ARG X 224     -10.512   6.111 -35.307  0.00  0.00           H
ATOM   3335  NE  ARG X 224     -10.764   7.385 -33.574  0.00  0.00           N
ATOM   3336  HE  ARG X 224     -10.138   8.038 -33.125  0.00  0.00           H
ATOM   3337  CZ  ARG X 224     -11.829   6.981 -32.877  0.00  0.00           C
ATOM   3338  NH1 ARG X 224     -12.783   6.295 -33.428  0.00  0.00           N
ATOM   3339 HH11 ARG X 224     -12.785   6.063 -34.411  0.00  0.00           H
ATOM   3340 HH12 ARG X 224     -13.427   5.769 -32.854  0.00  0.00           H
ATOM   3341  NH2 ARG X 224     -11.864   7.344 -31.598  0.00  0.00           N
ATOM   3342 HH21 ARG X 224     -11.157   8.006 -31.312  0.00  0.00           H
ATOM   3343 HH22 ARG X 224     -12.432   6.788 -30.974  0.00  0.00           H
ATOM   3344  C   ARG X 224      -7.822  11.436 -36.093  0.00  0.00           C
ATOM   3345  O   ARG X 224      -7.969  11.876 -37.200  0.00  0.00           O
ATOM   3346  N   SER X 225      -7.653  12.173 -35.016  0.00  0.00           N
ATOM   3347  H   SER X 225      -7.541  11.725 -34.117  0.00  0.00           H
ATOM   3348  CA  SER X 225      -7.582  13.661 -35.079  0.00  0.00           C
ATOM   3349  HA  SER X 225      -8.345  14.052 -35.752  0.00  0.00           H
ATOM   3350  CB  SER X 225      -7.975  14.236 -33.656  0.00  0.00           C
ATOM   3351  HB2 SER X 225      -7.299  13.819 -32.910  0.00  0.00           H
ATOM   3352  HB3 SER X 225      -8.004  15.303 -33.875  0.00  0.00           H
ATOM   3353  OG  SER X 225      -9.350  13.938 -33.340  0.00  0.00           O
ATOM   3354  HG  SER X 225      -9.661  14.641 -32.765  0.00  0.00           H
ATOM   3355  C   SER X 225      -6.159  14.077 -35.677  0.00  0.00           C
ATOM   3356  O   SER X 225      -6.031  15.146 -36.214  0.00  0.00           O
ATOM   3357  N   VAL X 226      -5.124  13.217 -35.591  0.00  0.00           N
ATOM   3358  H   VAL X 226      -5.314  12.377 -35.064  0.00  0.00           H
ATOM   3359  CA  VAL X 226      -3.851  13.302 -36.235  0.00  0.00           C
ATOM   3360  HA  VAL X 226      -3.444  14.299 -36.067  0.00  0.00           H
ATOM   3361  CB  VAL X 226      -2.814  12.348 -35.468  0.00  0.00           C
ATOM   3362  HB  VAL X 226      -3.244  11.347 -35.472  0.00  0.00           H
ATOM   3363  CG1 VAL X 226      -1.372  12.337 -36.140  0.00  0.00           C
ATOM   3364 HG11 VAL X 226      -0.601  11.746 -35.645  0.00  0.00           H
ATOM   3365 HG12 VAL X 226      -1.516  11.853 -37.106  0.00  0.00           H
ATOM   3366 HG13 VAL X 226      -1.090  13.372 -36.329  0.00  0.00           H
ATOM   3367  CG2 VAL X 226      -2.648  12.570 -33.910  0.00  0.00           C
ATOM   3368 HG21 VAL X 226      -3.592  12.444 -33.380  0.00  0.00           H
ATOM   3369 HG22 VAL X 226      -1.898  11.917 -33.466  0.00  0.00           H
ATOM   3370 HG23 VAL X 226      -2.292  13.582 -33.718  0.00  0.00           H
ATOM   3371  C   VAL X 226      -3.939  13.106 -37.752  0.00  0.00           C
ATOM   3372  O   VAL X 226      -4.762  12.330 -38.219  0.00  0.00           O
ATOM   3373  N   THR X 227      -3.098  13.809 -38.529  0.00  0.00           N
ATOM   3374  H   THR X 227      -2.361  14.227 -37.979  0.00  0.00           H
ATOM   3375  CA  THR X 227      -3.268  14.203 -39.992  0.00  0.00           C
ATOM   3376  HA  THR X 227      -3.889  13.442 -40.464  0.00  0.00           H
ATOM   3377  CB  THR X 227      -4.057  15.488 -40.143  0.00  0.00           C
ATOM   3378  HB  THR X 227      -4.325  15.559 -41.197  0.00  0.00           H
ATOM   3379  CG2 THR X 227      -5.420  15.345 -39.519  0.00  0.00           C
ATOM   3380 HG21 THR X 227      -5.465  15.689 -38.486  0.00  0.00           H
ATOM   3381 HG22 THR X 227      -6.153  16.017 -39.966  0.00  0.00           H
ATOM   3382 HG23 THR X 227      -5.890  14.365 -39.599  0.00  0.00           H
ATOM   3383  OG1 THR X 227      -3.400  16.643 -39.898  0.00  0.00           O
ATOM   3384  HG1 THR X 227      -3.047  16.577 -39.007  0.00  0.00           H
ATOM   3385  C   THR X 227      -1.959  14.441 -40.685  0.00  0.00           C
ATOM   3386  O   THR X 227      -1.041  14.852 -39.994  0.00  0.00           O
ATOM   3387  N   GLN X 228      -1.852  14.336 -41.988  0.00  0.00           N
ATOM   3388  H   GLN X 228      -2.605  14.072 -42.607  0.00  0.00           H
ATOM   3389  CA  GLN X 228      -0.583  14.665 -42.667  0.00  0.00           C
ATOM   3390  HA  GLN X 228       0.148  13.864 -42.558  0.00  0.00           H
ATOM   3391  CB  GLN X 228      -0.854  14.667 -44.181  0.00  0.00           C
ATOM   3392  HB2 GLN X 228      -1.119  13.639 -44.427  0.00  0.00           H
ATOM   3393  HB3 GLN X 228      -1.657  15.354 -44.448  0.00  0.00           H
ATOM   3394  CG  GLN X 228       0.395  15.078 -45.017  0.00  0.00           C
ATOM   3395  HG2 GLN X 228       1.272  14.813 -44.426  0.00  0.00           H
ATOM   3396  HG3 GLN X 228       0.475  14.337 -45.812  0.00  0.00           H
ATOM   3397  CD  GLN X 228       0.443  16.453 -45.444  0.00  0.00           C
ATOM   3398  OE1 GLN X 228      -0.293  17.263 -44.974  0.00  0.00           O
ATOM   3399  NE2 GLN X 228       1.332  16.856 -46.350  0.00  0.00           N
ATOM   3400 HE21 GLN X 228       1.253  17.820 -46.638  0.00  0.00           H
ATOM   3401 HE22 GLN X 228       1.966  16.184 -46.758  0.00  0.00           H
ATOM   3402  C   GLN X 228       0.135  15.967 -42.255  0.00  0.00           C
ATOM   3403  O   GLN X 228       1.354  15.871 -42.095  0.00  0.00           O
ATOM   3404  N   LYS X 229      -0.570  17.082 -41.836  0.00  0.00           N
ATOM   3405  H   LYS X 229      -1.562  17.168 -42.006  0.00  0.00           H
ATOM   3406  CA  LYS X 229       0.075  18.328 -41.403  0.00  0.00           C
ATOM   3407  HA  LYS X 229       0.769  18.713 -42.151  0.00  0.00           H
ATOM   3408  CB  LYS X 229      -0.927  19.451 -41.352  0.00  0.00           C
ATOM   3409  HB2 LYS X 229      -1.790  18.960 -40.902  0.00  0.00           H
ATOM   3410  HB3 LYS X 229      -0.555  20.259 -40.721  0.00  0.00           H
ATOM   3411  CG  LYS X 229      -1.372  19.998 -42.705  0.00  0.00           C
ATOM   3412  HG2 LYS X 229      -0.620  20.574 -43.245  0.00  0.00           H
ATOM   3413  HG3 LYS X 229      -1.565  19.183 -43.401  0.00  0.00           H
ATOM   3414  CD  LYS X 229      -2.764  20.717 -42.603  0.00  0.00           C
ATOM   3415  HD2 LYS X 229      -3.610  20.033 -42.530  0.00  0.00           H
ATOM   3416  HD3 LYS X 229      -2.751  21.215 -41.634  0.00  0.00           H
ATOM   3417  CE  LYS X 229      -2.946  21.693 -43.703  0.00  0.00           C
ATOM   3418  HE2 LYS X 229      -2.045  22.302 -43.774  0.00  0.00           H
ATOM   3419  HE3 LYS X 229      -3.096  21.067 -44.582  0.00  0.00           H
ATOM   3420  NZ  LYS X 229      -4.116  22.572 -43.432  0.00  0.00           N
ATOM   3421  HZ1 LYS X 229      -4.961  22.068 -43.663  0.00  0.00           H
ATOM   3422  HZ2 LYS X 229      -4.190  22.834 -42.459  0.00  0.00           H
ATOM   3423  HZ3 LYS X 229      -4.243  23.439 -43.934  0.00  0.00           H
ATOM   3424  C   LYS X 229       0.830  18.261 -40.089  0.00  0.00           C
ATOM   3425  O   LYS X 229       1.909  18.875 -39.970  0.00  0.00           O
ATOM   3426  N   HIE X 230       0.425  17.282 -39.268  0.00  0.00           N
ATOM   3427  H   HIE X 230      -0.383  16.742 -39.544  0.00  0.00           H
ATOM   3428  CA  HIE X 230       1.280  16.989 -38.011  0.00  0.00           C
ATOM   3429  HA  HIE X 230       1.509  17.988 -37.641  0.00  0.00           H
ATOM   3430  CB  HIE X 230       0.393  16.307 -36.964  0.00  0.00           C
ATOM   3431  HB2 HIE X 230       0.250  15.264 -37.248  0.00  0.00           H
ATOM   3432  HB3 HIE X 230       0.819  16.382 -35.963  0.00  0.00           H
ATOM   3433  CG  HIE X 230      -0.894  17.049 -36.682  0.00  0.00           C
ATOM   3434  ND1 HIE X 230      -2.149  16.642 -37.155  0.00  0.00           N
ATOM   3435  CE1 HIE X 230      -3.032  17.631 -36.863  0.00  0.00           C
ATOM   3436  HE1 HIE X 230      -4.102  17.532 -36.974  0.00  0.00           H
ATOM   3437  NE2 HIE X 230      -2.382  18.647 -36.255  0.00  0.00           N
ATOM   3438  HE2 HIE X 230      -2.841  19.521 -36.039  0.00  0.00           H
ATOM   3439  CD2 HIE X 230      -1.076  18.273 -36.088  0.00  0.00           C
ATOM   3440  HD2 HIE X 230      -0.300  18.929 -35.721  0.00  0.00           H
ATOM   3441  C   HIE X 230       2.542  16.214 -38.313  0.00  0.00           C
ATOM   3442  O   HIE X 230       3.564  16.481 -37.774  0.00  0.00           O
ATOM   3443  N   ILE X 231       2.429  15.192 -39.142  0.00  0.00           N
ATOM   3444  H   ILE X 231       1.625  15.181 -39.753  0.00  0.00           H
ATOM   3445  CA  ILE X 231       3.594  14.330 -39.467  0.00  0.00           C
ATOM   3446  HA  ILE X 231       4.050  13.933 -38.561  0.00  0.00           H
ATOM   3447  CB  ILE X 231       3.213  13.095 -40.190  0.00  0.00           C
ATOM   3448  HB  ILE X 231       3.026  13.330 -41.237  0.00  0.00           H
ATOM   3449  CG2 ILE X 231       4.395  12.086 -40.180  0.00  0.00           C
ATOM   3450 HG21 ILE X 231       4.632  11.748 -39.171  0.00  0.00           H
ATOM   3451 HG22 ILE X 231       4.138  11.213 -40.780  0.00  0.00           H
ATOM   3452 HG23 ILE X 231       5.286  12.582 -40.566  0.00  0.00           H
ATOM   3453  CG1 ILE X 231       1.920  12.477 -39.713  0.00  0.00           C
ATOM   3454 HG12 ILE X 231       1.070  13.152 -39.804  0.00  0.00           H
ATOM   3455 HG13 ILE X 231       1.690  11.620 -40.346  0.00  0.00           H
ATOM   3456  CD1 ILE X 231       2.014  12.131 -38.217  0.00  0.00           C
ATOM   3457 HD11 ILE X 231       1.027  12.055 -37.760  0.00  0.00           H
ATOM   3458 HD12 ILE X 231       2.508  11.165 -38.111  0.00  0.00           H
ATOM   3459 HD13 ILE X 231       2.565  12.911 -37.691  0.00  0.00           H
ATOM   3460  C   ILE X 231       4.578  15.159 -40.253  0.00  0.00           C
ATOM   3461  O   ILE X 231       5.785  15.122 -39.937  0.00  0.00           O
ATOM   3462  N   GLN X 232       4.125  16.071 -41.114  0.00  0.00           N
ATOM   3463  H   GLN X 232       3.166  15.956 -41.410  0.00  0.00           H
ATOM   3464  CA  GLN X 232       5.051  17.015 -41.776  0.00  0.00           C
ATOM   3465  HA  GLN X 232       5.925  16.375 -41.900  0.00  0.00           H
ATOM   3466  CB  GLN X 232       4.439  17.400 -43.123  0.00  0.00           C
ATOM   3467  HB2 GLN X 232       3.450  17.823 -42.947  0.00  0.00           H
ATOM   3468  HB3 GLN X 232       4.977  18.261 -43.521  0.00  0.00           H
ATOM   3469  CG  GLN X 232       4.373  16.273 -44.161  0.00  0.00           C
ATOM   3470  HG2 GLN X 232       3.712  15.479 -43.815  0.00  0.00           H
ATOM   3471  HG3 GLN X 232       4.078  16.558 -45.171  0.00  0.00           H
ATOM   3472  CD  GLN X 232       5.747  15.625 -44.259  0.00  0.00           C
ATOM   3473  OE1 GLN X 232       6.742  16.347 -44.437  0.00  0.00           O
ATOM   3474  NE2 GLN X 232       6.054  14.281 -44.151  0.00  0.00           N
ATOM   3475 HE21 GLN X 232       7.012  14.082 -44.402  0.00  0.00           H
ATOM   3476 HE22 GLN X 232       5.375  13.535 -44.102  0.00  0.00           H
ATOM   3477  C   GLN X 232       5.461  18.258 -40.893  0.00  0.00           C
ATOM   3478  O   GLN X 232       6.111  19.139 -41.379  0.00  0.00           O
ATOM   3479  N   GLU X 233       5.201  18.272 -39.577  0.00  0.00           N
ATOM   3480  H   GLU X 233       4.683  17.540 -39.112  0.00  0.00           H
ATOM   3481  CA  GLU X 233       5.731  19.267 -38.667  0.00  0.00           C
ATOM   3482  HA  GLU X 233       6.395  19.937 -39.214  0.00  0.00           H
ATOM   3483  CB  GLU X 233       4.492  20.061 -38.188  0.00  0.00           C
ATOM   3484  HB2 GLU X 233       4.108  20.675 -39.003  0.00  0.00           H
ATOM   3485  HB3 GLU X 233       3.684  19.460 -37.771  0.00  0.00           H
ATOM   3486  CG  GLU X 233       4.677  21.048 -36.961  0.00  0.00           C
ATOM   3487  HG2 GLU X 233       3.661  21.392 -36.762  0.00  0.00           H
ATOM   3488  HG3 GLU X 233       4.932  20.580 -36.010  0.00  0.00           H
ATOM   3489  CD  GLU X 233       5.583  22.252 -37.325  0.00  0.00           C
ATOM   3490  OE1 GLU X 233       5.089  23.288 -37.875  0.00  0.00           O
ATOM   3491  OE2 GLU X 233       6.788  22.072 -37.132  0.00  0.00           O
ATOM   3492  C   GLU X 233       6.586  18.656 -37.466  0.00  0.00           C
ATOM   3493  O   GLU X 233       7.632  19.128 -37.139  0.00  0.00           O
ATOM   3494  N   TRP X 234       6.193  17.476 -37.000  0.00  0.00           N
ATOM   3495  H   TRP X 234       5.255  17.210 -37.262  0.00  0.00           H
ATOM   3496  CA  TRP X 234       6.838  16.649 -36.037  0.00  0.00           C
ATOM   3497  HA  TRP X 234       7.166  17.365 -35.283  0.00  0.00           H
ATOM   3498  CB  TRP X 234       5.817  15.744 -35.325  0.00  0.00           C
ATOM   3499  HB2 TRP X 234       5.501  14.947 -35.997  0.00  0.00           H
ATOM   3500  HB3 TRP X 234       6.238  15.197 -34.482  0.00  0.00           H
ATOM   3501  CG  TRP X 234       4.669  16.357 -34.658  0.00  0.00           C
ATOM   3502  CD1 TRP X 234       4.554  17.644 -34.239  0.00  0.00           C
ATOM   3503  HD1 TRP X 234       5.304  18.412 -34.361  0.00  0.00           H
ATOM   3504  NE1 TRP X 234       3.309  17.871 -33.620  0.00  0.00           N
ATOM   3505  HE1 TRP X 234       3.104  18.756 -33.178  0.00  0.00           H
ATOM   3506  CE2 TRP X 234       2.576  16.750 -33.698  0.00  0.00           C
ATOM   3507  CZ2 TRP X 234       1.252  16.509 -33.280  0.00  0.00           C
ATOM   3508  HZ2 TRP X 234       0.660  17.288 -32.823  0.00  0.00           H
ATOM   3509  CH2 TRP X 234       0.695  15.246 -33.456  0.00  0.00           C
ATOM   3510  HH2 TRP X 234      -0.281  15.035 -33.043  0.00  0.00           H
ATOM   3511  CZ3 TRP X 234       1.493  14.204 -33.933  0.00  0.00           C
ATOM   3512  HZ3 TRP X 234       1.075  13.214 -34.040  0.00  0.00           H
ATOM   3513  CE3 TRP X 234       2.763  14.462 -34.430  0.00  0.00           C
ATOM   3514  HE3 TRP X 234       3.356  13.672 -34.867  0.00  0.00           H
ATOM   3515  CD2 TRP X 234       3.386  15.710 -34.267  0.00  0.00           C
ATOM   3516  C   TRP X 234       8.001  15.758 -36.560  0.00  0.00           C
ATOM   3517  O   TRP X 234       8.863  15.392 -35.784  0.00  0.00           O
ATOM   3518  N   GLY X 235       7.977  15.495 -37.863  0.00  0.00           N
ATOM   3519  H   GLY X 235       7.232  15.847 -38.448  0.00  0.00           H
ATOM   3520  CA  GLY X 235       8.929  14.674 -38.535  0.00  0.00           C
ATOM   3521  HA2 GLY X 235       9.213  13.798 -37.952  0.00  0.00           H
ATOM   3522  HA3 GLY X 235       8.513  14.391 -39.503  0.00  0.00           H
ATOM   3523  C   GLY X 235      10.264  15.387 -38.890  0.00  0.00           C
ATOM   3524  O   GLY X 235      10.450  16.509 -38.487  0.00  0.00           O
ATOM   3525  N   PRO X 236      11.221  14.705 -39.569  0.00  0.00           N
ATOM   3526  CD  PRO X 236      12.411  15.357 -40.010  0.00  0.00           C
ATOM   3527  HD2 PRO X 236      12.845  16.065 -39.304  0.00  0.00           H
ATOM   3528  HD3 PRO X 236      12.251  15.963 -40.902  0.00  0.00           H
ATOM   3529  CG  PRO X 236      13.452  14.250 -40.356  0.00  0.00           C
ATOM   3530  HG2 PRO X 236      13.906  13.938 -39.416  0.00  0.00           H
ATOM   3531  HG3 PRO X 236      14.187  14.529 -41.111  0.00  0.00           H
ATOM   3532  CB  PRO X 236      12.450  13.174 -40.891  0.00  0.00           C
ATOM   3533  HB2 PRO X 236      12.809  12.150 -40.787  0.00  0.00           H
ATOM   3534  HB3 PRO X 236      12.205  13.444 -41.918  0.00  0.00           H
ATOM   3535  CA  PRO X 236      11.180  13.306 -39.978  0.00  0.00           C
ATOM   3536  HA  PRO X 236      10.435  13.011 -40.718  0.00  0.00           H
ATOM   3537  C   PRO X 236      11.177  12.249 -38.815  0.00  0.00           C
ATOM   3538  O   PRO X 236      11.372  12.526 -37.688  0.00  0.00           O
ATOM   3539  N   PHE X 237      10.930  11.041 -39.203  0.00  0.00           N
ATOM   3540  H   PHE X 237      10.826  11.057 -40.207  0.00  0.00           H
ATOM   3541  CA  PHE X 237      10.887   9.850 -38.356  0.00  0.00           C
ATOM   3542  HA  PHE X 237      11.383  10.026 -37.401  0.00  0.00           H
ATOM   3543  CB  PHE X 237       9.379   9.584 -38.065  0.00  0.00           C
ATOM   3544  HB2 PHE X 237       8.790   9.403 -38.964  0.00  0.00           H
ATOM   3545  HB3 PHE X 237       9.409   8.660 -37.489  0.00  0.00           H
ATOM   3546  CG  PHE X 237       8.601  10.567 -37.208  0.00  0.00           C
ATOM   3547  CD1 PHE X 237       9.182  11.035 -35.998  0.00  0.00           C
ATOM   3548  HD1 PHE X 237      10.216  10.824 -35.765  0.00  0.00           H
ATOM   3549  CE1 PHE X 237       8.444  11.920 -35.230  0.00  0.00           C
ATOM   3550  HE1 PHE X 237       8.876  12.379 -34.354  0.00  0.00           H
ATOM   3551  CZ  PHE X 237       7.111  12.284 -35.577  0.00  0.00           C
ATOM   3552  HZ  PHE X 237       6.561  12.784 -34.795  0.00  0.00           H
ATOM   3553  CE2 PHE X 237       6.483  11.726 -36.648  0.00  0.00           C
ATOM   3554  HE2 PHE X 237       5.447  11.910 -36.887  0.00  0.00           H
ATOM   3555  CD2 PHE X 237       7.234  10.830 -37.535  0.00  0.00           C
ATOM   3556  HD2 PHE X 237       6.942  10.443 -38.500  0.00  0.00           H
ATOM   3557  C   PHE X 237      11.689   8.715 -39.077  0.00  0.00           C
ATOM   3558  O   PHE X 237      11.485   8.531 -40.278  0.00  0.00           O
ATOM   3559  N   ASP X 238      12.635   8.042 -38.412  0.00  0.00           N
ATOM   3560  H   ASP X 238      12.785   8.168 -37.422  0.00  0.00           H
ATOM   3561  CA  ASP X 238      13.322   6.876 -38.944  0.00  0.00           C
ATOM   3562  HA  ASP X 238      13.481   6.981 -40.017  0.00  0.00           H
ATOM   3563  CB  ASP X 238      14.751   6.706 -38.354  0.00  0.00           C
ATOM   3564  HB2 ASP X 238      14.619   6.347 -37.333  0.00  0.00           H
ATOM   3565  HB3 ASP X 238      15.301   6.028 -39.006  0.00  0.00           H
ATOM   3566  CG  ASP X 238      15.474   8.093 -38.371  0.00  0.00           C
ATOM   3567  OD1 ASP X 238      15.695   8.628 -39.512  0.00  0.00           O
ATOM   3568  OD2 ASP X 238      16.003   8.464 -37.332  0.00  0.00           O
ATOM   3569  C   ASP X 238      12.646   5.654 -38.593  0.00  0.00           C
ATOM   3570  O   ASP X 238      13.011   4.547 -38.984  0.00  0.00           O
ATOM   3571  N   LEU X 239      11.783   5.767 -37.575  0.00  0.00           N
ATOM   3572  H   LEU X 239      11.727   6.688 -37.166  0.00  0.00           H
ATOM   3573  CA  LEU X 239      11.042   4.705 -36.967  0.00  0.00           C
ATOM   3574  HA  LEU X 239      11.089   3.826 -37.610  0.00  0.00           H
ATOM   3575  CB  LEU X 239      11.755   4.266 -35.642  0.00  0.00           C
ATOM   3576  HB2 LEU X 239      12.814   4.171 -35.879  0.00  0.00           H
ATOM   3577  HB3 LEU X 239      11.586   5.043 -34.897  0.00  0.00           H
ATOM   3578  CG  LEU X 239      11.249   2.947 -34.983  0.00  0.00           C
ATOM   3579  HG  LEU X 239      10.169   2.942 -34.838  0.00  0.00           H
ATOM   3580  CD1 LEU X 239      11.614   1.729 -35.763  0.00  0.00           C
ATOM   3581 HD11 LEU X 239      10.910   1.672 -36.594  0.00  0.00           H
ATOM   3582 HD12 LEU X 239      12.612   1.625 -36.187  0.00  0.00           H
ATOM   3583 HD13 LEU X 239      11.547   0.834 -35.144  0.00  0.00           H
ATOM   3584  CD2 LEU X 239      11.841   2.969 -33.598  0.00  0.00           C
ATOM   3585 HD21 LEU X 239      11.313   3.764 -33.070  0.00  0.00           H
ATOM   3586 HD22 LEU X 239      11.681   1.997 -33.133  0.00  0.00           H
ATOM   3587 HD23 LEU X 239      12.910   3.175 -33.559  0.00  0.00           H
ATOM   3588  C   LEU X 239       9.515   5.084 -36.868  0.00  0.00           C
ATOM   3589  O   LEU X 239       9.200   6.158 -36.417  0.00  0.00           O
ATOM   3590  N   VAL X 240       8.596   4.200 -37.246  0.00  0.00           N
ATOM   3591  H   VAL X 240       8.939   3.311 -37.580  0.00  0.00           H
ATOM   3592  CA  VAL X 240       7.183   4.209 -36.771  0.00  0.00           C
ATOM   3593  HA  VAL X 240       7.081   4.985 -36.012  0.00  0.00           H
ATOM   3594  CB  VAL X 240       6.388   4.437 -38.036  0.00  0.00           C
ATOM   3595  HB  VAL X 240       6.595   3.637 -38.747  0.00  0.00           H
ATOM   3596  CG1 VAL X 240       4.881   4.583 -37.799  0.00  0.00           C
ATOM   3597 HG11 VAL X 240       4.768   5.369 -37.052  0.00  0.00           H
ATOM   3598 HG12 VAL X 240       4.414   4.824 -38.754  0.00  0.00           H
ATOM   3599 HG13 VAL X 240       4.518   3.632 -37.408  0.00  0.00           H
ATOM   3600  CG2 VAL X 240       6.725   5.691 -38.860  0.00  0.00           C
ATOM   3601 HG21 VAL X 240       6.232   6.475 -38.285  0.00  0.00           H
ATOM   3602 HG22 VAL X 240       7.758   5.996 -39.024  0.00  0.00           H
ATOM   3603 HG23 VAL X 240       6.217   5.662 -39.823  0.00  0.00           H
ATOM   3604  C   VAL X 240       6.676   2.864 -36.190  0.00  0.00           C
ATOM   3605  O   VAL X 240       7.020   1.824 -36.772  0.00  0.00           O
ATOM   3606  N   ILE X 241       5.935   2.803 -35.094  0.00  0.00           N
ATOM   3607  H   ILE X 241       5.705   3.718 -34.734  0.00  0.00           H
ATOM   3608  CA  ILE X 241       5.578   1.640 -34.295  0.00  0.00           C
ATOM   3609  HA  ILE X 241       5.618   0.777 -34.961  0.00  0.00           H
ATOM   3610  CB  ILE X 241       6.641   1.320 -33.189  0.00  0.00           C
ATOM   3611  HB  ILE X 241       6.372   0.510 -32.511  0.00  0.00           H
ATOM   3612  CG2 ILE X 241       7.989   0.960 -33.806  0.00  0.00           C
ATOM   3613 HG21 ILE X 241       7.920   0.306 -34.675  0.00  0.00           H
ATOM   3614 HG22 ILE X 241       8.427   1.923 -34.066  0.00  0.00           H
ATOM   3615 HG23 ILE X 241       8.652   0.588 -33.024  0.00  0.00           H
ATOM   3616  CG1 ILE X 241       6.603   2.423 -32.183  0.00  0.00           C
ATOM   3617 HG12 ILE X 241       6.891   3.339 -32.700  0.00  0.00           H
ATOM   3618 HG13 ILE X 241       5.553   2.447 -31.889  0.00  0.00           H
ATOM   3619  CD1 ILE X 241       7.457   2.109 -30.977  0.00  0.00           C
ATOM   3620 HD11 ILE X 241       7.158   2.802 -30.191  0.00  0.00           H
ATOM   3621 HD12 ILE X 241       7.463   1.076 -30.629  0.00  0.00           H
ATOM   3622 HD13 ILE X 241       8.506   2.355 -31.142  0.00  0.00           H
ATOM   3623  C   ILE X 241       4.149   1.764 -33.824  0.00  0.00           C
ATOM   3624  O   ILE X 241       3.640   2.875 -33.568  0.00  0.00           O
ATOM   3625  N   GLY X 242       3.483   0.577 -33.724  0.00  0.00           N
ATOM   3626  H   GLY X 242       3.924  -0.310 -33.919  0.00  0.00           H
ATOM   3627  CA  GLY X 242       2.148   0.457 -33.002  0.00  0.00           C
ATOM   3628  HA2 GLY X 242       2.139   0.874 -31.995  0.00  0.00           H
ATOM   3629  HA3 GLY X 242       1.387   0.998 -33.564  0.00  0.00           H
ATOM   3630  C   GLY X 242       1.527  -0.904 -32.965  0.00  0.00           C
ATOM   3631  O   GLY X 242       2.147  -1.965 -33.030  0.00  0.00           O
ATOM   3632  N   GLY X 243       0.161  -0.947 -32.792  0.00  0.00           N
ATOM   3633  H   GLY X 243      -0.392  -0.103 -32.766  0.00  0.00           H
ATOM   3634  CA  GLY X 243      -0.660  -2.079 -33.129  0.00  0.00           C
ATOM   3635  HA2 GLY X 243      -0.624  -2.348 -34.185  0.00  0.00           H
ATOM   3636  HA3 GLY X 243      -0.245  -2.877 -32.514  0.00  0.00           H
ATOM   3637  C   GLY X 243      -2.113  -1.753 -32.724  0.00  0.00           C
ATOM   3638  O   GLY X 243      -2.330  -1.239 -31.583  0.00  0.00           O
ATOM   3639  N   SER X 244      -3.100  -1.797 -33.630  0.00  0.00           N
ATOM   3640  H   SER X 244      -2.971  -2.206 -34.544  0.00  0.00           H
ATOM   3641  CA  SER X 244      -4.446  -1.234 -33.405  0.00  0.00           C
ATOM   3642  HA  SER X 244      -4.409  -0.283 -32.873  0.00  0.00           H
ATOM   3643  CB  SER X 244      -5.159  -0.980 -34.791  0.00  0.00           C
ATOM   3644  HB2 SER X 244      -5.237  -1.946 -35.290  0.00  0.00           H
ATOM   3645  HB3 SER X 244      -6.168  -0.576 -34.710  0.00  0.00           H
ATOM   3646  OG  SER X 244      -4.447  -0.067 -35.631  0.00  0.00           O
ATOM   3647  HG  SER X 244      -5.020   0.611 -35.997  0.00  0.00           H
ATOM   3648  C   SER X 244      -5.258  -2.312 -32.709  0.00  0.00           C
ATOM   3649  O   SER X 244      -5.213  -3.439 -33.219  0.00  0.00           O
ATOM   3650  N   PRO X 245      -5.992  -2.109 -31.605  0.00  0.00           N
ATOM   3651  CD  PRO X 245      -5.949  -0.915 -30.821  0.00  0.00           C
ATOM   3652  HD2 PRO X 245      -6.294  -0.026 -31.349  0.00  0.00           H
ATOM   3653  HD3 PRO X 245      -4.946  -0.795 -30.410  0.00  0.00           H
ATOM   3654  CG  PRO X 245      -6.901  -1.188 -29.632  0.00  0.00           C
ATOM   3655  HG2 PRO X 245      -7.917  -0.856 -29.847  0.00  0.00           H
ATOM   3656  HG3 PRO X 245      -6.541  -0.625 -28.771  0.00  0.00           H
ATOM   3657  CB  PRO X 245      -6.862  -2.672 -29.423  0.00  0.00           C
ATOM   3658  HB2 PRO X 245      -7.743  -3.145 -28.989  0.00  0.00           H
ATOM   3659  HB3 PRO X 245      -6.025  -2.998 -28.806  0.00  0.00           H
ATOM   3660  CA  PRO X 245      -6.640  -3.230 -30.863  0.00  0.00           C
ATOM   3661  HA  PRO X 245      -6.076  -4.163 -30.884  0.00  0.00           H
ATOM   3662  C   PRO X 245      -7.974  -3.577 -31.595  0.00  0.00           C
ATOM   3663  O   PRO X 245      -9.073  -3.057 -31.316  0.00  0.00           O
ATOM   3664  N   CYS X 246      -7.819  -4.205 -32.778  0.00  0.00           N
ATOM   3665  H   CYS X 246      -6.906  -4.553 -33.032  0.00  0.00           H
ATOM   3666  CA  CYS X 246      -8.930  -4.498 -33.701  0.00  0.00           C
ATOM   3667  HA  CYS X 246      -9.596  -3.638 -33.771  0.00  0.00           H
ATOM   3668  CB  CYS X 246      -8.380  -4.758 -35.101  0.00  0.00           C
ATOM   3669  HB2 CYS X 246      -7.590  -5.501 -34.990  0.00  0.00           H
ATOM   3670  HB3 CYS X 246      -9.123  -5.302 -35.684  0.00  0.00           H
ATOM   3671  SG  CYS X 246      -7.634  -3.268 -35.900  0.00  0.00           S
ATOM   3672  HG  CYS X 246      -8.780  -2.587 -35.988  0.00  0.00           H
ATOM   3673  C   CYS X 246      -9.788  -5.626 -33.197  0.00  0.00           C
ATOM   3674  O   CYS X 246     -10.019  -6.634 -33.927  0.00  0.00           O
ATOM   3675  N   ASN X 247     -10.308  -5.599 -31.947  0.00  0.00           N
ATOM   3676  H   ASN X 247     -10.207  -4.728 -31.444  0.00  0.00           H
ATOM   3677  CA  ASN X 247     -10.998  -6.653 -31.081  0.00  0.00           C
ATOM   3678  HA  ASN X 247     -10.343  -7.506 -30.900  0.00  0.00           H
ATOM   3679  CB  ASN X 247     -11.509  -6.061 -29.716  0.00  0.00           C
ATOM   3680  HB2 ASN X 247     -12.076  -5.150 -29.911  0.00  0.00           H
ATOM   3681  HB3 ASN X 247     -12.137  -6.830 -29.267  0.00  0.00           H
ATOM   3682  CG  ASN X 247     -10.287  -5.709 -28.834  0.00  0.00           C
ATOM   3683  OD1 ASN X 247      -9.476  -6.587 -28.583  0.00  0.00           O
ATOM   3684  ND2 ASN X 247     -10.190  -4.494 -28.326  0.00  0.00           N
ATOM   3685 HD21 ASN X 247      -9.363  -4.192 -27.830  0.00  0.00           H
ATOM   3686 HD22 ASN X 247     -10.835  -3.741 -28.519  0.00  0.00           H
ATOM   3687  C   ASN X 247     -12.185  -7.346 -31.820  0.00  0.00           C
ATOM   3688  O   ASN X 247     -12.436  -8.531 -31.536  0.00  0.00           O
ATOM   3689  N   ASP X 248     -12.896  -6.625 -32.784  0.00  0.00           N
ATOM   3690  H   ASP X 248     -12.604  -5.661 -32.870  0.00  0.00           H
ATOM   3691  CA  ASP X 248     -14.016  -7.130 -33.652  0.00  0.00           C
ATOM   3692  HA  ASP X 248     -14.658  -7.553 -32.879  0.00  0.00           H
ATOM   3693  CB  ASP X 248     -14.850  -5.964 -34.242  0.00  0.00           C
ATOM   3694  HB2 ASP X 248     -14.187  -5.333 -34.833  0.00  0.00           H
ATOM   3695  HB3 ASP X 248     -15.597  -6.418 -34.894  0.00  0.00           H
ATOM   3696  CG  ASP X 248     -15.683  -5.174 -33.258  0.00  0.00           C
ATOM   3697  OD1 ASP X 248     -16.087  -5.718 -32.184  0.00  0.00           O
ATOM   3698  OD2 ASP X 248     -15.855  -3.958 -33.489  0.00  0.00           O
ATOM   3699  C   ASP X 248     -13.692  -8.264 -34.646  0.00  0.00           C
ATOM   3700  O   ASP X 248     -14.650  -8.969 -34.939  0.00  0.00           O
ATOM   3701  N   LEU X 249     -12.398  -8.441 -34.985  0.00  0.00           N
ATOM   3702  H   LEU X 249     -11.804  -7.765 -34.526  0.00  0.00           H
ATOM   3703  CA  LEU X 249     -11.775  -9.534 -35.799  0.00  0.00           C
ATOM   3704  HA  LEU X 249     -12.236  -9.596 -36.786  0.00  0.00           H
ATOM   3705  CB  LEU X 249     -10.316  -9.252 -36.074  0.00  0.00           C
ATOM   3706  HB2 LEU X 249      -9.700  -9.240 -35.175  0.00  0.00           H
ATOM   3707  HB3 LEU X 249      -9.921 -10.017 -36.743  0.00  0.00           H
ATOM   3708  CG  LEU X 249     -10.013  -7.934 -36.874  0.00  0.00           C
ATOM   3709  HG  LEU X 249     -10.415  -7.070 -36.345  0.00  0.00           H
ATOM   3710  CD1 LEU X 249      -8.480  -7.731 -37.064  0.00  0.00           C
ATOM   3711 HD11 LEU X 249      -8.026  -7.641 -36.077  0.00  0.00           H
ATOM   3712 HD12 LEU X 249      -8.040  -8.592 -37.567  0.00  0.00           H
ATOM   3713 HD13 LEU X 249      -8.281  -6.748 -37.491  0.00  0.00           H
ATOM   3714  CD2 LEU X 249     -10.675  -7.869 -38.283  0.00  0.00           C
ATOM   3715 HD21 LEU X 249     -10.562  -6.896 -38.762  0.00  0.00           H
ATOM   3716 HD22 LEU X 249     -10.253  -8.459 -39.097  0.00  0.00           H
ATOM   3717 HD23 LEU X 249     -11.753  -7.936 -38.137  0.00  0.00           H
ATOM   3718  C   LEU X 249     -11.926 -10.966 -35.217  0.00  0.00           C
ATOM   3719  O   LEU X 249     -11.911 -11.922 -35.985  0.00  0.00           O
ATOM   3720  N   SER X 250     -11.997 -11.155 -33.859  0.00  0.00           N
ATOM   3721  H   SER X 250     -12.186 -10.398 -33.217  0.00  0.00           H
ATOM   3722  CA  SER X 250     -12.347 -12.523 -33.301  0.00  0.00           C
ATOM   3723  HA  SER X 250     -11.678 -13.267 -33.733  0.00  0.00           H
ATOM   3724  CB  SER X 250     -12.045 -12.605 -31.766  0.00  0.00           C
ATOM   3725  HB2 SER X 250     -11.005 -12.311 -31.624  0.00  0.00           H
ATOM   3726  HB3 SER X 250     -12.778 -11.968 -31.271  0.00  0.00           H
ATOM   3727  OG  SER X 250     -12.189 -13.895 -31.254  0.00  0.00           O
ATOM   3728  HG  SER X 250     -11.369 -14.000 -30.766  0.00  0.00           H
ATOM   3729  C   SER X 250     -13.761 -13.028 -33.749  0.00  0.00           C
ATOM   3730  O   SER X 250     -14.691 -12.300 -33.482  0.00  0.00           O
ATOM   3731  N   ILE X 251     -13.786 -14.248 -34.243  0.00  0.00           N
ATOM   3732  H   ILE X 251     -12.914 -14.749 -34.336  0.00  0.00           H
ATOM   3733  CA  ILE X 251     -14.952 -15.127 -34.360  0.00  0.00           C
ATOM   3734  HA  ILE X 251     -15.474 -14.854 -35.277  0.00  0.00           H
ATOM   3735  CB  ILE X 251     -14.471 -16.599 -34.650  0.00  0.00           C
ATOM   3736  HB  ILE X 251     -13.690 -16.516 -35.406  0.00  0.00           H
ATOM   3737  CG2 ILE X 251     -13.755 -17.181 -33.432  0.00  0.00           C
ATOM   3738 HG21 ILE X 251     -13.075 -16.465 -32.971  0.00  0.00           H
ATOM   3739 HG22 ILE X 251     -14.585 -17.380 -32.754  0.00  0.00           H
ATOM   3740 HG23 ILE X 251     -13.102 -18.031 -33.628  0.00  0.00           H
ATOM   3741  CG1 ILE X 251     -15.522 -17.681 -35.239  0.00  0.00           C
ATOM   3742 HG12 ILE X 251     -16.306 -17.902 -34.515  0.00  0.00           H
ATOM   3743 HG13 ILE X 251     -15.873 -17.135 -36.115  0.00  0.00           H
ATOM   3744  CD1 ILE X 251     -14.992 -19.122 -35.531  0.00  0.00           C
ATOM   3745 HD11 ILE X 251     -15.421 -19.994 -35.038  0.00  0.00           H
ATOM   3746 HD12 ILE X 251     -15.282 -19.346 -36.557  0.00  0.00           H
ATOM   3747 HD13 ILE X 251     -13.917 -19.003 -35.396  0.00  0.00           H
ATOM   3748  C   ILE X 251     -16.004 -15.173 -33.257  0.00  0.00           C
ATOM   3749  O   ILE X 251     -17.172 -15.521 -33.563  0.00  0.00           O
ATOM   3750  N   VAL X 252     -15.699 -14.795 -32.067  0.00  0.00           N
ATOM   3751  H   VAL X 252     -14.734 -14.532 -31.926  0.00  0.00           H
ATOM   3752  CA  VAL X 252     -16.635 -14.792 -30.906  0.00  0.00           C
ATOM   3753  HA  VAL X 252     -17.418 -15.545 -30.991  0.00  0.00           H
ATOM   3754  CB  VAL X 252     -15.977 -15.144 -29.555  0.00  0.00           C
ATOM   3755  HB  VAL X 252     -16.720 -15.358 -28.786  0.00  0.00           H
ATOM   3756  CG1 VAL X 252     -15.053 -16.349 -29.731  0.00  0.00           C
ATOM   3757 HG11 VAL X 252     -15.621 -17.273 -29.831  0.00  0.00           H
ATOM   3758 HG12 VAL X 252     -14.341 -16.227 -30.548  0.00  0.00           H
ATOM   3759 HG13 VAL X 252     -14.525 -16.415 -28.780  0.00  0.00           H
ATOM   3760  CG2 VAL X 252     -15.128 -14.027 -28.996  0.00  0.00           C
ATOM   3761 HG21 VAL X 252     -14.712 -14.248 -28.013  0.00  0.00           H
ATOM   3762 HG22 VAL X 252     -14.295 -13.777 -29.653  0.00  0.00           H
ATOM   3763 HG23 VAL X 252     -15.727 -13.123 -28.895  0.00  0.00           H
ATOM   3764  C   VAL X 252     -17.532 -13.551 -30.953  0.00  0.00           C
ATOM   3765  O   VAL X 252     -18.472 -13.480 -30.187  0.00  0.00           O
ATOM   3766  N   ASN X 253     -17.176 -12.495 -31.689  0.00  0.00           N
ATOM   3767  H   ASN X 253     -16.328 -12.538 -32.236  0.00  0.00           H
ATOM   3768  CA  ASN X 253     -17.906 -11.190 -31.793  0.00  0.00           C
ATOM   3769  HA  ASN X 253     -18.075 -10.722 -30.823  0.00  0.00           H
ATOM   3770  CB  ASN X 253     -16.924 -10.180 -32.538  0.00  0.00           C
ATOM   3771  HB2 ASN X 253     -16.019  -9.984 -31.964  0.00  0.00           H
ATOM   3772  HB3 ASN X 253     -16.718 -10.609 -33.519  0.00  0.00           H
ATOM   3773  CG  ASN X 253     -17.702  -8.839 -32.813  0.00  0.00           C
ATOM   3774  OD1 ASN X 253     -18.594  -8.347 -32.072  0.00  0.00           O
ATOM   3775  ND2 ASN X 253     -17.448  -8.237 -33.993  0.00  0.00           N
ATOM   3776 HD21 ASN X 253     -17.626  -7.254 -34.140  0.00  0.00           H
ATOM   3777 HD22 ASN X 253     -16.578  -8.561 -34.391  0.00  0.00           H
ATOM   3778  C   ASN X 253     -19.309 -11.301 -32.454  0.00  0.00           C
ATOM   3779  O   ASN X 253     -19.365 -11.690 -33.564  0.00  0.00           O
ATOM   3780  N   PRO X 254     -20.469 -10.990 -31.816  0.00  0.00           N
ATOM   3781  CD  PRO X 254     -20.509 -10.504 -30.486  0.00  0.00           C
ATOM   3782  HD2 PRO X 254     -20.210  -9.456 -30.476  0.00  0.00           H
ATOM   3783  HD3 PRO X 254     -19.828 -10.906 -29.736  0.00  0.00           H
ATOM   3784  CG  PRO X 254     -21.990 -10.605 -30.093  0.00  0.00           C
ATOM   3785  HG2 PRO X 254     -22.295  -9.868 -29.350  0.00  0.00           H
ATOM   3786  HG3 PRO X 254     -22.204 -11.513 -29.530  0.00  0.00           H
ATOM   3787  CB  PRO X 254     -22.745 -10.443 -31.441  0.00  0.00           C
ATOM   3788  HB2 PRO X 254     -22.985  -9.384 -31.541  0.00  0.00           H
ATOM   3789  HB3 PRO X 254     -23.669 -11.018 -31.392  0.00  0.00           H
ATOM   3790  CA  PRO X 254     -21.772 -11.012 -32.503  0.00  0.00           C
ATOM   3791  HA  PRO X 254     -22.103 -12.034 -32.689  0.00  0.00           H
ATOM   3792  C   PRO X 254     -21.920 -10.185 -33.795  0.00  0.00           C
ATOM   3793  O   PRO X 254     -22.534 -10.642 -34.756  0.00  0.00           O
ATOM   3794  N   ALA X 255     -21.352  -8.975 -33.889  0.00  0.00           N
ATOM   3795  H   ALA X 255     -20.855  -8.570 -33.109  0.00  0.00           H
ATOM   3796  CA  ALA X 255     -21.442  -8.162 -35.068  0.00  0.00           C
ATOM   3797  HA  ALA X 255     -22.342  -8.415 -35.630  0.00  0.00           H
ATOM   3798  CB  ALA X 255     -21.527  -6.693 -34.580  0.00  0.00           C
ATOM   3799  HB1 ALA X 255     -20.524  -6.299 -34.415  0.00  0.00           H
ATOM   3800  HB2 ALA X 255     -21.986  -6.125 -35.389  0.00  0.00           H
ATOM   3801  HB3 ALA X 255     -22.139  -6.556 -33.688  0.00  0.00           H
ATOM   3802  C   ALA X 255     -20.290  -8.370 -36.132  0.00  0.00           C
ATOM   3803  O   ALA X 255     -19.731  -7.382 -36.587  0.00  0.00           O
ATOM   3804  N   ARG X 256     -19.824  -9.605 -36.392  0.00  0.00           N
ATOM   3805  H   ARG X 256     -20.190 -10.418 -35.918  0.00  0.00           H
ATOM   3806  CA  ARG X 256     -18.529  -9.842 -37.137  0.00  0.00           C
ATOM   3807  HA  ARG X 256     -17.826  -9.065 -36.837  0.00  0.00           H
ATOM   3808  CB  ARG X 256     -17.955 -11.225 -36.790  0.00  0.00           C
ATOM   3809  HB2 ARG X 256     -18.067 -11.471 -35.734  0.00  0.00           H
ATOM   3810  HB3 ARG X 256     -18.379 -12.033 -37.386  0.00  0.00           H
ATOM   3811  CG  ARG X 256     -16.431 -11.322 -37.129  0.00  0.00           C
ATOM   3812  HG2 ARG X 256     -16.170 -10.942 -38.117  0.00  0.00           H
ATOM   3813  HG3 ARG X 256     -15.845 -10.800 -36.373  0.00  0.00           H
ATOM   3814  CD  ARG X 256     -15.943 -12.789 -37.192  0.00  0.00           C
ATOM   3815  HD2 ARG X 256     -16.173 -13.307 -36.261  0.00  0.00           H
ATOM   3816  HD3 ARG X 256     -16.356 -13.285 -38.071  0.00  0.00           H
ATOM   3817  NE  ARG X 256     -14.542 -12.859 -37.489  0.00  0.00           N
ATOM   3818  HE  ARG X 256     -13.992 -12.013 -37.436  0.00  0.00           H
ATOM   3819  CZ  ARG X 256     -13.831 -13.768 -38.082  0.00  0.00           C
ATOM   3820  NH1 ARG X 256     -14.354 -14.651 -38.876  0.00  0.00           N
ATOM   3821 HH11 ARG X 256     -15.282 -14.622 -39.273  0.00  0.00           H
ATOM   3822 HH12 ARG X 256     -13.795 -15.452 -39.131  0.00  0.00           H
ATOM   3823  NH2 ARG X 256     -12.554 -13.763 -37.881  0.00  0.00           N
ATOM   3824 HH21 ARG X 256     -12.134 -13.048 -37.304  0.00  0.00           H
ATOM   3825 HH22 ARG X 256     -11.971 -14.358 -38.452  0.00  0.00           H
ATOM   3826  C   ARG X 256     -18.673  -9.548 -38.654  0.00  0.00           C
ATOM   3827  O   ARG X 256     -19.311 -10.308 -39.403  0.00  0.00           O
ATOM   3828  N   LYS X 257     -18.070  -8.481 -39.190  0.00  0.00           N
ATOM   3829  H   LYS X 257     -17.617  -7.861 -38.533  0.00  0.00           H
ATOM   3830  CA  LYS X 257     -18.128  -7.935 -40.575  0.00  0.00           C
ATOM   3831  HA  LYS X 257     -18.640  -8.633 -41.238  0.00  0.00           H
ATOM   3832  CB  LYS X 257     -18.986  -6.654 -40.575  0.00  0.00           C
ATOM   3833  HB2 LYS X 257     -18.681  -6.016 -39.746  0.00  0.00           H
ATOM   3834  HB3 LYS X 257     -18.747  -6.003 -41.416  0.00  0.00           H
ATOM   3835  CG  LYS X 257     -20.487  -6.972 -40.449  0.00  0.00           C
ATOM   3836  HG2 LYS X 257     -20.883  -7.505 -41.313  0.00  0.00           H
ATOM   3837  HG3 LYS X 257     -20.551  -7.599 -39.560  0.00  0.00           H
ATOM   3838  CD  LYS X 257     -21.300  -5.657 -40.173  0.00  0.00           C
ATOM   3839  HD2 LYS X 257     -21.022  -4.954 -40.958  0.00  0.00           H
ATOM   3840  HD3 LYS X 257     -22.338  -5.901 -40.399  0.00  0.00           H
ATOM   3841  CE  LYS X 257     -21.035  -5.026 -38.772  0.00  0.00           C
ATOM   3842  HE2 LYS X 257     -21.256  -5.801 -38.039  0.00  0.00           H
ATOM   3843  HE3 LYS X 257     -19.989  -4.722 -38.749  0.00  0.00           H
ATOM   3844  NZ  LYS X 257     -21.910  -3.815 -38.517  0.00  0.00           N
ATOM   3845  HZ1 LYS X 257     -21.717  -3.017 -39.106  0.00  0.00           H
ATOM   3846  HZ2 LYS X 257     -22.886  -4.028 -38.666  0.00  0.00           H
ATOM   3847  HZ3 LYS X 257     -21.755  -3.474 -37.580  0.00  0.00           H
ATOM   3848  C   LYS X 257     -16.772  -7.632 -41.214  0.00  0.00           C
ATOM   3849  O   LYS X 257     -16.711  -6.824 -42.085  0.00  0.00           O
ATOM   3850  N   GLY X 258     -15.691  -8.322 -40.776  0.00  0.00           N
ATOM   3851  H   GLY X 258     -15.839  -9.008 -40.049  0.00  0.00           H
ATOM   3852  CA  GLY X 258     -14.418  -8.141 -41.503  0.00  0.00           C
ATOM   3853  HA2 GLY X 258     -13.666  -8.876 -41.217  0.00  0.00           H
ATOM   3854  HA3 GLY X 258     -14.484  -8.175 -42.591  0.00  0.00           H
ATOM   3855  C   GLY X 258     -13.715  -6.845 -41.119  0.00  0.00           C
ATOM   3856  O   GLY X 258     -14.322  -6.001 -40.454  0.00  0.00           O
ATOM   3857  N   LEU X 259     -12.481  -6.747 -41.565  0.00  0.00           N
ATOM   3858  H   LEU X 259     -12.126  -7.468 -42.177  0.00  0.00           H
ATOM   3859  CA  LEU X 259     -11.518  -5.630 -41.299  0.00  0.00           C
ATOM   3860  HA  LEU X 259     -11.286  -5.488 -40.244  0.00  0.00           H
ATOM   3861  CB  LEU X 259     -10.256  -5.947 -42.104  0.00  0.00           C
ATOM   3862  HB2 LEU X 259      -9.880  -6.924 -41.800  0.00  0.00           H
ATOM   3863  HB3 LEU X 259     -10.601  -6.034 -43.134  0.00  0.00           H
ATOM   3864  CG  LEU X 259      -9.050  -4.997 -41.818  0.00  0.00           C
ATOM   3865  HG  LEU X 259      -9.242  -3.925 -41.863  0.00  0.00           H
ATOM   3866  CD1 LEU X 259      -8.564  -5.188 -40.414  0.00  0.00           C
ATOM   3867 HD11 LEU X 259      -8.445  -6.248 -40.188  0.00  0.00           H
ATOM   3868 HD12 LEU X 259      -7.692  -4.566 -40.215  0.00  0.00           H
ATOM   3869 HD13 LEU X 259      -9.218  -4.665 -39.717  0.00  0.00           H
ATOM   3870  CD2 LEU X 259      -8.027  -5.199 -42.903  0.00  0.00           C
ATOM   3871 HD21 LEU X 259      -8.557  -5.214 -43.856  0.00  0.00           H
ATOM   3872 HD22 LEU X 259      -7.315  -4.374 -42.912  0.00  0.00           H
ATOM   3873 HD23 LEU X 259      -7.456  -6.096 -42.664  0.00  0.00           H
ATOM   3874  C   LEU X 259     -12.038  -4.255 -41.660  0.00  0.00           C
ATOM   3875  O   LEU X 259     -11.725  -3.283 -40.966  0.00  0.00           O
ATOM   3876  N   TYR X 260     -12.701  -4.094 -42.826  0.00  0.00           N
ATOM   3877  H   TYR X 260     -13.013  -4.910 -43.333  0.00  0.00           H
ATOM   3878  CA  TYR X 260     -13.158  -2.775 -43.257  0.00  0.00           C
ATOM   3879  HA  TYR X 260     -12.360  -2.037 -43.175  0.00  0.00           H
ATOM   3880  CB  TYR X 260     -13.500  -2.817 -44.681  0.00  0.00           C
ATOM   3881  HB2 TYR X 260     -14.480  -3.282 -44.785  0.00  0.00           H
ATOM   3882  HB3 TYR X 260     -13.671  -1.770 -44.932  0.00  0.00           H
ATOM   3883  CG  TYR X 260     -12.396  -3.460 -45.531  0.00  0.00           C
ATOM   3884  CD1 TYR X 260     -11.561  -2.620 -46.277  0.00  0.00           C
ATOM   3885  HD1 TYR X 260     -11.574  -1.577 -45.995  0.00  0.00           H
ATOM   3886  CE1 TYR X 260     -10.626  -3.167 -47.106  0.00  0.00           C
ATOM   3887  HE1 TYR X 260      -9.811  -2.585 -47.512  0.00  0.00           H
ATOM   3888  CZ  TYR X 260     -10.541  -4.561 -47.333  0.00  0.00           C
ATOM   3889  OH  TYR X 260      -9.598  -5.078 -48.130  0.00  0.00           O
ATOM   3890  HH  TYR X 260      -9.715  -5.997 -48.381  0.00  0.00           H
ATOM   3891  CE2 TYR X 260     -11.431  -5.415 -46.711  0.00  0.00           C
ATOM   3892  HE2 TYR X 260     -11.436  -6.488 -46.831  0.00  0.00           H
ATOM   3893  CD2 TYR X 260     -12.375  -4.840 -45.829  0.00  0.00           C
ATOM   3894  HD2 TYR X 260     -13.066  -5.483 -45.303  0.00  0.00           H
ATOM   3895  C   TYR X 260     -14.284  -2.202 -42.355  0.00  0.00           C
ATOM   3896  O   TYR X 260     -14.603  -1.020 -42.591  0.00  0.00           O
ATOM   3897  N   GLU X 261     -14.831  -3.041 -41.389  0.00  0.00           N
ATOM   3898  H   GLU X 261     -14.391  -3.917 -41.148  0.00  0.00           H
ATOM   3899  CA  GLU X 261     -16.004  -2.553 -40.657  0.00  0.00           C
ATOM   3900  HA  GLU X 261     -16.064  -1.474 -40.801  0.00  0.00           H
ATOM   3901  CB  GLU X 261     -17.297  -3.149 -41.230  0.00  0.00           C
ATOM   3902  HB2 GLU X 261     -17.067  -4.214 -41.263  0.00  0.00           H
ATOM   3903  HB3 GLU X 261     -18.075  -2.907 -40.505  0.00  0.00           H
ATOM   3904  CG  GLU X 261     -17.606  -2.616 -42.595  0.00  0.00           C
ATOM   3905  HG2 GLU X 261     -16.765  -2.922 -43.218  0.00  0.00           H
ATOM   3906  HG3 GLU X 261     -18.555  -3.089 -42.847  0.00  0.00           H
ATOM   3907  CD  GLU X 261     -17.899  -1.097 -42.609  0.00  0.00           C
ATOM   3908  OE1 GLU X 261     -17.487  -0.525 -43.708  0.00  0.00           O
ATOM   3909  OE2 GLU X 261     -18.692  -0.668 -41.754  0.00  0.00           O
ATOM   3910  C   GLU X 261     -15.832  -2.878 -39.135  0.00  0.00           C
ATOM   3911  O   GLU X 261     -15.171  -3.861 -38.734  0.00  0.00           O
ATOM   3912  N   GLY X 262     -16.362  -2.024 -38.273  0.00  0.00           N
ATOM   3913  H   GLY X 262     -16.923  -1.240 -38.577  0.00  0.00           H
ATOM   3914  CA  GLY X 262     -16.076  -2.018 -36.799  0.00  0.00           C
ATOM   3915  HA2 GLY X 262     -16.630  -1.362 -36.128  0.00  0.00           H
ATOM   3916  HA3 GLY X 262     -16.367  -3.022 -36.491  0.00  0.00           H
ATOM   3917  C   GLY X 262     -14.580  -1.669 -36.371  0.00  0.00           C
ATOM   3918  O   GLY X 262     -13.985  -0.847 -37.031  0.00  0.00           O
ATOM   3919  N   THR X 263     -14.065  -2.174 -35.244  0.00  0.00           N
ATOM   3920  H   THR X 263     -14.500  -2.994 -34.847  0.00  0.00           H
ATOM   3921  CA  THR X 263     -12.712  -1.844 -34.725  0.00  0.00           C
ATOM   3922  HA  THR X 263     -12.596  -0.767 -34.610  0.00  0.00           H
ATOM   3923  CB  THR X 263     -12.463  -2.416 -33.272  0.00  0.00           C
ATOM   3924  HB  THR X 263     -11.415  -2.215 -33.051  0.00  0.00           H
ATOM   3925  CG2 THR X 263     -13.336  -1.728 -32.188  0.00  0.00           C
ATOM   3926 HG21 THR X 263     -12.960  -0.710 -32.094  0.00  0.00           H
ATOM   3927 HG22 THR X 263     -14.382  -1.582 -32.460  0.00  0.00           H
ATOM   3928 HG23 THR X 263     -13.222  -2.160 -31.194  0.00  0.00           H
ATOM   3929  OG1 THR X 263     -12.767  -3.789 -33.186  0.00  0.00           O
ATOM   3930  HG1 THR X 263     -13.690  -3.794 -32.922  0.00  0.00           H
ATOM   3931  C   THR X 263     -11.527  -2.285 -35.648  0.00  0.00           C
ATOM   3932  O   THR X 263     -10.425  -1.833 -35.502  0.00  0.00           O
ATOM   3933  N   GLY X 264     -11.823  -3.097 -36.642  0.00  0.00           N
ATOM   3934  H   GLY X 264     -12.699  -3.599 -36.626  0.00  0.00           H
ATOM   3935  CA  GLY X 264     -10.875  -3.341 -37.733  0.00  0.00           C
ATOM   3936  HA2 GLY X 264     -10.012  -3.775 -37.228  0.00  0.00           H
ATOM   3937  HA3 GLY X 264     -11.316  -4.062 -38.421  0.00  0.00           H
ATOM   3938  C   GLY X 264     -10.475  -2.082 -38.407  0.00  0.00           C
ATOM   3939  O   GLY X 264      -9.312  -1.947 -38.802  0.00  0.00           O
ATOM   3940  N   ARG X 265     -11.399  -1.046 -38.369  0.00  0.00           N
ATOM   3941  H   ARG X 265     -12.298  -1.220 -37.942  0.00  0.00           H
ATOM   3942  CA  ARG X 265     -11.161   0.289 -38.983  0.00  0.00           C
ATOM   3943  HA  ARG X 265     -11.026   0.036 -40.034  0.00  0.00           H
ATOM   3944  CB  ARG X 265     -12.378   1.234 -38.964  0.00  0.00           C
ATOM   3945  HB2 ARG X 265     -12.655   1.382 -37.921  0.00  0.00           H
ATOM   3946  HB3 ARG X 265     -12.058   2.268 -39.092  0.00  0.00           H
ATOM   3947  CG  ARG X 265     -13.498   0.858 -40.000  0.00  0.00           C
ATOM   3948  HG2 ARG X 265     -13.018   1.004 -40.968  0.00  0.00           H
ATOM   3949  HG3 ARG X 265     -13.674  -0.208 -39.858  0.00  0.00           H
ATOM   3950  CD  ARG X 265     -14.754   1.646 -39.939  0.00  0.00           C
ATOM   3951  HD2 ARG X 265     -15.271   1.441 -39.002  0.00  0.00           H
ATOM   3952  HD3 ARG X 265     -14.525   2.710 -39.881  0.00  0.00           H
ATOM   3953  NE  ARG X 265     -15.734   1.370 -40.996  0.00  0.00           N
ATOM   3954  HE  ARG X 265     -15.454   0.686 -41.684  0.00  0.00           H
ATOM   3955  CZ  ARG X 265     -16.524   2.287 -41.526  0.00  0.00           C
ATOM   3956  NH1 ARG X 265     -16.684   3.402 -40.930  0.00  0.00           N
ATOM   3957 HH11 ARG X 265     -16.279   3.571 -40.020  0.00  0.00           H
ATOM   3958 HH12 ARG X 265     -17.172   4.121 -41.443  0.00  0.00           H
ATOM   3959  NH2 ARG X 265     -17.154   2.044 -42.639  0.00  0.00           N
ATOM   3960 HH21 ARG X 265     -17.242   1.099 -42.983  0.00  0.00           H
ATOM   3961 HH22 ARG X 265     -17.672   2.818 -43.031  0.00  0.00           H
ATOM   3962  C   ARG X 265      -9.976   1.042 -38.444  0.00  0.00           C
ATOM   3963  O   ARG X 265      -9.303   1.777 -39.185  0.00  0.00           O
ATOM   3964  N   LEU X 266      -9.611   0.806 -37.180  0.00  0.00           N
ATOM   3965  H   LEU X 266     -10.130   0.113 -36.661  0.00  0.00           H
ATOM   3966  CA  LEU X 266      -8.433   1.424 -36.541  0.00  0.00           C
ATOM   3967  HA  LEU X 266      -8.576   2.494 -36.694  0.00  0.00           H
ATOM   3968  CB  LEU X 266      -8.358   1.147 -35.037  0.00  0.00           C
ATOM   3969  HB2 LEU X 266      -8.203   0.069 -35.001  0.00  0.00           H
ATOM   3970  HB3 LEU X 266      -7.420   1.590 -34.702  0.00  0.00           H
ATOM   3971  CG  LEU X 266      -9.569   1.577 -34.194  0.00  0.00           C
ATOM   3972  HG  LEU X 266     -10.498   1.191 -34.614  0.00  0.00           H
ATOM   3973  CD1 LEU X 266      -9.361   1.069 -32.785  0.00  0.00           C
ATOM   3974 HD11 LEU X 266      -8.779   1.809 -32.237  0.00  0.00           H
ATOM   3975 HD12 LEU X 266     -10.334   0.884 -32.328  0.00  0.00           H
ATOM   3976 HD13 LEU X 266      -8.876   0.108 -32.616  0.00  0.00           H
ATOM   3977  CD2 LEU X 266      -9.582   3.130 -34.083  0.00  0.00           C
ATOM   3978 HD21 LEU X 266      -8.566   3.447 -33.847  0.00  0.00           H
ATOM   3979 HD22 LEU X 266      -9.847   3.561 -35.049  0.00  0.00           H
ATOM   3980 HD23 LEU X 266     -10.357   3.516 -33.421  0.00  0.00           H
ATOM   3981  C   LEU X 266      -7.090   1.082 -37.188  0.00  0.00           C
ATOM   3982  O   LEU X 266      -6.039   1.674 -36.793  0.00  0.00           O
ATOM   3983  N   PHE X 267      -7.113   0.055 -38.034  0.00  0.00           N
ATOM   3984  H   PHE X 267      -8.024  -0.368 -38.144  0.00  0.00           H
ATOM   3985  CA  PHE X 267      -5.915  -0.469 -38.796  0.00  0.00           C
ATOM   3986  HA  PHE X 267      -5.018  -0.509 -38.178  0.00  0.00           H
ATOM   3987  CB  PHE X 267      -6.042  -1.916 -39.314  0.00  0.00           C
ATOM   3988  HB2 PHE X 267      -5.978  -2.520 -38.409  0.00  0.00           H
ATOM   3989  HB3 PHE X 267      -7.038  -2.049 -39.736  0.00  0.00           H
ATOM   3990  CG  PHE X 267      -4.996  -2.286 -40.315  0.00  0.00           C
ATOM   3991  CD1 PHE X 267      -3.653  -2.504 -40.019  0.00  0.00           C
ATOM   3992  HD1 PHE X 267      -3.358  -2.582 -38.983  0.00  0.00           H
ATOM   3993  CE1 PHE X 267      -2.636  -2.495 -40.973  0.00  0.00           C
ATOM   3994  HE1 PHE X 267      -1.621  -2.465 -40.606  0.00  0.00           H
ATOM   3995  CZ  PHE X 267      -3.019  -2.471 -42.301  0.00  0.00           C
ATOM   3996  HZ  PHE X 267      -2.338  -2.511 -43.139  0.00  0.00           H
ATOM   3997  CE2 PHE X 267      -4.364  -2.409 -42.647  0.00  0.00           C
ATOM   3998  HE2 PHE X 267      -4.688  -2.487 -43.674  0.00  0.00           H
ATOM   3999  CD2 PHE X 267      -5.386  -2.384 -41.656  0.00  0.00           C
ATOM   4000  HD2 PHE X 267      -6.442  -2.382 -41.883  0.00  0.00           H
ATOM   4001  C   PHE X 267      -5.529   0.476 -39.932  0.00  0.00           C
ATOM   4002  O   PHE X 267      -4.363   0.761 -40.128  0.00  0.00           O
ATOM   4003  N   PHE X 268      -6.413   1.125 -40.645  0.00  0.00           N
ATOM   4004  H   PHE X 268      -7.387   0.927 -40.469  0.00  0.00           H
ATOM   4005  CA  PHE X 268      -6.025   1.969 -41.795  0.00  0.00           C
ATOM   4006  HA  PHE X 268      -5.250   1.465 -42.372  0.00  0.00           H
ATOM   4007  CB  PHE X 268      -7.184   2.284 -42.669  0.00  0.00           C
ATOM   4008  HB2 PHE X 268      -7.943   2.787 -42.070  0.00  0.00           H
ATOM   4009  HB3 PHE X 268      -6.875   2.904 -43.511  0.00  0.00           H
ATOM   4010  CG  PHE X 268      -7.850   0.984 -43.218  0.00  0.00           C
ATOM   4011  CD1 PHE X 268      -7.182   0.141 -44.140  0.00  0.00           C
ATOM   4012  HD1 PHE X 268      -6.297   0.522 -44.628  0.00  0.00           H
ATOM   4013  CE1 PHE X 268      -7.583  -1.163 -44.441  0.00  0.00           C
ATOM   4014  HE1 PHE X 268      -7.023  -1.817 -45.094  0.00  0.00           H
ATOM   4015  CZ  PHE X 268      -8.795  -1.684 -43.875  0.00  0.00           C
ATOM   4016  HZ  PHE X 268      -9.067  -2.705 -44.097  0.00  0.00           H
ATOM   4017  CE2 PHE X 268      -9.564  -0.791 -42.975  0.00  0.00           C
ATOM   4018  HE2 PHE X 268     -10.507  -1.133 -42.577  0.00  0.00           H
ATOM   4019  CD2 PHE X 268      -9.170   0.549 -42.801  0.00  0.00           C
ATOM   4020  HD2 PHE X 268      -9.752   1.227 -42.193  0.00  0.00           H
ATOM   4021  C   PHE X 268      -5.283   3.243 -41.321  0.00  0.00           C
ATOM   4022  O   PHE X 268      -4.671   3.891 -42.146  0.00  0.00           O
ATOM   4023  N   GLU X 269      -5.471   3.634 -40.050  0.00  0.00           N
ATOM   4024  H   GLU X 269      -5.845   2.981 -39.376  0.00  0.00           H
ATOM   4025  CA  GLU X 269      -4.966   4.775 -39.376  0.00  0.00           C
ATOM   4026  HA  GLU X 269      -5.193   5.658 -39.975  0.00  0.00           H
ATOM   4027  CB  GLU X 269      -5.579   4.872 -38.012  0.00  0.00           C
ATOM   4028  HB2 GLU X 269      -5.207   4.052 -37.398  0.00  0.00           H
ATOM   4029  HB3 GLU X 269      -5.306   5.862 -37.644  0.00  0.00           H
ATOM   4030  CG  GLU X 269      -7.061   4.837 -37.974  0.00  0.00           C
ATOM   4031  HG2 GLU X 269      -7.440   3.905 -38.392  0.00  0.00           H
ATOM   4032  HG3 GLU X 269      -7.340   4.751 -36.924  0.00  0.00           H
ATOM   4033  CD  GLU X 269      -7.863   5.944 -38.698  0.00  0.00           C
ATOM   4034  OE1 GLU X 269      -7.351   7.026 -39.068  0.00  0.00           O
ATOM   4035  OE2 GLU X 269      -9.033   5.679 -38.979  0.00  0.00           O
ATOM   4036  C   GLU X 269      -3.506   4.632 -39.134  0.00  0.00           C
ATOM   4037  O   GLU X 269      -2.847   5.605 -39.445  0.00  0.00           O
ATOM   4038  N   PHE X 270      -2.939   3.409 -38.886  0.00  0.00           N
ATOM   4039  H   PHE X 270      -3.571   2.700 -38.543  0.00  0.00           H
ATOM   4040  CA  PHE X 270      -1.506   3.081 -38.916  0.00  0.00           C
ATOM   4041  HA  PHE X 270      -1.029   3.798 -38.248  0.00  0.00           H
ATOM   4042  CB  PHE X 270      -1.199   1.693 -38.339  0.00  0.00           C
ATOM   4043  HB2 PHE X 270      -1.578   1.684 -37.317  0.00  0.00           H
ATOM   4044  HB3 PHE X 270      -1.662   0.934 -38.970  0.00  0.00           H
ATOM   4045  CG  PHE X 270       0.272   1.298 -38.370  0.00  0.00           C
ATOM   4046  CD1 PHE X 270       0.789   0.656 -39.556  0.00  0.00           C
ATOM   4047  HD1 PHE X 270       0.058   0.462 -40.327  0.00  0.00           H
ATOM   4048  CE1 PHE X 270       2.135   0.357 -39.629  0.00  0.00           C
ATOM   4049  HE1 PHE X 270       2.528  -0.140 -40.503  0.00  0.00           H
ATOM   4050  CZ  PHE X 270       3.031   0.738 -38.606  0.00  0.00           C
ATOM   4051  HZ  PHE X 270       4.066   0.579 -38.871  0.00  0.00           H
ATOM   4052  CE2 PHE X 270       2.592   1.282 -37.387  0.00  0.00           C
ATOM   4053  HE2 PHE X 270       3.351   1.632 -36.703  0.00  0.00           H
ATOM   4054  CD2 PHE X 270       1.184   1.571 -37.306  0.00  0.00           C
ATOM   4055  HD2 PHE X 270       0.761   2.043 -36.432  0.00  0.00           H
ATOM   4056  C   PHE X 270      -0.915   3.283 -40.300  0.00  0.00           C
ATOM   4057  O   PHE X 270       0.168   3.824 -40.545  0.00  0.00           O
ATOM   4058  N   TYR X 271      -1.620   2.742 -41.255  0.00  0.00           N
ATOM   4059  H   TYR X 271      -2.463   2.217 -41.074  0.00  0.00           H
ATOM   4060  CA  TYR X 271      -1.255   2.733 -42.677  0.00  0.00           C
ATOM   4061  HA  TYR X 271      -0.236   2.349 -42.727  0.00  0.00           H
ATOM   4062  CB  TYR X 271      -2.246   1.841 -43.441  0.00  0.00           C
ATOM   4063  HB2 TYR X 271      -1.796   0.873 -43.221  0.00  0.00           H
ATOM   4064  HB3 TYR X 271      -3.199   1.694 -42.931  0.00  0.00           H
ATOM   4065  CG  TYR X 271      -2.597   2.027 -44.937  0.00  0.00           C
ATOM   4066  CD1 TYR X 271      -1.793   1.491 -45.981  0.00  0.00           C
ATOM   4067  HD1 TYR X 271      -1.011   0.786 -45.740  0.00  0.00           H
ATOM   4068  CE1 TYR X 271      -2.065   1.811 -47.344  0.00  0.00           C
ATOM   4069  HE1 TYR X 271      -1.524   1.360 -48.162  0.00  0.00           H
ATOM   4070  CZ  TYR X 271      -3.182   2.705 -47.616  0.00  0.00           C
ATOM   4071  OH  TYR X 271      -3.567   2.885 -48.887  0.00  0.00           O
ATOM   4072  HH  TYR X 271      -4.016   3.732 -48.935  0.00  0.00           H
ATOM   4073  CE2 TYR X 271      -4.036   3.186 -46.583  0.00  0.00           C
ATOM   4074  HE2 TYR X 271      -4.880   3.777 -46.906  0.00  0.00           H
ATOM   4075  CD2 TYR X 271      -3.659   2.977 -45.221  0.00  0.00           C
ATOM   4076  HD2 TYR X 271      -4.318   3.488 -44.535  0.00  0.00           H
ATOM   4077  C   TYR X 271      -1.225   4.184 -43.311  0.00  0.00           C
ATOM   4078  O   TYR X 271      -0.222   4.612 -43.855  0.00  0.00           O
ATOM   4079  N   ARG X 272      -2.231   4.911 -43.014  0.00  0.00           N
ATOM   4080  H   ARG X 272      -3.001   4.456 -42.545  0.00  0.00           H
ATOM   4081  CA  ARG X 272      -2.465   6.331 -43.407  0.00  0.00           C
ATOM   4082  HA  ARG X 272      -2.459   6.521 -44.480  0.00  0.00           H
ATOM   4083  CB  ARG X 272      -3.777   6.806 -42.796  0.00  0.00           C
ATOM   4084  HB2 ARG X 272      -4.619   6.183 -43.097  0.00  0.00           H
ATOM   4085  HB3 ARG X 272      -3.687   6.655 -41.720  0.00  0.00           H
ATOM   4086  CG  ARG X 272      -4.083   8.253 -43.104  0.00  0.00           C
ATOM   4087  HG2 ARG X 272      -3.362   8.960 -42.694  0.00  0.00           H
ATOM   4088  HG3 ARG X 272      -4.093   8.534 -44.158  0.00  0.00           H
ATOM   4089  CD  ARG X 272      -5.476   8.752 -42.525  0.00  0.00           C
ATOM   4090  HD2 ARG X 272      -5.661   9.783 -42.827  0.00  0.00           H
ATOM   4091  HD3 ARG X 272      -6.217   8.111 -43.003  0.00  0.00           H
ATOM   4092  NE  ARG X 272      -5.513   8.629 -41.053  0.00  0.00           N
ATOM   4093  HE  ARG X 272      -5.809   7.750 -40.656  0.00  0.00           H
ATOM   4094  CZ  ARG X 272      -5.572   9.627 -40.193  0.00  0.00           C
ATOM   4095  NH1 ARG X 272      -5.299  10.803 -40.476  0.00  0.00           N
ATOM   4096 HH11 ARG X 272      -4.871  10.919 -41.383  0.00  0.00           H
ATOM   4097 HH12 ARG X 272      -5.158  11.481 -39.741  0.00  0.00           H
ATOM   4098  NH2 ARG X 272      -5.733   9.342 -38.903  0.00  0.00           N
ATOM   4099 HH21 ARG X 272      -5.873   8.391 -38.594  0.00  0.00           H
ATOM   4100 HH22 ARG X 272      -5.584  10.060 -38.208  0.00  0.00           H
ATOM   4101  C   ARG X 272      -1.267   7.124 -42.790  0.00  0.00           C
ATOM   4102  O   ARG X 272      -0.892   8.041 -43.560  0.00  0.00           O
ATOM   4103  N   LEU X 273      -0.720   6.897 -41.582  0.00  0.00           N
ATOM   4104  H   LEU X 273      -1.253   6.288 -40.977  0.00  0.00           H
ATOM   4105  CA  LEU X 273       0.408   7.764 -41.055  0.00  0.00           C
ATOM   4106  HA  LEU X 273       0.521   8.747 -41.512  0.00  0.00           H
ATOM   4107  CB  LEU X 273       0.197   8.188 -39.564  0.00  0.00           C
ATOM   4108  HB2 LEU X 273       0.378   7.292 -38.971  0.00  0.00           H
ATOM   4109  HB3 LEU X 273       1.053   8.773 -39.228  0.00  0.00           H
ATOM   4110  CG  LEU X 273      -1.139   8.904 -39.130  0.00  0.00           C
ATOM   4111  HG  LEU X 273      -1.963   8.290 -39.493  0.00  0.00           H
ATOM   4112  CD1 LEU X 273      -1.177   9.071 -37.636  0.00  0.00           C
ATOM   4113 HD11 LEU X 273      -1.030   8.130 -37.106  0.00  0.00           H
ATOM   4114 HD12 LEU X 273      -0.402   9.776 -37.335  0.00  0.00           H
ATOM   4115 HD13 LEU X 273      -2.118   9.596 -37.469  0.00  0.00           H
ATOM   4116  CD2 LEU X 273      -1.312  10.325 -39.692  0.00  0.00           C
ATOM   4117 HD21 LEU X 273      -2.128  10.853 -39.199  0.00  0.00           H
ATOM   4118 HD22 LEU X 273      -0.385  10.896 -39.626  0.00  0.00           H
ATOM   4119 HD23 LEU X 273      -1.390  10.298 -40.778  0.00  0.00           H
ATOM   4120  C   LEU X 273       1.825   7.160 -41.405  0.00  0.00           C
ATOM   4121  O   LEU X 273       2.812   7.877 -41.541  0.00  0.00           O
ATOM   4122  N   LEU X 274       1.943   5.823 -41.681  0.00  0.00           N
ATOM   4123  H   LEU X 274       1.109   5.282 -41.502  0.00  0.00           H
ATOM   4124  CA  LEU X 274       3.167   5.294 -42.314  0.00  0.00           C
ATOM   4125  HA  LEU X 274       4.027   5.676 -41.763  0.00  0.00           H
ATOM   4126  CB  LEU X 274       3.189   3.815 -42.016  0.00  0.00           C
ATOM   4127  HB2 LEU X 274       3.316   3.687 -40.941  0.00  0.00           H
ATOM   4128  HB3 LEU X 274       2.205   3.422 -42.271  0.00  0.00           H
ATOM   4129  CG  LEU X 274       4.328   2.986 -42.699  0.00  0.00           C
ATOM   4130  HG  LEU X 274       4.292   2.953 -43.788  0.00  0.00           H
ATOM   4131  CD1 LEU X 274       5.689   3.480 -42.169  0.00  0.00           C
ATOM   4132 HD11 LEU X 274       5.681   3.464 -41.079  0.00  0.00           H
ATOM   4133 HD12 LEU X 274       6.491   2.855 -42.560  0.00  0.00           H
ATOM   4134 HD13 LEU X 274       5.833   4.504 -42.513  0.00  0.00           H
ATOM   4135  CD2 LEU X 274       4.133   1.548 -42.124  0.00  0.00           C
ATOM   4136 HD21 LEU X 274       4.450   1.610 -41.083  0.00  0.00           H
ATOM   4137 HD22 LEU X 274       3.127   1.180 -42.326  0.00  0.00           H
ATOM   4138 HD23 LEU X 274       4.809   0.822 -42.576  0.00  0.00           H
ATOM   4139  C   LEU X 274       3.308   5.744 -43.744  0.00  0.00           C
ATOM   4140  O   LEU X 274       4.387   5.671 -44.283  0.00  0.00           O
ATOM   4141  N   HIE X 275       2.314   6.186 -44.427  0.00  0.00           N
ATOM   4142  H   HIE X 275       1.386   6.243 -44.033  0.00  0.00           H
ATOM   4143  CA  HIE X 275       2.520   6.738 -45.753  0.00  0.00           C
ATOM   4144  HA  HIE X 275       3.265   6.130 -46.267  0.00  0.00           H
ATOM   4145  CB  HIE X 275       1.120   6.757 -46.346  0.00  0.00           C
ATOM   4146  HB2 HIE X 275       0.634   5.794 -46.507  0.00  0.00           H
ATOM   4147  HB3 HIE X 275       0.488   7.348 -45.684  0.00  0.00           H
ATOM   4148  CG  HIE X 275       0.912   7.370 -47.727  0.00  0.00           C
ATOM   4149  ND1 HIE X 275       1.254   6.753 -48.899  0.00  0.00           N
ATOM   4150  CE1 HIE X 275       0.830   7.514 -49.931  0.00  0.00           C
ATOM   4151  HE1 HIE X 275       0.876   7.309 -50.991  0.00  0.00           H
ATOM   4152  NE2 HIE X 275       0.242   8.639 -49.389  0.00  0.00           N
ATOM   4153  HE2 HIE X 275      -0.115   9.362 -49.997  0.00  0.00           H
ATOM   4154  CD2 HIE X 275       0.231   8.504 -48.051  0.00  0.00           C
ATOM   4155  HD2 HIE X 275      -0.254   9.155 -47.339  0.00  0.00           H
ATOM   4156  C   HIE X 275       3.272   8.017 -45.804  0.00  0.00           C
ATOM   4157  O   HIE X 275       4.038   8.210 -46.764  0.00  0.00           O
ATOM   4158  N   ASP X 276       3.129   8.892 -44.832  0.00  0.00           N
ATOM   4159  H   ASP X 276       2.499   8.571 -44.110  0.00  0.00           H
ATOM   4160  CA  ASP X 276       3.811  10.223 -44.754  0.00  0.00           C
ATOM   4161  HA  ASP X 276       4.275  10.483 -45.706  0.00  0.00           H
ATOM   4162  CB  ASP X 276       2.750  11.312 -44.492  0.00  0.00           C
ATOM   4163  HB2 ASP X 276       2.256  11.045 -43.558  0.00  0.00           H
ATOM   4164  HB3 ASP X 276       3.383  12.193 -44.386  0.00  0.00           H
ATOM   4165  CG  ASP X 276       1.770  11.391 -45.689  0.00  0.00           C
ATOM   4166  OD1 ASP X 276       0.563  11.213 -45.498  0.00  0.00           O
ATOM   4167  OD2 ASP X 276       2.271  11.776 -46.831  0.00  0.00           O
ATOM   4168  C   ASP X 276       5.021  10.352 -43.757  0.00  0.00           C
ATOM   4169  O   ASP X 276       6.025  11.103 -43.949  0.00  0.00           O
ATOM   4170  N   ALA X 277       5.022   9.468 -42.798  0.00  0.00           N
ATOM   4171  H   ALA X 277       4.187   8.903 -42.739  0.00  0.00           H
ATOM   4172  CA  ALA X 277       6.286   9.128 -42.029  0.00  0.00           C
ATOM   4173  HA  ALA X 277       6.643   9.980 -41.452  0.00  0.00           H
ATOM   4174  CB  ALA X 277       5.811   8.175 -40.919  0.00  0.00           C
ATOM   4175  HB1 ALA X 277       6.666   7.846 -40.328  0.00  0.00           H
ATOM   4176  HB2 ALA X 277       5.178   8.668 -40.182  0.00  0.00           H
ATOM   4177  HB3 ALA X 277       5.271   7.337 -41.360  0.00  0.00           H
ATOM   4178  C   ALA X 277       7.482   8.568 -42.846  0.00  0.00           C
ATOM   4179  O   ALA X 277       8.620   8.568 -42.446  0.00  0.00           O
ATOM   4180  N   ARG X 278       7.257   8.063 -44.065  0.00  0.00           N
ATOM   4181  H   ARG X 278       6.383   8.229 -44.542  0.00  0.00           H
ATOM   4182  CA  ARG X 278       8.357   7.531 -44.927  0.00  0.00           C
ATOM   4183  HA  ARG X 278       8.923   6.857 -44.284  0.00  0.00           H
ATOM   4184  CB  ARG X 278       7.787   6.836 -46.188  0.00  0.00           C
ATOM   4185  HB2 ARG X 278       6.931   7.373 -46.596  0.00  0.00           H
ATOM   4186  HB3 ARG X 278       8.505   6.787 -47.007  0.00  0.00           H
ATOM   4187  CG  ARG X 278       7.483   5.402 -45.944  0.00  0.00           C
ATOM   4188  HG2 ARG X 278       8.349   4.748 -45.846  0.00  0.00           H
ATOM   4189  HG3 ARG X 278       6.902   5.339 -45.024  0.00  0.00           H
ATOM   4190  CD  ARG X 278       6.673   4.732 -47.029  0.00  0.00           C
ATOM   4191  HD2 ARG X 278       5.698   5.215 -47.086  0.00  0.00           H
ATOM   4192  HD3 ARG X 278       7.196   4.856 -47.977  0.00  0.00           H
ATOM   4193  NE  ARG X 278       6.462   3.257 -46.779  0.00  0.00           N
ATOM   4194  HE  ARG X 278       7.231   2.660 -46.510  0.00  0.00           H
ATOM   4195  CZ  ARG X 278       5.385   2.576 -46.988  0.00  0.00           C
ATOM   4196  NH1 ARG X 278       4.243   2.951 -47.458  0.00  0.00           N
ATOM   4197 HH11 ARG X 278       4.066   3.915 -47.699  0.00  0.00           H
ATOM   4198 HH12 ARG X 278       3.479   2.324 -47.665  0.00  0.00           H
ATOM   4199  NH2 ARG X 278       5.490   1.269 -46.807  0.00  0.00           N
ATOM   4200 HH21 ARG X 278       6.349   0.888 -46.437  0.00  0.00           H
ATOM   4201 HH22 ARG X 278       4.716   0.676 -47.068  0.00  0.00           H
ATOM   4202  C   ARG X 278       9.237   8.682 -45.438  0.00  0.00           C
ATOM   4203  O   ARG X 278       8.742   9.844 -45.598  0.00  0.00           O
ATOM   4204  N   PRO X 279      10.565   8.403 -45.729  0.00  0.00           N
ATOM   4205  CD  PRO X 279      11.334   7.180 -45.610  0.00  0.00           C
ATOM   4206  HD2 PRO X 279      11.148   6.528 -46.463  0.00  0.00           H
ATOM   4207  HD3 PRO X 279      11.056   6.746 -44.649  0.00  0.00           H
ATOM   4208  CG  PRO X 279      12.744   7.656 -45.643  0.00  0.00           C
ATOM   4209  HG2 PRO X 279      13.404   6.853 -45.972  0.00  0.00           H
ATOM   4210  HG3 PRO X 279      13.013   8.033 -44.656  0.00  0.00           H
ATOM   4211  CB  PRO X 279      12.652   8.663 -46.764  0.00  0.00           C
ATOM   4212  HB2 PRO X 279      12.663   8.114 -47.706  0.00  0.00           H
ATOM   4213  HB3 PRO X 279      13.504   9.341 -46.822  0.00  0.00           H
ATOM   4214  CA  PRO X 279      11.335   9.380 -46.444  0.00  0.00           C
ATOM   4215  HA  PRO X 279      11.482  10.209 -45.752  0.00  0.00           H
ATOM   4216  C   PRO X 279      10.728  10.010 -47.768  0.00  0.00           C
ATOM   4217  O   PRO X 279       9.929   9.348 -48.404  0.00  0.00           O
ATOM   4218  N   LYS X 280      11.145  11.204 -48.064  0.00  0.00           N
ATOM   4219  H   LYS X 280      11.675  11.714 -47.372  0.00  0.00           H
ATOM   4220  CA  LYS X 280      10.699  11.945 -49.244  0.00  0.00           C
ATOM   4221  HA  LYS X 280       9.640  11.800 -49.458  0.00  0.00           H
ATOM   4222  CB  LYS X 280      10.951  13.463 -49.031  0.00  0.00           C
ATOM   4223  HB2 LYS X 280      11.964  13.607 -48.655  0.00  0.00           H
ATOM   4224  HB3 LYS X 280      10.913  13.978 -49.991  0.00  0.00           H
ATOM   4225  CG  LYS X 280       9.981  14.117 -48.065  0.00  0.00           C
ATOM   4226  HG2 LYS X 280       8.941  13.798 -48.128  0.00  0.00           H
ATOM   4227  HG3 LYS X 280      10.358  13.857 -47.076  0.00  0.00           H
ATOM   4228  CD  LYS X 280      10.052  15.625 -48.115  0.00  0.00           C
ATOM   4229  HD2 LYS X 280      11.073  15.992 -48.227  0.00  0.00           H
ATOM   4230  HD3 LYS X 280       9.514  16.076 -48.949  0.00  0.00           H
ATOM   4231  CE  LYS X 280       9.469  16.194 -46.783  0.00  0.00           C
ATOM   4232  HE2 LYS X 280       8.466  15.777 -46.693  0.00  0.00           H
ATOM   4233  HE3 LYS X 280      10.108  15.793 -45.996  0.00  0.00           H
ATOM   4234  NZ  LYS X 280       9.541  17.651 -46.810  0.00  0.00           N
ATOM   4235  HZ1 LYS X 280      10.510  17.928 -46.874  0.00  0.00           H
ATOM   4236  HZ2 LYS X 280       9.161  18.082 -47.640  0.00  0.00           H
ATOM   4237  HZ3 LYS X 280       9.108  18.004 -45.968  0.00  0.00           H
ATOM   4238  C   LYS X 280      11.377  11.390 -50.561  0.00  0.00           C
ATOM   4239  O   LYS X 280      12.195  10.452 -50.485  0.00  0.00           O
ATOM   4240  N   GLU X 281      11.035  11.959 -51.649  0.00  0.00           N
ATOM   4241  H   GLU X 281      10.353  12.695 -51.535  0.00  0.00           H
ATOM   4242  CA  GLU X 281      11.885  12.026 -52.843  0.00  0.00           C
ATOM   4243  HA  GLU X 281      11.835  11.065 -53.354  0.00  0.00           H
ATOM   4244  CB  GLU X 281      11.176  12.952 -53.782  0.00  0.00           C
ATOM   4245  HB2 GLU X 281      10.158  12.605 -53.959  0.00  0.00           H
ATOM   4246  HB3 GLU X 281      11.204  13.909 -53.261  0.00  0.00           H
ATOM   4247  CG  GLU X 281      11.949  13.142 -55.085  0.00  0.00           C
ATOM   4248  HG2 GLU X 281      11.475  14.001 -55.561  0.00  0.00           H
ATOM   4249  HG3 GLU X 281      13.010  13.356 -54.963  0.00  0.00           H
ATOM   4250  CD  GLU X 281      11.719  11.974 -56.005  0.00  0.00           C
ATOM   4251  OE1 GLU X 281      12.137  11.980 -57.203  0.00  0.00           O
ATOM   4252  OE2 GLU X 281      11.147  10.918 -55.572  0.00  0.00           O
ATOM   4253  C   GLU X 281      13.334  12.381 -52.585  0.00  0.00           C
ATOM   4254  O   GLU X 281      13.542  13.389 -51.831  0.00  0.00           O
ATOM   4255  N   GLY X 282      14.362  11.769 -53.187  0.00  0.00           N
ATOM   4256  H   GLY X 282      14.236  10.899 -53.683  0.00  0.00           H
ATOM   4257  CA  GLY X 282      15.769  12.096 -53.158  0.00  0.00           C
ATOM   4258  HA2 GLY X 282      16.285  11.543 -53.943  0.00  0.00           H
ATOM   4259  HA3 GLY X 282      16.020  13.154 -53.227  0.00  0.00           H
ATOM   4260  C   GLY X 282      16.372  11.565 -51.899  0.00  0.00           C
ATOM   4261  O   GLY X 282      17.607  11.541 -51.851  0.00  0.00           O
ATOM   4262  N   GLU X 283      15.656  11.170 -50.863  0.00  0.00           N
ATOM   4263  H   GLU X 283      14.670  11.381 -50.812  0.00  0.00           H
ATOM   4264  CA  GLU X 283      16.282  10.712 -49.626  0.00  0.00           C
ATOM   4265  HA  GLU X 283      17.005  11.432 -49.244  0.00  0.00           H
ATOM   4266  CB  GLU X 283      15.185  10.549 -48.552  0.00  0.00           C
ATOM   4267  HB2 GLU X 283      14.488   9.797 -48.923  0.00  0.00           H
ATOM   4268  HB3 GLU X 283      15.636  10.158 -47.639  0.00  0.00           H
ATOM   4269  CG  GLU X 283      14.531  11.885 -48.174  0.00  0.00           C
ATOM   4270  HG2 GLU X 283      15.235  12.666 -48.460  0.00  0.00           H
ATOM   4271  HG3 GLU X 283      13.642  12.123 -48.758  0.00  0.00           H
ATOM   4272  CD  GLU X 283      14.362  11.966 -46.639  0.00  0.00           C
ATOM   4273  OE1 GLU X 283      15.301  12.206 -45.893  0.00  0.00           O
ATOM   4274  OE2 GLU X 283      13.191  12.067 -46.159  0.00  0.00           O
ATOM   4275  C   GLU X 283      17.107   9.403 -49.659  0.00  0.00           C
ATOM   4276  O   GLU X 283      16.829   8.509 -50.422  0.00  0.00           O
ATOM   4277  N   ASP X 284      18.108   9.340 -48.836  0.00  0.00           N
ATOM   4278  H   ASP X 284      18.202  10.220 -48.347  0.00  0.00           H
ATOM   4279  CA  ASP X 284      19.189   8.288 -48.746  0.00  0.00           C
ATOM   4280  HA  ASP X 284      18.845   7.427 -49.320  0.00  0.00           H
ATOM   4281  CB  ASP X 284      20.411   8.667 -49.561  0.00  0.00           C
ATOM   4282  HB2 ASP X 284      20.278   9.138 -50.535  0.00  0.00           H
ATOM   4283  HB3 ASP X 284      20.890   9.452 -48.976  0.00  0.00           H
ATOM   4284  CG  ASP X 284      21.389   7.457 -49.568  0.00  0.00           C
ATOM   4285  OD1 ASP X 284      22.458   7.725 -50.169  0.00  0.00           O
ATOM   4286  OD2 ASP X 284      21.114   6.267 -49.176  0.00  0.00           O
ATOM   4287  C   ASP X 284      19.417   7.995 -47.284  0.00  0.00           C
ATOM   4288  O   ASP X 284      20.453   8.469 -46.753  0.00  0.00           O
ATOM   4289  N   ARG X 285      18.517   7.290 -46.608  0.00  0.00           N
ATOM   4290  H   ARG X 285      17.703   7.038 -47.150  0.00  0.00           H
ATOM   4291  CA  ARG X 285      18.669   7.064 -45.153  0.00  0.00           C
ATOM   4292  HA  ARG X 285      19.735   6.969 -44.944  0.00  0.00           H
ATOM   4293  CB  ARG X 285      18.157   8.371 -44.418  0.00  0.00           C
ATOM   4294  HB2 ARG X 285      18.482   8.380 -43.377  0.00  0.00           H
ATOM   4295  HB3 ARG X 285      18.681   9.181 -44.926  0.00  0.00           H
ATOM   4296  CG  ARG X 285      16.630   8.624 -44.465  0.00  0.00           C
ATOM   4297  HG2 ARG X 285      16.494   9.103 -45.435  0.00  0.00           H
ATOM   4298  HG3 ARG X 285      16.000   7.740 -44.370  0.00  0.00           H
ATOM   4299  CD  ARG X 285      16.274   9.612 -43.377  0.00  0.00           C
ATOM   4300  HD2 ARG X 285      16.465   9.220 -42.378  0.00  0.00           H
ATOM   4301  HD3 ARG X 285      16.933  10.468 -43.520  0.00  0.00           H
ATOM   4302  NE  ARG X 285      14.997  10.138 -43.629  0.00  0.00           N
ATOM   4303  HE  ARG X 285      14.830  10.773 -44.397  0.00  0.00           H
ATOM   4304  CZ  ARG X 285      13.878   9.958 -42.903  0.00  0.00           C
ATOM   4305  NH1 ARG X 285      13.757   9.241 -41.836  0.00  0.00           N
ATOM   4306 HH11 ARG X 285      14.553   8.812 -41.386  0.00  0.00           H
ATOM   4307 HH12 ARG X 285      12.873   9.134 -41.360  0.00  0.00           H
ATOM   4308  NH2 ARG X 285      12.856  10.608 -43.389  0.00  0.00           N
ATOM   4309 HH21 ARG X 285      12.985  11.293 -44.121  0.00  0.00           H
ATOM   4310 HH22 ARG X 285      11.929  10.444 -43.021  0.00  0.00           H
ATOM   4311  C   ARG X 285      17.999   5.801 -44.667  0.00  0.00           C
ATOM   4312  O   ARG X 285      16.932   5.457 -45.261  0.00  0.00           O
ATOM   4313  N   PRO X 286      18.438   5.089 -43.640  0.00  0.00           N
ATOM   4314  CD  PRO X 286      19.716   5.225 -42.964  0.00  0.00           C
ATOM   4315  HD2 PRO X 286      19.732   6.094 -42.306  0.00  0.00           H
ATOM   4316  HD3 PRO X 286      20.490   5.351 -43.721  0.00  0.00           H
ATOM   4317  CG  PRO X 286      19.953   3.924 -42.117  0.00  0.00           C
ATOM   4318  HG2 PRO X 286      20.611   4.175 -41.285  0.00  0.00           H
ATOM   4319  HG3 PRO X 286      20.349   3.119 -42.737  0.00  0.00           H
ATOM   4320  CB  PRO X 286      18.496   3.585 -41.746  0.00  0.00           C
ATOM   4321  HB2 PRO X 286      18.167   4.253 -40.949  0.00  0.00           H
ATOM   4322  HB3 PRO X 286      18.492   2.534 -41.457  0.00  0.00           H
ATOM   4323  CA  PRO X 286      17.664   3.998 -43.014  0.00  0.00           C
ATOM   4324  HA  PRO X 286      17.493   3.137 -43.660  0.00  0.00           H
ATOM   4325  C   PRO X 286      16.227   4.506 -42.539  0.00  0.00           C
ATOM   4326  O   PRO X 286      16.059   5.649 -42.174  0.00  0.00           O
ATOM   4327  N   PHE X 287      15.226   3.619 -42.649  0.00  0.00           N
ATOM   4328  H   PHE X 287      15.311   2.760 -43.173  0.00  0.00           H
ATOM   4329  CA  PHE X 287      13.874   3.856 -42.240  0.00  0.00           C
ATOM   4330  HA  PHE X 287      13.836   4.466 -41.338  0.00  0.00           H
ATOM   4331  CB  PHE X 287      13.091   4.578 -43.361  0.00  0.00           C
ATOM   4332  HB2 PHE X 287      13.449   5.591 -43.547  0.00  0.00           H
ATOM   4333  HB3 PHE X 287      13.102   4.004 -44.287  0.00  0.00           H
ATOM   4334  CG  PHE X 287      11.630   4.638 -42.893  0.00  0.00           C
ATOM   4335  CD1 PHE X 287      10.714   3.806 -43.461  0.00  0.00           C
ATOM   4336  HD1 PHE X 287      11.034   3.076 -44.190  0.00  0.00           H
ATOM   4337  CE1 PHE X 287       9.389   3.684 -42.926  0.00  0.00           C
ATOM   4338  HE1 PHE X 287       8.673   2.987 -43.335  0.00  0.00           H
ATOM   4339  CZ  PHE X 287       9.028   4.542 -41.909  0.00  0.00           C
ATOM   4340  HZ  PHE X 287       8.075   4.458 -41.409  0.00  0.00           H
ATOM   4341  CE2 PHE X 287       9.892   5.548 -41.513  0.00  0.00           C
ATOM   4342  HE2 PHE X 287       9.501   6.284 -40.826  0.00  0.00           H
ATOM   4343  CD2 PHE X 287      11.207   5.609 -41.964  0.00  0.00           C
ATOM   4344  HD2 PHE X 287      11.890   6.350 -41.574  0.00  0.00           H
ATOM   4345  C   PHE X 287      13.174   2.502 -41.932  0.00  0.00           C
ATOM   4346  O   PHE X 287      13.354   1.566 -42.719  0.00  0.00           O
ATOM   4347  N   PHE X 288      12.351   2.486 -40.871  0.00  0.00           N
ATOM   4348  H   PHE X 288      12.252   3.324 -40.316  0.00  0.00           H
ATOM   4349  CA  PHE X 288      11.962   1.203 -40.234  0.00  0.00           C
ATOM   4350  HA  PHE X 288      12.079   0.399 -40.960  0.00  0.00           H
ATOM   4351  CB  PHE X 288      12.918   0.873 -39.040  0.00  0.00           C
ATOM   4352  HB2 PHE X 288      13.197   1.789 -38.519  0.00  0.00           H
ATOM   4353  HB3 PHE X 288      12.489   0.180 -38.317  0.00  0.00           H
ATOM   4354  CG  PHE X 288      14.272   0.379 -39.410  0.00  0.00           C
ATOM   4355  CD1 PHE X 288      14.426  -0.915 -39.940  0.00  0.00           C
ATOM   4356  HD1 PHE X 288      13.549  -1.543 -40.004  0.00  0.00           H
ATOM   4357  CE1 PHE X 288      15.732  -1.338 -40.254  0.00  0.00           C
ATOM   4358  HE1 PHE X 288      15.781  -2.365 -40.586  0.00  0.00           H
ATOM   4359  CZ  PHE X 288      16.810  -0.407 -40.086  0.00  0.00           C
ATOM   4360  HZ  PHE X 288      17.783  -0.820 -40.310  0.00  0.00           H
ATOM   4361  CE2 PHE X 288      16.682   0.869 -39.522  0.00  0.00           C
ATOM   4362  HE2 PHE X 288      17.558   1.501 -39.492  0.00  0.00           H
ATOM   4363  CD2 PHE X 288      15.373   1.202 -39.108  0.00  0.00           C
ATOM   4364  HD2 PHE X 288      15.209   2.171 -38.660  0.00  0.00           H
ATOM   4365  C   PHE X 288      10.493   1.241 -39.631  0.00  0.00           C
ATOM   4366  O   PHE X 288      10.052   2.320 -39.261  0.00  0.00           O
ATOM   4367  N   TRP X 289       9.808   0.113 -39.520  0.00  0.00           N
ATOM   4368  H   TRP X 289      10.311  -0.739 -39.724  0.00  0.00           H
ATOM   4369  CA  TRP X 289       8.401   0.049 -39.130  0.00  0.00           C
ATOM   4370  HA  TRP X 289       8.388   0.626 -38.205  0.00  0.00           H
ATOM   4371  CB  TRP X 289       7.455   0.708 -40.204  0.00  0.00           C
ATOM   4372  HB2 TRP X 289       6.513   0.975 -39.725  0.00  0.00           H
ATOM   4373  HB3 TRP X 289       7.827   1.716 -40.389  0.00  0.00           H
ATOM   4374  CG  TRP X 289       7.307  -0.071 -41.474  0.00  0.00           C
ATOM   4375  CD1 TRP X 289       8.122   0.001 -42.547  0.00  0.00           C
ATOM   4376  HD1 TRP X 289       8.989   0.640 -42.467  0.00  0.00           H
ATOM   4377  NE1 TRP X 289       7.801  -0.979 -43.484  0.00  0.00           N
ATOM   4378  HE1 TRP X 289       8.433  -1.142 -44.254  0.00  0.00           H
ATOM   4379  CE2 TRP X 289       6.840  -1.811 -42.951  0.00  0.00           C
ATOM   4380  CZ2 TRP X 289       6.170  -2.987 -43.459  0.00  0.00           C
ATOM   4381  HZ2 TRP X 289       6.309  -3.227 -44.503  0.00  0.00           H
ATOM   4382  CH2 TRP X 289       5.129  -3.615 -42.699  0.00  0.00           C
ATOM   4383  HH2 TRP X 289       4.573  -4.476 -43.041  0.00  0.00           H
ATOM   4384  CZ3 TRP X 289       4.747  -3.021 -41.437  0.00  0.00           C
ATOM   4385  HZ3 TRP X 289       3.950  -3.472 -40.865  0.00  0.00           H
ATOM   4386  CE3 TRP X 289       5.390  -1.915 -40.979  0.00  0.00           C
ATOM   4387  HE3 TRP X 289       5.146  -1.421 -40.050  0.00  0.00           H
ATOM   4388  CD2 TRP X 289       6.462  -1.277 -41.712  0.00  0.00           C
ATOM   4389  C   TRP X 289       7.905  -1.339 -38.674  0.00  0.00           C
ATOM   4390  O   TRP X 289       8.497  -2.336 -39.064  0.00  0.00           O
ATOM   4391  N   LEU X 290       6.907  -1.336 -37.749  0.00  0.00           N
ATOM   4392  H   LEU X 290       6.569  -0.436 -37.440  0.00  0.00           H
ATOM   4393  CA  LEU X 290       6.370  -2.463 -37.028  0.00  0.00           C
ATOM   4394  HA  LEU X 290       6.484  -3.324 -37.687  0.00  0.00           H
ATOM   4395  CB  LEU X 290       7.173  -2.712 -35.766  0.00  0.00           C
ATOM   4396  HB2 LEU X 290       8.184  -2.993 -36.062  0.00  0.00           H
ATOM   4397  HB3 LEU X 290       7.128  -1.825 -35.135  0.00  0.00           H
ATOM   4398  CG  LEU X 290       6.689  -3.877 -34.873  0.00  0.00           C
ATOM   4399  HG  LEU X 290       5.604  -3.912 -34.775  0.00  0.00           H
ATOM   4400  CD1 LEU X 290       6.947  -5.208 -35.560  0.00  0.00           C
ATOM   4401 HD11 LEU X 290       7.929  -5.152 -36.030  0.00  0.00           H
ATOM   4402 HD12 LEU X 290       6.787  -6.131 -35.003  0.00  0.00           H
ATOM   4403 HD13 LEU X 290       6.207  -5.251 -36.359  0.00  0.00           H
ATOM   4404  CD2 LEU X 290       7.280  -3.762 -33.487  0.00  0.00           C
ATOM   4405 HD21 LEU X 290       7.004  -4.569 -32.808  0.00  0.00           H
ATOM   4406 HD22 LEU X 290       8.363  -3.648 -33.549  0.00  0.00           H
ATOM   4407 HD23 LEU X 290       6.892  -2.868 -33.000  0.00  0.00           H
ATOM   4408  C   LEU X 290       4.846  -2.209 -36.768  0.00  0.00           C
ATOM   4409  O   LEU X 290       4.420  -1.095 -36.442  0.00  0.00           O
ATOM   4410  N   PHE X 291       4.106  -3.295 -36.735  0.00  0.00           N
ATOM   4411  H   PHE X 291       4.521  -4.188 -36.959  0.00  0.00           H
ATOM   4412  CA  PHE X 291       2.704  -3.266 -36.332  0.00  0.00           C
ATOM   4413  HA  PHE X 291       2.632  -2.508 -35.552  0.00  0.00           H
ATOM   4414  CB  PHE X 291       1.839  -2.996 -37.549  0.00  0.00           C
ATOM   4415  HB2 PHE X 291       2.021  -1.999 -37.951  0.00  0.00           H
ATOM   4416  HB3 PHE X 291       2.032  -3.686 -38.370  0.00  0.00           H
ATOM   4417  CG  PHE X 291       0.356  -3.043 -37.202  0.00  0.00           C
ATOM   4418  CD1 PHE X 291      -0.348  -1.796 -36.791  0.00  0.00           C
ATOM   4419  HD1 PHE X 291       0.164  -0.846 -36.826  0.00  0.00           H
ATOM   4420  CE1 PHE X 291      -1.723  -1.858 -36.540  0.00  0.00           C
ATOM   4421  HE1 PHE X 291      -2.291  -0.989 -36.242  0.00  0.00           H
ATOM   4422  CZ  PHE X 291      -2.441  -3.114 -36.705  0.00  0.00           C
ATOM   4423  HZ  PHE X 291      -3.490  -3.194 -36.464  0.00  0.00           H
ATOM   4424  CE2 PHE X 291      -1.750  -4.297 -37.040  0.00  0.00           C
ATOM   4425  HE2 PHE X 291      -2.235  -5.257 -36.941  0.00  0.00           H
ATOM   4426  CD2 PHE X 291      -0.393  -4.192 -37.248  0.00  0.00           C
ATOM   4427  HD2 PHE X 291       0.128  -5.109 -37.479  0.00  0.00           H
ATOM   4428  C   PHE X 291       2.436  -4.643 -35.681  0.00  0.00           C
ATOM   4429  O   PHE X 291       2.630  -5.698 -36.320  0.00  0.00           O
ATOM   4430  N   GLU X 292       1.819  -4.563 -34.490  0.00  0.00           N
ATOM   4431  H   GLU X 292       1.804  -3.665 -34.026  0.00  0.00           H
ATOM   4432  CA  GLU X 292       1.507  -5.787 -33.659  0.00  0.00           C
ATOM   4433  HA  GLU X 292       1.911  -6.694 -34.110  0.00  0.00           H
ATOM   4434  CB  GLU X 292       2.297  -5.620 -32.293  0.00  0.00           C
ATOM   4435  HB2 GLU X 292       3.373  -5.522 -32.432  0.00  0.00           H
ATOM   4436  HB3 GLU X 292       1.968  -4.730 -31.757  0.00  0.00           H
ATOM   4437  CG  GLU X 292       2.167  -6.753 -31.269  0.00  0.00           C
ATOM   4438  HG2 GLU X 292       2.264  -7.742 -31.717  0.00  0.00           H
ATOM   4439  HG3 GLU X 292       3.086  -6.660 -30.691  0.00  0.00           H
ATOM   4440  CD  GLU X 292       1.080  -6.507 -30.262  0.00  0.00           C
ATOM   4441  OE1 GLU X 292       1.042  -7.426 -29.378  0.00  0.00           O
ATOM   4442  OE2 GLU X 292       0.226  -5.654 -30.355  0.00  0.00           O
ATOM   4443  C   GLU X 292       0.075  -6.157 -33.533  0.00  0.00           C
ATOM   4444  O   GLU X 292      -0.719  -5.237 -33.432  0.00  0.00           O
ATOM   4445  N   ASN X 293      -0.281  -7.444 -33.491  0.00  0.00           N
ATOM   4446  H   ASN X 293       0.468  -8.116 -33.580  0.00  0.00           H
ATOM   4447  CA  ASN X 293      -1.650  -7.871 -33.399  0.00  0.00           C
ATOM   4448  HA  ASN X 293      -2.107  -7.319 -32.578  0.00  0.00           H
ATOM   4449  CB  ASN X 293      -2.413  -7.875 -34.716  0.00  0.00           C
ATOM   4450  HB2 ASN X 293      -1.713  -7.645 -35.519  0.00  0.00           H
ATOM   4451  HB3 ASN X 293      -2.812  -8.873 -34.896  0.00  0.00           H
ATOM   4452  CG  ASN X 293      -3.607  -6.850 -34.538  0.00  0.00           C
ATOM   4453  OD1 ASN X 293      -4.714  -7.220 -34.249  0.00  0.00           O
ATOM   4454  ND2 ASN X 293      -3.410  -5.511 -34.422  0.00  0.00           N
ATOM   4455 HD21 ASN X 293      -4.152  -4.828 -34.366  0.00  0.00           H
ATOM   4456 HD22 ASN X 293      -2.442  -5.237 -34.323  0.00  0.00           H
ATOM   4457  C   ASN X 293      -1.741  -9.272 -32.690  0.00  0.00           C
ATOM   4458  O   ASN X 293      -0.764  -9.997 -32.539  0.00  0.00           O
ATOM   4459  N   VAL X 294      -2.947  -9.638 -32.194  0.00  0.00           N
ATOM   4460  H   VAL X 294      -3.709  -9.040 -32.478  0.00  0.00           H
ATOM   4461  CA  VAL X 294      -3.212 -10.968 -31.788  0.00  0.00           C
ATOM   4462  HA  VAL X 294      -2.390 -11.345 -31.180  0.00  0.00           H
ATOM   4463  CB  VAL X 294      -4.515 -11.059 -30.975  0.00  0.00           C
ATOM   4464  HB  VAL X 294      -4.834 -12.076 -30.749  0.00  0.00           H
ATOM   4465  CG1 VAL X 294      -4.205 -10.300 -29.667  0.00  0.00           C
ATOM   4466 HG11 VAL X 294      -3.279 -10.705 -29.259  0.00  0.00           H
ATOM   4467 HG12 VAL X 294      -4.045  -9.256 -29.938  0.00  0.00           H
ATOM   4468 HG13 VAL X 294      -5.068 -10.393 -29.007  0.00  0.00           H
ATOM   4469  CG2 VAL X 294      -5.718 -10.367 -31.587  0.00  0.00           C
ATOM   4470 HG21 VAL X 294      -5.530  -9.301 -31.716  0.00  0.00           H
ATOM   4471 HG22 VAL X 294      -5.893 -10.762 -32.588  0.00  0.00           H
ATOM   4472 HG23 VAL X 294      -6.610 -10.510 -30.977  0.00  0.00           H
ATOM   4473  C   VAL X 294      -3.436 -11.885 -32.993  0.00  0.00           C
ATOM   4474  O   VAL X 294      -3.775 -11.488 -34.110  0.00  0.00           O
ATOM   4475  N   VAL X 295      -3.012 -13.137 -32.892  0.00  0.00           N
ATOM   4476  H   VAL X 295      -2.653 -13.446 -31.999  0.00  0.00           H
ATOM   4477  CA  VAL X 295      -3.177 -14.236 -33.881  0.00  0.00           C
ATOM   4478  HA  VAL X 295      -3.033 -13.847 -34.888  0.00  0.00           H
ATOM   4479  CB  VAL X 295      -2.103 -15.347 -33.639  0.00  0.00           C
ATOM   4480  HB  VAL X 295      -2.166 -15.741 -32.624  0.00  0.00           H
ATOM   4481  CG1 VAL X 295      -2.352 -16.438 -34.617  0.00  0.00           C
ATOM   4482 HG11 VAL X 295      -3.222 -17.068 -34.433  0.00  0.00           H
ATOM   4483 HG12 VAL X 295      -2.421 -16.017 -35.621  0.00  0.00           H
ATOM   4484 HG13 VAL X 295      -1.542 -17.167 -34.592  0.00  0.00           H
ATOM   4485  CG2 VAL X 295      -0.696 -14.809 -33.750  0.00  0.00           C
ATOM   4486 HG21 VAL X 295      -0.413 -14.364 -34.704  0.00  0.00           H
ATOM   4487 HG22 VAL X 295      -0.464 -14.044 -33.010  0.00  0.00           H
ATOM   4488 HG23 VAL X 295      -0.036 -15.643 -33.511  0.00  0.00           H
ATOM   4489  C   VAL X 295      -4.631 -14.736 -33.787  0.00  0.00           C
ATOM   4490  O   VAL X 295      -5.072 -15.485 -34.679  0.00  0.00           O
ATOM   4491  N   ALA X 296      -5.438 -14.281 -32.838  0.00  0.00           N
ATOM   4492  H   ALA X 296      -5.036 -13.578 -32.234  0.00  0.00           H
ATOM   4493  CA  ALA X 296      -6.922 -14.501 -32.744  0.00  0.00           C
ATOM   4494  HA  ALA X 296      -7.034 -15.577 -32.876  0.00  0.00           H
ATOM   4495  CB  ALA X 296      -7.435 -14.242 -31.268  0.00  0.00           C
ATOM   4496  HB1 ALA X 296      -7.300 -13.182 -31.053  0.00  0.00           H
ATOM   4497  HB2 ALA X 296      -8.508 -14.341 -31.108  0.00  0.00           H
ATOM   4498  HB3 ALA X 296      -6.909 -14.884 -30.562  0.00  0.00           H
ATOM   4499  C   ALA X 296      -7.769 -13.901 -33.873  0.00  0.00           C
ATOM   4500  O   ALA X 296      -9.013 -13.941 -33.750  0.00  0.00           O
ATOM   4501  N   MET X 297      -7.190 -13.382 -34.986  0.00  0.00           N
ATOM   4502  H   MET X 297      -6.202 -13.389 -35.195  0.00  0.00           H
ATOM   4503  CA  MET X 297      -7.971 -12.796 -36.101  0.00  0.00           C
ATOM   4504  HA  MET X 297      -8.889 -12.400 -35.665  0.00  0.00           H
ATOM   4505  CB  MET X 297      -7.188 -11.612 -36.691  0.00  0.00           C
ATOM   4506  HB2 MET X 297      -7.805 -10.951 -37.300  0.00  0.00           H
ATOM   4507  HB3 MET X 297      -6.827 -10.973 -35.885  0.00  0.00           H
ATOM   4508  CG  MET X 297      -5.975 -12.086 -37.549  0.00  0.00           C
ATOM   4509  HG2 MET X 297      -5.324 -12.705 -36.932  0.00  0.00           H
ATOM   4510  HG3 MET X 297      -6.347 -12.782 -38.301  0.00  0.00           H
ATOM   4511  SD  MET X 297      -5.093 -10.724 -38.421  0.00  0.00           S
ATOM   4512  CE  MET X 297      -4.601  -9.607 -37.085  0.00  0.00           C
ATOM   4513  HE1 MET X 297      -5.461  -9.445 -36.436  0.00  0.00           H
ATOM   4514  HE2 MET X 297      -3.810 -10.097 -36.518  0.00  0.00           H
ATOM   4515  HE3 MET X 297      -4.059  -8.742 -37.469  0.00  0.00           H
ATOM   4516  C   MET X 297      -8.255 -13.884 -37.160  0.00  0.00           C
ATOM   4517  O   MET X 297      -7.739 -14.998 -37.076  0.00  0.00           O
ATOM   4518  N   GLY X 298      -8.958 -13.598 -38.225  0.00  0.00           N
ATOM   4519  H   GLY X 298      -9.409 -12.696 -38.271  0.00  0.00           H
ATOM   4520  CA  GLY X 298      -9.137 -14.406 -39.383  0.00  0.00           C
ATOM   4521  HA2 GLY X 298      -9.508 -15.416 -39.209  0.00  0.00           H
ATOM   4522  HA3 GLY X 298      -9.940 -13.884 -39.902  0.00  0.00           H
ATOM   4523  C   GLY X 298      -7.996 -14.589 -40.400  0.00  0.00           C
ATOM   4524  O   GLY X 298      -7.275 -13.660 -40.757  0.00  0.00           O
ATOM   4525  N   VAL X 299      -7.969 -15.733 -41.054  0.00  0.00           N
ATOM   4526  H   VAL X 299      -8.606 -16.432 -40.698  0.00  0.00           H
ATOM   4527  CA  VAL X 299      -7.136 -16.033 -42.287  0.00  0.00           C
ATOM   4528  HA  VAL X 299      -6.115 -15.855 -41.948  0.00  0.00           H
ATOM   4529  CB  VAL X 299      -7.378 -17.472 -42.715  0.00  0.00           C
ATOM   4530  HB  VAL X 299      -6.997 -18.055 -41.876  0.00  0.00           H
ATOM   4531  CG1 VAL X 299      -8.833 -17.824 -42.881  0.00  0.00           C
ATOM   4532 HG11 VAL X 299      -9.386 -17.398 -42.043  0.00  0.00           H
ATOM   4533 HG12 VAL X 299      -9.103 -17.193 -43.727  0.00  0.00           H
ATOM   4534 HG13 VAL X 299      -9.012 -18.865 -43.151  0.00  0.00           H
ATOM   4535  CG2 VAL X 299      -6.593 -17.829 -43.972  0.00  0.00           C
ATOM   4536 HG21 VAL X 299      -7.000 -17.494 -44.926  0.00  0.00           H
ATOM   4537 HG22 VAL X 299      -5.657 -17.283 -43.855  0.00  0.00           H
ATOM   4538 HG23 VAL X 299      -6.328 -18.886 -43.963  0.00  0.00           H
ATOM   4539  C   VAL X 299      -7.348 -14.933 -43.344  0.00  0.00           C
ATOM   4540  O   VAL X 299      -6.465 -14.485 -44.002  0.00  0.00           O
ATOM   4541  N   SER X 300      -8.605 -14.419 -43.466  0.00  0.00           N
ATOM   4542  H   SER X 300      -9.320 -15.016 -43.075  0.00  0.00           H
ATOM   4543  CA  SER X 300      -9.027 -13.367 -44.468  0.00  0.00           C
ATOM   4544  HA  SER X 300      -8.563 -13.510 -45.444  0.00  0.00           H
ATOM   4545  CB  SER X 300     -10.502 -13.387 -44.698  0.00  0.00           C
ATOM   4546  HB2 SER X 300     -11.022 -13.250 -43.750  0.00  0.00           H
ATOM   4547  HB3 SER X 300     -10.818 -12.496 -45.242  0.00  0.00           H
ATOM   4548  OG  SER X 300     -11.094 -14.456 -45.339  0.00  0.00           O
ATOM   4549  HG  SER X 300     -11.673 -14.852 -44.683  0.00  0.00           H
ATOM   4550  C   SER X 300      -8.635 -11.985 -43.961  0.00  0.00           C
ATOM   4551  O   SER X 300      -8.461 -11.090 -44.707  0.00  0.00           O
ATOM   4552  N   ASP X 301      -8.424 -11.807 -42.649  0.00  0.00           N
ATOM   4553  H   ASP X 301      -8.619 -12.609 -42.066  0.00  0.00           H
ATOM   4554  CA  ASP X 301      -8.047 -10.592 -41.989  0.00  0.00           C
ATOM   4555  HA  ASP X 301      -8.518  -9.733 -42.468  0.00  0.00           H
ATOM   4556  CB  ASP X 301      -8.624 -10.727 -40.553  0.00  0.00           C
ATOM   4557  HB2 ASP X 301      -8.147 -11.501 -39.954  0.00  0.00           H
ATOM   4558  HB3 ASP X 301      -8.472  -9.767 -40.059  0.00  0.00           H
ATOM   4559  CG  ASP X 301     -10.134 -10.965 -40.528  0.00  0.00           C
ATOM   4560  OD1 ASP X 301     -10.815 -10.564 -41.495  0.00  0.00           O
ATOM   4561  OD2 ASP X 301     -10.615 -11.521 -39.491  0.00  0.00           O
ATOM   4562  C   ASP X 301      -6.556 -10.416 -42.017  0.00  0.00           C
ATOM   4563  O   ASP X 301      -6.030  -9.318 -42.340  0.00  0.00           O
ATOM   4564  N   LYS X 302      -5.807 -11.466 -41.806  0.00  0.00           N
ATOM   4565  H   LYS X 302      -6.365 -12.269 -41.550  0.00  0.00           H
ATOM   4566  CA  LYS X 302      -4.331 -11.635 -41.833  0.00  0.00           C
ATOM   4567  HA  LYS X 302      -3.801 -10.925 -41.197  0.00  0.00           H
ATOM   4568  CB  LYS X 302      -3.837 -13.032 -41.438  0.00  0.00           C
ATOM   4569  HB2 LYS X 302      -4.303 -13.277 -40.484  0.00  0.00           H
ATOM   4570  HB3 LYS X 302      -4.285 -13.788 -42.082  0.00  0.00           H
ATOM   4571  CG  LYS X 302      -2.319 -13.306 -41.268  0.00  0.00           C
ATOM   4572  HG2 LYS X 302      -1.702 -12.623 -41.852  0.00  0.00           H
ATOM   4573  HG3 LYS X 302      -2.029 -13.218 -40.221  0.00  0.00           H
ATOM   4574  CD  LYS X 302      -2.065 -14.665 -41.883  0.00  0.00           C
ATOM   4575  HD2 LYS X 302      -2.526 -15.455 -41.290  0.00  0.00           H
ATOM   4576  HD3 LYS X 302      -2.407 -14.770 -42.912  0.00  0.00           H
ATOM   4577  CE  LYS X 302      -0.536 -14.938 -41.811  0.00  0.00           C
ATOM   4578  HE2 LYS X 302      -0.015 -14.072 -42.219  0.00  0.00           H
ATOM   4579  HE3 LYS X 302      -0.224 -15.150 -40.788  0.00  0.00           H
ATOM   4580  NZ  LYS X 302      -0.149 -16.077 -42.668  0.00  0.00           N
ATOM   4581  HZ1 LYS X 302       0.844 -16.003 -42.839  0.00  0.00           H
ATOM   4582  HZ2 LYS X 302      -0.363 -16.968 -42.243  0.00  0.00           H
ATOM   4583  HZ3 LYS X 302      -0.533 -16.008 -43.599  0.00  0.00           H
ATOM   4584  C   LYS X 302      -3.939 -11.353 -43.310  0.00  0.00           C
ATOM   4585  O   LYS X 302      -2.959 -10.721 -43.617  0.00  0.00           O
ATOM   4586  N   ARG X 303      -4.736 -11.844 -44.299  0.00  0.00           N
ATOM   4587  H   ARG X 303      -5.620 -12.259 -44.039  0.00  0.00           H
ATOM   4588  CA  ARG X 303      -4.543 -11.492 -45.702  0.00  0.00           C
ATOM   4589  HA  ARG X 303      -3.528 -11.855 -45.860  0.00  0.00           H
ATOM   4590  CB  ARG X 303      -5.491 -12.240 -46.558  0.00  0.00           C
ATOM   4591  HB2 ARG X 303      -5.392 -13.311 -46.379  0.00  0.00           H
ATOM   4592  HB3 ARG X 303      -6.552 -12.092 -46.357  0.00  0.00           H
ATOM   4593  CG  ARG X 303      -5.378 -11.933 -47.990  0.00  0.00           C
ATOM   4594  HG2 ARG X 303      -5.297 -10.855 -48.128  0.00  0.00           H
ATOM   4595  HG3 ARG X 303      -4.546 -12.447 -48.473  0.00  0.00           H
ATOM   4596  CD  ARG X 303      -6.658 -12.359 -48.808  0.00  0.00           C
ATOM   4597  HD2 ARG X 303      -6.438 -12.125 -49.850  0.00  0.00           H
ATOM   4598  HD3 ARG X 303      -6.797 -13.440 -48.778  0.00  0.00           H
ATOM   4599  NE  ARG X 303      -7.844 -11.528 -48.432  0.00  0.00           N
ATOM   4600  HE  ARG X 303      -7.538 -10.640 -48.061  0.00  0.00           H
ATOM   4601  CZ  ARG X 303      -9.065 -11.977 -48.323  0.00  0.00           C
ATOM   4602  NH1 ARG X 303      -9.484 -13.171 -48.775  0.00  0.00           N
ATOM   4603 HH11 ARG X 303      -8.796 -13.762 -49.220  0.00  0.00           H
ATOM   4604 HH12 ARG X 303     -10.457 -13.443 -48.772  0.00  0.00           H
ATOM   4605  NH2 ARG X 303      -9.952 -11.213 -47.678  0.00  0.00           N
ATOM   4606 HH21 ARG X 303      -9.528 -10.395 -47.263  0.00  0.00           H
ATOM   4607 HH22 ARG X 303     -10.940 -11.388 -47.565  0.00  0.00           H
ATOM   4608  C   ARG X 303      -4.685  -9.966 -45.946  0.00  0.00           C
ATOM   4609  O   ARG X 303      -3.707  -9.338 -46.339  0.00  0.00           O
ATOM   4610  N   ASP X 304      -5.863  -9.397 -45.674  0.00  0.00           N
ATOM   4611  H   ASP X 304      -6.576  -9.961 -45.234  0.00  0.00           H
ATOM   4612  CA  ASP X 304      -6.079  -7.936 -45.984  0.00  0.00           C
ATOM   4613  HA  ASP X 304      -5.862  -7.811 -47.045  0.00  0.00           H
ATOM   4614  CB  ASP X 304      -7.586  -7.492 -45.743  0.00  0.00           C
ATOM   4615  HB2 ASP X 304      -7.824  -7.703 -44.701  0.00  0.00           H
ATOM   4616  HB3 ASP X 304      -7.742  -6.432 -45.945  0.00  0.00           H
ATOM   4617  CG  ASP X 304      -8.623  -8.227 -46.646  0.00  0.00           C
ATOM   4618  OD1 ASP X 304      -8.229  -8.767 -47.726  0.00  0.00           O
ATOM   4619  OD2 ASP X 304      -9.785  -8.404 -46.187  0.00  0.00           O
ATOM   4620  C   ASP X 304      -5.036  -7.084 -45.240  0.00  0.00           C
ATOM   4621  O   ASP X 304      -4.386  -6.255 -45.891  0.00  0.00           O
ATOM   4622  N   ILE X 305      -4.650  -7.409 -43.966  0.00  0.00           N
ATOM   4623  H   ILE X 305      -5.206  -7.991 -43.355  0.00  0.00           H
ATOM   4624  CA  ILE X 305      -3.620  -6.628 -43.308  0.00  0.00           C
ATOM   4625  HA  ILE X 305      -3.897  -5.577 -43.393  0.00  0.00           H
ATOM   4626  CB  ILE X 305      -3.629  -6.903 -41.781  0.00  0.00           C
ATOM   4627  HB  ILE X 305      -3.384  -7.962 -41.860  0.00  0.00           H
ATOM   4628  CG2 ILE X 305      -2.435  -6.175 -41.133  0.00  0.00           C
ATOM   4629 HG21 ILE X 305      -2.268  -6.536 -40.118  0.00  0.00           H
ATOM   4630 HG22 ILE X 305      -1.530  -6.503 -41.643  0.00  0.00           H
ATOM   4631 HG23 ILE X 305      -2.494  -5.087 -41.112  0.00  0.00           H
ATOM   4632  CG1 ILE X 305      -4.945  -6.457 -41.111  0.00  0.00           C
ATOM   4633 HG12 ILE X 305      -4.957  -5.368 -41.137  0.00  0.00           H
ATOM   4634 HG13 ILE X 305      -5.819  -6.938 -41.550  0.00  0.00           H
ATOM   4635  CD1 ILE X 305      -5.078  -6.750 -39.572  0.00  0.00           C
ATOM   4636 HD11 ILE X 305      -5.810  -6.091 -39.105  0.00  0.00           H
ATOM   4637 HD12 ILE X 305      -5.266  -7.778 -39.261  0.00  0.00           H
ATOM   4638 HD13 ILE X 305      -4.176  -6.444 -39.041  0.00  0.00           H
ATOM   4639  C   ILE X 305      -2.235  -6.822 -44.030  0.00  0.00           C
ATOM   4640  O   ILE X 305      -1.541  -5.818 -44.160  0.00  0.00           O
ATOM   4641  N   SER X 306      -1.975  -7.950 -44.620  0.00  0.00           N
ATOM   4642  H   SER X 306      -2.665  -8.674 -44.479  0.00  0.00           H
ATOM   4643  CA  SER X 306      -0.713  -8.163 -45.405  0.00  0.00           C
ATOM   4644  HA  SER X 306       0.131  -7.719 -44.876  0.00  0.00           H
ATOM   4645  CB  SER X 306      -0.430  -9.684 -45.695  0.00  0.00           C
ATOM   4646  HB2 SER X 306      -1.089 -10.051 -46.483  0.00  0.00           H
ATOM   4647  HB3 SER X 306       0.562  -9.740 -46.143  0.00  0.00           H
ATOM   4648  OG  SER X 306      -0.500 -10.524 -44.635  0.00  0.00           O
ATOM   4649  HG  SER X 306      -1.426 -10.651 -44.413  0.00  0.00           H
ATOM   4650  C   SER X 306      -0.837  -7.581 -46.837  0.00  0.00           C
ATOM   4651  O   SER X 306       0.209  -7.154 -47.388  0.00  0.00           O
ATOM   4652  N   ARG X 307      -1.984  -7.296 -47.399  0.00  0.00           N
ATOM   4653  H   ARG X 307      -2.824  -7.530 -46.889  0.00  0.00           H
ATOM   4654  CA  ARG X 307      -2.032  -6.542 -48.639  0.00  0.00           C
ATOM   4655  HA  ARG X 307      -1.241  -6.781 -49.349  0.00  0.00           H
ATOM   4656  CB  ARG X 307      -3.391  -6.872 -49.349  0.00  0.00           C
ATOM   4657  HB2 ARG X 307      -4.226  -6.877 -48.648  0.00  0.00           H
ATOM   4658  HB3 ARG X 307      -3.532  -6.153 -50.156  0.00  0.00           H
ATOM   4659  CG  ARG X 307      -3.420  -8.302 -49.938  0.00  0.00           C
ATOM   4660  HG2 ARG X 307      -2.986  -8.993 -49.216  0.00  0.00           H
ATOM   4661  HG3 ARG X 307      -4.481  -8.552 -49.975  0.00  0.00           H
ATOM   4662  CD  ARG X 307      -2.852  -8.450 -51.312  0.00  0.00           C
ATOM   4663  HD2 ARG X 307      -3.528  -8.053 -52.071  0.00  0.00           H
ATOM   4664  HD3 ARG X 307      -1.868  -7.986 -51.374  0.00  0.00           H
ATOM   4665  NE  ARG X 307      -2.699  -9.864 -51.742  0.00  0.00           N
ATOM   4666  HE  ARG X 307      -1.765 -10.217 -51.588  0.00  0.00           H
ATOM   4667  CZ  ARG X 307      -3.596 -10.651 -52.262  0.00  0.00           C
ATOM   4668  NH1 ARG X 307      -4.742 -10.202 -52.634  0.00  0.00           N
ATOM   4669 HH11 ARG X 307      -4.917  -9.207 -52.631  0.00  0.00           H
ATOM   4670 HH12 ARG X 307      -5.414 -10.869 -52.986  0.00  0.00           H
ATOM   4671  NH2 ARG X 307      -3.441 -11.903 -52.471  0.00  0.00           N
ATOM   4672 HH21 ARG X 307      -2.750 -12.449 -51.977  0.00  0.00           H
ATOM   4673 HH22 ARG X 307      -4.223 -12.449 -52.803  0.00  0.00           H
ATOM   4674  C   ARG X 307      -1.922  -5.027 -48.343  0.00  0.00           C
ATOM   4675  O   ARG X 307      -1.461  -4.266 -49.209  0.00  0.00           O
ATOM   4676  N   PHE X 308      -2.222  -4.590 -47.150  0.00  0.00           N
ATOM   4677  H   PHE X 308      -2.675  -5.304 -46.597  0.00  0.00           H
ATOM   4678  CA  PHE X 308      -2.101  -3.151 -46.852  0.00  0.00           C
ATOM   4679  HA  PHE X 308      -2.365  -2.543 -47.717  0.00  0.00           H
ATOM   4680  CB  PHE X 308      -3.224  -2.581 -45.905  0.00  0.00           C
ATOM   4681  HB2 PHE X 308      -3.374  -3.349 -45.145  0.00  0.00           H
ATOM   4682  HB3 PHE X 308      -2.885  -1.678 -45.396  0.00  0.00           H
ATOM   4683  CG  PHE X 308      -4.448  -2.225 -46.692  0.00  0.00           C
ATOM   4684  CD1 PHE X 308      -5.432  -3.081 -47.165  0.00  0.00           C
ATOM   4685  HD1 PHE X 308      -5.379  -4.152 -47.033  0.00  0.00           H
ATOM   4686  CE1 PHE X 308      -6.606  -2.534 -47.763  0.00  0.00           C
ATOM   4687  HE1 PHE X 308      -7.465  -3.162 -47.944  0.00  0.00           H
ATOM   4688  CZ  PHE X 308      -6.762  -1.220 -48.016  0.00  0.00           C
ATOM   4689  HZ  PHE X 308      -7.614  -0.823 -48.547  0.00  0.00           H
ATOM   4690  CE2 PHE X 308      -5.768  -0.301 -47.629  0.00  0.00           C
ATOM   4691  HE2 PHE X 308      -5.831   0.760 -47.819  0.00  0.00           H
ATOM   4692  CD2 PHE X 308      -4.633  -0.830 -47.012  0.00  0.00           C
ATOM   4693  HD2 PHE X 308      -3.806  -0.195 -46.728  0.00  0.00           H
ATOM   4694  C   PHE X 308      -0.757  -2.725 -46.355  0.00  0.00           C
ATOM   4695  O   PHE X 308      -0.332  -1.598 -46.619  0.00  0.00           O
ATOM   4696  N   LEU X 309      -0.046  -3.704 -45.673  0.00  0.00           N
ATOM   4697  H   LEU X 309      -0.555  -4.560 -45.507  0.00  0.00           H
ATOM   4698  CA  LEU X 309       1.363  -3.640 -45.250  0.00  0.00           C
ATOM   4699  HA  LEU X 309       1.678  -2.598 -45.183  0.00  0.00           H
ATOM   4700  CB  LEU X 309       1.508  -4.164 -43.858  0.00  0.00           C
ATOM   4701  HB2 LEU X 309       1.319  -5.227 -43.708  0.00  0.00           H
ATOM   4702  HB3 LEU X 309       2.554  -4.047 -43.575  0.00  0.00           H
ATOM   4703  CG  LEU X 309       0.596  -3.485 -42.792  0.00  0.00           C
ATOM   4704  HG  LEU X 309      -0.468  -3.652 -42.958  0.00  0.00           H
ATOM   4705  CD1 LEU X 309       0.943  -3.951 -41.363  0.00  0.00           C
ATOM   4706 HD11 LEU X 309       0.055  -3.701 -40.782  0.00  0.00           H
ATOM   4707 HD12 LEU X 309       1.003  -5.037 -41.432  0.00  0.00           H
ATOM   4708 HD13 LEU X 309       1.822  -3.500 -40.902  0.00  0.00           H
ATOM   4709  CD2 LEU X 309       0.773  -1.997 -42.725  0.00  0.00           C
ATOM   4710 HD21 LEU X 309       0.306  -1.479 -41.888  0.00  0.00           H
ATOM   4711 HD22 LEU X 309       1.802  -1.638 -42.716  0.00  0.00           H
ATOM   4712 HD23 LEU X 309       0.298  -1.594 -43.619  0.00  0.00           H
ATOM   4713  C   LEU X 309       2.313  -4.362 -46.193  0.00  0.00           C
ATOM   4714  O   LEU X 309       3.496  -4.474 -46.031  0.00  0.00           O
ATOM   4715  N   GLU X 310       1.788  -4.743 -47.380  0.00  0.00           N
ATOM   4716  H   GLU X 310       0.841  -4.405 -47.478  0.00  0.00           H
ATOM   4717  CA  GLU X 310       2.497  -5.373 -48.561  0.00  0.00           C
ATOM   4718  HA  GLU X 310       1.664  -5.769 -49.142  0.00  0.00           H
ATOM   4719  CB  GLU X 310       3.214  -4.283 -49.332  0.00  0.00           C
ATOM   4720  HB2 GLU X 310       4.097  -3.969 -48.774  0.00  0.00           H
ATOM   4721  HB3 GLU X 310       3.530  -4.722 -50.278  0.00  0.00           H
ATOM   4722  CG  GLU X 310       2.432  -3.052 -49.674  0.00  0.00           C
ATOM   4723  HG2 GLU X 310       1.496  -3.271 -50.187  0.00  0.00           H
ATOM   4724  HG3 GLU X 310       1.990  -2.697 -48.743  0.00  0.00           H
ATOM   4725  CD  GLU X 310       3.371  -2.028 -50.362  0.00  0.00           C
ATOM   4726  OE1 GLU X 310       3.948  -2.292 -51.457  0.00  0.00           O
ATOM   4727  OE2 GLU X 310       3.674  -0.971 -49.746  0.00  0.00           O
ATOM   4728  C   GLU X 310       3.440  -6.563 -48.287  0.00  0.00           C
ATOM   4729  O   GLU X 310       4.423  -6.735 -49.031  0.00  0.00           O
ATOM   4730  N   SER X 311       3.312  -7.301 -47.209  0.00  0.00           N
ATOM   4731  H   SER X 311       2.482  -7.189 -46.644  0.00  0.00           H
ATOM   4732  CA  SER X 311       4.183  -8.304 -46.718  0.00  0.00           C
ATOM   4733  HA  SER X 311       4.332  -8.967 -47.570  0.00  0.00           H
ATOM   4734  CB  SER X 311       5.497  -7.691 -46.139  0.00  0.00           C
ATOM   4735  HB2 SER X 311       6.043  -6.957 -46.732  0.00  0.00           H
ATOM   4736  HB3 SER X 311       5.272  -7.160 -45.213  0.00  0.00           H
ATOM   4737  OG  SER X 311       6.415  -8.632 -45.750  0.00  0.00           O
ATOM   4738  HG  SER X 311       6.708  -9.132 -46.516  0.00  0.00           H
ATOM   4739  C   SER X 311       3.529  -9.153 -45.616  0.00  0.00           C
ATOM   4740  O   SER X 311       2.626  -8.735 -44.869  0.00  0.00           O
ATOM   4741  N   ASN X 312       3.906 -10.421 -45.569  0.00  0.00           N
ATOM   4742  H   ASN X 312       4.678 -10.740 -46.136  0.00  0.00           H
ATOM   4743  CA  ASN X 312       3.295 -11.398 -44.662  0.00  0.00           C
ATOM   4744  HA  ASN X 312       2.220 -11.261 -44.770  0.00  0.00           H
ATOM   4745  CB  ASN X 312       3.718 -12.753 -45.152  0.00  0.00           C
ATOM   4746  HB2 ASN X 312       4.797 -12.906 -45.159  0.00  0.00           H
ATOM   4747  HB3 ASN X 312       3.358 -13.505 -44.450  0.00  0.00           H
ATOM   4748  CG  ASN X 312       3.146 -13.049 -46.592  0.00  0.00           C
ATOM   4749  OD1 ASN X 312       2.013 -12.868 -46.924  0.00  0.00           O
ATOM   4750  ND2 ASN X 312       4.034 -13.659 -47.342  0.00  0.00           N
ATOM   4751 HD21 ASN X 312       3.608 -14.101 -48.144  0.00  0.00           H
ATOM   4752 HD22 ASN X 312       4.931 -13.983 -47.009  0.00  0.00           H
ATOM   4753  C   ASN X 312       3.809 -11.124 -43.244  0.00  0.00           C
ATOM   4754  O   ASN X 312       4.988 -10.720 -43.149  0.00  0.00           O
ATOM   4755  N   PRO X 313       3.061 -11.406 -42.184  0.00  0.00           N
ATOM   4756  CD  PRO X 313       1.770 -12.091 -42.268  0.00  0.00           C
ATOM   4757  HD2 PRO X 313       1.827 -13.025 -42.827  0.00  0.00           H
ATOM   4758  HD3 PRO X 313       0.937 -11.528 -42.688  0.00  0.00           H
ATOM   4759  CG  PRO X 313       1.429 -12.476 -40.836  0.00  0.00           C
ATOM   4760  HG2 PRO X 313       1.736 -13.518 -40.755  0.00  0.00           H
ATOM   4761  HG3 PRO X 313       0.366 -12.407 -40.608  0.00  0.00           H
ATOM   4762  CB  PRO X 313       2.265 -11.569 -39.949  0.00  0.00           C
ATOM   4763  HB2 PRO X 313       2.387 -12.175 -39.052  0.00  0.00           H
ATOM   4764  HB3 PRO X 313       1.769 -10.643 -39.656  0.00  0.00           H
ATOM   4765  CA  PRO X 313       3.492 -11.300 -40.778  0.00  0.00           C
ATOM   4766  HA  PRO X 313       3.914 -10.314 -40.587  0.00  0.00           H
ATOM   4767  C   PRO X 313       4.540 -12.388 -40.343  0.00  0.00           C
ATOM   4768  O   PRO X 313       4.625 -13.502 -40.909  0.00  0.00           O
ATOM   4769  N   VAL X 314       5.202 -12.121 -39.249  0.00  0.00           N
ATOM   4770  H   VAL X 314       5.133 -11.178 -38.894  0.00  0.00           H
ATOM   4771  CA  VAL X 314       5.931 -13.133 -38.547  0.00  0.00           C
ATOM   4772  HA  VAL X 314       5.899 -14.099 -39.051  0.00  0.00           H
ATOM   4773  CB  VAL X 314       7.379 -12.671 -38.296  0.00  0.00           C
ATOM   4774  HB  VAL X 314       7.472 -11.832 -37.607  0.00  0.00           H
ATOM   4775  CG1 VAL X 314       8.157 -13.903 -37.608  0.00  0.00           C
ATOM   4776 HG11 VAL X 314       7.687 -14.079 -36.641  0.00  0.00           H
ATOM   4777 HG12 VAL X 314       8.167 -14.843 -38.160  0.00  0.00           H
ATOM   4778 HG13 VAL X 314       9.192 -13.643 -37.387  0.00  0.00           H
ATOM   4779  CG2 VAL X 314       8.072 -12.421 -39.653  0.00  0.00           C
ATOM   4780 HG21 VAL X 314       9.057 -12.075 -39.340  0.00  0.00           H
ATOM   4781 HG22 VAL X 314       8.087 -13.365 -40.198  0.00  0.00           H
ATOM   4782 HG23 VAL X 314       7.564 -11.640 -40.218  0.00  0.00           H
ATOM   4783  C   VAL X 314       5.179 -13.378 -37.197  0.00  0.00           C
ATOM   4784  O   VAL X 314       4.833 -12.434 -36.450  0.00  0.00           O
ATOM   4785  N   MET X 315       4.829 -14.591 -36.883  0.00  0.00           N
ATOM   4786  H   MET X 315       5.053 -15.316 -37.549  0.00  0.00           H
ATOM   4787  CA  MET X 315       4.400 -14.930 -35.493  0.00  0.00           C
ATOM   4788  HA  MET X 315       3.822 -14.079 -35.131  0.00  0.00           H
ATOM   4789  CB  MET X 315       3.542 -16.183 -35.478  0.00  0.00           C
ATOM   4790  HB2 MET X 315       2.791 -15.861 -36.200  0.00  0.00           H
ATOM   4791  HB3 MET X 315       4.083 -17.088 -35.755  0.00  0.00           H
ATOM   4792  CG  MET X 315       2.776 -16.391 -34.135  0.00  0.00           C
ATOM   4793  HG2 MET X 315       2.524 -15.385 -33.802  0.00  0.00           H
ATOM   4794  HG3 MET X 315       1.897 -16.918 -34.507  0.00  0.00           H
ATOM   4795  SD  MET X 315       3.686 -17.176 -32.816  0.00  0.00           S
ATOM   4796  CE  MET X 315       3.640 -18.954 -33.382  0.00  0.00           C
ATOM   4797  HE1 MET X 315       2.624 -19.225 -33.669  0.00  0.00           H
ATOM   4798  HE2 MET X 315       4.406 -19.115 -34.141  0.00  0.00           H
ATOM   4799  HE3 MET X 315       3.914 -19.621 -32.564  0.00  0.00           H
ATOM   4800  C   MET X 315       5.596 -15.123 -34.586  0.00  0.00           C
ATOM   4801  O   MET X 315       6.450 -15.855 -34.989  0.00  0.00           O
ATOM   4802  N   ILE X 316       5.505 -14.562 -33.365  0.00  0.00           N
ATOM   4803  H   ILE X 316       4.690 -14.026 -33.101  0.00  0.00           H
ATOM   4804  CA  ILE X 316       6.385 -14.971 -32.275  0.00  0.00           C
ATOM   4805  HA  ILE X 316       6.831 -15.923 -32.563  0.00  0.00           H
ATOM   4806  CB  ILE X 316       7.459 -13.871 -32.055  0.00  0.00           C
ATOM   4807  HB  ILE X 316       6.905 -12.984 -31.751  0.00  0.00           H
ATOM   4808  CG2 ILE X 316       8.427 -14.141 -30.842  0.00  0.00           C
ATOM   4809 HG21 ILE X 316       8.813 -15.150 -30.983  0.00  0.00           H
ATOM   4810 HG22 ILE X 316       9.318 -13.513 -30.845  0.00  0.00           H
ATOM   4811 HG23 ILE X 316       8.012 -14.088 -29.835  0.00  0.00           H
ATOM   4812  CG1 ILE X 316       8.170 -13.484 -33.430  0.00  0.00           C
ATOM   4813 HG12 ILE X 316       8.556 -14.376 -33.925  0.00  0.00           H
ATOM   4814 HG13 ILE X 316       7.408 -13.073 -34.092  0.00  0.00           H
ATOM   4815  CD1 ILE X 316       9.219 -12.375 -33.394  0.00  0.00           C
ATOM   4816 HD11 ILE X 316       9.514 -12.083 -34.402  0.00  0.00           H
ATOM   4817 HD12 ILE X 316       8.736 -11.511 -32.937  0.00  0.00           H
ATOM   4818 HD13 ILE X 316      10.055 -12.753 -32.806  0.00  0.00           H
ATOM   4819  C   ILE X 316       5.645 -15.109 -30.989  0.00  0.00           C
ATOM   4820  O   ILE X 316       4.709 -14.368 -30.727  0.00  0.00           O
ATOM   4821  N   ASP X 317       6.040 -16.060 -30.210  0.00  0.00           N
ATOM   4822  H   ASP X 317       6.967 -16.416 -30.391  0.00  0.00           H
ATOM   4823  CA  ASP X 317       5.382 -16.375 -28.876  0.00  0.00           C
ATOM   4824  HA  ASP X 317       4.599 -15.659 -28.625  0.00  0.00           H
ATOM   4825  CB  ASP X 317       4.804 -17.770 -28.985  0.00  0.00           C
ATOM   4826  HB2 ASP X 317       3.995 -17.907 -29.703  0.00  0.00           H
ATOM   4827  HB3 ASP X 317       5.613 -18.375 -29.395  0.00  0.00           H
ATOM   4828  CG  ASP X 317       4.092 -18.358 -27.773  0.00  0.00           C
ATOM   4829  OD1 ASP X 317       4.051 -17.692 -26.702  0.00  0.00           O
ATOM   4830  OD2 ASP X 317       3.495 -19.426 -27.875  0.00  0.00           O
ATOM   4831  C   ASP X 317       6.458 -16.227 -27.730  0.00  0.00           C
ATOM   4832  O   ASP X 317       7.550 -16.764 -27.954  0.00  0.00           O
ATOM   4833  N   ALA X 318       6.171 -15.412 -26.684  0.00  0.00           N
ATOM   4834  H   ALA X 318       5.258 -15.002 -26.552  0.00  0.00           H
ATOM   4835  CA  ALA X 318       7.198 -14.954 -25.765  0.00  0.00           C
ATOM   4836  HA  ALA X 318       7.886 -14.321 -26.326  0.00  0.00           H
ATOM   4837  CB  ALA X 318       6.419 -14.013 -24.844  0.00  0.00           C
ATOM   4838  HB1 ALA X 318       5.453 -14.448 -24.588  0.00  0.00           H
ATOM   4839  HB2 ALA X 318       6.961 -13.712 -23.947  0.00  0.00           H
ATOM   4840  HB3 ALA X 318       6.148 -13.136 -25.433  0.00  0.00           H
ATOM   4841  C   ALA X 318       7.996 -16.055 -25.120  0.00  0.00           C
ATOM   4842  O   ALA X 318       9.160 -15.936 -24.709  0.00  0.00           O
ATOM   4843  N   LYS X 319       7.352 -17.245 -24.972  0.00  0.00           N
ATOM   4844  H   LYS X 319       6.406 -17.293 -25.323  0.00  0.00           H
ATOM   4845  CA  LYS X 319       7.850 -18.373 -24.296  0.00  0.00           C
ATOM   4846  HA  LYS X 319       7.882 -18.032 -23.262  0.00  0.00           H
ATOM   4847  CB  LYS X 319       6.887 -19.505 -24.351  0.00  0.00           C
ATOM   4848  HB2 LYS X 319       7.353 -20.367 -23.873  0.00  0.00           H
ATOM   4849  HB3 LYS X 319       6.012 -19.160 -23.800  0.00  0.00           H
ATOM   4850  CG  LYS X 319       6.525 -20.074 -25.758  0.00  0.00           C
ATOM   4851  HG2 LYS X 319       6.151 -19.200 -26.292  0.00  0.00           H
ATOM   4852  HG3 LYS X 319       7.512 -20.278 -26.172  0.00  0.00           H
ATOM   4853  CD  LYS X 319       5.585 -21.340 -25.804  0.00  0.00           C
ATOM   4854  HD2 LYS X 319       5.866 -22.091 -25.065  0.00  0.00           H
ATOM   4855  HD3 LYS X 319       4.598 -20.923 -25.607  0.00  0.00           H
ATOM   4856  CE  LYS X 319       5.472 -21.927 -27.176  0.00  0.00           C
ATOM   4857  HE2 LYS X 319       4.568 -22.536 -27.149  0.00  0.00           H
ATOM   4858  HE3 LYS X 319       5.307 -21.200 -27.971  0.00  0.00           H
ATOM   4859  NZ  LYS X 319       6.605 -22.860 -27.481  0.00  0.00           N
ATOM   4860  HZ1 LYS X 319       7.493 -22.401 -27.341  0.00  0.00           H
ATOM   4861  HZ2 LYS X 319       6.556 -23.622 -26.820  0.00  0.00           H
ATOM   4862  HZ3 LYS X 319       6.555 -23.262 -28.407  0.00  0.00           H
ATOM   4863  C   LYS X 319       9.333 -18.866 -24.604  0.00  0.00           C
ATOM   4864  O   LYS X 319       9.883 -19.555 -23.819  0.00  0.00           O
ATOM   4865  N   GLU X 320       9.898 -18.583 -25.812  0.00  0.00           N
ATOM   4866  H   GLU X 320       9.333 -18.113 -26.505  0.00  0.00           H
ATOM   4867  CA  GLU X 320      11.236 -19.185 -26.225  0.00  0.00           C
ATOM   4868  HA  GLU X 320      11.221 -20.198 -25.824  0.00  0.00           H
ATOM   4869  CB  GLU X 320      11.421 -19.261 -27.741  0.00  0.00           C
ATOM   4870  HB2 GLU X 320      11.646 -18.214 -27.945  0.00  0.00           H
ATOM   4871  HB3 GLU X 320      12.262 -19.904 -27.998  0.00  0.00           H
ATOM   4872  CG  GLU X 320      10.263 -19.788 -28.564  0.00  0.00           C
ATOM   4873  HG2 GLU X 320       9.441 -19.217 -28.131  0.00  0.00           H
ATOM   4874  HG3 GLU X 320      10.504 -19.598 -29.609  0.00  0.00           H
ATOM   4875  CD  GLU X 320       9.909 -21.266 -28.405  0.00  0.00           C
ATOM   4876  OE1 GLU X 320       8.811 -21.702 -28.704  0.00  0.00           O
ATOM   4877  OE2 GLU X 320      10.667 -22.031 -27.759  0.00  0.00           O
ATOM   4878  C   GLU X 320      12.391 -18.471 -25.480  0.00  0.00           C
ATOM   4879  O   GLU X 320      13.548 -18.914 -25.457  0.00  0.00           O
ATOM   4880  N   VAL X 321      12.188 -17.362 -24.733  0.00  0.00           N
ATOM   4881  H   VAL X 321      11.274 -16.948 -24.617  0.00  0.00           H
ATOM   4882  CA  VAL X 321      13.163 -16.811 -23.718  0.00  0.00           C
ATOM   4883  HA  VAL X 321      13.727 -17.672 -23.360  0.00  0.00           H
ATOM   4884  CB  VAL X 321      14.111 -15.871 -24.448  0.00  0.00           C
ATOM   4885  HB  VAL X 321      14.135 -16.281 -25.458  0.00  0.00           H
ATOM   4886  CG1 VAL X 321      13.679 -14.409 -24.601  0.00  0.00           C
ATOM   4887 HG11 VAL X 321      13.414 -13.852 -23.703  0.00  0.00           H
ATOM   4888 HG12 VAL X 321      14.521 -13.933 -25.103  0.00  0.00           H
ATOM   4889 HG13 VAL X 321      12.780 -14.444 -25.217  0.00  0.00           H
ATOM   4890  CG2 VAL X 321      15.489 -15.879 -23.885  0.00  0.00           C
ATOM   4891 HG21 VAL X 321      16.197 -15.475 -24.608  0.00  0.00           H
ATOM   4892 HG22 VAL X 321      15.551 -15.380 -22.918  0.00  0.00           H
ATOM   4893 HG23 VAL X 321      15.810 -16.913 -23.755  0.00  0.00           H
ATOM   4894  C   VAL X 321      12.481 -16.116 -22.497  0.00  0.00           C
ATOM   4895  O   VAL X 321      13.202 -15.544 -21.682  0.00  0.00           O
ATOM   4896  N   SER X 322      11.183 -16.243 -22.340  0.00  0.00           N
ATOM   4897  H   SER X 322      10.644 -16.573 -23.129  0.00  0.00           H
ATOM   4898  CA  SER X 322      10.420 -15.548 -21.258  0.00  0.00           C
ATOM   4899  HA  SER X 322      11.163 -15.363 -20.482  0.00  0.00           H
ATOM   4900  CB  SER X 322       9.963 -14.184 -21.737  0.00  0.00           C
ATOM   4901  HB2 SER X 322      10.695 -13.867 -22.480  0.00  0.00           H
ATOM   4902  HB3 SER X 322       8.973 -14.246 -22.188  0.00  0.00           H
ATOM   4903  OG  SER X 322       9.849 -13.309 -20.663  0.00  0.00           O
ATOM   4904  HG  SER X 322      10.679 -12.898 -20.410  0.00  0.00           H
ATOM   4905  C   SER X 322       9.392 -16.475 -20.535  0.00  0.00           C
ATOM   4906  O   SER X 322       9.006 -17.502 -21.096  0.00  0.00           O
ATOM   4907  N   ALA X 323       8.941 -15.986 -19.392  0.00  0.00           N
ATOM   4908  H   ALA X 323       9.350 -15.099 -19.137  0.00  0.00           H
ATOM   4909  CA  ALA X 323       8.233 -16.743 -18.379  0.00  0.00           C
ATOM   4910  HA  ALA X 323       8.656 -17.741 -18.265  0.00  0.00           H
ATOM   4911  CB  ALA X 323       8.478 -16.013 -17.075  0.00  0.00           C
ATOM   4912  HB1 ALA X 323       8.215 -14.962 -17.193  0.00  0.00           H
ATOM   4913  HB2 ALA X 323       7.831 -16.523 -16.362  0.00  0.00           H
ATOM   4914  HB3 ALA X 323       9.522 -16.008 -16.761  0.00  0.00           H
ATOM   4915  C   ALA X 323       6.705 -16.827 -18.587  0.00  0.00           C
ATOM   4916  O   ALA X 323       6.014 -17.286 -17.669  0.00  0.00           O
ATOM   4917  N   ALA X 324       6.242 -16.443 -19.732  0.00  0.00           N
ATOM   4918  H   ALA X 324       6.918 -16.096 -20.397  0.00  0.00           H
ATOM   4919  CA  ALA X 324       4.845 -16.467 -20.247  0.00  0.00           C
ATOM   4920  HA  ALA X 324       4.255 -17.170 -19.659  0.00  0.00           H
ATOM   4921  CB  ALA X 324       4.198 -15.063 -20.253  0.00  0.00           C
ATOM   4922  HB1 ALA X 324       3.121 -15.065 -20.417  0.00  0.00           H
ATOM   4923  HB2 ALA X 324       4.566 -14.461 -19.423  0.00  0.00           H
ATOM   4924  HB3 ALA X 324       4.604 -14.512 -21.101  0.00  0.00           H
ATOM   4925  C   ALA X 324       4.835 -16.981 -21.684  0.00  0.00           C
ATOM   4926  O   ALA X 324       5.761 -16.787 -22.471  0.00  0.00           O
ATOM   4927  N   HIE X 325       3.713 -17.658 -22.057  0.00  0.00           N
ATOM   4928  H   HIE X 325       3.045 -17.680 -21.300  0.00  0.00           H
ATOM   4929  CA  HIE X 325       3.294 -17.806 -23.439  0.00  0.00           C
ATOM   4930  HA  HIE X 325       4.173 -17.911 -24.075  0.00  0.00           H
ATOM   4931  CB  HIE X 325       2.263 -18.852 -23.571  0.00  0.00           C
ATOM   4932  HB2 HIE X 325       1.326 -18.508 -23.133  0.00  0.00           H
ATOM   4933  HB3 HIE X 325       1.979 -18.996 -24.614  0.00  0.00           H
ATOM   4934  CG  HIE X 325       2.591 -20.174 -22.878  0.00  0.00           C
ATOM   4935  ND1 HIE X 325       3.592 -21.038 -23.251  0.00  0.00           N
ATOM   4936  CE1 HIE X 325       3.534 -22.123 -22.414  0.00  0.00           C
ATOM   4937  HE1 HIE X 325       4.147 -23.011 -22.453  0.00  0.00           H
ATOM   4938  NE2 HIE X 325       2.456 -22.033 -21.698  0.00  0.00           N
ATOM   4939  HE2 HIE X 325       2.136 -22.739 -21.050  0.00  0.00           H
ATOM   4940  CD2 HIE X 325       1.863 -20.760 -21.883  0.00  0.00           C
ATOM   4941  HD2 HIE X 325       0.969 -20.451 -21.364  0.00  0.00           H
ATOM   4942  C   HIE X 325       2.726 -16.422 -23.665  0.00  0.00           C
ATOM   4943  O   HIE X 325       2.023 -15.897 -22.788  0.00  0.00           O
ATOM   4944  N   ARG X 326       3.048 -15.800 -24.825  0.00  0.00           N
ATOM   4945  H   ARG X 326       3.683 -16.261 -25.461  0.00  0.00           H
ATOM   4946  CA  ARG X 326       2.309 -14.670 -25.464  0.00  0.00           C
ATOM   4947  HA  ARG X 326       1.237 -14.686 -25.268  0.00  0.00           H
ATOM   4948  CB  ARG X 326       2.777 -13.395 -24.772  0.00  0.00           C
ATOM   4949  HB2 ARG X 326       2.527 -13.455 -23.713  0.00  0.00           H
ATOM   4950  HB3 ARG X 326       3.841 -13.160 -24.741  0.00  0.00           H
ATOM   4951  CG  ARG X 326       2.023 -12.071 -25.235  0.00  0.00           C
ATOM   4952  HG2 ARG X 326       2.613 -11.621 -26.033  0.00  0.00           H
ATOM   4953  HG3 ARG X 326       0.988 -12.265 -25.518  0.00  0.00           H
ATOM   4954  CD  ARG X 326       1.887 -10.976 -24.140  0.00  0.00           C
ATOM   4955  HD2 ARG X 326       2.862 -10.644 -23.786  0.00  0.00           H
ATOM   4956  HD3 ARG X 326       1.260 -10.239 -24.642  0.00  0.00           H
ATOM   4957  NE  ARG X 326       1.216 -11.535 -22.968  0.00  0.00           N
ATOM   4958  HE  ARG X 326       1.126 -12.535 -22.854  0.00  0.00           H
ATOM   4959  CZ  ARG X 326       0.549 -10.773 -22.126  0.00  0.00           C
ATOM   4960  NH1 ARG X 326       0.632  -9.446 -21.985  0.00  0.00           N
ATOM   4961 HH11 ARG X 326       0.977  -8.936 -22.785  0.00  0.00           H
ATOM   4962 HH12 ARG X 326       0.192  -8.922 -21.241  0.00  0.00           H
ATOM   4963  NH2 ARG X 326      -0.146 -11.416 -21.220  0.00  0.00           N
ATOM   4964 HH21 ARG X 326      -0.135 -12.425 -21.197  0.00  0.00           H
ATOM   4965 HH22 ARG X 326      -0.647 -10.906 -20.507  0.00  0.00           H
ATOM   4966  C   ARG X 326       2.537 -14.681 -26.969  0.00  0.00           C
ATOM   4967  O   ARG X 326       3.523 -14.109 -27.435  0.00  0.00           O
ATOM   4968  N   ALA X 327       1.586 -15.307 -27.702  0.00  0.00           N
ATOM   4969  H   ALA X 327       0.786 -15.767 -27.294  0.00  0.00           H
ATOM   4970  CA  ALA X 327       1.657 -15.503 -29.175  0.00  0.00           C
ATOM   4971  HA  ALA X 327       2.723 -15.544 -29.401  0.00  0.00           H
ATOM   4972  CB  ALA X 327       0.996 -16.785 -29.659  0.00  0.00           C
ATOM   4973  HB1 ALA X 327       1.570 -17.612 -29.240  0.00  0.00           H
ATOM   4974  HB2 ALA X 327      -0.050 -16.766 -29.353  0.00  0.00           H
ATOM   4975  HB3 ALA X 327       1.011 -16.781 -30.749  0.00  0.00           H
ATOM   4976  C   ALA X 327       1.016 -14.263 -29.916  0.00  0.00           C
ATOM   4977  O   ALA X 327      -0.207 -13.973 -29.796  0.00  0.00           O
ATOM   4978  N   ARG X 328       1.858 -13.531 -30.719  0.00  0.00           N
ATOM   4979  H   ARG X 328       2.777 -13.936 -30.823  0.00  0.00           H
ATOM   4980  CA  ARG X 328       1.483 -12.302 -31.343  0.00  0.00           C
ATOM   4981  HA  ARG X 328       0.408 -12.184 -31.481  0.00  0.00           H
ATOM   4982  CB  ARG X 328       1.899 -11.141 -30.430  0.00  0.00           C
ATOM   4983  HB2 ARG X 328       2.974 -11.241 -30.281  0.00  0.00           H
ATOM   4984  HB3 ARG X 328       1.541 -10.257 -30.959  0.00  0.00           H
ATOM   4985  CG  ARG X 328       1.180 -11.032 -29.080  0.00  0.00           C
ATOM   4986  HG2 ARG X 328       1.318 -11.994 -28.587  0.00  0.00           H
ATOM   4987  HG3 ARG X 328       1.706 -10.522 -28.273  0.00  0.00           H
ATOM   4988  CD  ARG X 328      -0.271 -10.621 -29.145  0.00  0.00           C
ATOM   4989  HD2 ARG X 328      -0.499  -9.682 -29.650  0.00  0.00           H
ATOM   4990  HD3 ARG X 328      -0.851 -11.390 -29.657  0.00  0.00           H
ATOM   4991  NE  ARG X 328      -0.837 -10.631 -27.781  0.00  0.00           N
ATOM   4992  HE  ARG X 328      -1.442 -11.378 -27.471  0.00  0.00           H
ATOM   4993  CZ  ARG X 328      -0.741  -9.635 -26.960  0.00  0.00           C
ATOM   4994  NH1 ARG X 328      -0.037  -8.496 -27.141  0.00  0.00           N
ATOM   4995 HH11 ARG X 328       0.295  -8.200 -28.048  0.00  0.00           H
ATOM   4996 HH12 ARG X 328      -0.119  -7.701 -26.524  0.00  0.00           H
ATOM   4997  NH2 ARG X 328      -1.402  -9.658 -25.826  0.00  0.00           N
ATOM   4998 HH21 ARG X 328      -1.692 -10.503 -25.356  0.00  0.00           H
ATOM   4999 HH22 ARG X 328      -1.388  -8.750 -25.383  0.00  0.00           H
ATOM   5000  C   ARG X 328       2.047 -12.170 -32.815  0.00  0.00           C
ATOM   5001  O   ARG X 328       3.109 -12.741 -33.106  0.00  0.00           O
ATOM   5002  N   TYR X 329       1.194 -11.686 -33.690  0.00  0.00           N
ATOM   5003  H   TYR X 329       0.351 -11.201 -33.418  0.00  0.00           H
ATOM   5004  CA  TYR X 329       1.547 -11.359 -35.064  0.00  0.00           C
ATOM   5005  HA  TYR X 329       2.225 -12.131 -35.426  0.00  0.00           H
ATOM   5006  CB  TYR X 329       0.325 -11.127 -35.981  0.00  0.00           C
ATOM   5007  HB2 TYR X 329      -0.423 -10.592 -35.396  0.00  0.00           H
ATOM   5008  HB3 TYR X 329       0.648 -10.507 -36.817  0.00  0.00           H
ATOM   5009  CG  TYR X 329      -0.359 -12.344 -36.548  0.00  0.00           C
ATOM   5010  CD1 TYR X 329       0.421 -13.394 -37.095  0.00  0.00           C
ATOM   5011  HD1 TYR X 329       1.488 -13.266 -37.203  0.00  0.00           H
ATOM   5012  CE1 TYR X 329      -0.233 -14.575 -37.634  0.00  0.00           C
ATOM   5013  HE1 TYR X 329       0.367 -15.399 -37.993  0.00  0.00           H
ATOM   5014  CZ  TYR X 329      -1.587 -14.507 -37.860  0.00  0.00           C
ATOM   5015  OH  TYR X 329      -2.184 -15.489 -38.494  0.00  0.00           O
ATOM   5016  HH  TYR X 329      -3.066 -15.618 -38.137  0.00  0.00           H
ATOM   5017  CE2 TYR X 329      -2.345 -13.395 -37.437  0.00  0.00           C
ATOM   5018  HE2 TYR X 329      -3.416 -13.453 -37.565  0.00  0.00           H
ATOM   5019  CD2 TYR X 329      -1.727 -12.358 -36.740  0.00  0.00           C
ATOM   5020  HD2 TYR X 329      -2.247 -11.455 -36.457  0.00  0.00           H
ATOM   5021  C   TYR X 329       2.358 -10.001 -35.160  0.00  0.00           C
ATOM   5022  O   TYR X 329       2.093  -9.055 -34.408  0.00  0.00           O
ATOM   5023  N   PHE X 330       3.422  -9.929 -35.979  0.00  0.00           N
ATOM   5024  H   PHE X 330       3.723 -10.823 -36.340  0.00  0.00           H
ATOM   5025  CA  PHE X 330       4.460  -8.902 -36.125  0.00  0.00           C
ATOM   5026  HA  PHE X 330       4.159  -7.935 -35.724  0.00  0.00           H
ATOM   5027  CB  PHE X 330       5.691  -9.432 -35.316  0.00  0.00           C
ATOM   5028  HB2 PHE X 330       6.064 -10.421 -35.582  0.00  0.00           H
ATOM   5029  HB3 PHE X 330       6.418  -8.655 -35.555  0.00  0.00           H
ATOM   5030  CG  PHE X 330       5.492  -9.463 -33.843  0.00  0.00           C
ATOM   5031  CD1 PHE X 330       5.389  -8.262 -33.113  0.00  0.00           C
ATOM   5032  HD1 PHE X 330       5.473  -7.294 -33.584  0.00  0.00           H
ATOM   5033  CE1 PHE X 330       5.353  -8.266 -31.703  0.00  0.00           C
ATOM   5034  HE1 PHE X 330       5.354  -7.325 -31.173  0.00  0.00           H
ATOM   5035  CZ  PHE X 330       5.342  -9.516 -31.053  0.00  0.00           C
ATOM   5036  HZ  PHE X 330       5.402  -9.652 -29.983  0.00  0.00           H
ATOM   5037  CE2 PHE X 330       5.366 -10.712 -31.777  0.00  0.00           C
ATOM   5038  HE2 PHE X 330       5.375 -11.645 -31.233  0.00  0.00           H
ATOM   5039  CD2 PHE X 330       5.494 -10.656 -33.150  0.00  0.00           C
ATOM   5040  HD2 PHE X 330       5.638 -11.606 -33.641  0.00  0.00           H
ATOM   5041  C   PHE X 330       4.648  -8.671 -37.622  0.00  0.00           C
ATOM   5042  O   PHE X 330       5.411  -9.371 -38.278  0.00  0.00           O
ATOM   5043  N   TRP X 331       3.905  -7.768 -38.228  0.00  0.00           N
ATOM   5044  H   TRP X 331       3.329  -7.122 -37.708  0.00  0.00           H
ATOM   5045  CA  TRP X 331       4.220  -7.125 -39.499  0.00  0.00           C
ATOM   5046  HA  TRP X 331       4.558  -7.875 -40.214  0.00  0.00           H
ATOM   5047  CB  TRP X 331       3.017  -6.390 -40.096  0.00  0.00           C
ATOM   5048  HB2 TRP X 331       2.620  -5.654 -39.397  0.00  0.00           H
ATOM   5049  HB3 TRP X 331       3.385  -5.766 -40.910  0.00  0.00           H
ATOM   5050  CG  TRP X 331       1.967  -7.267 -40.678  0.00  0.00           C
ATOM   5051  CD1 TRP X 331       1.944  -7.628 -42.006  0.00  0.00           C
ATOM   5052  HD1 TRP X 331       2.720  -7.335 -42.697  0.00  0.00           H
ATOM   5053  NE1 TRP X 331       0.826  -8.422 -42.295  0.00  0.00           N
ATOM   5054  HE1 TRP X 331       0.638  -8.945 -43.138  0.00  0.00           H
ATOM   5055  CE2 TRP X 331       0.186  -8.688 -41.108  0.00  0.00           C
ATOM   5056  CZ2 TRP X 331      -0.906  -9.490 -40.918  0.00  0.00           C
ATOM   5057  HZ2 TRP X 331      -1.299 -10.098 -41.720  0.00  0.00           H
ATOM   5058  CH2 TRP X 331      -1.497  -9.534 -39.647  0.00  0.00           C
ATOM   5059  HH2 TRP X 331      -2.292 -10.225 -39.408  0.00  0.00           H
ATOM   5060  CZ3 TRP X 331      -0.866  -8.843 -38.615  0.00  0.00           C
ATOM   5061  HZ3 TRP X 331      -1.330  -8.948 -37.645  0.00  0.00           H
ATOM   5062  CE3 TRP X 331       0.321  -8.112 -38.739  0.00  0.00           C
[truncated: 1,738,874 more chars]
