# Supplementary material for: Structural insight into hierarchical DNMT3A autoinhibition and its dysregulation in disease
Source: Nat Commun. 2026 Feb 18;17:2901. doi: 10.1038/s41467-026-69563-1 (PMC13031684; doi:10.1038/s41467-026-69563-1)
Supplement: Supplementary file 3 — Supplementary Data 1 [file 41467_2026_69563_MOESM3_ESM.zip › MD_simulation/200nsDNMT3A_PWWP_ADD_MTase_Rep2.pdb]

CRYST1  109.769  147.195  188.097  90.00  90.00  90.00 P 1           1
ATOM      1  ZN  ZN3 X   1     -15.302 -26.412 -45.717  0.00  0.00          ZN
ATOM      2  ZN  ZN3 X   2     -15.903 -28.674 -34.738  0.00  0.00          ZN
ATOM      3  ZN  ZN3 X   3      -4.855 -28.653 -25.212  0.00  0.00          ZN
ATOM      4  ZN  ZN3 X   4       3.949  26.915  19.711  0.00  0.00          ZN
ATOM      5  ZN  ZN3 X   5      -1.967  24.328  33.781  0.00  0.00          ZN
ATOM      6  ZN  ZN3 X   6       2.389  22.344  42.498  0.00  0.00          ZN
ATOM      7  ZN  ZN3 X   7      -0.438  53.939 -50.550  0.00  0.00          ZN
ATOM      8  ZN  ZN3 X   8      -4.696  53.565 -61.691  0.00  0.00          ZN
ATOM      9  ZN  ZN3 X   9      -0.981  42.604 -71.652  0.00  0.00          ZN
ATOM     10  ZN  ZN3 X  10      -3.709 -56.334  36.288  0.00  0.00          ZN
ATOM     11  ZN  ZN3 X  11      -2.536 -56.046  47.521  0.00  0.00          ZN
ATOM     12  ZN  ZN3 X  12       8.887 -51.659  55.555  0.00  0.00          ZN
ATOM     13  N   SAH X  13       2.287   3.326 -26.865  0.00  0.00           N
ATOM     14  H3  SAH X  13       3.272   3.117 -26.650  0.00  0.00           H
ATOM     15  H1  SAH X  13       2.387   4.122 -27.511  0.00  0.00           H
ATOM     16  H2  SAH X  13       1.787   2.646 -27.455  0.00  0.00           H
ATOM     17  CA  SAH X  13       1.423   3.621 -25.656  0.00  0.00           C
ATOM     18  HA  SAH X  13       1.740   4.601 -25.296  0.00  0.00           H
ATOM     19  C   SAH X  13       1.541   2.685 -24.421  0.00  0.00           C
ATOM     20  O   SAH X  13       2.224   3.065 -23.469  0.00  0.00           O
ATOM     21  OXT SAH X  13       1.020   1.592 -24.429  0.00  0.00           O
ATOM     22  CB  SAH X  13      -0.063   3.564 -26.036  0.00  0.00           C
ATOM     23  HB1 SAH X  13      -0.305   2.539 -26.343  0.00  0.00           H
ATOM     24  HB2 SAH X  13      -0.217   4.148 -26.951  0.00  0.00           H
ATOM     25  CG  SAH X  13      -1.067   4.108 -24.993  0.00  0.00           C
ATOM     26  HG1 SAH X  13      -0.871   5.149 -24.704  0.00  0.00           H
ATOM     27  HG2 SAH X  13      -1.114   3.472 -24.101  0.00  0.00           H
ATOM     28  SD  SAH X  13      -2.827   3.950 -25.620  0.00  0.00           S
ATOM     29  C5' SAH X  13      -3.147   5.430 -26.657  0.00  0.00           C
ATOM     30 H5'1 SAH X  13      -2.360   5.484 -27.420  0.00  0.00           H
ATOM     31 H5'2 SAH X  13      -4.067   5.347 -27.249  0.00  0.00           H
ATOM     32  C4' SAH X  13      -3.231   6.700 -25.805  0.00  0.00           C
ATOM     33  H4' SAH X  13      -2.212   6.916 -25.461  0.00  0.00           H
ATOM     34  C3' SAH X  13      -4.043   6.620 -24.502  0.00  0.00           C
ATOM     35  H3' SAH X  13      -4.747   5.791 -24.363  0.00  0.00           H
ATOM     36  O3' SAH X  13      -3.163   6.828 -23.310  0.00  0.00           O
ATOM     37  H9  SAH X  13      -2.518   7.504 -23.581  0.00  0.00           H
ATOM     38  C2' SAH X  13      -4.983   7.808 -24.684  0.00  0.00           C
ATOM     39  H2' SAH X  13      -5.953   7.432 -25.031  0.00  0.00           H
ATOM     40  O2' SAH X  13      -5.295   8.578 -23.551  0.00  0.00           O
ATOM     41  H10 SAH X  13      -4.385   8.836 -23.321  0.00  0.00           H
ATOM     42  O4' SAH X  13      -3.880   7.665 -26.671  0.00  0.00           O
ATOM     43  C1' SAH X  13      -4.303   8.665 -25.727  0.00  0.00           C
ATOM     44  H1' SAH X  13      -3.371   9.085 -25.333  0.00  0.00           H
ATOM     45  N9  SAH X  13      -5.123   9.788 -26.363  0.00  0.00           N
ATOM     46  C4  SAH X  13      -4.644  10.927 -26.989  0.00  0.00           C
ATOM     47  N3  SAH X  13      -3.424  11.484 -27.037  0.00  0.00           N
ATOM     48  C2  SAH X  13      -3.330  12.675 -27.571  0.00  0.00           C
ATOM     49  N1  SAH X  13      -4.358  13.446 -27.952  0.00  0.00           N
ATOM     50  C6  SAH X  13      -5.568  12.845 -27.901  0.00  0.00           C
ATOM     51  C5  SAH X  13      -5.773  11.552 -27.435  0.00  0.00           C
ATOM     52  N7  SAH X  13      -6.957  10.865 -27.250  0.00  0.00           N
ATOM     53  C8  SAH X  13      -6.440   9.758 -26.619  0.00  0.00           C
ATOM     54  H8  SAH X  13      -7.109   9.083 -26.103  0.00  0.00           H
ATOM     55  N6  SAH X  13      -6.542  13.599 -28.500  0.00  0.00           N
ATOM     56  H61 SAH X  13      -7.530  13.436 -28.354  0.00  0.00           H
ATOM     57  H62 SAH X  13      -6.284  14.563 -28.670  0.00  0.00           H
ATOM     58  H7  SAH X  13      -2.358  13.164 -27.595  0.00  0.00           H
ATOM     59  N   SAH X  14       7.906  -5.111  16.287  0.00  0.00           N
ATOM     60  H3  SAH X  14       8.321  -5.918  15.799  0.00  0.00           H
ATOM     61  H1  SAH X  14       7.506  -5.582  17.111  0.00  0.00           H
ATOM     62  H2  SAH X  14       8.709  -4.547  16.599  0.00  0.00           H
ATOM     63  CA  SAH X  14       6.830  -4.443  15.463  0.00  0.00           C
ATOM     64  HA  SAH X  14       6.180  -5.214  15.047  0.00  0.00           H
ATOM     65  C   SAH X  14       7.285  -3.647  14.179  0.00  0.00           C
ATOM     66  O   SAH X  14       6.564  -3.675  13.227  0.00  0.00           O
ATOM     67  OXT SAH X  14       8.379  -3.136  14.315  0.00  0.00           O
ATOM     68  CB  SAH X  14       5.872  -3.594  16.260  0.00  0.00           C
ATOM     69  HB1 SAH X  14       5.190  -3.094  15.560  0.00  0.00           H
ATOM     70  HB2 SAH X  14       6.503  -2.790  16.658  0.00  0.00           H
ATOM     71  CG  SAH X  14       5.197  -4.424  17.346  0.00  0.00           C
ATOM     72  HG1 SAH X  14       5.738  -4.442  18.300  0.00  0.00           H
ATOM     73  HG2 SAH X  14       5.066  -5.470  17.043  0.00  0.00           H
ATOM     74  SD  SAH X  14       3.567  -3.643  17.938  0.00  0.00           S
ATOM     75  C5' SAH X  14       2.796  -4.999  18.937  0.00  0.00           C
ATOM     76 H5'1 SAH X  14       3.538  -5.377  19.650  0.00  0.00           H
ATOM     77 H5'2 SAH X  14       1.863  -4.643  19.392  0.00  0.00           H
ATOM     78  C4' SAH X  14       2.411  -6.136  17.980  0.00  0.00           C
ATOM     79  H4' SAH X  14       3.394  -6.563  17.748  0.00  0.00           H
ATOM     80  C3' SAH X  14       1.562  -5.755  16.741  0.00  0.00           C
ATOM     81  H3' SAH X  14       1.295  -4.696  16.638  0.00  0.00           H
ATOM     82  O3' SAH X  14       2.218  -6.180  15.551  0.00  0.00           O
ATOM     83  H9  SAH X  14       2.532  -7.101  15.534  0.00  0.00           H
ATOM     84  C2' SAH X  14       0.285  -6.651  16.858  0.00  0.00           C
ATOM     85  H2' SAH X  14      -0.363  -5.941  17.387  0.00  0.00           H
ATOM     86  O2' SAH X  14      -0.359  -7.087  15.637  0.00  0.00           O
ATOM     87  H10 SAH X  14       0.284  -7.716  15.266  0.00  0.00           H
ATOM     88  O4' SAH X  14       1.616  -7.013  18.725  0.00  0.00           O
ATOM     89  C1' SAH X  14       0.823  -7.695  17.806  0.00  0.00           C
ATOM     90  H1' SAH X  14       1.477  -8.431  17.324  0.00  0.00           H
ATOM     91  N9  SAH X  14      -0.188  -8.541  18.478  0.00  0.00           N
ATOM     92  C4  SAH X  14       0.182  -9.786  18.918  0.00  0.00           C
ATOM     93  N3  SAH X  14       1.186 -10.659  18.625  0.00  0.00           N
ATOM     94  C2  SAH X  14       1.401 -11.723  19.371  0.00  0.00           C
ATOM     95  N1  SAH X  14       0.642 -12.089  20.375  0.00  0.00           N
ATOM     96  C6  SAH X  14      -0.403 -11.309  20.598  0.00  0.00           C
ATOM     97  C5  SAH X  14      -0.693 -10.134  19.917  0.00  0.00           C
ATOM     98  N7  SAH X  14      -1.553  -9.147  20.148  0.00  0.00           N
ATOM     99  C8  SAH X  14      -1.305  -8.231  19.185  0.00  0.00           C
ATOM    100  H8  SAH X  14      -1.880  -7.324  19.054  0.00  0.00           H
ATOM    101  N6  SAH X  14      -1.186 -11.720  21.617  0.00  0.00           N
ATOM    102  H61 SAH X  14      -2.143 -11.415  21.494  0.00  0.00           H
ATOM    103  H62 SAH X  14      -1.028 -12.720  21.601  0.00  0.00           H
ATOM    104  H7  SAH X  14       2.274 -12.314  19.107  0.00  0.00           H
ATOM    105  N   LEU X  15     -20.183 -32.756 -40.117  0.00  0.00           N
ATOM    106  H1  LEU X  15     -20.206 -33.730 -39.850  0.00  0.00           H
ATOM    107  H2  LEU X  15     -19.929 -32.202 -39.311  0.00  0.00           H
ATOM    108  H3  LEU X  15     -19.441 -32.631 -40.790  0.00  0.00           H
ATOM    109  CA  LEU X  15     -21.434 -32.283 -40.751  0.00  0.00           C
ATOM    110  HA  LEU X  15     -22.119 -32.034 -39.940  0.00  0.00           H
ATOM    111  CB  LEU X  15     -21.189 -30.928 -41.352  0.00  0.00           C
ATOM    112  HB2 LEU X  15     -20.835 -30.223 -40.600  0.00  0.00           H
ATOM    113  HB3 LEU X  15     -20.457 -31.023 -42.154  0.00  0.00           H
ATOM    114  CG  LEU X  15     -22.478 -30.297 -41.958  0.00  0.00           C
ATOM    115  HG  LEU X  15     -22.853 -31.000 -42.702  0.00  0.00           H
ATOM    116  CD1 LEU X  15     -23.445 -30.011 -40.819  0.00  0.00           C
ATOM    117 HD11 LEU X  15     -23.746 -30.940 -40.335  0.00  0.00           H
ATOM    118 HD12 LEU X  15     -23.125 -29.183 -40.187  0.00  0.00           H
ATOM    119 HD13 LEU X  15     -24.322 -29.723 -41.399  0.00  0.00           H
ATOM    120  CD2 LEU X  15     -22.227 -28.939 -42.635  0.00  0.00           C
ATOM    121 HD21 LEU X  15     -21.638 -29.078 -43.541  0.00  0.00           H
ATOM    122 HD22 LEU X  15     -23.150 -28.493 -43.005  0.00  0.00           H
ATOM    123 HD23 LEU X  15     -21.829 -28.232 -41.907  0.00  0.00           H
ATOM    124  C   LEU X  15     -22.083 -33.342 -41.689  0.00  0.00           C
ATOM    125  O   LEU X  15     -23.292 -33.463 -41.612  0.00  0.00           O
ATOM    126  N   VAL X  16     -21.292 -33.975 -42.594  0.00  0.00           N
ATOM    127  H   VAL X  16     -20.311 -33.788 -42.746  0.00  0.00           H
ATOM    128  CA  VAL X  16     -21.682 -35.132 -43.422  0.00  0.00           C
ATOM    129  HA  VAL X  16     -22.660 -35.553 -43.187  0.00  0.00           H
ATOM    130  CB  VAL X  16     -21.775 -34.711 -44.942  0.00  0.00           C
ATOM    131  HB  VAL X  16     -22.232 -35.512 -45.522  0.00  0.00           H
ATOM    132  CG1 VAL X  16     -22.846 -33.597 -45.203  0.00  0.00           C
ATOM    133 HG11 VAL X  16     -23.711 -34.000 -44.676  0.00  0.00           H
ATOM    134 HG12 VAL X  16     -22.514 -32.686 -44.706  0.00  0.00           H
ATOM    135 HG13 VAL X  16     -22.964 -33.517 -46.284  0.00  0.00           H
ATOM    136  CG2 VAL X  16     -20.444 -34.215 -45.539  0.00  0.00           C
ATOM    137 HG21 VAL X  16     -20.610 -33.814 -46.539  0.00  0.00           H
ATOM    138 HG22 VAL X  16     -19.993 -33.445 -44.912  0.00  0.00           H
ATOM    139 HG23 VAL X  16     -19.726 -35.026 -45.659  0.00  0.00           H
ATOM    140  C   VAL X  16     -20.654 -36.259 -43.246  0.00  0.00           C
ATOM    141  O   VAL X  16     -19.490 -35.973 -43.018  0.00  0.00           O
ATOM    142  N   TYR X  17     -21.168 -37.537 -43.413  0.00  0.00           N
ATOM    143  H   TYR X  17     -22.098 -37.647 -43.791  0.00  0.00           H
ATOM    144  CA  TYR X  17     -20.506 -38.737 -43.159  0.00  0.00           C
ATOM    145  HA  TYR X  17     -19.824 -38.431 -42.365  0.00  0.00           H
ATOM    146  CB  TYR X  17     -21.474 -39.793 -42.573  0.00  0.00           C
ATOM    147  HB2 TYR X  17     -22.242 -40.040 -43.306  0.00  0.00           H
ATOM    148  HB3 TYR X  17     -20.868 -40.655 -42.297  0.00  0.00           H
ATOM    149  CG  TYR X  17     -22.094 -39.350 -41.262  0.00  0.00           C
ATOM    150  CD1 TYR X  17     -23.268 -38.595 -41.301  0.00  0.00           C
ATOM    151  HD1 TYR X  17     -23.863 -38.420 -42.185  0.00  0.00           H
ATOM    152  CE1 TYR X  17     -23.648 -37.883 -40.124  0.00  0.00           C
ATOM    153  HE1 TYR X  17     -24.569 -37.318 -40.125  0.00  0.00           H
ATOM    154  CZ  TYR X  17     -22.921 -38.052 -38.924  0.00  0.00           C
ATOM    155  OH  TYR X  17     -23.496 -37.696 -37.741  0.00  0.00           O
ATOM    156  HH  TYR X  17     -23.128 -38.280 -37.073  0.00  0.00           H
ATOM    157  CE2 TYR X  17     -21.752 -38.854 -38.944  0.00  0.00           C
ATOM    158  HE2 TYR X  17     -21.114 -38.851 -38.073  0.00  0.00           H
ATOM    159  CD2 TYR X  17     -21.291 -39.475 -40.122  0.00  0.00           C
ATOM    160  HD2 TYR X  17     -20.320 -39.944 -40.074  0.00  0.00           H
ATOM    161  C   TYR X  17     -19.608 -39.344 -44.281  0.00  0.00           C
ATOM    162  O   TYR X  17     -18.965 -40.421 -44.111  0.00  0.00           O
ATOM    163  N   GLU X  18     -19.408 -38.720 -45.485  0.00  0.00           N
ATOM    164  H   GLU X  18     -19.976 -37.901 -45.645  0.00  0.00           H
ATOM    165  CA  GLU X  18     -18.625 -39.225 -46.655  0.00  0.00           C
ATOM    166  HA  GLU X  18     -19.198 -39.955 -47.227  0.00  0.00           H
ATOM    167  CB  GLU X  18     -18.230 -38.050 -47.645  0.00  0.00           C
ATOM    168  HB2 GLU X  18     -17.588 -37.348 -47.113  0.00  0.00           H
ATOM    169  HB3 GLU X  18     -17.661 -38.438 -48.490  0.00  0.00           H
ATOM    170  CG  GLU X  18     -19.527 -37.395 -48.118  0.00  0.00           C
ATOM    171  HG2 GLU X  18     -20.231 -37.317 -47.290  0.00  0.00           H
ATOM    172  HG3 GLU X  18     -19.263 -36.434 -48.560  0.00  0.00           H
ATOM    173  CD  GLU X  18     -20.123 -38.280 -49.290  0.00  0.00           C
ATOM    174  OE1 GLU X  18     -21.387 -38.419 -49.394  0.00  0.00           O
ATOM    175  OE2 GLU X  18     -19.451 -38.567 -50.295  0.00  0.00           O
ATOM    176  C   GLU X  18     -17.275 -39.972 -46.305  0.00  0.00           C
ATOM    177  O   GLU X  18     -16.982 -41.078 -46.846  0.00  0.00           O
ATOM    178  N   VAL X  19     -16.423 -39.463 -45.417  0.00  0.00           N
ATOM    179  H   VAL X  19     -16.836 -38.715 -44.879  0.00  0.00           H
ATOM    180  CA  VAL X  19     -15.122 -40.036 -45.092  0.00  0.00           C
ATOM    181  HA  VAL X  19     -14.680 -40.420 -46.012  0.00  0.00           H
ATOM    182  CB  VAL X  19     -14.235 -38.926 -44.446  0.00  0.00           C
ATOM    183  HB  VAL X  19     -14.492 -37.992 -44.945  0.00  0.00           H
ATOM    184  CG1 VAL X  19     -14.259 -38.674 -42.921  0.00  0.00           C
ATOM    185 HG11 VAL X  19     -13.780 -37.721 -42.694  0.00  0.00           H
ATOM    186 HG12 VAL X  19     -15.279 -38.584 -42.547  0.00  0.00           H
ATOM    187 HG13 VAL X  19     -13.712 -39.454 -42.391  0.00  0.00           H
ATOM    188  CG2 VAL X  19     -12.752 -39.157 -44.843  0.00  0.00           C
ATOM    189 HG21 VAL X  19     -12.127 -38.406 -44.358  0.00  0.00           H
ATOM    190 HG22 VAL X  19     -12.497 -40.202 -44.670  0.00  0.00           H
ATOM    191 HG23 VAL X  19     -12.608 -39.059 -45.919  0.00  0.00           H
ATOM    192  C   VAL X  19     -15.234 -41.245 -44.171  0.00  0.00           C
ATOM    193  O   VAL X  19     -14.414 -42.141 -44.356  0.00  0.00           O
ATOM    194  N   ARG X  20     -16.291 -41.397 -43.304  0.00  0.00           N
ATOM    195  H   ARG X  20     -17.068 -40.758 -43.389  0.00  0.00           H
ATOM    196  CA  ARG X  20     -16.625 -42.545 -42.458  0.00  0.00           C
ATOM    197  HA  ARG X  20     -15.743 -42.990 -41.999  0.00  0.00           H
ATOM    198  CB  ARG X  20     -17.557 -42.129 -41.288  0.00  0.00           C
ATOM    199  HB2 ARG X  20     -17.027 -41.344 -40.749  0.00  0.00           H
ATOM    200  HB3 ARG X  20     -18.448 -41.694 -41.739  0.00  0.00           H
ATOM    201  CG  ARG X  20     -17.988 -43.164 -40.311  0.00  0.00           C
ATOM    202  HG2 ARG X  20     -18.658 -42.716 -39.577  0.00  0.00           H
ATOM    203  HG3 ARG X  20     -18.685 -43.855 -40.785  0.00  0.00           H
ATOM    204  CD  ARG X  20     -16.872 -43.985 -39.665  0.00  0.00           C
ATOM    205  HD2 ARG X  20     -17.230 -44.973 -39.378  0.00  0.00           H
ATOM    206  HD3 ARG X  20     -16.042 -44.071 -40.367  0.00  0.00           H
ATOM    207  NE  ARG X  20     -16.377 -43.238 -38.496  0.00  0.00           N
ATOM    208  HE  ARG X  20     -17.027 -42.753 -37.894  0.00  0.00           H
ATOM    209  CZ  ARG X  20     -15.217 -43.302 -37.839  0.00  0.00           C
ATOM    210  NH1 ARG X  20     -14.396 -44.334 -37.974  0.00  0.00           N
ATOM    211 HH11 ARG X  20     -14.414 -44.935 -38.786  0.00  0.00           H
ATOM    212 HH12 ARG X  20     -13.540 -44.289 -37.439  0.00  0.00           H
ATOM    213  NH2 ARG X  20     -14.903 -42.345 -37.066  0.00  0.00           N
ATOM    214 HH21 ARG X  20     -15.365 -41.453 -37.174  0.00  0.00           H
ATOM    215 HH22 ARG X  20     -14.072 -42.395 -36.493  0.00  0.00           H
ATOM    216  C   ARG X  20     -17.381 -43.609 -43.280  0.00  0.00           C
ATOM    217  O   ARG X  20     -17.193 -44.785 -42.999  0.00  0.00           O
ATOM    218  N   GLN X  21     -18.196 -43.206 -44.322  0.00  0.00           N
ATOM    219  H   GLN X  21     -18.424 -42.222 -44.349  0.00  0.00           H
ATOM    220  CA  GLN X  21     -18.771 -44.050 -45.413  0.00  0.00           C
ATOM    221  HA  GLN X  21     -19.049 -44.988 -44.931  0.00  0.00           H
ATOM    222  CB  GLN X  21     -20.025 -43.401 -45.946  0.00  0.00           C
ATOM    223  HB2 GLN X  21     -19.678 -42.534 -46.508  0.00  0.00           H
ATOM    224  HB3 GLN X  21     -20.458 -44.006 -46.742  0.00  0.00           H
ATOM    225  CG  GLN X  21     -21.120 -43.113 -45.015  0.00  0.00           C
ATOM    226  HG2 GLN X  21     -21.457 -44.049 -44.569  0.00  0.00           H
ATOM    227  HG3 GLN X  21     -20.692 -42.462 -44.253  0.00  0.00           H
ATOM    228  CD  GLN X  21     -22.311 -42.249 -45.563  0.00  0.00           C
ATOM    229  OE1 GLN X  21     -22.302 -41.838 -46.665  0.00  0.00           O
ATOM    230  NE2 GLN X  21     -23.219 -41.794 -44.695  0.00  0.00           N
ATOM    231 HE21 GLN X  21     -23.903 -41.186 -45.122  0.00  0.00           H
ATOM    232 HE22 GLN X  21     -23.241 -42.123 -43.741  0.00  0.00           H
ATOM    233  C   GLN X  21     -17.741 -44.364 -46.513  0.00  0.00           C
ATOM    234  O   GLN X  21     -18.109 -44.886 -47.576  0.00  0.00           O
ATOM    235  N   LYS X  22     -16.477 -43.998 -46.324  0.00  0.00           N
ATOM    236  H   LYS X  22     -16.299 -43.606 -45.410  0.00  0.00           H
ATOM    237  CA  LYS X  22     -15.300 -44.158 -47.228  0.00  0.00           C
ATOM    238  HA  LYS X  22     -14.569 -43.446 -46.843  0.00  0.00           H
ATOM    239  CB  LYS X  22     -14.684 -45.599 -47.061  0.00  0.00           C
ATOM    240  HB2 LYS X  22     -15.397 -46.402 -47.249  0.00  0.00           H
ATOM    241  HB3 LYS X  22     -13.868 -45.753 -47.767  0.00  0.00           H
ATOM    242  CG  LYS X  22     -14.141 -45.898 -45.641  0.00  0.00           C
ATOM    243  HG2 LYS X  22     -13.499 -45.063 -45.363  0.00  0.00           H
ATOM    244  HG3 LYS X  22     -14.924 -45.985 -44.888  0.00  0.00           H
ATOM    245  CD  LYS X  22     -13.209 -47.109 -45.616  0.00  0.00           C
ATOM    246  HD2 LYS X  22     -12.486 -47.124 -46.432  0.00  0.00           H
ATOM    247  HD3 LYS X  22     -12.594 -47.215 -44.722  0.00  0.00           H
ATOM    248  CE  LYS X  22     -14.087 -48.347 -45.851  0.00  0.00           C
ATOM    249  HE2 LYS X  22     -14.789 -48.279 -45.020  0.00  0.00           H
ATOM    250  HE3 LYS X  22     -14.592 -48.360 -46.817  0.00  0.00           H
ATOM    251  NZ  LYS X  22     -13.341 -49.656 -45.866  0.00  0.00           N
ATOM    252  HZ1 LYS X  22     -13.965 -50.322 -46.299  0.00  0.00           H
ATOM    253  HZ2 LYS X  22     -12.452 -49.630 -46.345  0.00  0.00           H
ATOM    254  HZ3 LYS X  22     -13.154 -49.946 -44.916  0.00  0.00           H
ATOM    255  C   LYS X  22     -15.552 -43.850 -48.683  0.00  0.00           C
ATOM    256  O   LYS X  22     -14.822 -44.257 -49.574  0.00  0.00           O
ATOM    257  N   CYS X  23     -16.568 -42.932 -48.975  0.00  0.00           N
ATOM    258  H   CYS X  23     -17.185 -42.634 -48.233  0.00  0.00           H
ATOM    259  CA  CYS X  23     -16.918 -42.451 -50.351  0.00  0.00           C
ATOM    260  HA  CYS X  23     -16.862 -43.323 -51.003  0.00  0.00           H
ATOM    261  CB  CYS X  23     -18.341 -41.867 -50.263  0.00  0.00           C
ATOM    262  HB2 CYS X  23     -18.315 -40.984 -49.624  0.00  0.00           H
ATOM    263  HB3 CYS X  23     -18.611 -41.563 -51.274  0.00  0.00           H
ATOM    264  SG  CYS X  23     -19.523 -43.032 -49.667  0.00  0.00           S
ATOM    265  HG  CYS X  23     -19.658 -43.682 -50.826  0.00  0.00           H
ATOM    266  C   CYS X  23     -15.952 -41.392 -50.833  0.00  0.00           C
ATOM    267  O   CYS X  23     -16.181 -40.846 -51.921  0.00  0.00           O
ATOM    268  N   ARG X  24     -14.980 -40.966 -50.003  0.00  0.00           N
ATOM    269  H   ARG X  24     -15.043 -41.383 -49.086  0.00  0.00           H
ATOM    270  CA  ARG X  24     -13.845 -40.042 -50.214  0.00  0.00           C
ATOM    271  HA  ARG X  24     -13.655 -40.150 -51.281  0.00  0.00           H
ATOM    272  CB  ARG X  24     -14.372 -38.617 -49.986  0.00  0.00           C
ATOM    273  HB2 ARG X  24     -15.447 -38.499 -50.122  0.00  0.00           H
ATOM    274  HB3 ARG X  24     -14.324 -38.378 -48.924  0.00  0.00           H
ATOM    275  CG  ARG X  24     -13.627 -37.548 -50.833  0.00  0.00           C
ATOM    276  HG2 ARG X  24     -13.865 -36.535 -50.507  0.00  0.00           H
ATOM    277  HG3 ARG X  24     -12.552 -37.686 -50.716  0.00  0.00           H
ATOM    278  CD  ARG X  24     -13.973 -37.673 -52.315  0.00  0.00           C
ATOM    279  HD2 ARG X  24     -13.615 -38.650 -52.639  0.00  0.00           H
ATOM    280  HD3 ARG X  24     -15.058 -37.626 -52.407  0.00  0.00           H
ATOM    281  NE  ARG X  24     -13.304 -36.553 -52.994  0.00  0.00           N
ATOM    282  HE  ARG X  24     -13.058 -35.803 -52.363  0.00  0.00           H
ATOM    283  CZ  ARG X  24     -13.074 -36.457 -54.343  0.00  0.00           C
ATOM    284  NH1 ARG X  24     -13.226 -37.500 -55.151  0.00  0.00           N
ATOM    285 HH11 ARG X  24     -13.354 -38.434 -54.787  0.00  0.00           H
ATOM    286 HH12 ARG X  24     -13.109 -37.320 -56.138  0.00  0.00           H
ATOM    287  NH2 ARG X  24     -12.466 -35.419 -54.841  0.00  0.00           N
ATOM    288 HH21 ARG X  24     -12.522 -34.602 -54.249  0.00  0.00           H
ATOM    289 HH22 ARG X  24     -12.316 -35.334 -55.836  0.00  0.00           H
ATOM    290  C   ARG X  24     -12.547 -40.332 -49.434  0.00  0.00           C
ATOM    291  O   ARG X  24     -12.646 -40.737 -48.271  0.00  0.00           O
ATOM    292  N   ASN X  25     -11.379 -40.039 -50.040  0.00  0.00           N
ATOM    293  H   ASN X  25     -11.398 -39.588 -50.944  0.00  0.00           H
ATOM    294  CA  ASN X  25     -10.125 -39.936 -49.312  0.00  0.00           C
ATOM    295  HA  ASN X  25      -9.960 -40.824 -48.703  0.00  0.00           H
ATOM    296  CB  ASN X  25      -9.008 -39.743 -50.369  0.00  0.00           C
ATOM    297  HB2 ASN X  25      -8.889 -40.692 -50.892  0.00  0.00           H
ATOM    298  HB3 ASN X  25      -9.331 -38.961 -51.057  0.00  0.00           H
ATOM    299  CG  ASN X  25      -7.621 -39.410 -49.904  0.00  0.00           C
ATOM    300  OD1 ASN X  25      -7.215 -39.679 -48.790  0.00  0.00           O
ATOM    301  ND2 ASN X  25      -6.872 -38.694 -50.662  0.00  0.00           N
ATOM    302 HD21 ASN X  25      -5.917 -38.605 -50.344  0.00  0.00           H
ATOM    303 HD22 ASN X  25      -7.128 -38.236 -51.525  0.00  0.00           H
ATOM    304  C   ASN X  25     -10.213 -38.821 -48.299  0.00  0.00           C
ATOM    305  O   ASN X  25     -10.845 -37.775 -48.629  0.00  0.00           O
ATOM    306  N   ILE X  26      -9.683 -38.973 -47.117  0.00  0.00           N
ATOM    307  H   ILE X  26      -9.346 -39.910 -46.948  0.00  0.00           H
ATOM    308  CA  ILE X  26      -9.626 -37.831 -46.156  0.00  0.00           C
ATOM    309  HA  ILE X  26     -10.689 -37.617 -46.051  0.00  0.00           H
ATOM    310  CB  ILE X  26      -9.113 -38.332 -44.716  0.00  0.00           C
ATOM    311  HB  ILE X  26      -9.695 -39.236 -44.537  0.00  0.00           H
ATOM    312  CG2 ILE X  26      -7.553 -38.586 -44.673  0.00  0.00           C
ATOM    313 HG21 ILE X  26      -7.007 -37.643 -44.710  0.00  0.00           H
ATOM    314 HG22 ILE X  26      -7.304 -39.027 -43.708  0.00  0.00           H
ATOM    315 HG23 ILE X  26      -7.186 -39.298 -45.412  0.00  0.00           H
ATOM    316  CG1 ILE X  26      -9.478 -37.160 -43.763  0.00  0.00           C
ATOM    317 HG12 ILE X  26      -8.786 -36.323 -43.853  0.00  0.00           H
ATOM    318 HG13 ILE X  26     -10.488 -36.824 -44.000  0.00  0.00           H
ATOM    319  CD1 ILE X  26      -9.422 -37.629 -42.301  0.00  0.00           C
ATOM    320 HD11 ILE X  26     -10.188 -38.372 -42.082  0.00  0.00           H
ATOM    321 HD12 ILE X  26      -8.468 -38.103 -42.071  0.00  0.00           H
ATOM    322 HD13 ILE X  26      -9.357 -36.767 -41.636  0.00  0.00           H
ATOM    323  C   ILE X  26      -9.021 -36.553 -46.663  0.00  0.00           C
ATOM    324  O   ILE X  26      -9.582 -35.472 -46.450  0.00  0.00           O
ATOM    325  N   GLU X  27      -7.944 -36.708 -47.427  0.00  0.00           N
ATOM    326  H   GLU X  27      -7.636 -37.630 -47.702  0.00  0.00           H
ATOM    327  CA  GLU X  27      -7.331 -35.564 -48.075  0.00  0.00           C
ATOM    328  HA  GLU X  27      -7.242 -34.723 -47.387  0.00  0.00           H
ATOM    329  CB  GLU X  27      -5.897 -35.887 -48.411  0.00  0.00           C
ATOM    330  HB2 GLU X  27      -5.871 -36.659 -49.181  0.00  0.00           H
ATOM    331  HB3 GLU X  27      -5.423 -35.006 -48.844  0.00  0.00           H
ATOM    332  CG  GLU X  27      -5.045 -36.386 -47.148  0.00  0.00           C
ATOM    333  HG2 GLU X  27      -5.410 -35.733 -46.355  0.00  0.00           H
ATOM    334  HG3 GLU X  27      -5.246 -37.434 -46.921  0.00  0.00           H
ATOM    335  CD  GLU X  27      -3.616 -36.175 -47.533  0.00  0.00           C
ATOM    336  OE1 GLU X  27      -3.036 -37.068 -48.127  0.00  0.00           O
ATOM    337  OE2 GLU X  27      -3.064 -35.115 -47.113  0.00  0.00           O
ATOM    338  C   GLU X  27      -8.093 -34.883 -49.216  0.00  0.00           C
ATOM    339  O   GLU X  27      -7.916 -33.683 -49.462  0.00  0.00           O
ATOM    340  N   ASP X  28      -9.070 -35.589 -49.842  0.00  0.00           N
ATOM    341  H   ASP X  28      -9.499 -36.470 -49.597  0.00  0.00           H
ATOM    342  CA  ASP X  28      -9.872 -35.005 -50.944  0.00  0.00           C
ATOM    343  HA  ASP X  28      -9.303 -34.142 -51.291  0.00  0.00           H
ATOM    344  CB  ASP X  28      -9.958 -35.984 -52.127  0.00  0.00           C
ATOM    345  HB2 ASP X  28     -10.381 -36.939 -51.817  0.00  0.00           H
ATOM    346  HB3 ASP X  28     -10.574 -35.560 -52.920  0.00  0.00           H
ATOM    347  CG  ASP X  28      -8.584 -36.126 -52.793  0.00  0.00           C
ATOM    348  OD1 ASP X  28      -8.182 -37.242 -53.135  0.00  0.00           O
ATOM    349  OD2 ASP X  28      -7.912 -35.101 -53.047  0.00  0.00           O
ATOM    350  C   ASP X  28     -11.164 -34.507 -50.359  0.00  0.00           C
ATOM    351  O   ASP X  28     -12.211 -34.608 -50.977  0.00  0.00           O
ATOM    352  N   ILE X  29     -11.261 -34.114 -49.090  0.00  0.00           N
ATOM    353  H   ILE X  29     -10.423 -34.135 -48.527  0.00  0.00           H
ATOM    354  CA  ILE X  29     -12.489 -33.659 -48.432  0.00  0.00           C
ATOM    355  HA  ILE X  29     -13.135 -33.159 -49.154  0.00  0.00           H
ATOM    356  CB  ILE X  29     -13.442 -34.790 -47.931  0.00  0.00           C
ATOM    357  HB  ILE X  29     -13.736 -35.404 -48.783  0.00  0.00           H
ATOM    358  CG2 ILE X  29     -12.720 -35.737 -46.890  0.00  0.00           C
ATOM    359 HG21 ILE X  29     -12.718 -35.309 -45.888  0.00  0.00           H
ATOM    360 HG22 ILE X  29     -13.237 -36.683 -46.733  0.00  0.00           H
ATOM    361 HG23 ILE X  29     -11.705 -36.019 -47.172  0.00  0.00           H
ATOM    362  CG1 ILE X  29     -14.725 -34.243 -47.287  0.00  0.00           C
ATOM    363 HG12 ILE X  29     -14.478 -33.720 -46.363  0.00  0.00           H
ATOM    364 HG13 ILE X  29     -15.083 -33.501 -48.001  0.00  0.00           H
ATOM    365  CD1 ILE X  29     -15.823 -35.275 -47.118  0.00  0.00           C
ATOM    366 HD11 ILE X  29     -16.559 -34.799 -46.469  0.00  0.00           H
ATOM    367 HD12 ILE X  29     -16.144 -35.638 -48.094  0.00  0.00           H
ATOM    368 HD13 ILE X  29     -15.326 -36.081 -46.579  0.00  0.00           H
ATOM    369  C   ILE X  29     -12.186 -32.589 -47.314  0.00  0.00           C
ATOM    370  O   ILE X  29     -11.224 -32.741 -46.573  0.00  0.00           O
ATOM    371  N   CY3 X  30     -13.050 -31.620 -47.227  0.00  0.00           N
ATOM    372  HN  CY3 X  30     -13.763 -31.544 -47.938  0.00  0.00           H
ATOM    373  CA  CY3 X  30     -12.998 -30.542 -46.243  0.00  0.00           C
ATOM    374  HA  CY3 X  30     -11.977 -30.165 -46.302  0.00  0.00           H
ATOM    375  CB  CY3 X  30     -13.828 -29.309 -46.640  0.00  0.00           C
ATOM    376  HB3 CY3 X  30     -14.867 -29.588 -46.463  0.00  0.00           H
ATOM    377  HB2 CY3 X  30     -13.646 -29.088 -47.692  0.00  0.00           H
ATOM    378  SG  CY3 X  30     -13.480 -27.886 -45.523  0.00  0.00           S
ATOM    379  C   CY3 X  30     -13.090 -31.085 -44.812  0.00  0.00           C
ATOM    380  O   CY3 X  30     -14.158 -31.595 -44.472  0.00  0.00           O
ATOM    381  N   ILE X  31     -12.078 -30.866 -44.000  0.00  0.00           N
ATOM    382  H   ILE X  31     -11.260 -30.356 -44.304  0.00  0.00           H
ATOM    383  CA  ILE X  31     -12.136 -31.454 -42.633  0.00  0.00           C
ATOM    384  HA  ILE X  31     -12.677 -32.401 -42.643  0.00  0.00           H
ATOM    385  CB  ILE X  31     -10.651 -31.696 -42.090  0.00  0.00           C
ATOM    386  HB  ILE X  31     -10.193 -32.254 -42.907  0.00  0.00           H
ATOM    387  CG2 ILE X  31      -9.759 -30.464 -41.743  0.00  0.00           C
ATOM    388 HG21 ILE X  31      -8.727 -30.729 -41.511  0.00  0.00           H
ATOM    389 HG22 ILE X  31      -9.720 -29.710 -42.530  0.00  0.00           H
ATOM    390 HG23 ILE X  31     -10.127 -29.924 -40.871  0.00  0.00           H
ATOM    391  CG1 ILE X  31     -10.733 -32.638 -40.806  0.00  0.00           C
ATOM    392 HG12 ILE X  31     -10.926 -32.060 -39.903  0.00  0.00           H
ATOM    393 HG13 ILE X  31     -11.498 -33.404 -40.937  0.00  0.00           H
ATOM    394  CD1 ILE X  31      -9.447 -33.450 -40.604  0.00  0.00           C
ATOM    395 HD11 ILE X  31      -8.651 -32.837 -40.181  0.00  0.00           H
ATOM    396 HD12 ILE X  31      -9.626 -34.298 -39.942  0.00  0.00           H
ATOM    397 HD13 ILE X  31      -9.134 -33.930 -41.531  0.00  0.00           H
ATOM    398  C   ILE X  31     -13.058 -30.622 -41.727  0.00  0.00           C
ATOM    399  O   ILE X  31     -13.560 -31.079 -40.731  0.00  0.00           O
ATOM    400  N   SER X  32     -13.157 -29.312 -42.069  0.00  0.00           N
ATOM    401  H   SER X  32     -12.706 -28.988 -42.912  0.00  0.00           H
ATOM    402  CA  SER X  32     -14.125 -28.506 -41.418  0.00  0.00           C
ATOM    403  HA  SER X  32     -13.894 -28.518 -40.353  0.00  0.00           H
ATOM    404  CB  SER X  32     -13.862 -27.036 -41.647  0.00  0.00           C
ATOM    405  HB2 SER X  32     -14.013 -26.871 -42.714  0.00  0.00           H
ATOM    406  HB3 SER X  32     -14.506 -26.284 -41.193  0.00  0.00           H
ATOM    407  OG  SER X  32     -12.529 -26.726 -41.360  0.00  0.00           O
ATOM    408  HG  SER X  32     -12.365 -26.659 -40.417  0.00  0.00           H
ATOM    409  C   SER X  32     -15.632 -28.846 -41.720  0.00  0.00           C
ATOM    410  O   SER X  32     -16.455 -28.677 -40.812  0.00  0.00           O
ATOM    411  N   CY3 X  33     -15.974 -29.064 -42.970  0.00  0.00           N
ATOM    412  HN  CY3 X  33     -15.241 -29.017 -43.664  0.00  0.00           H
ATOM    413  CA  CY3 X  33     -17.428 -29.074 -43.362  0.00  0.00           C
ATOM    414  HA  CY3 X  33     -17.989 -29.140 -42.429  0.00  0.00           H
ATOM    415  CB  CY3 X  33     -17.867 -27.772 -44.025  0.00  0.00           C
ATOM    416  HB3 CY3 X  33     -17.476 -27.007 -43.354  0.00  0.00           H
ATOM    417  HB2 CY3 X  33     -18.946 -27.737 -43.878  0.00  0.00           H
ATOM    418  SG  CY3 X  33     -17.318 -27.588 -45.760  0.00  0.00           S
ATOM    419  C   CY3 X  33     -17.926 -30.309 -44.239  0.00  0.00           C
ATOM    420  O   CY3 X  33     -19.139 -30.611 -44.233  0.00  0.00           O
ATOM    421  N   GLY X  34     -16.989 -30.974 -44.900  0.00  0.00           N
ATOM    422  H   GLY X  34     -16.060 -30.601 -45.035  0.00  0.00           H
ATOM    423  CA  GLY X  34     -17.276 -32.066 -45.806  0.00  0.00           C
ATOM    424  HA2 GLY X  34     -16.277 -32.498 -45.865  0.00  0.00           H
ATOM    425  HA3 GLY X  34     -17.949 -32.804 -45.370  0.00  0.00           H
ATOM    426  C   GLY X  34     -17.623 -31.642 -47.294  0.00  0.00           C
ATOM    427  O   GLY X  34     -18.086 -32.470 -47.974  0.00  0.00           O
ATOM    428  N   SER X  35     -17.483 -30.363 -47.697  0.00  0.00           N
ATOM    429  H   SER X  35     -17.090 -29.658 -47.089  0.00  0.00           H
ATOM    430  CA  SER X  35     -17.609 -29.963 -49.103  0.00  0.00           C
ATOM    431  HA  SER X  35     -18.586 -30.260 -49.485  0.00  0.00           H
ATOM    432  CB  SER X  35     -17.567 -28.410 -49.189  0.00  0.00           C
ATOM    433  HB2 SER X  35     -18.296 -28.035 -48.471  0.00  0.00           H
ATOM    434  HB3 SER X  35     -16.581 -27.977 -49.018  0.00  0.00           H
ATOM    435  OG  SER X  35     -17.868 -27.959 -50.455  0.00  0.00           O
ATOM    436  HG  SER X  35     -17.589 -27.043 -50.513  0.00  0.00           H
ATOM    437  C   SER X  35     -16.431 -30.596 -49.903  0.00  0.00           C
ATOM    438  O   SER X  35     -15.364 -30.658 -49.300  0.00  0.00           O
ATOM    439  N   LEU X  36     -16.572 -31.014 -51.137  0.00  0.00           N
ATOM    440  H   LEU X  36     -17.524 -30.883 -51.448  0.00  0.00           H
ATOM    441  CA  LEU X  36     -15.559 -31.432 -52.127  0.00  0.00           C
ATOM    442  HA  LEU X  36     -14.743 -31.842 -51.532  0.00  0.00           H
ATOM    443  CB  LEU X  36     -16.102 -32.439 -53.022  0.00  0.00           C
ATOM    444  HB2 LEU X  36     -17.123 -32.212 -53.329  0.00  0.00           H
ATOM    445  HB3 LEU X  36     -15.488 -32.427 -53.923  0.00  0.00           H
ATOM    446  CG  LEU X  36     -16.021 -33.952 -52.585  0.00  0.00           C
ATOM    447  HG  LEU X  36     -14.979 -34.187 -52.365  0.00  0.00           H
ATOM    448  CD1 LEU X  36     -16.748 -34.149 -51.316  0.00  0.00           C
ATOM    449 HD11 LEU X  36     -16.598 -35.195 -51.050  0.00  0.00           H
ATOM    450 HD12 LEU X  36     -16.193 -33.741 -50.471  0.00  0.00           H
ATOM    451 HD13 LEU X  36     -17.811 -33.927 -51.415  0.00  0.00           H
ATOM    452  CD2 LEU X  36     -16.397 -34.965 -53.643  0.00  0.00           C
ATOM    453 HD21 LEU X  36     -16.146 -36.007 -53.441  0.00  0.00           H
ATOM    454 HD22 LEU X  36     -17.435 -34.772 -53.914  0.00  0.00           H
ATOM    455 HD23 LEU X  36     -15.747 -34.674 -54.467  0.00  0.00           H
ATOM    456  C   LEU X  36     -14.995 -30.151 -52.813  0.00  0.00           C
ATOM    457  O   LEU X  36     -13.945 -30.286 -53.497  0.00  0.00           O
ATOM    458  N   ASN X  37     -15.566 -28.930 -52.634  0.00  0.00           N
ATOM    459  H   ASN X  37     -16.387 -29.004 -52.050  0.00  0.00           H
ATOM    460  CA  ASN X  37     -15.057 -27.667 -53.166  0.00  0.00           C
ATOM    461  HA  ASN X  37     -14.591 -27.870 -54.131  0.00  0.00           H
ATOM    462  CB  ASN X  37     -16.187 -26.578 -53.383  0.00  0.00           C
ATOM    463  HB2 ASN X  37     -17.132 -27.052 -53.648  0.00  0.00           H
ATOM    464  HB3 ASN X  37     -16.482 -26.163 -52.420  0.00  0.00           H
ATOM    465  CG  ASN X  37     -15.823 -25.486 -54.404  0.00  0.00           C
ATOM    466  OD1 ASN X  37     -14.872 -25.674 -55.125  0.00  0.00           O
ATOM    467  ND2 ASN X  37     -16.567 -24.363 -54.524  0.00  0.00           N
ATOM    468 HD21 ASN X  37     -16.332 -23.671 -55.222  0.00  0.00           H
ATOM    469 HD22 ASN X  37     -17.373 -24.188 -53.941  0.00  0.00           H
ATOM    470  C   ASN X  37     -13.875 -27.190 -52.364  0.00  0.00           C
ATOM    471  O   ASN X  37     -13.914 -26.109 -51.753  0.00  0.00           O
ATOM    472  N   VAL X  38     -12.777 -27.987 -52.271  0.00  0.00           N
ATOM    473  H   VAL X  38     -12.909 -28.919 -52.637  0.00  0.00           H
ATOM    474  CA  VAL X  38     -11.534 -27.711 -51.549  0.00  0.00           C
ATOM    475  HA  VAL X  38     -11.776 -27.390 -50.535  0.00  0.00           H
ATOM    476  CB  VAL X  38     -10.586 -29.016 -51.343  0.00  0.00           C
ATOM    477  HB  VAL X  38     -10.617 -29.505 -52.316  0.00  0.00           H
ATOM    478  CG1 VAL X  38      -9.076 -28.763 -50.984  0.00  0.00           C
ATOM    479 HG11 VAL X  38      -8.547 -29.697 -50.793  0.00  0.00           H
ATOM    480 HG12 VAL X  38      -8.579 -28.135 -51.724  0.00  0.00           H
ATOM    481 HG13 VAL X  38      -9.009 -28.147 -50.087  0.00  0.00           H
ATOM    482  CG2 VAL X  38     -11.227 -29.921 -50.302  0.00  0.00           C
ATOM    483 HG21 VAL X  38     -12.287 -30.119 -50.461  0.00  0.00           H
ATOM    484 HG22 VAL X  38     -10.770 -30.881 -50.059  0.00  0.00           H
ATOM    485 HG23 VAL X  38     -11.176 -29.271 -49.428  0.00  0.00           H
ATOM    486  C   VAL X  38     -10.858 -26.486 -52.213  0.00  0.00           C
ATOM    487  O   VAL X  38     -10.982 -26.221 -53.411  0.00  0.00           O
ATOM    488  N   THR X  39     -10.014 -25.741 -51.447  0.00  0.00           N
ATOM    489  H   THR X  39      -9.905 -25.850 -50.449  0.00  0.00           H
ATOM    490  CA  THR X  39      -8.947 -25.024 -52.082  0.00  0.00           C
ATOM    491  HA  THR X  39      -8.738 -25.356 -53.099  0.00  0.00           H
ATOM    492  CB  THR X  39      -9.463 -23.584 -52.127  0.00  0.00           C
ATOM    493  HB  THR X  39      -9.994 -23.260 -51.232  0.00  0.00           H
ATOM    494  CG2 THR X  39      -8.312 -22.639 -52.276  0.00  0.00           C
ATOM    495 HG21 THR X  39      -8.599 -21.683 -52.712  0.00  0.00           H
ATOM    496 HG22 THR X  39      -7.866 -22.385 -51.315  0.00  0.00           H
ATOM    497 HG23 THR X  39      -7.522 -23.036 -52.914  0.00  0.00           H
ATOM    498  OG1 THR X  39     -10.261 -23.458 -53.279  0.00  0.00           O
ATOM    499  HG1 THR X  39     -11.007 -24.062 -53.261  0.00  0.00           H
ATOM    500  C   THR X  39      -7.598 -25.228 -51.333  0.00  0.00           C
ATOM    501  O   THR X  39      -6.601 -25.390 -52.051  0.00  0.00           O
ATOM    502  N   LEU X  40      -7.519 -25.194 -49.986  0.00  0.00           N
ATOM    503  H   LEU X  40      -8.405 -25.099 -49.510  0.00  0.00           H
ATOM    504  CA  LEU X  40      -6.361 -25.347 -49.124  0.00  0.00           C
ATOM    505  HA  LEU X  40      -5.452 -25.205 -49.709  0.00  0.00           H
ATOM    506  CB  LEU X  40      -6.429 -24.185 -47.961  0.00  0.00           C
ATOM    507  HB2 LEU X  40      -7.365 -24.197 -47.403  0.00  0.00           H
ATOM    508  HB3 LEU X  40      -5.672 -24.379 -47.201  0.00  0.00           H
ATOM    509  CG  LEU X  40      -6.293 -22.682 -48.460  0.00  0.00           C
ATOM    510  HG  LEU X  40      -7.241 -22.438 -48.940  0.00  0.00           H
ATOM    511  CD1 LEU X  40      -6.017 -21.803 -47.219  0.00  0.00           C
ATOM    512 HD11 LEU X  40      -6.826 -21.858 -46.491  0.00  0.00           H
ATOM    513 HD12 LEU X  40      -5.047 -22.110 -46.828  0.00  0.00           H
ATOM    514 HD13 LEU X  40      -5.903 -20.754 -47.494  0.00  0.00           H
ATOM    515  CD2 LEU X  40      -5.126 -22.492 -49.442  0.00  0.00           C
ATOM    516 HD21 LEU X  40      -5.425 -22.946 -50.387  0.00  0.00           H
ATOM    517 HD22 LEU X  40      -5.061 -21.421 -49.629  0.00  0.00           H
ATOM    518 HD23 LEU X  40      -4.133 -22.823 -49.137  0.00  0.00           H
ATOM    519  C   LEU X  40      -6.218 -26.722 -48.482  0.00  0.00           C
ATOM    520  O   LEU X  40      -7.141 -27.586 -48.528  0.00  0.00           O
ATOM    521  N   GLU X  41      -5.091 -26.965 -47.768  0.00  0.00           N
ATOM    522  H   GLU X  41      -4.338 -26.315 -47.941  0.00  0.00           H
ATOM    523  CA  GLU X  41      -4.792 -28.061 -46.879  0.00  0.00           C
ATOM    524  HA  GLU X  41      -5.532 -28.822 -47.125  0.00  0.00           H
ATOM    525  CB  GLU X  41      -3.354 -28.638 -47.127  0.00  0.00           C
ATOM    526  HB2 GLU X  41      -2.633 -27.857 -46.883  0.00  0.00           H
ATOM    527  HB3 GLU X  41      -3.071 -29.408 -46.410  0.00  0.00           H
ATOM    528  CG  GLU X  41      -2.993 -29.249 -48.561  0.00  0.00           C
ATOM    529  HG2 GLU X  41      -3.635 -30.128 -48.624  0.00  0.00           H
ATOM    530  HG3 GLU X  41      -3.287 -28.615 -49.397  0.00  0.00           H
ATOM    531  CD  GLU X  41      -1.485 -29.478 -48.739  0.00  0.00           C
ATOM    532  OE1 GLU X  41      -0.830 -30.123 -47.903  0.00  0.00           O
ATOM    533  OE2 GLU X  41      -0.967 -28.896 -49.659  0.00  0.00           O
ATOM    534  C   GLU X  41      -4.881 -27.538 -45.477  0.00  0.00           C
ATOM    535  O   GLU X  41      -4.188 -26.572 -45.103  0.00  0.00           O
ATOM    536  N   HIE X  42      -5.762 -28.041 -44.670  0.00  0.00           N
ATOM    537  H   HIE X  42      -6.358 -28.816 -44.922  0.00  0.00           H
ATOM    538  CA  HIE X  42      -5.962 -27.504 -43.284  0.00  0.00           C
ATOM    539  HA  HIE X  42      -6.323 -26.494 -43.477  0.00  0.00           H
ATOM    540  CB  HIE X  42      -7.118 -28.202 -42.543  0.00  0.00           C
ATOM    541  HB2 HIE X  42      -7.973 -28.177 -43.218  0.00  0.00           H
ATOM    542  HB3 HIE X  42      -6.842 -29.245 -42.388  0.00  0.00           H
ATOM    543  CG  HIE X  42      -7.554 -27.635 -41.200  0.00  0.00           C
ATOM    544  ND1 HIE X  42      -6.782 -27.537 -40.043  0.00  0.00           N
ATOM    545  CE1 HIE X  42      -7.649 -27.221 -39.107  0.00  0.00           C
ATOM    546  HE1 HIE X  42      -7.390 -27.277 -38.060  0.00  0.00           H
ATOM    547  NE2 HIE X  42      -8.876 -26.924 -39.577  0.00  0.00           N
ATOM    548  HE2 HIE X  42      -9.733 -26.719 -39.084  0.00  0.00           H
ATOM    549  CD2 HIE X  42      -8.828 -27.322 -40.895  0.00  0.00           C
ATOM    550  HD2 HIE X  42      -9.635 -27.278 -41.612  0.00  0.00           H
ATOM    551  C   HIE X  42      -4.652 -27.539 -42.473  0.00  0.00           C
ATOM    552  O   HIE X  42      -4.071 -28.578 -42.353  0.00  0.00           O
ATOM    553  N   PRO X  43      -4.129 -26.447 -41.892  0.00  0.00           N
ATOM    554  CD  PRO X  43      -4.809 -25.120 -41.877  0.00  0.00           C
ATOM    555  HD2 PRO X  43      -5.866 -25.337 -41.718  0.00  0.00           H
ATOM    556  HD3 PRO X  43      -4.722 -24.620 -42.841  0.00  0.00           H
ATOM    557  CG  PRO X  43      -4.193 -24.328 -40.792  0.00  0.00           C
ATOM    558  HG2 PRO X  43      -4.630 -24.579 -39.825  0.00  0.00           H
ATOM    559  HG3 PRO X  43      -4.104 -23.265 -41.015  0.00  0.00           H
ATOM    560  CB  PRO X  43      -2.742 -24.895 -40.728  0.00  0.00           C
ATOM    561  HB2 PRO X  43      -2.240 -24.688 -39.783  0.00  0.00           H
ATOM    562  HB3 PRO X  43      -2.040 -24.328 -41.340  0.00  0.00           H
ATOM    563  CA  PRO X  43      -2.839 -26.311 -41.164  0.00  0.00           C
ATOM    564  HA  PRO X  43      -2.092 -26.371 -41.955  0.00  0.00           H
ATOM    565  C   PRO X  43      -2.513 -27.344 -40.014  0.00  0.00           C
ATOM    566  O   PRO X  43      -1.295 -27.554 -39.799  0.00  0.00           O
ATOM    567  N   LEU X  44      -3.503 -27.865 -39.332  0.00  0.00           N
ATOM    568  H   LEU X  44      -4.455 -27.598 -39.536  0.00  0.00           H
ATOM    569  CA  LEU X  44      -3.185 -28.436 -38.059  0.00  0.00           C
ATOM    570  HA  LEU X  44      -2.159 -28.295 -37.717  0.00  0.00           H
ATOM    571  CB  LEU X  44      -4.171 -27.986 -36.972  0.00  0.00           C
ATOM    572  HB2 LEU X  44      -5.185 -28.316 -37.196  0.00  0.00           H
ATOM    573  HB3 LEU X  44      -3.873 -28.463 -36.039  0.00  0.00           H
ATOM    574  CG  LEU X  44      -4.064 -26.454 -36.764  0.00  0.00           C
ATOM    575  HG  LEU X  44      -4.244 -25.900 -37.686  0.00  0.00           H
ATOM    576  CD1 LEU X  44      -5.045 -25.956 -35.691  0.00  0.00           C
ATOM    577 HD11 LEU X  44      -4.892 -24.916 -35.402  0.00  0.00           H
ATOM    578 HD12 LEU X  44      -6.098 -26.076 -35.946  0.00  0.00           H
ATOM    579 HD13 LEU X  44      -4.893 -26.571 -34.804  0.00  0.00           H
ATOM    580  CD2 LEU X  44      -2.715 -26.080 -36.228  0.00  0.00           C
ATOM    581 HD21 LEU X  44      -2.415 -26.661 -35.356  0.00  0.00           H
ATOM    582 HD22 LEU X  44      -1.971 -26.242 -37.009  0.00  0.00           H
ATOM    583 HD23 LEU X  44      -2.638 -25.005 -36.063  0.00  0.00           H
ATOM    584  C   LEU X  44      -3.281 -30.025 -38.094  0.00  0.00           C
ATOM    585  O   LEU X  44      -2.536 -30.729 -37.440  0.00  0.00           O
ATOM    586  N   PHE X  45      -4.157 -30.558 -38.947  0.00  0.00           N
ATOM    587  H   PHE X  45      -4.744 -29.864 -39.388  0.00  0.00           H
ATOM    588  CA  PHE X  45      -4.609 -31.946 -39.096  0.00  0.00           C
ATOM    589  HA  PHE X  45      -3.920 -32.658 -38.640  0.00  0.00           H
ATOM    590  CB  PHE X  45      -5.942 -32.289 -38.306  0.00  0.00           C
ATOM    591  HB2 PHE X  45      -6.658 -31.545 -38.655  0.00  0.00           H
ATOM    592  HB3 PHE X  45      -6.285 -33.290 -38.568  0.00  0.00           H
ATOM    593  CG  PHE X  45      -5.828 -32.088 -36.768  0.00  0.00           C
ATOM    594  CD1 PHE X  45      -5.195 -33.069 -35.988  0.00  0.00           C
ATOM    595  HD1 PHE X  45      -4.719 -33.879 -36.520  0.00  0.00           H
ATOM    596  CE1 PHE X  45      -5.237 -32.965 -34.565  0.00  0.00           C
ATOM    597  HE1 PHE X  45      -4.798 -33.812 -34.058  0.00  0.00           H
ATOM    598  CZ  PHE X  45      -5.840 -31.903 -33.916  0.00  0.00           C
ATOM    599  HZ  PHE X  45      -5.846 -31.836 -32.838  0.00  0.00           H
ATOM    600  CE2 PHE X  45      -6.433 -30.875 -34.773  0.00  0.00           C
ATOM    601  HE2 PHE X  45      -6.942 -30.004 -34.389  0.00  0.00           H
ATOM    602  CD2 PHE X  45      -6.310 -30.943 -36.171  0.00  0.00           C
ATOM    603  HD2 PHE X  45      -6.644 -30.095 -36.750  0.00  0.00           H
ATOM    604  C   PHE X  45      -4.555 -32.323 -40.588  0.00  0.00           C
ATOM    605  O   PHE X  45      -4.846 -31.472 -41.415  0.00  0.00           O
ATOM    606  N   VAL X  46      -4.301 -33.606 -40.857  0.00  0.00           N
ATOM    607  H   VAL X  46      -4.339 -34.188 -40.032  0.00  0.00           H
ATOM    608  CA  VAL X  46      -4.361 -34.196 -42.243  0.00  0.00           C
ATOM    609  HA  VAL X  46      -3.646 -33.724 -42.917  0.00  0.00           H
ATOM    610  CB  VAL X  46      -3.924 -35.691 -42.176  0.00  0.00           C
ATOM    611  HB  VAL X  46      -4.549 -36.251 -41.482  0.00  0.00           H
ATOM    612  CG1 VAL X  46      -4.069 -36.444 -43.483  0.00  0.00           C
ATOM    613 HG11 VAL X  46      -3.236 -36.041 -44.059  0.00  0.00           H
ATOM    614 HG12 VAL X  46      -3.893 -37.509 -43.326  0.00  0.00           H
ATOM    615 HG13 VAL X  46      -5.079 -36.282 -43.860  0.00  0.00           H
ATOM    616  CG2 VAL X  46      -2.516 -35.778 -41.720  0.00  0.00           C
ATOM    617 HG21 VAL X  46      -1.775 -35.580 -42.494  0.00  0.00           H
ATOM    618 HG22 VAL X  46      -2.395 -35.083 -40.888  0.00  0.00           H
ATOM    619 HG23 VAL X  46      -2.287 -36.824 -41.514  0.00  0.00           H
ATOM    620  C   VAL X  46      -5.756 -34.093 -42.705  0.00  0.00           C
ATOM    621  O   VAL X  46      -6.609 -34.949 -42.334  0.00  0.00           O
ATOM    622  N   GLY X  47      -6.058 -33.114 -43.521  0.00  0.00           N
ATOM    623  H   GLY X  47      -5.482 -32.287 -43.578  0.00  0.00           H
ATOM    624  CA  GLY X  47      -7.368 -32.970 -44.178  0.00  0.00           C
ATOM    625  HA2 GLY X  47      -7.580 -33.925 -44.660  0.00  0.00           H
ATOM    626  HA3 GLY X  47      -8.070 -32.923 -43.346  0.00  0.00           H
ATOM    627  C   GLY X  47      -7.543 -31.689 -45.010  0.00  0.00           C
ATOM    628  O   GLY X  47      -6.817 -30.723 -44.814  0.00  0.00           O
ATOM    629  N   GLY X  48      -8.419 -31.715 -46.015  0.00  0.00           N
ATOM    630  H   GLY X  48      -9.107 -32.453 -46.072  0.00  0.00           H
ATOM    631  CA  GLY X  48      -8.685 -30.553 -46.897  0.00  0.00           C
ATOM    632  HA2 GLY X  48      -7.770 -30.202 -47.374  0.00  0.00           H
ATOM    633  HA3 GLY X  48      -9.281 -30.936 -47.726  0.00  0.00           H
ATOM    634  C   GLY X  48      -9.307 -29.319 -46.158  0.00  0.00           C
ATOM    635  O   GLY X  48      -9.665 -29.446 -45.041  0.00  0.00           O
ATOM    636  N   MET X  49      -9.431 -28.178 -46.893  0.00  0.00           N
ATOM    637  H   MET X  49      -9.034 -28.207 -47.821  0.00  0.00           H
ATOM    638  CA  MET X  49      -9.926 -26.868 -46.429  0.00  0.00           C
ATOM    639  HA  MET X  49     -10.788 -27.094 -45.801  0.00  0.00           H
ATOM    640  CB  MET X  49      -8.840 -26.041 -45.696  0.00  0.00           C
ATOM    641  HB2 MET X  49      -8.536 -26.508 -44.759  0.00  0.00           H
ATOM    642  HB3 MET X  49      -8.030 -26.050 -46.426  0.00  0.00           H
ATOM    643  CG  MET X  49      -9.074 -24.598 -45.440  0.00  0.00           C
ATOM    644  HG2 MET X  49      -9.216 -24.011 -46.347  0.00  0.00           H
ATOM    645  HG3 MET X  49     -10.016 -24.604 -44.891  0.00  0.00           H
ATOM    646  SD  MET X  49      -7.774 -23.854 -44.364  0.00  0.00           S
ATOM    647  CE  MET X  49      -8.599 -24.161 -42.727  0.00  0.00           C
ATOM    648  HE1 MET X  49      -8.713 -25.245 -42.717  0.00  0.00           H
ATOM    649  HE2 MET X  49      -7.999 -23.829 -41.880  0.00  0.00           H
ATOM    650  HE3 MET X  49      -9.530 -23.609 -42.598  0.00  0.00           H
ATOM    651  C   MET X  49     -10.533 -26.056 -47.575  0.00  0.00           C
ATOM    652  O   MET X  49      -9.878 -25.734 -48.530  0.00  0.00           O
ATOM    653  N   CY3 X  50     -11.850 -25.696 -47.536  0.00  0.00           N
ATOM    654  HN  CY3 X  50     -12.460 -26.073 -46.825  0.00  0.00           H
ATOM    655  CA  CY3 X  50     -12.469 -24.816 -48.496  0.00  0.00           C
ATOM    656  HA  CY3 X  50     -11.936 -24.887 -49.444  0.00  0.00           H
ATOM    657  CB  CY3 X  50     -13.934 -25.278 -48.675  0.00  0.00           C
ATOM    658  HB3 CY3 X  50     -13.966 -26.349 -48.873  0.00  0.00           H
ATOM    659  HB2 CY3 X  50     -14.321 -24.872 -49.609  0.00  0.00           H
ATOM    660  SG  CY3 X  50     -15.158 -24.748 -47.357  0.00  0.00           S
ATOM    661  C   CY3 X  50     -12.465 -23.347 -48.025  0.00  0.00           C
ATOM    662  O   CY3 X  50     -12.170 -23.128 -46.850  0.00  0.00           O
ATOM    663  N   GLN X  51     -12.568 -22.430 -48.997  0.00  0.00           N
ATOM    664  H   GLN X  51     -12.607 -22.714 -49.965  0.00  0.00           H
ATOM    665  CA  GLN X  51     -12.368 -20.972 -48.787  0.00  0.00           C
ATOM    666  HA  GLN X  51     -11.315 -20.764 -48.594  0.00  0.00           H
ATOM    667  CB  GLN X  51     -12.768 -20.446 -50.161  0.00  0.00           C
ATOM    668  HB2 GLN X  51     -13.684 -20.939 -50.484  0.00  0.00           H
ATOM    669  HB3 GLN X  51     -13.041 -19.402 -50.011  0.00  0.00           H
ATOM    670  CG  GLN X  51     -11.808 -20.474 -51.291  0.00  0.00           C
ATOM    671  HG2 GLN X  51     -11.528 -21.514 -51.452  0.00  0.00           H
ATOM    672  HG3 GLN X  51     -12.354 -20.079 -52.148  0.00  0.00           H
ATOM    673  CD  GLN X  51     -10.624 -19.535 -51.008  0.00  0.00           C
ATOM    674  OE1 GLN X  51      -9.578 -20.014 -50.677  0.00  0.00           O
ATOM    675  NE2 GLN X  51     -10.814 -18.226 -51.094  0.00  0.00           N
ATOM    676 HE21 GLN X  51      -9.991 -17.686 -51.320  0.00  0.00           H
ATOM    677 HE22 GLN X  51     -11.727 -17.839 -51.286  0.00  0.00           H
ATOM    678  C   GLN X  51     -13.251 -20.356 -47.629  0.00  0.00           C
ATOM    679  O   GLN X  51     -12.744 -19.530 -46.877  0.00  0.00           O
ATOM    680  N   ASN X  52     -14.536 -20.768 -47.465  0.00  0.00           N
ATOM    681  H   ASN X  52     -14.943 -21.371 -48.166  0.00  0.00           H
ATOM    682  CA  ASN X  52     -15.355 -20.523 -46.196  0.00  0.00           C
ATOM    683  HA  ASN X  52     -15.471 -19.440 -46.237  0.00  0.00           H
ATOM    684  CB  ASN X  52     -16.713 -21.223 -46.348  0.00  0.00           C
ATOM    685  HB2 ASN X  52     -17.082 -20.915 -47.326  0.00  0.00           H
ATOM    686  HB3 ASN X  52     -16.651 -22.292 -46.550  0.00  0.00           H
ATOM    687  CG  ASN X  52     -17.597 -20.878 -45.216  0.00  0.00           C
ATOM    688  OD1 ASN X  52     -18.231 -19.821 -45.273  0.00  0.00           O
ATOM    689  ND2 ASN X  52     -17.603 -21.708 -44.230  0.00  0.00           N
ATOM    690 HD21 ASN X  52     -18.324 -21.667 -43.524  0.00  0.00           H
ATOM    691 HD22 ASN X  52     -17.044 -22.548 -44.264  0.00  0.00           H
ATOM    692  C   ASN X  52     -14.624 -20.844 -44.871  0.00  0.00           C
ATOM    693  O   ASN X  52     -14.402 -19.981 -44.057  0.00  0.00           O
ATOM    694  N   CY3 X  53     -14.358 -22.114 -44.760  0.00  0.00           N
ATOM    695  HN  CY3 X  53     -14.701 -22.908 -45.283  0.00  0.00           H
ATOM    696  CA  CY3 X  53     -13.810 -22.605 -43.510  0.00  0.00           C
ATOM    697  HA  CY3 X  53     -14.525 -22.298 -42.747  0.00  0.00           H
ATOM    698  CB  CY3 X  53     -13.837 -24.108 -43.717  0.00  0.00           C
ATOM    699  HB3 CY3 X  53     -13.324 -24.508 -42.843  0.00  0.00           H
ATOM    700  HB2 CY3 X  53     -13.221 -24.404 -44.566  0.00  0.00           H
ATOM    701  SG  CY3 X  53     -15.536 -24.756 -44.000  0.00  0.00           S
ATOM    702  C   CY3 X  53     -12.368 -22.055 -43.211  0.00  0.00           C
ATOM    703  O   CY3 X  53     -12.096 -21.775 -42.061  0.00  0.00           O
ATOM    704  N   LYS X  54     -11.539 -21.797 -44.239  0.00  0.00           N
ATOM    705  H   LYS X  54     -11.801 -22.100 -45.166  0.00  0.00           H
ATOM    706  CA  LYS X  54     -10.339 -20.969 -44.228  0.00  0.00           C
ATOM    707  HA  LYS X  54      -9.585 -21.375 -43.554  0.00  0.00           H
ATOM    708  CB  LYS X  54      -9.771 -20.744 -45.628  0.00  0.00           C
ATOM    709  HB2 LYS X  54      -9.444 -21.733 -45.951  0.00  0.00           H
ATOM    710  HB3 LYS X  54     -10.576 -20.328 -46.233  0.00  0.00           H
ATOM    711  CG  LYS X  54      -8.725 -19.650 -45.817  0.00  0.00           C
ATOM    712  HG2 LYS X  54      -8.905 -18.801 -45.157  0.00  0.00           H
ATOM    713  HG3 LYS X  54      -7.740 -19.982 -45.489  0.00  0.00           H
ATOM    714  CD  LYS X  54      -8.514 -19.200 -47.244  0.00  0.00           C
ATOM    715  HD2 LYS X  54      -8.067 -20.033 -47.787  0.00  0.00           H
ATOM    716  HD3 LYS X  54      -9.466 -18.919 -47.695  0.00  0.00           H
ATOM    717  CE  LYS X  54      -7.625 -18.024 -47.303  0.00  0.00           C
ATOM    718  HE2 LYS X  54      -8.055 -17.314 -46.597  0.00  0.00           H
ATOM    719  HE3 LYS X  54      -6.608 -18.303 -47.026  0.00  0.00           H
ATOM    720  NZ  LYS X  54      -7.514 -17.306 -48.626  0.00  0.00           N
ATOM    721  HZ1 LYS X  54      -8.355 -16.865 -48.969  0.00  0.00           H
ATOM    722  HZ2 LYS X  54      -7.003 -16.450 -48.464  0.00  0.00           H
ATOM    723  HZ3 LYS X  54      -7.086 -17.739 -49.432  0.00  0.00           H
ATOM    724  C   LYS X  54     -10.654 -19.577 -43.622  0.00  0.00           C
ATOM    725  O   LYS X  54      -9.814 -19.130 -42.804  0.00  0.00           O
ATOM    726  N   ASN X  55     -11.700 -18.886 -44.076  0.00  0.00           N
ATOM    727  H   ASN X  55     -12.329 -19.201 -44.801  0.00  0.00           H
ATOM    728  CA  ASN X  55     -11.965 -17.544 -43.646  0.00  0.00           C
ATOM    729  HA  ASN X  55     -11.033 -16.997 -43.506  0.00  0.00           H
ATOM    730  CB  ASN X  55     -12.642 -16.799 -44.754  0.00  0.00           C
ATOM    731  HB2 ASN X  55     -13.398 -17.387 -45.273  0.00  0.00           H
ATOM    732  HB3 ASN X  55     -13.231 -15.974 -44.355  0.00  0.00           H
ATOM    733  CG  ASN X  55     -11.618 -16.323 -45.721  0.00  0.00           C
ATOM    734  OD1 ASN X  55     -10.949 -15.310 -45.581  0.00  0.00           O
ATOM    735  ND2 ASN X  55     -11.444 -16.946 -46.893  0.00  0.00           N
ATOM    736 HD21 ASN X  55     -10.821 -16.466 -47.526  0.00  0.00           H
ATOM    737 HD22 ASN X  55     -11.884 -17.835 -47.083  0.00  0.00           H
ATOM    738  C   ASN X  55     -12.754 -17.485 -42.224  0.00  0.00           C
ATOM    739  O   ASN X  55     -12.419 -16.576 -41.435  0.00  0.00           O
ATOM    740  N   CYS X  56     -13.510 -18.495 -41.863  0.00  0.00           N
ATOM    741  H   CYS X  56     -13.775 -19.141 -42.593  0.00  0.00           H
ATOM    742  CA  CYS X  56     -14.053 -18.711 -40.511  0.00  0.00           C
ATOM    743  HA  CYS X  56     -14.584 -17.814 -40.193  0.00  0.00           H
ATOM    744  CB  CYS X  56     -15.022 -19.904 -40.611  0.00  0.00           C
ATOM    745  HB2 CYS X  56     -14.509 -20.762 -41.043  0.00  0.00           H
ATOM    746  HB3 CYS X  56     -15.300 -20.036 -39.565  0.00  0.00           H
ATOM    747  SG  CYS X  56     -16.402 -19.588 -41.755  0.00  0.00           S
ATOM    748  HG  CYS X  56     -15.908 -20.418 -42.677  0.00  0.00           H
ATOM    749  C   CYS X  56     -13.000 -18.981 -39.499  0.00  0.00           C
ATOM    750  O   CYS X  56     -13.090 -18.479 -38.419  0.00  0.00           O
ATOM    751  N   PHE X  57     -11.931 -19.761 -39.818  0.00  0.00           N
ATOM    752  H   PHE X  57     -11.876 -20.117 -40.762  0.00  0.00           H
ATOM    753  CA  PHE X  57     -10.707 -19.958 -38.935  0.00  0.00           C
ATOM    754  HA  PHE X  57     -11.148 -20.514 -38.108  0.00  0.00           H
ATOM    755  CB  PHE X  57      -9.833 -20.934 -39.713  0.00  0.00           C
ATOM    756  HB2 PHE X  57     -10.425 -21.775 -40.075  0.00  0.00           H
ATOM    757  HB3 PHE X  57      -9.417 -20.310 -40.505  0.00  0.00           H
ATOM    758  CG  PHE X  57      -8.717 -21.514 -38.923  0.00  0.00           C
ATOM    759  CD1 PHE X  57      -8.620 -22.875 -38.794  0.00  0.00           C
ATOM    760  HD1 PHE X  57      -9.380 -23.456 -39.297  0.00  0.00           H
ATOM    761  CE1 PHE X  57      -7.643 -23.455 -37.993  0.00  0.00           C
ATOM    762  HE1 PHE X  57      -7.507 -24.526 -38.021  0.00  0.00           H
ATOM    763  CZ  PHE X  57      -6.619 -22.617 -37.425  0.00  0.00           C
ATOM    764  HZ  PHE X  57      -5.778 -23.164 -37.024  0.00  0.00           H
ATOM    765  CE2 PHE X  57      -6.618 -21.255 -37.696  0.00  0.00           C
ATOM    766  HE2 PHE X  57      -5.847 -20.634 -37.266  0.00  0.00           H
ATOM    767  CD2 PHE X  57      -7.683 -20.723 -38.438  0.00  0.00           C
ATOM    768  HD2 PHE X  57      -7.670 -19.646 -38.526  0.00  0.00           H
ATOM    769  C   PHE X  57      -9.995 -18.660 -38.560  0.00  0.00           C
ATOM    770  O   PHE X  57      -9.585 -18.504 -37.442  0.00  0.00           O
ATOM    771  N   LEU X  58      -9.932 -17.679 -39.491  0.00  0.00           N
ATOM    772  H   LEU X  58     -10.411 -17.832 -40.367  0.00  0.00           H
ATOM    773  CA  LEU X  58      -9.270 -16.386 -39.357  0.00  0.00           C
ATOM    774  HA  LEU X  58      -8.326 -16.658 -38.887  0.00  0.00           H
ATOM    775  CB  LEU X  58      -8.956 -15.792 -40.749  0.00  0.00           C
ATOM    776  HB2 LEU X  58      -9.848 -15.557 -41.329  0.00  0.00           H
ATOM    777  HB3 LEU X  58      -8.479 -14.820 -40.620  0.00  0.00           H
ATOM    778  CG  LEU X  58      -7.880 -16.564 -41.591  0.00  0.00           C
ATOM    779  HG  LEU X  58      -8.008 -17.638 -41.458  0.00  0.00           H
ATOM    780  CD1 LEU X  58      -7.925 -16.221 -43.097  0.00  0.00           C
ATOM    781 HD11 LEU X  58      -8.956 -16.356 -43.423  0.00  0.00           H
ATOM    782 HD12 LEU X  58      -7.665 -15.168 -43.206  0.00  0.00           H
ATOM    783 HD13 LEU X  58      -7.106 -16.759 -43.573  0.00  0.00           H
ATOM    784  CD2 LEU X  58      -6.475 -16.346 -40.917  0.00  0.00           C
ATOM    785 HD21 LEU X  58      -6.206 -15.306 -40.730  0.00  0.00           H
ATOM    786 HD22 LEU X  58      -6.380 -16.895 -39.980  0.00  0.00           H
ATOM    787 HD23 LEU X  58      -5.749 -16.670 -41.663  0.00  0.00           H
ATOM    788  C   LEU X  58     -10.034 -15.319 -38.520  0.00  0.00           C
ATOM    789  O   LEU X  58      -9.669 -14.157 -38.552  0.00  0.00           O
ATOM    790  N   GLU X  59     -11.095 -15.730 -37.745  0.00  0.00           N
ATOM    791  H   GLU X  59     -11.380 -16.694 -37.846  0.00  0.00           H
ATOM    792  CA  GLU X  59     -12.048 -14.792 -37.144  0.00  0.00           C
ATOM    793  HA  GLU X  59     -12.442 -14.132 -37.918  0.00  0.00           H
ATOM    794  CB  GLU X  59     -13.240 -15.576 -36.688  0.00  0.00           C
ATOM    795  HB2 GLU X  59     -13.605 -16.196 -37.507  0.00  0.00           H
ATOM    796  HB3 GLU X  59     -12.923 -16.261 -35.902  0.00  0.00           H
ATOM    797  CG  GLU X  59     -14.290 -14.768 -35.955  0.00  0.00           C
ATOM    798  HG2 GLU X  59     -14.900 -15.562 -35.524  0.00  0.00           H
ATOM    799  HG3 GLU X  59     -14.042 -14.188 -35.065  0.00  0.00           H
ATOM    800  CD  GLU X  59     -15.131 -13.964 -36.906  0.00  0.00           C
ATOM    801  OE1 GLU X  59     -16.210 -14.461 -37.370  0.00  0.00           O
ATOM    802  OE2 GLU X  59     -14.693 -12.920 -37.413  0.00  0.00           O
ATOM    803  C   GLU X  59     -11.497 -13.828 -36.148  0.00  0.00           C
ATOM    804  O   GLU X  59     -10.563 -14.127 -35.427  0.00  0.00           O
ATOM    805  N   CYS X  60     -12.027 -12.604 -36.186  0.00  0.00           N
ATOM    806  H   CYS X  60     -12.709 -12.402 -36.904  0.00  0.00           H
ATOM    807  CA  CYS X  60     -11.500 -11.464 -35.502  0.00  0.00           C
ATOM    808  HA  CYS X  60     -11.925 -10.561 -35.940  0.00  0.00           H
ATOM    809  CB  CYS X  60     -11.993 -11.500 -34.080  0.00  0.00           C
ATOM    810  HB2 CYS X  60     -11.786 -12.512 -33.734  0.00  0.00           H
ATOM    811  HB3 CYS X  60     -11.422 -10.748 -33.535  0.00  0.00           H
ATOM    812  SG  CYS X  60     -13.820 -11.246 -34.026  0.00  0.00           S
ATOM    813  HG  CYS X  60     -14.077 -12.447 -34.553  0.00  0.00           H
ATOM    814  C   CYS X  60      -9.997 -11.336 -35.607  0.00  0.00           C
ATOM    815  O   CYS X  60      -9.220 -11.176 -34.702  0.00  0.00           O
ATOM    816  N   ALA X  61      -9.593 -11.360 -36.905  0.00  0.00           N
ATOM    817  H   ALA X  61     -10.257 -11.377 -37.666  0.00  0.00           H
ATOM    818  CA  ALA X  61      -8.200 -11.356 -37.390  0.00  0.00           C
ATOM    819  HA  ALA X  61      -8.363 -11.704 -38.410  0.00  0.00           H
ATOM    820  CB  ALA X  61      -7.686  -9.915 -37.487  0.00  0.00           C
ATOM    821  HB1 ALA X  61      -7.379  -9.463 -36.544  0.00  0.00           H
ATOM    822  HB2 ALA X  61      -6.804  -9.836 -38.123  0.00  0.00           H
ATOM    823  HB3 ALA X  61      -8.474  -9.268 -37.871  0.00  0.00           H
ATOM    824  C   ALA X  61      -7.252 -12.462 -36.871  0.00  0.00           C
ATOM    825  O   ALA X  61      -6.029 -12.131 -36.736  0.00  0.00           O
ATOM    826  N   TYR X  62      -7.795 -13.592 -36.390  0.00  0.00           N
ATOM    827  H   TYR X  62      -8.792 -13.641 -36.544  0.00  0.00           H
ATOM    828  CA  TYR X  62      -7.229 -14.715 -35.629  0.00  0.00           C
ATOM    829  HA  TYR X  62      -8.169 -15.252 -35.502  0.00  0.00           H
ATOM    830  CB  TYR X  62      -6.325 -15.504 -36.534  0.00  0.00           C
ATOM    831  HB2 TYR X  62      -6.791 -15.654 -37.508  0.00  0.00           H
ATOM    832  HB3 TYR X  62      -5.366 -15.021 -36.719  0.00  0.00           H
ATOM    833  CG  TYR X  62      -6.042 -16.918 -35.955  0.00  0.00           C
ATOM    834  CD1 TYR X  62      -7.103 -17.767 -35.552  0.00  0.00           C
ATOM    835  HD1 TYR X  62      -8.097 -17.346 -35.509  0.00  0.00           H
ATOM    836  CE1 TYR X  62      -6.823 -19.038 -34.965  0.00  0.00           C
ATOM    837  HE1 TYR X  62      -7.643 -19.643 -34.608  0.00  0.00           H
ATOM    838  CZ  TYR X  62      -5.471 -19.445 -34.805  0.00  0.00           C
ATOM    839  OH  TYR X  62      -5.189 -20.716 -34.427  0.00  0.00           O
ATOM    840  HH  TYR X  62      -4.416 -20.710 -33.858  0.00  0.00           H
ATOM    841  CE2 TYR X  62      -4.398 -18.572 -35.217  0.00  0.00           C
ATOM    842  HE2 TYR X  62      -3.391 -18.963 -35.209  0.00  0.00           H
ATOM    843  CD2 TYR X  62      -4.662 -17.351 -35.724  0.00  0.00           C
ATOM    844  HD2 TYR X  62      -3.850 -16.729 -36.074  0.00  0.00           H
ATOM    845  C   TYR X  62      -6.667 -14.415 -34.247  0.00  0.00           C
ATOM    846  O   TYR X  62      -6.211 -15.246 -33.529  0.00  0.00           O
ATOM    847  N   GLN X  63      -6.775 -13.197 -33.790  0.00  0.00           N
ATOM    848  H   GLN X  63      -7.311 -12.526 -34.320  0.00  0.00           H
ATOM    849  CA  GLN X  63      -6.361 -12.692 -32.433  0.00  0.00           C
ATOM    850  HA  GLN X  63      -5.320 -13.009 -32.375  0.00  0.00           H
ATOM    851  CB  GLN X  63      -6.327 -11.194 -32.490  0.00  0.00           C
ATOM    852  HB2 GLN X  63      -5.588 -10.855 -33.216  0.00  0.00           H
ATOM    853  HB3 GLN X  63      -7.282 -10.918 -32.937  0.00  0.00           H
ATOM    854  CG  GLN X  63      -6.099 -10.526 -31.082  0.00  0.00           C
ATOM    855  HG2 GLN X  63      -6.098  -9.442 -31.194  0.00  0.00           H
ATOM    856  HG3 GLN X  63      -6.970 -10.692 -30.448  0.00  0.00           H
ATOM    857  CD  GLN X  63      -4.820 -10.989 -30.419  0.00  0.00           C
ATOM    858  OE1 GLN X  63      -4.336 -12.117 -30.456  0.00  0.00           O
ATOM    859  NE2 GLN X  63      -4.110 -10.085 -29.743  0.00  0.00           N
ATOM    860 HE21 GLN X  63      -3.273 -10.524 -29.388  0.00  0.00           H
ATOM    861 HE22 GLN X  63      -4.445  -9.157 -29.529  0.00  0.00           H
ATOM    862  C   GLN X  63      -7.222 -13.264 -31.242  0.00  0.00           C
ATOM    863  O   GLN X  63      -8.442 -13.411 -31.344  0.00  0.00           O
ATOM    864  N   TYR X  64      -6.569 -13.660 -30.155  0.00  0.00           N
ATOM    865  H   TYR X  64      -5.612 -13.349 -30.064  0.00  0.00           H
ATOM    866  CA  TYR X  64      -7.259 -14.138 -28.937  0.00  0.00           C
ATOM    867  HA  TYR X  64      -7.851 -14.999 -29.245  0.00  0.00           H
ATOM    868  CB  TYR X  64      -6.316 -14.528 -27.759  0.00  0.00           C
ATOM    869  HB2 TYR X  64      -5.920 -13.574 -27.411  0.00  0.00           H
ATOM    870  HB3 TYR X  64      -6.912 -15.080 -27.032  0.00  0.00           H
ATOM    871  CG  TYR X  64      -5.163 -15.413 -28.118  0.00  0.00           C
ATOM    872  CD1 TYR X  64      -3.888 -15.108 -27.640  0.00  0.00           C
ATOM    873  HD1 TYR X  64      -3.700 -14.110 -27.273  0.00  0.00           H
ATOM    874  CE1 TYR X  64      -2.898 -16.083 -27.705  0.00  0.00           C
ATOM    875  HE1 TYR X  64      -1.978 -15.976 -27.149  0.00  0.00           H
ATOM    876  CZ  TYR X  64      -3.128 -17.318 -28.372  0.00  0.00           C
ATOM    877  OH  TYR X  64      -2.123 -18.214 -28.416  0.00  0.00           O
ATOM    878  HH  TYR X  64      -1.523 -18.139 -27.670  0.00  0.00           H
ATOM    879  CE2 TYR X  64      -4.384 -17.542 -28.891  0.00  0.00           C
ATOM    880  HE2 TYR X  64      -4.430 -18.484 -29.418  0.00  0.00           H
ATOM    881  CD2 TYR X  64      -5.435 -16.703 -28.691  0.00  0.00           C
ATOM    882  HD2 TYR X  64      -6.379 -17.085 -29.049  0.00  0.00           H
ATOM    883  C   TYR X  64      -8.230 -13.100 -28.436  0.00  0.00           C
ATOM    884  O   TYR X  64      -8.000 -11.942 -28.555  0.00  0.00           O
ATOM    885  N   ASP X  65      -9.315 -13.574 -27.873  0.00  0.00           N
ATOM    886  H   ASP X  65      -9.589 -14.536 -28.012  0.00  0.00           H
ATOM    887  CA  ASP X  65     -10.220 -12.687 -27.053  0.00  0.00           C
ATOM    888  HA  ASP X  65     -10.696 -11.845 -27.555  0.00  0.00           H
ATOM    889  CB  ASP X  65     -11.433 -13.588 -26.569  0.00  0.00           C
ATOM    890  HB2 ASP X  65     -11.053 -14.400 -25.950  0.00  0.00           H
ATOM    891  HB3 ASP X  65     -12.042 -12.945 -25.933  0.00  0.00           H
ATOM    892  CG  ASP X  65     -12.446 -13.975 -27.650  0.00  0.00           C
ATOM    893  OD1 ASP X  65     -12.281 -13.607 -28.819  0.00  0.00           O
ATOM    894  OD2 ASP X  65     -13.501 -14.605 -27.345  0.00  0.00           O
ATOM    895  C   ASP X  65      -9.514 -12.000 -25.868  0.00  0.00           C
ATOM    896  O   ASP X  65      -8.416 -12.392 -25.453  0.00  0.00           O
ATOM    897  N   ASP X  66     -10.154 -11.060 -25.217  0.00  0.00           N
ATOM    898  H   ASP X  66     -11.028 -10.713 -25.585  0.00  0.00           H
ATOM    899  CA  ASP X  66      -9.683 -10.497 -23.890  0.00  0.00           C
ATOM    900  HA  ASP X  66      -8.738  -9.997 -24.103  0.00  0.00           H
ATOM    901  CB  ASP X  66     -10.823  -9.611 -23.368  0.00  0.00           C
ATOM    902  HB2 ASP X  66     -11.778 -10.135 -23.389  0.00  0.00           H
ATOM    903  HB3 ASP X  66     -10.763  -9.325 -22.317  0.00  0.00           H
ATOM    904  CG  ASP X  66     -10.966  -8.303 -24.037  0.00  0.00           C
ATOM    905  OD1 ASP X  66     -10.067  -7.911 -24.844  0.00  0.00           O
ATOM    906  OD2 ASP X  66     -11.982  -7.585 -23.729  0.00  0.00           O
ATOM    907  C   ASP X  66      -9.351 -11.644 -22.884  0.00  0.00           C
ATOM    908  O   ASP X  66      -8.314 -11.571 -22.186  0.00  0.00           O
ATOM    909  N   ASP X  67     -10.080 -12.726 -23.009  0.00  0.00           N
ATOM    910  H   ASP X  67     -10.846 -12.651 -23.663  0.00  0.00           H
ATOM    911  CA  ASP X  67      -9.936 -13.989 -22.223  0.00  0.00           C
ATOM    912  HA  ASP X  67      -9.710 -13.784 -21.177  0.00  0.00           H
ATOM    913  CB  ASP X  67     -11.288 -14.662 -22.235  0.00  0.00           C
ATOM    914  HB2 ASP X  67     -11.427 -15.117 -23.216  0.00  0.00           H
ATOM    915  HB3 ASP X  67     -11.221 -15.589 -21.666  0.00  0.00           H
ATOM    916  CG  ASP X  67     -12.579 -13.891 -21.856  0.00  0.00           C
ATOM    917  OD1 ASP X  67     -12.738 -13.446 -20.685  0.00  0.00           O
ATOM    918  OD2 ASP X  67     -13.434 -13.803 -22.744  0.00  0.00           O
ATOM    919  C   ASP X  67      -8.782 -14.939 -22.642  0.00  0.00           C
ATOM    920  O   ASP X  67      -8.746 -16.063 -22.086  0.00  0.00           O
ATOM    921  N   GLY X  68      -7.954 -14.650 -23.608  0.00  0.00           N
ATOM    922  H   GLY X  68      -8.083 -13.793 -24.126  0.00  0.00           H
ATOM    923  CA  GLY X  68      -6.710 -15.323 -23.875  0.00  0.00           C
ATOM    924  HA2 GLY X  68      -6.174 -14.467 -24.285  0.00  0.00           H
ATOM    925  HA3 GLY X  68      -6.232 -15.667 -22.958  0.00  0.00           H
ATOM    926  C   GLY X  68      -6.754 -16.429 -24.879  0.00  0.00           C
ATOM    927  O   GLY X  68      -5.859 -17.223 -24.930  0.00  0.00           O
ATOM    928  N   TYR X  69      -7.949 -16.636 -25.524  0.00  0.00           N
ATOM    929  H   TYR X  69      -8.652 -15.945 -25.303  0.00  0.00           H
ATOM    930  CA  TYR X  69      -8.246 -17.742 -26.438  0.00  0.00           C
ATOM    931  HA  TYR X  69      -7.332 -17.986 -26.978  0.00  0.00           H
ATOM    932  CB  TYR X  69      -8.769 -18.965 -25.600  0.00  0.00           C
ATOM    933  HB2 TYR X  69      -8.605 -19.830 -26.243  0.00  0.00           H
ATOM    934  HB3 TYR X  69      -8.081 -19.210 -24.791  0.00  0.00           H
ATOM    935  CG  TYR X  69     -10.199 -19.022 -25.148  0.00  0.00           C
ATOM    936  CD1 TYR X  69     -11.064 -20.108 -25.517  0.00  0.00           C
ATOM    937  HD1 TYR X  69     -10.630 -20.863 -26.155  0.00  0.00           H
ATOM    938  CE1 TYR X  69     -12.397 -20.173 -25.014  0.00  0.00           C
ATOM    939  HE1 TYR X  69     -12.968 -21.045 -25.296  0.00  0.00           H
ATOM    940  CZ  TYR X  69     -12.882 -19.176 -24.160  0.00  0.00           C
ATOM    941  OH  TYR X  69     -14.147 -19.167 -23.775  0.00  0.00           O
ATOM    942  HH  TYR X  69     -14.716 -19.878 -24.077  0.00  0.00           H
ATOM    943  CE2 TYR X  69     -12.018 -18.149 -23.732  0.00  0.00           C
ATOM    944  HE2 TYR X  69     -12.304 -17.490 -22.926  0.00  0.00           H
ATOM    945  CD2 TYR X  69     -10.656 -18.134 -24.136  0.00  0.00           C
ATOM    946  HD2 TYR X  69      -9.966 -17.524 -23.571  0.00  0.00           H
ATOM    947  C   TYR X  69      -9.175 -17.433 -27.609  0.00  0.00           C
ATOM    948  O   TYR X  69      -9.870 -16.434 -27.620  0.00  0.00           O
ATOM    949  N   GLN X  70      -9.229 -18.344 -28.652  0.00  0.00           N
ATOM    950  H   GLN X  70      -8.611 -19.143 -28.633  0.00  0.00           H
ATOM    951  CA  GLN X  70     -10.210 -18.349 -29.806  0.00  0.00           C
ATOM    952  HA  GLN X  70     -10.496 -17.316 -30.004  0.00  0.00           H
ATOM    953  CB  GLN X  70      -9.509 -18.860 -31.084  0.00  0.00           C
ATOM    954  HB2 GLN X  70      -9.052 -19.826 -30.874  0.00  0.00           H
ATOM    955  HB3 GLN X  70     -10.230 -18.883 -31.901  0.00  0.00           H
ATOM    956  CG  GLN X  70      -8.400 -17.907 -31.636  0.00  0.00           C
ATOM    957  HG2 GLN X  70      -8.650 -17.652 -32.665  0.00  0.00           H
ATOM    958  HG3 GLN X  70      -8.451 -16.952 -31.112  0.00  0.00           H
ATOM    959  CD  GLN X  70      -6.983 -18.342 -31.439  0.00  0.00           C
ATOM    960  OE1 GLN X  70      -6.641 -19.412 -31.066  0.00  0.00           O
ATOM    961  NE2 GLN X  70      -6.022 -17.527 -31.661  0.00  0.00           N
ATOM    962 HE21 GLN X  70      -5.083 -17.894 -31.724  0.00  0.00           H
ATOM    963 HE22 GLN X  70      -6.315 -16.695 -32.154  0.00  0.00           H
ATOM    964  C   GLN X  70     -11.432 -19.182 -29.392  0.00  0.00           C
ATOM    965  O   GLN X  70     -11.210 -20.365 -29.118  0.00  0.00           O
ATOM    966  N   SER X  71     -12.614 -18.565 -29.452  0.00  0.00           N
ATOM    967  H   SER X  71     -12.598 -17.582 -29.682  0.00  0.00           H
ATOM    968  CA  SER X  71     -13.889 -18.976 -28.877  0.00  0.00           C
ATOM    969  HA  SER X  71     -13.622 -19.473 -27.944  0.00  0.00           H
ATOM    970  CB  SER X  71     -14.747 -17.812 -28.585  0.00  0.00           C
ATOM    971  HB2 SER X  71     -15.729 -18.068 -28.187  0.00  0.00           H
ATOM    972  HB3 SER X  71     -14.150 -17.322 -27.815  0.00  0.00           H
ATOM    973  OG  SER X  71     -14.957 -16.977 -29.709  0.00  0.00           O
ATOM    974  HG  SER X  71     -14.110 -16.580 -29.922  0.00  0.00           H
ATOM    975  C   SER X  71     -14.617 -20.094 -29.637  0.00  0.00           C
ATOM    976  O   SER X  71     -15.776 -20.470 -29.355  0.00  0.00           O
ATOM    977  N   TYR X  72     -13.966 -20.729 -30.675  0.00  0.00           N
ATOM    978  H   TYR X  72     -13.059 -20.429 -31.002  0.00  0.00           H
ATOM    979  CA  TYR X  72     -14.541 -21.495 -31.734  0.00  0.00           C
ATOM    980  HA  TYR X  72     -15.410 -22.059 -31.398  0.00  0.00           H
ATOM    981  CB  TYR X  72     -15.005 -20.573 -32.916  0.00  0.00           C
ATOM    982  HB2 TYR X  72     -15.466 -21.165 -33.707  0.00  0.00           H
ATOM    983  HB3 TYR X  72     -15.781 -19.933 -32.497  0.00  0.00           H
ATOM    984  CG  TYR X  72     -13.920 -19.707 -33.508  0.00  0.00           C
ATOM    985  CD1 TYR X  72     -13.763 -18.363 -33.120  0.00  0.00           C
ATOM    986  HD1 TYR X  72     -14.529 -17.916 -32.503  0.00  0.00           H
ATOM    987  CE1 TYR X  72     -12.653 -17.568 -33.450  0.00  0.00           C
ATOM    988  HE1 TYR X  72     -12.587 -16.576 -33.028  0.00  0.00           H
ATOM    989  CZ  TYR X  72     -11.670 -18.153 -34.340  0.00  0.00           C
ATOM    990  OH  TYR X  72     -10.559 -17.456 -34.755  0.00  0.00           O
ATOM    991  HH  TYR X  72     -10.208 -17.841 -35.562  0.00  0.00           H
ATOM    992  CE2 TYR X  72     -11.829 -19.511 -34.853  0.00  0.00           C
ATOM    993  HE2 TYR X  72     -11.131 -19.909 -35.575  0.00  0.00           H
ATOM    994  CD2 TYR X  72     -12.961 -20.239 -34.417  0.00  0.00           C
ATOM    995  HD2 TYR X  72     -13.123 -21.258 -34.736  0.00  0.00           H
ATOM    996  C   TYR X  72     -13.568 -22.559 -32.195  0.00  0.00           C
ATOM    997  O   TYR X  72     -12.315 -22.425 -32.225  0.00  0.00           O
ATOM    998  N   CY3 X  73     -14.212 -23.731 -32.465  0.00  0.00           N
ATOM    999  HN  CY3 X  73     -15.221 -23.694 -32.468  0.00  0.00           H
ATOM   1000  CA  CY3 X  73     -13.648 -24.987 -32.804  0.00  0.00           C
ATOM   1001  HA  CY3 X  73     -13.331 -25.536 -31.917  0.00  0.00           H
ATOM   1002  CB  CY3 X  73     -14.761 -25.962 -33.328  0.00  0.00           C
ATOM   1003  HB3 CY3 X  73     -15.278 -25.544 -34.191  0.00  0.00           H
ATOM   1004  HB2 CY3 X  73     -15.501 -26.014 -32.529  0.00  0.00           H
ATOM   1005  SG  CY3 X  73     -14.066 -27.599 -33.811  0.00  0.00           S
ATOM   1006  C   CY3 X  73     -12.428 -24.849 -33.774  0.00  0.00           C
ATOM   1007  O   CY3 X  73     -12.478 -24.275 -34.823  0.00  0.00           O
ATOM   1008  N   THR X  74     -11.360 -25.503 -33.353  0.00  0.00           N
ATOM   1009  H   THR X  74     -11.414 -25.726 -32.369  0.00  0.00           H
ATOM   1010  CA  THR X  74     -10.061 -25.796 -34.047  0.00  0.00           C
ATOM   1011  HA  THR X  74      -9.632 -24.823 -34.286  0.00  0.00           H
ATOM   1012  CB  THR X  74      -9.142 -26.580 -33.115  0.00  0.00           C
ATOM   1013  HB  THR X  74      -9.569 -27.528 -32.789  0.00  0.00           H
ATOM   1014  CG2 THR X  74      -7.740 -26.913 -33.569  0.00  0.00           C
ATOM   1015 HG21 THR X  74      -7.768 -27.572 -34.437  0.00  0.00           H
ATOM   1016 HG22 THR X  74      -7.201 -26.049 -33.958  0.00  0.00           H
ATOM   1017 HG23 THR X  74      -7.190 -27.402 -32.765  0.00  0.00           H
ATOM   1018  OG1 THR X  74      -8.883 -25.756 -32.006  0.00  0.00           O
ATOM   1019  HG1 THR X  74      -9.604 -25.770 -31.372  0.00  0.00           H
ATOM   1020  C   THR X  74     -10.249 -26.468 -35.376  0.00  0.00           C
ATOM   1021  O   THR X  74      -9.367 -26.255 -36.244  0.00  0.00           O
ATOM   1022  N   ILE X  75     -11.236 -27.326 -35.499  0.00  0.00           N
ATOM   1023  H   ILE X  75     -11.856 -27.517 -34.725  0.00  0.00           H
ATOM   1024  CA  ILE X  75     -11.562 -28.013 -36.785  0.00  0.00           C
ATOM   1025  HA  ILE X  75     -10.664 -27.978 -37.402  0.00  0.00           H
ATOM   1026  CB  ILE X  75     -12.013 -29.500 -36.644  0.00  0.00           C
ATOM   1027  HB  ILE X  75     -13.036 -29.506 -36.268  0.00  0.00           H
ATOM   1028  CG2 ILE X  75     -12.049 -30.257 -38.012  0.00  0.00           C
ATOM   1029 HG21 ILE X  75     -12.368 -31.291 -38.142  0.00  0.00           H
ATOM   1030 HG22 ILE X  75     -12.677 -29.639 -38.654  0.00  0.00           H
ATOM   1031 HG23 ILE X  75     -11.056 -30.239 -38.463  0.00  0.00           H
ATOM   1032  CG1 ILE X  75     -11.270 -30.404 -35.628  0.00  0.00           C
ATOM   1033 HG12 ILE X  75     -11.369 -29.999 -34.621  0.00  0.00           H
ATOM   1034 HG13 ILE X  75     -11.700 -31.405 -35.619  0.00  0.00           H
ATOM   1035  CD1 ILE X  75      -9.791 -30.623 -35.955  0.00  0.00           C
ATOM   1036 HD11 ILE X  75      -9.366 -31.185 -35.123  0.00  0.00           H
ATOM   1037 HD12 ILE X  75      -9.722 -31.065 -36.949  0.00  0.00           H
ATOM   1038 HD13 ILE X  75      -9.215 -29.697 -35.967  0.00  0.00           H
ATOM   1039  C   ILE X  75     -12.590 -27.308 -37.648  0.00  0.00           C
ATOM   1040  O   ILE X  75     -12.188 -26.822 -38.768  0.00  0.00           O
ATOM   1041  N   CY3 X  76     -13.808 -27.119 -37.257  0.00  0.00           N
ATOM   1042  HN  CY3 X  76     -14.007 -27.228 -36.273  0.00  0.00           H
ATOM   1043  CA  CY3 X  76     -14.884 -26.646 -38.115  0.00  0.00           C
ATOM   1044  HA  CY3 X  76     -14.581 -26.898 -39.131  0.00  0.00           H
ATOM   1045  CB  CY3 X  76     -16.081 -27.561 -37.885  0.00  0.00           C
ATOM   1046  HB3 CY3 X  76     -15.758 -28.595 -37.767  0.00  0.00           H
ATOM   1047  HB2 CY3 X  76     -16.723 -27.515 -38.765  0.00  0.00           H
ATOM   1048  SG  CY3 X  76     -16.928 -27.148 -36.227  0.00  0.00           S
ATOM   1049  C   CY3 X  76     -15.212 -25.174 -38.032  0.00  0.00           C
ATOM   1050  O   CY3 X  76     -15.560 -24.659 -39.087  0.00  0.00           O
ATOM   1051  N   CYS X  77     -14.910 -24.569 -36.918  0.00  0.00           N
ATOM   1052  H   CYS X  77     -14.503 -25.179 -36.223  0.00  0.00           H
ATOM   1053  CA  CYS X  77     -15.016 -23.174 -36.641  0.00  0.00           C
ATOM   1054  HA  CYS X  77     -14.686 -23.106 -35.604  0.00  0.00           H
ATOM   1055  CB  CYS X  77     -14.097 -22.270 -37.536  0.00  0.00           C
ATOM   1056  HB2 CYS X  77     -14.655 -22.104 -38.458  0.00  0.00           H
ATOM   1057  HB3 CYS X  77     -13.949 -21.340 -36.987  0.00  0.00           H
ATOM   1058  SG  CYS X  77     -12.469 -23.028 -37.667  0.00  0.00           S
ATOM   1059  HG  CYS X  77     -12.276 -23.455 -36.416  0.00  0.00           H
ATOM   1060  C   CYS X  77     -16.409 -22.579 -36.637  0.00  0.00           C
ATOM   1061  O   CYS X  77     -16.488 -21.478 -36.075  0.00  0.00           O
ATOM   1062  N   GLY X  78     -17.446 -23.066 -37.327  0.00  0.00           N
ATOM   1063  H   GLY X  78     -17.343 -23.940 -37.823  0.00  0.00           H
ATOM   1064  CA  GLY X  78     -18.793 -22.450 -37.212  0.00  0.00           C
ATOM   1065  HA2 GLY X  78     -18.627 -21.381 -37.339  0.00  0.00           H
ATOM   1066  HA3 GLY X  78     -19.382 -22.810 -38.057  0.00  0.00           H
ATOM   1067  C   GLY X  78     -19.509 -22.758 -35.911  0.00  0.00           C
ATOM   1068  O   GLY X  78     -19.316 -23.870 -35.372  0.00  0.00           O
ATOM   1069  N   GLY X  79     -20.298 -21.817 -35.334  0.00  0.00           N
ATOM   1070  H   GLY X  79     -20.280 -20.994 -35.919  0.00  0.00           H
ATOM   1071  CA  GLY X  79     -21.099 -21.852 -34.098  0.00  0.00           C
ATOM   1072  HA2 GLY X  79     -21.925 -21.141 -34.119  0.00  0.00           H
ATOM   1073  HA3 GLY X  79     -21.612 -22.795 -33.914  0.00  0.00           H
ATOM   1074  C   GLY X  79     -20.125 -21.578 -32.922  0.00  0.00           C
ATOM   1075  O   GLY X  79     -18.923 -21.317 -33.113  0.00  0.00           O
ATOM   1076  N   ARG X  80     -20.612 -21.676 -31.681  0.00  0.00           N
ATOM   1077  H   ARG X  80     -21.593 -21.901 -31.607  0.00  0.00           H
ATOM   1078  CA  ARG X  80     -19.888 -21.405 -30.456  0.00  0.00           C
ATOM   1079  HA  ARG X  80     -18.826 -21.534 -30.666  0.00  0.00           H
ATOM   1080  CB  ARG X  80     -19.896 -19.957 -30.019  0.00  0.00           C
ATOM   1081  HB2 ARG X  80     -20.937 -19.763 -29.760  0.00  0.00           H
ATOM   1082  HB3 ARG X  80     -19.226 -19.764 -29.182  0.00  0.00           H
ATOM   1083  CG  ARG X  80     -19.601 -18.891 -31.109  0.00  0.00           C
ATOM   1084  HG2 ARG X  80     -19.917 -19.277 -32.078  0.00  0.00           H
ATOM   1085  HG3 ARG X  80     -20.087 -17.959 -30.821  0.00  0.00           H
ATOM   1086  CD  ARG X  80     -18.161 -18.623 -31.137  0.00  0.00           C
ATOM   1087  HD2 ARG X  80     -17.823 -18.320 -30.146  0.00  0.00           H
ATOM   1088  HD3 ARG X  80     -17.681 -19.590 -31.288  0.00  0.00           H
ATOM   1089  NE  ARG X  80     -17.737 -17.629 -32.155  0.00  0.00           N
ATOM   1090  HE  ARG X  80     -17.655 -16.689 -31.795  0.00  0.00           H
ATOM   1091  CZ  ARG X  80     -17.613 -17.778 -33.440  0.00  0.00           C
ATOM   1092  NH1 ARG X  80     -18.109 -18.841 -34.096  0.00  0.00           N
ATOM   1093 HH11 ARG X  80     -18.285 -19.766 -33.732  0.00  0.00           H
ATOM   1094 HH12 ARG X  80     -18.145 -18.740 -35.100  0.00  0.00           H
ATOM   1095  NH2 ARG X  80     -17.146 -16.844 -34.189  0.00  0.00           N
ATOM   1096 HH21 ARG X  80     -16.716 -16.091 -33.672  0.00  0.00           H
ATOM   1097 HH22 ARG X  80     -16.839 -17.057 -35.128  0.00  0.00           H
ATOM   1098  C   ARG X  80     -20.191 -22.316 -29.196  0.00  0.00           C
ATOM   1099  O   ARG X  80     -19.583 -22.109 -28.101  0.00  0.00           O
ATOM   1100  N   GLU X  81     -20.872 -23.408 -29.452  0.00  0.00           N
ATOM   1101  H   GLU X  81     -21.350 -23.514 -30.336  0.00  0.00           H
ATOM   1102  CA  GLU X  81     -20.961 -24.498 -28.483  0.00  0.00           C
ATOM   1103  HA  GLU X  81     -20.907 -24.208 -27.434  0.00  0.00           H
ATOM   1104  CB  GLU X  81     -22.274 -25.250 -28.606  0.00  0.00           C
ATOM   1105  HB2 GLU X  81     -22.240 -25.841 -29.521  0.00  0.00           H
ATOM   1106  HB3 GLU X  81     -22.380 -26.004 -27.825  0.00  0.00           H
ATOM   1107  CG  GLU X  81     -23.515 -24.360 -28.713  0.00  0.00           C
ATOM   1108  HG2 GLU X  81     -23.475 -23.954 -29.724  0.00  0.00           H
ATOM   1109  HG3 GLU X  81     -24.319 -25.061 -28.488  0.00  0.00           H
ATOM   1110  CD  GLU X  81     -23.514 -23.259 -27.641  0.00  0.00           C
ATOM   1111  OE1 GLU X  81     -23.793 -22.111 -27.985  0.00  0.00           O
ATOM   1112  OE2 GLU X  81     -23.322 -23.530 -26.429  0.00  0.00           O
ATOM   1113  C   GLU X  81     -19.714 -25.353 -28.591  0.00  0.00           C
ATOM   1114  O   GLU X  81     -19.575 -26.109 -29.564  0.00  0.00           O
ATOM   1115  N   VAL X  82     -18.830 -25.252 -27.606  0.00  0.00           N
ATOM   1116  H   VAL X  82     -19.047 -24.512 -26.954  0.00  0.00           H
ATOM   1117  CA  VAL X  82     -17.509 -25.943 -27.620  0.00  0.00           C
ATOM   1118  HA  VAL X  82     -17.627 -26.887 -28.153  0.00  0.00           H
ATOM   1119  CB  VAL X  82     -16.425 -25.113 -28.347  0.00  0.00           C
ATOM   1120  HB  VAL X  82     -15.496 -25.638 -28.567  0.00  0.00           H
ATOM   1121  CG1 VAL X  82     -16.857 -24.716 -29.792  0.00  0.00           C
ATOM   1122 HG11 VAL X  82     -16.992 -25.634 -30.364  0.00  0.00           H
ATOM   1123 HG12 VAL X  82     -17.664 -23.987 -29.716  0.00  0.00           H
ATOM   1124 HG13 VAL X  82     -15.987 -24.291 -30.292  0.00  0.00           H
ATOM   1125  CG2 VAL X  82     -16.125 -23.832 -27.520  0.00  0.00           C
ATOM   1126 HG21 VAL X  82     -17.005 -23.210 -27.359  0.00  0.00           H
ATOM   1127 HG22 VAL X  82     -15.725 -24.088 -26.538  0.00  0.00           H
ATOM   1128 HG23 VAL X  82     -15.407 -23.212 -28.056  0.00  0.00           H
ATOM   1129  C   VAL X  82     -16.980 -26.250 -26.213  0.00  0.00           C
ATOM   1130  O   VAL X  82     -17.536 -25.842 -25.179  0.00  0.00           O
ATOM   1131  N   LEU X  83     -15.827 -26.956 -26.061  0.00  0.00           N
ATOM   1132  H   LEU X  83     -15.413 -27.354 -26.891  0.00  0.00           H
ATOM   1133  CA  LEU X  83     -15.149 -27.165 -24.770  0.00  0.00           C
ATOM   1134  HA  LEU X  83     -15.748 -26.764 -23.952  0.00  0.00           H
ATOM   1135  CB  LEU X  83     -15.032 -28.690 -24.476  0.00  0.00           C
ATOM   1136  HB2 LEU X  83     -14.434 -29.143 -25.267  0.00  0.00           H
ATOM   1137  HB3 LEU X  83     -14.550 -28.699 -23.499  0.00  0.00           H
ATOM   1138  CG  LEU X  83     -16.344 -29.640 -24.381  0.00  0.00           C
ATOM   1139  HG  LEU X  83     -15.975 -30.584 -23.982  0.00  0.00           H
ATOM   1140  CD1 LEU X  83     -17.284 -28.969 -23.468  0.00  0.00           C
ATOM   1141 HD11 LEU X  83     -17.534 -28.092 -24.064  0.00  0.00           H
ATOM   1142 HD12 LEU X  83     -18.195 -29.564 -23.409  0.00  0.00           H
ATOM   1143 HD13 LEU X  83     -16.828 -28.759 -22.500  0.00  0.00           H
ATOM   1144  CD2 LEU X  83     -16.942 -30.060 -25.714  0.00  0.00           C
ATOM   1145 HD21 LEU X  83     -17.376 -29.171 -26.170  0.00  0.00           H
ATOM   1146 HD22 LEU X  83     -16.176 -30.330 -26.441  0.00  0.00           H
ATOM   1147 HD23 LEU X  83     -17.662 -30.828 -25.430  0.00  0.00           H
ATOM   1148  C   LEU X  83     -13.757 -26.596 -24.837  0.00  0.00           C
ATOM   1149  O   LEU X  83     -13.099 -26.750 -25.843  0.00  0.00           O
ATOM   1150  N   MET X  84     -13.291 -25.869 -23.812  0.00  0.00           N
ATOM   1151  H   MET X  84     -13.811 -25.961 -22.951  0.00  0.00           H
ATOM   1152  CA  MET X  84     -11.853 -25.332 -23.721  0.00  0.00           C
ATOM   1153  HA  MET X  84     -11.489 -25.213 -24.741  0.00  0.00           H
ATOM   1154  CB  MET X  84     -11.827 -23.984 -23.007  0.00  0.00           C
ATOM   1155  HB2 MET X  84     -12.168 -23.279 -23.765  0.00  0.00           H
ATOM   1156  HB3 MET X  84     -12.495 -23.982 -22.146  0.00  0.00           H
ATOM   1157  CG  MET X  84     -10.561 -23.389 -22.535  0.00  0.00           C
ATOM   1158  HG2 MET X  84     -10.389 -23.844 -21.560  0.00  0.00           H
ATOM   1159  HG3 MET X  84      -9.822 -23.601 -23.307  0.00  0.00           H
ATOM   1160  SD  MET X  84     -10.619 -21.579 -22.214  0.00  0.00           S
ATOM   1161  CE  MET X  84     -12.044 -21.556 -21.161  0.00  0.00           C
ATOM   1162  HE1 MET X  84     -12.966 -21.429 -21.729  0.00  0.00           H
ATOM   1163  HE2 MET X  84     -12.096 -22.364 -20.431  0.00  0.00           H
ATOM   1164  HE3 MET X  84     -11.959 -20.585 -20.673  0.00  0.00           H
ATOM   1165  C   MET X  84     -10.987 -26.304 -23.015  0.00  0.00           C
ATOM   1166  O   MET X  84     -11.378 -26.927 -22.000  0.00  0.00           O
ATOM   1167  N   CY3 X  85      -9.756 -26.487 -23.482  0.00  0.00           N
ATOM   1168  HN  CY3 X  85      -9.521 -25.931 -24.292  0.00  0.00           H
ATOM   1169  CA  CY3 X  85      -8.832 -27.523 -23.046  0.00  0.00           C
ATOM   1170  HA  CY3 X  85      -9.336 -28.482 -23.161  0.00  0.00           H
ATOM   1171  CB  CY3 X  85      -7.548 -27.479 -23.940  0.00  0.00           C
ATOM   1172  HB3 CY3 X  85      -6.943 -26.613 -23.673  0.00  0.00           H
ATOM   1173  HB2 CY3 X  85      -7.819 -27.465 -24.996  0.00  0.00           H
ATOM   1174  SG  CY3 X  85      -6.504 -28.969 -23.647  0.00  0.00           S
ATOM   1175  C   CY3 X  85      -8.470 -27.471 -21.490  0.00  0.00           C
ATOM   1176  O   CY3 X  85      -8.057 -26.420 -20.947  0.00  0.00           O
ATOM   1177  N   GLY X  86      -8.523 -28.612 -20.860  0.00  0.00           N
ATOM   1178  H   GLY X  86      -8.417 -29.471 -21.381  0.00  0.00           H
ATOM   1179  CA  GLY X  86      -8.281 -28.778 -19.368  0.00  0.00           C
ATOM   1180  HA2 GLY X  86      -8.828 -28.047 -18.773  0.00  0.00           H
ATOM   1181  HA3 GLY X  86      -8.406 -29.837 -19.139  0.00  0.00           H
ATOM   1182  C   GLY X  86      -6.814 -28.549 -18.923  0.00  0.00           C
ATOM   1183  O   GLY X  86      -6.541 -28.243 -17.749  0.00  0.00           O
ATOM   1184  N   ASN X  87      -5.908 -28.606 -19.899  0.00  0.00           N
ATOM   1185  H   ASN X  87      -6.228 -28.633 -20.856  0.00  0.00           H
ATOM   1186  CA  ASN X  87      -4.463 -28.312 -19.662  0.00  0.00           C
ATOM   1187  HA  ASN X  87      -4.066 -28.999 -18.915  0.00  0.00           H
ATOM   1188  CB  ASN X  87      -3.761 -28.473 -21.036  0.00  0.00           C
ATOM   1189  HB2 ASN X  87      -4.312 -29.222 -21.605  0.00  0.00           H
ATOM   1190  HB3 ASN X  87      -3.956 -27.538 -21.562  0.00  0.00           H
ATOM   1191  CG  ASN X  87      -2.303 -28.792 -20.883  0.00  0.00           C
ATOM   1192  OD1 ASN X  87      -1.722 -28.283 -19.875  0.00  0.00           O
ATOM   1193  ND2 ASN X  87      -1.649 -29.456 -21.850  0.00  0.00           N
ATOM   1194 HD21 ASN X  87      -0.661 -29.627 -21.735  0.00  0.00           H
ATOM   1195 HD22 ASN X  87      -2.141 -29.766 -22.676  0.00  0.00           H
ATOM   1196  C   ASN X  87      -4.282 -26.808 -19.222  0.00  0.00           C
ATOM   1197  O   ASN X  87      -5.024 -25.904 -19.680  0.00  0.00           O
ATOM   1198  N   ASN X  88      -3.297 -26.483 -18.358  0.00  0.00           N
ATOM   1199  H   ASN X  88      -2.795 -27.283 -18.000  0.00  0.00           H
ATOM   1200  CA  ASN X  88      -3.022 -25.115 -17.899  0.00  0.00           C
ATOM   1201  HA  ASN X  88      -3.945 -24.538 -17.835  0.00  0.00           H
ATOM   1202  CB  ASN X  88      -2.300 -25.230 -16.492  0.00  0.00           C
ATOM   1203  HB2 ASN X  88      -1.421 -25.874 -16.482  0.00  0.00           H
ATOM   1204  HB3 ASN X  88      -1.947 -24.208 -16.354  0.00  0.00           H
ATOM   1205  CG  ASN X  88      -3.280 -25.534 -15.361  0.00  0.00           C
ATOM   1206  OD1 ASN X  88      -4.138 -24.731 -15.108  0.00  0.00           O
ATOM   1207  ND2 ASN X  88      -3.215 -26.646 -14.662  0.00  0.00           N
ATOM   1208 HD21 ASN X  88      -4.026 -26.953 -14.144  0.00  0.00           H
ATOM   1209 HD22 ASN X  88      -2.474 -27.321 -14.786  0.00  0.00           H
ATOM   1210  C   ASN X  88      -2.133 -24.416 -18.975  0.00  0.00           C
ATOM   1211  O   ASN X  88      -2.158 -23.197 -19.068  0.00  0.00           O
ATOM   1212  N   ASN X  89      -1.292 -25.081 -19.734  0.00  0.00           N
ATOM   1213  H   ASN X  89      -1.413 -26.083 -19.780  0.00  0.00           H
ATOM   1214  CA  ASN X  89      -0.495 -24.414 -20.841  0.00  0.00           C
ATOM   1215  HA  ASN X  89      -0.334 -23.365 -20.589  0.00  0.00           H
ATOM   1216  CB  ASN X  89       0.894 -25.072 -20.954  0.00  0.00           C
ATOM   1217  HB2 ASN X  89       1.505 -24.416 -21.575  0.00  0.00           H
ATOM   1218  HB3 ASN X  89       1.339 -25.023 -19.960  0.00  0.00           H
ATOM   1219  CG  ASN X  89       1.044 -26.532 -21.432  0.00  0.00           C
ATOM   1220  OD1 ASN X  89       0.970 -26.825 -22.649  0.00  0.00           O
ATOM   1221  ND2 ASN X  89       1.385 -27.467 -20.585  0.00  0.00           N
ATOM   1222 HD21 ASN X  89       1.461 -28.413 -20.929  0.00  0.00           H
ATOM   1223 HD22 ASN X  89       1.437 -27.154 -19.627  0.00  0.00           H
ATOM   1224  C   ASN X  89      -1.214 -24.341 -22.255  0.00  0.00           C
ATOM   1225  O   ASN X  89      -0.608 -23.780 -23.138  0.00  0.00           O
ATOM   1226  N   CY3 X  90      -2.526 -24.731 -22.265  0.00  0.00           N
ATOM   1227  HN  CY3 X  90      -3.035 -24.895 -21.408  0.00  0.00           H
ATOM   1228  CA  CY3 X  90      -3.343 -24.681 -23.466  0.00  0.00           C
ATOM   1229  HA  CY3 X  90      -2.971 -23.894 -24.123  0.00  0.00           H
ATOM   1230  CB  CY3 X  90      -3.246 -26.129 -24.110  0.00  0.00           C
ATOM   1231  HB3 CY3 X  90      -3.214 -26.909 -23.350  0.00  0.00           H
ATOM   1232  HB2 CY3 X  90      -2.248 -26.271 -24.524  0.00  0.00           H
ATOM   1233  SG  CY3 X  90      -4.457 -26.387 -25.420  0.00  0.00           S
ATOM   1234  C   CY3 X  90      -4.859 -24.215 -23.190  0.00  0.00           C
ATOM   1235  O   CY3 X  90      -5.455 -24.672 -22.218  0.00  0.00           O
ATOM   1236  N   CYS X  91      -5.422 -23.492 -24.103  0.00  0.00           N
ATOM   1237  H   CYS X  91      -4.847 -23.117 -24.845  0.00  0.00           H
ATOM   1238  CA  CYS X  91      -6.874 -23.100 -24.127  0.00  0.00           C
ATOM   1239  HA  CYS X  91      -7.332 -23.718 -23.354  0.00  0.00           H
ATOM   1240  CB  CYS X  91      -6.951 -21.675 -23.638  0.00  0.00           C
ATOM   1241  HB2 CYS X  91      -6.487 -21.126 -24.458  0.00  0.00           H
ATOM   1242  HB3 CYS X  91      -8.006 -21.401 -23.667  0.00  0.00           H
ATOM   1243  SG  CYS X  91      -6.106 -21.183 -22.094  0.00  0.00           S
ATOM   1244  HG  CYS X  91      -7.154 -21.052 -21.277  0.00  0.00           H
ATOM   1245  C   CYS X  91      -7.617 -23.160 -25.452  0.00  0.00           C
ATOM   1246  O   CYS X  91      -8.540 -22.428 -25.793  0.00  0.00           O
ATOM   1247  N   ARG X  92      -7.183 -24.145 -26.295  0.00  0.00           N
ATOM   1248  H   ARG X  92      -6.342 -24.614 -25.991  0.00  0.00           H
ATOM   1249  CA  ARG X  92      -7.722 -24.484 -27.612  0.00  0.00           C
ATOM   1250  HA  ARG X  92      -7.755 -23.568 -28.203  0.00  0.00           H
ATOM   1251  CB  ARG X  92      -6.862 -25.572 -28.314  0.00  0.00           C
ATOM   1252  HB2 ARG X  92      -6.803 -26.498 -27.741  0.00  0.00           H
ATOM   1253  HB3 ARG X  92      -7.359 -25.766 -29.264  0.00  0.00           H
ATOM   1254  CG  ARG X  92      -5.459 -25.125 -28.590  0.00  0.00           C
ATOM   1255  HG2 ARG X  92      -5.470 -24.287 -29.286  0.00  0.00           H
ATOM   1256  HG3 ARG X  92      -5.042 -24.862 -27.617  0.00  0.00           H
ATOM   1257  CD  ARG X  92      -4.725 -26.255 -29.141  0.00  0.00           C
ATOM   1258  HD2 ARG X  92      -4.947 -27.138 -28.541  0.00  0.00           H
ATOM   1259  HD3 ARG X  92      -5.117 -26.450 -30.139  0.00  0.00           H
ATOM   1260  NE  ARG X  92      -3.310 -25.987 -29.268  0.00  0.00           N
ATOM   1261  HE  ARG X  92      -2.697 -26.585 -28.732  0.00  0.00           H
ATOM   1262  CZ  ARG X  92      -2.802 -25.064 -30.052  0.00  0.00           C
ATOM   1263  NH1 ARG X  92      -3.435 -24.165 -30.852  0.00  0.00           N
ATOM   1264 HH11 ARG X  92      -4.422 -24.376 -30.888  0.00  0.00           H
ATOM   1265 HH12 ARG X  92      -2.963 -23.618 -31.558  0.00  0.00           H
ATOM   1266  NH2 ARG X  92      -1.507 -24.955 -30.079  0.00  0.00           N
ATOM   1267 HH21 ARG X  92      -0.992 -25.661 -29.571  0.00  0.00           H
ATOM   1268 HH22 ARG X  92      -1.011 -24.273 -30.635  0.00  0.00           H
ATOM   1269  C   ARG X  92      -9.133 -25.059 -27.421  0.00  0.00           C
ATOM   1270  O   ARG X  92      -9.405 -25.835 -26.499  0.00  0.00           O
ATOM   1271  N   CYS X  93     -10.006 -24.715 -28.390  0.00  0.00           N
ATOM   1272  H   CYS X  93      -9.687 -24.140 -29.156  0.00  0.00           H
ATOM   1273  CA  CYS X  93     -11.374 -25.167 -28.423  0.00  0.00           C
ATOM   1274  HA  CYS X  93     -11.631 -25.515 -27.422  0.00  0.00           H
ATOM   1275  CB  CYS X  93     -12.264 -23.995 -28.731  0.00  0.00           C
ATOM   1276  HB2 CYS X  93     -11.822 -23.368 -29.505  0.00  0.00           H
ATOM   1277  HB3 CYS X  93     -13.291 -24.251 -28.995  0.00  0.00           H
ATOM   1278  SG  CYS X  93     -12.509 -23.077 -27.183  0.00  0.00           S
ATOM   1279  HG  CYS X  93     -11.745 -22.043 -27.546  0.00  0.00           H
ATOM   1280  C   CYS X  93     -11.602 -26.286 -29.487  0.00  0.00           C
ATOM   1281  O   CYS X  93     -10.898 -26.336 -30.484  0.00  0.00           O
ATOM   1282  N   PHE X  94     -12.632 -27.090 -29.232  0.00  0.00           N
ATOM   1283  H   PHE X  94     -13.094 -26.885 -28.358  0.00  0.00           H
ATOM   1284  CA  PHE X  94     -13.291 -28.184 -29.984  0.00  0.00           C
ATOM   1285  HA  PHE X  94     -13.044 -28.033 -31.035  0.00  0.00           H
ATOM   1286  CB  PHE X  94     -12.599 -29.520 -29.540  0.00  0.00           C
ATOM   1287  HB2 PHE X  94     -12.675 -29.490 -28.453  0.00  0.00           H
ATOM   1288  HB3 PHE X  94     -13.143 -30.310 -30.058  0.00  0.00           H
ATOM   1289  CG  PHE X  94     -11.125 -29.583 -29.929  0.00  0.00           C
ATOM   1290  CD1 PHE X  94     -10.801 -30.192 -31.173  0.00  0.00           C
ATOM   1291  HD1 PHE X  94     -11.591 -30.738 -31.668  0.00  0.00           H
ATOM   1292  CE1 PHE X  94      -9.480 -30.248 -31.633  0.00  0.00           C
ATOM   1293  HE1 PHE X  94      -9.223 -30.795 -32.528  0.00  0.00           H
ATOM   1294  CZ  PHE X  94      -8.496 -29.527 -30.805  0.00  0.00           C
ATOM   1295  HZ  PHE X  94      -7.471 -29.484 -31.143  0.00  0.00           H
ATOM   1296  CE2 PHE X  94      -8.796 -29.008 -29.518  0.00  0.00           C
ATOM   1297  HE2 PHE X  94      -8.044 -28.644 -28.833  0.00  0.00           H
ATOM   1298  CD2 PHE X  94     -10.143 -28.995 -29.102  0.00  0.00           C
ATOM   1299  HD2 PHE X  94     -10.567 -28.585 -28.198  0.00  0.00           H
ATOM   1300  C   PHE X  94     -14.756 -28.204 -29.767  0.00  0.00           C
ATOM   1301  O   PHE X  94     -15.217 -27.901 -28.654  0.00  0.00           O
ATOM   1302  N   CY3 X  95     -15.550 -28.731 -30.745  0.00  0.00           N
ATOM   1303  HN  CY3 X  95     -15.276 -28.842 -31.711  0.00  0.00           H
ATOM   1304  CA  CY3 X  95     -16.877 -29.215 -30.535  0.00  0.00           C
ATOM   1305  HA  CY3 X  95     -17.220 -28.770 -29.601  0.00  0.00           H
ATOM   1306  CB  CY3 X  95     -17.678 -28.579 -31.755  0.00  0.00           C
ATOM   1307  HB3 CY3 X  95     -17.247 -27.579 -31.796  0.00  0.00           H
ATOM   1308  HB2 CY3 X  95     -18.696 -28.471 -31.381  0.00  0.00           H
ATOM   1309  SG  CY3 X  95     -17.471 -29.550 -33.291  0.00  0.00           S
ATOM   1310  C   CY3 X  95     -16.869 -30.784 -30.473  0.00  0.00           C
ATOM   1311  O   CY3 X  95     -15.873 -31.487 -30.814  0.00  0.00           O
ATOM   1312  N   VAL X  96     -18.036 -31.377 -30.132  0.00  0.00           N
ATOM   1313  H   VAL X  96     -18.798 -30.855 -29.724  0.00  0.00           H
ATOM   1314  CA  VAL X  96     -18.232 -32.871 -30.134  0.00  0.00           C
ATOM   1315  HA  VAL X  96     -17.266 -33.269 -29.824  0.00  0.00           H
ATOM   1316  CB  VAL X  96     -19.236 -33.301 -29.066  0.00  0.00           C
ATOM   1317  HB  VAL X  96     -19.266 -34.380 -28.916  0.00  0.00           H
ATOM   1318  CG1 VAL X  96     -18.733 -32.784 -27.681  0.00  0.00           C
ATOM   1319 HG11 VAL X  96     -17.742 -33.183 -27.468  0.00  0.00           H
ATOM   1320 HG12 VAL X  96     -18.835 -31.700 -27.630  0.00  0.00           H
ATOM   1321 HG13 VAL X  96     -19.439 -33.228 -26.979  0.00  0.00           H
ATOM   1322  CG2 VAL X  96     -20.586 -32.747 -29.329  0.00  0.00           C
ATOM   1323 HG21 VAL X  96     -21.285 -33.297 -28.700  0.00  0.00           H
ATOM   1324 HG22 VAL X  96     -20.594 -31.708 -28.999  0.00  0.00           H
ATOM   1325 HG23 VAL X  96     -20.864 -32.972 -30.358  0.00  0.00           H
ATOM   1326  C   VAL X  96     -18.506 -33.472 -31.512  0.00  0.00           C
ATOM   1327  O   VAL X  96     -18.449 -34.661 -31.702  0.00  0.00           O
ATOM   1328  N   GLU X  97     -18.966 -32.603 -32.377  0.00  0.00           N
ATOM   1329  H   GLU X  97     -18.981 -31.613 -32.181  0.00  0.00           H
ATOM   1330  CA  GLU X  97     -19.531 -33.034 -33.658  0.00  0.00           C
ATOM   1331  HA  GLU X  97     -20.008 -34.005 -33.522  0.00  0.00           H
ATOM   1332  CB  GLU X  97     -20.637 -32.054 -34.140  0.00  0.00           C
ATOM   1333  HB2 GLU X  97     -21.214 -31.653 -33.307  0.00  0.00           H
ATOM   1334  HB3 GLU X  97     -20.134 -31.174 -34.541  0.00  0.00           H
ATOM   1335  CG  GLU X  97     -21.616 -32.494 -35.207  0.00  0.00           C
ATOM   1336  HG2 GLU X  97     -22.099 -31.544 -35.433  0.00  0.00           H
ATOM   1337  HG3 GLU X  97     -21.102 -32.799 -36.118  0.00  0.00           H
ATOM   1338  CD  GLU X  97     -22.549 -33.578 -34.678  0.00  0.00           C
ATOM   1339  OE1 GLU X  97     -22.662 -34.660 -35.353  0.00  0.00           O
ATOM   1340  OE2 GLU X  97     -23.149 -33.349 -33.591  0.00  0.00           O
ATOM   1341  C   GLU X  97     -18.512 -33.295 -34.771  0.00  0.00           C
ATOM   1342  O   GLU X  97     -18.646 -34.263 -35.535  0.00  0.00           O
ATOM   1343  N   CY3 X  98     -17.403 -32.546 -34.741  0.00  0.00           N
ATOM   1344  HN  CY3 X  98     -17.394 -31.732 -34.143  0.00  0.00           H
ATOM   1345  CA  CY3 X  98     -16.100 -32.969 -35.255  0.00  0.00           C
ATOM   1346  HA  CY3 X  98     -16.153 -33.073 -36.339  0.00  0.00           H
ATOM   1347  CB  CY3 X  98     -15.111 -31.798 -34.921  0.00  0.00           C
ATOM   1348  HB3 CY3 X  98     -14.135 -32.257 -35.084  0.00  0.00           H
ATOM   1349  HB2 CY3 X  98     -15.254 -31.544 -33.871  0.00  0.00           H
ATOM   1350  SG  CY3 X  98     -15.581 -30.494 -36.070  0.00  0.00           S
ATOM   1351  C   CY3 X  98     -15.601 -34.304 -34.700  0.00  0.00           C
ATOM   1352  O   CY3 X  98     -15.215 -35.189 -35.477  0.00  0.00           O
ATOM   1353  N   VAL X  99     -15.561 -34.392 -33.361  0.00  0.00           N
ATOM   1354  H   VAL X  99     -15.815 -33.598 -32.792  0.00  0.00           H
ATOM   1355  CA  VAL X  99     -14.971 -35.591 -32.736  0.00  0.00           C
ATOM   1356  HA  VAL X  99     -13.960 -35.729 -33.121  0.00  0.00           H
ATOM   1357  CB  VAL X  99     -14.765 -35.247 -31.173  0.00  0.00           C
ATOM   1358  HB  VAL X  99     -15.731 -34.860 -30.849  0.00  0.00           H
ATOM   1359  CG1 VAL X  99     -14.418 -36.502 -30.494  0.00  0.00           C
ATOM   1360 HG11 VAL X  99     -14.371 -36.265 -29.431  0.00  0.00           H
ATOM   1361 HG12 VAL X  99     -15.228 -37.219 -30.628  0.00  0.00           H
ATOM   1362 HG13 VAL X  99     -13.390 -36.838 -30.631  0.00  0.00           H
ATOM   1363  CG2 VAL X  99     -13.675 -34.218 -30.880  0.00  0.00           C
ATOM   1364 HG21 VAL X  99     -14.022 -33.239 -31.210  0.00  0.00           H
ATOM   1365 HG22 VAL X  99     -13.610 -34.236 -29.793  0.00  0.00           H
ATOM   1366 HG23 VAL X  99     -12.805 -34.450 -31.495  0.00  0.00           H
ATOM   1367  C   VAL X  99     -15.798 -36.921 -33.053  0.00  0.00           C
ATOM   1368  O   VAL X  99     -15.246 -37.916 -33.543  0.00  0.00           O
ATOM   1369  N   ASP X 100     -17.129 -36.875 -32.882  0.00  0.00           N
ATOM   1370  H   ASP X 100     -17.484 -35.981 -32.573  0.00  0.00           H
ATOM   1371  CA  ASP X 100     -18.068 -37.995 -33.277  0.00  0.00           C
ATOM   1372  HA  ASP X 100     -17.940 -38.786 -32.537  0.00  0.00           H
ATOM   1373  CB  ASP X 100     -19.590 -37.661 -33.134  0.00  0.00           C
ATOM   1374  HB2 ASP X 100     -19.737 -36.812 -33.801  0.00  0.00           H
ATOM   1375  HB3 ASP X 100     -20.078 -38.578 -33.464  0.00  0.00           H
ATOM   1376  CG  ASP X 100     -20.164 -37.352 -31.748  0.00  0.00           C
ATOM   1377  OD1 ASP X 100     -19.609 -37.865 -30.735  0.00  0.00           O
ATOM   1378  OD2 ASP X 100     -21.300 -36.822 -31.707  0.00  0.00           O
ATOM   1379  C   ASP X 100     -17.846 -38.566 -34.669  0.00  0.00           C
ATOM   1380  O   ASP X 100     -18.040 -39.788 -34.897  0.00  0.00           O
ATOM   1381  N   LEU X 101     -17.440 -37.651 -35.591  0.00  0.00           N
ATOM   1382  H   LEU X 101     -17.428 -36.663 -35.381  0.00  0.00           H
ATOM   1383  CA  LEU X 101     -17.227 -38.046 -37.023  0.00  0.00           C
ATOM   1384  HA  LEU X 101     -17.906 -38.838 -37.337  0.00  0.00           H
ATOM   1385  CB  LEU X 101     -17.525 -36.793 -37.951  0.00  0.00           C
ATOM   1386  HB2 LEU X 101     -18.601 -36.625 -37.920  0.00  0.00           H
ATOM   1387  HB3 LEU X 101     -16.981 -35.937 -37.550  0.00  0.00           H
ATOM   1388  CG  LEU X 101     -17.066 -37.012 -39.375  0.00  0.00           C
ATOM   1389  HG  LEU X 101     -16.061 -37.434 -39.413  0.00  0.00           H
ATOM   1390  CD1 LEU X 101     -17.935 -38.025 -40.080  0.00  0.00           C
ATOM   1391 HD11 LEU X 101     -17.969 -38.941 -39.490  0.00  0.00           H
ATOM   1392 HD12 LEU X 101     -18.923 -37.627 -40.313  0.00  0.00           H
ATOM   1393 HD13 LEU X 101     -17.571 -38.277 -41.076  0.00  0.00           H
ATOM   1394  CD2 LEU X 101     -17.126 -35.761 -40.248  0.00  0.00           C
ATOM   1395 HD21 LEU X 101     -18.165 -35.436 -40.301  0.00  0.00           H
ATOM   1396 HD22 LEU X 101     -16.686 -34.934 -39.692  0.00  0.00           H
ATOM   1397 HD23 LEU X 101     -16.734 -35.952 -41.247  0.00  0.00           H
ATOM   1398  C   LEU X 101     -15.818 -38.582 -37.345  0.00  0.00           C
ATOM   1399  O   LEU X 101     -15.587 -39.639 -37.958  0.00  0.00           O
ATOM   1400  N   LEU X 102     -14.785 -37.803 -36.817  0.00  0.00           N
ATOM   1401  H   LEU X 102     -15.072 -36.931 -36.398  0.00  0.00           H
ATOM   1402  CA  LEU X 102     -13.367 -38.035 -37.145  0.00  0.00           C
ATOM   1403  HA  LEU X 102     -13.316 -38.485 -38.136  0.00  0.00           H
ATOM   1404  CB  LEU X 102     -12.738 -36.633 -37.250  0.00  0.00           C
ATOM   1405  HB2 LEU X 102     -12.725 -36.150 -36.272  0.00  0.00           H
ATOM   1406  HB3 LEU X 102     -11.690 -36.773 -37.515  0.00  0.00           H
ATOM   1407  CG  LEU X 102     -13.389 -35.767 -38.265  0.00  0.00           C
ATOM   1408  HG  LEU X 102     -14.460 -35.754 -38.060  0.00  0.00           H
ATOM   1409  CD1 LEU X 102     -12.911 -34.307 -38.147  0.00  0.00           C
ATOM   1410 HD11 LEU X 102     -11.825 -34.244 -38.217  0.00  0.00           H
ATOM   1411 HD12 LEU X 102     -13.405 -33.719 -38.920  0.00  0.00           H
ATOM   1412 HD13 LEU X 102     -13.149 -33.842 -37.190  0.00  0.00           H
ATOM   1413  CD2 LEU X 102     -12.952 -36.274 -39.626  0.00  0.00           C
ATOM   1414 HD21 LEU X 102     -13.477 -35.577 -40.279  0.00  0.00           H
ATOM   1415 HD22 LEU X 102     -11.867 -36.210 -39.706  0.00  0.00           H
ATOM   1416 HD23 LEU X 102     -13.257 -37.310 -39.770  0.00  0.00           H
ATOM   1417  C   LEU X 102     -12.587 -38.858 -36.071  0.00  0.00           C
ATOM   1418  O   LEU X 102     -11.796 -39.703 -36.383  0.00  0.00           O
ATOM   1419  N   VAL X 103     -12.743 -38.537 -34.749  0.00  0.00           N
ATOM   1420  H   VAL X 103     -13.459 -37.857 -34.534  0.00  0.00           H
ATOM   1421  CA  VAL X 103     -12.221 -39.422 -33.688  0.00  0.00           C
ATOM   1422  HA  VAL X 103     -11.278 -39.883 -33.983  0.00  0.00           H
ATOM   1423  CB  VAL X 103     -12.027 -38.680 -32.424  0.00  0.00           C
ATOM   1424  HB  VAL X 103     -13.003 -38.307 -32.110  0.00  0.00           H
ATOM   1425  CG1 VAL X 103     -11.425 -39.487 -31.196  0.00  0.00           C
ATOM   1426 HG11 VAL X 103     -10.410 -39.834 -31.387  0.00  0.00           H
ATOM   1427 HG12 VAL X 103     -11.434 -38.839 -30.320  0.00  0.00           H
ATOM   1428 HG13 VAL X 103     -11.992 -40.377 -30.924  0.00  0.00           H
ATOM   1429  CG2 VAL X 103     -11.130 -37.383 -32.597  0.00  0.00           C
ATOM   1430 HG21 VAL X 103     -11.055 -36.854 -31.648  0.00  0.00           H
ATOM   1431 HG22 VAL X 103     -10.170 -37.742 -32.967  0.00  0.00           H
ATOM   1432 HG23 VAL X 103     -11.598 -36.748 -33.349  0.00  0.00           H
ATOM   1433  C   VAL X 103     -13.097 -40.678 -33.435  0.00  0.00           C
ATOM   1434  O   VAL X 103     -12.614 -41.710 -32.920  0.00  0.00           O
ATOM   1435  N   GLY X 104     -14.383 -40.625 -33.810  0.00  0.00           N
ATOM   1436  H   GLY X 104     -14.755 -39.703 -33.986  0.00  0.00           H
ATOM   1437  CA  GLY X 104     -15.406 -41.710 -33.648  0.00  0.00           C
ATOM   1438  HA2 GLY X 104     -16.029 -41.939 -34.513  0.00  0.00           H
ATOM   1439  HA3 GLY X 104     -14.940 -42.622 -33.274  0.00  0.00           H
ATOM   1440  C   GLY X 104     -16.508 -41.372 -32.691  0.00  0.00           C
ATOM   1441  O   GLY X 104     -16.324 -40.416 -31.899  0.00  0.00           O
ATOM   1442  N   PRO X 105     -17.622 -42.133 -32.687  0.00  0.00           N
ATOM   1443  CD  PRO X 105     -17.838 -43.368 -33.486  0.00  0.00           C
ATOM   1444  HD2 PRO X 105     -16.998 -44.059 -33.414  0.00  0.00           H
ATOM   1445  HD3 PRO X 105     -18.160 -43.055 -34.479  0.00  0.00           H
ATOM   1446  CG  PRO X 105     -18.932 -44.054 -32.663  0.00  0.00           C
ATOM   1447  HG2 PRO X 105     -18.503 -44.560 -31.798  0.00  0.00           H
ATOM   1448  HG3 PRO X 105     -19.486 -44.851 -33.158  0.00  0.00           H
ATOM   1449  CB  PRO X 105     -19.752 -42.897 -32.073  0.00  0.00           C
ATOM   1450  HB2 PRO X 105     -20.425 -43.171 -31.261  0.00  0.00           H
ATOM   1451  HB3 PRO X 105     -20.339 -42.556 -32.926  0.00  0.00           H
ATOM   1452  CA  PRO X 105     -18.604 -41.950 -31.658  0.00  0.00           C
ATOM   1453  HA  PRO X 105     -19.065 -40.964 -31.599  0.00  0.00           H
ATOM   1454  C   PRO X 105     -18.049 -42.424 -30.314  0.00  0.00           C
ATOM   1455  O   PRO X 105     -17.012 -43.124 -30.338  0.00  0.00           O
ATOM   1456  N   GLY X 106     -18.667 -42.064 -29.147  0.00  0.00           N
ATOM   1457  H   GLY X 106     -19.295 -41.276 -29.212  0.00  0.00           H
ATOM   1458  CA  GLY X 106     -18.121 -42.379 -27.786  0.00  0.00           C
ATOM   1459  HA2 GLY X 106     -18.957 -42.185 -27.115  0.00  0.00           H
ATOM   1460  HA3 GLY X 106     -17.849 -43.434 -27.736  0.00  0.00           H
ATOM   1461  C   GLY X 106     -16.934 -41.537 -27.296  0.00  0.00           C
ATOM   1462  O   GLY X 106     -16.915 -41.228 -26.058  0.00  0.00           O
ATOM   1463  N   ALA X 107     -16.039 -41.104 -28.151  0.00  0.00           N
ATOM   1464  H   ALA X 107     -15.983 -41.497 -29.080  0.00  0.00           H
ATOM   1465  CA  ALA X 107     -14.695 -40.576 -27.780  0.00  0.00           C
ATOM   1466  HA  ALA X 107     -14.181 -41.283 -27.129  0.00  0.00           H
ATOM   1467  CB  ALA X 107     -13.859 -40.724 -29.066  0.00  0.00           C
ATOM   1468  HB1 ALA X 107     -14.217 -40.015 -29.813  0.00  0.00           H
ATOM   1469  HB2 ALA X 107     -12.794 -40.582 -28.882  0.00  0.00           H
ATOM   1470  HB3 ALA X 107     -14.079 -41.691 -29.518  0.00  0.00           H
ATOM   1471  C   ALA X 107     -14.709 -39.147 -27.165  0.00  0.00           C
ATOM   1472  O   ALA X 107     -14.043 -38.961 -26.176  0.00  0.00           O
ATOM   1473  N   ALA X 108     -15.615 -38.251 -27.648  0.00  0.00           N
ATOM   1474  H   ALA X 108     -16.243 -38.515 -28.394  0.00  0.00           H
ATOM   1475  CA  ALA X 108     -15.851 -36.969 -26.999  0.00  0.00           C
ATOM   1476  HA  ALA X 108     -14.884 -36.467 -27.024  0.00  0.00           H
ATOM   1477  CB  ALA X 108     -16.865 -36.047 -27.765  0.00  0.00           C
ATOM   1478  HB1 ALA X 108     -17.887 -36.411 -27.665  0.00  0.00           H
ATOM   1479  HB2 ALA X 108     -16.674 -35.099 -27.261  0.00  0.00           H
ATOM   1480  HB3 ALA X 108     -16.637 -35.948 -28.826  0.00  0.00           H
ATOM   1481  C   ALA X 108     -16.180 -37.198 -25.473  0.00  0.00           C
ATOM   1482  O   ALA X 108     -15.433 -36.768 -24.600  0.00  0.00           O
ATOM   1483  N   GLN X 109     -17.260 -37.873 -25.166  0.00  0.00           N
ATOM   1484  H   GLN X 109     -17.869 -38.110 -25.936  0.00  0.00           H
ATOM   1485  CA  GLN X 109     -17.633 -38.295 -23.794  0.00  0.00           C
ATOM   1486  HA  GLN X 109     -17.707 -37.333 -23.286  0.00  0.00           H
ATOM   1487  CB  GLN X 109     -18.897 -39.102 -23.717  0.00  0.00           C
ATOM   1488  HB2 GLN X 109     -18.948 -39.918 -24.437  0.00  0.00           H
ATOM   1489  HB3 GLN X 109     -19.044 -39.508 -22.716  0.00  0.00           H
ATOM   1490  CG  GLN X 109     -20.120 -38.166 -23.990  0.00  0.00           C
ATOM   1491  HG2 GLN X 109     -20.934 -38.776 -23.598  0.00  0.00           H
ATOM   1492  HG3 GLN X 109     -19.997 -37.258 -23.400  0.00  0.00           H
ATOM   1493  CD  GLN X 109     -20.337 -37.859 -25.475  0.00  0.00           C
ATOM   1494  OE1 GLN X 109     -19.932 -38.688 -26.321  0.00  0.00           O
ATOM   1495  NE2 GLN X 109     -20.794 -36.700 -25.874  0.00  0.00           N
ATOM   1496 HE21 GLN X 109     -21.188 -36.648 -26.802  0.00  0.00           H
ATOM   1497 HE22 GLN X 109     -20.884 -35.890 -25.277  0.00  0.00           H
ATOM   1498  C   GLN X 109     -16.440 -38.915 -23.009  0.00  0.00           C
ATOM   1499  O   GLN X 109     -16.445 -38.621 -21.809  0.00  0.00           O
ATOM   1500  N   ALA X 110     -15.532 -39.615 -23.592  0.00  0.00           N
ATOM   1501  H   ALA X 110     -15.650 -39.765 -24.584  0.00  0.00           H
ATOM   1502  CA  ALA X 110     -14.376 -40.233 -22.951  0.00  0.00           C
ATOM   1503  HA  ALA X 110     -14.593 -40.411 -21.897  0.00  0.00           H
ATOM   1504  CB  ALA X 110     -14.149 -41.631 -23.623  0.00  0.00           C
ATOM   1505  HB1 ALA X 110     -15.052 -42.196 -23.396  0.00  0.00           H
ATOM   1506  HB2 ALA X 110     -13.900 -41.493 -24.675  0.00  0.00           H
ATOM   1507  HB3 ALA X 110     -13.269 -42.037 -23.123  0.00  0.00           H
ATOM   1508  C   ALA X 110     -13.128 -39.403 -22.827  0.00  0.00           C
ATOM   1509  O   ALA X 110     -12.337 -39.553 -21.846  0.00  0.00           O
ATOM   1510  N   ALA X 111     -12.858 -38.417 -23.648  0.00  0.00           N
ATOM   1511  H   ALA X 111     -13.503 -38.265 -24.411  0.00  0.00           H
ATOM   1512  CA  ALA X 111     -11.855 -37.430 -23.378  0.00  0.00           C
ATOM   1513  HA  ALA X 111     -10.910 -37.954 -23.231  0.00  0.00           H
ATOM   1514  CB  ALA X 111     -11.700 -36.584 -24.581  0.00  0.00           C
ATOM   1515  HB1 ALA X 111     -10.789 -35.992 -24.493  0.00  0.00           H
ATOM   1516  HB2 ALA X 111     -11.680 -37.259 -25.436  0.00  0.00           H
ATOM   1517  HB3 ALA X 111     -12.515 -35.862 -24.636  0.00  0.00           H
ATOM   1518  C   ALA X 111     -12.115 -36.625 -22.070  0.00  0.00           C
ATOM   1519  O   ALA X 111     -11.324 -36.642 -21.194  0.00  0.00           O
ATOM   1520  N   ILE X 112     -13.298 -35.970 -22.014  0.00  0.00           N
ATOM   1521  H   ILE X 112     -13.875 -36.036 -22.841  0.00  0.00           H
ATOM   1522  CA  ILE X 112     -13.614 -34.864 -21.090  0.00  0.00           C
ATOM   1523  HA  ILE X 112     -12.750 -34.213 -21.224  0.00  0.00           H
ATOM   1524  CB  ILE X 112     -14.844 -34.083 -21.496  0.00  0.00           C
ATOM   1525  HB  ILE X 112     -14.991 -33.339 -20.713  0.00  0.00           H
ATOM   1526  CG2 ILE X 112     -14.749 -33.413 -22.860  0.00  0.00           C
ATOM   1527 HG21 ILE X 112     -14.628 -34.182 -23.622  0.00  0.00           H
ATOM   1528 HG22 ILE X 112     -15.629 -32.852 -23.173  0.00  0.00           H
ATOM   1529 HG23 ILE X 112     -13.882 -32.753 -22.849  0.00  0.00           H
ATOM   1530  CG1 ILE X 112     -16.094 -35.030 -21.489  0.00  0.00           C
ATOM   1531 HG12 ILE X 112     -16.088 -35.921 -22.116  0.00  0.00           H
ATOM   1532 HG13 ILE X 112     -16.155 -35.285 -20.431  0.00  0.00           H
ATOM   1533  CD1 ILE X 112     -17.434 -34.304 -21.846  0.00  0.00           C
ATOM   1534 HD11 ILE X 112     -18.190 -34.910 -21.344  0.00  0.00           H
ATOM   1535 HD12 ILE X 112     -17.406 -33.277 -21.484  0.00  0.00           H
ATOM   1536 HD13 ILE X 112     -17.523 -34.247 -22.931  0.00  0.00           H
ATOM   1537  C   ILE X 112     -13.632 -35.276 -19.618  0.00  0.00           C
ATOM   1538  O   ILE X 112     -13.182 -34.487 -18.776  0.00  0.00           O
ATOM   1539  N   LYS X 113     -14.001 -36.547 -19.377  0.00  0.00           N
ATOM   1540  H   LYS X 113     -14.259 -37.076 -20.198  0.00  0.00           H
ATOM   1541  CA  LYS X 113     -13.989 -37.265 -18.080  0.00  0.00           C
ATOM   1542  HA  LYS X 113     -14.553 -36.736 -17.312  0.00  0.00           H
ATOM   1543  CB  LYS X 113     -14.625 -38.610 -18.214  0.00  0.00           C
ATOM   1544  HB2 LYS X 113     -14.151 -39.189 -19.006  0.00  0.00           H
ATOM   1545  HB3 LYS X 113     -14.571 -39.221 -17.312  0.00  0.00           H
ATOM   1546  CG  LYS X 113     -16.142 -38.451 -18.435  0.00  0.00           C
ATOM   1547  HG2 LYS X 113     -16.614 -38.021 -17.551  0.00  0.00           H
ATOM   1548  HG3 LYS X 113     -16.330 -37.707 -19.210  0.00  0.00           H
ATOM   1549  CD  LYS X 113     -16.836 -39.726 -18.764  0.00  0.00           C
ATOM   1550  HD2 LYS X 113     -16.373 -40.204 -19.628  0.00  0.00           H
ATOM   1551  HD3 LYS X 113     -16.780 -40.502 -18.000  0.00  0.00           H
ATOM   1552  CE  LYS X 113     -18.321 -39.421 -19.000  0.00  0.00           C
ATOM   1553  HE2 LYS X 113     -18.762 -39.141 -18.044  0.00  0.00           H
ATOM   1554  HE3 LYS X 113     -18.514 -38.649 -19.745  0.00  0.00           H
ATOM   1555  NZ  LYS X 113     -18.961 -40.616 -19.446  0.00  0.00           N
ATOM   1556  HZ1 LYS X 113     -19.935 -40.392 -19.591  0.00  0.00           H
ATOM   1557  HZ2 LYS X 113     -18.618 -40.927 -20.344  0.00  0.00           H
ATOM   1558  HZ3 LYS X 113     -18.812 -41.393 -18.819  0.00  0.00           H
ATOM   1559  C   LYS X 113     -12.631 -37.364 -17.401  0.00  0.00           C
ATOM   1560  O   LYS X 113     -12.543 -37.746 -16.226  0.00  0.00           O
ATOM   1561  N   GLU X 114     -11.612 -37.151 -18.167  0.00  0.00           N
ATOM   1562  H   GLU X 114     -11.673 -36.855 -19.130  0.00  0.00           H
ATOM   1563  CA  GLU X 114     -10.279 -37.258 -17.561  0.00  0.00           C
ATOM   1564  HA  GLU X 114     -10.307 -38.086 -16.853  0.00  0.00           H
ATOM   1565  CB  GLU X 114      -9.221 -37.657 -18.645  0.00  0.00           C
ATOM   1566  HB2 GLU X 114      -9.245 -36.858 -19.386  0.00  0.00           H
ATOM   1567  HB3 GLU X 114      -8.242 -37.892 -18.228  0.00  0.00           H
ATOM   1568  CG  GLU X 114      -9.575 -38.937 -19.472  0.00  0.00           C
ATOM   1569  HG2 GLU X 114     -10.653 -39.038 -19.597  0.00  0.00           H
ATOM   1570  HG3 GLU X 114      -9.106 -38.887 -20.455  0.00  0.00           H
ATOM   1571  CD  GLU X 114      -9.047 -40.203 -18.835  0.00  0.00           C
ATOM   1572  OE1 GLU X 114      -8.558 -41.106 -19.566  0.00  0.00           O
ATOM   1573  OE2 GLU X 114      -9.065 -40.337 -17.585  0.00  0.00           O
ATOM   1574  C   GLU X 114      -9.847 -36.053 -16.744  0.00  0.00           C
ATOM   1575  O   GLU X 114     -10.419 -34.981 -16.927  0.00  0.00           O
ATOM   1576  N   ASP X 115      -8.841 -36.154 -15.805  0.00  0.00           N
ATOM   1577  H   ASP X 115      -8.374 -37.046 -15.728  0.00  0.00           H
ATOM   1578  CA  ASP X 115      -8.398 -34.998 -14.924  0.00  0.00           C
ATOM   1579  HA  ASP X 115      -8.911 -34.066 -15.160  0.00  0.00           H
ATOM   1580  CB  ASP X 115      -8.879 -35.233 -13.517  0.00  0.00           C
ATOM   1581  HB2 ASP X 115      -9.950 -35.411 -13.614  0.00  0.00           H
ATOM   1582  HB3 ASP X 115      -8.503 -36.164 -13.092  0.00  0.00           H
ATOM   1583  CG  ASP X 115      -8.773 -34.102 -12.479  0.00  0.00           C
ATOM   1584  OD1 ASP X 115      -8.050 -33.118 -12.740  0.00  0.00           O
ATOM   1585  OD2 ASP X 115      -9.534 -34.078 -11.507  0.00  0.00           O
ATOM   1586  C   ASP X 115      -6.840 -34.897 -14.956  0.00  0.00           C
ATOM   1587  O   ASP X 115      -6.201 -35.748 -14.356  0.00  0.00           O
ATOM   1588  N   PRO X 116      -6.236 -33.919 -15.586  0.00  0.00           N
ATOM   1589  CD  PRO X 116      -4.873 -33.642 -15.232  0.00  0.00           C
ATOM   1590  HD2 PRO X 116      -4.299 -34.561 -15.354  0.00  0.00           H
ATOM   1591  HD3 PRO X 116      -4.850 -33.151 -14.259  0.00  0.00           H
ATOM   1592  CG  PRO X 116      -4.407 -32.556 -16.280  0.00  0.00           C
ATOM   1593  HG2 PRO X 116      -4.037 -33.007 -17.201  0.00  0.00           H
ATOM   1594  HG3 PRO X 116      -3.644 -31.903 -15.857  0.00  0.00           H
ATOM   1595  CB  PRO X 116      -5.704 -31.787 -16.625  0.00  0.00           C
ATOM   1596  HB2 PRO X 116      -5.583 -31.419 -17.644  0.00  0.00           H
ATOM   1597  HB3 PRO X 116      -5.869 -31.027 -15.861  0.00  0.00           H
ATOM   1598  CA  PRO X 116      -6.799 -32.901 -16.476  0.00  0.00           C
ATOM   1599  HA  PRO X 116      -7.672 -32.481 -15.975  0.00  0.00           H
ATOM   1600  C   PRO X 116      -7.113 -33.445 -17.809  0.00  0.00           C
ATOM   1601  O   PRO X 116      -6.367 -34.276 -18.374  0.00  0.00           O
ATOM   1602  N   TRP X 117      -8.224 -32.940 -18.453  0.00  0.00           N
ATOM   1603  H   TRP X 117      -8.664 -32.136 -18.028  0.00  0.00           H
ATOM   1604  CA  TRP X 117      -8.556 -33.234 -19.801  0.00  0.00           C
ATOM   1605  HA  TRP X 117      -8.232 -34.272 -19.883  0.00  0.00           H
ATOM   1606  CB  TRP X 117     -10.145 -33.103 -19.966  0.00  0.00           C
ATOM   1607  HB2 TRP X 117     -10.465 -33.956 -20.564  0.00  0.00           H
ATOM   1608  HB3 TRP X 117     -10.667 -33.060 -19.010  0.00  0.00           H
ATOM   1609  CG  TRP X 117     -10.590 -31.887 -20.755  0.00  0.00           C
ATOM   1610  CD1 TRP X 117     -10.972 -30.737 -20.261  0.00  0.00           C
ATOM   1611  HD1 TRP X 117     -10.997 -30.574 -19.194  0.00  0.00           H
ATOM   1612  NE1 TRP X 117     -11.373 -29.919 -21.248  0.00  0.00           N
ATOM   1613  HE1 TRP X 117     -11.609 -28.942 -21.145  0.00  0.00           H
ATOM   1614  CE2 TRP X 117     -11.137 -30.477 -22.519  0.00  0.00           C
ATOM   1615  CZ2 TRP X 117     -11.419 -29.996 -23.837  0.00  0.00           C
ATOM   1616  HZ2 TRP X 117     -11.713 -28.960 -23.914  0.00  0.00           H
ATOM   1617  CH2 TRP X 117     -11.092 -30.826 -24.921  0.00  0.00           C
ATOM   1618  HH2 TRP X 117     -11.053 -30.425 -25.923  0.00  0.00           H
ATOM   1619  CZ3 TRP X 117     -10.646 -32.098 -24.657  0.00  0.00           C
ATOM   1620  HZ3 TRP X 117     -10.490 -32.721 -25.525  0.00  0.00           H
ATOM   1621  CE3 TRP X 117     -10.448 -32.642 -23.333  0.00  0.00           C
ATOM   1622  HE3 TRP X 117     -10.089 -33.639 -23.122  0.00  0.00           H
ATOM   1623  CD2 TRP X 117     -10.795 -31.836 -22.216  0.00  0.00           C
ATOM   1624  C   TRP X 117      -7.701 -32.475 -20.826  0.00  0.00           C
ATOM   1625  O   TRP X 117      -7.278 -31.346 -20.648  0.00  0.00           O
ATOM   1626  N   ASN X 118      -7.118 -33.179 -21.807  0.00  0.00           N
ATOM   1627  H   ASN X 118      -7.401 -34.128 -22.008  0.00  0.00           H
ATOM   1628  CA  ASN X 118      -6.118 -32.634 -22.750  0.00  0.00           C
ATOM   1629  HA  ASN X 118      -6.047 -31.546 -22.732  0.00  0.00           H
ATOM   1630  CB  ASN X 118      -4.779 -33.217 -22.474  0.00  0.00           C
ATOM   1631  HB2 ASN X 118      -4.881 -34.270 -22.735  0.00  0.00           H
ATOM   1632  HB3 ASN X 118      -4.067 -32.826 -23.200  0.00  0.00           H
ATOM   1633  CG  ASN X 118      -4.149 -33.106 -21.109  0.00  0.00           C
ATOM   1634  OD1 ASN X 118      -3.185 -33.761 -20.834  0.00  0.00           O
ATOM   1635  ND2 ASN X 118      -4.531 -32.174 -20.271  0.00  0.00           N
ATOM   1636 HD21 ASN X 118      -3.874 -31.805 -19.598  0.00  0.00           H
ATOM   1637 HD22 ASN X 118      -5.476 -31.825 -20.334  0.00  0.00           H
ATOM   1638  C   ASN X 118      -6.654 -32.967 -24.166  0.00  0.00           C
ATOM   1639  O   ASN X 118      -7.106 -34.097 -24.336  0.00  0.00           O
ATOM   1640  N   CY3 X 119      -6.453 -32.000 -25.038  0.00  0.00           N
ATOM   1641  HN  CY3 X 119      -6.041 -31.110 -24.800  0.00  0.00           H
ATOM   1642  CA  CY3 X 119      -7.050 -32.060 -26.356  0.00  0.00           C
ATOM   1643  HA  CY3 X 119      -8.069 -32.430 -26.240  0.00  0.00           H
ATOM   1644  CB  CY3 X 119      -7.328 -30.597 -26.662  0.00  0.00           C
ATOM   1645  HB3 CY3 X 119      -7.874 -30.130 -25.842  0.00  0.00           H
ATOM   1646  HB2 CY3 X 119      -7.952 -30.566 -27.555  0.00  0.00           H
ATOM   1647  SG  CY3 X 119      -5.757 -29.814 -27.153  0.00  0.00           S
ATOM   1648  C   CY3 X 119      -6.270 -32.804 -27.440  0.00  0.00           C
ATOM   1649  O   CY3 X 119      -5.242 -33.404 -27.153  0.00  0.00           O
ATOM   1650  N   TYR X 120      -6.755 -32.785 -28.682  0.00  0.00           N
ATOM   1651  H   TYR X 120      -7.563 -32.241 -28.948  0.00  0.00           H
ATOM   1652  CA  TYR X 120      -6.149 -33.452 -29.850  0.00  0.00           C
ATOM   1653  HA  TYR X 120      -5.977 -34.482 -29.539  0.00  0.00           H
ATOM   1654  CB  TYR X 120      -7.311 -33.479 -30.841  0.00  0.00           C
ATOM   1655  HB2 TYR X 120      -7.626 -32.477 -31.133  0.00  0.00           H
ATOM   1656  HB3 TYR X 120      -7.051 -33.955 -31.786  0.00  0.00           H
ATOM   1657  CG  TYR X 120      -8.561 -34.209 -30.354  0.00  0.00           C
ATOM   1658  CD1 TYR X 120      -8.319 -35.472 -29.789  0.00  0.00           C
ATOM   1659  HD1 TYR X 120      -7.345 -35.939 -29.801  0.00  0.00           H
ATOM   1660  CE1 TYR X 120      -9.310 -36.096 -29.091  0.00  0.00           C
ATOM   1661  HE1 TYR X 120      -9.164 -37.018 -28.548  0.00  0.00           H
ATOM   1662  CZ  TYR X 120     -10.498 -35.364 -28.743  0.00  0.00           C
ATOM   1663  OH  TYR X 120     -11.559 -35.927 -28.038  0.00  0.00           O
ATOM   1664  HH  TYR X 120     -11.403 -36.867 -27.923  0.00  0.00           H
ATOM   1665  CE2 TYR X 120     -10.783 -34.150 -29.395  0.00  0.00           C
ATOM   1666  HE2 TYR X 120     -11.711 -33.605 -29.303  0.00  0.00           H
ATOM   1667  CD2 TYR X 120      -9.795 -33.535 -30.104  0.00  0.00           C
ATOM   1668  HD2 TYR X 120      -9.859 -32.540 -30.519  0.00  0.00           H
ATOM   1669  C   TYR X 120      -4.960 -32.758 -30.468  0.00  0.00           C
ATOM   1670  O   TYR X 120      -4.332 -33.307 -31.401  0.00  0.00           O
ATOM   1671  N   MET X 121      -4.524 -31.669 -29.814  0.00  0.00           N
ATOM   1672  H   MET X 121      -5.136 -31.298 -29.101  0.00  0.00           H
ATOM   1673  CA  MET X 121      -3.180 -31.026 -30.045  0.00  0.00           C
ATOM   1674  HA  MET X 121      -2.652 -31.516 -30.863  0.00  0.00           H
ATOM   1675  CB  MET X 121      -3.380 -29.591 -30.392  0.00  0.00           C
ATOM   1676  HB2 MET X 121      -4.156 -29.191 -29.740  0.00  0.00           H
ATOM   1677  HB3 MET X 121      -2.486 -28.987 -30.236  0.00  0.00           H
ATOM   1678  CG  MET X 121      -3.957 -29.521 -31.801  0.00  0.00           C
ATOM   1679  HG2 MET X 121      -4.370 -30.448 -32.198  0.00  0.00           H
ATOM   1680  HG3 MET X 121      -4.735 -28.761 -31.870  0.00  0.00           H
ATOM   1681  SD  MET X 121      -2.748 -29.040 -33.067  0.00  0.00           S
ATOM   1682  CE  MET X 121      -2.051 -27.375 -32.522  0.00  0.00           C
ATOM   1683  HE1 MET X 121      -1.327 -27.084 -33.284  0.00  0.00           H
ATOM   1684  HE2 MET X 121      -2.859 -26.650 -32.420  0.00  0.00           H
ATOM   1685  HE3 MET X 121      -1.561 -27.596 -31.574  0.00  0.00           H
ATOM   1686  C   MET X 121      -2.250 -31.057 -28.825  0.00  0.00           C
ATOM   1687  O   MET X 121      -1.015 -30.921 -28.973  0.00  0.00           O
ATOM   1688  N   CY3 X 122      -2.740 -31.206 -27.615  0.00  0.00           N
ATOM   1689  HN  CY3 X 122      -3.740 -31.337 -27.567  0.00  0.00           H
ATOM   1690  CA  CY3 X 122      -1.980 -31.757 -26.444  0.00  0.00           C
ATOM   1691  HA  CY3 X 122      -0.960 -31.373 -26.433  0.00  0.00           H
ATOM   1692  CB  CY3 X 122      -2.775 -31.332 -25.194  0.00  0.00           C
ATOM   1693  HB3 CY3 X 122      -2.317 -31.788 -24.316  0.00  0.00           H
ATOM   1694  HB2 CY3 X 122      -3.821 -31.637 -25.214  0.00  0.00           H
ATOM   1695  SG  CY3 X 122      -2.689 -29.498 -24.890  0.00  0.00           S
ATOM   1696  C   CY3 X 122      -1.837 -33.284 -26.626  0.00  0.00           C
ATOM   1697  O   CY3 X 122      -2.323 -33.912 -27.596  0.00  0.00           O
ATOM   1698  N   GLY X 123      -1.072 -33.817 -25.684  0.00  0.00           N
ATOM   1699  H   GLY X 123      -0.852 -33.208 -24.908  0.00  0.00           H
ATOM   1700  CA  GLY X 123      -0.653 -35.279 -25.637  0.00  0.00           C
ATOM   1701  HA2 GLY X 123      -0.336 -35.540 -24.628  0.00  0.00           H
ATOM   1702  HA3 GLY X 123      -1.477 -35.943 -25.898  0.00  0.00           H
ATOM   1703  C   GLY X 123       0.474 -35.613 -26.601  0.00  0.00           C
ATOM   1704  O   GLY X 123       0.401 -35.165 -27.741  0.00  0.00           O
ATOM   1705  N   HIE X 124       1.442 -36.467 -26.206  0.00  0.00           N
ATOM   1706  H   HIE X 124       1.392 -36.911 -25.300  0.00  0.00           H
ATOM   1707  CA  HIE X 124       2.442 -36.904 -27.195  0.00  0.00           C
ATOM   1708  HA  HIE X 124       2.667 -35.945 -27.662  0.00  0.00           H
ATOM   1709  CB  HIE X 124       3.647 -37.513 -26.487  0.00  0.00           C
ATOM   1710  HB2 HIE X 124       4.418 -37.710 -27.231  0.00  0.00           H
ATOM   1711  HB3 HIE X 124       4.014 -36.714 -25.843  0.00  0.00           H
ATOM   1712  CG  HIE X 124       3.371 -38.695 -25.560  0.00  0.00           C
ATOM   1713  ND1 HIE X 124       3.200 -40.045 -26.027  0.00  0.00           N
ATOM   1714  CE1 HIE X 124       3.305 -40.790 -24.932  0.00  0.00           C
ATOM   1715  HE1 HIE X 124       3.235 -41.867 -24.897  0.00  0.00           H
ATOM   1716  NE2 HIE X 124       3.171 -40.045 -23.794  0.00  0.00           N
ATOM   1717  HE2 HIE X 124       3.130 -40.337 -22.828  0.00  0.00           H
ATOM   1718  CD2 HIE X 124       3.263 -38.705 -24.211  0.00  0.00           C
ATOM   1719  HD2 HIE X 124       3.543 -37.963 -23.478  0.00  0.00           H
ATOM   1720  C   HIE X 124       1.831 -37.850 -28.280  0.00  0.00           C
ATOM   1721  O   HIE X 124       2.482 -38.038 -29.371  0.00  0.00           O
ATOM   1722  N   LYS X 125       0.620 -38.383 -28.068  0.00  0.00           N
ATOM   1723  H   LYS X 125       0.120 -38.345 -27.191  0.00  0.00           H
ATOM   1724  CA  LYS X 125      -0.177 -39.012 -29.102  0.00  0.00           C
ATOM   1725  HA  LYS X 125       0.432 -39.734 -29.646  0.00  0.00           H
ATOM   1726  CB  LYS X 125      -1.287 -39.854 -28.394  0.00  0.00           C
ATOM   1727  HB2 LYS X 125      -0.880 -40.581 -27.691  0.00  0.00           H
ATOM   1728  HB3 LYS X 125      -1.923 -39.202 -27.796  0.00  0.00           H
ATOM   1729  CG  LYS X 125      -2.260 -40.596 -29.377  0.00  0.00           C
ATOM   1730  HG2 LYS X 125      -2.750 -39.861 -30.016  0.00  0.00           H
ATOM   1731  HG3 LYS X 125      -1.776 -41.318 -30.034  0.00  0.00           H
ATOM   1732  CD  LYS X 125      -3.331 -41.438 -28.733  0.00  0.00           C
ATOM   1733  HD2 LYS X 125      -2.808 -42.279 -28.277  0.00  0.00           H
ATOM   1734  HD3 LYS X 125      -3.883 -40.918 -27.950  0.00  0.00           H
ATOM   1735  CE  LYS X 125      -4.170 -41.987 -29.894  0.00  0.00           C
ATOM   1736  HE2 LYS X 125      -4.725 -41.310 -30.543  0.00  0.00           H
ATOM   1737  HE3 LYS X 125      -3.548 -42.423 -30.676  0.00  0.00           H
ATOM   1738  NZ  LYS X 125      -5.103 -43.022 -29.457  0.00  0.00           N
ATOM   1739  HZ1 LYS X 125      -5.587 -43.358 -30.278  0.00  0.00           H
ATOM   1740  HZ2 LYS X 125      -4.559 -43.797 -29.106  0.00  0.00           H
ATOM   1741  HZ3 LYS X 125      -5.745 -42.558 -28.831  0.00  0.00           H
ATOM   1742  C   LYS X 125      -0.808 -37.923 -29.931  0.00  0.00           C
ATOM   1743  O   LYS X 125      -1.524 -37.062 -29.460  0.00  0.00           O
ATOM   1744  N   GLY X 126      -0.644 -38.145 -31.238  0.00  0.00           N
ATOM   1745  H   GLY X 126      -0.201 -39.026 -31.455  0.00  0.00           H
ATOM   1746  CA  GLY X 126      -1.129 -37.295 -32.352  0.00  0.00           C
ATOM   1747  HA2 GLY X 126      -1.678 -36.432 -31.976  0.00  0.00           H
ATOM   1748  HA3 GLY X 126      -0.285 -36.984 -32.968  0.00  0.00           H
ATOM   1749  C   GLY X 126      -2.092 -37.858 -33.417  0.00  0.00           C
ATOM   1750  O   GLY X 126      -2.815 -37.133 -34.062  0.00  0.00           O
ATOM   1751  N   THR X 127      -2.153 -39.177 -33.496  0.00  0.00           N
ATOM   1752  H   THR X 127      -1.564 -39.738 -32.897  0.00  0.00           H
ATOM   1753  CA  THR X 127      -3.226 -39.846 -34.261  0.00  0.00           C
ATOM   1754  HA  THR X 127      -3.672 -39.121 -34.941  0.00  0.00           H
ATOM   1755  CB  THR X 127      -2.567 -40.817 -35.230  0.00  0.00           C
ATOM   1756  HB  THR X 127      -1.719 -41.252 -34.701  0.00  0.00           H
ATOM   1757  CG2 THR X 127      -3.546 -41.931 -35.674  0.00  0.00           C
ATOM   1758 HG21 THR X 127      -3.784 -42.564 -34.819  0.00  0.00           H
ATOM   1759 HG22 THR X 127      -4.454 -41.489 -36.085  0.00  0.00           H
ATOM   1760 HG23 THR X 127      -3.089 -42.617 -36.387  0.00  0.00           H
ATOM   1761  OG1 THR X 127      -2.082 -40.182 -36.380  0.00  0.00           O
ATOM   1762  HG1 THR X 127      -1.548 -39.408 -36.189  0.00  0.00           H
ATOM   1763  C   THR X 127      -4.392 -40.397 -33.444  0.00  0.00           C
ATOM   1764  O   THR X 127      -4.308 -41.313 -32.689  0.00  0.00           O
ATOM   1765  N   TYR X 128      -5.638 -39.861 -33.601  0.00  0.00           N
ATOM   1766  H   TYR X 128      -5.773 -39.075 -34.221  0.00  0.00           H
ATOM   1767  CA  TYR X 128      -6.886 -40.212 -32.842  0.00  0.00           C
ATOM   1768  HA  TYR X 128      -6.698 -41.074 -32.201  0.00  0.00           H
ATOM   1769  CB  TYR X 128      -7.358 -39.061 -31.929  0.00  0.00           C
ATOM   1770  HB2 TYR X 128      -7.618 -38.149 -32.467  0.00  0.00           H
ATOM   1771  HB3 TYR X 128      -8.327 -39.274 -31.478  0.00  0.00           H
ATOM   1772  CG  TYR X 128      -6.340 -38.496 -30.968  0.00  0.00           C
ATOM   1773  CD1 TYR X 128      -5.467 -37.496 -31.277  0.00  0.00           C
ATOM   1774  HD1 TYR X 128      -5.641 -36.967 -32.203  0.00  0.00           H
ATOM   1775  CE1 TYR X 128      -4.542 -36.983 -30.367  0.00  0.00           C
ATOM   1776  HE1 TYR X 128      -3.899 -36.197 -30.734  0.00  0.00           H
ATOM   1777  CZ  TYR X 128      -4.558 -37.515 -29.034  0.00  0.00           C
ATOM   1778  OH  TYR X 128      -3.769 -37.034 -28.043  0.00  0.00           O
ATOM   1779  HH  TYR X 128      -2.930 -36.840 -28.467  0.00  0.00           H
ATOM   1780  CE2 TYR X 128      -5.461 -38.474 -28.727  0.00  0.00           C
ATOM   1781  HE2 TYR X 128      -5.517 -38.790 -27.696  0.00  0.00           H
ATOM   1782  CD2 TYR X 128      -6.264 -38.999 -29.625  0.00  0.00           C
ATOM   1783  HD2 TYR X 128      -6.967 -39.775 -29.360  0.00  0.00           H
ATOM   1784  C   TYR X 128      -8.006 -40.599 -33.840  0.00  0.00           C
ATOM   1785  O   TYR X 128      -8.787 -39.757 -34.131  0.00  0.00           O
ATOM   1786  N   GLY X 129      -8.083 -41.841 -34.243  0.00  0.00           N
ATOM   1787  H   GLY X 129      -7.291 -42.457 -34.131  0.00  0.00           H
ATOM   1788  CA  GLY X 129      -9.162 -42.348 -35.074  0.00  0.00           C
ATOM   1789  HA2 GLY X 129      -9.285 -43.391 -34.782  0.00  0.00           H
ATOM   1790  HA3 GLY X 129     -10.038 -41.798 -34.730  0.00  0.00           H
ATOM   1791  C   GLY X 129      -8.809 -42.158 -36.545  0.00  0.00           C
ATOM   1792  O   GLY X 129      -7.740 -42.638 -36.921  0.00  0.00           O
ATOM   1793  N   LEU X 130      -9.572 -41.336 -37.205  0.00  0.00           N
ATOM   1794  H   LEU X 130     -10.319 -40.911 -36.674  0.00  0.00           H
ATOM   1795  CA  LEU X 130      -9.243 -40.751 -38.518  0.00  0.00           C
ATOM   1796  HA  LEU X 130      -8.634 -41.498 -39.026  0.00  0.00           H
ATOM   1797  CB  LEU X 130     -10.551 -40.637 -39.316  0.00  0.00           C
ATOM   1798  HB2 LEU X 130     -11.098 -39.747 -39.004  0.00  0.00           H
ATOM   1799  HB3 LEU X 130     -10.380 -40.589 -40.391  0.00  0.00           H
ATOM   1800  CG  LEU X 130     -11.579 -41.735 -39.245  0.00  0.00           C
ATOM   1801  HG  LEU X 130     -12.098 -41.738 -38.287  0.00  0.00           H
ATOM   1802  CD1 LEU X 130     -12.692 -41.483 -40.324  0.00  0.00           C
ATOM   1803 HD11 LEU X 130     -12.215 -41.408 -41.301  0.00  0.00           H
ATOM   1804 HD12 LEU X 130     -13.370 -42.336 -40.319  0.00  0.00           H
ATOM   1805 HD13 LEU X 130     -13.202 -40.563 -40.037  0.00  0.00           H
ATOM   1806  CD2 LEU X 130     -10.940 -43.122 -39.474  0.00  0.00           C
ATOM   1807 HD21 LEU X 130     -11.712 -43.875 -39.628  0.00  0.00           H
ATOM   1808 HD22 LEU X 130     -10.287 -43.123 -40.347  0.00  0.00           H
ATOM   1809 HD23 LEU X 130     -10.383 -43.326 -38.560  0.00  0.00           H
ATOM   1810  C   LEU X 130      -8.481 -39.375 -38.409  0.00  0.00           C
ATOM   1811  O   LEU X 130      -7.967 -38.874 -39.394  0.00  0.00           O
ATOM   1812  N   LEU X 131      -8.263 -38.842 -37.206  0.00  0.00           N
ATOM   1813  H   LEU X 131      -8.754 -39.290 -36.446  0.00  0.00           H
ATOM   1814  CA  LEU X 131      -7.710 -37.539 -36.917  0.00  0.00           C
ATOM   1815  HA  LEU X 131      -7.873 -36.938 -37.811  0.00  0.00           H
ATOM   1816  CB  LEU X 131      -8.500 -36.885 -35.804  0.00  0.00           C
ATOM   1817  HB2 LEU X 131      -9.531 -36.907 -36.159  0.00  0.00           H
ATOM   1818  HB3 LEU X 131      -8.312 -37.511 -34.932  0.00  0.00           H
ATOM   1819  CG  LEU X 131      -8.181 -35.483 -35.506  0.00  0.00           C
ATOM   1820  HG  LEU X 131      -7.101 -35.363 -35.418  0.00  0.00           H
ATOM   1821  CD1 LEU X 131      -8.689 -34.572 -36.659  0.00  0.00           C
ATOM   1822 HD11 LEU X 131      -9.743 -34.676 -36.915  0.00  0.00           H
ATOM   1823 HD12 LEU X 131      -8.572 -33.560 -36.271  0.00  0.00           H
ATOM   1824 HD13 LEU X 131      -8.005 -34.705 -37.498  0.00  0.00           H
ATOM   1825  CD2 LEU X 131      -8.872 -34.915 -34.336  0.00  0.00           C
ATOM   1826 HD21 LEU X 131      -9.950 -35.003 -34.471  0.00  0.00           H
ATOM   1827 HD22 LEU X 131      -8.673 -35.562 -33.482  0.00  0.00           H
ATOM   1828 HD23 LEU X 131      -8.554 -33.884 -34.181  0.00  0.00           H
ATOM   1829  C   LEU X 131      -6.181 -37.605 -36.689  0.00  0.00           C
ATOM   1830  O   LEU X 131      -5.703 -37.840 -35.616  0.00  0.00           O
ATOM   1831  N   ARG X 132      -5.456 -37.398 -37.788  0.00  0.00           N
ATOM   1832  H   ARG X 132      -5.951 -37.228 -38.651  0.00  0.00           H
ATOM   1833  CA  ARG X 132      -3.974 -37.440 -37.767  0.00  0.00           C
ATOM   1834  HA  ARG X 132      -3.682 -37.933 -36.840  0.00  0.00           H
ATOM   1835  CB  ARG X 132      -3.459 -38.267 -38.941  0.00  0.00           C
ATOM   1836  HB2 ARG X 132      -3.704 -37.745 -39.865  0.00  0.00           H
ATOM   1837  HB3 ARG X 132      -2.375 -38.240 -38.835  0.00  0.00           H
ATOM   1838  CG  ARG X 132      -4.109 -39.689 -38.999  0.00  0.00           C
ATOM   1839  HG2 ARG X 132      -4.204 -40.164 -38.022  0.00  0.00           H
ATOM   1840  HG3 ARG X 132      -5.087 -39.601 -39.472  0.00  0.00           H
ATOM   1841  CD  ARG X 132      -3.222 -40.606 -39.923  0.00  0.00           C
ATOM   1842  HD2 ARG X 132      -2.407 -40.963 -39.293  0.00  0.00           H
ATOM   1843  HD3 ARG X 132      -3.786 -41.493 -40.212  0.00  0.00           H
ATOM   1844  NE  ARG X 132      -2.751 -39.936 -41.148  0.00  0.00           N
ATOM   1845  HE  ARG X 132      -1.829 -39.527 -41.099  0.00  0.00           H
ATOM   1846  CZ  ARG X 132      -3.154 -40.269 -42.394  0.00  0.00           C
ATOM   1847  NH1 ARG X 132      -4.253 -40.776 -42.684  0.00  0.00           N
ATOM   1848 HH11 ARG X 132      -4.923 -41.082 -41.993  0.00  0.00           H
ATOM   1849 HH12 ARG X 132      -4.620 -40.906 -43.616  0.00  0.00           H
ATOM   1850  NH2 ARG X 132      -2.354 -39.923 -43.337  0.00  0.00           N
ATOM   1851 HH21 ARG X 132      -1.452 -39.641 -42.979  0.00  0.00           H
ATOM   1852 HH22 ARG X 132      -2.664 -39.969 -44.297  0.00  0.00           H
ATOM   1853  C   ARG X 132      -3.408 -36.004 -37.712  0.00  0.00           C
ATOM   1854  O   ARG X 132      -3.623 -35.239 -38.600  0.00  0.00           O
ATOM   1855  N   ARG X 133      -2.702 -35.718 -36.641  0.00  0.00           N
ATOM   1856  H   ARG X 133      -2.535 -36.351 -35.871  0.00  0.00           H
ATOM   1857  CA  ARG X 133      -1.997 -34.424 -36.502  0.00  0.00           C
ATOM   1858  HA  ARG X 133      -2.626 -33.606 -36.852  0.00  0.00           H
ATOM   1859  CB  ARG X 133      -1.446 -34.329 -35.083  0.00  0.00           C
ATOM   1860  HB2 ARG X 133      -2.186 -34.791 -34.429  0.00  0.00           H
ATOM   1861  HB3 ARG X 133      -0.655 -35.068 -34.960  0.00  0.00           H
ATOM   1862  CG  ARG X 133      -1.172 -32.915 -34.658  0.00  0.00           C
ATOM   1863  HG2 ARG X 133      -0.214 -32.532 -35.011  0.00  0.00           H
ATOM   1864  HG3 ARG X 133      -2.044 -32.431 -35.097  0.00  0.00           H
ATOM   1865  CD  ARG X 133      -1.214 -32.736 -33.127  0.00  0.00           C
ATOM   1866  HD2 ARG X 133      -0.953 -31.696 -32.933  0.00  0.00           H
ATOM   1867  HD3 ARG X 133      -2.232 -32.956 -32.804  0.00  0.00           H
ATOM   1868  NE  ARG X 133      -0.275 -33.554 -32.334  0.00  0.00           N
ATOM   1869  HE  ARG X 133       0.700 -33.585 -32.597  0.00  0.00           H
ATOM   1870  CZ  ARG X 133      -0.542 -34.030 -31.094  0.00  0.00           C
ATOM   1871  NH1 ARG X 133      -1.719 -34.107 -30.613  0.00  0.00           N
ATOM   1872 HH11 ARG X 133      -2.500 -33.827 -31.190  0.00  0.00           H
ATOM   1873 HH12 ARG X 133      -1.839 -34.216 -29.616  0.00  0.00           H
ATOM   1874  NH2 ARG X 133       0.407 -34.479 -30.349  0.00  0.00           N
ATOM   1875 HH21 ARG X 133       1.389 -34.368 -30.560  0.00  0.00           H
ATOM   1876 HH22 ARG X 133       0.161 -34.782 -29.418  0.00  0.00           H
ATOM   1877  C   ARG X 133      -0.825 -34.347 -37.534  0.00  0.00           C
ATOM   1878  O   ARG X 133      -0.219 -35.329 -37.929  0.00  0.00           O
ATOM   1879  N   ARG X 134      -0.430 -33.140 -37.837  0.00  0.00           N
ATOM   1880  H   ARG X 134      -0.902 -32.341 -37.438  0.00  0.00           H
ATOM   1881  CA  ARG X 134       0.683 -32.737 -38.656  0.00  0.00           C
ATOM   1882  HA  ARG X 134       0.876 -33.526 -39.383  0.00  0.00           H
ATOM   1883  CB  ARG X 134       0.307 -31.478 -39.486  0.00  0.00           C
ATOM   1884  HB2 ARG X 134      -0.011 -30.725 -38.765  0.00  0.00           H
ATOM   1885  HB3 ARG X 134       1.198 -31.042 -39.937  0.00  0.00           H
ATOM   1886  CG  ARG X 134      -0.762 -31.661 -40.550  0.00  0.00           C
ATOM   1887  HG2 ARG X 134      -0.634 -32.570 -41.138  0.00  0.00           H
ATOM   1888  HG3 ARG X 134      -1.704 -31.700 -40.003  0.00  0.00           H
ATOM   1889  CD  ARG X 134      -0.765 -30.530 -41.545  0.00  0.00           C
ATOM   1890  HD2 ARG X 134      -0.786 -29.548 -41.071  0.00  0.00           H
ATOM   1891  HD3 ARG X 134       0.181 -30.554 -42.086  0.00  0.00           H
ATOM   1892  NE  ARG X 134      -2.066 -30.482 -42.375  0.00  0.00           N
ATOM   1893  HE  ARG X 134      -2.777 -29.843 -42.050  0.00  0.00           H
ATOM   1894  CZ  ARG X 134      -2.478 -31.121 -43.448  0.00  0.00           C
ATOM   1895  NH1 ARG X 134      -1.658 -31.885 -44.063  0.00  0.00           N
ATOM   1896 HH11 ARG X 134      -0.675 -31.731 -43.890  0.00  0.00           H
ATOM   1897 HH12 ARG X 134      -1.947 -32.519 -44.795  0.00  0.00           H
ATOM   1898  NH2 ARG X 134      -3.636 -30.978 -43.960  0.00  0.00           N
ATOM   1899 HH21 ARG X 134      -4.231 -30.220 -43.657  0.00  0.00           H
ATOM   1900 HH22 ARG X 134      -3.730 -31.410 -44.868  0.00  0.00           H
ATOM   1901  C   ARG X 134       1.919 -32.392 -37.939  0.00  0.00           C
ATOM   1902  O   ARG X 134       1.890 -31.759 -36.899  0.00  0.00           O
ATOM   1903  N   GLU X 135       3.086 -32.688 -38.532  0.00  0.00           N
ATOM   1904  H   GLU X 135       2.985 -33.132 -39.434  0.00  0.00           H
ATOM   1905  CA  GLU X 135       4.434 -32.376 -38.063  0.00  0.00           C
ATOM   1906  HA  GLU X 135       4.431 -32.531 -36.984  0.00  0.00           H
ATOM   1907  CB  GLU X 135       5.504 -33.343 -38.738  0.00  0.00           C
ATOM   1908  HB2 GLU X 135       5.536 -33.108 -39.802  0.00  0.00           H
ATOM   1909  HB3 GLU X 135       6.441 -33.248 -38.189  0.00  0.00           H
ATOM   1910  CG  GLU X 135       5.148 -34.797 -38.734  0.00  0.00           C
ATOM   1911  HG2 GLU X 135       4.449 -34.894 -39.564  0.00  0.00           H
ATOM   1912  HG3 GLU X 135       6.074 -35.351 -38.888  0.00  0.00           H
ATOM   1913  CD  GLU X 135       4.599 -35.294 -37.403  0.00  0.00           C
ATOM   1914  OE1 GLU X 135       5.162 -34.937 -36.363  0.00  0.00           O
ATOM   1915  OE2 GLU X 135       3.590 -36.099 -37.425  0.00  0.00           O
ATOM   1916  C   GLU X 135       4.749 -30.915 -38.360  0.00  0.00           C
ATOM   1917  O   GLU X 135       5.215 -30.177 -37.459  0.00  0.00           O
ATOM   1918  N   ASP X 136       4.572 -30.537 -39.616  0.00  0.00           N
ATOM   1919  H   ASP X 136       4.044 -31.150 -40.220  0.00  0.00           H
ATOM   1920  CA  ASP X 136       4.801 -29.170 -40.210  0.00  0.00           C
ATOM   1921  HA  ASP X 136       5.650 -28.742 -39.679  0.00  0.00           H
ATOM   1922  CB  ASP X 136       5.019 -29.293 -41.729  0.00  0.00           C
ATOM   1923  HB2 ASP X 136       5.327 -28.329 -42.134  0.00  0.00           H
ATOM   1924  HB3 ASP X 136       5.891 -29.946 -41.758  0.00  0.00           H
ATOM   1925  CG  ASP X 136       3.947 -29.920 -42.649  0.00  0.00           C
ATOM   1926  OD1 ASP X 136       3.047 -30.555 -42.096  0.00  0.00           O
ATOM   1927  OD2 ASP X 136       3.914 -29.708 -43.909  0.00  0.00           O
ATOM   1928  C   ASP X 136       3.771 -28.061 -39.823  0.00  0.00           C
ATOM   1929  O   ASP X 136       3.606 -27.052 -40.487  0.00  0.00           O
ATOM   1930  N   TRP X 137       2.969 -28.232 -38.751  0.00  0.00           N
ATOM   1931  H   TRP X 137       2.948 -29.115 -38.262  0.00  0.00           H
ATOM   1932  CA  TRP X 137       1.848 -27.395 -38.391  0.00  0.00           C
ATOM   1933  HA  TRP X 137       1.086 -27.363 -39.170  0.00  0.00           H
ATOM   1934  CB  TRP X 137       1.101 -28.018 -37.152  0.00  0.00           C
ATOM   1935  HB2 TRP X 137       0.096 -27.611 -37.042  0.00  0.00           H
ATOM   1936  HB3 TRP X 137       1.096 -29.090 -37.351  0.00  0.00           H
ATOM   1937  CG  TRP X 137       1.663 -27.932 -35.741  0.00  0.00           C
ATOM   1938  CD1 TRP X 137       2.434 -28.925 -35.160  0.00  0.00           C
ATOM   1939  HD1 TRP X 137       2.693 -29.842 -35.668  0.00  0.00           H
ATOM   1940  NE1 TRP X 137       3.118 -28.492 -34.038  0.00  0.00           N
ATOM   1941  HE1 TRP X 137       3.709 -29.063 -33.451  0.00  0.00           H
ATOM   1942  CE2 TRP X 137       2.772 -27.200 -33.730  0.00  0.00           C
ATOM   1943  CZ2 TRP X 137       3.184 -26.306 -32.753  0.00  0.00           C
ATOM   1944  HZ2 TRP X 137       3.964 -26.638 -32.084  0.00  0.00           H
ATOM   1945  CH2 TRP X 137       2.833 -24.939 -32.819  0.00  0.00           C
ATOM   1946  HH2 TRP X 137       3.240 -24.223 -32.120  0.00  0.00           H
ATOM   1947  CZ3 TRP X 137       2.010 -24.468 -33.851  0.00  0.00           C
ATOM   1948  HZ3 TRP X 137       1.833 -23.420 -34.043  0.00  0.00           H
ATOM   1949  CE3 TRP X 137       1.529 -25.359 -34.852  0.00  0.00           C
ATOM   1950  HE3 TRP X 137       0.891 -24.984 -35.640  0.00  0.00           H
ATOM   1951  CD2 TRP X 137       1.912 -26.767 -34.849  0.00  0.00           C
ATOM   1952  C   TRP X 137       2.297 -25.897 -38.137  0.00  0.00           C
ATOM   1953  O   TRP X 137       1.499 -25.069 -38.479  0.00  0.00           O
ATOM   1954  N   PRO X 138       3.517 -25.590 -37.602  0.00  0.00           N
ATOM   1955  CD  PRO X 138       4.542 -26.465 -37.105  0.00  0.00           C
ATOM   1956  HD2 PRO X 138       5.313 -26.675 -37.846  0.00  0.00           H
ATOM   1957  HD3 PRO X 138       4.187 -27.453 -36.812  0.00  0.00           H
ATOM   1958  CG  PRO X 138       5.298 -25.829 -36.041  0.00  0.00           C
ATOM   1959  HG2 PRO X 138       6.354 -26.090 -36.111  0.00  0.00           H
ATOM   1960  HG3 PRO X 138       4.869 -26.080 -35.071  0.00  0.00           H
ATOM   1961  CB  PRO X 138       5.194 -24.307 -36.289  0.00  0.00           C
ATOM   1962  HB2 PRO X 138       6.119 -24.067 -36.814  0.00  0.00           H
ATOM   1963  HB3 PRO X 138       5.065 -23.718 -35.381  0.00  0.00           H
ATOM   1964  CA  PRO X 138       3.951 -24.208 -37.234  0.00  0.00           C
ATOM   1965  HA  PRO X 138       3.141 -23.896 -36.574  0.00  0.00           H
ATOM   1966  C   PRO X 138       4.081 -23.400 -38.538  0.00  0.00           C
ATOM   1967  O   PRO X 138       3.523 -22.347 -38.676  0.00  0.00           O
ATOM   1968  N   SER X 139       4.877 -23.936 -39.517  0.00  0.00           N
ATOM   1969  H   SER X 139       5.352 -24.816 -39.370  0.00  0.00           H
ATOM   1970  CA  SER X 139       5.223 -23.369 -40.786  0.00  0.00           C
ATOM   1971  HA  SER X 139       5.631 -22.374 -40.607  0.00  0.00           H
ATOM   1972  CB  SER X 139       6.345 -24.212 -41.555  0.00  0.00           C
ATOM   1973  HB2 SER X 139       6.637 -23.656 -42.446  0.00  0.00           H
ATOM   1974  HB3 SER X 139       7.206 -24.125 -40.893  0.00  0.00           H
ATOM   1975  OG  SER X 139       5.854 -25.490 -41.893  0.00  0.00           O
ATOM   1976  HG  SER X 139       5.774 -26.133 -41.185  0.00  0.00           H
ATOM   1977  C   SER X 139       3.995 -23.247 -41.646  0.00  0.00           C
ATOM   1978  O   SER X 139       3.878 -22.208 -42.323  0.00  0.00           O
ATOM   1979  N   ARG X 140       2.992 -24.107 -41.481  0.00  0.00           N
ATOM   1980  H   ARG X 140       3.168 -24.886 -40.863  0.00  0.00           H
ATOM   1981  CA  ARG X 140       1.636 -24.067 -42.115  0.00  0.00           C
ATOM   1982  HA  ARG X 140       1.850 -23.860 -43.163  0.00  0.00           H
ATOM   1983  CB  ARG X 140       0.939 -25.420 -42.111  0.00  0.00           C
ATOM   1984  HB2 ARG X 140       0.852 -25.854 -41.115  0.00  0.00           H
ATOM   1985  HB3 ARG X 140      -0.039 -25.133 -42.497  0.00  0.00           H
ATOM   1986  CG  ARG X 140       1.568 -26.327 -43.155  0.00  0.00           C
ATOM   1987  HG2 ARG X 140       1.554 -25.767 -44.090  0.00  0.00           H
ATOM   1988  HG3 ARG X 140       2.553 -26.580 -42.763  0.00  0.00           H
ATOM   1989  CD  ARG X 140       0.726 -27.642 -43.089  0.00  0.00           C
ATOM   1990  HD2 ARG X 140       0.702 -28.007 -42.063  0.00  0.00           H
ATOM   1991  HD3 ARG X 140      -0.257 -27.435 -43.514  0.00  0.00           H
ATOM   1992  NE  ARG X 140       1.364 -28.557 -43.991  0.00  0.00           N
ATOM   1993  HE  ARG X 140       2.192 -29.027 -43.655  0.00  0.00           H
ATOM   1994  CZ  ARG X 140       1.086 -28.777 -45.276  0.00  0.00           C
ATOM   1995  NH1 ARG X 140       0.202 -28.092 -45.958  0.00  0.00           N
ATOM   1996 HH11 ARG X 140      -0.388 -27.404 -45.512  0.00  0.00           H
ATOM   1997 HH12 ARG X 140      -0.171 -28.425 -46.836  0.00  0.00           H
ATOM   1998  NH2 ARG X 140       1.816 -29.620 -45.906  0.00  0.00           N
ATOM   1999 HH21 ARG X 140       2.498 -30.150 -45.381  0.00  0.00           H
ATOM   2000 HH22 ARG X 140       1.780 -29.913 -46.872  0.00  0.00           H
ATOM   2001  C   ARG X 140       0.710 -22.961 -41.517  0.00  0.00           C
ATOM   2002  O   ARG X 140       0.099 -22.245 -42.280  0.00  0.00           O
ATOM   2003  N   LEU X 141       0.739 -22.823 -40.131  0.00  0.00           N
ATOM   2004  H   LEU X 141       1.279 -23.454 -39.556  0.00  0.00           H
ATOM   2005  CA  LEU X 141       0.010 -21.772 -39.493  0.00  0.00           C
ATOM   2006  HA  LEU X 141      -1.016 -21.894 -39.838  0.00  0.00           H
ATOM   2007  CB  LEU X 141      -0.098 -22.172 -37.984  0.00  0.00           C
ATOM   2008  HB2 LEU X 141      -0.459 -23.196 -37.887  0.00  0.00           H
ATOM   2009  HB3 LEU X 141       0.832 -22.017 -37.438  0.00  0.00           H
ATOM   2010  CG  LEU X 141      -1.016 -21.237 -37.136  0.00  0.00           C
ATOM   2011  HG  LEU X 141      -0.724 -20.247 -37.487  0.00  0.00           H
ATOM   2012  CD1 LEU X 141      -2.514 -21.433 -37.475  0.00  0.00           C
ATOM   2013 HD11 LEU X 141      -2.645 -21.154 -38.521  0.00  0.00           H
ATOM   2014 HD12 LEU X 141      -2.932 -22.421 -37.282  0.00  0.00           H
ATOM   2015 HD13 LEU X 141      -3.063 -20.723 -36.857  0.00  0.00           H
ATOM   2016  CD2 LEU X 141      -0.830 -21.322 -35.649  0.00  0.00           C
ATOM   2017 HD21 LEU X 141      -1.342 -20.587 -35.027  0.00  0.00           H
ATOM   2018 HD22 LEU X 141      -1.144 -22.283 -35.242  0.00  0.00           H
ATOM   2019 HD23 LEU X 141       0.198 -21.191 -35.309  0.00  0.00           H
ATOM   2020  C   LEU X 141       0.584 -20.361 -39.773  0.00  0.00           C
ATOM   2021  O   LEU X 141      -0.117 -19.352 -39.947  0.00  0.00           O
ATOM   2022  N   GLN X 142       1.930 -20.385 -39.837  0.00  0.00           N
ATOM   2023  H   GLN X 142       2.472 -21.199 -39.584  0.00  0.00           H
ATOM   2024  CA  GLN X 142       2.654 -19.155 -40.191  0.00  0.00           C
ATOM   2025  HA  GLN X 142       2.383 -18.307 -39.561  0.00  0.00           H
ATOM   2026  CB  GLN X 142       4.146 -19.272 -39.927  0.00  0.00           C
ATOM   2027  HB2 GLN X 142       4.245 -19.656 -38.911  0.00  0.00           H
ATOM   2028  HB3 GLN X 142       4.532 -20.011 -40.629  0.00  0.00           H
ATOM   2029  CG  GLN X 142       5.029 -18.013 -40.122  0.00  0.00           C
ATOM   2030  HG2 GLN X 142       4.879 -17.180 -39.434  0.00  0.00           H
ATOM   2031  HG3 GLN X 142       6.045 -18.377 -39.973  0.00  0.00           H
ATOM   2032  CD  GLN X 142       4.990 -17.350 -41.499  0.00  0.00           C
ATOM   2033  OE1 GLN X 142       4.559 -16.237 -41.654  0.00  0.00           O
ATOM   2034  NE2 GLN X 142       5.585 -18.018 -42.507  0.00  0.00           N
ATOM   2035 HE21 GLN X 142       5.815 -17.398 -43.271  0.00  0.00           H
ATOM   2036 HE22 GLN X 142       5.957 -18.956 -42.449  0.00  0.00           H
ATOM   2037  C   GLN X 142       2.341 -18.722 -41.618  0.00  0.00           C
ATOM   2038  O   GLN X 142       1.953 -17.552 -41.835  0.00  0.00           O
ATOM   2039  N   MET X 143       2.444 -19.642 -42.584  0.00  0.00           N
ATOM   2040  H   MET X 143       2.772 -20.590 -42.466  0.00  0.00           H
ATOM   2041  CA  MET X 143       2.175 -19.241 -43.953  0.00  0.00           C
ATOM   2042  HA  MET X 143       2.720 -18.317 -44.145  0.00  0.00           H
ATOM   2043  CB  MET X 143       2.655 -20.386 -44.896  0.00  0.00           C
ATOM   2044  HB2 MET X 143       3.525 -20.988 -44.633  0.00  0.00           H
ATOM   2045  HB3 MET X 143       1.838 -21.102 -44.810  0.00  0.00           H
ATOM   2046  CG  MET X 143       2.653 -20.224 -46.410  0.00  0.00           C
ATOM   2047  HG2 MET X 143       2.761 -21.167 -46.947  0.00  0.00           H
ATOM   2048  HG3 MET X 143       1.654 -19.904 -46.705  0.00  0.00           H
ATOM   2049  SD  MET X 143       3.962 -19.039 -46.980  0.00  0.00           S
ATOM   2050  CE  MET X 143       5.480 -20.037 -46.897  0.00  0.00           C
ATOM   2051  HE1 MET X 143       6.344 -19.387 -47.037  0.00  0.00           H
ATOM   2052  HE2 MET X 143       5.655 -20.573 -45.964  0.00  0.00           H
ATOM   2053  HE3 MET X 143       5.467 -20.923 -47.532  0.00  0.00           H
ATOM   2054  C   MET X 143       0.708 -18.861 -44.112  0.00  0.00           C
ATOM   2055  O   MET X 143       0.376 -17.924 -44.853  0.00  0.00           O
ATOM   2056  N   PHE X 144      -0.244 -19.553 -43.473  0.00  0.00           N
ATOM   2057  H   PHE X 144       0.108 -20.308 -42.902  0.00  0.00           H
ATOM   2058  CA  PHE X 144      -1.702 -19.286 -43.559  0.00  0.00           C
ATOM   2059  HA  PHE X 144      -1.991 -19.441 -44.599  0.00  0.00           H
ATOM   2060  CB  PHE X 144      -2.351 -20.396 -42.700  0.00  0.00           C
ATOM   2061  HB2 PHE X 144      -2.063 -21.320 -43.201  0.00  0.00           H
ATOM   2062  HB3 PHE X 144      -2.066 -20.451 -41.649  0.00  0.00           H
ATOM   2063  CG  PHE X 144      -3.843 -20.341 -42.597  0.00  0.00           C
ATOM   2064  CD1 PHE X 144      -4.567 -20.919 -43.622  0.00  0.00           C
ATOM   2065  HD1 PHE X 144      -4.059 -21.364 -44.464  0.00  0.00           H
ATOM   2066  CE1 PHE X 144      -6.030 -20.914 -43.522  0.00  0.00           C
ATOM   2067  HE1 PHE X 144      -6.679 -21.414 -44.226  0.00  0.00           H
ATOM   2068  CZ  PHE X 144      -6.652 -20.357 -42.391  0.00  0.00           C
ATOM   2069  HZ  PHE X 144      -7.716 -20.324 -42.206  0.00  0.00           H
ATOM   2070  CE2 PHE X 144      -5.837 -19.787 -41.449  0.00  0.00           C
ATOM   2071  HE2 PHE X 144      -6.314 -19.366 -40.577  0.00  0.00           H
ATOM   2072  CD2 PHE X 144      -4.438 -19.667 -41.550  0.00  0.00           C
ATOM   2073  HD2 PHE X 144      -3.886 -19.122 -40.799  0.00  0.00           H
ATOM   2074  C   PHE X 144      -1.981 -17.825 -43.043  0.00  0.00           C
ATOM   2075  O   PHE X 144      -2.855 -17.137 -43.644  0.00  0.00           O
ATOM   2076  N   PHE X 145      -1.321 -17.359 -41.946  0.00  0.00           N
ATOM   2077  H   PHE X 145      -0.736 -18.027 -41.466  0.00  0.00           H
ATOM   2078  CA  PHE X 145      -1.621 -16.085 -41.290  0.00  0.00           C
ATOM   2079  HA  PHE X 145      -2.662 -15.766 -41.247  0.00  0.00           H
ATOM   2080  CB  PHE X 145      -1.118 -16.131 -39.843  0.00  0.00           C
ATOM   2081  HB2 PHE X 145      -1.668 -16.930 -39.346  0.00  0.00           H
ATOM   2082  HB3 PHE X 145      -0.078 -16.457 -39.835  0.00  0.00           H
ATOM   2083  CG  PHE X 145      -1.302 -14.908 -39.012  0.00  0.00           C
ATOM   2084  CD1 PHE X 145      -0.315 -13.853 -39.223  0.00  0.00           C
ATOM   2085  HD1 PHE X 145       0.501 -13.952 -39.923  0.00  0.00           H
ATOM   2086  CE1 PHE X 145      -0.383 -12.738 -38.424  0.00  0.00           C
ATOM   2087  HE1 PHE X 145       0.384 -11.980 -38.479  0.00  0.00           H
ATOM   2088  CZ  PHE X 145      -1.477 -12.612 -37.597  0.00  0.00           C
ATOM   2089  HZ  PHE X 145      -1.452 -11.778 -36.911  0.00  0.00           H
ATOM   2090  CE2 PHE X 145      -2.512 -13.587 -37.483  0.00  0.00           C
ATOM   2091  HE2 PHE X 145      -3.337 -13.332 -36.835  0.00  0.00           H
ATOM   2092  CD2 PHE X 145      -2.463 -14.807 -38.192  0.00  0.00           C
ATOM   2093  HD2 PHE X 145      -3.170 -15.599 -37.994  0.00  0.00           H
ATOM   2094  C   PHE X 145      -1.039 -14.942 -42.123  0.00  0.00           C
ATOM   2095  O   PHE X 145      -1.553 -13.770 -42.117  0.00  0.00           O
ATOM   2096  N   ALA X 146       0.076 -15.190 -42.882  0.00  0.00           N
ATOM   2097  H   ALA X 146       0.529 -16.083 -42.746  0.00  0.00           H
ATOM   2098  CA  ALA X 146       0.774 -14.315 -43.815  0.00  0.00           C
ATOM   2099  HA  ALA X 146       1.038 -13.437 -43.227  0.00  0.00           H
ATOM   2100  CB  ALA X 146       2.142 -14.992 -44.134  0.00  0.00           C
ATOM   2101  HB1 ALA X 146       2.032 -15.796 -44.861  0.00  0.00           H
ATOM   2102  HB2 ALA X 146       2.744 -14.297 -44.719  0.00  0.00           H
ATOM   2103  HB3 ALA X 146       2.631 -15.362 -43.233  0.00  0.00           H
ATOM   2104  C   ALA X 146      -0.081 -13.981 -45.094  0.00  0.00           C
ATOM   2105  O   ALA X 146       0.063 -12.932 -45.689  0.00  0.00           O
ATOM   2106  N   ASN X 147      -0.951 -14.942 -45.509  0.00  0.00           N
ATOM   2107  H   ASN X 147      -1.226 -15.656 -44.850  0.00  0.00           H
ATOM   2108  CA  ASN X 147      -1.647 -14.827 -46.798  0.00  0.00           C
ATOM   2109  HA  ASN X 147      -0.900 -14.843 -47.592  0.00  0.00           H
ATOM   2110  CB  ASN X 147      -2.423 -16.108 -47.046  0.00  0.00           C
ATOM   2111  HB2 ASN X 147      -1.879 -17.008 -46.761  0.00  0.00           H
ATOM   2112  HB3 ASN X 147      -3.343 -16.172 -46.465  0.00  0.00           H
ATOM   2113  CG  ASN X 147      -2.837 -16.328 -48.475  0.00  0.00           C
ATOM   2114  OD1 ASN X 147      -3.975 -16.009 -48.893  0.00  0.00           O
ATOM   2115  ND2 ASN X 147      -2.032 -16.860 -49.280  0.00  0.00           N
ATOM   2116 HD21 ASN X 147      -2.371 -17.004 -50.221  0.00  0.00           H
ATOM   2117 HD22 ASN X 147      -1.108 -17.186 -49.035  0.00  0.00           H
ATOM   2118  C   ASN X 147      -2.512 -13.590 -46.915  0.00  0.00           C
ATOM   2119  O   ASN X 147      -2.737 -13.077 -48.034  0.00  0.00           O
ATOM   2120  N   ASN X 148      -3.061 -13.155 -45.829  0.00  0.00           N
ATOM   2121  H   ASN X 148      -2.860 -13.734 -45.026  0.00  0.00           H
ATOM   2122  CA  ASN X 148      -4.031 -12.098 -45.617  0.00  0.00           C
ATOM   2123  HA  ASN X 148      -4.887 -12.272 -46.268  0.00  0.00           H
ATOM   2124  CB  ASN X 148      -4.687 -12.331 -44.219  0.00  0.00           C
ATOM   2125  HB2 ASN X 148      -4.063 -11.917 -43.427  0.00  0.00           H
ATOM   2126  HB3 ASN X 148      -5.648 -11.817 -44.214  0.00  0.00           H
ATOM   2127  CG  ASN X 148      -5.002 -13.851 -44.056  0.00  0.00           C
ATOM   2128  OD1 ASN X 148      -5.334 -14.588 -45.017  0.00  0.00           O
ATOM   2129  ND2 ASN X 148      -4.781 -14.345 -42.870  0.00  0.00           N
ATOM   2130 HD21 ASN X 148      -4.604 -15.327 -42.718  0.00  0.00           H
ATOM   2131 HD22 ASN X 148      -4.545 -13.658 -42.168  0.00  0.00           H
ATOM   2132  C   ASN X 148      -3.397 -10.712 -45.840  0.00  0.00           C
ATOM   2133  O   ASN X 148      -3.731  -9.690 -45.201  0.00  0.00           O
ATOM   2134  N   HIE X 149      -2.443 -10.567 -46.781  0.00  0.00           N
ATOM   2135  H   HIE X 149      -2.329 -11.406 -47.331  0.00  0.00           H
ATOM   2136  CA  HIE X 149      -1.727  -9.356 -47.150  0.00  0.00           C
ATOM   2137  HA  HIE X 149      -2.473  -8.580 -47.320  0.00  0.00           H
ATOM   2138  CB  HIE X 149      -0.652  -8.872 -46.127  0.00  0.00           C
ATOM   2139  HB2 HIE X 149      -1.160  -8.552 -45.218  0.00  0.00           H
ATOM   2140  HB3 HIE X 149       0.105  -9.639 -45.965  0.00  0.00           H
ATOM   2141  CG  HIE X 149       0.133  -7.663 -46.597  0.00  0.00           C
ATOM   2142  ND1 HIE X 149      -0.382  -6.382 -46.473  0.00  0.00           N
ATOM   2143  CE1 HIE X 149       0.511  -5.697 -47.200  0.00  0.00           C
ATOM   2144  HE1 HIE X 149       0.430  -4.621 -47.243  0.00  0.00           H
ATOM   2145  NE2 HIE X 149       1.666  -6.445 -47.556  0.00  0.00           N
ATOM   2146  HE2 HIE X 149       2.558  -6.078 -47.856  0.00  0.00           H
ATOM   2147  CD2 HIE X 149       1.379  -7.727 -47.183  0.00  0.00           C
ATOM   2148  HD2 HIE X 149       1.941  -8.618 -47.421  0.00  0.00           H
ATOM   2149  C   HIE X 149      -1.167  -9.497 -48.585  0.00  0.00           C
ATOM   2150  O   HIE X 149      -0.491 -10.513 -48.909  0.00  0.00           O
ATOM   2151  N   ASP X 150      -1.591  -8.582 -49.470  0.00  0.00           N
ATOM   2152  H   ASP X 150      -2.144  -7.809 -49.129  0.00  0.00           H
ATOM   2153  CA  ASP X 150      -1.378  -8.690 -50.896  0.00  0.00           C
ATOM   2154  HA  ASP X 150      -0.995  -9.695 -51.074  0.00  0.00           H
ATOM   2155  CB  ASP X 150      -2.659  -8.639 -51.730  0.00  0.00           C
ATOM   2156  HB2 ASP X 150      -2.447  -8.688 -52.798  0.00  0.00           H
ATOM   2157  HB3 ASP X 150      -3.111  -9.599 -51.482  0.00  0.00           H
ATOM   2158  CG  ASP X 150      -3.697  -7.516 -51.497  0.00  0.00           C
ATOM   2159  OD1 ASP X 150      -4.791  -7.700 -52.089  0.00  0.00           O
ATOM   2160  OD2 ASP X 150      -3.448  -6.490 -50.829  0.00  0.00           O
ATOM   2161  C   ASP X 150      -0.500  -7.616 -51.539  0.00  0.00           C
ATOM   2162  O   ASP X 150       0.017  -7.767 -52.695  0.00  0.00           O
ATOM   2163  N   GLN X 151      -0.201  -6.547 -50.839  0.00  0.00           N
ATOM   2164  H   GLN X 151      -0.705  -6.432 -49.971  0.00  0.00           H
ATOM   2165  CA  GLN X 151       0.645  -5.409 -51.312  0.00  0.00           C
ATOM   2166  HA  GLN X 151       0.426  -5.135 -52.344  0.00  0.00           H
ATOM   2167  CB  GLN X 151       0.495  -4.211 -50.375  0.00  0.00           C
ATOM   2168  HB2 GLN X 151       1.060  -4.467 -49.478  0.00  0.00           H
ATOM   2169  HB3 GLN X 151       0.911  -3.312 -50.828  0.00  0.00           H
ATOM   2170  CG  GLN X 151      -1.016  -3.818 -50.009  0.00  0.00           C
ATOM   2171  HG2 GLN X 151      -1.537  -4.656 -49.545  0.00  0.00           H
ATOM   2172  HG3 GLN X 151      -1.011  -3.012 -49.275  0.00  0.00           H
ATOM   2173  CD  GLN X 151      -1.784  -3.224 -51.193  0.00  0.00           C
ATOM   2174  OE1 GLN X 151      -1.831  -2.020 -51.477  0.00  0.00           O
ATOM   2175  NE2 GLN X 151      -2.654  -4.000 -51.829  0.00  0.00           N
ATOM   2176 HE21 GLN X 151      -3.288  -3.596 -52.503  0.00  0.00           H
ATOM   2177 HE22 GLN X 151      -2.843  -4.915 -51.445  0.00  0.00           H
ATOM   2178  C   GLN X 151       2.133  -5.855 -51.325  0.00  0.00           C
ATOM   2179  O   GLN X 151       2.544  -6.846 -50.670  0.00  0.00           O
ATOM   2180  N   GLU X 152       3.033  -5.201 -52.135  0.00  0.00           N
ATOM   2181  H   GLU X 152       2.623  -4.520 -52.758  0.00  0.00           H
ATOM   2182  CA  GLU X 152       4.403  -5.617 -52.517  0.00  0.00           C
ATOM   2183  HA  GLU X 152       4.676  -6.460 -51.882  0.00  0.00           H
ATOM   2184  CB  GLU X 152       4.445  -6.170 -53.903  0.00  0.00           C
ATOM   2185  HB2 GLU X 152       3.398  -6.389 -54.112  0.00  0.00           H
ATOM   2186  HB3 GLU X 152       4.671  -5.432 -54.673  0.00  0.00           H
ATOM   2187  CG  GLU X 152       5.467  -7.350 -54.081  0.00  0.00           C
ATOM   2188  HG2 GLU X 152       6.494  -7.019 -53.928  0.00  0.00           H
ATOM   2189  HG3 GLU X 152       5.264  -8.115 -53.332  0.00  0.00           H
ATOM   2190  CD  GLU X 152       5.321  -8.019 -55.324  0.00  0.00           C
ATOM   2191  OE1 GLU X 152       4.454  -7.746 -56.176  0.00  0.00           O
ATOM   2192  OE2 GLU X 152       6.199  -8.879 -55.562  0.00  0.00           O
ATOM   2193  C   GLU X 152       5.519  -4.551 -52.311  0.00  0.00           C
ATOM   2194  O   GLU X 152       6.520  -4.389 -53.022  0.00  0.00           O
ATOM   2195  N   PHE X 153       5.308  -3.636 -51.333  0.00  0.00           N
ATOM   2196  H   PHE X 153       4.405  -3.590 -50.882  0.00  0.00           H
ATOM   2197  CA  PHE X 153       6.140  -2.407 -51.177  0.00  0.00           C
ATOM   2198  HA  PHE X 153       5.907  -1.835 -52.075  0.00  0.00           H
ATOM   2199  CB  PHE X 153       5.563  -1.592 -50.028  0.00  0.00           C
ATOM   2200  HB2 PHE X 153       5.456  -2.241 -49.159  0.00  0.00           H
ATOM   2201  HB3 PHE X 153       6.189  -0.719 -49.844  0.00  0.00           H
ATOM   2202  CG  PHE X 153       4.224  -0.866 -50.291  0.00  0.00           C
ATOM   2203  CD1 PHE X 153       4.303   0.535 -50.676  0.00  0.00           C
ATOM   2204  HD1 PHE X 153       5.294   0.916 -50.873  0.00  0.00           H
ATOM   2205  CE1 PHE X 153       3.117   1.218 -50.906  0.00  0.00           C
ATOM   2206  HE1 PHE X 153       3.178   2.249 -51.219  0.00  0.00           H
ATOM   2207  CZ  PHE X 153       1.862   0.566 -50.834  0.00  0.00           C
ATOM   2208  HZ  PHE X 153       0.985   1.144 -51.084  0.00  0.00           H
ATOM   2209  CE2 PHE X 153       1.782  -0.797 -50.508  0.00  0.00           C
ATOM   2210  HE2 PHE X 153       0.786  -1.214 -50.489  0.00  0.00           H
ATOM   2211  CD2 PHE X 153       2.983  -1.515 -50.141  0.00  0.00           C
ATOM   2212  HD2 PHE X 153       2.921  -2.578 -49.959  0.00  0.00           H
ATOM   2213  C   PHE X 153       7.610  -2.647 -51.030  0.00  0.00           C
ATOM   2214  O   PHE X 153       8.054  -3.483 -50.261  0.00  0.00           O
ATOM   2215  N   ASP X 154       8.378  -1.735 -51.643  0.00  0.00           N
ATOM   2216  H   ASP X 154       7.873  -1.027 -52.157  0.00  0.00           H
ATOM   2217  CA  ASP X 154       9.791  -1.566 -51.374  0.00  0.00           C
ATOM   2218  HA  ASP X 154      10.210  -2.558 -51.544  0.00  0.00           H
ATOM   2219  CB  ASP X 154      10.467  -0.568 -52.309  0.00  0.00           C
ATOM   2220  HB2 ASP X 154      10.088   0.435 -52.113  0.00  0.00           H
ATOM   2221  HB3 ASP X 154      11.538  -0.450 -52.144  0.00  0.00           H
ATOM   2222  CG  ASP X 154      10.139  -0.811 -53.863  0.00  0.00           C
ATOM   2223  OD1 ASP X 154      10.042   0.180 -54.617  0.00  0.00           O
ATOM   2224  OD2 ASP X 154      10.061  -1.959 -54.334  0.00  0.00           O
ATOM   2225  C   ASP X 154      10.068  -1.121 -50.001  0.00  0.00           C
ATOM   2226  O   ASP X 154       9.319  -0.394 -49.396  0.00  0.00           O
ATOM   2227  N   PRO X 155      11.147  -1.586 -49.335  0.00  0.00           N
ATOM   2228  CD  PRO X 155      12.175  -2.445 -49.854  0.00  0.00           C
ATOM   2229  HD2 PRO X 155      12.432  -2.129 -50.865  0.00  0.00           H
ATOM   2230  HD3 PRO X 155      11.809  -3.472 -49.876  0.00  0.00           H
ATOM   2231  CG  PRO X 155      13.415  -2.435 -48.918  0.00  0.00           C
ATOM   2232  HG2 PRO X 155      14.119  -1.777 -49.428  0.00  0.00           H
ATOM   2233  HG3 PRO X 155      13.701  -3.466 -48.709  0.00  0.00           H
ATOM   2234  CB  PRO X 155      12.822  -1.843 -47.639  0.00  0.00           C
ATOM   2235  HB2 PRO X 155      13.532  -1.217 -47.098  0.00  0.00           H
ATOM   2236  HB3 PRO X 155      12.539  -2.634 -46.945  0.00  0.00           H
ATOM   2237  CA  PRO X 155      11.571  -1.108 -48.012  0.00  0.00           C
ATOM   2238  HA  PRO X 155      10.737  -1.315 -47.341  0.00  0.00           H
ATOM   2239  C   PRO X 155      11.783   0.465 -47.997  0.00  0.00           C
ATOM   2240  O   PRO X 155      12.387   1.013 -48.977  0.00  0.00           O
ATOM   2241  N   PRO X 156      11.453   1.133 -46.911  0.00  0.00           N
ATOM   2242  CD  PRO X 156      10.696   0.666 -45.760  0.00  0.00           C
ATOM   2243  HD2 PRO X 156      11.280  -0.203 -45.457  0.00  0.00           H
ATOM   2244  HD3 PRO X 156       9.665   0.456 -46.045  0.00  0.00           H
ATOM   2245  CG  PRO X 156      10.843   1.743 -44.577  0.00  0.00           C
ATOM   2246  HG2 PRO X 156      11.799   1.652 -44.063  0.00  0.00           H
ATOM   2247  HG3 PRO X 156       9.953   1.714 -43.948  0.00  0.00           H
ATOM   2248  CB  PRO X 156      10.969   3.014 -45.437  0.00  0.00           C
ATOM   2249  HB2 PRO X 156      11.611   3.760 -44.968  0.00  0.00           H
ATOM   2250  HB3 PRO X 156       9.967   3.375 -45.669  0.00  0.00           H
ATOM   2251  CA  PRO X 156      11.597   2.597 -46.772  0.00  0.00           C
ATOM   2252  HA  PRO X 156      11.119   3.052 -47.640  0.00  0.00           H
ATOM   2253  C   PRO X 156      13.098   2.987 -46.648  0.00  0.00           C
ATOM   2254  O   PRO X 156      13.860   2.116 -46.141  0.00  0.00           O
ATOM   2255  N   LYS X 157      13.654   4.161 -47.027  0.00  0.00           N
ATOM   2256  H   LYS X 157      12.996   4.819 -47.421  0.00  0.00           H
ATOM   2257  CA  LYS X 157      15.109   4.423 -47.092  0.00  0.00           C
ATOM   2258  HA  LYS X 157      15.583   3.468 -47.318  0.00  0.00           H
ATOM   2259  CB  LYS X 157      15.437   5.366 -48.263  0.00  0.00           C
ATOM   2260  HB2 LYS X 157      14.870   6.295 -48.201  0.00  0.00           H
ATOM   2261  HB3 LYS X 157      16.517   5.513 -48.265  0.00  0.00           H
ATOM   2262  CG  LYS X 157      15.032   4.821 -49.602  0.00  0.00           C
ATOM   2263  HG2 LYS X 157      15.383   3.794 -49.705  0.00  0.00           H
ATOM   2264  HG3 LYS X 157      13.961   4.662 -49.729  0.00  0.00           H
ATOM   2265  CD  LYS X 157      15.530   5.758 -50.758  0.00  0.00           C
ATOM   2266  HD2 LYS X 157      16.598   5.973 -50.739  0.00  0.00           H
ATOM   2267  HD3 LYS X 157      15.442   5.228 -51.707  0.00  0.00           H
ATOM   2268  CE  LYS X 157      14.557   6.899 -50.853  0.00  0.00           C
ATOM   2269  HE2 LYS X 157      13.526   6.559 -50.756  0.00  0.00           H
ATOM   2270  HE3 LYS X 157      14.761   7.605 -50.048  0.00  0.00           H
ATOM   2271  NZ  LYS X 157      14.751   7.657 -52.130  0.00  0.00           N
ATOM   2272  HZ1 LYS X 157      13.910   8.036 -52.539  0.00  0.00           H
ATOM   2273  HZ2 LYS X 157      15.639   8.138 -52.152  0.00  0.00           H
ATOM   2274  HZ3 LYS X 157      14.874   6.934 -52.825  0.00  0.00           H
ATOM   2275  C   LYS X 157      15.666   4.930 -45.741  0.00  0.00           C
ATOM   2276  O   LYS X 157      14.985   5.569 -44.989  0.00  0.00           O
ATOM   2277  N   VAL X 158      16.935   4.497 -45.419  0.00  0.00           N
ATOM   2278  H   VAL X 158      17.389   4.095 -46.227  0.00  0.00           H
ATOM   2279  CA  VAL X 158      17.597   4.493 -44.138  0.00  0.00           C
ATOM   2280  HA  VAL X 158      17.076   5.258 -43.561  0.00  0.00           H
ATOM   2281  CB  VAL X 158      17.455   3.119 -43.355  0.00  0.00           C
ATOM   2282  HB  VAL X 158      18.064   2.466 -43.980  0.00  0.00           H
ATOM   2283  CG1 VAL X 158      18.032   3.029 -41.907  0.00  0.00           C
ATOM   2284 HG11 VAL X 158      17.662   3.852 -41.296  0.00  0.00           H
ATOM   2285 HG12 VAL X 158      17.844   2.030 -41.514  0.00  0.00           H
ATOM   2286 HG13 VAL X 158      19.117   3.004 -41.999  0.00  0.00           H
ATOM   2287  CG2 VAL X 158      16.010   2.580 -43.337  0.00  0.00           C
ATOM   2288 HG21 VAL X 158      15.313   3.340 -42.984  0.00  0.00           H
ATOM   2289 HG22 VAL X 158      15.540   2.419 -44.307  0.00  0.00           H
ATOM   2290 HG23 VAL X 158      16.021   1.689 -42.710  0.00  0.00           H
ATOM   2291  C   VAL X 158      19.080   4.784 -44.414  0.00  0.00           C
ATOM   2292  O   VAL X 158      19.680   3.987 -45.134  0.00  0.00           O
ATOM   2293  N   TYR X 159      19.663   5.866 -43.885  0.00  0.00           N
ATOM   2294  H   TYR X 159      19.107   6.366 -43.206  0.00  0.00           H
ATOM   2295  CA  TYR X 159      21.138   6.175 -44.008  0.00  0.00           C
ATOM   2296  HA  TYR X 159      21.560   6.025 -45.001  0.00  0.00           H
ATOM   2297  CB  TYR X 159      21.335   7.609 -43.763  0.00  0.00           C
ATOM   2298  HB2 TYR X 159      20.814   7.960 -42.873  0.00  0.00           H
ATOM   2299  HB3 TYR X 159      22.395   7.801 -43.597  0.00  0.00           H
ATOM   2300  CG  TYR X 159      20.913   8.465 -44.964  0.00  0.00           C
ATOM   2301  CD1 TYR X 159      19.717   9.164 -44.877  0.00  0.00           C
ATOM   2302  HD1 TYR X 159      18.987   9.041 -44.090  0.00  0.00           H
ATOM   2303  CE1 TYR X 159      19.418  10.112 -45.914  0.00  0.00           C
ATOM   2304  HE1 TYR X 159      18.528  10.720 -45.837  0.00  0.00           H
ATOM   2305  CZ  TYR X 159      20.354  10.300 -46.988  0.00  0.00           C
ATOM   2306  OH  TYR X 159      20.085  11.259 -47.901  0.00  0.00           O
ATOM   2307  HH  TYR X 159      19.457  11.945 -47.664  0.00  0.00           H
ATOM   2308  CE2 TYR X 159      21.558   9.569 -47.048  0.00  0.00           C
ATOM   2309  HE2 TYR X 159      22.256   9.817 -47.834  0.00  0.00           H
ATOM   2310  CD2 TYR X 159      21.877   8.645 -46.019  0.00  0.00           C
ATOM   2311  HD2 TYR X 159      22.845   8.178 -45.914  0.00  0.00           H
ATOM   2312  C   TYR X 159      21.958   5.263 -43.024  0.00  0.00           C
ATOM   2313  O   TYR X 159      21.401   4.740 -42.078  0.00  0.00           O
ATOM   2314  N   PRO X 160      23.315   5.091 -43.267  0.00  0.00           N
ATOM   2315  CD  PRO X 160      24.104   5.614 -44.352  0.00  0.00           C
ATOM   2316  HD2 PRO X 160      24.322   6.644 -44.070  0.00  0.00           H
ATOM   2317  HD3 PRO X 160      23.665   5.554 -45.347  0.00  0.00           H
ATOM   2318  CG  PRO X 160      25.292   4.719 -44.442  0.00  0.00           C
ATOM   2319  HG2 PRO X 160      26.114   5.216 -44.957  0.00  0.00           H
ATOM   2320  HG3 PRO X 160      25.108   3.806 -45.008  0.00  0.00           H
ATOM   2321  CB  PRO X 160      25.609   4.386 -42.981  0.00  0.00           C
ATOM   2322  HB2 PRO X 160      26.206   5.245 -42.677  0.00  0.00           H
ATOM   2323  HB3 PRO X 160      26.091   3.421 -42.823  0.00  0.00           H
ATOM   2324  CA  PRO X 160      24.215   4.428 -42.336  0.00  0.00           C
ATOM   2325  HA  PRO X 160      23.809   3.459 -42.043  0.00  0.00           H
ATOM   2326  C   PRO X 160      24.392   5.258 -41.039  0.00  0.00           C
ATOM   2327  O   PRO X 160      24.202   6.477 -41.153  0.00  0.00           O
ATOM   2328  N   PRO X 161      24.872   4.693 -39.886  0.00  0.00           N
ATOM   2329  CD  PRO X 161      25.060   3.252 -39.729  0.00  0.00           C
ATOM   2330  HD2 PRO X 161      25.837   2.846 -40.376  0.00  0.00           H
ATOM   2331  HD3 PRO X 161      24.156   2.692 -39.971  0.00  0.00           H
ATOM   2332  CG  PRO X 161      25.623   3.001 -38.263  0.00  0.00           C
ATOM   2333  HG2 PRO X 161      26.671   2.719 -38.365  0.00  0.00           H
ATOM   2334  HG3 PRO X 161      25.037   2.240 -37.748  0.00  0.00           H
ATOM   2335  CB  PRO X 161      25.623   4.378 -37.587  0.00  0.00           C
ATOM   2336  HB2 PRO X 161      26.538   4.612 -37.043  0.00  0.00           H
ATOM   2337  HB3 PRO X 161      24.876   4.260 -36.803  0.00  0.00           H
ATOM   2338  CA  PRO X 161      25.378   5.373 -38.704  0.00  0.00           C
ATOM   2339  HA  PRO X 161      24.582   6.004 -38.309  0.00  0.00           H
ATOM   2340  C   PRO X 161      26.622   6.253 -38.904  0.00  0.00           C
ATOM   2341  O   PRO X 161      27.426   5.967 -39.821  0.00  0.00           O
ATOM   2342  N   VAL X 162      26.899   7.230 -38.000  0.00  0.00           N
ATOM   2343  H   VAL X 162      26.187   7.401 -37.304  0.00  0.00           H
ATOM   2344  CA  VAL X 162      28.097   8.146 -38.075  0.00  0.00           C
ATOM   2345  HA  VAL X 162      28.452   8.108 -39.105  0.00  0.00           H
ATOM   2346  CB  VAL X 162      27.626   9.629 -37.963  0.00  0.00           C
ATOM   2347  HB  VAL X 162      28.423  10.349 -38.153  0.00  0.00           H
ATOM   2348  CG1 VAL X 162      26.543   9.981 -39.005  0.00  0.00           C
ATOM   2349 HG11 VAL X 162      26.955   9.718 -39.980  0.00  0.00           H
ATOM   2350 HG12 VAL X 162      25.646   9.383 -38.846  0.00  0.00           H
ATOM   2351 HG13 VAL X 162      26.334  11.049 -39.063  0.00  0.00           H
ATOM   2352  CG2 VAL X 162      27.105   9.882 -36.495  0.00  0.00           C
ATOM   2353 HG21 VAL X 162      26.459  10.760 -36.517  0.00  0.00           H
ATOM   2354 HG22 VAL X 162      26.513   9.074 -36.065  0.00  0.00           H
ATOM   2355 HG23 VAL X 162      27.945  10.198 -35.876  0.00  0.00           H
ATOM   2356  C   VAL X 162      29.209   7.727 -37.019  0.00  0.00           C
ATOM   2357  O   VAL X 162      28.835   7.131 -35.986  0.00  0.00           O
ATOM   2358  N   PRO X 163      30.473   8.045 -37.132  0.00  0.00           N
ATOM   2359  CD  PRO X 163      31.099   8.050 -38.450  0.00  0.00           C
ATOM   2360  HD2 PRO X 163      31.156   9.059 -38.858  0.00  0.00           H
ATOM   2361  HD3 PRO X 163      30.728   7.380 -39.226  0.00  0.00           H
ATOM   2362  CG  PRO X 163      32.544   7.597 -38.105  0.00  0.00           C
ATOM   2363  HG2 PRO X 163      33.317   7.888 -38.816  0.00  0.00           H
ATOM   2364  HG3 PRO X 163      32.503   6.512 -38.200  0.00  0.00           H
ATOM   2365  CB  PRO X 163      32.785   8.199 -36.730  0.00  0.00           C
ATOM   2366  HB2 PRO X 163      32.742   9.287 -36.789  0.00  0.00           H
ATOM   2367  HB3 PRO X 163      33.686   7.804 -36.262  0.00  0.00           H
ATOM   2368  CA  PRO X 163      31.520   7.883 -36.053  0.00  0.00           C
ATOM   2369  HA  PRO X 163      31.565   6.820 -35.816  0.00  0.00           H
ATOM   2370  C   PRO X 163      31.335   8.584 -34.759  0.00  0.00           C
ATOM   2371  O   PRO X 163      30.700   9.621 -34.612  0.00  0.00           O
ATOM   2372  N   ALA X 164      32.020   8.104 -33.731  0.00  0.00           N
ATOM   2373  H   ALA X 164      32.617   7.306 -33.897  0.00  0.00           H
ATOM   2374  CA  ALA X 164      31.909   8.573 -32.341  0.00  0.00           C
ATOM   2375  HA  ALA X 164      30.877   8.446 -32.015  0.00  0.00           H
ATOM   2376  CB  ALA X 164      32.799   7.731 -31.428  0.00  0.00           C
ATOM   2377  HB1 ALA X 164      33.858   7.801 -31.673  0.00  0.00           H
ATOM   2378  HB2 ALA X 164      32.716   8.096 -30.404  0.00  0.00           H
ATOM   2379  HB3 ALA X 164      32.410   6.715 -31.354  0.00  0.00           H
ATOM   2380  C   ALA X 164      32.032  10.120 -32.159  0.00  0.00           C
ATOM   2381  O   ALA X 164      31.311  10.717 -31.370  0.00  0.00           O
ATOM   2382  N   GLU X 165      32.984  10.756 -32.914  0.00  0.00           N
ATOM   2383  H   GLU X 165      33.502  10.218 -33.594  0.00  0.00           H
ATOM   2384  CA  GLU X 165      33.216  12.253 -32.882  0.00  0.00           C
ATOM   2385  HA  GLU X 165      33.137  12.600 -31.852  0.00  0.00           H
ATOM   2386  CB  GLU X 165      34.631  12.600 -33.369  0.00  0.00           C
ATOM   2387  HB2 GLU X 165      34.979  13.520 -32.899  0.00  0.00           H
ATOM   2388  HB3 GLU X 165      35.314  11.785 -33.127  0.00  0.00           H
ATOM   2389  CG  GLU X 165      34.829  12.776 -34.912  0.00  0.00           C
ATOM   2390  HG2 GLU X 165      34.135  13.570 -35.190  0.00  0.00           H
ATOM   2391  HG3 GLU X 165      35.884  12.993 -35.073  0.00  0.00           H
ATOM   2392  CD  GLU X 165      34.581  11.461 -35.751  0.00  0.00           C
ATOM   2393  OE1 GLU X 165      34.142  11.688 -36.923  0.00  0.00           O
ATOM   2394  OE2 GLU X 165      34.932  10.353 -35.325  0.00  0.00           O
ATOM   2395  C   GLU X 165      32.091  13.069 -33.606  0.00  0.00           C
ATOM   2396  O   GLU X 165      31.977  14.285 -33.524  0.00  0.00           O
ATOM   2397  N   LYS X 166      31.264  12.392 -34.428  0.00  0.00           N
ATOM   2398  H   LYS X 166      31.436  11.408 -34.579  0.00  0.00           H
ATOM   2399  CA  LYS X 166      30.071  12.904 -35.174  0.00  0.00           C
ATOM   2400  HA  LYS X 166      30.081  13.985 -35.315  0.00  0.00           H
ATOM   2401  CB  LYS X 166      30.186  12.394 -36.652  0.00  0.00           C
ATOM   2402  HB2 LYS X 166      30.476  11.343 -36.649  0.00  0.00           H
ATOM   2403  HB3 LYS X 166      29.201  12.612 -37.064  0.00  0.00           H
ATOM   2404  CG  LYS X 166      31.230  13.276 -37.420  0.00  0.00           C
ATOM   2405  HG2 LYS X 166      30.761  14.248 -37.574  0.00  0.00           H
ATOM   2406  HG3 LYS X 166      32.091  13.253 -36.751  0.00  0.00           H
ATOM   2407  CD  LYS X 166      31.493  12.709 -38.829  0.00  0.00           C
ATOM   2408  HD2 LYS X 166      31.893  11.698 -38.901  0.00  0.00           H
ATOM   2409  HD3 LYS X 166      30.587  12.768 -39.433  0.00  0.00           H
ATOM   2410  CE  LYS X 166      32.441  13.749 -39.511  0.00  0.00           C
ATOM   2411  HE2 LYS X 166      32.621  13.454 -40.544  0.00  0.00           H
ATOM   2412  HE3 LYS X 166      32.009  14.750 -39.501  0.00  0.00           H
ATOM   2413  NZ  LYS X 166      33.800  13.898 -38.943  0.00  0.00           N
ATOM   2414  HZ1 LYS X 166      33.743  14.455 -38.102  0.00  0.00           H
ATOM   2415  HZ2 LYS X 166      34.226  13.022 -38.674  0.00  0.00           H
ATOM   2416  HZ3 LYS X 166      34.465  14.333 -39.566  0.00  0.00           H
ATOM   2417  C   LYS X 166      28.738  12.653 -34.525  0.00  0.00           C
ATOM   2418  O   LYS X 166      27.802  13.360 -34.799  0.00  0.00           O
ATOM   2419  N   ARG X 167      28.606  11.629 -33.621  0.00  0.00           N
ATOM   2420  H   ARG X 167      29.414  11.077 -33.372  0.00  0.00           H
ATOM   2421  CA  ARG X 167      27.322  11.422 -32.899  0.00  0.00           C
ATOM   2422  HA  ARG X 167      26.573  11.172 -33.651  0.00  0.00           H
ATOM   2423  CB  ARG X 167      27.436  10.091 -32.050  0.00  0.00           C
ATOM   2424  HB2 ARG X 167      28.184  10.218 -31.268  0.00  0.00           H
ATOM   2425  HB3 ARG X 167      26.452   9.927 -31.610  0.00  0.00           H
ATOM   2426  CG  ARG X 167      27.634   8.809 -32.867  0.00  0.00           C
ATOM   2427  HG2 ARG X 167      26.730   8.566 -33.424  0.00  0.00           H
ATOM   2428  HG3 ARG X 167      28.483   8.959 -33.535  0.00  0.00           H
ATOM   2429  CD  ARG X 167      27.972   7.683 -31.861  0.00  0.00           C
ATOM   2430  HD2 ARG X 167      28.819   7.882 -31.204  0.00  0.00           H
ATOM   2431  HD3 ARG X 167      27.127   7.471 -31.205  0.00  0.00           H
ATOM   2432  NE  ARG X 167      28.270   6.467 -32.663  0.00  0.00           N
ATOM   2433  HE  ARG X 167      27.701   6.214 -33.457  0.00  0.00           H
ATOM   2434  CZ  ARG X 167      29.026   5.445 -32.390  0.00  0.00           C
ATOM   2435  NH1 ARG X 167      29.851   5.358 -31.375  0.00  0.00           N
ATOM   2436 HH11 ARG X 167      29.750   6.112 -30.711  0.00  0.00           H
ATOM   2437 HH12 ARG X 167      30.130   4.440 -31.059  0.00  0.00           H
ATOM   2438  NH2 ARG X 167      29.074   4.503 -33.250  0.00  0.00           N
ATOM   2439 HH21 ARG X 167      28.297   4.389 -33.885  0.00  0.00           H
ATOM   2440 HH22 ARG X 167      29.817   3.819 -33.248  0.00  0.00           H
ATOM   2441  C   ARG X 167      26.796  12.576 -32.114  0.00  0.00           C
ATOM   2442  O   ARG X 167      27.554  13.218 -31.417  0.00  0.00           O
ATOM   2443  N   LYS X 168      25.521  12.794 -32.236  0.00  0.00           N
ATOM   2444  H   LYS X 168      24.957  12.213 -32.840  0.00  0.00           H
ATOM   2445  CA  LYS X 168      24.751  13.790 -31.456  0.00  0.00           C
ATOM   2446  HA  LYS X 168      25.505  14.217 -30.795  0.00  0.00           H
ATOM   2447  CB  LYS X 168      24.234  14.814 -32.478  0.00  0.00           C
ATOM   2448  HB2 LYS X 168      23.588  14.255 -33.155  0.00  0.00           H
ATOM   2449  HB3 LYS X 168      23.624  15.547 -31.951  0.00  0.00           H
ATOM   2450  CG  LYS X 168      25.198  15.638 -33.381  0.00  0.00           C
ATOM   2451  HG2 LYS X 168      25.725  16.399 -32.806  0.00  0.00           H
ATOM   2452  HG3 LYS X 168      25.860  14.871 -33.784  0.00  0.00           H
ATOM   2453  CD  LYS X 168      24.387  16.170 -34.514  0.00  0.00           C
ATOM   2454  HD2 LYS X 168      24.018  15.254 -34.974  0.00  0.00           H
ATOM   2455  HD3 LYS X 168      23.580  16.802 -34.144  0.00  0.00           H
ATOM   2456  CE  LYS X 168      25.066  16.849 -35.722  0.00  0.00           C
ATOM   2457  HE2 LYS X 168      25.952  16.311 -36.061  0.00  0.00           H
ATOM   2458  HE3 LYS X 168      24.351  17.068 -36.515  0.00  0.00           H
ATOM   2459  NZ  LYS X 168      25.523  18.172 -35.384  0.00  0.00           N
ATOM   2460  HZ1 LYS X 168      25.508  18.738 -36.221  0.00  0.00           H
ATOM   2461  HZ2 LYS X 168      24.917  18.639 -34.725  0.00  0.00           H
ATOM   2462  HZ3 LYS X 168      26.458  18.244 -35.011  0.00  0.00           H
ATOM   2463  C   LYS X 168      23.548  13.252 -30.592  0.00  0.00           C
ATOM   2464  O   LYS X 168      23.062  12.186 -30.875  0.00  0.00           O
ATOM   2465  N   PRO X 169      23.146  13.855 -29.500  0.00  0.00           N
ATOM   2466  CD  PRO X 169      23.568  15.105 -29.028  0.00  0.00           C
ATOM   2467  HD2 PRO X 169      24.023  15.711 -29.812  0.00  0.00           H
ATOM   2468  HD3 PRO X 169      24.466  14.866 -28.459  0.00  0.00           H
ATOM   2469  CG  PRO X 169      22.450  15.690 -28.147  0.00  0.00           C
ATOM   2470  HG2 PRO X 169      21.669  16.212 -28.700  0.00  0.00           H
ATOM   2471  HG3 PRO X 169      22.801  16.440 -27.438  0.00  0.00           H
ATOM   2472  CB  PRO X 169      21.908  14.381 -27.531  0.00  0.00           C
ATOM   2473  HB2 PRO X 169      20.920  14.604 -27.127  0.00  0.00           H
ATOM   2474  HB3 PRO X 169      22.403  13.955 -26.659  0.00  0.00           H
ATOM   2475  CA  PRO X 169      21.999  13.388 -28.717  0.00  0.00           C
ATOM   2476  HA  PRO X 169      22.249  12.427 -28.267  0.00  0.00           H
ATOM   2477  C   PRO X 169      20.704  13.382 -29.573  0.00  0.00           C
ATOM   2478  O   PRO X 169      20.457  14.267 -30.376  0.00  0.00           O
ATOM   2479  N   ILE X 170      19.916  12.378 -29.471  0.00  0.00           N
ATOM   2480  H   ILE X 170      20.161  11.638 -28.829  0.00  0.00           H
ATOM   2481  CA  ILE X 170      18.642  12.177 -30.213  0.00  0.00           C
ATOM   2482  HA  ILE X 170      18.984  12.319 -31.239  0.00  0.00           H
ATOM   2483  CB  ILE X 170      18.264  10.653 -30.299  0.00  0.00           C
ATOM   2484  HB  ILE X 170      19.184  10.166 -30.620  0.00  0.00           H
ATOM   2485  CG2 ILE X 170      17.864  10.135 -28.919  0.00  0.00           C
ATOM   2486 HG21 ILE X 170      17.744   9.053 -28.863  0.00  0.00           H
ATOM   2487 HG22 ILE X 170      18.637  10.444 -28.215  0.00  0.00           H
ATOM   2488 HG23 ILE X 170      16.954  10.619 -28.564  0.00  0.00           H
ATOM   2489  CG1 ILE X 170      17.177  10.326 -31.392  0.00  0.00           C
ATOM   2490 HG12 ILE X 170      16.248  10.838 -31.139  0.00  0.00           H
ATOM   2491 HG13 ILE X 170      17.509  10.814 -32.308  0.00  0.00           H
ATOM   2492  CD1 ILE X 170      16.945   8.793 -31.507  0.00  0.00           C
ATOM   2493 HD11 ILE X 170      17.876   8.229 -31.440  0.00  0.00           H
ATOM   2494 HD12 ILE X 170      16.225   8.472 -30.754  0.00  0.00           H
ATOM   2495 HD13 ILE X 170      16.656   8.638 -32.547  0.00  0.00           H
ATOM   2496  C   ILE X 170      17.585  13.188 -29.870  0.00  0.00           C
ATOM   2497  O   ILE X 170      17.247  13.307 -28.680  0.00  0.00           O
ATOM   2498  N   ARG X 171      16.951  13.724 -30.883  0.00  0.00           N
ATOM   2499  H   ARG X 171      17.198  13.493 -31.835  0.00  0.00           H
ATOM   2500  CA  ARG X 171      15.681  14.455 -30.726  0.00  0.00           C
ATOM   2501  HA  ARG X 171      15.604  14.666 -29.660  0.00  0.00           H
ATOM   2502  CB  ARG X 171      15.819  15.765 -31.485  0.00  0.00           C
ATOM   2503  HB2 ARG X 171      15.827  15.518 -32.547  0.00  0.00           H
ATOM   2504  HB3 ARG X 171      14.947  16.381 -31.263  0.00  0.00           H
ATOM   2505  CG  ARG X 171      17.167  16.604 -31.285  0.00  0.00           C
ATOM   2506  HG2 ARG X 171      17.155  17.106 -30.318  0.00  0.00           H
ATOM   2507  HG3 ARG X 171      18.116  16.077 -31.388  0.00  0.00           H
ATOM   2508  CD  ARG X 171      17.206  17.712 -32.372  0.00  0.00           C
ATOM   2509  HD2 ARG X 171      16.276  18.276 -32.440  0.00  0.00           H
ATOM   2510  HD3 ARG X 171      17.996  18.441 -32.191  0.00  0.00           H
ATOM   2511  NE  ARG X 171      17.424  17.107 -33.655  0.00  0.00           N
ATOM   2512  HE  ARG X 171      17.434  16.097 -33.694  0.00  0.00           H
ATOM   2513  CZ  ARG X 171      18.073  17.598 -34.689  0.00  0.00           C
ATOM   2514  NH1 ARG X 171      18.380  18.838 -34.768  0.00  0.00           N
ATOM   2515 HH11 ARG X 171      18.218  19.447 -33.979  0.00  0.00           H
ATOM   2516 HH12 ARG X 171      18.965  19.183 -35.515  0.00  0.00           H
ATOM   2517  NH2 ARG X 171      18.540  16.898 -35.689  0.00  0.00           N
ATOM   2518 HH21 ARG X 171      18.569  15.889 -35.656  0.00  0.00           H
ATOM   2519 HH22 ARG X 171      19.042  17.450 -36.370  0.00  0.00           H
ATOM   2520  C   ARG X 171      14.526  13.652 -31.126  0.00  0.00           C
ATOM   2521  O   ARG X 171      14.545  12.973 -32.110  0.00  0.00           O
ATOM   2522  N   VAL X 172      13.480  13.668 -30.287  0.00  0.00           N
ATOM   2523  H   VAL X 172      13.538  14.161 -29.408  0.00  0.00           H
ATOM   2524  CA  VAL X 172      12.285  12.786 -30.349  0.00  0.00           C
ATOM   2525  HA  VAL X 172      12.359  12.190 -31.259  0.00  0.00           H
ATOM   2526  CB  VAL X 172      12.393  11.768 -29.158  0.00  0.00           C
ATOM   2527  HB  VAL X 172      12.086  12.180 -28.196  0.00  0.00           H
ATOM   2528  CG1 VAL X 172      11.457  10.597 -29.361  0.00  0.00           C
ATOM   2529 HG11 VAL X 172      10.395  10.844 -29.378  0.00  0.00           H
ATOM   2530 HG12 VAL X 172      11.739  10.182 -30.328  0.00  0.00           H
ATOM   2531 HG13 VAL X 172      11.610   9.794 -28.640  0.00  0.00           H
ATOM   2532  CG2 VAL X 172      13.764  11.135 -29.028  0.00  0.00           C
ATOM   2533 HG21 VAL X 172      14.352  11.612 -28.243  0.00  0.00           H
ATOM   2534 HG22 VAL X 172      13.709  10.082 -28.752  0.00  0.00           H
ATOM   2535 HG23 VAL X 172      14.226  11.033 -30.010  0.00  0.00           H
ATOM   2536  C   VAL X 172      10.958  13.490 -30.231  0.00  0.00           C
ATOM   2537  O   VAL X 172      10.781  14.373 -29.415  0.00  0.00           O
ATOM   2538  N   LEU X 173      10.027  12.951 -30.986  0.00  0.00           N
ATOM   2539  H   LEU X 173      10.365  12.218 -31.593  0.00  0.00           H
ATOM   2540  CA  LEU X 173       8.637  13.363 -30.977  0.00  0.00           C
ATOM   2541  HA  LEU X 173       8.450  14.072 -30.171  0.00  0.00           H
ATOM   2542  CB  LEU X 173       8.361  14.064 -32.332  0.00  0.00           C
ATOM   2543  HB2 LEU X 173       8.708  15.091 -32.222  0.00  0.00           H
ATOM   2544  HB3 LEU X 173       8.949  13.575 -33.109  0.00  0.00           H
ATOM   2545  CG  LEU X 173       6.950  14.328 -32.900  0.00  0.00           C
ATOM   2546  HG  LEU X 173       6.425  13.380 -33.021  0.00  0.00           H
ATOM   2547  CD1 LEU X 173       6.184  15.408 -31.992  0.00  0.00           C
ATOM   2548 HD11 LEU X 173       6.155  15.029 -30.971  0.00  0.00           H
ATOM   2549 HD12 LEU X 173       6.647  16.392 -31.917  0.00  0.00           H
ATOM   2550 HD13 LEU X 173       5.165  15.593 -32.332  0.00  0.00           H
ATOM   2551  CD2 LEU X 173       7.049  14.793 -34.336  0.00  0.00           C
ATOM   2552 HD21 LEU X 173       7.398  14.021 -35.022  0.00  0.00           H
ATOM   2553 HD22 LEU X 173       6.037  15.027 -34.667  0.00  0.00           H
ATOM   2554 HD23 LEU X 173       7.632  15.714 -34.313  0.00  0.00           H
ATOM   2555  C   LEU X 173       7.755  12.035 -30.837  0.00  0.00           C
ATOM   2556  O   LEU X 173       7.489  11.246 -31.750  0.00  0.00           O
ATOM   2557  N   SER X 174       7.366  11.832 -29.555  0.00  0.00           N
ATOM   2558  H   SER X 174       7.572  12.512 -28.837  0.00  0.00           H
ATOM   2559  CA  SER X 174       6.370  10.841 -29.181  0.00  0.00           C
ATOM   2560  HA  SER X 174       6.526   9.981 -29.832  0.00  0.00           H
ATOM   2561  CB  SER X 174       6.767  10.370 -27.765  0.00  0.00           C
ATOM   2562  HB2 SER X 174       7.812  10.066 -27.828  0.00  0.00           H
ATOM   2563  HB3 SER X 174       6.605  11.176 -27.050  0.00  0.00           H
ATOM   2564  OG  SER X 174       5.992   9.337 -27.328  0.00  0.00           O
ATOM   2565  HG  SER X 174       5.979   9.463 -26.377  0.00  0.00           H
ATOM   2566  C   SER X 174       4.833  11.166 -29.214  0.00  0.00           C
ATOM   2567  O   SER X 174       4.362  12.083 -28.596  0.00  0.00           O
ATOM   2568  N   LEU X 175       4.088  10.414 -30.046  0.00  0.00           N
ATOM   2569  H   LEU X 175       4.458   9.593 -30.502  0.00  0.00           H
ATOM   2570  CA  LEU X 175       2.647  10.638 -30.120  0.00  0.00           C
ATOM   2571  HA  LEU X 175       2.289  11.549 -29.640  0.00  0.00           H
ATOM   2572  CB  LEU X 175       2.281  10.641 -31.596  0.00  0.00           C
ATOM   2573  HB2 LEU X 175       2.486   9.659 -32.023  0.00  0.00           H
ATOM   2574  HB3 LEU X 175       1.216  10.860 -31.680  0.00  0.00           H
ATOM   2575  CG  LEU X 175       3.042  11.669 -32.465  0.00  0.00           C
ATOM   2576  HG  LEU X 175       4.034  11.251 -32.642  0.00  0.00           H
ATOM   2577  CD1 LEU X 175       2.516  11.738 -33.916  0.00  0.00           C
ATOM   2578 HD11 LEU X 175       1.474  12.053 -33.850  0.00  0.00           H
ATOM   2579 HD12 LEU X 175       3.165  12.513 -34.323  0.00  0.00           H
ATOM   2580 HD13 LEU X 175       2.666  10.796 -34.442  0.00  0.00           H
ATOM   2581  CD2 LEU X 175       3.104  13.074 -31.825  0.00  0.00           C
ATOM   2582 HD21 LEU X 175       3.679  13.628 -32.566  0.00  0.00           H
ATOM   2583 HD22 LEU X 175       2.179  13.594 -31.576  0.00  0.00           H
ATOM   2584 HD23 LEU X 175       3.650  13.147 -30.884  0.00  0.00           H
ATOM   2585  C   LEU X 175       2.043   9.519 -29.313  0.00  0.00           C
ATOM   2586  O   LEU X 175       2.469   8.373 -29.406  0.00  0.00           O
ATOM   2587  N   PHE X 176       0.945   9.819 -28.590  0.00  0.00           N
ATOM   2588  H   PHE X 176       0.634  10.779 -28.625  0.00  0.00           H
ATOM   2589  CA  PHE X 176       0.109   8.839 -27.780  0.00  0.00           C
ATOM   2590  HA  PHE X 176      -0.623   9.438 -27.239  0.00  0.00           H
ATOM   2591  CB  PHE X 176      -0.743   7.874 -28.663  0.00  0.00           C
ATOM   2592  HB2 PHE X 176      -0.112   7.030 -28.941  0.00  0.00           H
ATOM   2593  HB3 PHE X 176      -1.480   7.357 -28.049  0.00  0.00           H
ATOM   2594  CG  PHE X 176      -1.250   8.414 -29.958  0.00  0.00           C
ATOM   2595  CD1 PHE X 176      -2.499   9.058 -29.921  0.00  0.00           C
ATOM   2596  HD1 PHE X 176      -2.918   9.254 -28.945  0.00  0.00           H
ATOM   2597  CE1 PHE X 176      -3.008   9.518 -31.170  0.00  0.00           C
ATOM   2598  HE1 PHE X 176      -3.916  10.102 -31.121  0.00  0.00           H
ATOM   2599  CZ  PHE X 176      -2.315   9.385 -32.376  0.00  0.00           C
ATOM   2600  HZ  PHE X 176      -2.796   9.599 -33.319  0.00  0.00           H
ATOM   2601  CE2 PHE X 176      -1.028   8.751 -32.387  0.00  0.00           C
ATOM   2602  HE2 PHE X 176      -0.538   8.746 -33.349  0.00  0.00           H
ATOM   2603  CD2 PHE X 176      -0.543   8.269 -31.141  0.00  0.00           C
ATOM   2604  HD2 PHE X 176       0.448   7.842 -31.099  0.00  0.00           H
ATOM   2605  C   PHE X 176       0.964   8.139 -26.742  0.00  0.00           C
ATOM   2606  O   PHE X 176       0.934   6.906 -26.598  0.00  0.00           O
ATOM   2607  N   ASP X 177       1.846   8.891 -26.059  0.00  0.00           N
ATOM   2608  H   ASP X 177       1.899   9.864 -26.323  0.00  0.00           H
ATOM   2609  CA  ASP X 177       2.933   8.382 -25.251  0.00  0.00           C
ATOM   2610  HA  ASP X 177       3.601   8.012 -26.029  0.00  0.00           H
ATOM   2611  CB  ASP X 177       3.617   9.573 -24.605  0.00  0.00           C
ATOM   2612  HB2 ASP X 177       3.861  10.321 -25.359  0.00  0.00           H
ATOM   2613  HB3 ASP X 177       3.009  10.051 -23.836  0.00  0.00           H
ATOM   2614  CG  ASP X 177       4.951   9.240 -23.895  0.00  0.00           C
ATOM   2615  OD1 ASP X 177       5.065   9.218 -22.677  0.00  0.00           O
ATOM   2616  OD2 ASP X 177       5.905   9.068 -24.731  0.00  0.00           O
ATOM   2617  C   ASP X 177       2.612   7.359 -24.176  0.00  0.00           C
ATOM   2618  O   ASP X 177       3.482   6.506 -23.943  0.00  0.00           O
ATOM   2619  N   GLY X 178       1.396   7.342 -23.690  0.00  0.00           N
ATOM   2620  H   GLY X 178       0.670   7.953 -24.036  0.00  0.00           H
ATOM   2621  CA  GLY X 178       1.033   6.535 -22.495  0.00  0.00           C
ATOM   2622  HA2 GLY X 178       0.002   6.741 -22.210  0.00  0.00           H
ATOM   2623  HA3 GLY X 178       1.096   5.461 -22.673  0.00  0.00           H
ATOM   2624  C   GLY X 178       1.903   6.807 -21.221  0.00  0.00           C
ATOM   2625  O   GLY X 178       1.763   7.766 -20.497  0.00  0.00           O
ATOM   2626  N   ILE X 179       2.971   5.966 -20.924  0.00  0.00           N
ATOM   2627  H   ILE X 179       3.115   5.185 -21.547  0.00  0.00           H
ATOM   2628  CA  ILE X 179       3.711   5.972 -19.677  0.00  0.00           C
ATOM   2629  HA  ILE X 179       3.495   6.912 -19.169  0.00  0.00           H
ATOM   2630  CB  ILE X 179       3.280   4.684 -18.799  0.00  0.00           C
ATOM   2631  HB  ILE X 179       3.810   4.675 -17.847  0.00  0.00           H
ATOM   2632  CG2 ILE X 179       1.863   4.805 -18.167  0.00  0.00           C
ATOM   2633 HG21 ILE X 179       1.752   5.737 -17.612  0.00  0.00           H
ATOM   2634 HG22 ILE X 179       1.199   4.882 -19.027  0.00  0.00           H
ATOM   2635 HG23 ILE X 179       1.581   3.954 -17.547  0.00  0.00           H
ATOM   2636  CG1 ILE X 179       3.382   3.396 -19.626  0.00  0.00           C
ATOM   2637 HG12 ILE X 179       2.813   3.407 -20.556  0.00  0.00           H
ATOM   2638 HG13 ILE X 179       4.421   3.265 -19.928  0.00  0.00           H
ATOM   2639  CD1 ILE X 179       3.098   2.078 -18.979  0.00  0.00           C
ATOM   2640 HD11 ILE X 179       3.449   1.274 -19.626  0.00  0.00           H
ATOM   2641 HD12 ILE X 179       3.641   2.073 -18.034  0.00  0.00           H
ATOM   2642 HD13 ILE X 179       2.045   1.991 -18.710  0.00  0.00           H
ATOM   2643  C   ILE X 179       5.244   6.058 -19.882  0.00  0.00           C
ATOM   2644  O   ILE X 179       6.030   5.360 -19.138  0.00  0.00           O
ATOM   2645  N   ALA X 180       5.731   6.898 -20.828  0.00  0.00           N
ATOM   2646  H   ALA X 180       4.973   7.398 -21.271  0.00  0.00           H
ATOM   2647  CA  ALA X 180       7.106   7.322 -21.024  0.00  0.00           C
ATOM   2648  HA  ALA X 180       7.163   8.094 -21.791  0.00  0.00           H
ATOM   2649  CB  ALA X 180       7.683   8.018 -19.779  0.00  0.00           C
ATOM   2650  HB1 ALA X 180       7.199   8.983 -19.631  0.00  0.00           H
ATOM   2651  HB2 ALA X 180       7.507   7.441 -18.871  0.00  0.00           H
ATOM   2652  HB3 ALA X 180       8.691   8.285 -20.098  0.00  0.00           H
ATOM   2653  C   ALA X 180       8.001   6.160 -21.546  0.00  0.00           C
ATOM   2654  O   ALA X 180       9.185   6.265 -21.296  0.00  0.00           O
ATOM   2655  N   THR X 181       7.432   5.180 -22.250  0.00  0.00           N
ATOM   2656  H   THR X 181       6.444   5.247 -22.447  0.00  0.00           H
ATOM   2657  CA  THR X 181       8.136   3.891 -22.405  0.00  0.00           C
ATOM   2658  HA  THR X 181       8.555   3.466 -21.493  0.00  0.00           H
ATOM   2659  CB  THR X 181       7.182   2.813 -22.986  0.00  0.00           C
ATOM   2660  HB  THR X 181       6.768   3.206 -23.915  0.00  0.00           H
ATOM   2661  CG2 THR X 181       7.808   1.480 -23.343  0.00  0.00           C
ATOM   2662 HG21 THR X 181       7.054   0.724 -23.563  0.00  0.00           H
ATOM   2663 HG22 THR X 181       8.388   1.365 -24.259  0.00  0.00           H
ATOM   2664 HG23 THR X 181       8.451   1.212 -22.504  0.00  0.00           H
ATOM   2665  OG1 THR X 181       6.187   2.524 -22.047  0.00  0.00           O
ATOM   2666  HG1 THR X 181       5.504   3.194 -22.125  0.00  0.00           H
ATOM   2667  C   THR X 181       9.293   4.041 -23.441  0.00  0.00           C
ATOM   2668  O   THR X 181      10.442   3.590 -23.214  0.00  0.00           O
ATOM   2669  N   GLY X 182       9.060   4.946 -24.451  0.00  0.00           N
ATOM   2670  H   GLY X 182       8.122   5.307 -24.549  0.00  0.00           H
ATOM   2671  CA  GLY X 182      10.057   5.534 -25.291  0.00  0.00           C
ATOM   2672  HA2 GLY X 182      10.348   4.842 -26.082  0.00  0.00           H
ATOM   2673  HA3 GLY X 182       9.640   6.367 -25.858  0.00  0.00           H
ATOM   2674  C   GLY X 182      11.241   6.152 -24.558  0.00  0.00           C
ATOM   2675  O   GLY X 182      12.392   5.907 -24.975  0.00  0.00           O
ATOM   2676  N   LEU X 183      11.025   6.930 -23.485  0.00  0.00           N
ATOM   2677  H   LEU X 183      10.124   7.096 -23.061  0.00  0.00           H
ATOM   2678  CA  LEU X 183      12.223   7.558 -22.882  0.00  0.00           C
ATOM   2679  HA  LEU X 183      12.849   7.787 -23.745  0.00  0.00           H
ATOM   2680  CB  LEU X 183      11.786   8.855 -22.176  0.00  0.00           C
ATOM   2681  HB2 LEU X 183      11.261   9.529 -22.853  0.00  0.00           H
ATOM   2682  HB3 LEU X 183      11.229   8.522 -21.300  0.00  0.00           H
ATOM   2683  CG  LEU X 183      12.999   9.656 -21.675  0.00  0.00           C
ATOM   2684  HG  LEU X 183      13.634   9.049 -21.029  0.00  0.00           H
ATOM   2685  CD1 LEU X 183      13.852  10.293 -22.754  0.00  0.00           C
ATOM   2686 HD11 LEU X 183      14.798  10.687 -22.383  0.00  0.00           H
ATOM   2687 HD12 LEU X 183      14.005   9.599 -23.580  0.00  0.00           H
ATOM   2688 HD13 LEU X 183      13.242  11.141 -23.063  0.00  0.00           H
ATOM   2689  CD2 LEU X 183      12.546  10.814 -20.861  0.00  0.00           C
ATOM   2690 HD21 LEU X 183      11.836  11.428 -21.416  0.00  0.00           H
ATOM   2691 HD22 LEU X 183      12.120  10.501 -19.908  0.00  0.00           H
ATOM   2692 HD23 LEU X 183      13.410  11.410 -20.568  0.00  0.00           H
ATOM   2693  C   LEU X 183      12.899   6.586 -21.853  0.00  0.00           C
ATOM   2694  O   LEU X 183      14.133   6.576 -21.804  0.00  0.00           O
ATOM   2695  N   LEU X 184      12.136   5.771 -21.188  0.00  0.00           N
ATOM   2696  H   LEU X 184      11.145   5.885 -21.345  0.00  0.00           H
ATOM   2697  CA  LEU X 184      12.629   4.702 -20.315  0.00  0.00           C
ATOM   2698  HA  LEU X 184      13.231   5.171 -19.538  0.00  0.00           H
ATOM   2699  CB  LEU X 184      11.370   3.936 -19.819  0.00  0.00           C
ATOM   2700  HB2 LEU X 184      10.757   4.605 -19.215  0.00  0.00           H
ATOM   2701  HB3 LEU X 184      10.677   3.836 -20.654  0.00  0.00           H
ATOM   2702  CG  LEU X 184      11.589   2.611 -19.169  0.00  0.00           C
ATOM   2703  HG  LEU X 184      12.120   1.861 -19.755  0.00  0.00           H
ATOM   2704  CD1 LEU X 184      12.377   2.877 -17.844  0.00  0.00           C
ATOM   2705 HD11 LEU X 184      13.338   3.324 -18.099  0.00  0.00           H
ATOM   2706 HD12 LEU X 184      11.782   3.385 -17.084  0.00  0.00           H
ATOM   2707 HD13 LEU X 184      12.690   1.918 -17.431  0.00  0.00           H
ATOM   2708  CD2 LEU X 184      10.337   1.863 -18.855  0.00  0.00           C
ATOM   2709 HD21 LEU X 184      10.661   0.845 -18.637  0.00  0.00           H
ATOM   2710 HD22 LEU X 184       9.824   2.340 -18.020  0.00  0.00           H
ATOM   2711 HD23 LEU X 184       9.587   1.620 -19.607  0.00  0.00           H
ATOM   2712  C   LEU X 184      13.537   3.705 -21.035  0.00  0.00           C
ATOM   2713  O   LEU X 184      14.648   3.408 -20.591  0.00  0.00           O
ATOM   2714  N   VAL X 185      13.086   3.275 -22.211  0.00  0.00           N
ATOM   2715  H   VAL X 185      12.190   3.572 -22.572  0.00  0.00           H
ATOM   2716  CA  VAL X 185      13.884   2.379 -23.126  0.00  0.00           C
ATOM   2717  HA  VAL X 185      14.274   1.526 -22.571  0.00  0.00           H
ATOM   2718  CB  VAL X 185      13.151   1.780 -24.327  0.00  0.00           C
ATOM   2719  HB  VAL X 185      12.896   2.650 -24.934  0.00  0.00           H
ATOM   2720  CG1 VAL X 185      13.928   0.896 -25.231  0.00  0.00           C
ATOM   2721 HG11 VAL X 185      13.330   0.763 -26.132  0.00  0.00           H
ATOM   2722 HG12 VAL X 185      14.834   1.408 -25.555  0.00  0.00           H
ATOM   2723 HG13 VAL X 185      14.313  -0.024 -24.790  0.00  0.00           H
ATOM   2724  CG2 VAL X 185      11.882   1.023 -24.045  0.00  0.00           C
ATOM   2725 HG21 VAL X 185      11.368   1.402 -23.163  0.00  0.00           H
ATOM   2726 HG22 VAL X 185      11.235   1.162 -24.911  0.00  0.00           H
ATOM   2727 HG23 VAL X 185      12.079  -0.049 -24.004  0.00  0.00           H
ATOM   2728  C   VAL X 185      15.150   3.105 -23.484  0.00  0.00           C
ATOM   2729  O   VAL X 185      16.205   2.548 -23.322  0.00  0.00           O
ATOM   2730  N   LEU X 186      15.097   4.350 -24.075  0.00  0.00           N
ATOM   2731  H   LEU X 186      14.207   4.823 -24.135  0.00  0.00           H
ATOM   2732  CA  LEU X 186      16.305   4.972 -24.573  0.00  0.00           C
ATOM   2733  HA  LEU X 186      16.808   4.232 -25.196  0.00  0.00           H
ATOM   2734  CB  LEU X 186      15.963   6.269 -25.388  0.00  0.00           C
ATOM   2735  HB2 LEU X 186      15.186   6.826 -24.862  0.00  0.00           H
ATOM   2736  HB3 LEU X 186      16.851   6.893 -25.487  0.00  0.00           H
ATOM   2737  CG  LEU X 186      15.407   6.016 -26.798  0.00  0.00           C
ATOM   2738  HG  LEU X 186      14.727   5.177 -26.648  0.00  0.00           H
ATOM   2739  CD1 LEU X 186      14.818   7.259 -27.434  0.00  0.00           C
ATOM   2740 HD11 LEU X 186      15.565   8.031 -27.618  0.00  0.00           H
ATOM   2741 HD12 LEU X 186      14.229   7.057 -28.328  0.00  0.00           H
ATOM   2742 HD13 LEU X 186      14.018   7.605 -26.779  0.00  0.00           H
ATOM   2743  CD2 LEU X 186      16.459   5.439 -27.754  0.00  0.00           C
ATOM   2744 HD21 LEU X 186      16.647   4.390 -27.527  0.00  0.00           H
ATOM   2745 HD22 LEU X 186      16.080   5.336 -28.771  0.00  0.00           H
ATOM   2746 HD23 LEU X 186      17.415   5.961 -27.781  0.00  0.00           H
ATOM   2747  C   LEU X 186      17.321   5.271 -23.454  0.00  0.00           C
ATOM   2748  O   LEU X 186      18.514   5.238 -23.665  0.00  0.00           O
ATOM   2749  N   LYS X 187      16.818   5.613 -22.199  0.00  0.00           N
ATOM   2750  H   LYS X 187      15.812   5.564 -22.117  0.00  0.00           H
ATOM   2751  CA  LYS X 187      17.679   5.868 -21.023  0.00  0.00           C
ATOM   2752  HA  LYS X 187      18.547   6.473 -21.285  0.00  0.00           H
ATOM   2753  CB  LYS X 187      16.926   6.535 -19.880  0.00  0.00           C
ATOM   2754  HB2 LYS X 187      15.909   6.154 -19.965  0.00  0.00           H
ATOM   2755  HB3 LYS X 187      17.226   6.106 -18.923  0.00  0.00           H
ATOM   2756  CG  LYS X 187      17.101   8.106 -19.945  0.00  0.00           C
ATOM   2757  HG2 LYS X 187      18.123   8.333 -19.642  0.00  0.00           H
ATOM   2758  HG3 LYS X 187      16.798   8.476 -20.924  0.00  0.00           H
ATOM   2759  CD  LYS X 187      15.977   8.626 -18.949  0.00  0.00           C
ATOM   2760  HD2 LYS X 187      16.147   9.703 -18.942  0.00  0.00           H
ATOM   2761  HD3 LYS X 187      14.960   8.425 -19.286  0.00  0.00           H
ATOM   2762  CE  LYS X 187      16.103   8.122 -17.521  0.00  0.00           C
ATOM   2763  HE2 LYS X 187      16.056   7.037 -17.439  0.00  0.00           H
ATOM   2764  HE3 LYS X 187      17.082   8.431 -17.155  0.00  0.00           H
ATOM   2765  NZ  LYS X 187      15.089   8.749 -16.511  0.00  0.00           N
ATOM   2766  HZ1 LYS X 187      15.421   9.610 -16.100  0.00  0.00           H
ATOM   2767  HZ2 LYS X 187      14.166   8.804 -16.917  0.00  0.00           H
ATOM   2768  HZ3 LYS X 187      15.012   8.079 -15.759  0.00  0.00           H
ATOM   2769  C   LYS X 187      18.273   4.569 -20.507  0.00  0.00           C
ATOM   2770  O   LYS X 187      19.438   4.590 -20.241  0.00  0.00           O
ATOM   2771  N   ASP X 188      17.630   3.391 -20.582  0.00  0.00           N
ATOM   2772  H   ASP X 188      16.776   3.415 -21.121  0.00  0.00           H
ATOM   2773  CA  ASP X 188      18.225   2.083 -20.277  0.00  0.00           C
ATOM   2774  HA  ASP X 188      18.636   2.088 -19.268  0.00  0.00           H
ATOM   2775  CB  ASP X 188      16.991   1.167 -20.167  0.00  0.00           C
ATOM   2776  HB2 ASP X 188      16.188   1.629 -19.591  0.00  0.00           H
ATOM   2777  HB3 ASP X 188      16.552   1.123 -21.163  0.00  0.00           H
ATOM   2778  CG  ASP X 188      17.327  -0.250 -19.816  0.00  0.00           C
ATOM   2779  OD1 ASP X 188      16.839  -1.121 -20.616  0.00  0.00           O
ATOM   2780  OD2 ASP X 188      18.031  -0.593 -18.818  0.00  0.00           O
ATOM   2781  C   ASP X 188      19.255   1.665 -21.327  0.00  0.00           C
ATOM   2782  O   ASP X 188      20.322   1.203 -20.886  0.00  0.00           O
ATOM   2783  N   LEU X 189      19.060   1.977 -22.651  0.00  0.00           N
ATOM   2784  H   LEU X 189      18.157   2.338 -22.924  0.00  0.00           H
ATOM   2785  CA  LEU X 189      20.119   1.882 -23.726  0.00  0.00           C
ATOM   2786  HA  LEU X 189      20.738   0.995 -23.592  0.00  0.00           H
ATOM   2787  CB  LEU X 189      19.449   1.826 -25.066  0.00  0.00           C
ATOM   2788  HB2 LEU X 189      18.999   2.807 -25.216  0.00  0.00           H
ATOM   2789  HB3 LEU X 189      20.293   1.717 -25.747  0.00  0.00           H
ATOM   2790  CG  LEU X 189      18.380   0.707 -25.345  0.00  0.00           C
ATOM   2791  HG  LEU X 189      17.515   0.886 -24.706  0.00  0.00           H
ATOM   2792  CD1 LEU X 189      18.004   0.882 -26.785  0.00  0.00           C
ATOM   2793 HD11 LEU X 189      17.416   1.796 -26.873  0.00  0.00           H
ATOM   2794 HD12 LEU X 189      18.872   0.937 -27.442  0.00  0.00           H
ATOM   2795 HD13 LEU X 189      17.325   0.056 -27.000  0.00  0.00           H
ATOM   2796  CD2 LEU X 189      18.902  -0.693 -25.072  0.00  0.00           C
ATOM   2797 HD21 LEU X 189      18.670  -1.421 -25.850  0.00  0.00           H
ATOM   2798 HD22 LEU X 189      19.985  -0.621 -24.968  0.00  0.00           H
ATOM   2799 HD23 LEU X 189      18.557  -0.993 -24.083  0.00  0.00           H
ATOM   2800  C   LEU X 189      21.128   3.047 -23.687  0.00  0.00           C
ATOM   2801  O   LEU X 189      21.955   3.063 -24.607  0.00  0.00           O
ATOM   2802  N   GLY X 190      21.173   3.849 -22.631  0.00  0.00           N
ATOM   2803  H   GLY X 190      20.455   3.835 -21.922  0.00  0.00           H
ATOM   2804  CA  GLY X 190      22.173   4.906 -22.405  0.00  0.00           C
ATOM   2805  HA2 GLY X 190      21.674   5.466 -21.615  0.00  0.00           H
ATOM   2806  HA3 GLY X 190      23.094   4.426 -22.073  0.00  0.00           H
ATOM   2807  C   GLY X 190      22.385   5.953 -23.540  0.00  0.00           C
ATOM   2808  O   GLY X 190      23.290   6.815 -23.331  0.00  0.00           O
ATOM   2809  N   ILE X 191      21.526   6.054 -24.508  0.00  0.00           N
ATOM   2810  H   ILE X 191      20.836   5.316 -24.498  0.00  0.00           H
ATOM   2811  CA  ILE X 191      21.541   7.210 -25.404  0.00  0.00           C
ATOM   2812  HA  ILE X 191      22.560   7.334 -25.771  0.00  0.00           H
ATOM   2813  CB  ILE X 191      20.649   6.799 -26.578  0.00  0.00           C
ATOM   2814  HB  ILE X 191      19.646   6.572 -26.216  0.00  0.00           H
ATOM   2815  CG2 ILE X 191      20.553   7.914 -27.532  0.00  0.00           C
ATOM   2816 HG21 ILE X 191      20.026   8.724 -27.028  0.00  0.00           H
ATOM   2817 HG22 ILE X 191      21.475   8.267 -27.995  0.00  0.00           H
ATOM   2818 HG23 ILE X 191      19.894   7.607 -28.344  0.00  0.00           H
ATOM   2819  CG1 ILE X 191      21.327   5.704 -27.468  0.00  0.00           C
ATOM   2820 HG12 ILE X 191      21.901   6.089 -28.311  0.00  0.00           H
ATOM   2821 HG13 ILE X 191      22.017   5.044 -26.943  0.00  0.00           H
ATOM   2822  CD1 ILE X 191      20.183   4.795 -28.024  0.00  0.00           C
ATOM   2823 HD11 ILE X 191      19.604   5.298 -28.798  0.00  0.00           H
ATOM   2824 HD12 ILE X 191      20.682   3.942 -28.484  0.00  0.00           H
ATOM   2825 HD13 ILE X 191      19.579   4.322 -27.250  0.00  0.00           H
ATOM   2826  C   ILE X 191      21.068   8.460 -24.622  0.00  0.00           C
ATOM   2827  O   ILE X 191      20.223   8.523 -23.766  0.00  0.00           O
ATOM   2828  N   GLN X 192      21.639   9.557 -24.960  0.00  0.00           N
ATOM   2829  H   GLN X 192      22.302   9.451 -25.714  0.00  0.00           H
ATOM   2830  CA  GLN X 192      21.328  10.851 -24.541  0.00  0.00           C
ATOM   2831  HA  GLN X 192      21.088  10.909 -23.480  0.00  0.00           H
ATOM   2832  CB  GLN X 192      22.480  11.761 -24.702  0.00  0.00           C
ATOM   2833  HB2 GLN X 192      22.552  12.030 -25.756  0.00  0.00           H
ATOM   2834  HB3 GLN X 192      22.253  12.715 -24.224  0.00  0.00           H
ATOM   2835  CG  GLN X 192      23.831  11.279 -24.148  0.00  0.00           C
ATOM   2836  HG2 GLN X 192      23.755  11.051 -23.085  0.00  0.00           H
ATOM   2837  HG3 GLN X 192      24.209  10.376 -24.629  0.00  0.00           H
ATOM   2838  CD  GLN X 192      24.929  12.309 -24.265  0.00  0.00           C
ATOM   2839  OE1 GLN X 192      24.700  13.474 -24.368  0.00  0.00           O
ATOM   2840  NE2 GLN X 192      26.201  12.006 -24.210  0.00  0.00           N
ATOM   2841 HE21 GLN X 192      26.780  12.830 -24.286  0.00  0.00           H
ATOM   2842 HE22 GLN X 192      26.577  11.068 -24.228  0.00  0.00           H
ATOM   2843  C   GLN X 192      20.180  11.430 -25.405  0.00  0.00           C
ATOM   2844  O   GLN X 192      20.209  11.337 -26.589  0.00  0.00           O
ATOM   2845  N   VAL X 193      19.185  12.041 -24.768  0.00  0.00           N
ATOM   2846  H   VAL X 193      19.181  12.301 -23.792  0.00  0.00           H
ATOM   2847  CA  VAL X 193      18.000  12.577 -25.397  0.00  0.00           C
ATOM   2848  HA  VAL X 193      18.067  12.267 -26.440  0.00  0.00           H
ATOM   2849  CB  VAL X 193      16.695  11.899 -24.877  0.00  0.00           C
ATOM   2850  HB  VAL X 193      16.661  11.951 -23.789  0.00  0.00           H
ATOM   2851  CG1 VAL X 193      15.477  12.598 -25.402  0.00  0.00           C
ATOM   2852 HG11 VAL X 193      14.635  11.947 -25.169  0.00  0.00           H
ATOM   2853 HG12 VAL X 193      15.394  13.531 -24.846  0.00  0.00           H
ATOM   2854 HG13 VAL X 193      15.481  12.758 -26.480  0.00  0.00           H
ATOM   2855  CG2 VAL X 193      16.663  10.409 -25.269  0.00  0.00           C
ATOM   2856 HG21 VAL X 193      15.998   9.834 -24.624  0.00  0.00           H
ATOM   2857 HG22 VAL X 193      16.260  10.215 -26.263  0.00  0.00           H
ATOM   2858 HG23 VAL X 193      17.652   9.955 -25.212  0.00  0.00           H
ATOM   2859  C   VAL X 193      17.957  14.097 -25.115  0.00  0.00           C
ATOM   2860  O   VAL X 193      17.578  14.541 -24.051  0.00  0.00           O
ATOM   2861  N   ASP X 194      18.228  14.887 -26.129  0.00  0.00           N
ATOM   2862  H   ASP X 194      18.587  14.460 -26.971  0.00  0.00           H
ATOM   2863  CA  ASP X 194      18.246  16.346 -26.003  0.00  0.00           C
ATOM   2864  HA  ASP X 194      18.876  16.702 -25.188  0.00  0.00           H
ATOM   2865  CB  ASP X 194      18.823  17.008 -27.325  0.00  0.00           C
ATOM   2866  HB2 ASP X 194      19.876  16.741 -27.229  0.00  0.00           H
ATOM   2867  HB3 ASP X 194      18.458  16.529 -28.234  0.00  0.00           H
ATOM   2868  CG  ASP X 194      18.784  18.567 -27.301  0.00  0.00           C
ATOM   2869  OD1 ASP X 194      19.513  19.241 -26.545  0.00  0.00           O
ATOM   2870  OD2 ASP X 194      17.876  19.061 -27.955  0.00  0.00           O
ATOM   2871  C   ASP X 194      16.887  16.962 -25.776  0.00  0.00           C
ATOM   2872  O   ASP X 194      16.721  17.932 -25.033  0.00  0.00           O
ATOM   2873  N   ARG X 195      15.834  16.295 -26.351  0.00  0.00           N
ATOM   2874  H   ARG X 195      16.111  15.394 -26.714  0.00  0.00           H
ATOM   2875  CA  ARG X 195      14.403  16.659 -26.144  0.00  0.00           C
ATOM   2876  HA  ARG X 195      14.284  16.847 -25.077  0.00  0.00           H
ATOM   2877  CB  ARG X 195      14.098  18.012 -26.909  0.00  0.00           C
ATOM   2878  HB2 ARG X 195      13.220  18.406 -26.398  0.00  0.00           H
ATOM   2879  HB3 ARG X 195      14.801  18.794 -26.621  0.00  0.00           H
ATOM   2880  CG  ARG X 195      13.719  17.898 -28.423  0.00  0.00           C
ATOM   2881  HG2 ARG X 195      14.193  17.038 -28.896  0.00  0.00           H
ATOM   2882  HG3 ARG X 195      12.663  17.652 -28.536  0.00  0.00           H
ATOM   2883  CD  ARG X 195      13.896  19.231 -29.165  0.00  0.00           C
ATOM   2884  HD2 ARG X 195      13.555  18.914 -30.150  0.00  0.00           H
ATOM   2885  HD3 ARG X 195      13.247  20.001 -28.749  0.00  0.00           H
ATOM   2886  NE  ARG X 195      15.287  19.821 -29.235  0.00  0.00           N
ATOM   2887  HE  ARG X 195      15.994  19.394 -28.652  0.00  0.00           H
ATOM   2888  CZ  ARG X 195      15.764  20.857 -29.990  0.00  0.00           C
ATOM   2889  NH1 ARG X 195      14.990  21.526 -30.875  0.00  0.00           N
ATOM   2890 HH11 ARG X 195      14.001  21.321 -30.908  0.00  0.00           H
ATOM   2891 HH12 ARG X 195      15.364  22.444 -31.068  0.00  0.00           H
ATOM   2892  NH2 ARG X 195      17.031  21.313 -29.793  0.00  0.00           N
ATOM   2893 HH21 ARG X 195      17.580  20.745 -29.163  0.00  0.00           H
ATOM   2894 HH22 ARG X 195      17.356  22.220 -30.097  0.00  0.00           H
ATOM   2895  C   ARG X 195      13.434  15.554 -26.438  0.00  0.00           C
ATOM   2896  O   ARG X 195      13.699  14.773 -27.340  0.00  0.00           O
ATOM   2897  N   TYR X 196      12.325  15.423 -25.690  0.00  0.00           N
ATOM   2898  H   TYR X 196      12.206  15.977 -24.854  0.00  0.00           H
ATOM   2899  CA  TYR X 196      11.296  14.389 -25.934  0.00  0.00           C
ATOM   2900  HA  TYR X 196      11.376  14.014 -26.954  0.00  0.00           H
ATOM   2901  CB  TYR X 196      11.587  13.307 -24.947  0.00  0.00           C
ATOM   2902  HB2 TYR X 196      12.630  13.060 -25.146  0.00  0.00           H
ATOM   2903  HB3 TYR X 196      11.387  13.740 -23.967  0.00  0.00           H
ATOM   2904  CG  TYR X 196      10.762  12.044 -25.008  0.00  0.00           C
ATOM   2905  CD1 TYR X 196       9.390  12.052 -24.621  0.00  0.00           C
ATOM   2906  HD1 TYR X 196       8.887  12.957 -24.315  0.00  0.00           H
ATOM   2907  CE1 TYR X 196       8.657  10.841 -24.537  0.00  0.00           C
ATOM   2908  HE1 TYR X 196       7.706  10.861 -24.025  0.00  0.00           H
ATOM   2909  CZ  TYR X 196       9.194   9.629 -24.918  0.00  0.00           C
ATOM   2910  OH  TYR X 196       8.457   8.510 -24.780  0.00  0.00           O
ATOM   2911  HH  TYR X 196       7.518   8.675 -24.663  0.00  0.00           H
ATOM   2912  CE2 TYR X 196      10.560   9.555 -25.403  0.00  0.00           C
ATOM   2913  HE2 TYR X 196      11.000   8.618 -25.712  0.00  0.00           H
ATOM   2914  CD2 TYR X 196      11.298  10.814 -25.497  0.00  0.00           C
ATOM   2915  HD2 TYR X 196      12.194  10.939 -26.087  0.00  0.00           H
ATOM   2916  C   TYR X 196       9.911  15.055 -25.789  0.00  0.00           C
ATOM   2917  O   TYR X 196       9.453  15.309 -24.665  0.00  0.00           O
ATOM   2918  N   ILE X 197       9.262  15.438 -26.899  0.00  0.00           N
ATOM   2919  H   ILE X 197       9.754  15.387 -27.780  0.00  0.00           H
ATOM   2920  CA  ILE X 197       7.873  15.977 -27.051  0.00  0.00           C
ATOM   2921  HA  ILE X 197       7.670  16.753 -26.313  0.00  0.00           H
ATOM   2922  CB  ILE X 197       7.716  16.639 -28.407  0.00  0.00           C
ATOM   2923  HB  ILE X 197       7.983  15.941 -29.200  0.00  0.00           H
ATOM   2924  CG2 ILE X 197       6.275  16.979 -28.649  0.00  0.00           C
ATOM   2925 HG21 ILE X 197       6.156  17.791 -29.366  0.00  0.00           H
ATOM   2926 HG22 ILE X 197       5.643  16.134 -28.922  0.00  0.00           H
ATOM   2927 HG23 ILE X 197       5.958  17.503 -27.747  0.00  0.00           H
ATOM   2928  CG1 ILE X 197       8.685  17.813 -28.556  0.00  0.00           C
ATOM   2929 HG12 ILE X 197       9.704  17.425 -28.560  0.00  0.00           H
ATOM   2930 HG13 ILE X 197       8.338  18.146 -29.534  0.00  0.00           H
ATOM   2931  CD1 ILE X 197       8.703  18.922 -27.533  0.00  0.00           C
ATOM   2932 HD11 ILE X 197       8.818  19.896 -28.009  0.00  0.00           H
ATOM   2933 HD12 ILE X 197       7.713  18.971 -27.080  0.00  0.00           H
ATOM   2934 HD13 ILE X 197       9.504  18.743 -26.817  0.00  0.00           H
ATOM   2935  C   ILE X 197       6.979  14.764 -26.935  0.00  0.00           C
ATOM   2936  O   ILE X 197       7.066  13.741 -27.658  0.00  0.00           O
ATOM   2937  N   ALA X 198       6.068  14.823 -25.930  0.00  0.00           N
ATOM   2938  H   ALA X 198       5.926  15.652 -25.370  0.00  0.00           H
ATOM   2939  CA  ALA X 198       5.116  13.708 -25.738  0.00  0.00           C
ATOM   2940  HA  ALA X 198       5.202  13.051 -26.604  0.00  0.00           H
ATOM   2941  CB  ALA X 198       5.598  13.005 -24.433  0.00  0.00           C
ATOM   2942  HB1 ALA X 198       5.609  13.770 -23.658  0.00  0.00           H
ATOM   2943  HB2 ALA X 198       4.906  12.169 -24.327  0.00  0.00           H
ATOM   2944  HB3 ALA X 198       6.541  12.498 -24.638  0.00  0.00           H
ATOM   2945  C   ALA X 198       3.683  14.154 -25.749  0.00  0.00           C
ATOM   2946  O   ALA X 198       3.236  14.974 -24.934  0.00  0.00           O
ATOM   2947  N   SER X 199       2.870  13.797 -26.722  0.00  0.00           N
ATOM   2948  H   SER X 199       3.308  13.296 -27.481  0.00  0.00           H
ATOM   2949  CA  SER X 199       1.451  14.056 -26.828  0.00  0.00           C
ATOM   2950  HA  SER X 199       1.069  15.015 -26.480  0.00  0.00           H
ATOM   2951  CB  SER X 199       1.121  14.144 -28.322  0.00  0.00           C
ATOM   2952  HB2 SER X 199       1.478  15.099 -28.709  0.00  0.00           H
ATOM   2953  HB3 SER X 199       1.584  13.308 -28.847  0.00  0.00           H
ATOM   2954  OG  SER X 199      -0.249  14.181 -28.593  0.00  0.00           O
ATOM   2955  HG  SER X 199      -0.504  15.023 -28.207  0.00  0.00           H
ATOM   2956  C   SER X 199       0.737  12.929 -26.065  0.00  0.00           C
ATOM   2957  O   SER X 199       0.885  11.780 -26.484  0.00  0.00           O
ATOM   2958  N   GLU X 200       0.035  13.226 -24.974  0.00  0.00           N
ATOM   2959  H   GLU X 200      -0.103  14.169 -24.641  0.00  0.00           H
ATOM   2960  CA  GLU X 200      -0.757  12.340 -24.152  0.00  0.00           C
ATOM   2961  HA  GLU X 200      -1.244  11.684 -24.875  0.00  0.00           H
ATOM   2962  CB  GLU X 200       0.116  11.459 -23.165  0.00  0.00           C
ATOM   2963  HB2 GLU X 200       0.916  10.894 -23.643  0.00  0.00           H
ATOM   2964  HB3 GLU X 200       0.769  12.118 -22.593  0.00  0.00           H
ATOM   2965  CG  GLU X 200      -0.638  10.418 -22.277  0.00  0.00           C
ATOM   2966  HG2 GLU X 200      -0.017   9.812 -21.619  0.00  0.00           H
ATOM   2967  HG3 GLU X 200      -1.163  11.042 -21.554  0.00  0.00           H
ATOM   2968  CD  GLU X 200      -1.653   9.594 -23.023  0.00  0.00           C
ATOM   2969  OE1 GLU X 200      -1.242   8.670 -23.782  0.00  0.00           O
ATOM   2970  OE2 GLU X 200      -2.851   9.806 -22.943  0.00  0.00           O
ATOM   2971  C   GLU X 200      -1.720  13.204 -23.356  0.00  0.00           C
ATOM   2972  O   GLU X 200      -1.428  14.314 -23.042  0.00  0.00           O
ATOM   2973  N   VAL X 201      -2.876  12.605 -22.972  0.00  0.00           N
ATOM   2974  H   VAL X 201      -2.950  11.627 -23.214  0.00  0.00           H
ATOM   2975  CA  VAL X 201      -3.918  13.310 -22.151  0.00  0.00           C
ATOM   2976  HA  VAL X 201      -3.487  14.246 -21.794  0.00  0.00           H
ATOM   2977  CB  VAL X 201      -5.162  13.496 -22.992  0.00  0.00           C
ATOM   2978  HB  VAL X 201      -5.833  14.186 -22.481  0.00  0.00           H
ATOM   2979  CG1 VAL X 201      -4.792  14.380 -24.157  0.00  0.00           C
ATOM   2980 HG11 VAL X 201      -5.618  14.985 -24.531  0.00  0.00           H
ATOM   2981 HG12 VAL X 201      -4.011  15.105 -23.929  0.00  0.00           H
ATOM   2982 HG13 VAL X 201      -4.344  13.825 -24.982  0.00  0.00           H
ATOM   2983  CG2 VAL X 201      -5.973  12.326 -23.566  0.00  0.00           C
ATOM   2984 HG21 VAL X 201      -6.521  11.768 -22.806  0.00  0.00           H
ATOM   2985 HG22 VAL X 201      -6.739  12.730 -24.228  0.00  0.00           H
ATOM   2986 HG23 VAL X 201      -5.296  11.695 -24.141  0.00  0.00           H
ATOM   2987  C   VAL X 201      -4.423  12.601 -20.862  0.00  0.00           C
ATOM   2988  O   VAL X 201      -5.118  13.237 -20.025  0.00  0.00           O
ATOM   2989  N   CYS X 202      -4.102  11.296 -20.681  0.00  0.00           N
ATOM   2990  H   CYS X 202      -3.502  10.800 -21.326  0.00  0.00           H
ATOM   2991  CA  CYS X 202      -4.326  10.616 -19.444  0.00  0.00           C
ATOM   2992  HA  CYS X 202      -5.334  10.898 -19.139  0.00  0.00           H
ATOM   2993  CB  CYS X 202      -4.137   9.087 -19.581  0.00  0.00           C
ATOM   2994  HB2 CYS X 202      -4.719   8.692 -20.414  0.00  0.00           H
ATOM   2995  HB3 CYS X 202      -3.080   8.921 -19.785  0.00  0.00           H
ATOM   2996  SG  CYS X 202      -4.639   8.306 -18.061  0.00  0.00           S
ATOM   2997  HG  CYS X 202      -5.839   8.891 -18.111  0.00  0.00           H
ATOM   2998  C   CYS X 202      -3.462  11.220 -18.372  0.00  0.00           C
ATOM   2999  O   CYS X 202      -2.272  11.159 -18.479  0.00  0.00           O
ATOM   3000  N   GLU X 203      -4.032  11.644 -17.274  0.00  0.00           N
ATOM   3001  H   GLU X 203      -5.002  11.594 -16.997  0.00  0.00           H
ATOM   3002  CA  GLU X 203      -3.262  12.321 -16.217  0.00  0.00           C
ATOM   3003  HA  GLU X 203      -2.503  12.866 -16.778  0.00  0.00           H
ATOM   3004  CB  GLU X 203      -4.083  13.345 -15.447  0.00  0.00           C
ATOM   3005  HB2 GLU X 203      -4.692  13.803 -16.226  0.00  0.00           H
ATOM   3006  HB3 GLU X 203      -4.810  12.863 -14.792  0.00  0.00           H
ATOM   3007  CG  GLU X 203      -3.295  14.377 -14.549  0.00  0.00           C
ATOM   3008  HG2 GLU X 203      -4.011  15.000 -14.013  0.00  0.00           H
ATOM   3009  HG3 GLU X 203      -2.732  13.829 -13.794  0.00  0.00           H
ATOM   3010  CD  GLU X 203      -2.383  15.364 -15.303  0.00  0.00           C
ATOM   3011  OE1 GLU X 203      -1.491  15.864 -14.563  0.00  0.00           O
ATOM   3012  OE2 GLU X 203      -2.465  15.710 -16.500  0.00  0.00           O
ATOM   3013  C   GLU X 203      -2.571  11.369 -15.269  0.00  0.00           C
ATOM   3014  O   GLU X 203      -1.407  11.591 -14.915  0.00  0.00           O
ATOM   3015  N   ASP X 204      -3.275  10.306 -14.951  0.00  0.00           N
ATOM   3016  H   ASP X 204      -4.248  10.122 -15.150  0.00  0.00           H
ATOM   3017  CA  ASP X 204      -2.603   9.161 -14.276  0.00  0.00           C
ATOM   3018  HA  ASP X 204      -2.189   9.528 -13.337  0.00  0.00           H
ATOM   3019  CB  ASP X 204      -3.693   8.110 -13.940  0.00  0.00           C
ATOM   3020  HB2 ASP X 204      -4.198   7.664 -14.797  0.00  0.00           H
ATOM   3021  HB3 ASP X 204      -3.262   7.261 -13.408  0.00  0.00           H
ATOM   3022  CG  ASP X 204      -4.843   8.483 -13.011  0.00  0.00           C
ATOM   3023  OD1 ASP X 204      -5.811   7.688 -12.950  0.00  0.00           O
ATOM   3024  OD2 ASP X 204      -4.854   9.491 -12.335  0.00  0.00           O
ATOM   3025  C   ASP X 204      -1.469   8.458 -15.040  0.00  0.00           C
ATOM   3026  O   ASP X 204      -0.777   7.809 -14.345  0.00  0.00           O
ATOM   3027  N   SER X 205      -1.269   8.769 -16.330  0.00  0.00           N
ATOM   3028  H   SER X 205      -1.906   9.370 -16.835  0.00  0.00           H
ATOM   3029  CA  SER X 205      -0.134   8.194 -17.046  0.00  0.00           C
ATOM   3030  HA  SER X 205       0.315   7.392 -16.461  0.00  0.00           H
ATOM   3031  CB  SER X 205      -0.566   7.632 -18.421  0.00  0.00           C
ATOM   3032  HB2 SER X 205      -0.928   8.416 -19.086  0.00  0.00           H
ATOM   3033  HB3 SER X 205       0.306   7.268 -18.964  0.00  0.00           H
ATOM   3034  OG  SER X 205      -1.325   6.487 -18.225  0.00  0.00           O
ATOM   3035  HG  SER X 205      -1.519   6.181 -19.113  0.00  0.00           H
ATOM   3036  C   SER X 205       0.951   9.248 -17.210  0.00  0.00           C
ATOM   3037  O   SER X 205       2.145   8.975 -17.034  0.00  0.00           O
ATOM   3038  N   ILE X 206       0.537  10.487 -17.476  0.00  0.00           N
ATOM   3039  H   ILE X 206      -0.437  10.643 -17.692  0.00  0.00           H
ATOM   3040  CA  ILE X 206       1.510  11.607 -17.500  0.00  0.00           C
ATOM   3041  HA  ILE X 206       2.263  11.446 -18.272  0.00  0.00           H
ATOM   3042  CB  ILE X 206       0.718  12.962 -17.819  0.00  0.00           C
ATOM   3043  HB  ILE X 206      -0.090  13.058 -17.094  0.00  0.00           H
ATOM   3044  CG2 ILE X 206       1.554  14.287 -17.701  0.00  0.00           C
ATOM   3045 HG21 ILE X 206       1.898  14.506 -16.690  0.00  0.00           H
ATOM   3046 HG22 ILE X 206       2.353  14.272 -18.442  0.00  0.00           H
ATOM   3047 HG23 ILE X 206       0.926  15.141 -17.957  0.00  0.00           H
ATOM   3048  CG1 ILE X 206       0.158  12.996 -19.284  0.00  0.00           C
ATOM   3049 HG12 ILE X 206       0.963  13.222 -19.983  0.00  0.00           H
ATOM   3050 HG13 ILE X 206      -0.086  11.965 -19.542  0.00  0.00           H
ATOM   3051  CD1 ILE X 206      -1.041  13.924 -19.555  0.00  0.00           C
ATOM   3052 HD11 ILE X 206      -0.563  14.895 -19.683  0.00  0.00           H
ATOM   3053 HD12 ILE X 206      -1.518  13.591 -20.478  0.00  0.00           H
ATOM   3054 HD13 ILE X 206      -1.730  13.746 -18.730  0.00  0.00           H
ATOM   3055  C   ILE X 206       2.265  11.746 -16.166  0.00  0.00           C
ATOM   3056  O   ILE X 206       3.429  12.130 -16.075  0.00  0.00           O
ATOM   3057  N   THR X 207       1.586  11.432 -15.069  0.00  0.00           N
ATOM   3058  H   THR X 207       0.589  11.322 -15.191  0.00  0.00           H
ATOM   3059  CA  THR X 207       2.122  11.510 -13.639  0.00  0.00           C
ATOM   3060  HA  THR X 207       2.700  12.412 -13.439  0.00  0.00           H
ATOM   3061  CB  THR X 207       0.969  11.383 -12.584  0.00  0.00           C
ATOM   3062  HB  THR X 207       0.565  10.380 -12.728  0.00  0.00           H
ATOM   3063  CG2 THR X 207       1.490  11.528 -11.147  0.00  0.00           C
ATOM   3064 HG21 THR X 207       1.868  12.529 -10.944  0.00  0.00           H
ATOM   3065 HG22 THR X 207       0.737  11.163 -10.449  0.00  0.00           H
ATOM   3066 HG23 THR X 207       2.308  10.809 -11.115  0.00  0.00           H
ATOM   3067  OG1 THR X 207      -0.013  12.410 -12.816  0.00  0.00           O
ATOM   3068  HG1 THR X 207      -0.738  12.115 -13.372  0.00  0.00           H
ATOM   3069  C   THR X 207       3.200  10.507 -13.383  0.00  0.00           C
ATOM   3070  O   THR X 207       4.269  10.793 -12.867  0.00  0.00           O
ATOM   3071  N   VAL X 208       3.092   9.416 -14.152  0.00  0.00           N
ATOM   3072  H   VAL X 208       2.347   9.263 -14.817  0.00  0.00           H
ATOM   3073  CA  VAL X 208       4.311   8.438 -14.198  0.00  0.00           C
ATOM   3074  HA  VAL X 208       4.600   8.255 -13.163  0.00  0.00           H
ATOM   3075  CB  VAL X 208       3.897   7.075 -14.842  0.00  0.00           C
ATOM   3076  HB  VAL X 208       3.693   7.299 -15.889  0.00  0.00           H
ATOM   3077  CG1 VAL X 208       5.052   6.006 -14.842  0.00  0.00           C
ATOM   3078 HG11 VAL X 208       5.457   5.897 -13.836  0.00  0.00           H
ATOM   3079 HG12 VAL X 208       4.592   5.078 -15.183  0.00  0.00           H
ATOM   3080 HG13 VAL X 208       5.902   6.343 -15.436  0.00  0.00           H
ATOM   3081  CG2 VAL X 208       2.690   6.417 -14.252  0.00  0.00           C
ATOM   3082 HG21 VAL X 208       2.816   6.172 -13.198  0.00  0.00           H
ATOM   3083 HG22 VAL X 208       1.855   7.017 -14.614  0.00  0.00           H
ATOM   3084 HG23 VAL X 208       2.571   5.454 -14.749  0.00  0.00           H
ATOM   3085  C   VAL X 208       5.503   8.933 -14.967  0.00  0.00           C
ATOM   3086  O   VAL X 208       6.609   8.656 -14.510  0.00  0.00           O
ATOM   3087  N   GLY X 209       5.390   9.789 -15.960  0.00  0.00           N
ATOM   3088  H   GLY X 209       4.426  10.012 -16.163  0.00  0.00           H
ATOM   3089  CA  GLY X 209       6.427  10.524 -16.680  0.00  0.00           C
ATOM   3090  HA2 GLY X 209       7.164   9.884 -17.166  0.00  0.00           H
ATOM   3091  HA3 GLY X 209       5.922  11.025 -17.506  0.00  0.00           H
ATOM   3092  C   GLY X 209       7.105  11.600 -15.893  0.00  0.00           C
ATOM   3093  O   GLY X 209       8.312  11.631 -15.870  0.00  0.00           O
ATOM   3094  N   MET X 210       6.273  12.424 -15.207  0.00  0.00           N
ATOM   3095  H   MET X 210       5.268  12.374 -15.289  0.00  0.00           H
ATOM   3096  CA  MET X 210       6.598  13.633 -14.357  0.00  0.00           C
ATOM   3097  HA  MET X 210       7.129  14.288 -15.048  0.00  0.00           H
ATOM   3098  CB  MET X 210       5.268  14.229 -13.880  0.00  0.00           C
ATOM   3099  HB2 MET X 210       4.645  14.562 -14.710  0.00  0.00           H
ATOM   3100  HB3 MET X 210       4.692  13.550 -13.251  0.00  0.00           H
ATOM   3101  CG  MET X 210       5.512  15.435 -13.044  0.00  0.00           C
ATOM   3102  HG2 MET X 210       6.399  15.853 -13.520  0.00  0.00           H
ATOM   3103  HG3 MET X 210       4.638  16.085 -13.012  0.00  0.00           H
ATOM   3104  SD  MET X 210       5.809  15.072 -11.282  0.00  0.00           S
ATOM   3105  CE  MET X 210       4.236  15.424 -10.514  0.00  0.00           C
ATOM   3106  HE1 MET X 210       3.519  14.619 -10.673  0.00  0.00           H
ATOM   3107  HE2 MET X 210       4.403  15.460  -9.437  0.00  0.00           H
ATOM   3108  HE3 MET X 210       3.805  16.357 -10.878  0.00  0.00           H
ATOM   3109  C   MET X 210       7.508  13.100 -13.294  0.00  0.00           C
ATOM   3110  O   MET X 210       8.644  13.489 -13.101  0.00  0.00           O
ATOM   3111  N   VAL X 211       7.034  12.146 -12.527  0.00  0.00           N
ATOM   3112  H   VAL X 211       6.088  11.793 -12.563  0.00  0.00           H
ATOM   3113  CA  VAL X 211       7.823  11.674 -11.375  0.00  0.00           C
ATOM   3114  HA  VAL X 211       8.290  12.496 -10.833  0.00  0.00           H
ATOM   3115  CB  VAL X 211       7.001  10.903 -10.386  0.00  0.00           C
ATOM   3116  HB  VAL X 211       6.664  10.008 -10.909  0.00  0.00           H
ATOM   3117  CG1 VAL X 211       7.732  10.474  -9.169  0.00  0.00           C
ATOM   3118 HG11 VAL X 211       7.036  10.012  -8.470  0.00  0.00           H
ATOM   3119 HG12 VAL X 211       8.470   9.700  -9.380  0.00  0.00           H
ATOM   3120 HG13 VAL X 211       8.100  11.305  -8.567  0.00  0.00           H
ATOM   3121  CG2 VAL X 211       5.870  11.735  -9.772  0.00  0.00           C
ATOM   3122 HG21 VAL X 211       5.277  12.266 -10.517  0.00  0.00           H
ATOM   3123 HG22 VAL X 211       5.094  11.109  -9.331  0.00  0.00           H
ATOM   3124 HG23 VAL X 211       6.214  12.467  -9.041  0.00  0.00           H
ATOM   3125  C   VAL X 211       8.933  10.827 -11.824  0.00  0.00           C
ATOM   3126  O   VAL X 211      10.065  11.174 -11.528  0.00  0.00           O
ATOM   3127  N   ARG X 212       8.757   9.780 -12.604  0.00  0.00           N
ATOM   3128  H   ARG X 212       7.815   9.534 -12.871  0.00  0.00           H
ATOM   3129  CA  ARG X 212       9.827   8.852 -12.900  0.00  0.00           C
ATOM   3130  HA  ARG X 212      10.241   8.590 -11.926  0.00  0.00           H
ATOM   3131  CB  ARG X 212       9.319   7.522 -13.590  0.00  0.00           C
ATOM   3132  HB2 ARG X 212       8.812   7.790 -14.517  0.00  0.00           H
ATOM   3133  HB3 ARG X 212      10.197   6.886 -13.709  0.00  0.00           H
ATOM   3134  CG  ARG X 212       8.373   6.709 -12.730  0.00  0.00           C
ATOM   3135  HG2 ARG X 212       7.557   7.373 -12.444  0.00  0.00           H
ATOM   3136  HG3 ARG X 212       7.944   5.936 -13.367  0.00  0.00           H
ATOM   3137  CD  ARG X 212       9.014   5.962 -11.570  0.00  0.00           C
ATOM   3138  HD2 ARG X 212       8.584   4.969 -11.436  0.00  0.00           H
ATOM   3139  HD3 ARG X 212      10.095   5.858 -11.673  0.00  0.00           H
ATOM   3140  NE  ARG X 212       8.652   6.653 -10.328  0.00  0.00           N
ATOM   3141  HE  ARG X 212       9.413   7.154  -9.892  0.00  0.00           H
ATOM   3142  CZ  ARG X 212       7.527   6.468  -9.648  0.00  0.00           C
ATOM   3143  NH1 ARG X 212       6.554   5.743 -10.071  0.00  0.00           N
ATOM   3144 HH11 ARG X 212       6.637   5.241 -10.943  0.00  0.00           H
ATOM   3145 HH12 ARG X 212       5.738   5.652  -9.482  0.00  0.00           H
ATOM   3146  NH2 ARG X 212       7.346   7.022  -8.495  0.00  0.00           N
ATOM   3147 HH21 ARG X 212       8.064   7.549  -8.019  0.00  0.00           H
ATOM   3148 HH22 ARG X 212       6.501   6.790  -7.992  0.00  0.00           H
ATOM   3149  C   ARG X 212      11.082   9.397 -13.630  0.00  0.00           C
ATOM   3150  O   ARG X 212      12.215   8.873 -13.538  0.00  0.00           O
ATOM   3151  N   HIE X 213      10.895  10.500 -14.379  0.00  0.00           N
ATOM   3152  H   HIE X 213       9.949  10.756 -14.623  0.00  0.00           H
ATOM   3153  CA  HIE X 213      11.963  11.177 -15.079  0.00  0.00           C
ATOM   3154  HA  HIE X 213      12.927  10.700 -14.905  0.00  0.00           H
ATOM   3155  CB  HIE X 213      11.802  11.140 -16.536  0.00  0.00           C
ATOM   3156  HB2 HIE X 213      10.966  11.801 -16.763  0.00  0.00           H
ATOM   3157  HB3 HIE X 213      12.673  11.541 -17.055  0.00  0.00           H
ATOM   3158  CG  HIE X 213      11.419   9.749 -17.090  0.00  0.00           C
ATOM   3159  ND1 HIE X 213      12.387   8.757 -17.301  0.00  0.00           N
ATOM   3160  CE1 HIE X 213      11.705   7.671 -17.603  0.00  0.00           C
ATOM   3161  HE1 HIE X 213      12.160   6.720 -17.838  0.00  0.00           H
ATOM   3162  NE2 HIE X 213      10.389   7.815 -17.427  0.00  0.00           N
ATOM   3163  HE2 HIE X 213       9.707   7.070 -17.405  0.00  0.00           H
ATOM   3164  CD2 HIE X 213      10.187   9.167 -17.140  0.00  0.00           C
ATOM   3165  HD2 HIE X 213       9.236   9.602 -16.870  0.00  0.00           H
ATOM   3166  C   HIE X 213      12.222  12.650 -14.660  0.00  0.00           C
ATOM   3167  O   HIE X 213      13.146  13.352 -15.185  0.00  0.00           O
ATOM   3168  N   GLN X 214      11.595  13.173 -13.603  0.00  0.00           N
ATOM   3169  H   GLN X 214      10.836  12.617 -13.235  0.00  0.00           H
ATOM   3170  CA  GLN X 214      11.819  14.501 -12.886  0.00  0.00           C
ATOM   3171  HA  GLN X 214      11.019  14.685 -12.169  0.00  0.00           H
ATOM   3172  CB  GLN X 214      13.103  14.570 -12.049  0.00  0.00           C
ATOM   3173  HB2 GLN X 214      13.964  14.450 -12.706  0.00  0.00           H
ATOM   3174  HB3 GLN X 214      13.074  15.538 -11.550  0.00  0.00           H
ATOM   3175  CG  GLN X 214      13.133  13.490 -10.958  0.00  0.00           C
ATOM   3176  HG2 GLN X 214      12.191  13.582 -10.417  0.00  0.00           H
ATOM   3177  HG3 GLN X 214      13.208  12.564 -11.529  0.00  0.00           H
ATOM   3178  CD  GLN X 214      14.294  13.700 -10.024  0.00  0.00           C
ATOM   3179  OE1 GLN X 214      14.865  14.717  -9.777  0.00  0.00           O
ATOM   3180  NE2 GLN X 214      14.835  12.592  -9.498  0.00  0.00           N
ATOM   3181 HE21 GLN X 214      15.547  12.816  -8.817  0.00  0.00           H
ATOM   3182 HE22 GLN X 214      14.398  11.682  -9.479  0.00  0.00           H
ATOM   3183  C   GLN X 214      11.714  15.640 -13.926  0.00  0.00           C
ATOM   3184  O   GLN X 214      12.613  16.470 -14.024  0.00  0.00           O
ATOM   3185  N   GLY X 215      10.630  15.615 -14.643  0.00  0.00           N
ATOM   3186  H   GLY X 215       9.892  14.952 -14.453  0.00  0.00           H
ATOM   3187  CA  GLY X 215      10.285  16.683 -15.612  0.00  0.00           C
ATOM   3188  HA2 GLY X 215       9.253  16.495 -15.907  0.00  0.00           H
ATOM   3189  HA3 GLY X 215      10.307  17.660 -15.129  0.00  0.00           H
ATOM   3190  C   GLY X 215      11.048  16.737 -16.879  0.00  0.00           C
ATOM   3191  O   GLY X 215      10.961  17.738 -17.574  0.00  0.00           O
ATOM   3192  N   LYS X 216      11.907  15.781 -17.277  0.00  0.00           N
ATOM   3193  H   LYS X 216      12.065  15.027 -16.625  0.00  0.00           H
ATOM   3194  CA  LYS X 216      12.568  15.681 -18.549  0.00  0.00           C
ATOM   3195  HA  LYS X 216      13.221  16.547 -18.656  0.00  0.00           H
ATOM   3196  CB  LYS X 216      13.463  14.389 -18.611  0.00  0.00           C
ATOM   3197  HB2 LYS X 216      14.075  14.314 -17.712  0.00  0.00           H
ATOM   3198  HB3 LYS X 216      12.866  13.477 -18.631  0.00  0.00           H
ATOM   3199  CG  LYS X 216      14.224  14.228 -19.874  0.00  0.00           C
ATOM   3200  HG2 LYS X 216      14.736  13.273 -19.993  0.00  0.00           H
ATOM   3201  HG3 LYS X 216      13.490  14.259 -20.679  0.00  0.00           H
ATOM   3202  CD  LYS X 216      15.181  15.380 -20.338  0.00  0.00           C
ATOM   3203  HD2 LYS X 216      14.638  16.306 -20.525  0.00  0.00           H
ATOM   3204  HD3 LYS X 216      15.827  15.567 -19.480  0.00  0.00           H
ATOM   3205  CE  LYS X 216      16.056  15.191 -21.531  0.00  0.00           C
ATOM   3206  HE2 LYS X 216      16.253  14.121 -21.596  0.00  0.00           H
ATOM   3207  HE3 LYS X 216      15.555  15.505 -22.446  0.00  0.00           H
ATOM   3208  NZ  LYS X 216      17.255  15.994 -21.401  0.00  0.00           N
ATOM   3209  HZ1 LYS X 216      17.755  15.619 -20.607  0.00  0.00           H
ATOM   3210  HZ2 LYS X 216      17.943  15.950 -22.139  0.00  0.00           H
ATOM   3211  HZ3 LYS X 216      17.166  16.985 -21.226  0.00  0.00           H
ATOM   3212  C   LYS X 216      11.609  15.792 -19.744  0.00  0.00           C
ATOM   3213  O   LYS X 216      12.045  16.254 -20.790  0.00  0.00           O
ATOM   3214  N   ILE X 217      10.356  15.289 -19.651  0.00  0.00           N
ATOM   3215  H   ILE X 217       9.959  15.008 -18.766  0.00  0.00           H
ATOM   3216  CA  ILE X 217       9.555  15.082 -20.845  0.00  0.00           C
ATOM   3217  HA  ILE X 217      10.195  14.805 -21.683  0.00  0.00           H
ATOM   3218  CB  ILE X 217       8.694  13.744 -20.761  0.00  0.00           C
ATOM   3219  HB  ILE X 217       8.224  13.688 -19.779  0.00  0.00           H
ATOM   3220  CG2 ILE X 217       7.552  13.784 -21.710  0.00  0.00           C
ATOM   3221 HG21 ILE X 217       6.815  14.510 -21.365  0.00  0.00           H
ATOM   3222 HG22 ILE X 217       7.881  14.103 -22.698  0.00  0.00           H
ATOM   3223 HG23 ILE X 217       7.181  12.778 -21.907  0.00  0.00           H
ATOM   3224  CG1 ILE X 217       9.564  12.522 -20.931  0.00  0.00           C
ATOM   3225 HG12 ILE X 217      10.102  12.575 -21.878  0.00  0.00           H
ATOM   3226 HG13 ILE X 217      10.309  12.621 -20.142  0.00  0.00           H
ATOM   3227  CD1 ILE X 217       8.873  11.147 -20.667  0.00  0.00           C
ATOM   3228 HD11 ILE X 217       8.335  11.189 -19.720  0.00  0.00           H
ATOM   3229 HD12 ILE X 217       8.320  10.746 -21.516  0.00  0.00           H
ATOM   3230 HD13 ILE X 217       9.601  10.348 -20.522  0.00  0.00           H
ATOM   3231  C   ILE X 217       8.709  16.368 -21.207  0.00  0.00           C
ATOM   3232  O   ILE X 217       7.971  16.723 -20.295  0.00  0.00           O
ATOM   3233  N   MET X 218       8.821  16.996 -22.409  0.00  0.00           N
ATOM   3234  H   MET X 218       9.393  16.506 -23.081  0.00  0.00           H
ATOM   3235  CA  MET X 218       7.996  18.131 -22.832  0.00  0.00           C
ATOM   3236  HA  MET X 218       7.754  18.702 -21.935  0.00  0.00           H
ATOM   3237  CB  MET X 218       8.648  19.158 -23.766  0.00  0.00           C
ATOM   3238  HB2 MET X 218       9.445  19.708 -23.265  0.00  0.00           H
ATOM   3239  HB3 MET X 218       9.069  18.767 -24.692  0.00  0.00           H
ATOM   3240  CG  MET X 218       7.598  20.134 -24.311  0.00  0.00           C
ATOM   3241  HG2 MET X 218       6.865  19.642 -24.951  0.00  0.00           H
ATOM   3242  HG3 MET X 218       7.121  20.522 -23.411  0.00  0.00           H
ATOM   3243  SD  MET X 218       8.286  21.611 -25.184  0.00  0.00           S
ATOM   3244  CE  MET X 218       9.601  22.195 -24.081  0.00  0.00           C
ATOM   3245  HE1 MET X 218       9.937  23.174 -24.422  0.00  0.00           H
ATOM   3246  HE2 MET X 218       9.136  22.439 -23.126  0.00  0.00           H
ATOM   3247  HE3 MET X 218      10.467  21.544 -24.206  0.00  0.00           H
ATOM   3248  C   MET X 218       6.631  17.562 -23.281  0.00  0.00           C
ATOM   3249  O   MET X 218       6.353  17.261 -24.436  0.00  0.00           O
ATOM   3250  N   TYR X 219       5.676  17.304 -22.288  0.00  0.00           N
ATOM   3251  H   TYR X 219       5.834  17.442 -21.300  0.00  0.00           H
ATOM   3252  CA  TYR X 219       4.254  16.898 -22.696  0.00  0.00           C
ATOM   3253  HA  TYR X 219       4.288  16.045 -23.373  0.00  0.00           H
ATOM   3254  CB  TYR X 219       3.463  16.356 -21.510  0.00  0.00           C
ATOM   3255  HB2 TYR X 219       3.530  17.024 -20.652  0.00  0.00           H
ATOM   3256  HB3 TYR X 219       2.437  16.258 -21.867  0.00  0.00           H
ATOM   3257  CG  TYR X 219       3.805  14.888 -21.140  0.00  0.00           C
ATOM   3258  CD1 TYR X 219       3.236  13.821 -21.905  0.00  0.00           C
ATOM   3259  HD1 TYR X 219       2.644  14.155 -22.744  0.00  0.00           H
ATOM   3260  CE1 TYR X 219       3.457  12.466 -21.615  0.00  0.00           C
ATOM   3261  HE1 TYR X 219       2.977  11.664 -22.156  0.00  0.00           H
ATOM   3262  CZ  TYR X 219       4.311  12.204 -20.538  0.00  0.00           C
ATOM   3263  OH  TYR X 219       4.808  11.054 -20.107  0.00  0.00           O
ATOM   3264  HH  TYR X 219       4.732  10.382 -20.789  0.00  0.00           H
ATOM   3265  CE2 TYR X 219       4.803  13.305 -19.696  0.00  0.00           C
ATOM   3266  HE2 TYR X 219       5.406  13.032 -18.843  0.00  0.00           H
ATOM   3267  CD2 TYR X 219       4.537  14.604 -20.005  0.00  0.00           C
ATOM   3268  HD2 TYR X 219       4.956  15.471 -19.516  0.00  0.00           H
ATOM   3269  C   TYR X 219       3.434  18.024 -23.273  0.00  0.00           C
ATOM   3270  O   TYR X 219       3.427  19.181 -22.803  0.00  0.00           O
ATOM   3271  N   VAL X 220       2.646  17.766 -24.302  0.00  0.00           N
ATOM   3272  H   VAL X 220       2.706  16.836 -24.692  0.00  0.00           H
ATOM   3273  CA  VAL X 220       2.071  18.822 -25.134  0.00  0.00           C
ATOM   3274  HA  VAL X 220       2.166  19.766 -24.597  0.00  0.00           H
ATOM   3275  CB  VAL X 220       2.795  19.006 -26.455  0.00  0.00           C
ATOM   3276  HB  VAL X 220       2.410  19.914 -26.918  0.00  0.00           H
ATOM   3277  CG1 VAL X 220       4.287  19.395 -26.181  0.00  0.00           C
ATOM   3278 HG11 VAL X 220       4.950  18.546 -26.014  0.00  0.00           H
ATOM   3279 HG12 VAL X 220       4.671  19.863 -27.088  0.00  0.00           H
ATOM   3280 HG13 VAL X 220       4.323  20.136 -25.382  0.00  0.00           H
ATOM   3281  CG2 VAL X 220       2.728  17.789 -27.436  0.00  0.00           C
ATOM   3282 HG21 VAL X 220       1.703  17.420 -27.465  0.00  0.00           H
ATOM   3283 HG22 VAL X 220       3.085  18.152 -28.400  0.00  0.00           H
ATOM   3284 HG23 VAL X 220       3.351  16.964 -27.090  0.00  0.00           H
ATOM   3285  C   VAL X 220       0.538  18.639 -25.337  0.00  0.00           C
ATOM   3286  O   VAL X 220      -0.043  19.453 -26.070  0.00  0.00           O
ATOM   3287  N   GLY X 221      -0.107  17.587 -24.770  0.00  0.00           N
ATOM   3288  H   GLY X 221       0.526  17.105 -24.148  0.00  0.00           H
ATOM   3289  CA  GLY X 221      -1.463  17.311 -24.817  0.00  0.00           C
ATOM   3290  HA2 GLY X 221      -1.718  16.636 -24.001  0.00  0.00           H
ATOM   3291  HA3 GLY X 221      -2.019  18.206 -24.536  0.00  0.00           H
ATOM   3292  C   GLY X 221      -1.971  16.882 -26.171  0.00  0.00           C
ATOM   3293  O   GLY X 221      -1.379  16.052 -26.842  0.00  0.00           O
ATOM   3294  N   ASP X 222      -3.208  17.328 -26.435  0.00  0.00           N
ATOM   3295  H   ASP X 222      -3.633  17.848 -25.680  0.00  0.00           H
ATOM   3296  CA  ASP X 222      -4.055  16.877 -27.569  0.00  0.00           C
ATOM   3297  HA  ASP X 222      -4.352  15.858 -27.321  0.00  0.00           H
ATOM   3298  CB  ASP X 222      -5.311  17.795 -27.590  0.00  0.00           C
ATOM   3299  HB2 ASP X 222      -5.703  17.789 -26.573  0.00  0.00           H
ATOM   3300  HB3 ASP X 222      -4.983  18.814 -27.794  0.00  0.00           H
ATOM   3301  CG  ASP X 222      -6.407  17.352 -28.646  0.00  0.00           C
ATOM   3302  OD1 ASP X 222      -7.518  17.949 -28.620  0.00  0.00           O
ATOM   3303  OD2 ASP X 222      -6.255  16.284 -29.264  0.00  0.00           O
ATOM   3304  C   ASP X 222      -3.308  16.919 -28.931  0.00  0.00           C
ATOM   3305  O   ASP X 222      -2.955  17.938 -29.509  0.00  0.00           O
ATOM   3306  N   VAL X 223      -3.117  15.730 -29.512  0.00  0.00           N
ATOM   3307  H   VAL X 223      -3.422  14.896 -29.030  0.00  0.00           H
ATOM   3308  CA  VAL X 223      -2.441  15.604 -30.858  0.00  0.00           C
ATOM   3309  HA  VAL X 223      -1.399  15.922 -30.818  0.00  0.00           H
ATOM   3310  CB  VAL X 223      -2.389  14.131 -31.213  0.00  0.00           C
ATOM   3311  HB  VAL X 223      -2.238  13.677 -30.234  0.00  0.00           H
ATOM   3312  CG1 VAL X 223      -3.689  13.430 -31.698  0.00  0.00           C
ATOM   3313 HG11 VAL X 223      -4.193  14.038 -32.450  0.00  0.00           H
ATOM   3314 HG12 VAL X 223      -3.663  12.422 -32.110  0.00  0.00           H
ATOM   3315 HG13 VAL X 223      -4.374  13.379 -30.852  0.00  0.00           H
ATOM   3316  CG2 VAL X 223      -1.157  13.641 -32.015  0.00  0.00           C
ATOM   3317 HG21 VAL X 223      -1.208  12.553 -32.038  0.00  0.00           H
ATOM   3318 HG22 VAL X 223      -1.213  13.837 -33.086  0.00  0.00           H
ATOM   3319 HG23 VAL X 223      -0.163  13.921 -31.668  0.00  0.00           H
ATOM   3320  C   VAL X 223      -3.120  16.385 -31.999  0.00  0.00           C
ATOM   3321  O   VAL X 223      -2.443  16.957 -32.908  0.00  0.00           O
ATOM   3322  N   ARG X 224      -4.439  16.641 -31.897  0.00  0.00           N
ATOM   3323  H   ARG X 224      -4.859  16.247 -31.067  0.00  0.00           H
ATOM   3324  CA  ARG X 224      -5.295  17.436 -32.853  0.00  0.00           C
ATOM   3325  HA  ARG X 224      -5.084  17.239 -33.904  0.00  0.00           H
ATOM   3326  CB  ARG X 224      -6.739  17.112 -32.553  0.00  0.00           C
ATOM   3327  HB2 ARG X 224      -6.975  17.451 -31.544  0.00  0.00           H
ATOM   3328  HB3 ARG X 224      -7.433  17.634 -33.211  0.00  0.00           H
ATOM   3329  CG  ARG X 224      -7.019  15.572 -32.694  0.00  0.00           C
ATOM   3330  HG2 ARG X 224      -6.965  15.417 -33.772  0.00  0.00           H
ATOM   3331  HG3 ARG X 224      -6.243  14.906 -32.316  0.00  0.00           H
ATOM   3332  CD  ARG X 224      -8.422  15.177 -32.163  0.00  0.00           C
ATOM   3333  HD2 ARG X 224      -9.108  15.828 -32.705  0.00  0.00           H
ATOM   3334  HD3 ARG X 224      -8.736  14.163 -32.410  0.00  0.00           H
ATOM   3335  NE  ARG X 224      -8.568  15.412 -30.692  0.00  0.00           N
ATOM   3336  HE  ARG X 224      -7.761  15.848 -30.269  0.00  0.00           H
ATOM   3337  CZ  ARG X 224      -9.623  15.203 -29.885  0.00  0.00           C
ATOM   3338  NH1 ARG X 224     -10.666  14.574 -30.277  0.00  0.00           N
ATOM   3339 HH11 ARG X 224     -10.789  14.334 -31.251  0.00  0.00           H
ATOM   3340 HH12 ARG X 224     -11.523  14.557 -29.743  0.00  0.00           H
ATOM   3341  NH2 ARG X 224      -9.444  15.631 -28.634  0.00  0.00           N
ATOM   3342 HH21 ARG X 224      -8.598  16.107 -28.354  0.00  0.00           H
ATOM   3343 HH22 ARG X 224     -10.128  15.417 -27.923  0.00  0.00           H
ATOM   3344  C   ARG X 224      -5.163  18.957 -32.662  0.00  0.00           C
ATOM   3345  O   ARG X 224      -5.594  19.675 -33.500  0.00  0.00           O
ATOM   3346  N   SER X 225      -4.481  19.463 -31.611  0.00  0.00           N
ATOM   3347  H   SER X 225      -4.440  18.814 -30.838  0.00  0.00           H
ATOM   3348  CA  SER X 225      -4.008  20.860 -31.381  0.00  0.00           C
ATOM   3349  HA  SER X 225      -4.536  21.506 -32.082  0.00  0.00           H
ATOM   3350  CB  SER X 225      -4.333  21.285 -29.973  0.00  0.00           C
ATOM   3351  HB2 SER X 225      -4.163  20.520 -29.216  0.00  0.00           H
ATOM   3352  HB3 SER X 225      -3.738  22.101 -29.562  0.00  0.00           H
ATOM   3353  OG  SER X 225      -5.737  21.714 -29.797  0.00  0.00           O
ATOM   3354  HG  SER X 225      -5.933  22.549 -30.228  0.00  0.00           H
ATOM   3355  C   SER X 225      -2.516  21.060 -31.609  0.00  0.00           C
ATOM   3356  O   SER X 225      -2.144  22.230 -31.495  0.00  0.00           O
ATOM   3357  N   VAL X 226      -1.776  20.058 -32.017  0.00  0.00           N
ATOM   3358  H   VAL X 226      -2.193  19.139 -32.053  0.00  0.00           H
ATOM   3359  CA  VAL X 226      -0.409  20.248 -32.456  0.00  0.00           C
ATOM   3360  HA  VAL X 226       0.026  21.140 -32.005  0.00  0.00           H
ATOM   3361  CB  VAL X 226       0.484  19.047 -32.104  0.00  0.00           C
ATOM   3362  HB  VAL X 226       0.362  18.249 -32.836  0.00  0.00           H
ATOM   3363  CG1 VAL X 226       1.950  19.480 -32.198  0.00  0.00           C
ATOM   3364 HG11 VAL X 226       2.070  20.398 -31.624  0.00  0.00           H
ATOM   3365 HG12 VAL X 226       2.557  18.761 -31.648  0.00  0.00           H
ATOM   3366 HG13 VAL X 226       2.303  19.705 -33.204  0.00  0.00           H
ATOM   3367  CG2 VAL X 226       0.284  18.346 -30.739  0.00  0.00           C
ATOM   3368 HG21 VAL X 226       0.705  18.994 -29.971  0.00  0.00           H
ATOM   3369 HG22 VAL X 226      -0.774  18.120 -30.603  0.00  0.00           H
ATOM   3370 HG23 VAL X 226       0.828  17.406 -30.649  0.00  0.00           H
ATOM   3371  C   VAL X 226      -0.359  20.434 -33.981  0.00  0.00           C
ATOM   3372  O   VAL X 226      -1.028  19.738 -34.701  0.00  0.00           O
ATOM   3373  N   THR X 227       0.384  21.439 -34.462  0.00  0.00           N
ATOM   3374  H   THR X 227       1.057  21.917 -33.880  0.00  0.00           H
ATOM   3375  CA  THR X 227       0.374  21.888 -35.885  0.00  0.00           C
ATOM   3376  HA  THR X 227      -0.207  21.173 -36.466  0.00  0.00           H
ATOM   3377  CB  THR X 227      -0.270  23.300 -35.949  0.00  0.00           C
ATOM   3378  HB  THR X 227      -0.275  23.623 -36.990  0.00  0.00           H
ATOM   3379  CG2 THR X 227      -1.716  23.364 -35.419  0.00  0.00           C
ATOM   3380 HG21 THR X 227      -2.144  24.321 -35.718  0.00  0.00           H
ATOM   3381 HG22 THR X 227      -2.403  22.620 -35.822  0.00  0.00           H
ATOM   3382 HG23 THR X 227      -1.849  23.335 -34.338  0.00  0.00           H
ATOM   3383  OG1 THR X 227       0.523  24.300 -35.239  0.00  0.00           O
ATOM   3384  HG1 THR X 227       0.432  24.256 -34.285  0.00  0.00           H
ATOM   3385  C   THR X 227       1.824  21.977 -36.352  0.00  0.00           C
ATOM   3386  O   THR X 227       2.757  21.989 -35.540  0.00  0.00           O
ATOM   3387  N   GLN X 228       1.953  22.169 -37.613  0.00  0.00           N
ATOM   3388  H   GLN X 228       1.104  22.079 -38.153  0.00  0.00           H
ATOM   3389  CA  GLN X 228       3.181  22.509 -38.355  0.00  0.00           C
ATOM   3390  HA  GLN X 228       3.879  21.672 -38.373  0.00  0.00           H
ATOM   3391  CB  GLN X 228       2.765  22.809 -39.824  0.00  0.00           C
ATOM   3392  HB2 GLN X 228       3.675  22.703 -40.415  0.00  0.00           H
ATOM   3393  HB3 GLN X 228       2.077  21.988 -40.025  0.00  0.00           H
ATOM   3394  CG  GLN X 228       2.218  24.172 -40.095  0.00  0.00           C
ATOM   3395  HG2 GLN X 228       3.011  24.908 -39.965  0.00  0.00           H
ATOM   3396  HG3 GLN X 228       1.966  24.222 -41.154  0.00  0.00           H
ATOM   3397  CD  GLN X 228       0.965  24.565 -39.250  0.00  0.00           C
ATOM   3398  OE1 GLN X 228      -0.112  23.914 -39.246  0.00  0.00           O
ATOM   3399  NE2 GLN X 228       0.914  25.723 -38.693  0.00  0.00           N
ATOM   3400 HE21 GLN X 228       0.037  26.157 -38.441  0.00  0.00           H
ATOM   3401 HE22 GLN X 228       1.642  26.391 -38.900  0.00  0.00           H
ATOM   3402  C   GLN X 228       3.924  23.707 -37.748  0.00  0.00           C
ATOM   3403  O   GLN X 228       5.107  23.646 -37.780  0.00  0.00           O
ATOM   3404  N   LYS X 229       3.257  24.665 -37.067  0.00  0.00           N
ATOM   3405  H   LYS X 229       2.251  24.596 -37.114  0.00  0.00           H
ATOM   3406  CA  LYS X 229       3.923  25.776 -36.481  0.00  0.00           C
ATOM   3407  HA  LYS X 229       4.735  26.177 -37.088  0.00  0.00           H
ATOM   3408  CB  LYS X 229       2.960  26.846 -36.231  0.00  0.00           C
ATOM   3409  HB2 LYS X 229       2.512  26.987 -37.215  0.00  0.00           H
ATOM   3410  HB3 LYS X 229       2.268  26.464 -35.481  0.00  0.00           H
ATOM   3411  CG  LYS X 229       3.670  28.208 -35.782  0.00  0.00           C
ATOM   3412  HG2 LYS X 229       4.244  28.149 -34.858  0.00  0.00           H
ATOM   3413  HG3 LYS X 229       4.231  28.561 -36.647  0.00  0.00           H
ATOM   3414  CD  LYS X 229       2.601  29.317 -35.569  0.00  0.00           C
ATOM   3415  HD2 LYS X 229       2.064  29.202 -36.510  0.00  0.00           H
ATOM   3416  HD3 LYS X 229       1.963  29.197 -34.693  0.00  0.00           H
ATOM   3417  CE  LYS X 229       3.317  30.668 -35.676  0.00  0.00           C
ATOM   3418  HE2 LYS X 229       3.808  30.726 -36.647  0.00  0.00           H
ATOM   3419  HE3 LYS X 229       2.547  31.439 -35.718  0.00  0.00           H
ATOM   3420  NZ  LYS X 229       4.249  30.969 -34.528  0.00  0.00           N
ATOM   3421  HZ1 LYS X 229       4.918  31.643 -34.872  0.00  0.00           H
ATOM   3422  HZ2 LYS X 229       3.722  31.397 -33.780  0.00  0.00           H
ATOM   3423  HZ3 LYS X 229       4.847  30.194 -34.281  0.00  0.00           H
ATOM   3424  C   LYS X 229       4.649  25.375 -35.184  0.00  0.00           C
ATOM   3425  O   LYS X 229       5.758  25.829 -34.922  0.00  0.00           O
ATOM   3426  N   HIE X 230       4.028  24.591 -34.356  0.00  0.00           N
ATOM   3427  H   HIE X 230       3.094  24.247 -34.528  0.00  0.00           H
ATOM   3428  CA  HIE X 230       4.656  24.027 -33.179  0.00  0.00           C
ATOM   3429  HA  HIE X 230       5.054  24.874 -32.620  0.00  0.00           H
ATOM   3430  CB  HIE X 230       3.563  23.386 -32.274  0.00  0.00           C
ATOM   3431  HB2 HIE X 230       3.369  22.494 -32.870  0.00  0.00           H
ATOM   3432  HB3 HIE X 230       4.079  23.069 -31.368  0.00  0.00           H
ATOM   3433  CG  HIE X 230       2.192  24.060 -32.167  0.00  0.00           C
ATOM   3434  ND1 HIE X 230       0.907  23.477 -32.349  0.00  0.00           N
ATOM   3435  CE1 HIE X 230       0.046  24.538 -32.284  0.00  0.00           C
ATOM   3436  HE1 HIE X 230      -1.034  24.521 -32.277  0.00  0.00           H
ATOM   3437  NE2 HIE X 230       0.736  25.687 -32.025  0.00  0.00           N
ATOM   3438  HE2 HIE X 230       0.265  26.555 -31.813  0.00  0.00           H
ATOM   3439  CD2 HIE X 230       2.103  25.406 -31.923  0.00  0.00           C
ATOM   3440  HD2 HIE X 230       2.945  26.061 -31.754  0.00  0.00           H
ATOM   3441  C   HIE X 230       5.746  22.974 -33.437  0.00  0.00           C
ATOM   3442  O   HIE X 230       6.783  22.929 -32.769  0.00  0.00           O
ATOM   3443  N   ILE X 231       5.488  22.067 -34.410  0.00  0.00           N
ATOM   3444  H   ILE X 231       4.634  22.186 -34.935  0.00  0.00           H
ATOM   3445  CA  ILE X 231       6.593  21.191 -34.944  0.00  0.00           C
ATOM   3446  HA  ILE X 231       7.043  20.614 -34.137  0.00  0.00           H
ATOM   3447  CB  ILE X 231       5.976  20.393 -36.000  0.00  0.00           C
ATOM   3448  HB  ILE X 231       5.430  21.063 -36.664  0.00  0.00           H
ATOM   3449  CG2 ILE X 231       6.860  19.480 -36.866  0.00  0.00           C
ATOM   3450 HG21 ILE X 231       7.612  20.069 -37.392  0.00  0.00           H
ATOM   3451 HG22 ILE X 231       7.434  18.720 -36.335  0.00  0.00           H
ATOM   3452 HG23 ILE X 231       6.321  19.003 -37.685  0.00  0.00           H
ATOM   3453  CG1 ILE X 231       5.022  19.309 -35.394  0.00  0.00           C
ATOM   3454 HG12 ILE X 231       4.085  19.773 -35.089  0.00  0.00           H
ATOM   3455 HG13 ILE X 231       4.681  18.639 -36.183  0.00  0.00           H
ATOM   3456  CD1 ILE X 231       5.629  18.488 -34.252  0.00  0.00           C
ATOM   3457 HD11 ILE X 231       5.791  18.975 -33.290  0.00  0.00           H
ATOM   3458 HD12 ILE X 231       5.029  17.585 -34.145  0.00  0.00           H
ATOM   3459 HD13 ILE X 231       6.580  18.033 -34.529  0.00  0.00           H
ATOM   3460  C   ILE X 231       7.785  22.037 -35.456  0.00  0.00           C
ATOM   3461  O   ILE X 231       8.961  21.632 -35.079  0.00  0.00           O
ATOM   3462  N   GLN X 232       7.671  23.218 -36.098  0.00  0.00           N
ATOM   3463  H   GLN X 232       6.766  23.382 -36.516  0.00  0.00           H
ATOM   3464  CA  GLN X 232       8.834  24.086 -36.408  0.00  0.00           C
ATOM   3465  HA  GLN X 232       9.661  23.464 -36.750  0.00  0.00           H
ATOM   3466  CB  GLN X 232       8.485  25.219 -37.347  0.00  0.00           C
ATOM   3467  HB2 GLN X 232       8.259  24.765 -38.312  0.00  0.00           H
ATOM   3468  HB3 GLN X 232       7.564  25.688 -37.000  0.00  0.00           H
ATOM   3469  CG  GLN X 232       9.549  26.272 -37.771  0.00  0.00           C
ATOM   3470  HG2 GLN X 232      10.493  25.730 -37.822  0.00  0.00           H
ATOM   3471  HG3 GLN X 232       9.466  26.501 -38.833  0.00  0.00           H
ATOM   3472  CD  GLN X 232       9.707  27.561 -36.985  0.00  0.00           C
ATOM   3473  OE1 GLN X 232       9.260  27.682 -35.861  0.00  0.00           O
ATOM   3474  NE2 GLN X 232      10.322  28.584 -37.567  0.00  0.00           N
ATOM   3475 HE21 GLN X 232      10.379  29.472 -37.089  0.00  0.00           H
ATOM   3476 HE22 GLN X 232      10.827  28.521 -38.440  0.00  0.00           H
ATOM   3477  C   GLN X 232       9.431  24.687 -35.143  0.00  0.00           C
ATOM   3478  O   GLN X 232      10.652  24.717 -35.032  0.00  0.00           O
ATOM   3479  N   GLU X 233       8.628  25.194 -34.190  0.00  0.00           N
ATOM   3480  H   GLU X 233       7.634  25.064 -34.308  0.00  0.00           H
ATOM   3481  CA  GLU X 233       9.088  25.881 -32.971  0.00  0.00           C
ATOM   3482  HA  GLU X 233       9.726  26.684 -33.341  0.00  0.00           H
ATOM   3483  CB  GLU X 233       7.886  26.411 -32.182  0.00  0.00           C
ATOM   3484  HB2 GLU X 233       7.360  27.032 -32.907  0.00  0.00           H
ATOM   3485  HB3 GLU X 233       7.267  25.570 -31.870  0.00  0.00           H
ATOM   3486  CG  GLU X 233       8.276  27.273 -30.920  0.00  0.00           C
ATOM   3487  HG2 GLU X 233       7.352  27.587 -30.435  0.00  0.00           H
ATOM   3488  HG3 GLU X 233       8.919  26.750 -30.212  0.00  0.00           H
ATOM   3489  CD  GLU X 233       9.132  28.480 -31.281  0.00  0.00           C
ATOM   3490  OE1 GLU X 233       8.506  29.520 -31.557  0.00  0.00           O
ATOM   3491  OE2 GLU X 233      10.392  28.421 -31.321  0.00  0.00           O
ATOM   3492  C   GLU X 233       9.945  24.950 -32.111  0.00  0.00           C
ATOM   3493  O   GLU X 233      11.032  25.357 -31.563  0.00  0.00           O
ATOM   3494  N   TRP X 234       9.521  23.691 -31.975  0.00  0.00           N
ATOM   3495  H   TRP X 234       8.590  23.462 -32.291  0.00  0.00           H
ATOM   3496  CA  TRP X 234      10.188  22.730 -31.005  0.00  0.00           C
ATOM   3497  HA  TRP X 234      10.661  23.204 -30.145  0.00  0.00           H
ATOM   3498  CB  TRP X 234       9.102  21.751 -30.524  0.00  0.00           C
ATOM   3499  HB2 TRP X 234       8.759  21.289 -31.450  0.00  0.00           H
ATOM   3500  HB3 TRP X 234       9.599  21.043 -29.861  0.00  0.00           H
ATOM   3501  CG  TRP X 234       7.944  22.289 -29.838  0.00  0.00           C
ATOM   3502  CD1 TRP X 234       7.948  23.540 -29.225  0.00  0.00           C
ATOM   3503  HD1 TRP X 234       8.771  24.239 -29.214  0.00  0.00           H
ATOM   3504  NE1 TRP X 234       6.744  23.734 -28.658  0.00  0.00           N
ATOM   3505  HE1 TRP X 234       6.628  24.458 -27.964  0.00  0.00           H
ATOM   3506  CE2 TRP X 234       5.870  22.689 -28.878  0.00  0.00           C
ATOM   3507  CZ2 TRP X 234       4.557  22.461 -28.533  0.00  0.00           C
ATOM   3508  HZ2 TRP X 234       4.006  23.216 -27.992  0.00  0.00           H
ATOM   3509  CH2 TRP X 234       3.932  21.288 -29.056  0.00  0.00           C
ATOM   3510  HH2 TRP X 234       2.880  21.195 -28.830  0.00  0.00           H
ATOM   3511  CZ3 TRP X 234       4.674  20.331 -29.811  0.00  0.00           C
ATOM   3512  HZ3 TRP X 234       4.065  19.607 -30.333  0.00  0.00           H
ATOM   3513  CE3 TRP X 234       6.007  20.584 -30.134  0.00  0.00           C
ATOM   3514  HE3 TRP X 234       6.601  19.875 -30.692  0.00  0.00           H
ATOM   3515  CD2 TRP X 234       6.645  21.771 -29.709  0.00  0.00           C
ATOM   3516  C   TRP X 234      11.287  21.943 -31.741  0.00  0.00           C
ATOM   3517  O   TRP X 234      12.220  21.515 -31.090  0.00  0.00           O
ATOM   3518  N   GLY X 235      11.206  21.718 -33.067  0.00  0.00           N
ATOM   3519  H   GLY X 235      10.464  22.255 -33.494  0.00  0.00           H
ATOM   3520  CA  GLY X 235      11.968  20.757 -33.868  0.00  0.00           C
ATOM   3521  HA2 GLY X 235      12.027  19.860 -33.252  0.00  0.00           H
ATOM   3522  HA3 GLY X 235      11.411  20.579 -34.788  0.00  0.00           H
ATOM   3523  C   GLY X 235      13.355  21.280 -34.376  0.00  0.00           C
ATOM   3524  O   GLY X 235      13.735  22.407 -34.034  0.00  0.00           O
ATOM   3525  N   PRO X 236      14.144  20.555 -35.241  0.00  0.00           N
ATOM   3526  CD  PRO X 236      15.368  21.033 -35.808  0.00  0.00           C
ATOM   3527  HD2 PRO X 236      16.167  20.742 -35.127  0.00  0.00           H
ATOM   3528  HD3 PRO X 236      15.202  22.093 -36.005  0.00  0.00           H
ATOM   3529  CG  PRO X 236      15.348  20.450 -37.234  0.00  0.00           C
ATOM   3530  HG2 PRO X 236      16.306  20.430 -37.754  0.00  0.00           H
ATOM   3531  HG3 PRO X 236      14.638  20.980 -37.870  0.00  0.00           H
ATOM   3532  CB  PRO X 236      14.824  19.023 -36.984  0.00  0.00           C
ATOM   3533  HB2 PRO X 236      15.710  18.551 -36.559  0.00  0.00           H
ATOM   3534  HB3 PRO X 236      14.344  18.659 -37.892  0.00  0.00           H
ATOM   3535  CA  PRO X 236      13.787  19.249 -35.837  0.00  0.00           C
ATOM   3536  HA  PRO X 236      12.826  19.288 -36.350  0.00  0.00           H
ATOM   3537  C   PRO X 236      13.755  18.093 -34.851  0.00  0.00           C
ATOM   3538  O   PRO X 236      14.303  18.253 -33.738  0.00  0.00           O
ATOM   3539  N   PHE X 237      13.220  16.966 -35.281  0.00  0.00           N
ATOM   3540  H   PHE X 237      12.659  17.065 -36.115  0.00  0.00           H
ATOM   3541  CA  PHE X 237      13.412  15.666 -34.616  0.00  0.00           C
ATOM   3542  HA  PHE X 237      14.096  15.957 -33.819  0.00  0.00           H
ATOM   3543  CB  PHE X 237      12.108  15.158 -33.947  0.00  0.00           C
ATOM   3544  HB2 PHE X 237      11.560  14.724 -34.783  0.00  0.00           H
ATOM   3545  HB3 PHE X 237      12.207  14.375 -33.196  0.00  0.00           H
ATOM   3546  CG  PHE X 237      11.297  16.166 -33.261  0.00  0.00           C
ATOM   3547  CD1 PHE X 237      11.819  16.650 -32.030  0.00  0.00           C
ATOM   3548  HD1 PHE X 237      12.694  16.218 -31.567  0.00  0.00           H
ATOM   3549  CE1 PHE X 237      11.168  17.732 -31.398  0.00  0.00           C
ATOM   3550  HE1 PHE X 237      11.522  18.196 -30.489  0.00  0.00           H
ATOM   3551  CZ  PHE X 237      10.096  18.375 -31.996  0.00  0.00           C
ATOM   3552  HZ  PHE X 237       9.550  19.132 -31.453  0.00  0.00           H
ATOM   3553  CE2 PHE X 237       9.527  17.930 -33.185  0.00  0.00           C
ATOM   3554  HE2 PHE X 237       8.667  18.446 -33.586  0.00  0.00           H
ATOM   3555  CD2 PHE X 237      10.131  16.839 -33.854  0.00  0.00           C
ATOM   3556  HD2 PHE X 237       9.813  16.541 -34.842  0.00  0.00           H
ATOM   3557  C   PHE X 237      14.124  14.674 -35.444  0.00  0.00           C
ATOM   3558  O   PHE X 237      14.117  14.803 -36.626  0.00  0.00           O
ATOM   3559  N   ASP X 238      14.762  13.654 -34.818  0.00  0.00           N
ATOM   3560  H   ASP X 238      14.604  13.662 -33.820  0.00  0.00           H
ATOM   3561  CA  ASP X 238      15.484  12.483 -35.361  0.00  0.00           C
ATOM   3562  HA  ASP X 238      15.666  12.761 -36.399  0.00  0.00           H
ATOM   3563  CB  ASP X 238      16.837  12.373 -34.659  0.00  0.00           C
ATOM   3564  HB2 ASP X 238      16.638  12.107 -33.621  0.00  0.00           H
ATOM   3565  HB3 ASP X 238      17.419  11.539 -35.050  0.00  0.00           H
ATOM   3566  CG  ASP X 238      17.698  13.598 -34.648  0.00  0.00           C
ATOM   3567  OD1 ASP X 238      18.056  14.122 -35.710  0.00  0.00           O
ATOM   3568  OD2 ASP X 238      18.073  14.115 -33.567  0.00  0.00           O
ATOM   3569  C   ASP X 238      14.613  11.258 -35.380  0.00  0.00           C
ATOM   3570  O   ASP X 238      14.680  10.373 -36.288  0.00  0.00           O
ATOM   3571  N   LEU X 239      13.783  11.071 -34.352  0.00  0.00           N
ATOM   3572  H   LEU X 239      13.631  11.871 -33.754  0.00  0.00           H
ATOM   3573  CA  LEU X 239      13.030   9.850 -33.980  0.00  0.00           C
ATOM   3574  HA  LEU X 239      13.185   9.210 -34.849  0.00  0.00           H
ATOM   3575  CB  LEU X 239      13.647   9.162 -32.721  0.00  0.00           C
ATOM   3576  HB2 LEU X 239      14.683   8.843 -32.831  0.00  0.00           H
ATOM   3577  HB3 LEU X 239      13.696   9.850 -31.876  0.00  0.00           H
ATOM   3578  CG  LEU X 239      12.765   7.995 -32.319  0.00  0.00           C
ATOM   3579  HG  LEU X 239      11.795   8.386 -32.012  0.00  0.00           H
ATOM   3580  CD1 LEU X 239      12.621   6.963 -33.467  0.00  0.00           C
ATOM   3581 HD11 LEU X 239      13.644   6.669 -33.702  0.00  0.00           H
ATOM   3582 HD12 LEU X 239      11.982   6.149 -33.125  0.00  0.00           H
ATOM   3583 HD13 LEU X 239      12.159   7.401 -34.352  0.00  0.00           H
ATOM   3584  CD2 LEU X 239      13.435   7.318 -31.108  0.00  0.00           C
ATOM   3585 HD21 LEU X 239      14.243   6.647 -31.399  0.00  0.00           H
ATOM   3586 HD22 LEU X 239      13.721   8.010 -30.317  0.00  0.00           H
ATOM   3587 HD23 LEU X 239      12.653   6.661 -30.726  0.00  0.00           H
ATOM   3588  C   LEU X 239      11.528  10.276 -33.869  0.00  0.00           C
ATOM   3589  O   LEU X 239      11.271  11.290 -33.209  0.00  0.00           O
ATOM   3590  N   VAL X 240      10.611   9.565 -34.464  0.00  0.00           N
ATOM   3591  H   VAL X 240      10.866   8.828 -35.106  0.00  0.00           H
ATOM   3592  CA  VAL X 240       9.146   9.788 -34.269  0.00  0.00           C
ATOM   3593  HA  VAL X 240       8.897  10.523 -33.504  0.00  0.00           H
ATOM   3594  CB  VAL X 240       8.576  10.238 -35.623  0.00  0.00           C
ATOM   3595  HB  VAL X 240       8.577   9.328 -36.223  0.00  0.00           H
ATOM   3596  CG1 VAL X 240       7.174  10.824 -35.395  0.00  0.00           C
ATOM   3597 HG11 VAL X 240       6.427  10.142 -34.987  0.00  0.00           H
ATOM   3598 HG12 VAL X 240       7.212  11.663 -34.700  0.00  0.00           H
ATOM   3599 HG13 VAL X 240       6.764  11.135 -36.356  0.00  0.00           H
ATOM   3600  CG2 VAL X 240       9.310  11.292 -36.440  0.00  0.00           C
ATOM   3601 HG21 VAL X 240       8.934  11.533 -37.435  0.00  0.00           H
ATOM   3602 HG22 VAL X 240       9.297  12.249 -35.918  0.00  0.00           H
ATOM   3603 HG23 VAL X 240      10.375  11.080 -36.526  0.00  0.00           H
ATOM   3604  C   VAL X 240       8.617   8.390 -33.929  0.00  0.00           C
ATOM   3605  O   VAL X 240       8.816   7.376 -34.570  0.00  0.00           O
ATOM   3606  N   ILE X 241       7.857   8.321 -32.811  0.00  0.00           N
ATOM   3607  H   ILE X 241       7.775   9.134 -32.217  0.00  0.00           H
ATOM   3608  CA  ILE X 241       7.313   7.028 -32.359  0.00  0.00           C
ATOM   3609  HA  ILE X 241       7.382   6.364 -33.221  0.00  0.00           H
ATOM   3610  CB  ILE X 241       8.158   6.504 -31.206  0.00  0.00           C
ATOM   3611  HB  ILE X 241       7.729   5.549 -30.903  0.00  0.00           H
ATOM   3612  CG2 ILE X 241       9.630   6.255 -31.677  0.00  0.00           C
ATOM   3613 HG21 ILE X 241      10.215   7.173 -31.638  0.00  0.00           H
ATOM   3614 HG22 ILE X 241      10.136   5.604 -30.965  0.00  0.00           H
ATOM   3615 HG23 ILE X 241       9.663   5.811 -32.672  0.00  0.00           H
ATOM   3616  CG1 ILE X 241       8.127   7.493 -30.044  0.00  0.00           C
ATOM   3617 HG12 ILE X 241       8.583   8.422 -30.387  0.00  0.00           H
ATOM   3618 HG13 ILE X 241       7.164   7.881 -29.711  0.00  0.00           H
ATOM   3619  CD1 ILE X 241       8.819   7.009 -28.729  0.00  0.00           C
ATOM   3620 HD11 ILE X 241       8.646   7.660 -27.872  0.00  0.00           H
ATOM   3621 HD12 ILE X 241       8.476   6.000 -28.501  0.00  0.00           H
ATOM   3622 HD13 ILE X 241       9.892   6.948 -28.908  0.00  0.00           H
ATOM   3623  C   ILE X 241       5.775   7.160 -31.970  0.00  0.00           C
ATOM   3624  O   ILE X 241       5.334   8.239 -31.536  0.00  0.00           O
ATOM   3625  N   GLY X 242       4.933   6.140 -32.145  0.00  0.00           N
ATOM   3626  H   GLY X 242       5.244   5.287 -32.586  0.00  0.00           H
ATOM   3627  CA  GLY X 242       3.613   6.099 -31.424  0.00  0.00           C
ATOM   3628  HA2 GLY X 242       3.924   5.656 -30.478  0.00  0.00           H
ATOM   3629  HA3 GLY X 242       3.034   7.015 -31.304  0.00  0.00           H
ATOM   3630  C   GLY X 242       2.718   4.963 -31.895  0.00  0.00           C
ATOM   3631  O   GLY X 242       3.070   4.091 -32.634  0.00  0.00           O
ATOM   3632  N   GLY X 243       1.564   4.812 -31.233  0.00  0.00           N
ATOM   3633  H   GLY X 243       1.431   5.243 -30.329  0.00  0.00           H
ATOM   3634  CA  GLY X 243       0.462   3.996 -31.595  0.00  0.00           C
ATOM   3635  HA2 GLY X 243       0.388   4.003 -32.683  0.00  0.00           H
ATOM   3636  HA3 GLY X 243       0.587   2.952 -31.307  0.00  0.00           H
ATOM   3637  C   GLY X 243      -0.849   4.475 -30.967  0.00  0.00           C
ATOM   3638  O   GLY X 243      -1.070   4.362 -29.730  0.00  0.00           O
ATOM   3639  N   SER X 244      -1.804   4.896 -31.836  0.00  0.00           N
ATOM   3640  H   SER X 244      -1.733   4.800 -32.839  0.00  0.00           H
ATOM   3641  CA  SER X 244      -3.120   5.404 -31.492  0.00  0.00           C
ATOM   3642  HA  SER X 244      -2.899   6.214 -30.796  0.00  0.00           H
ATOM   3643  CB  SER X 244      -3.655   6.129 -32.783  0.00  0.00           C
ATOM   3644  HB2 SER X 244      -4.625   6.612 -32.661  0.00  0.00           H
ATOM   3645  HB3 SER X 244      -2.954   6.908 -33.082  0.00  0.00           H
ATOM   3646  OG  SER X 244      -3.694   5.230 -33.906  0.00  0.00           O
ATOM   3647  HG  SER X 244      -4.588   4.882 -33.929  0.00  0.00           H
ATOM   3648  C   SER X 244      -4.135   4.468 -30.899  0.00  0.00           C
ATOM   3649  O   SER X 244      -3.974   3.276 -31.118  0.00  0.00           O
ATOM   3650  N   PRO X 245      -5.189   5.007 -30.204  0.00  0.00           N
ATOM   3651  CD  PRO X 245      -5.423   6.422 -29.951  0.00  0.00           C
ATOM   3652  HD2 PRO X 245      -6.014   6.817 -30.777  0.00  0.00           H
ATOM   3653  HD3 PRO X 245      -4.564   7.051 -29.719  0.00  0.00           H
ATOM   3654  CG  PRO X 245      -6.264   6.461 -28.633  0.00  0.00           C
ATOM   3655  HG2 PRO X 245      -6.921   7.329 -28.582  0.00  0.00           H
ATOM   3656  HG3 PRO X 245      -5.642   6.465 -27.739  0.00  0.00           H
ATOM   3657  CB  PRO X 245      -7.092   5.221 -28.696  0.00  0.00           C
ATOM   3658  HB2 PRO X 245      -7.931   5.394 -29.371  0.00  0.00           H
ATOM   3659  HB3 PRO X 245      -7.467   4.924 -27.717  0.00  0.00           H
ATOM   3660  CA  PRO X 245      -6.178   4.235 -29.329  0.00  0.00           C
ATOM   3661  HA  PRO X 245      -5.751   3.525 -28.621  0.00  0.00           H
ATOM   3662  C   PRO X 245      -6.938   3.257 -30.216  0.00  0.00           C
ATOM   3663  O   PRO X 245      -7.656   3.588 -31.161  0.00  0.00           O
ATOM   3664  N   CYS X 246      -6.783   1.954 -29.889  0.00  0.00           N
ATOM   3665  H   CYS X 246      -6.220   1.833 -29.060  0.00  0.00           H
ATOM   3666  CA  CYS X 246      -7.360   0.859 -30.606  0.00  0.00           C
ATOM   3667  HA  CYS X 246      -7.053   0.922 -31.650  0.00  0.00           H
ATOM   3668  CB  CYS X 246      -6.759  -0.380 -29.979  0.00  0.00           C
ATOM   3669  HB2 CYS X 246      -6.918  -0.408 -28.901  0.00  0.00           H
ATOM   3670  HB3 CYS X 246      -7.065  -1.237 -30.579  0.00  0.00           H
ATOM   3671  SG  CYS X 246      -5.001  -0.389 -30.261  0.00  0.00           S
ATOM   3672  HG  CYS X 246      -5.284  -0.182 -31.550  0.00  0.00           H
ATOM   3673  C   CYS X 246      -8.881   0.750 -30.695  0.00  0.00           C
ATOM   3674  O   CYS X 246      -9.337   0.092 -31.585  0.00  0.00           O
ATOM   3675  N   ASN X 247      -9.591   1.294 -29.670  0.00  0.00           N
ATOM   3676  H   ASN X 247      -9.160   1.977 -29.065  0.00  0.00           H
ATOM   3677  CA  ASN X 247     -10.879   0.775 -29.180  0.00  0.00           C
ATOM   3678  HA  ASN X 247     -10.788  -0.281 -28.924  0.00  0.00           H
ATOM   3679  CB  ASN X 247     -11.423   1.635 -28.005  0.00  0.00           C
ATOM   3680  HB2 ASN X 247     -10.594   1.497 -27.311  0.00  0.00           H
ATOM   3681  HB3 ASN X 247     -11.712   2.631 -28.340  0.00  0.00           H
ATOM   3682  CG  ASN X 247     -12.702   0.989 -27.512  0.00  0.00           C
ATOM   3683  OD1 ASN X 247     -12.741  -0.192 -27.190  0.00  0.00           O
ATOM   3684  ND2 ASN X 247     -13.815   1.626 -27.782  0.00  0.00           N
ATOM   3685 HD21 ASN X 247     -14.761   1.348 -27.560  0.00  0.00           H
ATOM   3686 HD22 ASN X 247     -13.738   2.517 -28.251  0.00  0.00           H
ATOM   3687  C   ASN X 247     -11.972   0.660 -30.321  0.00  0.00           C
ATOM   3688  O   ASN X 247     -12.648  -0.397 -30.448  0.00  0.00           O
ATOM   3689  N   ASP X 248     -12.064   1.644 -31.181  0.00  0.00           N
ATOM   3690  H   ASP X 248     -11.462   2.441 -31.029  0.00  0.00           H
ATOM   3691  CA  ASP X 248     -13.070   1.638 -32.324  0.00  0.00           C
ATOM   3692  HA  ASP X 248     -13.947   1.034 -32.092  0.00  0.00           H
ATOM   3693  CB  ASP X 248     -13.531   3.031 -32.602  0.00  0.00           C
ATOM   3694  HB2 ASP X 248     -12.698   3.587 -33.032  0.00  0.00           H
ATOM   3695  HB3 ASP X 248     -14.240   2.977 -33.428  0.00  0.00           H
ATOM   3696  CG  ASP X 248     -13.903   3.911 -31.375  0.00  0.00           C
ATOM   3697  OD1 ASP X 248     -14.236   3.323 -30.319  0.00  0.00           O
ATOM   3698  OD2 ASP X 248     -13.922   5.103 -31.505  0.00  0.00           O
ATOM   3699  C   ASP X 248     -12.401   1.184 -33.707  0.00  0.00           C
ATOM   3700  O   ASP X 248     -13.141   0.805 -34.600  0.00  0.00           O
ATOM   3701  N   LEU X 249     -11.045   1.047 -33.816  0.00  0.00           N
ATOM   3702  H   LEU X 249     -10.505   1.426 -33.051  0.00  0.00           H
ATOM   3703  CA  LEU X 249     -10.288   0.497 -34.938  0.00  0.00           C
ATOM   3704  HA  LEU X 249     -10.860   0.755 -35.829  0.00  0.00           H
ATOM   3705  CB  LEU X 249      -8.805   0.987 -34.917  0.00  0.00           C
ATOM   3706  HB2 LEU X 249      -8.793   2.050 -35.156  0.00  0.00           H
ATOM   3707  HB3 LEU X 249      -8.374   1.002 -33.916  0.00  0.00           H
ATOM   3708  CG  LEU X 249      -7.814   0.255 -35.864  0.00  0.00           C
ATOM   3709  HG  LEU X 249      -7.665  -0.781 -35.559  0.00  0.00           H
ATOM   3710  CD1 LEU X 249      -8.250   0.356 -37.321  0.00  0.00           C
ATOM   3711 HD11 LEU X 249      -7.662  -0.334 -37.926  0.00  0.00           H
ATOM   3712 HD12 LEU X 249      -9.305   0.102 -37.427  0.00  0.00           H
ATOM   3713 HD13 LEU X 249      -8.199   1.352 -37.761  0.00  0.00           H
ATOM   3714  CD2 LEU X 249      -6.549   1.012 -35.687  0.00  0.00           C
ATOM   3715 HD21 LEU X 249      -6.024   0.826 -34.750  0.00  0.00           H
ATOM   3716 HD22 LEU X 249      -5.805   0.717 -36.426  0.00  0.00           H
ATOM   3717 HD23 LEU X 249      -6.762   2.066 -35.865  0.00  0.00           H
ATOM   3718  C   LEU X 249     -10.314  -0.998 -34.932  0.00  0.00           C
ATOM   3719  O   LEU X 249     -10.548  -1.574 -35.993  0.00  0.00           O
ATOM   3720  N   SER X 250     -10.108  -1.569 -33.752  0.00  0.00           N
ATOM   3721  H   SER X 250     -10.067  -0.971 -32.939  0.00  0.00           H
ATOM   3722  CA  SER X 250     -10.024  -3.008 -33.446  0.00  0.00           C
ATOM   3723  HA  SER X 250      -9.121  -3.375 -33.935  0.00  0.00           H
ATOM   3724  CB  SER X 250      -9.815  -3.142 -31.927  0.00  0.00           C
ATOM   3725  HB2 SER X 250      -8.974  -2.525 -31.609  0.00  0.00           H
ATOM   3726  HB3 SER X 250     -10.673  -2.755 -31.377  0.00  0.00           H
ATOM   3727  OG  SER X 250      -9.585  -4.453 -31.553  0.00  0.00           O
ATOM   3728  HG  SER X 250      -9.485  -4.442 -30.598  0.00  0.00           H
ATOM   3729  C   SER X 250     -11.187  -3.755 -34.005  0.00  0.00           C
ATOM   3730  O   SER X 250     -12.348  -3.330 -33.982  0.00  0.00           O
ATOM   3731  N   ILE X 251     -10.922  -4.931 -34.633  0.00  0.00           N
ATOM   3732  H   ILE X 251      -9.951  -5.205 -34.678  0.00  0.00           H
ATOM   3733  CA  ILE X 251     -11.887  -5.658 -35.550  0.00  0.00           C
ATOM   3734  HA  ILE X 251     -12.131  -5.013 -36.394  0.00  0.00           H
ATOM   3735  CB  ILE X 251     -11.142  -6.755 -36.242  0.00  0.00           C
ATOM   3736  HB  ILE X 251     -10.261  -6.325 -36.717  0.00  0.00           H
ATOM   3737  CG2 ILE X 251     -10.657  -7.833 -35.160  0.00  0.00           C
ATOM   3738 HG21 ILE X 251     -10.061  -8.524 -35.756  0.00  0.00           H
ATOM   3739 HG22 ILE X 251     -10.025  -7.372 -34.401  0.00  0.00           H
ATOM   3740 HG23 ILE X 251     -11.455  -8.284 -34.570  0.00  0.00           H
ATOM   3741  CG1 ILE X 251     -12.078  -7.410 -37.325  0.00  0.00           C
ATOM   3742 HG12 ILE X 251     -12.906  -7.946 -36.860  0.00  0.00           H
ATOM   3743 HG13 ILE X 251     -12.464  -6.509 -37.802  0.00  0.00           H
ATOM   3744  CD1 ILE X 251     -11.395  -8.257 -38.382  0.00  0.00           C
ATOM   3745 HD11 ILE X 251     -12.054  -8.289 -39.250  0.00  0.00           H
ATOM   3746 HD12 ILE X 251     -10.393  -7.901 -38.618  0.00  0.00           H
ATOM   3747 HD13 ILE X 251     -11.211  -9.290 -38.087  0.00  0.00           H
ATOM   3748  C   ILE X 251     -13.150  -6.170 -34.851  0.00  0.00           C
ATOM   3749  O   ILE X 251     -14.224  -6.362 -35.428  0.00  0.00           O
ATOM   3750  N   VAL X 252     -12.971  -6.438 -33.612  0.00  0.00           N
ATOM   3751  H   VAL X 252     -12.058  -6.205 -33.249  0.00  0.00           H
ATOM   3752  CA  VAL X 252     -13.921  -7.047 -32.625  0.00  0.00           C
ATOM   3753  HA  VAL X 252     -14.437  -7.856 -33.142  0.00  0.00           H
ATOM   3754  CB  VAL X 252     -13.268  -7.425 -31.274  0.00  0.00           C
ATOM   3755  HB  VAL X 252     -14.076  -7.593 -30.561  0.00  0.00           H
ATOM   3756  CG1 VAL X 252     -12.390  -8.762 -31.391  0.00  0.00           C
ATOM   3757 HG11 VAL X 252     -13.061  -9.444 -31.913  0.00  0.00           H
ATOM   3758 HG12 VAL X 252     -11.430  -8.563 -31.869  0.00  0.00           H
ATOM   3759 HG13 VAL X 252     -12.149  -9.186 -30.416  0.00  0.00           H
ATOM   3760  CG2 VAL X 252     -12.356  -6.277 -30.762  0.00  0.00           C
ATOM   3761 HG21 VAL X 252     -12.910  -5.355 -30.583  0.00  0.00           H
ATOM   3762 HG22 VAL X 252     -11.999  -6.536 -29.765  0.00  0.00           H
ATOM   3763 HG23 VAL X 252     -11.496  -6.115 -31.413  0.00  0.00           H
ATOM   3764  C   VAL X 252     -15.058  -6.083 -32.351  0.00  0.00           C
ATOM   3765  O   VAL X 252     -16.068  -6.508 -31.860  0.00  0.00           O
ATOM   3766  N   ASN X 253     -14.959  -4.760 -32.600  0.00  0.00           N
ATOM   3767  H   ASN X 253     -14.351  -4.441 -33.340  0.00  0.00           H
ATOM   3768  CA  ASN X 253     -16.044  -3.832 -32.208  0.00  0.00           C
ATOM   3769  HA  ASN X 253     -16.229  -3.848 -31.134  0.00  0.00           H
ATOM   3770  CB  ASN X 253     -15.503  -2.444 -32.377  0.00  0.00           C
ATOM   3771  HB2 ASN X 253     -14.502  -2.439 -31.946  0.00  0.00           H
ATOM   3772  HB3 ASN X 253     -15.536  -2.131 -33.421  0.00  0.00           H
ATOM   3773  CG  ASN X 253     -16.374  -1.532 -31.553  0.00  0.00           C
ATOM   3774  OD1 ASN X 253     -17.495  -1.156 -31.991  0.00  0.00           O
ATOM   3775  ND2 ASN X 253     -15.958  -1.178 -30.377  0.00  0.00           N
ATOM   3776 HD21 ASN X 253     -16.351  -0.400 -29.867  0.00  0.00           H
ATOM   3777 HD22 ASN X 253     -15.039  -1.419 -30.032  0.00  0.00           H
ATOM   3778  C   ASN X 253     -17.369  -4.033 -32.989  0.00  0.00           C
ATOM   3779  O   ASN X 253     -17.307  -4.114 -34.234  0.00  0.00           O
ATOM   3780  N   PRO X 254     -18.521  -4.021 -32.332  0.00  0.00           N
ATOM   3781  CD  PRO X 254     -18.752  -4.047 -30.869  0.00  0.00           C
ATOM   3782  HD2 PRO X 254     -18.803  -3.052 -30.426  0.00  0.00           H
ATOM   3783  HD3 PRO X 254     -18.061  -4.671 -30.301  0.00  0.00           H
ATOM   3784  CG  PRO X 254     -20.175  -4.665 -30.709  0.00  0.00           C
ATOM   3785  HG2 PRO X 254     -20.666  -4.422 -29.767  0.00  0.00           H
ATOM   3786  HG3 PRO X 254     -20.033  -5.718 -30.953  0.00  0.00           H
ATOM   3787  CB  PRO X 254     -20.908  -4.219 -31.943  0.00  0.00           C
ATOM   3788  HB2 PRO X 254     -21.282  -3.229 -31.686  0.00  0.00           H
ATOM   3789  HB3 PRO X 254     -21.733  -4.863 -32.249  0.00  0.00           H
ATOM   3790  CA  PRO X 254     -19.816  -4.185 -33.027  0.00  0.00           C
ATOM   3791  HA  PRO X 254     -19.835  -5.214 -33.387  0.00  0.00           H
ATOM   3792  C   PRO X 254     -19.972  -3.246 -34.191  0.00  0.00           C
ATOM   3793  O   PRO X 254     -20.374  -3.687 -35.252  0.00  0.00           O
ATOM   3794  N   ALA X 255     -19.666  -1.976 -33.979  0.00  0.00           N
ATOM   3795  H   ALA X 255     -19.202  -1.820 -33.096  0.00  0.00           H
ATOM   3796  CA  ALA X 255     -19.796  -0.806 -34.838  0.00  0.00           C
ATOM   3797  HA  ALA X 255     -20.794  -0.799 -35.277  0.00  0.00           H
ATOM   3798  CB  ALA X 255     -19.916   0.417 -33.941  0.00  0.00           C
ATOM   3799  HB1 ALA X 255     -19.027   0.730 -33.393  0.00  0.00           H
ATOM   3800  HB2 ALA X 255     -20.257   1.311 -34.462  0.00  0.00           H
ATOM   3801  HB3 ALA X 255     -20.725   0.303 -33.219  0.00  0.00           H
ATOM   3802  C   ALA X 255     -18.752  -0.744 -35.942  0.00  0.00           C
ATOM   3803  O   ALA X 255     -19.044  -0.031 -36.970  0.00  0.00           O
ATOM   3804  N   ARG X 256     -17.690  -1.510 -35.720  0.00  0.00           N
ATOM   3805  H   ARG X 256     -17.740  -2.130 -34.924  0.00  0.00           H
ATOM   3806  CA  ARG X 256     -16.725  -1.876 -36.772  0.00  0.00           C
ATOM   3807  HA  ARG X 256     -15.911  -2.371 -36.244  0.00  0.00           H
ATOM   3808  CB  ARG X 256     -17.333  -3.002 -37.686  0.00  0.00           C
ATOM   3809  HB2 ARG X 256     -18.036  -3.531 -37.042  0.00  0.00           H
ATOM   3810  HB3 ARG X 256     -17.954  -2.493 -38.423  0.00  0.00           H
ATOM   3811  CG  ARG X 256     -16.403  -3.947 -38.401  0.00  0.00           C
ATOM   3812  HG2 ARG X 256     -17.058  -4.792 -38.612  0.00  0.00           H
ATOM   3813  HG3 ARG X 256     -15.889  -3.498 -39.251  0.00  0.00           H
ATOM   3814  CD  ARG X 256     -15.291  -4.734 -37.650  0.00  0.00           C
ATOM   3815  HD2 ARG X 256     -15.624  -4.958 -36.636  0.00  0.00           H
ATOM   3816  HD3 ARG X 256     -15.024  -5.616 -38.232  0.00  0.00           H
ATOM   3817  NE  ARG X 256     -14.103  -3.789 -37.643  0.00  0.00           N
ATOM   3818  HE  ARG X 256     -14.006  -3.106 -36.904  0.00  0.00           H
ATOM   3819  CZ  ARG X 256     -13.169  -3.589 -38.586  0.00  0.00           C
ATOM   3820  NH1 ARG X 256     -13.140  -4.190 -39.698  0.00  0.00           N
ATOM   3821 HH11 ARG X 256     -13.901  -4.799 -39.964  0.00  0.00           H
ATOM   3822 HH12 ARG X 256     -12.354  -4.082 -40.323  0.00  0.00           H
ATOM   3823  NH2 ARG X 256     -12.218  -2.706 -38.453  0.00  0.00           N
ATOM   3824 HH21 ARG X 256     -11.984  -2.278 -37.569  0.00  0.00           H
ATOM   3825 HH22 ARG X 256     -11.595  -2.524 -39.227  0.00  0.00           H
ATOM   3826  C   ARG X 256     -16.112  -0.700 -37.531  0.00  0.00           C
ATOM   3827  O   ARG X 256     -15.832  -0.827 -38.716  0.00  0.00           O
ATOM   3828  N   LYS X 257     -15.912   0.455 -36.860  0.00  0.00           N
ATOM   3829  H   LYS X 257     -15.982   0.391 -35.854  0.00  0.00           H
ATOM   3830  CA  LYS X 257     -15.599   1.730 -37.564  0.00  0.00           C
ATOM   3831  HA  LYS X 257     -16.302   1.890 -38.381  0.00  0.00           H
ATOM   3832  CB  LYS X 257     -15.622   2.888 -36.460  0.00  0.00           C
ATOM   3833  HB2 LYS X 257     -15.053   2.644 -35.563  0.00  0.00           H
ATOM   3834  HB3 LYS X 257     -15.273   3.804 -36.937  0.00  0.00           H
ATOM   3835  CG  LYS X 257     -17.038   3.143 -35.951  0.00  0.00           C
ATOM   3836  HG2 LYS X 257     -17.641   3.309 -36.844  0.00  0.00           H
ATOM   3837  HG3 LYS X 257     -17.308   2.284 -35.338  0.00  0.00           H
ATOM   3838  CD  LYS X 257     -17.081   4.437 -35.125  0.00  0.00           C
ATOM   3839  HD2 LYS X 257     -16.340   4.237 -34.351  0.00  0.00           H
ATOM   3840  HD3 LYS X 257     -16.763   5.307 -35.700  0.00  0.00           H
ATOM   3841  CE  LYS X 257     -18.494   4.598 -34.492  0.00  0.00           C
ATOM   3842  HE2 LYS X 257     -19.238   4.743 -35.275  0.00  0.00           H
ATOM   3843  HE3 LYS X 257     -18.842   3.718 -33.950  0.00  0.00           H
ATOM   3844  NZ  LYS X 257     -18.556   5.794 -33.639  0.00  0.00           N
ATOM   3845  HZ1 LYS X 257     -18.581   6.696 -34.093  0.00  0.00           H
ATOM   3846  HZ2 LYS X 257     -19.434   5.872 -33.147  0.00  0.00           H
ATOM   3847  HZ3 LYS X 257     -17.742   5.777 -33.041  0.00  0.00           H
ATOM   3848  C   LYS X 257     -14.289   1.760 -38.346  0.00  0.00           C
ATOM   3849  O   LYS X 257     -14.164   2.566 -39.274  0.00  0.00           O
ATOM   3850  N   GLY X 258     -13.374   0.837 -38.054  0.00  0.00           N
ATOM   3851  H   GLY X 258     -13.490   0.116 -37.357  0.00  0.00           H
ATOM   3852  CA  GLY X 258     -12.034   0.800 -38.698  0.00  0.00           C
ATOM   3853  HA2 GLY X 258     -11.373   0.059 -38.247  0.00  0.00           H
ATOM   3854  HA3 GLY X 258     -12.071   0.593 -39.767  0.00  0.00           H
ATOM   3855  C   GLY X 258     -11.289   2.076 -38.568  0.00  0.00           C
ATOM   3856  O   GLY X 258     -10.956   2.497 -37.447  0.00  0.00           O
ATOM   3857  N   LEU X 259     -10.969   2.680 -39.711  0.00  0.00           N
ATOM   3858  H   LEU X 259     -11.266   2.206 -40.552  0.00  0.00           H
ATOM   3859  CA  LEU X 259      -9.952   3.741 -39.826  0.00  0.00           C
ATOM   3860  HA  LEU X 259      -9.408   3.899 -38.895  0.00  0.00           H
ATOM   3861  CB  LEU X 259      -8.989   3.120 -40.848  0.00  0.00           C
ATOM   3862  HB2 LEU X 259      -8.934   2.064 -40.581  0.00  0.00           H
ATOM   3863  HB3 LEU X 259      -9.503   3.187 -41.807  0.00  0.00           H
ATOM   3864  CG  LEU X 259      -7.592   3.717 -40.940  0.00  0.00           C
ATOM   3865  HG  LEU X 259      -7.597   4.794 -40.772  0.00  0.00           H
ATOM   3866  CD1 LEU X 259      -6.774   3.335 -39.764  0.00  0.00           C
ATOM   3867 HD11 LEU X 259      -5.784   3.776 -39.876  0.00  0.00           H
ATOM   3868 HD12 LEU X 259      -7.267   3.710 -38.867  0.00  0.00           H
ATOM   3869 HD13 LEU X 259      -6.805   2.248 -39.694  0.00  0.00           H
ATOM   3870  CD2 LEU X 259      -6.781   3.514 -42.212  0.00  0.00           C
ATOM   3871 HD21 LEU X 259      -6.498   2.461 -42.212  0.00  0.00           H
ATOM   3872 HD22 LEU X 259      -7.477   3.784 -43.006  0.00  0.00           H
ATOM   3873 HD23 LEU X 259      -5.928   4.191 -42.173  0.00  0.00           H
ATOM   3874  C   LEU X 259     -10.546   5.105 -40.185  0.00  0.00           C
ATOM   3875  O   LEU X 259     -10.130   6.071 -39.603  0.00  0.00           O
ATOM   3876  N   TYR X 260     -11.538   5.241 -40.984  0.00  0.00           N
ATOM   3877  H   TYR X 260     -11.916   4.373 -41.336  0.00  0.00           H
ATOM   3878  CA  TYR X 260     -12.171   6.476 -41.356  0.00  0.00           C
ATOM   3879  HA  TYR X 260     -11.429   7.257 -41.518  0.00  0.00           H
ATOM   3880  CB  TYR X 260     -12.664   6.288 -42.756  0.00  0.00           C
ATOM   3881  HB2 TYR X 260     -13.191   5.335 -42.713  0.00  0.00           H
ATOM   3882  HB3 TYR X 260     -13.289   7.079 -43.169  0.00  0.00           H
ATOM   3883  CG  TYR X 260     -11.525   6.024 -43.670  0.00  0.00           C
ATOM   3884  CD1 TYR X 260     -10.733   7.136 -44.149  0.00  0.00           C
ATOM   3885  HD1 TYR X 260     -10.910   8.130 -43.767  0.00  0.00           H
ATOM   3886  CE1 TYR X 260      -9.669   6.894 -45.073  0.00  0.00           C
ATOM   3887  HE1 TYR X 260      -9.040   7.696 -45.428  0.00  0.00           H
ATOM   3888  CZ  TYR X 260      -9.410   5.545 -45.466  0.00  0.00           C
ATOM   3889  OH  TYR X 260      -8.327   5.251 -46.215  0.00  0.00           O
ATOM   3890  HH  TYR X 260      -8.343   4.346 -46.536  0.00  0.00           H
ATOM   3891  CE2 TYR X 260     -10.223   4.490 -45.018  0.00  0.00           C
ATOM   3892  HE2 TYR X 260      -9.924   3.563 -45.484  0.00  0.00           H
ATOM   3893  CD2 TYR X 260     -11.251   4.699 -44.153  0.00  0.00           C
ATOM   3894  HD2 TYR X 260     -11.792   3.823 -43.827  0.00  0.00           H
ATOM   3895  C   TYR X 260     -13.211   6.977 -40.457  0.00  0.00           C
ATOM   3896  O   TYR X 260     -13.627   8.141 -40.538  0.00  0.00           O
ATOM   3897  N   GLU X 261     -13.762   6.177 -39.589  0.00  0.00           N
ATOM   3898  H   GLU X 261     -13.343   5.258 -39.570  0.00  0.00           H
ATOM   3899  CA  GLU X 261     -14.513   6.609 -38.425  0.00  0.00           C
ATOM   3900  HA  GLU X 261     -14.613   7.694 -38.448  0.00  0.00           H
ATOM   3901  CB  GLU X 261     -15.951   6.100 -38.629  0.00  0.00           C
ATOM   3902  HB2 GLU X 261     -15.789   5.041 -38.833  0.00  0.00           H
ATOM   3903  HB3 GLU X 261     -16.546   6.265 -37.731  0.00  0.00           H
ATOM   3904  CG  GLU X 261     -16.766   6.612 -39.807  0.00  0.00           C
ATOM   3905  HG2 GLU X 261     -16.122   6.469 -40.675  0.00  0.00           H
ATOM   3906  HG3 GLU X 261     -17.608   5.931 -39.931  0.00  0.00           H
ATOM   3907  CD  GLU X 261     -17.329   8.059 -39.721  0.00  0.00           C
ATOM   3908  OE1 GLU X 261     -16.593   9.000 -39.331  0.00  0.00           O
ATOM   3909  OE2 GLU X 261     -18.582   8.194 -39.828  0.00  0.00           O
ATOM   3910  C   GLU X 261     -13.879   6.070 -37.118  0.00  0.00           C
ATOM   3911  O   GLU X 261     -13.017   5.231 -37.114  0.00  0.00           O
ATOM   3912  N   GLY X 262     -14.363   6.581 -35.982  0.00  0.00           N
ATOM   3913  H   GLY X 262     -15.160   7.180 -36.146  0.00  0.00           H
ATOM   3914  CA  GLY X 262     -13.925   6.380 -34.590  0.00  0.00           C
ATOM   3915  HA2 GLY X 262     -14.335   7.159 -33.948  0.00  0.00           H
ATOM   3916  HA3 GLY X 262     -14.308   5.391 -34.337  0.00  0.00           H
ATOM   3917  C   GLY X 262     -12.362   6.520 -34.382  0.00  0.00           C
ATOM   3918  O   GLY X 262     -11.737   7.258 -35.189  0.00  0.00           O
ATOM   3919  N   THR X 263     -11.752   6.027 -33.266  0.00  0.00           N
ATOM   3920  H   THR X 263     -12.363   5.488 -32.669  0.00  0.00           H
ATOM   3921  CA  THR X 263     -10.332   6.286 -32.911  0.00  0.00           C
ATOM   3922  HA  THR X 263     -10.156   7.352 -32.765  0.00  0.00           H
ATOM   3923  CB  THR X 263     -10.010   5.576 -31.572  0.00  0.00           C
ATOM   3924  HB  THR X 263      -8.982   5.783 -31.277  0.00  0.00           H
ATOM   3925  CG2 THR X 263     -10.859   6.037 -30.369  0.00  0.00           C
ATOM   3926 HG21 THR X 263     -10.853   7.127 -30.329  0.00  0.00           H
ATOM   3927 HG22 THR X 263     -11.907   5.742 -30.420  0.00  0.00           H
ATOM   3928 HG23 THR X 263     -10.424   5.653 -29.447  0.00  0.00           H
ATOM   3929  OG1 THR X 263     -10.103   4.164 -31.592  0.00  0.00           O
ATOM   3930  HG1 THR X 263      -9.170   3.936 -31.605  0.00  0.00           H
ATOM   3931  C   THR X 263      -9.354   5.833 -33.935  0.00  0.00           C
ATOM   3932  O   THR X 263      -8.207   6.255 -33.782  0.00  0.00           O
ATOM   3933  N   GLY X 264      -9.612   4.974 -34.961  0.00  0.00           N
ATOM   3934  H   GLY X 264     -10.515   4.529 -34.874  0.00  0.00           H
ATOM   3935  CA  GLY X 264      -8.718   4.740 -36.055  0.00  0.00           C
ATOM   3936  HA2 GLY X 264      -7.818   4.276 -35.652  0.00  0.00           H
ATOM   3937  HA3 GLY X 264      -9.060   3.962 -36.737  0.00  0.00           H
ATOM   3938  C   GLY X 264      -8.342   5.987 -36.824  0.00  0.00           C
ATOM   3939  O   GLY X 264      -7.239   6.058 -37.369  0.00  0.00           O
ATOM   3940  N   ARG X 265      -9.216   7.032 -36.811  0.00  0.00           N
ATOM   3941  H   ARG X 265     -10.059   6.775 -36.316  0.00  0.00           H
ATOM   3942  CA  ARG X 265      -9.069   8.357 -37.405  0.00  0.00           C
ATOM   3943  HA  ARG X 265      -8.897   8.220 -38.473  0.00  0.00           H
ATOM   3944  CB  ARG X 265     -10.422   9.247 -37.112  0.00  0.00           C
ATOM   3945  HB2 ARG X 265     -10.678   9.255 -36.052  0.00  0.00           H
ATOM   3946  HB3 ARG X 265     -10.076  10.256 -37.338  0.00  0.00           H
ATOM   3947  CG  ARG X 265     -11.628   8.985 -38.044  0.00  0.00           C
ATOM   3948  HG2 ARG X 265     -11.396   9.382 -39.032  0.00  0.00           H
ATOM   3949  HG3 ARG X 265     -11.965   7.949 -38.018  0.00  0.00           H
ATOM   3950  CD  ARG X 265     -12.757   9.839 -37.395  0.00  0.00           C
ATOM   3951  HD2 ARG X 265     -13.167   9.258 -36.569  0.00  0.00           H
ATOM   3952  HD3 ARG X 265     -12.407  10.835 -37.124  0.00  0.00           H
ATOM   3953  NE  ARG X 265     -13.791  10.076 -38.481  0.00  0.00           N
ATOM   3954  HE  ARG X 265     -14.343   9.292 -38.798  0.00  0.00           H
ATOM   3955  CZ  ARG X 265     -14.263  11.238 -38.880  0.00  0.00           C
ATOM   3956  NH1 ARG X 265     -13.655  12.375 -38.518  0.00  0.00           N
ATOM   3957 HH11 ARG X 265     -12.881  12.335 -37.870  0.00  0.00           H
ATOM   3958 HH12 ARG X 265     -14.034  13.252 -38.845  0.00  0.00           H
ATOM   3959  NH2 ARG X 265     -15.314  11.342 -39.613  0.00  0.00           N
ATOM   3960 HH21 ARG X 265     -15.932  10.572 -39.825  0.00  0.00           H
ATOM   3961 HH22 ARG X 265     -15.556  12.243 -39.999  0.00  0.00           H
ATOM   3962  C   ARG X 265      -7.755   9.058 -36.910  0.00  0.00           C
ATOM   3963  O   ARG X 265      -7.146   9.889 -37.632  0.00  0.00           O
ATOM   3964  N   LEU X 266      -7.330   8.830 -35.662  0.00  0.00           N
ATOM   3965  H   LEU X 266      -7.897   8.201 -35.112  0.00  0.00           H
ATOM   3966  CA  LEU X 266      -6.114   9.349 -35.006  0.00  0.00           C
ATOM   3967  HA  LEU X 266      -6.081  10.428 -35.158  0.00  0.00           H
ATOM   3968  CB  LEU X 266      -6.094   8.978 -33.489  0.00  0.00           C
ATOM   3969  HB2 LEU X 266      -6.321   7.915 -33.410  0.00  0.00           H
ATOM   3970  HB3 LEU X 266      -5.155   9.226 -32.995  0.00  0.00           H
ATOM   3971  CG  LEU X 266      -7.233   9.744 -32.778  0.00  0.00           C
ATOM   3972  HG  LEU X 266      -8.123   9.798 -33.406  0.00  0.00           H
ATOM   3973  CD1 LEU X 266      -7.557   9.052 -31.357  0.00  0.00           C
ATOM   3974 HD11 LEU X 266      -8.179   8.200 -31.633  0.00  0.00           H
ATOM   3975 HD12 LEU X 266      -6.677   8.766 -30.782  0.00  0.00           H
ATOM   3976 HD13 LEU X 266      -8.210   9.801 -30.910  0.00  0.00           H
ATOM   3977  CD2 LEU X 266      -7.007  11.235 -32.627  0.00  0.00           C
ATOM   3978 HD21 LEU X 266      -7.970  11.646 -32.325  0.00  0.00           H
ATOM   3979 HD22 LEU X 266      -6.265  11.324 -31.833  0.00  0.00           H
ATOM   3980 HD23 LEU X 266      -6.866  11.679 -33.613  0.00  0.00           H
ATOM   3981  C   LEU X 266      -4.792   8.799 -35.704  0.00  0.00           C
ATOM   3982  O   LEU X 266      -3.829   9.554 -35.745  0.00  0.00           O
ATOM   3983  N   PHE X 267      -4.862   7.671 -36.446  0.00  0.00           N
ATOM   3984  H   PHE X 267      -5.655   7.047 -36.459  0.00  0.00           H
ATOM   3985  CA  PHE X 267      -3.879   7.294 -37.479  0.00  0.00           C
ATOM   3986  HA  PHE X 267      -2.924   7.012 -37.035  0.00  0.00           H
ATOM   3987  CB  PHE X 267      -4.448   6.101 -38.282  0.00  0.00           C
ATOM   3988  HB2 PHE X 267      -4.714   5.224 -37.692  0.00  0.00           H
ATOM   3989  HB3 PHE X 267      -5.305   6.550 -38.783  0.00  0.00           H
ATOM   3990  CG  PHE X 267      -3.584   5.787 -39.481  0.00  0.00           C
ATOM   3991  CD1 PHE X 267      -2.246   5.404 -39.144  0.00  0.00           C
ATOM   3992  HD1 PHE X 267      -1.848   5.325 -38.144  0.00  0.00           H
ATOM   3993  CE1 PHE X 267      -1.370   5.255 -40.221  0.00  0.00           C
ATOM   3994  HE1 PHE X 267      -0.365   5.058 -39.879  0.00  0.00           H
ATOM   3995  CZ  PHE X 267      -1.765   5.365 -41.554  0.00  0.00           C
ATOM   3996  HZ  PHE X 267      -1.099   5.223 -42.392  0.00  0.00           H
ATOM   3997  CE2 PHE X 267      -3.106   5.701 -41.846  0.00  0.00           C
ATOM   3998  HE2 PHE X 267      -3.467   5.775 -42.861  0.00  0.00           H
ATOM   3999  CD2 PHE X 267      -3.996   5.953 -40.824  0.00  0.00           C
ATOM   4000  HD2 PHE X 267      -4.985   6.269 -41.120  0.00  0.00           H
ATOM   4001  C   PHE X 267      -3.586   8.474 -38.353  0.00  0.00           C
ATOM   4002  O   PHE X 267      -2.484   8.723 -38.717  0.00  0.00           O
ATOM   4003  N   PHE X 268      -4.528   9.283 -38.875  0.00  0.00           N
ATOM   4004  H   PHE X 268      -5.447   8.893 -38.728  0.00  0.00           H
ATOM   4005  CA  PHE X 268      -4.350  10.464 -39.789  0.00  0.00           C
ATOM   4006  HA  PHE X 268      -3.620  10.109 -40.516  0.00  0.00           H
ATOM   4007  CB  PHE X 268      -5.589  10.723 -40.645  0.00  0.00           C
ATOM   4008  HB2 PHE X 268      -6.387  11.120 -40.017  0.00  0.00           H
ATOM   4009  HB3 PHE X 268      -5.257  11.528 -41.301  0.00  0.00           H
ATOM   4010  CG  PHE X 268      -6.064   9.500 -41.408  0.00  0.00           C
ATOM   4011  CD1 PHE X 268      -5.452   9.107 -42.624  0.00  0.00           C
ATOM   4012  HD1 PHE X 268      -4.626   9.720 -42.953  0.00  0.00           H
ATOM   4013  CE1 PHE X 268      -5.842   7.977 -43.311  0.00  0.00           C
ATOM   4014  HE1 PHE X 268      -5.312   7.717 -44.215  0.00  0.00           H
ATOM   4015  CZ  PHE X 268      -6.934   7.236 -42.861  0.00  0.00           C
ATOM   4016  HZ  PHE X 268      -7.206   6.331 -43.384  0.00  0.00           H
ATOM   4017  CE2 PHE X 268      -7.568   7.608 -41.652  0.00  0.00           C
ATOM   4018  HE2 PHE X 268      -8.349   6.985 -41.243  0.00  0.00           H
ATOM   4019  CD2 PHE X 268      -7.179   8.772 -40.962  0.00  0.00           C
ATOM   4020  HD2 PHE X 268      -7.635   9.067 -40.028  0.00  0.00           H
ATOM   4021  C   PHE X 268      -3.742  11.634 -39.026  0.00  0.00           C
ATOM   4022  O   PHE X 268      -3.092  12.402 -39.669  0.00  0.00           O
ATOM   4023  N   GLU X 269      -3.775  11.680 -37.694  0.00  0.00           N
ATOM   4024  H   GLU X 269      -4.338  10.904 -37.376  0.00  0.00           H
ATOM   4025  CA  GLU X 269      -3.145  12.656 -36.744  0.00  0.00           C
ATOM   4026  HA  GLU X 269      -3.180  13.681 -37.113  0.00  0.00           H
ATOM   4027  CB  GLU X 269      -3.889  12.777 -35.453  0.00  0.00           C
ATOM   4028  HB2 GLU X 269      -4.042  11.872 -34.866  0.00  0.00           H
ATOM   4029  HB3 GLU X 269      -3.294  13.469 -34.857  0.00  0.00           H
ATOM   4030  CG  GLU X 269      -5.346  13.219 -35.713  0.00  0.00           C
ATOM   4031  HG2 GLU X 269      -5.862  12.482 -36.328  0.00  0.00           H
ATOM   4032  HG3 GLU X 269      -5.948  13.275 -34.806  0.00  0.00           H
ATOM   4033  CD  GLU X 269      -5.499  14.562 -36.397  0.00  0.00           C
ATOM   4034  OE1 GLU X 269      -6.542  14.800 -37.074  0.00  0.00           O
ATOM   4035  OE2 GLU X 269      -4.737  15.524 -36.102  0.00  0.00           O
ATOM   4036  C   GLU X 269      -1.682  12.196 -36.644  0.00  0.00           C
ATOM   4037  O   GLU X 269      -0.831  13.099 -36.663  0.00  0.00           O
ATOM   4038  N   PHE X 270      -1.297  10.902 -36.560  0.00  0.00           N
ATOM   4039  H   PHE X 270      -2.007  10.184 -36.533  0.00  0.00           H
ATOM   4040  CA  PHE X 270       0.084  10.530 -36.764  0.00  0.00           C
ATOM   4041  HA  PHE X 270       0.662  11.071 -36.015  0.00  0.00           H
ATOM   4042  CB  PHE X 270       0.300   9.010 -36.562  0.00  0.00           C
ATOM   4043  HB2 PHE X 270      -0.006   8.869 -35.525  0.00  0.00           H
ATOM   4044  HB3 PHE X 270      -0.312   8.364 -37.191  0.00  0.00           H
ATOM   4045  CG  PHE X 270       1.705   8.447 -36.649  0.00  0.00           C
ATOM   4046  CD1 PHE X 270       2.301   8.040 -37.849  0.00  0.00           C
ATOM   4047  HD1 PHE X 270       1.853   8.046 -38.832  0.00  0.00           H
ATOM   4048  CE1 PHE X 270       3.576   7.366 -37.826  0.00  0.00           C
ATOM   4049  HE1 PHE X 270       3.978   7.058 -38.780  0.00  0.00           H
ATOM   4050  CZ  PHE X 270       4.317   7.221 -36.643  0.00  0.00           C
ATOM   4051  HZ  PHE X 270       5.314   6.815 -36.723  0.00  0.00           H
ATOM   4052  CE2 PHE X 270       3.727   7.598 -35.438  0.00  0.00           C
ATOM   4053  HE2 PHE X 270       4.335   7.491 -34.552  0.00  0.00           H
ATOM   4054  CD2 PHE X 270       2.466   8.231 -35.464  0.00  0.00           C
ATOM   4055  HD2 PHE X 270       1.969   8.448 -34.530  0.00  0.00           H
ATOM   4056  C   PHE X 270       0.681  10.847 -38.180  0.00  0.00           C
ATOM   4057  O   PHE X 270       1.761  11.429 -38.298  0.00  0.00           O
ATOM   4058  N   TYR X 271      -0.035  10.459 -39.235  0.00  0.00           N
ATOM   4059  H   TYR X 271      -0.866   9.942 -38.982  0.00  0.00           H
ATOM   4060  CA  TYR X 271       0.265  10.759 -40.680  0.00  0.00           C
ATOM   4061  HA  TYR X 271       1.189  10.241 -40.937  0.00  0.00           H
ATOM   4062  CB  TYR X 271      -0.760  10.121 -41.592  0.00  0.00           C
ATOM   4063  HB2 TYR X 271      -0.705   9.038 -41.479  0.00  0.00           H
ATOM   4064  HB3 TYR X 271      -1.735  10.388 -41.185  0.00  0.00           H
ATOM   4065  CG  TYR X 271      -0.738  10.536 -43.058  0.00  0.00           C
ATOM   4066  CD1 TYR X 271       0.278   9.944 -43.858  0.00  0.00           C
ATOM   4067  HD1 TYR X 271       1.032   9.262 -43.494  0.00  0.00           H
ATOM   4068  CE1 TYR X 271       0.439  10.401 -45.216  0.00  0.00           C
ATOM   4069  HE1 TYR X 271       1.180   9.976 -45.876  0.00  0.00           H
ATOM   4070  CZ  TYR X 271      -0.422  11.378 -45.668  0.00  0.00           C
ATOM   4071  OH  TYR X 271      -0.165  11.931 -46.867  0.00  0.00           O
ATOM   4072  HH  TYR X 271      -0.808  12.637 -46.962  0.00  0.00           H
ATOM   4073  CE2 TYR X 271      -1.416  11.983 -44.837  0.00  0.00           C
ATOM   4074  HE2 TYR X 271      -2.026  12.781 -45.234  0.00  0.00           H
ATOM   4075  CD2 TYR X 271      -1.670  11.510 -43.530  0.00  0.00           C
ATOM   4076  HD2 TYR X 271      -2.464  11.865 -42.891  0.00  0.00           H
ATOM   4077  C   TYR X 271       0.496  12.247 -40.925  0.00  0.00           C
ATOM   4078  O   TYR X 271       1.515  12.591 -41.518  0.00  0.00           O
ATOM   4079  N   ARG X 272      -0.399  13.114 -40.429  0.00  0.00           N
ATOM   4080  H   ARG X 272      -1.306  12.785 -40.130  0.00  0.00           H
ATOM   4081  CA  ARG X 272      -0.224  14.574 -40.415  0.00  0.00           C
ATOM   4082  HA  ARG X 272      -0.258  14.818 -41.477  0.00  0.00           H
ATOM   4083  CB  ARG X 272      -1.460  15.131 -39.697  0.00  0.00           C
ATOM   4084  HB2 ARG X 272      -2.400  14.594 -39.825  0.00  0.00           H
ATOM   4085  HB3 ARG X 272      -1.263  14.984 -38.635  0.00  0.00           H
ATOM   4086  CG  ARG X 272      -1.564  16.632 -39.988  0.00  0.00           C
ATOM   4087  HG2 ARG X 272      -0.795  17.212 -39.477  0.00  0.00           H
ATOM   4088  HG3 ARG X 272      -1.610  16.790 -41.066  0.00  0.00           H
ATOM   4089  CD  ARG X 272      -2.860  17.184 -39.440  0.00  0.00           C
ATOM   4090  HD2 ARG X 272      -2.964  18.152 -39.931  0.00  0.00           H
ATOM   4091  HD3 ARG X 272      -3.714  16.627 -39.825  0.00  0.00           H
ATOM   4092  NE  ARG X 272      -3.059  17.188 -37.972  0.00  0.00           N
ATOM   4093  HE  ARG X 272      -3.643  16.422 -37.670  0.00  0.00           H
ATOM   4094  CZ  ARG X 272      -2.502  17.897 -37.028  0.00  0.00           C
ATOM   4095  NH1 ARG X 272      -1.696  18.854 -37.249  0.00  0.00           N
ATOM   4096 HH11 ARG X 272      -1.718  19.224 -38.188  0.00  0.00           H
ATOM   4097 HH12 ARG X 272      -1.052  19.140 -36.525  0.00  0.00           H
ATOM   4098  NH2 ARG X 272      -2.544  17.430 -35.866  0.00  0.00           N
ATOM   4099 HH21 ARG X 272      -3.184  16.654 -35.778  0.00  0.00           H
ATOM   4100 HH22 ARG X 272      -2.040  17.822 -35.083  0.00  0.00           H
ATOM   4101  C   ARG X 272       1.028  15.154 -39.801  0.00  0.00           C
ATOM   4102  O   ARG X 272       1.791  15.842 -40.442  0.00  0.00           O
ATOM   4103  N   LEU X 273       1.357  14.844 -38.568  0.00  0.00           N
ATOM   4104  H   LEU X 273       0.861  14.186 -37.984  0.00  0.00           H
ATOM   4105  CA  LEU X 273       2.578  15.357 -37.879  0.00  0.00           C
ATOM   4106  HA  LEU X 273       2.612  16.431 -38.062  0.00  0.00           H
ATOM   4107  CB  LEU X 273       2.536  15.157 -36.403  0.00  0.00           C
ATOM   4108  HB2 LEU X 273       2.458  14.087 -36.215  0.00  0.00           H
ATOM   4109  HB3 LEU X 273       3.490  15.449 -35.964  0.00  0.00           H
ATOM   4110  CG  LEU X 273       1.239  15.757 -35.749  0.00  0.00           C
ATOM   4111  HG  LEU X 273       0.393  15.617 -36.421  0.00  0.00           H
ATOM   4112  CD1 LEU X 273       1.054  15.017 -34.387  0.00  0.00           C
ATOM   4113 HD11 LEU X 273       0.895  13.949 -34.533  0.00  0.00           H
ATOM   4114 HD12 LEU X 273       1.910  15.149 -33.725  0.00  0.00           H
ATOM   4115 HD13 LEU X 273       0.156  15.498 -33.997  0.00  0.00           H
ATOM   4116  CD2 LEU X 273       1.409  17.267 -35.716  0.00  0.00           C
ATOM   4117 HD21 LEU X 273       2.264  17.631 -35.147  0.00  0.00           H
ATOM   4118 HD22 LEU X 273       1.640  17.655 -36.708  0.00  0.00           H
ATOM   4119 HD23 LEU X 273       0.507  17.687 -35.271  0.00  0.00           H
ATOM   4120  C   LEU X 273       3.853  14.769 -38.485  0.00  0.00           C
ATOM   4121  O   LEU X 273       4.781  15.484 -38.827  0.00  0.00           O
ATOM   4122  N   LEU X 274       3.822  13.453 -38.825  0.00  0.00           N
ATOM   4123  H   LEU X 274       2.935  12.997 -38.662  0.00  0.00           H
ATOM   4124  CA  LEU X 274       4.903  12.853 -39.529  0.00  0.00           C
ATOM   4125  HA  LEU X 274       5.812  13.086 -38.974  0.00  0.00           H
ATOM   4126  CB  LEU X 274       4.525  11.320 -39.556  0.00  0.00           C
ATOM   4127  HB2 LEU X 274       4.473  10.897 -38.553  0.00  0.00           H
ATOM   4128  HB3 LEU X 274       3.604  11.320 -40.139  0.00  0.00           H
ATOM   4129  CG  LEU X 274       5.425  10.420 -40.382  0.00  0.00           C
ATOM   4130  HG  LEU X 274       5.475  10.692 -41.436  0.00  0.00           H
ATOM   4131  CD1 LEU X 274       6.835  10.456 -39.796  0.00  0.00           C
ATOM   4132 HD11 LEU X 274       6.709  10.495 -38.714  0.00  0.00           H
ATOM   4133 HD12 LEU X 274       7.380   9.545 -40.038  0.00  0.00           H
ATOM   4134 HD13 LEU X 274       7.314  11.342 -40.214  0.00  0.00           H
ATOM   4135  CD2 LEU X 274       5.058   8.917 -40.359  0.00  0.00           C
ATOM   4136 HD21 LEU X 274       5.214   8.479 -41.345  0.00  0.00           H
ATOM   4137 HD22 LEU X 274       5.617   8.415 -39.569  0.00  0.00           H
ATOM   4138 HD23 LEU X 274       3.970   8.862 -40.337  0.00  0.00           H
ATOM   4139  C   LEU X 274       5.274  13.424 -40.941  0.00  0.00           C
ATOM   4140  O   LEU X 274       6.465  13.682 -41.234  0.00  0.00           O
ATOM   4141  N   HIE X 275       4.222  13.838 -41.697  0.00  0.00           N
ATOM   4142  H   HIE X 275       3.297  13.597 -41.369  0.00  0.00           H
ATOM   4143  CA  HIE X 275       4.347  14.671 -42.885  0.00  0.00           C
ATOM   4144  HA  HIE X 275       4.939  14.117 -43.613  0.00  0.00           H
ATOM   4145  CB  HIE X 275       2.993  14.864 -43.549  0.00  0.00           C
ATOM   4146  HB2 HIE X 275       2.515  13.909 -43.769  0.00  0.00           H
ATOM   4147  HB3 HIE X 275       2.292  15.351 -42.871  0.00  0.00           H
ATOM   4148  CG  HIE X 275       3.151  15.735 -44.808  0.00  0.00           C
ATOM   4149  ND1 HIE X 275       3.661  15.296 -46.011  0.00  0.00           N
ATOM   4150  CE1 HIE X 275       3.355  16.228 -46.937  0.00  0.00           C
ATOM   4151  HE1 HIE X 275       3.749  16.156 -47.940  0.00  0.00           H
ATOM   4152  NE2 HIE X 275       2.510  17.168 -46.471  0.00  0.00           N
ATOM   4153  HE2 HIE X 275       2.349  18.041 -46.954  0.00  0.00           H
ATOM   4154  CD2 HIE X 275       2.373  16.878 -45.115  0.00  0.00           C
ATOM   4155  HD2 HIE X 275       1.868  17.457 -44.355  0.00  0.00           H
ATOM   4156  C   HIE X 275       5.067  16.066 -42.580  0.00  0.00           C
ATOM   4157  O   HIE X 275       5.738  16.555 -43.480  0.00  0.00           O
ATOM   4158  N   ASP X 276       4.759  16.795 -41.554  0.00  0.00           N
ATOM   4159  H   ASP X 276       4.110  16.457 -40.858  0.00  0.00           H
ATOM   4160  CA  ASP X 276       5.509  18.058 -41.231  0.00  0.00           C
ATOM   4161  HA  ASP X 276       5.828  18.505 -42.173  0.00  0.00           H
ATOM   4162  CB  ASP X 276       4.517  19.011 -40.481  0.00  0.00           C
ATOM   4163  HB2 ASP X 276       4.199  18.603 -39.522  0.00  0.00           H
ATOM   4164  HB3 ASP X 276       5.027  19.906 -40.122  0.00  0.00           H
ATOM   4165  CG  ASP X 276       3.426  19.461 -41.343  0.00  0.00           C
ATOM   4166  OD1 ASP X 276       3.681  20.010 -42.427  0.00  0.00           O
ATOM   4167  OD2 ASP X 276       2.287  19.186 -40.991  0.00  0.00           O
ATOM   4168  C   ASP X 276       6.791  17.846 -40.446  0.00  0.00           C
ATOM   4169  O   ASP X 276       7.636  18.747 -40.433  0.00  0.00           O
ATOM   4170  N   ALA X 277       7.053  16.642 -39.920  0.00  0.00           N
ATOM   4171  H   ALA X 277       6.387  15.883 -39.938  0.00  0.00           H
ATOM   4172  CA  ALA X 277       8.287  16.424 -39.153  0.00  0.00           C
ATOM   4173  HA  ALA X 277       8.599  17.404 -38.792  0.00  0.00           H
ATOM   4174  CB  ALA X 277       7.941  15.795 -37.819  0.00  0.00           C
ATOM   4175  HB1 ALA X 277       7.162  16.394 -37.347  0.00  0.00           H
ATOM   4176  HB2 ALA X 277       7.503  14.831 -38.079  0.00  0.00           H
ATOM   4177  HB3 ALA X 277       8.832  15.692 -37.199  0.00  0.00           H
ATOM   4178  C   ALA X 277       9.449  15.786 -39.939  0.00  0.00           C
ATOM   4179  O   ALA X 277      10.654  15.966 -39.635  0.00  0.00           O
ATOM   4180  N   ARG X 278       9.188  14.841 -40.842  0.00  0.00           N
ATOM   4181  H   ARG X 278       8.236  14.575 -41.048  0.00  0.00           H
ATOM   4182  CA  ARG X 278      10.223  14.053 -41.507  0.00  0.00           C
ATOM   4183  HA  ARG X 278      10.875  13.636 -40.739  0.00  0.00           H
ATOM   4184  CB  ARG X 278       9.474  12.837 -42.167  0.00  0.00           C
ATOM   4185  HB2 ARG X 278      10.255  12.099 -42.347  0.00  0.00           H
ATOM   4186  HB3 ARG X 278       8.708  12.418 -41.514  0.00  0.00           H
ATOM   4187  CG  ARG X 278       8.767  13.228 -43.503  0.00  0.00           C
ATOM   4188  HG2 ARG X 278       8.147  14.101 -43.301  0.00  0.00           H
ATOM   4189  HG3 ARG X 278       9.518  13.551 -44.223  0.00  0.00           H
ATOM   4190  CD  ARG X 278       7.804  12.061 -43.992  0.00  0.00           C
ATOM   4191  HD2 ARG X 278       6.941  11.949 -43.335  0.00  0.00           H
ATOM   4192  HD3 ARG X 278       7.495  12.241 -45.021  0.00  0.00           H
ATOM   4193  NE  ARG X 278       8.467  10.720 -44.027  0.00  0.00           N
ATOM   4194  HE  ARG X 278       9.475  10.730 -43.972  0.00  0.00           H
ATOM   4195  CZ  ARG X 278       7.866   9.527 -43.910  0.00  0.00           C
ATOM   4196  NH1 ARG X 278       6.568   9.408 -43.962  0.00  0.00           N
ATOM   4197 HH11 ARG X 278       6.023  10.252 -44.069  0.00  0.00           H
ATOM   4198 HH12 ARG X 278       6.131   8.499 -43.929  0.00  0.00           H
ATOM   4199  NH2 ARG X 278       8.584   8.461 -43.760  0.00  0.00           N
ATOM   4200 HH21 ARG X 278       9.568   8.564 -43.561  0.00  0.00           H
ATOM   4201 HH22 ARG X 278       8.170   7.540 -43.775  0.00  0.00           H
ATOM   4202  C   ARG X 278      11.082  14.945 -42.483  0.00  0.00           C
ATOM   4203  O   ARG X 278      10.507  15.928 -43.064  0.00  0.00           O
ATOM   4204  N   PRO X 279      12.424  14.780 -42.571  0.00  0.00           N
ATOM   4205  CD  PRO X 279      13.143  13.851 -41.761  0.00  0.00           C
ATOM   4206  HD2 PRO X 279      12.766  12.883 -42.093  0.00  0.00           H
ATOM   4207  HD3 PRO X 279      13.000  14.074 -40.704  0.00  0.00           H
ATOM   4208  CG  PRO X 279      14.595  14.126 -42.179  0.00  0.00           C
ATOM   4209  HG2 PRO X 279      15.212  13.233 -42.075  0.00  0.00           H
ATOM   4210  HG3 PRO X 279      15.041  14.896 -41.550  0.00  0.00           H
ATOM   4211  CB  PRO X 279      14.598  14.588 -43.562  0.00  0.00           C
ATOM   4212  HB2 PRO X 279      14.450  13.769 -44.265  0.00  0.00           H
ATOM   4213  HB3 PRO X 279      15.409  15.269 -43.818  0.00  0.00           H
ATOM   4214  CA  PRO X 279      13.302  15.400 -43.525  0.00  0.00           C
ATOM   4215  HA  PRO X 279      13.474  16.396 -43.116  0.00  0.00           H
ATOM   4216  C   PRO X 279      12.726  15.578 -44.909  0.00  0.00           C
ATOM   4217  O   PRO X 279      12.019  14.696 -45.464  0.00  0.00           O
ATOM   4218  N   LYS X 280      13.101  16.680 -45.627  0.00  0.00           N
ATOM   4219  H   LYS X 280      13.955  17.118 -45.312  0.00  0.00           H
ATOM   4220  CA  LYS X 280      12.634  16.970 -47.026  0.00  0.00           C
ATOM   4221  HA  LYS X 280      11.576  16.711 -47.074  0.00  0.00           H
ATOM   4222  CB  LYS X 280      12.922  18.485 -47.397  0.00  0.00           C
ATOM   4223  HB2 LYS X 280      13.860  18.774 -46.923  0.00  0.00           H
ATOM   4224  HB3 LYS X 280      12.866  18.714 -48.462  0.00  0.00           H
ATOM   4225  CG  LYS X 280      11.691  19.250 -46.862  0.00  0.00           C
ATOM   4226  HG2 LYS X 280      10.763  18.756 -47.152  0.00  0.00           H
ATOM   4227  HG3 LYS X 280      11.726  19.402 -45.783  0.00  0.00           H
ATOM   4228  CD  LYS X 280      11.800  20.665 -47.506  0.00  0.00           C
ATOM   4229  HD2 LYS X 280      12.819  21.052 -47.501  0.00  0.00           H
ATOM   4230  HD3 LYS X 280      11.493  20.499 -48.539  0.00  0.00           H
ATOM   4231  CE  LYS X 280      10.866  21.699 -46.848  0.00  0.00           C
ATOM   4232  HE2 LYS X 280      11.258  21.918 -45.855  0.00  0.00           H
ATOM   4233  HE3 LYS X 280      10.806  22.582 -47.485  0.00  0.00           H
ATOM   4234  NZ  LYS X 280       9.457  21.315 -46.713  0.00  0.00           N
ATOM   4235  HZ1 LYS X 280       8.928  20.867 -47.447  0.00  0.00           H
ATOM   4236  HZ2 LYS X 280       9.282  20.929 -45.796  0.00  0.00           H
ATOM   4237  HZ3 LYS X 280       8.935  22.177 -46.640  0.00  0.00           H
ATOM   4238  C   LYS X 280      13.352  16.016 -47.985  0.00  0.00           C
ATOM   4239  O   LYS X 280      14.319  15.206 -47.732  0.00  0.00           O
ATOM   4240  N   GLU X 281      12.897  15.911 -49.240  0.00  0.00           N
ATOM   4241  H   GLU X 281      12.036  16.382 -49.477  0.00  0.00           H
ATOM   4242  CA  GLU X 281      13.269  14.968 -50.252  0.00  0.00           C
ATOM   4243  HA  GLU X 281      12.957  13.964 -49.965  0.00  0.00           H
ATOM   4244  CB  GLU X 281      12.523  15.273 -51.519  0.00  0.00           C
ATOM   4245  HB2 GLU X 281      11.460  15.165 -51.303  0.00  0.00           H
ATOM   4246  HB3 GLU X 281      12.770  16.307 -51.757  0.00  0.00           H
ATOM   4247  CG  GLU X 281      12.826  14.545 -52.894  0.00  0.00           C
ATOM   4248  HG2 GLU X 281      12.163  15.029 -53.611  0.00  0.00           H
ATOM   4249  HG3 GLU X 281      13.838  14.783 -53.221  0.00  0.00           H
ATOM   4250  CD  GLU X 281      12.687  12.975 -52.805  0.00  0.00           C
ATOM   4251  OE1 GLU X 281      13.417  12.180 -53.463  0.00  0.00           O
ATOM   4252  OE2 GLU X 281      11.705  12.450 -52.236  0.00  0.00           O
ATOM   4253  C   GLU X 281      14.749  14.920 -50.431  0.00  0.00           C
ATOM   4254  O   GLU X 281      15.408  15.916 -50.740  0.00  0.00           O
ATOM   4255  N   GLY X 282      15.279  13.674 -50.250  0.00  0.00           N
ATOM   4256  H   GLY X 282      14.648  12.949 -49.939  0.00  0.00           H
ATOM   4257  CA  GLY X 282      16.694  13.265 -50.360  0.00  0.00           C
ATOM   4258  HA2 GLY X 282      16.746  12.230 -50.024  0.00  0.00           H
ATOM   4259  HA3 GLY X 282      16.973  13.261 -51.414  0.00  0.00           H
ATOM   4260  C   GLY X 282      17.669  14.097 -49.533  0.00  0.00           C
ATOM   4261  O   GLY X 282      18.912  13.862 -49.670  0.00  0.00           O
ATOM   4262  N   GLU X 283      17.266  14.927 -48.498  0.00  0.00           N
ATOM   4263  H   GLU X 283      16.269  15.042 -48.388  0.00  0.00           H
ATOM   4264  CA  GLU X 283      18.220  15.522 -47.584  0.00  0.00           C
ATOM   4265  HA  GLU X 283      18.925  16.096 -48.185  0.00  0.00           H
ATOM   4266  CB  GLU X 283      17.462  16.410 -46.505  0.00  0.00           C
ATOM   4267  HB2 GLU X 283      16.802  15.699 -46.008  0.00  0.00           H
ATOM   4268  HB3 GLU X 283      18.029  16.846 -45.683  0.00  0.00           H
ATOM   4269  CG  GLU X 283      16.664  17.555 -47.170  0.00  0.00           C
ATOM   4270  HG2 GLU X 283      16.084  17.153 -48.000  0.00  0.00           H
ATOM   4271  HG3 GLU X 283      16.071  17.871 -46.312  0.00  0.00           H
ATOM   4272  CD  GLU X 283      17.508  18.690 -47.698  0.00  0.00           C
ATOM   4273  OE1 GLU X 283      18.736  18.826 -47.649  0.00  0.00           O
ATOM   4274  OE2 GLU X 283      16.867  19.594 -48.347  0.00  0.00           O
ATOM   4275  C   GLU X 283      19.071  14.580 -46.785  0.00  0.00           C
ATOM   4276  O   GLU X 283      18.624  13.466 -46.534  0.00  0.00           O
ATOM   4277  N   ASP X 284      20.242  15.101 -46.354  0.00  0.00           N
ATOM   4278  H   ASP X 284      20.563  16.024 -46.609  0.00  0.00           H
ATOM   4279  CA  ASP X 284      21.368  14.258 -45.996  0.00  0.00           C
ATOM   4280  HA  ASP X 284      21.389  13.409 -46.679  0.00  0.00           H
ATOM   4281  CB  ASP X 284      22.638  15.110 -46.140  0.00  0.00           C
ATOM   4282  HB2 ASP X 284      22.638  15.914 -45.404  0.00  0.00           H
ATOM   4283  HB3 ASP X 284      23.439  14.479 -45.754  0.00  0.00           H
ATOM   4284  CG  ASP X 284      22.980  15.804 -47.474  0.00  0.00           C
ATOM   4285  OD1 ASP X 284      23.996  15.458 -48.079  0.00  0.00           O
ATOM   4286  OD2 ASP X 284      22.236  16.737 -47.890  0.00  0.00           O
ATOM   4287  C   ASP X 284      21.300  13.626 -44.546  0.00  0.00           C
ATOM   4288  O   ASP X 284      22.054  12.704 -44.324  0.00  0.00           O
ATOM   4289  N   ARG X 285      20.532  14.106 -43.574  0.00  0.00           N
ATOM   4290  H   ARG X 285      19.855  14.815 -43.816  0.00  0.00           H
ATOM   4291  CA  ARG X 285      20.592  13.604 -42.139  0.00  0.00           C
ATOM   4292  HA  ARG X 285      21.652  13.472 -41.924  0.00  0.00           H
ATOM   4293  CB  ARG X 285      20.043  14.657 -41.182  0.00  0.00           C
ATOM   4294  HB2 ARG X 285      20.050  14.201 -40.192  0.00  0.00           H
ATOM   4295  HB3 ARG X 285      20.705  15.523 -41.200  0.00  0.00           H
ATOM   4296  CG  ARG X 285      18.559  15.140 -41.453  0.00  0.00           C
ATOM   4297  HG2 ARG X 285      18.489  15.533 -42.467  0.00  0.00           H
ATOM   4298  HG3 ARG X 285      17.826  14.387 -41.163  0.00  0.00           H
ATOM   4299  CD  ARG X 285      18.279  16.346 -40.537  0.00  0.00           C
ATOM   4300  HD2 ARG X 285      18.436  15.990 -39.519  0.00  0.00           H
ATOM   4301  HD3 ARG X 285      18.925  17.200 -40.740  0.00  0.00           H
ATOM   4302  NE  ARG X 285      16.895  16.867 -40.829  0.00  0.00           N
ATOM   4303  HE  ARG X 285      16.229  16.595 -40.120  0.00  0.00           H
ATOM   4304  CZ  ARG X 285      16.593  17.917 -41.562  0.00  0.00           C
ATOM   4305  NH1 ARG X 285      17.465  18.524 -42.384  0.00  0.00           N
ATOM   4306 HH11 ARG X 285      18.323  18.090 -42.693  0.00  0.00           H
ATOM   4307 HH12 ARG X 285      17.149  19.388 -42.800  0.00  0.00           H
ATOM   4308  NH2 ARG X 285      15.390  18.359 -41.565  0.00  0.00           N
ATOM   4309 HH21 ARG X 285      14.611  18.012 -41.023  0.00  0.00           H
ATOM   4310 HH22 ARG X 285      15.268  19.227 -42.067  0.00  0.00           H
ATOM   4311  C   ARG X 285      19.815  12.267 -41.944  0.00  0.00           C
ATOM   4312  O   ARG X 285      18.730  12.112 -42.557  0.00  0.00           O
ATOM   4313  N   PRO X 286      20.354  11.339 -41.041  0.00  0.00           N
ATOM   4314  CD  PRO X 286      21.683  11.359 -40.437  0.00  0.00           C
ATOM   4315  HD2 PRO X 286      21.503  11.948 -39.538  0.00  0.00           H
ATOM   4316  HD3 PRO X 286      22.448  11.781 -41.088  0.00  0.00           H
ATOM   4317  CG  PRO X 286      21.925   9.863 -40.152  0.00  0.00           C
ATOM   4318  HG2 PRO X 286      22.734   9.796 -39.424  0.00  0.00           H
ATOM   4319  HG3 PRO X 286      22.198   9.289 -41.037  0.00  0.00           H
ATOM   4320  CB  PRO X 286      20.573   9.414 -39.655  0.00  0.00           C
ATOM   4321  HB2 PRO X 286      20.475   9.811 -38.645  0.00  0.00           H
ATOM   4322  HB3 PRO X 286      20.355   8.349 -39.572  0.00  0.00           H
ATOM   4323  CA  PRO X 286      19.631  10.095 -40.686  0.00  0.00           C
ATOM   4324  HA  PRO X 286      19.439   9.366 -41.474  0.00  0.00           H
ATOM   4325  C   PRO X 286      18.370  10.474 -40.001  0.00  0.00           C
ATOM   4326  O   PRO X 286      18.373  11.428 -39.226  0.00  0.00           O
ATOM   4327  N   PHE X 287      17.355   9.618 -40.008  0.00  0.00           N
ATOM   4328  H   PHE X 287      17.513   8.795 -40.572  0.00  0.00           H
ATOM   4329  CA  PHE X 287      16.003   9.730 -39.390  0.00  0.00           C
ATOM   4330  HA  PHE X 287      16.086  10.106 -38.370  0.00  0.00           H
ATOM   4331  CB  PHE X 287      15.183  10.827 -40.100  0.00  0.00           C
ATOM   4332  HB2 PHE X 287      15.632  11.738 -39.705  0.00  0.00           H
ATOM   4333  HB3 PHE X 287      15.398  10.874 -41.168  0.00  0.00           H
ATOM   4334  CG  PHE X 287      13.662  10.900 -39.929  0.00  0.00           C
ATOM   4335  CD1 PHE X 287      12.774  10.105 -40.678  0.00  0.00           C
ATOM   4336  HD1 PHE X 287      13.224   9.408 -41.370  0.00  0.00           H
ATOM   4337  CE1 PHE X 287      11.394  10.204 -40.532  0.00  0.00           C
ATOM   4338  HE1 PHE X 287      10.761   9.678 -41.231  0.00  0.00           H
ATOM   4339  CZ  PHE X 287      10.838  11.151 -39.713  0.00  0.00           C
ATOM   4340  HZ  PHE X 287       9.786  11.272 -39.502  0.00  0.00           H
ATOM   4341  CE2 PHE X 287      11.696  11.925 -38.924  0.00  0.00           C
ATOM   4342  HE2 PHE X 287      11.437  12.646 -38.163  0.00  0.00           H
ATOM   4343  CD2 PHE X 287      13.128  11.823 -38.990  0.00  0.00           C
ATOM   4344  HD2 PHE X 287      13.792  12.388 -38.353  0.00  0.00           H
ATOM   4345  C   PHE X 287      15.364   8.385 -39.216  0.00  0.00           C
ATOM   4346  O   PHE X 287      15.623   7.444 -39.998  0.00  0.00           O
ATOM   4347  N   PHE X 288      14.566   8.297 -38.213  0.00  0.00           N
ATOM   4348  H   PHE X 288      14.474   9.075 -37.575  0.00  0.00           H
ATOM   4349  CA  PHE X 288      13.792   7.130 -37.852  0.00  0.00           C
ATOM   4350  HA  PHE X 288      13.889   6.442 -38.692  0.00  0.00           H
ATOM   4351  CB  PHE X 288      14.587   6.410 -36.712  0.00  0.00           C
ATOM   4352  HB2 PHE X 288      14.749   7.151 -35.930  0.00  0.00           H
ATOM   4353  HB3 PHE X 288      13.886   5.645 -36.376  0.00  0.00           H
ATOM   4354  CG  PHE X 288      15.923   5.738 -37.004  0.00  0.00           C
ATOM   4355  CD1 PHE X 288      16.061   4.498 -37.630  0.00  0.00           C
ATOM   4356  HD1 PHE X 288      15.174   3.992 -37.983  0.00  0.00           H
ATOM   4357  CE1 PHE X 288      17.260   3.863 -37.926  0.00  0.00           C
ATOM   4358  HE1 PHE X 288      17.193   2.881 -38.371  0.00  0.00           H
ATOM   4359  CZ  PHE X 288      18.472   4.484 -37.459  0.00  0.00           C
ATOM   4360  HZ  PHE X 288      19.455   4.035 -37.463  0.00  0.00           H
ATOM   4361  CE2 PHE X 288      18.356   5.829 -36.980  0.00  0.00           C
ATOM   4362  HE2 PHE X 288      19.234   6.398 -36.712  0.00  0.00           H
ATOM   4363  CD2 PHE X 288      17.115   6.435 -36.775  0.00  0.00           C
ATOM   4364  HD2 PHE X 288      17.053   7.432 -36.364  0.00  0.00           H
ATOM   4365  C   PHE X 288      12.312   7.389 -37.494  0.00  0.00           C
ATOM   4366  O   PHE X 288      11.886   8.349 -36.883  0.00  0.00           O
ATOM   4367  N   TRP X 289      11.398   6.450 -37.921  0.00  0.00           N
ATOM   4368  H   TRP X 289      11.762   5.595 -38.316  0.00  0.00           H
ATOM   4369  CA  TRP X 289       9.967   6.486 -37.548  0.00  0.00           C
ATOM   4370  HA  TRP X 289       9.821   7.116 -36.671  0.00  0.00           H
ATOM   4371  CB  TRP X 289       9.264   7.350 -38.630  0.00  0.00           C
ATOM   4372  HB2 TRP X 289       8.202   7.357 -38.383  0.00  0.00           H
ATOM   4373  HB3 TRP X 289       9.612   8.383 -38.609  0.00  0.00           H
ATOM   4374  CG  TRP X 289       9.454   6.800 -40.015  0.00  0.00           C
ATOM   4375  CD1 TRP X 289      10.468   6.935 -40.906  0.00  0.00           C
ATOM   4376  HD1 TRP X 289      11.296   7.607 -40.737  0.00  0.00           H
ATOM   4377  NE1 TRP X 289      10.326   6.176 -42.022  0.00  0.00           N
ATOM   4378  HE1 TRP X 289      11.080   6.023 -42.676  0.00  0.00           H
ATOM   4379  CE2 TRP X 289       9.185   5.435 -41.919  0.00  0.00           C
ATOM   4380  CZ2 TRP X 289       8.524   4.535 -42.738  0.00  0.00           C
ATOM   4381  HZ2 TRP X 289       8.987   4.244 -43.669  0.00  0.00           H
ATOM   4382  CH2 TRP X 289       7.349   3.857 -42.363  0.00  0.00           C
ATOM   4383  HH2 TRP X 289       6.905   3.125 -43.021  0.00  0.00           H
ATOM   4384  CZ3 TRP X 289       6.728   4.233 -41.159  0.00  0.00           C
ATOM   4385  HZ3 TRP X 289       5.780   3.831 -40.835  0.00  0.00           H
ATOM   4386  CE3 TRP X 289       7.355   5.179 -40.383  0.00  0.00           C
ATOM   4387  HE3 TRP X 289       6.883   5.487 -39.462  0.00  0.00           H
ATOM   4388  CD2 TRP X 289       8.569   5.849 -40.680  0.00  0.00           C
ATOM   4389  C   TRP X 289       9.410   5.135 -37.235  0.00  0.00           C
ATOM   4390  O   TRP X 289       9.905   4.093 -37.649  0.00  0.00           O
ATOM   4391  N   LEU X 290       8.350   5.143 -36.446  0.00  0.00           N
ATOM   4392  H   LEU X 290       8.021   6.014 -36.054  0.00  0.00           H
ATOM   4393  CA  LEU X 290       7.599   3.935 -35.982  0.00  0.00           C
ATOM   4394  HA  LEU X 290       7.639   3.189 -36.776  0.00  0.00           H
ATOM   4395  CB  LEU X 290       8.409   3.249 -34.789  0.00  0.00           C
ATOM   4396  HB2 LEU X 290       9.205   2.671 -35.259  0.00  0.00           H
ATOM   4397  HB3 LEU X 290       8.707   4.057 -34.120  0.00  0.00           H
ATOM   4398  CG  LEU X 290       7.740   2.168 -34.045  0.00  0.00           C
ATOM   4399  HG  LEU X 290       7.008   1.629 -34.648  0.00  0.00           H
ATOM   4400  CD1 LEU X 290       8.750   1.057 -33.659  0.00  0.00           C
ATOM   4401 HD11 LEU X 290       9.656   1.552 -33.309  0.00  0.00           H
ATOM   4402 HD12 LEU X 290       8.316   0.415 -32.892  0.00  0.00           H
ATOM   4403 HD13 LEU X 290       8.978   0.446 -34.532  0.00  0.00           H
ATOM   4404  CD2 LEU X 290       7.150   2.664 -32.727  0.00  0.00           C
ATOM   4405 HD21 LEU X 290       7.942   2.653 -31.978  0.00  0.00           H
ATOM   4406 HD22 LEU X 290       6.798   3.680 -32.902  0.00  0.00           H
ATOM   4407 HD23 LEU X 290       6.381   1.997 -32.338  0.00  0.00           H
ATOM   4408  C   LEU X 290       6.190   4.205 -35.538  0.00  0.00           C
ATOM   4409  O   LEU X 290       5.907   5.159 -34.852  0.00  0.00           O
ATOM   4410  N   PHE X 291       5.337   3.277 -36.016  0.00  0.00           N
ATOM   4411  H   PHE X 291       5.740   2.476 -36.480  0.00  0.00           H
ATOM   4412  CA  PHE X 291       3.895   3.209 -35.721  0.00  0.00           C
ATOM   4413  HA  PHE X 291       3.689   3.807 -34.833  0.00  0.00           H
ATOM   4414  CB  PHE X 291       3.046   3.745 -36.891  0.00  0.00           C
ATOM   4415  HB2 PHE X 291       3.304   4.789 -37.069  0.00  0.00           H
ATOM   4416  HB3 PHE X 291       3.259   3.225 -37.825  0.00  0.00           H
ATOM   4417  CG  PHE X 291       1.503   3.768 -36.728  0.00  0.00           C
ATOM   4418  CD1 PHE X 291       0.932   4.609 -35.731  0.00  0.00           C
ATOM   4419  HD1 PHE X 291       1.619   5.272 -35.226  0.00  0.00           H
ATOM   4420  CE1 PHE X 291      -0.484   4.703 -35.480  0.00  0.00           C
ATOM   4421  HE1 PHE X 291      -0.942   5.384 -34.778  0.00  0.00           H
ATOM   4422  CZ  PHE X 291      -1.331   3.742 -36.104  0.00  0.00           C
ATOM   4423  HZ  PHE X 291      -2.387   3.862 -35.910  0.00  0.00           H
ATOM   4424  CE2 PHE X 291      -0.797   2.936 -37.149  0.00  0.00           C
ATOM   4425  HE2 PHE X 291      -1.455   2.279 -37.697  0.00  0.00           H
ATOM   4426  CD2 PHE X 291       0.613   2.911 -37.367  0.00  0.00           C
ATOM   4427  HD2 PHE X 291       1.048   2.290 -38.136  0.00  0.00           H
ATOM   4428  C   PHE X 291       3.480   1.810 -35.315  0.00  0.00           C
ATOM   4429  O   PHE X 291       4.048   0.903 -35.952  0.00  0.00           O
ATOM   4430  N   GLU X 292       2.626   1.685 -34.316  0.00  0.00           N
ATOM   4431  H   GLU X 292       2.263   2.510 -33.860  0.00  0.00           H
ATOM   4432  CA  GLU X 292       2.149   0.423 -33.769  0.00  0.00           C
ATOM   4433  HA  GLU X 292       2.313  -0.371 -34.497  0.00  0.00           H
ATOM   4434  CB  GLU X 292       2.871   0.011 -32.459  0.00  0.00           C
ATOM   4435  HB2 GLU X 292       3.930  -0.069 -32.702  0.00  0.00           H
ATOM   4436  HB3 GLU X 292       2.803   0.817 -31.728  0.00  0.00           H
ATOM   4437  CG  GLU X 292       2.352  -1.254 -31.830  0.00  0.00           C
ATOM   4438  HG2 GLU X 292       2.183  -1.957 -32.646  0.00  0.00           H
ATOM   4439  HG3 GLU X 292       3.099  -1.589 -31.110  0.00  0.00           H
ATOM   4440  CD  GLU X 292       1.050  -1.088 -31.009  0.00  0.00           C
ATOM   4441  OE1 GLU X 292       0.302  -2.074 -30.893  0.00  0.00           O
ATOM   4442  OE2 GLU X 292       0.736  -0.043 -30.374  0.00  0.00           O
ATOM   4443  C   GLU X 292       0.597   0.425 -33.621  0.00  0.00           C
ATOM   4444  O   GLU X 292       0.060   1.514 -33.269  0.00  0.00           O
ATOM   4445  N   ASN X 293      -0.126  -0.729 -33.838  0.00  0.00           N
ATOM   4446  H   ASN X 293       0.272  -1.578 -34.212  0.00  0.00           H
ATOM   4447  CA  ASN X 293      -1.511  -0.985 -33.448  0.00  0.00           C
ATOM   4448  HA  ASN X 293      -1.651  -0.688 -32.408  0.00  0.00           H
ATOM   4449  CB  ASN X 293      -2.457  -0.228 -34.368  0.00  0.00           C
ATOM   4450  HB2 ASN X 293      -2.026   0.386 -35.159  0.00  0.00           H
ATOM   4451  HB3 ASN X 293      -3.033  -0.907 -34.996  0.00  0.00           H
ATOM   4452  CG  ASN X 293      -3.328   0.590 -33.501  0.00  0.00           C
ATOM   4453  OD1 ASN X 293      -4.395   0.095 -33.019  0.00  0.00           O
ATOM   4454  ND2 ASN X 293      -2.839   1.736 -33.120  0.00  0.00           N
ATOM   4455 HD21 ASN X 293      -3.415   2.083 -32.367  0.00  0.00           H
ATOM   4456 HD22 ASN X 293      -1.875   1.862 -33.394  0.00  0.00           H
ATOM   4457  C   ASN X 293      -1.847  -2.545 -33.335  0.00  0.00           C
ATOM   4458  O   ASN X 293      -1.096  -3.391 -33.711  0.00  0.00           O
ATOM   4459  N   VAL X 294      -3.096  -2.835 -32.921  0.00  0.00           N
ATOM   4460  H   VAL X 294      -3.682  -2.060 -32.647  0.00  0.00           H
ATOM   4461  CA  VAL X 294      -3.700  -4.150 -32.666  0.00  0.00           C
ATOM   4462  HA  VAL X 294      -3.114  -4.541 -31.835  0.00  0.00           H
ATOM   4463  CB  VAL X 294      -5.209  -4.014 -32.440  0.00  0.00           C
ATOM   4464  HB  VAL X 294      -5.751  -4.938 -32.641  0.00  0.00           H
ATOM   4465  CG1 VAL X 294      -5.496  -3.823 -30.963  0.00  0.00           C
ATOM   4466 HG11 VAL X 294      -6.513  -3.479 -30.777  0.00  0.00           H
ATOM   4467 HG12 VAL X 294      -5.479  -4.792 -30.464  0.00  0.00           H
ATOM   4468 HG13 VAL X 294      -4.677  -3.198 -30.606  0.00  0.00           H
ATOM   4469  CG2 VAL X 294      -5.905  -2.953 -33.261  0.00  0.00           C
ATOM   4470 HG21 VAL X 294      -6.962  -2.820 -33.030  0.00  0.00           H
ATOM   4471 HG22 VAL X 294      -5.607  -1.947 -32.965  0.00  0.00           H
ATOM   4472 HG23 VAL X 294      -5.772  -3.275 -34.294  0.00  0.00           H
ATOM   4473  C   VAL X 294      -3.469  -5.155 -33.795  0.00  0.00           C
ATOM   4474  O   VAL X 294      -3.509  -4.780 -34.966  0.00  0.00           O
ATOM   4475  N   VAL X 295      -3.281  -6.410 -33.444  0.00  0.00           N
ATOM   4476  H   VAL X 295      -3.087  -6.638 -32.479  0.00  0.00           H
ATOM   4477  CA  VAL X 295      -3.435  -7.526 -34.411  0.00  0.00           C
ATOM   4478  HA  VAL X 295      -3.161  -7.132 -35.390  0.00  0.00           H
ATOM   4479  CB  VAL X 295      -2.353  -8.562 -34.201  0.00  0.00           C
ATOM   4480  HB  VAL X 295      -1.364  -8.111 -34.130  0.00  0.00           H
ATOM   4481  CG1 VAL X 295      -2.668  -9.296 -32.934  0.00  0.00           C
ATOM   4482 HG11 VAL X 295      -3.670  -9.723 -32.973  0.00  0.00           H
ATOM   4483 HG12 VAL X 295      -1.959 -10.105 -32.754  0.00  0.00           H
ATOM   4484 HG13 VAL X 295      -2.558  -8.651 -32.062  0.00  0.00           H
ATOM   4485  CG2 VAL X 295      -2.203  -9.588 -35.405  0.00  0.00           C
ATOM   4486 HG21 VAL X 295      -3.075 -10.207 -35.616  0.00  0.00           H
ATOM   4487 HG22 VAL X 295      -1.897  -9.012 -36.279  0.00  0.00           H
ATOM   4488 HG23 VAL X 295      -1.237 -10.055 -35.215  0.00  0.00           H
ATOM   4489  C   VAL X 295      -4.856  -8.035 -34.668  0.00  0.00           C
ATOM   4490  O   VAL X 295      -5.194  -8.581 -35.749  0.00  0.00           O
ATOM   4491  N   ALA X 296      -5.748  -7.600 -33.852  0.00  0.00           N
ATOM   4492  H   ALA X 296      -5.413  -6.984 -33.125  0.00  0.00           H
ATOM   4493  CA  ALA X 296      -7.167  -7.561 -34.119  0.00  0.00           C
ATOM   4494  HA  ALA X 296      -7.404  -8.534 -34.549  0.00  0.00           H
ATOM   4495  CB  ALA X 296      -7.832  -7.336 -32.760  0.00  0.00           C
ATOM   4496  HB1 ALA X 296      -7.699  -8.227 -32.145  0.00  0.00           H
ATOM   4497  HB2 ALA X 296      -7.441  -6.561 -32.102  0.00  0.00           H
ATOM   4498  HB3 ALA X 296      -8.910  -7.183 -32.812  0.00  0.00           H
ATOM   4499  C   ALA X 296      -7.514  -6.488 -35.211  0.00  0.00           C
ATOM   4500  O   ALA X 296      -8.249  -5.528 -34.921  0.00  0.00           O
ATOM   4501  N   MET X 297      -6.851  -6.518 -36.346  0.00  0.00           N
ATOM   4502  H   MET X 297      -6.070  -7.158 -36.356  0.00  0.00           H
ATOM   4503  CA  MET X 297      -7.006  -5.493 -37.410  0.00  0.00           C
ATOM   4504  HA  MET X 297      -7.738  -4.745 -37.107  0.00  0.00           H
ATOM   4505  CB  MET X 297      -5.641  -4.734 -37.614  0.00  0.00           C
ATOM   4506  HB2 MET X 297      -5.527  -4.141 -36.707  0.00  0.00           H
ATOM   4507  HB3 MET X 297      -4.842  -5.454 -37.790  0.00  0.00           H
ATOM   4508  CG  MET X 297      -5.759  -3.660 -38.766  0.00  0.00           C
ATOM   4509  HG2 MET X 297      -6.193  -4.044 -39.689  0.00  0.00           H
ATOM   4510  HG3 MET X 297      -6.423  -2.868 -38.419  0.00  0.00           H
ATOM   4511  SD  MET X 297      -4.208  -2.945 -39.103  0.00  0.00           S
ATOM   4512  CE  MET X 297      -3.862  -1.866 -37.704  0.00  0.00           C
ATOM   4513  HE1 MET X 297      -3.706  -2.403 -36.768  0.00  0.00           H
ATOM   4514  HE2 MET X 297      -2.897  -1.398 -37.900  0.00  0.00           H
ATOM   4515  HE3 MET X 297      -4.710  -1.213 -37.494  0.00  0.00           H
ATOM   4516  C   MET X 297      -7.494  -6.167 -38.730  0.00  0.00           C
ATOM   4517  O   MET X 297      -6.924  -7.138 -39.253  0.00  0.00           O
ATOM   4518  N   GLY X 298      -8.634  -5.651 -39.200  0.00  0.00           N
ATOM   4519  H   GLY X 298      -8.992  -4.808 -38.775  0.00  0.00           H
ATOM   4520  CA  GLY X 298      -9.231  -6.042 -40.442  0.00  0.00           C
ATOM   4521  HA2 GLY X 298      -9.595  -7.068 -40.485  0.00  0.00           H
ATOM   4522  HA3 GLY X 298     -10.132  -5.436 -40.540  0.00  0.00           H
ATOM   4523  C   GLY X 298      -8.440  -5.629 -41.715  0.00  0.00           C
ATOM   4524  O   GLY X 298      -7.912  -4.503 -41.769  0.00  0.00           O
ATOM   4525  N   VAL X 299      -8.317  -6.510 -42.721  0.00  0.00           N
ATOM   4526  H   VAL X 299      -8.830  -7.377 -42.649  0.00  0.00           H
ATOM   4527  CA  VAL X 299      -7.373  -6.271 -43.880  0.00  0.00           C
ATOM   4528  HA  VAL X 299      -6.358  -6.210 -43.488  0.00  0.00           H
ATOM   4529  CB  VAL X 299      -7.385  -7.478 -44.810  0.00  0.00           C
ATOM   4530  HB  VAL X 299      -8.419  -7.559 -45.143  0.00  0.00           H
ATOM   4531  CG1 VAL X 299      -6.691  -7.245 -46.184  0.00  0.00           C
ATOM   4532 HG11 VAL X 299      -6.804  -8.190 -46.715  0.00  0.00           H
ATOM   4533 HG12 VAL X 299      -7.273  -6.547 -46.787  0.00  0.00           H
ATOM   4534 HG13 VAL X 299      -5.645  -6.974 -46.038  0.00  0.00           H
ATOM   4535  CG2 VAL X 299      -6.966  -8.804 -44.185  0.00  0.00           C
ATOM   4536 HG21 VAL X 299      -6.876  -9.660 -44.854  0.00  0.00           H
ATOM   4537 HG22 VAL X 299      -5.985  -8.682 -43.724  0.00  0.00           H
ATOM   4538 HG23 VAL X 299      -7.631  -9.100 -43.374  0.00  0.00           H
ATOM   4539  C   VAL X 299      -7.635  -4.912 -44.622  0.00  0.00           C
ATOM   4540  O   VAL X 299      -6.697  -4.190 -44.860  0.00  0.00           O
ATOM   4541  N   SER X 300      -8.856  -4.578 -44.983  0.00  0.00           N
ATOM   4542  H   SER X 300      -9.602  -5.175 -44.655  0.00  0.00           H
ATOM   4543  CA  SER X 300      -9.161  -3.267 -45.628  0.00  0.00           C
ATOM   4544  HA  SER X 300      -8.769  -3.298 -46.645  0.00  0.00           H
ATOM   4545  CB  SER X 300     -10.687  -3.038 -45.787  0.00  0.00           C
ATOM   4546  HB2 SER X 300     -10.834  -2.321 -46.595  0.00  0.00           H
ATOM   4547  HB3 SER X 300     -11.053  -3.947 -46.264  0.00  0.00           H
ATOM   4548  OG  SER X 300     -11.446  -2.704 -44.668  0.00  0.00           O
ATOM   4549  HG  SER X 300     -11.256  -1.787 -44.455  0.00  0.00           H
ATOM   4550  C   SER X 300      -8.576  -2.122 -44.740  0.00  0.00           C
ATOM   4551  O   SER X 300      -8.242  -1.133 -45.358  0.00  0.00           O
ATOM   4552  N   ASP X 301      -8.494  -2.210 -43.422  0.00  0.00           N
ATOM   4553  H   ASP X 301      -8.804  -3.056 -42.967  0.00  0.00           H
ATOM   4554  CA  ASP X 301      -7.728  -1.232 -42.575  0.00  0.00           C
ATOM   4555  HA  ASP X 301      -8.009  -0.274 -43.013  0.00  0.00           H
ATOM   4556  CB  ASP X 301      -8.195  -1.327 -41.135  0.00  0.00           C
ATOM   4557  HB2 ASP X 301      -7.815  -2.260 -40.719  0.00  0.00           H
ATOM   4558  HB3 ASP X 301      -7.768  -0.516 -40.544  0.00  0.00           H
ATOM   4559  CG  ASP X 301      -9.710  -1.194 -40.933  0.00  0.00           C
ATOM   4560  OD1 ASP X 301     -10.229  -0.309 -41.603  0.00  0.00           O
ATOM   4561  OD2 ASP X 301     -10.283  -1.763 -39.987  0.00  0.00           O
ATOM   4562  C   ASP X 301      -6.199  -1.339 -42.629  0.00  0.00           C
ATOM   4563  O   ASP X 301      -5.517  -0.306 -42.793  0.00  0.00           O
ATOM   4564  N   LYS X 302      -5.686  -2.583 -42.557  0.00  0.00           N
ATOM   4565  H   LYS X 302      -6.352  -3.326 -42.399  0.00  0.00           H
ATOM   4566  CA  LYS X 302      -4.244  -2.922 -42.731  0.00  0.00           C
ATOM   4567  HA  LYS X 302      -3.738  -2.523 -41.851  0.00  0.00           H
ATOM   4568  CB  LYS X 302      -3.991  -4.430 -42.571  0.00  0.00           C
ATOM   4569  HB2 LYS X 302      -4.535  -4.938 -41.775  0.00  0.00           H
ATOM   4570  HB3 LYS X 302      -4.339  -4.889 -43.496  0.00  0.00           H
ATOM   4571  CG  LYS X 302      -2.562  -4.836 -42.211  0.00  0.00           C
ATOM   4572  HG2 LYS X 302      -1.921  -4.528 -43.037  0.00  0.00           H
ATOM   4573  HG3 LYS X 302      -2.380  -4.297 -41.281  0.00  0.00           H
ATOM   4574  CD  LYS X 302      -2.437  -6.304 -41.765  0.00  0.00           C
ATOM   4575  HD2 LYS X 302      -1.461  -6.573 -41.359  0.00  0.00           H
ATOM   4576  HD3 LYS X 302      -3.100  -6.524 -40.929  0.00  0.00           H
ATOM   4577  CE  LYS X 302      -2.746  -7.124 -42.981  0.00  0.00           C
ATOM   4578  HE2 LYS X 302      -3.675  -6.858 -43.487  0.00  0.00           H
ATOM   4579  HE3 LYS X 302      -1.943  -6.915 -43.687  0.00  0.00           H
ATOM   4580  NZ  LYS X 302      -2.737  -8.554 -42.674  0.00  0.00           N
ATOM   4581  HZ1 LYS X 302      -3.460  -8.796 -42.012  0.00  0.00           H
ATOM   4582  HZ2 LYS X 302      -2.902  -9.008 -43.561  0.00  0.00           H
ATOM   4583  HZ3 LYS X 302      -1.843  -8.886 -42.342  0.00  0.00           H
ATOM   4584  C   LYS X 302      -3.640  -2.333 -44.013  0.00  0.00           C
ATOM   4585  O   LYS X 302      -2.536  -1.739 -44.035  0.00  0.00           O
ATOM   4586  N   ARG X 303      -4.367  -2.613 -45.134  0.00  0.00           N
ATOM   4587  H   ARG X 303      -5.284  -3.027 -45.047  0.00  0.00           H
ATOM   4588  CA  ARG X 303      -4.045  -2.058 -46.433  0.00  0.00           C
ATOM   4589  HA  ARG X 303      -3.104  -2.503 -46.758  0.00  0.00           H
ATOM   4590  CB  ARG X 303      -5.163  -2.440 -47.378  0.00  0.00           C
ATOM   4591  HB2 ARG X 303      -6.112  -2.318 -46.854  0.00  0.00           H
ATOM   4592  HB3 ARG X 303      -5.153  -1.690 -48.169  0.00  0.00           H
ATOM   4593  CG  ARG X 303      -5.019  -3.875 -47.952  0.00  0.00           C
ATOM   4594  HG2 ARG X 303      -4.100  -3.990 -48.526  0.00  0.00           H
ATOM   4595  HG3 ARG X 303      -5.022  -4.720 -47.263  0.00  0.00           H
ATOM   4596  CD  ARG X 303      -6.203  -4.036 -48.802  0.00  0.00           C
ATOM   4597  HD2 ARG X 303      -7.120  -3.923 -48.225  0.00  0.00           H
ATOM   4598  HD3 ARG X 303      -6.247  -3.231 -49.535  0.00  0.00           H
ATOM   4599  NE  ARG X 303      -6.266  -5.298 -49.645  0.00  0.00           N
ATOM   4600  HE  ARG X 303      -5.409  -5.789 -49.855  0.00  0.00           H
ATOM   4601  CZ  ARG X 303      -7.314  -5.892 -50.045  0.00  0.00           C
ATOM   4602  NH1 ARG X 303      -8.494  -5.548 -49.716  0.00  0.00           N
ATOM   4603 HH11 ARG X 303      -8.623  -4.551 -49.625  0.00  0.00           H
ATOM   4604 HH12 ARG X 303      -9.250  -6.208 -49.837  0.00  0.00           H
ATOM   4605  NH2 ARG X 303      -7.195  -6.979 -50.736  0.00  0.00           N
ATOM   4606 HH21 ARG X 303      -6.286  -7.240 -51.090  0.00  0.00           H
ATOM   4607 HH22 ARG X 303      -8.005  -7.554 -50.921  0.00  0.00           H
ATOM   4608  C   ARG X 303      -3.791  -0.536 -46.262  0.00  0.00           C
ATOM   4609  O   ARG X 303      -2.663  -0.088 -46.468  0.00  0.00           O
ATOM   4610  N   ASP X 304      -4.808   0.301 -45.922  0.00  0.00           N
ATOM   4611  H   ASP X 304      -5.670  -0.182 -45.712  0.00  0.00           H
ATOM   4612  CA  ASP X 304      -4.684   1.731 -45.875  0.00  0.00           C
ATOM   4613  HA  ASP X 304      -4.445   2.085 -46.877  0.00  0.00           H
ATOM   4614  CB  ASP X 304      -6.015   2.435 -45.732  0.00  0.00           C
ATOM   4615  HB2 ASP X 304      -6.406   2.290 -44.725  0.00  0.00           H
ATOM   4616  HB3 ASP X 304      -5.952   3.499 -45.959  0.00  0.00           H
ATOM   4617  CG  ASP X 304      -7.048   2.004 -46.799  0.00  0.00           C
ATOM   4618  OD1 ASP X 304      -6.579   1.716 -47.938  0.00  0.00           O
ATOM   4619  OD2 ASP X 304      -8.278   2.206 -46.663  0.00  0.00           O
ATOM   4620  C   ASP X 304      -3.669   2.339 -44.906  0.00  0.00           C
ATOM   4621  O   ASP X 304      -2.899   3.211 -45.248  0.00  0.00           O
ATOM   4622  N   ILE X 305      -3.539   1.675 -43.713  0.00  0.00           N
ATOM   4623  H   ILE X 305      -4.120   0.868 -43.538  0.00  0.00           H
ATOM   4624  CA  ILE X 305      -2.424   1.943 -42.815  0.00  0.00           C
ATOM   4625  HA  ILE X 305      -2.595   2.978 -42.520  0.00  0.00           H
ATOM   4626  CB  ILE X 305      -2.516   1.149 -41.519  0.00  0.00           C
ATOM   4627  HB  ILE X 305      -2.608   0.077 -41.690  0.00  0.00           H
ATOM   4628  CG2 ILE X 305      -1.273   1.201 -40.648  0.00  0.00           C
ATOM   4629 HG21 ILE X 305      -0.971   2.216 -40.392  0.00  0.00           H
ATOM   4630 HG22 ILE X 305      -1.336   0.770 -39.649  0.00  0.00           H
ATOM   4631 HG23 ILE X 305      -0.457   0.799 -41.248  0.00  0.00           H
ATOM   4632  CG1 ILE X 305      -3.657   1.779 -40.576  0.00  0.00           C
ATOM   4633 HG12 ILE X 305      -3.484   2.838 -40.386  0.00  0.00           H
ATOM   4634 HG13 ILE X 305      -4.597   1.786 -41.129  0.00  0.00           H
ATOM   4635  CD1 ILE X 305      -4.091   1.040 -39.295  0.00  0.00           C
ATOM   4636 HD11 ILE X 305      -3.956   0.022 -39.662  0.00  0.00           H
ATOM   4637 HD12 ILE X 305      -3.491   1.190 -38.397  0.00  0.00           H
ATOM   4638 HD13 ILE X 305      -5.099   1.343 -39.013  0.00  0.00           H
ATOM   4639  C   ILE X 305      -1.069   1.813 -43.546  0.00  0.00           C
ATOM   4640  O   ILE X 305      -0.232   2.710 -43.577  0.00  0.00           O
ATOM   4641  N   SER X 306      -0.837   0.602 -44.110  0.00  0.00           N
ATOM   4642  H   SER X 306      -1.653   0.007 -44.112  0.00  0.00           H
ATOM   4643  CA  SER X 306       0.441   0.392 -44.849  0.00  0.00           C
ATOM   4644  HA  SER X 306       1.311   0.552 -44.213  0.00  0.00           H
ATOM   4645  CB  SER X 306       0.490  -1.121 -45.276  0.00  0.00           C
ATOM   4646  HB2 SER X 306      -0.269  -1.237 -46.050  0.00  0.00           H
ATOM   4647  HB3 SER X 306       1.356  -1.562 -45.770  0.00  0.00           H
ATOM   4648  OG  SER X 306       0.070  -1.899 -44.227  0.00  0.00           O
ATOM   4649  HG  SER X 306      -0.870  -1.730 -44.128  0.00  0.00           H
ATOM   4650  C   SER X 306       0.691   1.344 -46.035  0.00  0.00           C
ATOM   4651  O   SER X 306       1.830   1.828 -46.220  0.00  0.00           O
ATOM   4652  N   ARG X 307      -0.338   1.595 -46.734  0.00  0.00           N
ATOM   4653  H   ARG X 307      -1.108   0.964 -46.564  0.00  0.00           H
ATOM   4654  CA  ARG X 307      -0.338   2.491 -47.956  0.00  0.00           C
ATOM   4655  HA  ARG X 307       0.435   2.081 -48.606  0.00  0.00           H
ATOM   4656  CB  ARG X 307      -1.681   2.364 -48.727  0.00  0.00           C
ATOM   4657  HB2 ARG X 307      -2.403   2.671 -47.971  0.00  0.00           H
ATOM   4658  HB3 ARG X 307      -1.675   3.187 -49.442  0.00  0.00           H
ATOM   4659  CG  ARG X 307      -1.978   0.997 -49.370  0.00  0.00           C
ATOM   4660  HG2 ARG X 307      -1.411   0.826 -50.285  0.00  0.00           H
ATOM   4661  HG3 ARG X 307      -1.726   0.196 -48.675  0.00  0.00           H
ATOM   4662  CD  ARG X 307      -3.482   1.003 -49.635  0.00  0.00           C
ATOM   4663  HD2 ARG X 307      -4.045   0.889 -48.709  0.00  0.00           H
ATOM   4664  HD3 ARG X 307      -3.722   1.964 -50.088  0.00  0.00           H
ATOM   4665  NE  ARG X 307      -3.786  -0.134 -50.543  0.00  0.00           N
ATOM   4666  HE  ARG X 307      -3.024  -0.553 -51.057  0.00  0.00           H
ATOM   4667  CZ  ARG X 307      -4.956  -0.649 -50.744  0.00  0.00           C
ATOM   4668  NH1 ARG X 307      -5.975  -0.266 -50.024  0.00  0.00           N
ATOM   4669 HH11 ARG X 307      -5.917   0.515 -49.386  0.00  0.00           H
ATOM   4670 HH12 ARG X 307      -6.871  -0.636 -50.308  0.00  0.00           H
ATOM   4671  NH2 ARG X 307      -5.075  -1.639 -51.561  0.00  0.00           N
ATOM   4672 HH21 ARG X 307      -4.301  -1.774 -52.196  0.00  0.00           H
ATOM   4673 HH22 ARG X 307      -6.021  -1.986 -51.635  0.00  0.00           H
ATOM   4674  C   ARG X 307       0.090   3.925 -47.609  0.00  0.00           C
ATOM   4675  O   ARG X 307       1.017   4.388 -48.205  0.00  0.00           O
ATOM   4676  N   PHE X 308      -0.632   4.581 -46.644  0.00  0.00           N
ATOM   4677  H   PHE X 308      -1.464   4.161 -46.253  0.00  0.00           H
ATOM   4678  CA  PHE X 308      -0.392   5.977 -46.301  0.00  0.00           C
ATOM   4679  HA  PHE X 308      -0.383   6.587 -47.205  0.00  0.00           H
ATOM   4680  CB  PHE X 308      -1.476   6.511 -45.313  0.00  0.00           C
ATOM   4681  HB2 PHE X 308      -1.734   5.814 -44.516  0.00  0.00           H
ATOM   4682  HB3 PHE X 308      -1.141   7.431 -44.835  0.00  0.00           H
ATOM   4683  CG  PHE X 308      -2.758   6.999 -45.953  0.00  0.00           C
ATOM   4684  CD1 PHE X 308      -3.747   6.085 -46.392  0.00  0.00           C
ATOM   4685  HD1 PHE X 308      -3.673   5.008 -46.444  0.00  0.00           H
ATOM   4686  CE1 PHE X 308      -5.026   6.616 -46.793  0.00  0.00           C
ATOM   4687  HE1 PHE X 308      -5.800   5.949 -47.141  0.00  0.00           H
ATOM   4688  CZ  PHE X 308      -5.356   7.991 -46.636  0.00  0.00           C
ATOM   4689  HZ  PHE X 308      -6.337   8.279 -46.985  0.00  0.00           H
ATOM   4690  CE2 PHE X 308      -4.347   8.817 -46.222  0.00  0.00           C
ATOM   4691  HE2 PHE X 308      -4.647   9.848 -46.107  0.00  0.00           H
ATOM   4692  CD2 PHE X 308      -3.113   8.372 -45.932  0.00  0.00           C
ATOM   4693  HD2 PHE X 308      -2.440   9.167 -45.648  0.00  0.00           H
ATOM   4694  C   PHE X 308       1.033   6.085 -45.698  0.00  0.00           C
ATOM   4695  O   PHE X 308       1.592   7.169 -45.789  0.00  0.00           O
ATOM   4696  N   LEU X 309       1.665   5.018 -45.052  0.00  0.00           N
ATOM   4697  H   LEU X 309       1.117   4.174 -44.965  0.00  0.00           H
ATOM   4698  CA  LEU X 309       3.124   5.040 -44.694  0.00  0.00           C
ATOM   4699  HA  LEU X 309       3.427   6.073 -44.518  0.00  0.00           H
ATOM   4700  CB  LEU X 309       3.171   4.463 -43.249  0.00  0.00           C
ATOM   4701  HB2 LEU X 309       2.724   3.469 -43.239  0.00  0.00           H
ATOM   4702  HB3 LEU X 309       4.219   4.322 -42.984  0.00  0.00           H
ATOM   4703  CG  LEU X 309       2.533   5.151 -42.094  0.00  0.00           C
ATOM   4704  HG  LEU X 309       1.447   5.127 -42.185  0.00  0.00           H
ATOM   4705  CD1 LEU X 309       2.774   4.589 -40.664  0.00  0.00           C
ATOM   4706 HD11 LEU X 309       3.815   4.756 -40.386  0.00  0.00           H
ATOM   4707 HD12 LEU X 309       2.161   5.124 -39.939  0.00  0.00           H
ATOM   4708 HD13 LEU X 309       2.547   3.526 -40.575  0.00  0.00           H
ATOM   4709  CD2 LEU X 309       2.956   6.642 -41.922  0.00  0.00           C
ATOM   4710 HD21 LEU X 309       2.601   7.189 -41.048  0.00  0.00           H
ATOM   4711 HD22 LEU X 309       4.045   6.608 -41.875  0.00  0.00           H
ATOM   4712 HD23 LEU X 309       2.652   7.220 -42.794  0.00  0.00           H
ATOM   4713  C   LEU X 309       4.022   4.422 -45.761  0.00  0.00           C
ATOM   4714  O   LEU X 309       5.255   4.509 -45.658  0.00  0.00           O
ATOM   4715  N   GLU X 310       3.417   3.938 -46.826  0.00  0.00           N
ATOM   4716  H   GLU X 310       2.425   3.862 -46.997  0.00  0.00           H
ATOM   4717  CA  GLU X 310       4.163   3.456 -47.999  0.00  0.00           C
ATOM   4718  HA  GLU X 310       3.441   3.009 -48.682  0.00  0.00           H
ATOM   4719  CB  GLU X 310       4.817   4.585 -48.796  0.00  0.00           C
ATOM   4720  HB2 GLU X 310       5.689   5.020 -48.308  0.00  0.00           H
ATOM   4721  HB3 GLU X 310       5.223   4.119 -49.694  0.00  0.00           H
ATOM   4722  CG  GLU X 310       3.885   5.674 -49.247  0.00  0.00           C
ATOM   4723  HG2 GLU X 310       3.111   5.275 -49.903  0.00  0.00           H
ATOM   4724  HG3 GLU X 310       3.438   6.138 -48.368  0.00  0.00           H
ATOM   4725  CD  GLU X 310       4.548   6.684 -50.090  0.00  0.00           C
ATOM   4726  OE1 GLU X 310       4.956   7.783 -49.639  0.00  0.00           O
ATOM   4727  OE2 GLU X 310       4.664   6.478 -51.267  0.00  0.00           O
ATOM   4728  C   GLU X 310       5.016   2.228 -47.616  0.00  0.00           C
ATOM   4729  O   GLU X 310       5.993   1.988 -48.313  0.00  0.00           O
ATOM   4730  N   SER X 311       4.751   1.512 -46.545  0.00  0.00           N
ATOM   4731  H   SER X 311       3.889   1.744 -46.073  0.00  0.00           H
ATOM   4732  CA  SER X 311       5.490   0.308 -46.070  0.00  0.00           C
ATOM   4733  HA  SER X 311       5.794  -0.178 -46.996  0.00  0.00           H
ATOM   4734  CB  SER X 311       6.641   0.699 -45.113  0.00  0.00           C
ATOM   4735  HB2 SER X 311       7.376   1.341 -45.599  0.00  0.00           H
ATOM   4736  HB3 SER X 311       6.142   1.058 -44.213  0.00  0.00           H
ATOM   4737  OG  SER X 311       7.377  -0.510 -44.701  0.00  0.00           O
ATOM   4738  HG  SER X 311       7.685  -0.938 -45.504  0.00  0.00           H
ATOM   4739  C   SER X 311       4.533  -0.874 -45.574  0.00  0.00           C
ATOM   4740  O   SER X 311       3.468  -0.601 -45.057  0.00  0.00           O
ATOM   4741  N   ASN X 312       5.011  -2.120 -45.763  0.00  0.00           N
ATOM   4742  H   ASN X 312       5.956  -2.306 -46.067  0.00  0.00           H
ATOM   4743  CA  ASN X 312       4.281  -3.361 -45.285  0.00  0.00           C
ATOM   4744  HA  ASN X 312       3.304  -3.238 -45.752  0.00  0.00           H
ATOM   4745  CB  ASN X 312       4.863  -4.632 -45.799  0.00  0.00           C
ATOM   4746  HB2 ASN X 312       5.850  -4.762 -45.356  0.00  0.00           H
ATOM   4747  HB3 ASN X 312       4.382  -5.510 -45.367  0.00  0.00           H
ATOM   4748  CG  ASN X 312       4.730  -4.716 -47.312  0.00  0.00           C
ATOM   4749  OD1 ASN X 312       3.698  -4.478 -47.868  0.00  0.00           O
ATOM   4750  ND2 ASN X 312       5.785  -5.136 -48.045  0.00  0.00           N
ATOM   4751 HD21 ASN X 312       5.670  -5.143 -49.048  0.00  0.00           H
ATOM   4752 HD22 ASN X 312       6.620  -5.414 -47.550  0.00  0.00           H
ATOM   4753  C   ASN X 312       4.139  -3.547 -43.746  0.00  0.00           C
ATOM   4754  O   ASN X 312       4.918  -2.991 -42.910  0.00  0.00           O
ATOM   4755  N   PRO X 313       3.184  -4.356 -43.335  0.00  0.00           N
ATOM   4756  CD  PRO X 313       2.102  -4.777 -44.066  0.00  0.00           C
ATOM   4757  HD2 PRO X 313       2.373  -5.756 -44.463  0.00  0.00           H
ATOM   4758  HD3 PRO X 313       1.786  -3.990 -44.751  0.00  0.00           H
ATOM   4759  CG  PRO X 313       0.923  -4.972 -43.104  0.00  0.00           C
ATOM   4760  HG2 PRO X 313       0.218  -5.594 -43.656  0.00  0.00           H
ATOM   4761  HG3 PRO X 313       0.383  -4.092 -42.753  0.00  0.00           H
ATOM   4762  CB  PRO X 313       1.624  -5.568 -41.892  0.00  0.00           C
ATOM   4763  HB2 PRO X 313       1.759  -6.650 -41.913  0.00  0.00           H
ATOM   4764  HB3 PRO X 313       1.131  -5.233 -40.979  0.00  0.00           H
ATOM   4765  CA  PRO X 313       3.017  -4.864 -42.002  0.00  0.00           C
ATOM   4766  HA  PRO X 313       2.976  -3.961 -41.393  0.00  0.00           H
ATOM   4767  C   PRO X 313       4.192  -5.773 -41.551  0.00  0.00           C
ATOM   4768  O   PRO X 313       4.810  -6.449 -42.350  0.00  0.00           O
ATOM   4769  N   VAL X 314       4.408  -5.870 -40.248  0.00  0.00           N
ATOM   4770  H   VAL X 314       3.812  -5.280 -39.684  0.00  0.00           H
ATOM   4771  CA  VAL X 314       5.293  -6.774 -39.491  0.00  0.00           C
ATOM   4772  HA  VAL X 314       5.468  -7.699 -40.040  0.00  0.00           H
ATOM   4773  CB  VAL X 314       6.656  -6.120 -39.363  0.00  0.00           C
ATOM   4774  HB  VAL X 314       6.600  -5.101 -38.983  0.00  0.00           H
ATOM   4775  CG1 VAL X 314       7.585  -6.758 -38.320  0.00  0.00           C
ATOM   4776 HG11 VAL X 314       6.989  -7.001 -37.440  0.00  0.00           H
ATOM   4777 HG12 VAL X 314       7.917  -7.724 -38.702  0.00  0.00           H
ATOM   4778 HG13 VAL X 314       8.436  -6.111 -38.112  0.00  0.00           H
ATOM   4779  CG2 VAL X 314       7.499  -6.252 -40.610  0.00  0.00           C
ATOM   4780 HG21 VAL X 314       8.485  -5.862 -40.359  0.00  0.00           H
ATOM   4781 HG22 VAL X 314       7.457  -7.246 -41.056  0.00  0.00           H
ATOM   4782 HG23 VAL X 314       7.043  -5.607 -41.361  0.00  0.00           H
ATOM   4783  C   VAL X 314       4.534  -7.107 -38.217  0.00  0.00           C
ATOM   4784  O   VAL X 314       3.914  -6.233 -37.565  0.00  0.00           O
ATOM   4785  N   MET X 315       4.536  -8.397 -37.839  0.00  0.00           N
ATOM   4786  H   MET X 315       4.799  -9.159 -38.448  0.00  0.00           H
ATOM   4787  CA  MET X 315       4.037  -8.838 -36.472  0.00  0.00           C
ATOM   4788  HA  MET X 315       3.484  -8.004 -36.041  0.00  0.00           H
ATOM   4789  CB  MET X 315       3.115 -10.031 -36.634  0.00  0.00           C
ATOM   4790  HB2 MET X 315       2.304  -9.718 -37.291  0.00  0.00           H
ATOM   4791  HB3 MET X 315       3.605 -10.882 -37.106  0.00  0.00           H
ATOM   4792  CG  MET X 315       2.359 -10.462 -35.344  0.00  0.00           C
ATOM   4793  HG2 MET X 315       1.944  -9.542 -34.932  0.00  0.00           H
ATOM   4794  HG3 MET X 315       1.535 -11.111 -35.642  0.00  0.00           H
ATOM   4795  SD  MET X 315       3.145 -11.463 -34.002  0.00  0.00           S
ATOM   4796  CE  MET X 315       3.175 -12.924 -35.096  0.00  0.00           C
ATOM   4797  HE1 MET X 315       3.532 -13.732 -34.457  0.00  0.00           H
ATOM   4798  HE2 MET X 315       2.209 -13.126 -35.559  0.00  0.00           H
ATOM   4799  HE3 MET X 315       3.965 -12.795 -35.835  0.00  0.00           H
ATOM   4800  C   MET X 315       5.180  -9.128 -35.484  0.00  0.00           C
ATOM   4801  O   MET X 315       6.038  -9.961 -35.771  0.00  0.00           O
ATOM   4802  N   ILE X 316       5.100  -8.563 -34.258  0.00  0.00           N
ATOM   4803  H   ILE X 316       4.395  -7.848 -34.154  0.00  0.00           H
ATOM   4804  CA  ILE X 316       6.023  -8.989 -33.188  0.00  0.00           C
ATOM   4805  HA  ILE X 316       6.752  -9.687 -33.601  0.00  0.00           H
ATOM   4806  CB  ILE X 316       6.987  -7.847 -32.715  0.00  0.00           C
ATOM   4807  HB  ILE X 316       6.381  -7.071 -32.247  0.00  0.00           H
ATOM   4808  CG2 ILE X 316       8.011  -8.502 -31.797  0.00  0.00           C
ATOM   4809 HG21 ILE X 316       7.650  -8.613 -30.775  0.00  0.00           H
ATOM   4810 HG22 ILE X 316       8.172  -9.538 -32.095  0.00  0.00           H
ATOM   4811 HG23 ILE X 316       8.941  -7.936 -31.863  0.00  0.00           H
ATOM   4812  CG1 ILE X 316       7.679  -7.107 -33.891  0.00  0.00           C
ATOM   4813 HG12 ILE X 316       8.422  -7.819 -34.250  0.00  0.00           H
ATOM   4814 HG13 ILE X 316       6.982  -6.963 -34.716  0.00  0.00           H
ATOM   4815  CD1 ILE X 316       8.436  -5.827 -33.473  0.00  0.00           C
ATOM   4816 HD11 ILE X 316       9.373  -6.133 -33.008  0.00  0.00           H
ATOM   4817 HD12 ILE X 316       8.624  -5.280 -34.397  0.00  0.00           H
ATOM   4818 HD13 ILE X 316       7.813  -5.202 -32.833  0.00  0.00           H
ATOM   4819  C   ILE X 316       5.181  -9.513 -32.004  0.00  0.00           C
ATOM   4820  O   ILE X 316       4.344  -8.805 -31.431  0.00  0.00           O
ATOM   4821  N   ASP X 317       5.432 -10.785 -31.502  0.00  0.00           N
ATOM   4822  H   ASP X 317       6.060 -11.371 -32.034  0.00  0.00           H
ATOM   4823  CA  ASP X 317       4.922 -11.352 -30.263  0.00  0.00           C
ATOM   4824  HA  ASP X 317       4.080 -10.697 -30.041  0.00  0.00           H
ATOM   4825  CB  ASP X 317       4.332 -12.774 -30.448  0.00  0.00           C
ATOM   4826  HB2 ASP X 317       3.906 -12.961 -31.433  0.00  0.00           H
ATOM   4827  HB3 ASP X 317       5.154 -13.490 -30.447  0.00  0.00           H
ATOM   4828  CG  ASP X 317       3.296 -13.250 -29.401  0.00  0.00           C
ATOM   4829  OD1 ASP X 317       3.587 -12.979 -28.170  0.00  0.00           O
ATOM   4830  OD2 ASP X 317       2.309 -13.924 -29.748  0.00  0.00           O
ATOM   4831  C   ASP X 317       5.944 -11.290 -29.093  0.00  0.00           C
ATOM   4832  O   ASP X 317       7.070 -11.733 -29.227  0.00  0.00           O
ATOM   4833  N   ALA X 318       5.601 -10.668 -27.995  0.00  0.00           N
ATOM   4834  H   ALA X 318       4.613 -10.494 -27.871  0.00  0.00           H
ATOM   4835  CA  ALA X 318       6.532 -10.695 -26.894  0.00  0.00           C
ATOM   4836  HA  ALA X 318       7.536 -10.393 -27.190  0.00  0.00           H
ATOM   4837  CB  ALA X 318       5.957  -9.744 -25.807  0.00  0.00           C
ATOM   4838  HB1 ALA X 318       6.726  -9.489 -25.077  0.00  0.00           H
ATOM   4839  HB2 ALA X 318       5.653  -8.790 -26.238  0.00  0.00           H
ATOM   4840  HB3 ALA X 318       5.109 -10.221 -25.316  0.00  0.00           H
ATOM   4841  C   ALA X 318       6.891 -11.989 -26.276  0.00  0.00           C
ATOM   4842  O   ALA X 318       7.840 -12.041 -25.526  0.00  0.00           O
ATOM   4843  N   LYS X 319       6.170 -13.069 -26.636  0.00  0.00           N
ATOM   4844  H   LYS X 319       5.321 -12.943 -27.167  0.00  0.00           H
ATOM   4845  CA  LYS X 319       6.532 -14.371 -26.013  0.00  0.00           C
ATOM   4846  HA  LYS X 319       6.377 -14.183 -24.951  0.00  0.00           H
ATOM   4847  CB  LYS X 319       5.527 -15.397 -26.466  0.00  0.00           C
ATOM   4848  HB2 LYS X 319       5.568 -16.291 -25.843  0.00  0.00           H
ATOM   4849  HB3 LYS X 319       4.585 -14.945 -26.156  0.00  0.00           H
ATOM   4850  CG  LYS X 319       5.466 -15.680 -27.978  0.00  0.00           C
ATOM   4851  HG2 LYS X 319       5.474 -14.748 -28.542  0.00  0.00           H
ATOM   4852  HG3 LYS X 319       6.384 -16.216 -28.217  0.00  0.00           H
ATOM   4853  CD  LYS X 319       4.274 -16.424 -28.322  0.00  0.00           C
ATOM   4854  HD2 LYS X 319       4.237 -17.348 -27.746  0.00  0.00           H
ATOM   4855  HD3 LYS X 319       3.381 -15.828 -28.131  0.00  0.00           H
ATOM   4856  CE  LYS X 319       4.333 -16.758 -29.850  0.00  0.00           C
ATOM   4857  HE2 LYS X 319       3.358 -17.179 -30.092  0.00  0.00           H
ATOM   4858  HE3 LYS X 319       4.514 -15.811 -30.359  0.00  0.00           H
ATOM   4859  NZ  LYS X 319       5.377 -17.734 -30.158  0.00  0.00           N
ATOM   4860  HZ1 LYS X 319       6.293 -17.457 -29.835  0.00  0.00           H
ATOM   4861  HZ2 LYS X 319       5.089 -18.660 -29.876  0.00  0.00           H
ATOM   4862  HZ3 LYS X 319       5.494 -17.984 -31.129  0.00  0.00           H
ATOM   4863  C   LYS X 319       7.913 -14.956 -26.109  0.00  0.00           C
ATOM   4864  O   LYS X 319       8.396 -15.567 -25.142  0.00  0.00           O
ATOM   4865  N   GLU X 320       8.666 -14.663 -27.207  0.00  0.00           N
ATOM   4866  H   GLU X 320       8.297 -14.245 -28.049  0.00  0.00           H
ATOM   4867  CA  GLU X 320      10.033 -15.206 -27.246  0.00  0.00           C
ATOM   4868  HA  GLU X 320      10.053 -16.189 -26.775  0.00  0.00           H
ATOM   4869  CB  GLU X 320      10.494 -15.359 -28.738  0.00  0.00           C
ATOM   4870  HB2 GLU X 320      10.519 -14.368 -29.190  0.00  0.00           H
ATOM   4871  HB3 GLU X 320      11.496 -15.787 -28.718  0.00  0.00           H
ATOM   4872  CG  GLU X 320       9.511 -16.226 -29.566  0.00  0.00           C
ATOM   4873  HG2 GLU X 320       8.610 -15.640 -29.749  0.00  0.00           H
ATOM   4874  HG3 GLU X 320       9.967 -16.420 -30.537  0.00  0.00           H
ATOM   4875  CD  GLU X 320       9.202 -17.598 -29.006  0.00  0.00           C
ATOM   4876  OE1 GLU X 320      10.212 -18.270 -28.770  0.00  0.00           O
ATOM   4877  OE2 GLU X 320       8.069 -18.106 -29.045  0.00  0.00           O
ATOM   4878  C   GLU X 320      11.086 -14.429 -26.400  0.00  0.00           C
ATOM   4879  O   GLU X 320      12.246 -14.882 -26.315  0.00  0.00           O
ATOM   4880  N   VAL X 321      10.671 -13.397 -25.699  0.00  0.00           N
ATOM   4881  H   VAL X 321       9.786 -13.008 -25.993  0.00  0.00           H
ATOM   4882  CA  VAL X 321      11.469 -12.564 -24.833  0.00  0.00           C
ATOM   4883  HA  VAL X 321      12.389 -13.138 -24.721  0.00  0.00           H
ATOM   4884  CB  VAL X 321      11.861 -11.232 -25.561  0.00  0.00           C
ATOM   4885  HB  VAL X 321      12.240 -11.468 -26.555  0.00  0.00           H
ATOM   4886  CG1 VAL X 321      10.579 -10.401 -25.697  0.00  0.00           C
ATOM   4887 HG11 VAL X 321       9.865 -10.821 -26.407  0.00  0.00           H
ATOM   4888 HG12 VAL X 321      10.175 -10.245 -24.697  0.00  0.00           H
ATOM   4889 HG13 VAL X 321      10.837  -9.383 -25.986  0.00  0.00           H
ATOM   4890  CG2 VAL X 321      13.036 -10.625 -24.854  0.00  0.00           C
ATOM   4891 HG21 VAL X 321      13.266  -9.788 -25.514  0.00  0.00           H
ATOM   4892 HG22 VAL X 321      12.825 -10.382 -23.813  0.00  0.00           H
ATOM   4893 HG23 VAL X 321      13.831 -11.370 -24.873  0.00  0.00           H
ATOM   4894  C   VAL X 321      10.862 -12.421 -23.407  0.00  0.00           C
ATOM   4895  O   VAL X 321      11.586 -11.954 -22.518  0.00  0.00           O
ATOM   4896  N   SER X 322       9.601 -12.777 -23.165  0.00  0.00           N
ATOM   4897  H   SER X 322       9.071 -13.249 -23.883  0.00  0.00           H
ATOM   4898  CA  SER X 322       8.831 -12.444 -21.903  0.00  0.00           C
ATOM   4899  HA  SER X 322       9.617 -12.231 -21.177  0.00  0.00           H
ATOM   4900  CB  SER X 322       8.087 -11.114 -22.180  0.00  0.00           C
ATOM   4901  HB2 SER X 322       7.664 -10.764 -21.239  0.00  0.00           H
ATOM   4902  HB3 SER X 322       8.733 -10.307 -22.527  0.00  0.00           H
ATOM   4903  OG  SER X 322       6.926 -11.296 -23.019  0.00  0.00           O
ATOM   4904  HG  SER X 322       7.295 -11.403 -23.899  0.00  0.00           H
ATOM   4905  C   SER X 322       7.913 -13.560 -21.475  0.00  0.00           C
ATOM   4906  O   SER X 322       7.569 -14.416 -22.282  0.00  0.00           O
ATOM   4907  N   ALA X 323       7.556 -13.567 -20.222  0.00  0.00           N
ATOM   4908  H   ALA X 323       8.102 -12.941 -19.648  0.00  0.00           H
ATOM   4909  CA  ALA X 323       6.463 -14.307 -19.644  0.00  0.00           C
ATOM   4910  HA  ALA X 323       6.623 -15.345 -19.933  0.00  0.00           H
ATOM   4911  CB  ALA X 323       6.541 -14.229 -18.197  0.00  0.00           C
ATOM   4912  HB1 ALA X 323       6.236 -13.248 -17.834  0.00  0.00           H
ATOM   4913  HB2 ALA X 323       5.799 -14.854 -17.702  0.00  0.00           H
ATOM   4914  HB3 ALA X 323       7.485 -14.458 -17.702  0.00  0.00           H
ATOM   4915  C   ALA X 323       5.066 -13.950 -20.238  0.00  0.00           C
ATOM   4916  O   ALA X 323       4.084 -14.183 -19.522  0.00  0.00           O
ATOM   4917  N   ALA X 324       4.922 -13.376 -21.415  0.00  0.00           N
ATOM   4918  H   ALA X 324       5.653 -13.242 -22.099  0.00  0.00           H
ATOM   4919  CA  ALA X 324       3.544 -13.018 -21.926  0.00  0.00           C
ATOM   4920  HA  ALA X 324       2.795 -13.609 -21.398  0.00  0.00           H
ATOM   4921  CB  ALA X 324       3.208 -11.568 -21.557  0.00  0.00           C
ATOM   4922  HB1 ALA X 324       2.839 -11.580 -20.532  0.00  0.00           H
ATOM   4923  HB2 ALA X 324       4.087 -10.940 -21.709  0.00  0.00           H
ATOM   4924  HB3 ALA X 324       2.433 -11.195 -22.226  0.00  0.00           H
ATOM   4925  C   ALA X 324       3.408 -13.313 -23.404  0.00  0.00           C
ATOM   4926  O   ALA X 324       4.284 -12.979 -24.159  0.00  0.00           O
ATOM   4927  N   HIE X 325       2.246 -13.882 -23.793  0.00  0.00           N
ATOM   4928  H   HIE X 325       1.722 -14.369 -23.080  0.00  0.00           H
ATOM   4929  CA  HIE X 325       1.696 -13.606 -25.152  0.00  0.00           C
ATOM   4930  HA  HIE X 325       2.443 -13.872 -25.899  0.00  0.00           H
ATOM   4931  CB  HIE X 325       0.439 -14.469 -25.416  0.00  0.00           C
ATOM   4932  HB2 HIE X 325      -0.233 -14.370 -24.563  0.00  0.00           H
ATOM   4933  HB3 HIE X 325      -0.095 -14.097 -26.290  0.00  0.00           H
ATOM   4934  CG  HIE X 325       0.732 -15.909 -25.501  0.00  0.00           C
ATOM   4935  ND1 HIE X 325       0.759 -16.668 -26.586  0.00  0.00           N
ATOM   4936  CE1 HIE X 325       1.049 -17.906 -26.154  0.00  0.00           C
ATOM   4937  HE1 HIE X 325       1.100 -18.724 -26.858  0.00  0.00           H
ATOM   4938  NE2 HIE X 325       1.268 -17.923 -24.873  0.00  0.00           N
ATOM   4939  HE2 HIE X 325       1.352 -18.795 -24.371  0.00  0.00           H
ATOM   4940  CD2 HIE X 325       1.062 -16.646 -24.365  0.00  0.00           C
ATOM   4941  HD2 HIE X 325       1.133 -16.411 -23.314  0.00  0.00           H
ATOM   4942  C   HIE X 325       1.251 -12.135 -25.323  0.00  0.00           C
ATOM   4943  O   HIE X 325       0.394 -11.575 -24.627  0.00  0.00           O
ATOM   4944  N   ARG X 326       1.809 -11.404 -26.306  0.00  0.00           N
ATOM   4945  H   ARG X 326       2.580 -11.792 -26.830  0.00  0.00           H
ATOM   4946  CA  ARG X 326       1.310 -10.084 -26.744  0.00  0.00           C
ATOM   4947  HA  ARG X 326       0.225 -10.157 -26.674  0.00  0.00           H
ATOM   4948  CB  ARG X 326       1.746  -9.033 -25.711  0.00  0.00           C
ATOM   4949  HB2 ARG X 326       1.256  -9.257 -24.763  0.00  0.00           H
ATOM   4950  HB3 ARG X 326       2.814  -9.187 -25.557  0.00  0.00           H
ATOM   4951  CG  ARG X 326       1.404  -7.596 -26.040  0.00  0.00           C
ATOM   4952  HG2 ARG X 326       2.132  -7.264 -26.780  0.00  0.00           H
ATOM   4953  HG3 ARG X 326       0.391  -7.488 -26.430  0.00  0.00           H
ATOM   4954  CD  ARG X 326       1.520  -6.708 -24.752  0.00  0.00           C
ATOM   4955  HD2 ARG X 326       2.470  -6.932 -24.267  0.00  0.00           H
ATOM   4956  HD3 ARG X 326       1.435  -5.690 -25.132  0.00  0.00           H
ATOM   4957  NE  ARG X 326       0.505  -6.973 -23.745  0.00  0.00           N
ATOM   4958  HE  ARG X 326      -0.157  -7.734 -23.791  0.00  0.00           H
ATOM   4959  CZ  ARG X 326       0.365  -6.315 -22.594  0.00  0.00           C
ATOM   4960  NH1 ARG X 326       1.167  -5.393 -22.299  0.00  0.00           N
ATOM   4961 HH11 ARG X 326       1.492  -4.787 -23.038  0.00  0.00           H
ATOM   4962 HH12 ARG X 326       1.094  -4.874 -21.435  0.00  0.00           H
ATOM   4963  NH2 ARG X 326      -0.515  -6.737 -21.749  0.00  0.00           N
ATOM   4964 HH21 ARG X 326      -1.073  -7.557 -21.944  0.00  0.00           H
ATOM   4965 HH22 ARG X 326      -0.659  -6.327 -20.837  0.00  0.00           H
ATOM   4966  C   ARG X 326       1.860  -9.721 -28.164  0.00  0.00           C
ATOM   4967  O   ARG X 326       2.957  -9.281 -28.400  0.00  0.00           O
ATOM   4968  N   ALA X 327       1.063 -10.142 -29.133  0.00  0.00           N
ATOM   4969  H   ALA X 327       0.211 -10.630 -28.894  0.00  0.00           H
ATOM   4970  CA  ALA X 327       1.299  -9.853 -30.537  0.00  0.00           C
ATOM   4971  HA  ALA X 327       2.290 -10.172 -30.859  0.00  0.00           H
ATOM   4972  CB  ALA X 327       0.462 -10.827 -31.375  0.00  0.00           C
ATOM   4973  HB1 ALA X 327       0.821 -11.838 -31.186  0.00  0.00           H
ATOM   4974  HB2 ALA X 327      -0.599 -10.823 -31.125  0.00  0.00           H
ATOM   4975  HB3 ALA X 327       0.582 -10.611 -32.437  0.00  0.00           H
ATOM   4976  C   ALA X 327       0.808  -8.477 -30.859  0.00  0.00           C
ATOM   4977  O   ALA X 327      -0.286  -8.117 -30.414  0.00  0.00           O
ATOM   4978  N   ARG X 328       1.562  -7.677 -31.668  0.00  0.00           N
ATOM   4979  H   ARG X 328       2.490  -8.004 -31.895  0.00  0.00           H
ATOM   4980  CA  ARG X 328       1.157  -6.417 -32.249  0.00  0.00           C
ATOM   4981  HA  ARG X 328       0.073  -6.299 -32.228  0.00  0.00           H
ATOM   4982  CB  ARG X 328       1.684  -5.233 -31.378  0.00  0.00           C
ATOM   4983  HB2 ARG X 328       2.772  -5.175 -31.390  0.00  0.00           H
ATOM   4984  HB3 ARG X 328       1.291  -4.349 -31.880  0.00  0.00           H
ATOM   4985  CG  ARG X 328       1.115  -5.082 -29.953  0.00  0.00           C
ATOM   4986  HG2 ARG X 328       1.537  -5.878 -29.340  0.00  0.00           H
ATOM   4987  HG3 ARG X 328       1.507  -4.153 -29.537  0.00  0.00           H
ATOM   4988  CD  ARG X 328      -0.455  -4.957 -29.732  0.00  0.00           C
ATOM   4989  HD2 ARG X 328      -0.854  -4.216 -30.425  0.00  0.00           H
ATOM   4990  HD3 ARG X 328      -0.955  -5.902 -29.945  0.00  0.00           H
ATOM   4991  NE  ARG X 328      -0.858  -4.656 -28.335  0.00  0.00           N
ATOM   4992  HE  ARG X 328      -1.231  -5.433 -27.809  0.00  0.00           H
ATOM   4993  CZ  ARG X 328      -0.486  -3.687 -27.538  0.00  0.00           C
ATOM   4994  NH1 ARG X 328      -0.041  -2.580 -28.042  0.00  0.00           N
ATOM   4995 HH11 ARG X 328       0.142  -2.533 -29.034  0.00  0.00           H
ATOM   4996 HH12 ARG X 328       0.005  -1.698 -27.552  0.00  0.00           H
ATOM   4997  NH2 ARG X 328      -0.683  -3.766 -26.246  0.00  0.00           N
ATOM   4998 HH21 ARG X 328      -1.177  -4.566 -25.877  0.00  0.00           H
ATOM   4999 HH22 ARG X 328      -0.523  -2.966 -25.650  0.00  0.00           H
ATOM   5000  C   ARG X 328       1.709  -6.141 -33.664  0.00  0.00           C
ATOM   5001  O   ARG X 328       2.833  -6.579 -34.055  0.00  0.00           O
ATOM   5002  N   TYR X 329       1.023  -5.324 -34.400  0.00  0.00           N
ATOM   5003  H   TYR X 329       0.205  -4.914 -33.973  0.00  0.00           H
ATOM   5004  CA  TYR X 329       1.419  -4.856 -35.760  0.00  0.00           C
ATOM   5005  HA  TYR X 329       1.985  -5.676 -36.203  0.00  0.00           H
ATOM   5006  CB  TYR X 329       0.282  -4.703 -36.776  0.00  0.00           C
ATOM   5007  HB2 TYR X 329      -0.492  -4.074 -36.336  0.00  0.00           H
ATOM   5008  HB3 TYR X 329       0.763  -4.179 -37.601  0.00  0.00           H
ATOM   5009  CG  TYR X 329      -0.425  -6.012 -37.345  0.00  0.00           C
ATOM   5010  CD1 TYR X 329       0.380  -6.927 -38.042  0.00  0.00           C
ATOM   5011  HD1 TYR X 329       1.454  -6.860 -38.134  0.00  0.00           H
ATOM   5012  CE1 TYR X 329      -0.242  -7.954 -38.814  0.00  0.00           C
ATOM   5013  HE1 TYR X 329       0.395  -8.572 -39.430  0.00  0.00           H
ATOM   5014  CZ  TYR X 329      -1.622  -8.153 -38.730  0.00  0.00           C
ATOM   5015  OH  TYR X 329      -2.162  -9.204 -39.424  0.00  0.00           O
ATOM   5016  HH  TYR X 329      -3.051  -9.425 -39.135  0.00  0.00           H
ATOM   5017  CE2 TYR X 329      -2.421  -7.221 -38.068  0.00  0.00           C
ATOM   5018  HE2 TYR X 329      -3.501  -7.229 -38.075  0.00  0.00           H
ATOM   5019  CD2 TYR X 329      -1.835  -6.096 -37.388  0.00  0.00           C
ATOM   5020  HD2 TYR X 329      -2.447  -5.370 -36.875  0.00  0.00           H
ATOM   5021  C   TYR X 329       2.262  -3.591 -35.622  0.00  0.00           C
ATOM   5022  O   TYR X 329       1.787  -2.557 -35.201  0.00  0.00           O
ATOM   5023  N   PHE X 330       3.392  -3.575 -36.303  0.00  0.00           N
ATOM   5024  H   PHE X 330       3.701  -4.358 -36.861  0.00  0.00           H
ATOM   5025  CA  PHE X 330       4.317  -2.465 -36.336  0.00  0.00           C
ATOM   5026  HA  PHE X 330       3.960  -1.581 -35.808  0.00  0.00           H
ATOM   5027  CB  PHE X 330       5.653  -2.703 -35.753  0.00  0.00           C
ATOM   5028  HB2 PHE X 330       6.125  -3.556 -36.241  0.00  0.00           H
ATOM   5029  HB3 PHE X 330       6.231  -1.840 -36.081  0.00  0.00           H
ATOM   5030  CG  PHE X 330       5.676  -2.840 -34.272  0.00  0.00           C
ATOM   5031  CD1 PHE X 330       6.117  -1.853 -33.374  0.00  0.00           C
ATOM   5032  HD1 PHE X 330       6.564  -0.928 -33.704  0.00  0.00           H
ATOM   5033  CE1 PHE X 330       6.074  -2.053 -31.964  0.00  0.00           C
ATOM   5034  HE1 PHE X 330       6.474  -1.289 -31.314  0.00  0.00           H
ATOM   5035  CZ  PHE X 330       5.548  -3.245 -31.394  0.00  0.00           C
ATOM   5036  HZ  PHE X 330       5.472  -3.336 -30.321  0.00  0.00           H
ATOM   5037  CE2 PHE X 330       5.088  -4.196 -32.255  0.00  0.00           C
ATOM   5038  HE2 PHE X 330       4.859  -5.201 -31.934  0.00  0.00           H
ATOM   5039  CD2 PHE X 330       5.268  -4.035 -33.696  0.00  0.00           C
ATOM   5040  HD2 PHE X 330       4.979  -4.856 -34.335  0.00  0.00           H
ATOM   5041  C   PHE X 330       4.503  -2.084 -37.806  0.00  0.00           C
ATOM   5042  O   PHE X 330       4.525  -2.927 -38.739  0.00  0.00           O
ATOM   5043  N   TRP X 331       4.742  -0.848 -38.073  0.00  0.00           N
ATOM   5044  H   TRP X 331       4.742  -0.174 -37.321  0.00  0.00           H
ATOM   5045  CA  TRP X 331       5.243  -0.206 -39.313  0.00  0.00           C
ATOM   5046  HA  TRP X 331       5.694  -0.928 -39.994  0.00  0.00           H
ATOM   5047  CB  TRP X 331       4.038   0.601 -39.991  0.00  0.00           C
ATOM   5048  HB2 TRP X 331       3.642   1.348 -39.303  0.00  0.00           H
ATOM   5049  HB3 TRP X 331       4.364   1.195 -40.845  0.00  0.00           H
ATOM   5050  CG  TRP X 331       2.949  -0.343 -40.489  0.00  0.00           C
ATOM   5051  CD1 TRP X 331       2.838  -0.796 -41.737  0.00  0.00           C
ATOM   5052  HD1 TRP X 331       3.433  -0.373 -42.533  0.00  0.00           H
ATOM   5053  NE1 TRP X 331       1.624  -1.462 -41.887  0.00  0.00           N
ATOM   5054  HE1 TRP X 331       1.153  -1.710 -42.746  0.00  0.00           H
ATOM   5055  CE2 TRP X 331       1.052  -1.645 -40.657  0.00  0.00           C
ATOM   5056  CZ2 TRP X 331      -0.148  -2.186 -40.230  0.00  0.00           C
ATOM   5057  HZ2 TRP X 331      -0.860  -2.550 -40.956  0.00  0.00           H
ATOM   5058  CH2 TRP X 331      -0.521  -2.169 -38.894  0.00  0.00           C
ATOM   5059  HH2 TRP X 331      -1.402  -2.647 -38.493  0.00  0.00           H
ATOM   5060  CZ3 TRP X 331       0.235  -1.428 -38.004  0.00  0.00           C
ATOM   5061  HZ3 TRP X 331      -0.031  -1.525 -36.961  0.00  0.00           H
ATOM   5062  CE3 TRP X 331       1.342  -0.725 -38.430  0.00  0.00           C
[truncated: 1,738,874 more chars]
