# Supplementary material for: Structural insight into hierarchical DNMT3A autoinhibition and its dysregulation in disease
Source: Nat Commun. 2026 Feb 18;17:2901. doi: 10.1038/s41467-026-69563-1 (PMC13031684; doi:10.1038/s41467-026-69563-1)
Supplement: Supplementary file 3 — Supplementary Data 1 [file 41467_2026_69563_MOESM3_ESM.zip › MD_simulation/200nsDNMT3A_PWWP_ADD_MTase_Rep3.pdb]

CRYST1  109.767  147.193  188.094  90.00  90.00  90.00 P 1           1
ATOM      1  ZN  ZN3 X   1      -5.570 -32.845 -44.338  0.00  0.00          ZN
ATOM      2  ZN  ZN3 X   2      -7.250 -35.335 -34.019  0.00  0.00          ZN
ATOM      3  ZN  ZN3 X   3       2.488 -32.975 -22.397  0.00  0.00          ZN
ATOM      4  ZN  ZN3 X   4       2.603  29.976  13.590  0.00  0.00          ZN
ATOM      5  ZN  ZN3 X   5      -4.052  29.816  26.890  0.00  0.00          ZN
ATOM      6  ZN  ZN3 X   6       0.570  29.727  36.299  0.00  0.00          ZN
ATOM      7  ZN  ZN3 X   7     -11.283  44.445 -54.536  0.00  0.00          ZN
ATOM      8  ZN  ZN3 X   8     -14.633  41.968 -64.949  0.00  0.00          ZN
ATOM      9  ZN  ZN3 X   9      -7.261  32.124 -73.994  0.00  0.00          ZN
ATOM     10  ZN  ZN3 X  10       2.447 -47.411  47.387  0.00  0.00          ZN
ATOM     11  ZN  ZN3 X  11       4.531 -43.953  57.798  0.00  0.00          ZN
ATOM     12  ZN  ZN3 X  12      13.940 -34.673  63.700  0.00  0.00          ZN
ATOM     13  N   SAH X  13       2.685  -2.344 -26.063  0.00  0.00           N
ATOM     14  H3  SAH X  13       3.102  -3.283 -26.140  0.00  0.00           H
ATOM     15  H1  SAH X  13       3.442  -1.649 -26.134  0.00  0.00           H
ATOM     16  H2  SAH X  13       2.028  -2.242 -26.850  0.00  0.00           H
ATOM     17  CA  SAH X  13       1.950  -2.147 -24.686  0.00  0.00           C
ATOM     18  HA  SAH X  13       1.705  -1.087 -24.610  0.00  0.00           H
ATOM     19  C   SAH X  13       2.828  -2.506 -23.405  0.00  0.00           C
ATOM     20  O   SAH X  13       3.752  -3.235 -23.545  0.00  0.00           O
ATOM     21  OXT SAH X  13       2.496  -1.960 -22.373  0.00  0.00           O
ATOM     22  CB  SAH X  13       0.576  -2.868 -24.488  0.00  0.00           C
ATOM     23  HB1 SAH X  13       0.501  -2.954 -23.397  0.00  0.00           H
ATOM     24  HB2 SAH X  13       0.630  -3.894 -24.873  0.00  0.00           H
ATOM     25  CG  SAH X  13      -0.652  -2.211 -25.128  0.00  0.00           C
ATOM     26  HG1 SAH X  13      -0.611  -2.113 -26.220  0.00  0.00           H
ATOM     27  HG2 SAH X  13      -0.752  -1.150 -24.867  0.00  0.00           H
ATOM     28  SD  SAH X  13      -2.128  -3.080 -24.503  0.00  0.00           S
ATOM     29  C5' SAH X  13      -3.392  -2.331 -25.596  0.00  0.00           C
ATOM     30 H5'1 SAH X  13      -3.028  -2.244 -26.628  0.00  0.00           H
ATOM     31 H5'2 SAH X  13      -4.283  -2.947 -25.422  0.00  0.00           H
ATOM     32  C4' SAH X  13      -3.706  -0.879 -25.071  0.00  0.00           C
ATOM     33  H4' SAH X  13      -2.835  -0.215 -25.016  0.00  0.00           H
ATOM     34  C3' SAH X  13      -4.573  -0.714 -23.819  0.00  0.00           C
ATOM     35  H3' SAH X  13      -4.833  -1.710 -23.439  0.00  0.00           H
ATOM     36  O3' SAH X  13      -3.868   0.029 -22.725  0.00  0.00           O
ATOM     37  H9  SAH X  13      -3.374   0.815 -23.015  0.00  0.00           H
ATOM     38  C2' SAH X  13      -5.816   0.096 -24.257  0.00  0.00           C
ATOM     39  H2' SAH X  13      -6.540  -0.670 -24.562  0.00  0.00           H
ATOM     40  O2' SAH X  13      -6.286   1.086 -23.384  0.00  0.00           O
ATOM     41  H10 SAH X  13      -5.611   1.776 -23.264  0.00  0.00           H
ATOM     42  O4' SAH X  13      -4.568  -0.329 -26.103  0.00  0.00           O
ATOM     43  C1' SAH X  13      -5.271   0.789 -25.527  0.00  0.00           C
ATOM     44  H1' SAH X  13      -4.586   1.598 -25.247  0.00  0.00           H
ATOM     45  N9  SAH X  13      -6.154   1.240 -26.616  0.00  0.00           N
ATOM     46  C4  SAH X  13      -6.001   2.431 -27.342  0.00  0.00           C
ATOM     47  N3  SAH X  13      -5.002   3.395 -27.475  0.00  0.00           N
ATOM     48  C2  SAH X  13      -5.191   4.390 -28.373  0.00  0.00           C
ATOM     49  N1  SAH X  13      -6.262   4.526 -29.148  0.00  0.00           N
ATOM     50  C6  SAH X  13      -7.101   3.491 -29.082  0.00  0.00           C
ATOM     51  C5  SAH X  13      -7.080   2.423 -28.191  0.00  0.00           C
ATOM     52  N7  SAH X  13      -7.934   1.408 -27.977  0.00  0.00           N
ATOM     53  C8  SAH X  13      -7.330   0.721 -26.999  0.00  0.00           C
ATOM     54  H8  SAH X  13      -7.897  -0.012 -26.441  0.00  0.00           H
ATOM     55  N6  SAH X  13      -8.096   3.661 -29.977  0.00  0.00           N
ATOM     56  H61 SAH X  13      -8.182   4.656 -30.143  0.00  0.00           H
ATOM     57  H62 SAH X  13      -8.986   3.257 -29.715  0.00  0.00           H
ATOM     58  H7  SAH X  13      -4.394   5.126 -28.455  0.00  0.00           H
ATOM     59  N   SAH X  14       7.687  -2.176  17.265  0.00  0.00           N
ATOM     60  H3  SAH X  14       8.182  -3.018  16.935  0.00  0.00           H
ATOM     61  H1  SAH X  14       7.220  -2.472  18.134  0.00  0.00           H
ATOM     62  H2  SAH X  14       8.377  -1.466  17.550  0.00  0.00           H
ATOM     63  CA  SAH X  14       6.777  -1.485  16.232  0.00  0.00           C
ATOM     64  HA  SAH X  14       6.105  -2.291  15.935  0.00  0.00           H
ATOM     65  C   SAH X  14       7.465  -0.949  14.886  0.00  0.00           C
ATOM     66  O   SAH X  14       6.747  -1.090  13.884  0.00  0.00           O
ATOM     67  OXT SAH X  14       8.410  -0.210  15.094  0.00  0.00           O
ATOM     68  CB  SAH X  14       5.904  -0.399  16.881  0.00  0.00           C
ATOM     69  HB1 SAH X  14       5.275   0.005  16.078  0.00  0.00           H
ATOM     70  HB2 SAH X  14       6.453   0.468  17.268  0.00  0.00           H
ATOM     71  CG  SAH X  14       5.127  -0.919  18.076  0.00  0.00           C
ATOM     72  HG1 SAH X  14       5.712  -0.766  18.991  0.00  0.00           H
ATOM     73  HG2 SAH X  14       4.949  -2.001  18.032  0.00  0.00           H
ATOM     74  SD  SAH X  14       3.498  -0.167  18.068  0.00  0.00           S
ATOM     75  C5' SAH X  14       2.757  -1.432  19.243  0.00  0.00           C
ATOM     76 H5'1 SAH X  14       3.410  -1.643  20.099  0.00  0.00           H
ATOM     77 H5'2 SAH X  14       1.838  -0.978  19.633  0.00  0.00           H
ATOM     78  C4' SAH X  14       2.495  -2.834  18.672  0.00  0.00           C
ATOM     79  H4' SAH X  14       3.496  -3.268  18.558  0.00  0.00           H
ATOM     80  C3' SAH X  14       1.711  -2.969  17.342  0.00  0.00           C
ATOM     81  H3' SAH X  14       1.346  -2.007  16.961  0.00  0.00           H
ATOM     82  O3' SAH X  14       2.565  -3.679  16.354  0.00  0.00           O
ATOM     83  H9  SAH X  14       2.763  -4.575  16.678  0.00  0.00           H
ATOM     84  C2' SAH X  14       0.542  -3.882  17.688  0.00  0.00           C
ATOM     85  H2' SAH X  14      -0.264  -3.259  18.095  0.00  0.00           H
ATOM     86  O2' SAH X  14       0.022  -4.669  16.595  0.00  0.00           O
ATOM     87  H10 SAH X  14       0.729  -5.326  16.469  0.00  0.00           H
ATOM     88  O4' SAH X  14       1.806  -3.686  19.615  0.00  0.00           O
ATOM     89  C1' SAH X  14       1.055  -4.712  18.907  0.00  0.00           C
ATOM     90  H1' SAH X  14       1.817  -5.457  18.648  0.00  0.00           H
ATOM     91  N9  SAH X  14       0.160  -5.384  19.778  0.00  0.00           N
ATOM     92  C4  SAH X  14       0.502  -6.605  20.360  0.00  0.00           C
ATOM     93  N3  SAH X  14       1.527  -7.400  20.067  0.00  0.00           N
ATOM     94  C2  SAH X  14       1.617  -8.400  20.941  0.00  0.00           C
ATOM     95  N1  SAH X  14       0.817  -8.710  22.035  0.00  0.00           N
ATOM     96  C6  SAH X  14      -0.181  -7.882  22.194  0.00  0.00           C
ATOM     97  C5  SAH X  14      -0.427  -6.786  21.370  0.00  0.00           C
ATOM     98  N7  SAH X  14      -1.496  -5.914  21.193  0.00  0.00           N
ATOM     99  C8  SAH X  14      -1.131  -5.167  20.137  0.00  0.00           C
ATOM    100  H8  SAH X  14      -1.632  -4.245  19.873  0.00  0.00           H
ATOM    101  N6  SAH X  14      -1.046  -8.195  23.163  0.00  0.00           N
ATOM    102  H61 SAH X  14      -0.952  -9.106  23.595  0.00  0.00           H
ATOM    103  H62 SAH X  14      -1.974  -7.793  23.142  0.00  0.00           H
ATOM    104  H7  SAH X  14       2.473  -9.061  20.822  0.00  0.00           H
ATOM    105  N   LEU X  15      -5.177 -45.588 -50.771  0.00  0.00           N
ATOM    106  H1  LEU X  15      -6.098 -45.440 -50.383  0.00  0.00           H
ATOM    107  H2  LEU X  15      -4.923 -46.562 -50.697  0.00  0.00           H
ATOM    108  H3  LEU X  15      -5.439 -45.400 -51.728  0.00  0.00           H
ATOM    109  CA  LEU X  15      -4.076 -44.769 -50.335  0.00  0.00           C
ATOM    110  HA  LEU X  15      -3.279 -44.973 -51.050  0.00  0.00           H
ATOM    111  CB  LEU X  15      -4.396 -43.244 -50.380  0.00  0.00           C
ATOM    112  HB2 LEU X  15      -5.273 -43.040 -49.766  0.00  0.00           H
ATOM    113  HB3 LEU X  15      -3.569 -42.773 -49.850  0.00  0.00           H
ATOM    114  CG  LEU X  15      -4.510 -42.690 -51.816  0.00  0.00           C
ATOM    115  HG  LEU X  15      -4.991 -43.391 -52.500  0.00  0.00           H
ATOM    116  CD1 LEU X  15      -5.213 -41.281 -51.718  0.00  0.00           C
ATOM    117 HD11 LEU X  15      -5.204 -40.784 -52.688  0.00  0.00           H
ATOM    118 HD12 LEU X  15      -6.188 -41.428 -51.255  0.00  0.00           H
ATOM    119 HD13 LEU X  15      -4.647 -40.728 -50.969  0.00  0.00           H
ATOM    120  CD2 LEU X  15      -3.144 -42.351 -52.391  0.00  0.00           C
ATOM    121 HD21 LEU X  15      -2.557 -43.257 -52.540  0.00  0.00           H
ATOM    122 HD22 LEU X  15      -3.242 -41.811 -53.333  0.00  0.00           H
ATOM    123 HD23 LEU X  15      -2.604 -41.668 -51.735  0.00  0.00           H
ATOM    124  C   LEU X  15      -3.456 -45.184 -49.014  0.00  0.00           C
ATOM    125  O   LEU X  15      -2.289 -45.530 -48.987  0.00  0.00           O
ATOM    126  N   VAL X  16      -4.313 -45.301 -47.953  0.00  0.00           N
ATOM    127  H   VAL X  16      -5.312 -45.174 -48.028  0.00  0.00           H
ATOM    128  CA  VAL X  16      -3.694 -45.629 -46.666  0.00  0.00           C
ATOM    129  HA  VAL X  16      -2.758 -45.080 -46.563  0.00  0.00           H
ATOM    130  CB  VAL X  16      -4.548 -45.394 -45.466  0.00  0.00           C
ATOM    131  HB  VAL X  16      -4.189 -46.012 -44.643  0.00  0.00           H
ATOM    132  CG1 VAL X  16      -4.305 -43.965 -45.017  0.00  0.00           C
ATOM    133 HG11 VAL X  16      -3.285 -43.813 -44.665  0.00  0.00           H
ATOM    134 HG12 VAL X  16      -4.456 -43.322 -45.883  0.00  0.00           H
ATOM    135 HG13 VAL X  16      -4.990 -43.649 -44.230  0.00  0.00           H
ATOM    136  CG2 VAL X  16      -6.068 -45.566 -45.588  0.00  0.00           C
ATOM    137 HG21 VAL X  16      -6.474 -44.885 -46.335  0.00  0.00           H
ATOM    138 HG22 VAL X  16      -6.399 -46.577 -45.828  0.00  0.00           H
ATOM    139 HG23 VAL X  16      -6.367 -45.336 -44.565  0.00  0.00           H
ATOM    140  C   VAL X  16      -3.349 -47.084 -46.670  0.00  0.00           C
ATOM    141  O   VAL X  16      -2.327 -47.500 -46.115  0.00  0.00           O
ATOM    142  N   TYR X  17      -4.100 -47.916 -47.308  0.00  0.00           N
ATOM    143  H   TYR X  17      -4.986 -47.629 -47.699  0.00  0.00           H
ATOM    144  CA  TYR X  17      -3.844 -49.302 -47.680  0.00  0.00           C
ATOM    145  HA  TYR X  17      -4.080 -49.941 -46.828  0.00  0.00           H
ATOM    146  CB  TYR X  17      -4.910 -49.673 -48.661  0.00  0.00           C
ATOM    147  HB2 TYR X  17      -5.837 -49.547 -48.101  0.00  0.00           H
ATOM    148  HB3 TYR X  17      -4.931 -49.051 -49.555  0.00  0.00           H
ATOM    149  CG  TYR X  17      -4.807 -51.113 -49.166  0.00  0.00           C
ATOM    150  CD1 TYR X  17      -5.302 -52.245 -48.411  0.00  0.00           C
ATOM    151  HD1 TYR X  17      -5.865 -52.073 -47.506  0.00  0.00           H
ATOM    152  CE1 TYR X  17      -5.033 -53.587 -48.772  0.00  0.00           C
ATOM    153  HE1 TYR X  17      -5.375 -54.427 -48.184  0.00  0.00           H
ATOM    154  CZ  TYR X  17      -4.280 -53.772 -49.901  0.00  0.00           C
ATOM    155  OH  TYR X  17      -3.996 -55.059 -50.215  0.00  0.00           O
ATOM    156  HH  TYR X  17      -3.612 -55.165 -51.089  0.00  0.00           H
ATOM    157  CE2 TYR X  17      -3.622 -52.707 -50.615  0.00  0.00           C
ATOM    158  HE2 TYR X  17      -2.910 -52.996 -51.373  0.00  0.00           H
ATOM    159  CD2 TYR X  17      -3.979 -51.380 -50.270  0.00  0.00           C
ATOM    160  HD2 TYR X  17      -3.400 -50.571 -50.691  0.00  0.00           H
ATOM    161  C   TYR X  17      -2.413 -49.606 -48.229  0.00  0.00           C
ATOM    162  O   TYR X  17      -1.803 -50.558 -47.751  0.00  0.00           O
ATOM    163  N   GLU X  18      -1.910 -48.774 -49.110  0.00  0.00           N
ATOM    164  H   GLU X  18      -2.436 -48.004 -49.498  0.00  0.00           H
ATOM    165  CA  GLU X  18      -0.575 -48.914 -49.579  0.00  0.00           C
ATOM    166  HA  GLU X  18      -0.519 -49.962 -49.873  0.00  0.00           H
ATOM    167  CB  GLU X  18      -0.211 -48.209 -50.932  0.00  0.00           C
ATOM    168  HB2 GLU X  18      -0.195 -47.125 -50.824  0.00  0.00           H
ATOM    169  HB3 GLU X  18       0.745 -48.637 -51.234  0.00  0.00           H
ATOM    170  CG  GLU X  18      -1.227 -48.423 -52.126  0.00  0.00           C
ATOM    171  HG2 GLU X  18      -0.617 -48.235 -53.009  0.00  0.00           H
ATOM    172  HG3 GLU X  18      -1.621 -49.438 -52.069  0.00  0.00           H
ATOM    173  CD  GLU X  18      -2.381 -47.397 -52.004  0.00  0.00           C
ATOM    174  OE1 GLU X  18      -3.514 -47.652 -51.488  0.00  0.00           O
ATOM    175  OE2 GLU X  18      -2.157 -46.243 -52.501  0.00  0.00           O
ATOM    176  C   GLU X  18       0.524 -48.460 -48.526  0.00  0.00           C
ATOM    177  O   GLU X  18       1.615 -48.961 -48.468  0.00  0.00           O
ATOM    178  N   VAL X  19       0.151 -47.564 -47.596  0.00  0.00           N
ATOM    179  H   VAL X  19      -0.740 -47.115 -47.752  0.00  0.00           H
ATOM    180  CA  VAL X  19       0.887 -47.262 -46.398  0.00  0.00           C
ATOM    181  HA  VAL X  19       1.936 -47.171 -46.679  0.00  0.00           H
ATOM    182  CB  VAL X  19       0.486 -45.980 -45.763  0.00  0.00           C
ATOM    183  HB  VAL X  19      -0.543 -46.125 -45.433  0.00  0.00           H
ATOM    184  CG1 VAL X  19       1.382 -45.531 -44.583  0.00  0.00           C
ATOM    185 HG11 VAL X  19       1.465 -46.332 -43.848  0.00  0.00           H
ATOM    186 HG12 VAL X  19       2.403 -45.375 -44.930  0.00  0.00           H
ATOM    187 HG13 VAL X  19       0.964 -44.649 -44.099  0.00  0.00           H
ATOM    188  CG2 VAL X  19       0.442 -44.709 -46.620  0.00  0.00           C
ATOM    189 HG21 VAL X  19       1.424 -44.508 -47.048  0.00  0.00           H
ATOM    190 HG22 VAL X  19      -0.244 -44.840 -47.457  0.00  0.00           H
ATOM    191 HG23 VAL X  19       0.137 -43.829 -46.053  0.00  0.00           H
ATOM    192  C   VAL X  19       0.896 -48.411 -45.319  0.00  0.00           C
ATOM    193  O   VAL X  19       1.976 -48.671 -44.704  0.00  0.00           O
ATOM    194  N   ARG X  20      -0.188 -49.165 -45.243  0.00  0.00           N
ATOM    195  H   ARG X  20      -0.932 -48.913 -45.878  0.00  0.00           H
ATOM    196  CA  ARG X  20      -0.262 -50.478 -44.510  0.00  0.00           C
ATOM    197  HA  ARG X  20       0.193 -50.452 -43.520  0.00  0.00           H
ATOM    198  CB  ARG X  20      -1.783 -50.852 -44.345  0.00  0.00           C
ATOM    199  HB2 ARG X  20      -2.333 -50.546 -45.235  0.00  0.00           H
ATOM    200  HB3 ARG X  20      -1.886 -51.923 -44.173  0.00  0.00           H
ATOM    201  CG  ARG X  20      -2.581 -50.136 -43.293  0.00  0.00           C
ATOM    202  HG2 ARG X  20      -2.048 -50.341 -42.365  0.00  0.00           H
ATOM    203  HG3 ARG X  20      -2.510 -49.081 -43.560  0.00  0.00           H
ATOM    204  CD  ARG X  20      -3.961 -50.519 -43.122  0.00  0.00           C
ATOM    205  HD2 ARG X  20      -4.496 -50.495 -44.071  0.00  0.00           H
ATOM    206  HD3 ARG X  20      -3.958 -51.562 -42.804  0.00  0.00           H
ATOM    207  NE  ARG X  20      -4.578 -49.590 -42.136  0.00  0.00           N
ATOM    208  HE  ARG X  20      -4.589 -48.653 -42.512  0.00  0.00           H
ATOM    209  CZ  ARG X  20      -4.925 -49.872 -40.887  0.00  0.00           C
ATOM    210  NH1 ARG X  20      -4.952 -51.074 -40.406  0.00  0.00           N
ATOM    211 HH11 ARG X  20      -4.570 -51.868 -40.901  0.00  0.00           H
ATOM    212 HH12 ARG X  20      -5.562 -51.292 -39.631  0.00  0.00           H
ATOM    213  NH2 ARG X  20      -5.375 -48.822 -40.241  0.00  0.00           N
ATOM    214 HH21 ARG X  20      -5.395 -47.953 -40.755  0.00  0.00           H
ATOM    215 HH22 ARG X  20      -5.698 -48.883 -39.286  0.00  0.00           H
ATOM    216  C   ARG X  20       0.432 -51.654 -45.151  0.00  0.00           C
ATOM    217  O   ARG X  20       0.976 -52.461 -44.389  0.00  0.00           O
ATOM    218  N   GLN X  21       0.476 -51.718 -46.403  0.00  0.00           N
ATOM    219  H   GLN X  21      -0.153 -51.103 -46.898  0.00  0.00           H
ATOM    220  CA  GLN X  21       1.107 -52.708 -47.216  0.00  0.00           C
ATOM    221  HA  GLN X  21       1.001 -53.670 -46.713  0.00  0.00           H
ATOM    222  CB  GLN X  21       0.500 -52.888 -48.610  0.00  0.00           C
ATOM    223  HB2 GLN X  21       0.210 -51.898 -48.960  0.00  0.00           H
ATOM    224  HB3 GLN X  21       1.220 -53.234 -49.352  0.00  0.00           H
ATOM    225  CG  GLN X  21      -0.680 -53.884 -48.703  0.00  0.00           C
ATOM    226  HG2 GLN X  21      -1.308 -53.579 -49.541  0.00  0.00           H
ATOM    227  HG3 GLN X  21      -0.337 -54.875 -49.001  0.00  0.00           H
ATOM    228  CD  GLN X  21      -1.468 -53.956 -47.414  0.00  0.00           C
ATOM    229  OE1 GLN X  21      -1.130 -54.493 -46.383  0.00  0.00           O
ATOM    230  NE2 GLN X  21      -2.635 -53.415 -47.350  0.00  0.00           N
ATOM    231 HE21 GLN X  21      -3.068 -53.342 -46.440  0.00  0.00           H
ATOM    232 HE22 GLN X  21      -3.023 -52.889 -48.120  0.00  0.00           H
ATOM    233  C   GLN X  21       2.652 -52.449 -47.305  0.00  0.00           C
ATOM    234  O   GLN X  21       3.363 -53.043 -48.140  0.00  0.00           O
ATOM    235  N   LYS X  22       3.160 -51.375 -46.595  0.00  0.00           N
ATOM    236  H   LYS X  22       2.515 -50.954 -45.942  0.00  0.00           H
ATOM    237  CA  LYS X  22       4.566 -50.879 -46.719  0.00  0.00           C
ATOM    238  HA  LYS X  22       4.636 -49.833 -46.422  0.00  0.00           H
ATOM    239  CB  LYS X  22       5.563 -51.589 -45.776  0.00  0.00           C
ATOM    240  HB2 LYS X  22       5.593 -52.670 -45.918  0.00  0.00           H
ATOM    241  HB3 LYS X  22       6.460 -51.031 -46.043  0.00  0.00           H
ATOM    242  CG  LYS X  22       5.178 -51.441 -44.333  0.00  0.00           C
ATOM    243  HG2 LYS X  22       5.012 -50.377 -44.160  0.00  0.00           H
ATOM    244  HG3 LYS X  22       4.262 -52.007 -44.165  0.00  0.00           H
ATOM    245  CD  LYS X  22       6.283 -51.895 -43.382  0.00  0.00           C
ATOM    246  HD2 LYS X  22       6.703 -52.837 -43.737  0.00  0.00           H
ATOM    247  HD3 LYS X  22       7.066 -51.137 -43.395  0.00  0.00           H
ATOM    248  CE  LYS X  22       5.845 -51.971 -41.903  0.00  0.00           C
ATOM    249  HE2 LYS X  22       5.198 -51.124 -41.672  0.00  0.00           H
ATOM    250  HE3 LYS X  22       5.200 -52.819 -41.671  0.00  0.00           H
ATOM    251  NZ  LYS X  22       6.977 -51.996 -40.944  0.00  0.00           N
ATOM    252  HZ1 LYS X  22       7.341 -52.915 -40.735  0.00  0.00           H
ATOM    253  HZ2 LYS X  22       7.690 -51.346 -41.242  0.00  0.00           H
ATOM    254  HZ3 LYS X  22       6.674 -51.764 -40.009  0.00  0.00           H
ATOM    255  C   LYS X  22       5.002 -50.734 -48.231  0.00  0.00           C
ATOM    256  O   LYS X  22       6.070 -51.224 -48.663  0.00  0.00           O
ATOM    257  N   CYS X  23       4.153 -50.141 -49.033  0.00  0.00           N
ATOM    258  H   CYS X  23       3.262 -49.772 -48.732  0.00  0.00           H
ATOM    259  CA  CYS X  23       4.397 -49.821 -50.445  0.00  0.00           C
ATOM    260  HA  CYS X  23       5.426 -50.025 -50.742  0.00  0.00           H
ATOM    261  CB  CYS X  23       3.521 -50.663 -51.350  0.00  0.00           C
ATOM    262  HB2 CYS X  23       2.455 -50.574 -51.141  0.00  0.00           H
ATOM    263  HB3 CYS X  23       3.740 -50.399 -52.384  0.00  0.00           H
ATOM    264  SG  CYS X  23       4.104 -52.467 -51.157  0.00  0.00           S
ATOM    265  HG  CYS X  23       3.721 -52.633 -49.888  0.00  0.00           H
ATOM    266  C   CYS X  23       4.166 -48.361 -50.843  0.00  0.00           C
ATOM    267  O   CYS X  23       4.598 -47.953 -51.903  0.00  0.00           O
ATOM    268  N   ARG X  24       3.570 -47.517 -49.983  0.00  0.00           N
ATOM    269  H   ARG X  24       3.042 -47.911 -49.217  0.00  0.00           H
ATOM    270  CA  ARG X  24       3.665 -46.047 -49.991  0.00  0.00           C
ATOM    271  HA  ARG X  24       4.337 -45.862 -50.829  0.00  0.00           H
ATOM    272  CB  ARG X  24       2.281 -45.434 -50.278  0.00  0.00           C
ATOM    273  HB2 ARG X  24       1.660 -46.032 -50.946  0.00  0.00           H
ATOM    274  HB3 ARG X  24       1.802 -45.421 -49.299  0.00  0.00           H
ATOM    275  CG  ARG X  24       2.184 -43.917 -50.794  0.00  0.00           C
ATOM    276  HG2 ARG X  24       2.642 -43.315 -50.009  0.00  0.00           H
ATOM    277  HG3 ARG X  24       2.756 -43.796 -51.713  0.00  0.00           H
ATOM    278  CD  ARG X  24       0.743 -43.461 -51.064  0.00  0.00           C
ATOM    279  HD2 ARG X  24       0.127 -43.669 -50.189  0.00  0.00           H
ATOM    280  HD3 ARG X  24       0.635 -42.381 -51.165  0.00  0.00           H
ATOM    281  NE  ARG X  24       0.007 -44.155 -52.113  0.00  0.00           N
ATOM    282  HE  ARG X  24      -0.789 -44.723 -51.861  0.00  0.00           H
ATOM    283  CZ  ARG X  24       0.182 -44.050 -53.438  0.00  0.00           C
ATOM    284  NH1 ARG X  24       1.115 -43.302 -54.032  0.00  0.00           N
ATOM    285 HH11 ARG X  24       1.682 -42.662 -53.496  0.00  0.00           H
ATOM    286 HH12 ARG X  24       1.165 -43.412 -55.035  0.00  0.00           H
ATOM    287  NH2 ARG X  24      -0.563 -44.773 -54.275  0.00  0.00           N
ATOM    288 HH21 ARG X  24      -1.248 -45.398 -53.875  0.00  0.00           H
ATOM    289 HH22 ARG X  24      -0.390 -44.743 -55.270  0.00  0.00           H
ATOM    290  C   ARG X  24       4.201 -45.454 -48.711  0.00  0.00           C
ATOM    291  O   ARG X  24       4.073 -46.004 -47.644  0.00  0.00           O
ATOM    292  N   ASN X  25       4.757 -44.199 -48.808  0.00  0.00           N
ATOM    293  H   ASN X  25       4.933 -43.822 -49.729  0.00  0.00           H
ATOM    294  CA  ASN X  25       5.409 -43.656 -47.577  0.00  0.00           C
ATOM    295  HA  ASN X  25       5.832 -44.448 -46.958  0.00  0.00           H
ATOM    296  CB  ASN X  25       6.520 -42.650 -47.962  0.00  0.00           C
ATOM    297  HB2 ASN X  25       7.220 -42.918 -48.754  0.00  0.00           H
ATOM    298  HB3 ASN X  25       6.120 -41.743 -48.415  0.00  0.00           H
ATOM    299  CG  ASN X  25       7.521 -42.364 -46.809  0.00  0.00           C
ATOM    300  OD1 ASN X  25       7.379 -42.745 -45.679  0.00  0.00           O
ATOM    301  ND2 ASN X  25       8.391 -41.410 -47.117  0.00  0.00           N
ATOM    302 HD21 ASN X  25       9.123 -41.295 -46.431  0.00  0.00           H
ATOM    303 HD22 ASN X  25       8.371 -40.974 -48.029  0.00  0.00           H
ATOM    304  C   ASN X  25       4.329 -42.993 -46.713  0.00  0.00           C
ATOM    305  O   ASN X  25       3.411 -42.286 -47.212  0.00  0.00           O
ATOM    306  N   ILE X  26       4.584 -43.081 -45.377  0.00  0.00           N
ATOM    307  H   ILE X  26       5.421 -43.479 -44.975  0.00  0.00           H
ATOM    308  CA  ILE X  26       3.703 -42.276 -44.501  0.00  0.00           C
ATOM    309  HA  ILE X  26       2.670 -42.517 -44.752  0.00  0.00           H
ATOM    310  CB  ILE X  26       3.823 -42.649 -42.946  0.00  0.00           C
ATOM    311  HB  ILE X  26       3.897 -43.734 -42.869  0.00  0.00           H
ATOM    312  CG2 ILE X  26       5.102 -42.141 -42.224  0.00  0.00           C
ATOM    313 HG21 ILE X  26       5.113 -41.052 -42.175  0.00  0.00           H
ATOM    314 HG22 ILE X  26       5.179 -42.419 -41.172  0.00  0.00           H
ATOM    315 HG23 ILE X  26       6.042 -42.510 -42.635  0.00  0.00           H
ATOM    316  CG1 ILE X  26       2.538 -42.140 -42.322  0.00  0.00           C
ATOM    317 HG12 ILE X  26       2.609 -41.053 -42.352  0.00  0.00           H
ATOM    318 HG13 ILE X  26       1.661 -42.277 -42.955  0.00  0.00           H
ATOM    319  CD1 ILE X  26       2.225 -42.685 -40.994  0.00  0.00           C
ATOM    320 HD11 ILE X  26       1.245 -42.338 -40.667  0.00  0.00           H
ATOM    321 HD12 ILE X  26       2.326 -43.763 -41.117  0.00  0.00           H
ATOM    322 HD13 ILE X  26       2.979 -42.394 -40.262  0.00  0.00           H
ATOM    323  C   ILE X  26       3.838 -40.702 -44.725  0.00  0.00           C
ATOM    324  O   ILE X  26       2.915 -39.951 -44.486  0.00  0.00           O
ATOM    325  N   GLU X  27       4.967 -40.139 -45.188  0.00  0.00           N
ATOM    326  H   GLU X  27       5.789 -40.726 -45.224  0.00  0.00           H
ATOM    327  CA  GLU X  27       5.054 -38.785 -45.654  0.00  0.00           C
ATOM    328  HA  GLU X  27       4.606 -38.246 -44.820  0.00  0.00           H
ATOM    329  CB  GLU X  27       6.584 -38.425 -45.708  0.00  0.00           C
ATOM    330  HB2 GLU X  27       7.007 -39.036 -46.505  0.00  0.00           H
ATOM    331  HB3 GLU X  27       6.706 -37.393 -46.035  0.00  0.00           H
ATOM    332  CG  GLU X  27       7.428 -38.721 -44.469  0.00  0.00           C
ATOM    333  HG2 GLU X  27       7.239 -39.646 -43.925  0.00  0.00           H
ATOM    334  HG3 GLU X  27       8.455 -38.785 -44.830  0.00  0.00           H
ATOM    335  CD  GLU X  27       7.366 -37.525 -43.405  0.00  0.00           C
ATOM    336  OE1 GLU X  27       6.516 -36.630 -43.427  0.00  0.00           O
ATOM    337  OE2 GLU X  27       8.309 -37.426 -42.567  0.00  0.00           O
ATOM    338  C   GLU X  27       4.315 -38.387 -46.929  0.00  0.00           C
ATOM    339  O   GLU X  27       4.334 -37.216 -47.240  0.00  0.00           O
ATOM    340  N   ASP X  28       3.756 -39.328 -47.716  0.00  0.00           N
ATOM    341  H   ASP X  28       3.858 -40.295 -47.442  0.00  0.00           H
ATOM    342  CA  ASP X  28       3.052 -39.008 -48.927  0.00  0.00           C
ATOM    343  HA  ASP X  28       3.556 -38.125 -49.321  0.00  0.00           H
ATOM    344  CB  ASP X  28       3.273 -40.061 -49.991  0.00  0.00           C
ATOM    345  HB2 ASP X  28       2.847 -40.998 -49.631  0.00  0.00           H
ATOM    346  HB3 ASP X  28       2.646 -39.682 -50.798  0.00  0.00           H
ATOM    347  CG  ASP X  28       4.670 -40.232 -50.570  0.00  0.00           C
ATOM    348  OD1 ASP X  28       4.902 -41.290 -51.173  0.00  0.00           O
ATOM    349  OD2 ASP X  28       5.534 -39.351 -50.309  0.00  0.00           O
ATOM    350  C   ASP X  28       1.638 -38.479 -48.804  0.00  0.00           C
ATOM    351  O   ASP X  28       1.222 -37.691 -49.690  0.00  0.00           O
ATOM    352  N   ILE X  29       0.860 -38.832 -47.747  0.00  0.00           N
ATOM    353  H   ILE X  29       1.343 -39.287 -46.986  0.00  0.00           H
ATOM    354  CA  ILE X  29      -0.515 -38.314 -47.442  0.00  0.00           C
ATOM    355  HA  ILE X  29      -0.802 -37.597 -48.211  0.00  0.00           H
ATOM    356  CB  ILE X  29      -1.445 -39.535 -47.308  0.00  0.00           C
ATOM    357  HB  ILE X  29      -2.409 -39.197 -46.928  0.00  0.00           H
ATOM    358  CG2 ILE X  29      -1.668 -40.225 -48.658  0.00  0.00           C
ATOM    359 HG21 ILE X  29      -2.155 -39.648 -49.445  0.00  0.00           H
ATOM    360 HG22 ILE X  29      -0.740 -40.618 -49.073  0.00  0.00           H
ATOM    361 HG23 ILE X  29      -2.359 -41.037 -48.429  0.00  0.00           H
ATOM    362  CG1 ILE X  29      -0.907 -40.495 -46.277  0.00  0.00           C
ATOM    363 HG12 ILE X  29       0.069 -40.906 -46.535  0.00  0.00           H
ATOM    364 HG13 ILE X  29      -0.758 -39.883 -45.387  0.00  0.00           H
ATOM    365  CD1 ILE X  29      -1.895 -41.619 -45.886  0.00  0.00           C
ATOM    366 HD11 ILE X  29      -1.620 -42.047 -44.923  0.00  0.00           H
ATOM    367 HD12 ILE X  29      -2.934 -41.288 -45.867  0.00  0.00           H
ATOM    368 HD13 ILE X  29      -1.751 -42.447 -46.580  0.00  0.00           H
ATOM    369  C   ILE X  29      -0.551 -37.486 -46.154  0.00  0.00           C
ATOM    370  O   ILE X  29       0.328 -37.663 -45.302  0.00  0.00           O
ATOM    371  N   CY3 X  30      -1.571 -36.666 -45.997  0.00  0.00           N
ATOM    372  HN  CY3 X  30      -2.221 -36.488 -46.749  0.00  0.00           H
ATOM    373  CA  CY3 X  30      -1.960 -35.981 -44.774  0.00  0.00           C
ATOM    374  HA  CY3 X  30      -1.246 -35.184 -44.567  0.00  0.00           H
ATOM    375  CB  CY3 X  30      -3.209 -35.180 -45.221  0.00  0.00           C
ATOM    376  HB3 CY3 X  30      -4.111 -35.779 -45.344  0.00  0.00           H
ATOM    377  HB2 CY3 X  30      -3.070 -34.729 -46.203  0.00  0.00           H
ATOM    378  SG  CY3 X  30      -3.452 -33.877 -43.961  0.00  0.00           S
ATOM    379  C   CY3 X  30      -2.126 -36.941 -43.572  0.00  0.00           C
ATOM    380  O   CY3 X  30      -3.012 -37.783 -43.608  0.00  0.00           O
ATOM    381  N   ILE X  31      -1.260 -36.712 -42.533  0.00  0.00           N
ATOM    382  H   ILE X  31      -0.568 -35.978 -42.581  0.00  0.00           H
ATOM    383  CA  ILE X  31      -1.496 -37.245 -41.198  0.00  0.00           C
ATOM    384  HA  ILE X  31      -1.828 -38.280 -41.273  0.00  0.00           H
ATOM    385  CB  ILE X  31      -0.331 -37.038 -40.269  0.00  0.00           C
ATOM    386  HB  ILE X  31       0.594 -37.379 -40.733  0.00  0.00           H
ATOM    387  CG2 ILE X  31      -0.143 -35.564 -39.792  0.00  0.00           C
ATOM    388 HG21 ILE X  31       0.912 -35.340 -39.635  0.00  0.00           H
ATOM    389 HG22 ILE X  31      -0.662 -34.800 -40.371  0.00  0.00           H
ATOM    390 HG23 ILE X  31      -0.625 -35.405 -38.827  0.00  0.00           H
ATOM    391  CG1 ILE X  31      -0.438 -37.997 -39.122  0.00  0.00           C
ATOM    392 HG12 ILE X  31      -1.281 -37.673 -38.512  0.00  0.00           H
ATOM    393 HG13 ILE X  31      -0.609 -38.981 -39.558  0.00  0.00           H
ATOM    394  CD1 ILE X  31       0.779 -38.039 -38.177  0.00  0.00           C
ATOM    395 HD11 ILE X  31       0.955 -37.019 -37.838  0.00  0.00           H
ATOM    396 HD12 ILE X  31       0.444 -38.661 -37.347  0.00  0.00           H
ATOM    397 HD13 ILE X  31       1.627 -38.548 -38.635  0.00  0.00           H
ATOM    398  C   ILE X  31      -2.807 -36.670 -40.592  0.00  0.00           C
ATOM    399  O   ILE X  31      -3.446 -37.329 -39.804  0.00  0.00           O
ATOM    400  N   SER X  32      -3.215 -35.453 -40.910  0.00  0.00           N
ATOM    401  H   SER X  32      -2.604 -34.893 -41.486  0.00  0.00           H
ATOM    402  CA  SER X  32      -4.376 -34.812 -40.341  0.00  0.00           C
ATOM    403  HA  SER X  32      -4.473 -34.968 -39.266  0.00  0.00           H
ATOM    404  CB  SER X  32      -4.327 -33.332 -40.425  0.00  0.00           C
ATOM    405  HB2 SER X  32      -4.303 -33.032 -41.473  0.00  0.00           H
ATOM    406  HB3 SER X  32      -5.158 -32.820 -39.940  0.00  0.00           H
ATOM    407  OG  SER X  32      -3.057 -32.817 -39.991  0.00  0.00           O
ATOM    408  HG  SER X  32      -3.042 -32.933 -39.038  0.00  0.00           H
ATOM    409  C   SER X  32      -5.748 -35.308 -40.884  0.00  0.00           C
ATOM    410  O   SER X  32      -6.723 -35.143 -40.147  0.00  0.00           O
ATOM    411  N   CY3 X  33      -5.839 -35.852 -42.081  0.00  0.00           N
ATOM    412  HN  CY3 X  33      -4.968 -35.772 -42.586  0.00  0.00           H
ATOM    413  CA  CY3 X  33      -7.087 -36.302 -42.705  0.00  0.00           C
ATOM    414  HA  CY3 X  33      -7.712 -36.723 -41.917  0.00  0.00           H
ATOM    415  CB  CY3 X  33      -7.844 -35.184 -43.394  0.00  0.00           C
ATOM    416  HB3 CY3 X  33      -8.084 -34.317 -42.778  0.00  0.00           H
ATOM    417  HB2 CY3 X  33      -8.796 -35.551 -43.777  0.00  0.00           H
ATOM    418  SG  CY3 X  33      -7.012 -34.709 -45.014  0.00  0.00           S
ATOM    419  C   CY3 X  33      -6.827 -37.569 -43.633  0.00  0.00           C
ATOM    420  O   CY3 X  33      -7.692 -38.489 -43.676  0.00  0.00           O
ATOM    421  N   GLY X  34      -5.757 -37.604 -44.396  0.00  0.00           N
ATOM    422  H   GLY X  34      -5.259 -36.731 -44.497  0.00  0.00           H
ATOM    423  CA  GLY X  34      -5.391 -38.704 -45.329  0.00  0.00           C
ATOM    424  HA2 GLY X  34      -4.332 -38.898 -45.157  0.00  0.00           H
ATOM    425  HA3 GLY X  34      -5.877 -39.651 -45.096  0.00  0.00           H
ATOM    426  C   GLY X  34      -5.505 -38.482 -46.865  0.00  0.00           C
ATOM    427  O   GLY X  34      -5.232 -39.359 -47.646  0.00  0.00           O
ATOM    428  N   SER X  35      -5.944 -37.255 -47.222  0.00  0.00           N
ATOM    429  H   SER X  35      -6.491 -36.680 -46.598  0.00  0.00           H
ATOM    430  CA  SER X  35      -5.793 -36.883 -48.610  0.00  0.00           C
ATOM    431  HA  SER X  35      -6.384 -37.593 -49.189  0.00  0.00           H
ATOM    432  CB  SER X  35      -6.272 -35.430 -48.893  0.00  0.00           C
ATOM    433  HB2 SER X  35      -7.194 -35.302 -48.327  0.00  0.00           H
ATOM    434  HB3 SER X  35      -5.545 -34.750 -48.448  0.00  0.00           H
ATOM    435  OG  SER X  35      -6.477 -35.287 -50.233  0.00  0.00           O
ATOM    436  HG  SER X  35      -7.306 -34.820 -50.362  0.00  0.00           H
ATOM    437  C   SER X  35      -4.334 -36.942 -49.050  0.00  0.00           C
ATOM    438  O   SER X  35      -3.365 -36.784 -48.301  0.00  0.00           O
ATOM    439  N   LEU X  36      -4.048 -37.160 -50.335  0.00  0.00           N
ATOM    440  H   LEU X  36      -4.873 -37.267 -50.909  0.00  0.00           H
ATOM    441  CA  LEU X  36      -2.706 -37.082 -50.967  0.00  0.00           C
ATOM    442  HA  LEU X  36      -1.969 -37.419 -50.239  0.00  0.00           H
ATOM    443  CB  LEU X  36      -2.669 -38.036 -52.210  0.00  0.00           C
ATOM    444  HB2 LEU X  36      -3.210 -38.934 -51.911  0.00  0.00           H
ATOM    445  HB3 LEU X  36      -3.296 -37.611 -52.993  0.00  0.00           H
ATOM    446  CG  LEU X  36      -1.258 -38.329 -52.806  0.00  0.00           C
ATOM    447  HG  LEU X  36      -0.737 -37.391 -52.995  0.00  0.00           H
ATOM    448  CD1 LEU X  36      -0.378 -39.346 -52.023  0.00  0.00           C
ATOM    449 HD11 LEU X  36      -0.978 -40.239 -51.848  0.00  0.00           H
ATOM    450 HD12 LEU X  36       0.512 -39.648 -52.576  0.00  0.00           H
ATOM    451 HD13 LEU X  36      -0.109 -39.015 -51.020  0.00  0.00           H
ATOM    452  CD2 LEU X  36      -1.481 -39.041 -54.133  0.00  0.00           C
ATOM    453 HD21 LEU X  36      -2.022 -38.302 -54.723  0.00  0.00           H
ATOM    454 HD22 LEU X  36      -0.518 -39.030 -54.644  0.00  0.00           H
ATOM    455 HD23 LEU X  36      -1.908 -40.044 -54.100  0.00  0.00           H
ATOM    456  C   LEU X  36      -2.398 -35.669 -51.422  0.00  0.00           C
ATOM    457  O   LEU X  36      -1.219 -35.333 -51.688  0.00  0.00           O
ATOM    458  N   ASN X  37      -3.345 -34.744 -51.411  0.00  0.00           N
ATOM    459  H   ASN X  37      -4.289 -35.073 -51.262  0.00  0.00           H
ATOM    460  CA  ASN X  37      -3.124 -33.353 -51.803  0.00  0.00           C
ATOM    461  HA  ASN X  37      -2.393 -33.325 -52.611  0.00  0.00           H
ATOM    462  CB  ASN X  37      -4.465 -32.736 -52.314  0.00  0.00           C
ATOM    463  HB2 ASN X  37      -5.187 -32.696 -51.499  0.00  0.00           H
ATOM    464  HB3 ASN X  37      -4.249 -31.733 -52.680  0.00  0.00           H
ATOM    465  CG  ASN X  37      -5.045 -33.494 -53.499  0.00  0.00           C
ATOM    466  OD1 ASN X  37      -5.434 -34.667 -53.297  0.00  0.00           O
ATOM    467  ND2 ASN X  37      -5.022 -32.988 -54.715  0.00  0.00           N
ATOM    468 HD21 ASN X  37      -5.369 -33.485 -55.523  0.00  0.00           H
ATOM    469 HD22 ASN X  37      -4.611 -32.066 -54.739  0.00  0.00           H
ATOM    470  C   ASN X  37      -2.352 -32.529 -50.696  0.00  0.00           C
ATOM    471  O   ASN X  37      -2.700 -31.405 -50.359  0.00  0.00           O
ATOM    472  N   VAL X  38      -1.275 -33.080 -50.122  0.00  0.00           N
ATOM    473  H   VAL X  38      -0.992 -33.991 -50.452  0.00  0.00           H
ATOM    474  CA  VAL X  38      -0.457 -32.446 -49.107  0.00  0.00           C
ATOM    475  HA  VAL X  38      -1.104 -32.064 -48.317  0.00  0.00           H
ATOM    476  CB  VAL X  38       0.643 -33.287 -48.475  0.00  0.00           C
ATOM    477  HB  VAL X  38       1.136 -32.726 -47.681  0.00  0.00           H
ATOM    478  CG1 VAL X  38       0.024 -34.473 -47.812  0.00  0.00           C
ATOM    479 HG11 VAL X  38      -0.582 -34.195 -46.950  0.00  0.00           H
ATOM    480 HG12 VAL X  38      -0.527 -35.145 -48.469  0.00  0.00           H
ATOM    481 HG13 VAL X  38       0.841 -35.106 -47.466  0.00  0.00           H
ATOM    482  CG2 VAL X  38       1.636 -33.704 -49.621  0.00  0.00           C
ATOM    483 HG21 VAL X  38       1.191 -34.318 -50.404  0.00  0.00           H
ATOM    484 HG22 VAL X  38       2.041 -32.789 -50.053  0.00  0.00           H
ATOM    485 HG23 VAL X  38       2.541 -34.121 -49.180  0.00  0.00           H
ATOM    486  C   VAL X  38       0.281 -31.142 -49.589  0.00  0.00           C
ATOM    487  O   VAL X  38       0.577 -30.924 -50.784  0.00  0.00           O
ATOM    488  N   THR X  39       0.655 -30.253 -48.704  0.00  0.00           N
ATOM    489  H   THR X  39       0.483 -30.465 -47.732  0.00  0.00           H
ATOM    490  CA  THR X  39       1.305 -28.936 -48.935  0.00  0.00           C
ATOM    491  HA  THR X  39       1.724 -29.016 -49.938  0.00  0.00           H
ATOM    492  CB  THR X  39       0.241 -27.831 -48.954  0.00  0.00           C
ATOM    493  HB  THR X  39      -0.615 -28.256 -49.479  0.00  0.00           H
ATOM    494  CG2 THR X  39      -0.125 -27.333 -47.586  0.00  0.00           C
ATOM    495 HG21 THR X  39      -0.490 -28.124 -46.932  0.00  0.00           H
ATOM    496 HG22 THR X  39       0.648 -26.771 -47.062  0.00  0.00           H
ATOM    497 HG23 THR X  39      -0.976 -26.656 -47.664  0.00  0.00           H
ATOM    498  OG1 THR X  39       0.691 -26.782 -49.720  0.00  0.00           O
ATOM    499  HG1 THR X  39       0.818 -27.097 -50.618  0.00  0.00           H
ATOM    500  C   THR X  39       2.534 -28.714 -48.014  0.00  0.00           C
ATOM    501  O   THR X  39       3.427 -27.910 -48.278  0.00  0.00           O
ATOM    502  N   LEU X  40       2.664 -29.421 -46.899  0.00  0.00           N
ATOM    503  H   LEU X  40       1.948 -30.108 -46.711  0.00  0.00           H
ATOM    504  CA  LEU X  40       3.847 -29.359 -46.096  0.00  0.00           C
ATOM    505  HA  LEU X  40       4.733 -29.108 -46.679  0.00  0.00           H
ATOM    506  CB  LEU X  40       3.650 -28.260 -45.019  0.00  0.00           C
ATOM    507  HB2 LEU X  40       4.650 -28.123 -44.606  0.00  0.00           H
ATOM    508  HB3 LEU X  40       3.388 -27.360 -45.576  0.00  0.00           H
ATOM    509  CG  LEU X  40       2.619 -28.354 -43.873  0.00  0.00           C
ATOM    510  HG  LEU X  40       2.523 -29.394 -43.561  0.00  0.00           H
ATOM    511  CD1 LEU X  40       2.966 -27.499 -42.663  0.00  0.00           C
ATOM    512 HD11 LEU X  40       2.122 -27.615 -41.983  0.00  0.00           H
ATOM    513 HD12 LEU X  40       3.868 -27.958 -42.258  0.00  0.00           H
ATOM    514 HD13 LEU X  40       3.150 -26.442 -42.856  0.00  0.00           H
ATOM    515  CD2 LEU X  40       1.202 -27.891 -44.286  0.00  0.00           C
ATOM    516 HD21 LEU X  40       1.227 -26.833 -44.544  0.00  0.00           H
ATOM    517 HD22 LEU X  40       0.812 -28.457 -45.132  0.00  0.00           H
ATOM    518 HD23 LEU X  40       0.552 -28.276 -43.499  0.00  0.00           H
ATOM    519  C   LEU X  40       4.073 -30.774 -45.440  0.00  0.00           C
ATOM    520  O   LEU X  40       3.330 -31.629 -45.717  0.00  0.00           O
ATOM    521  N   GLU X  41       5.173 -30.959 -44.660  0.00  0.00           N
ATOM    522  H   GLU X  41       5.806 -30.172 -44.626  0.00  0.00           H
ATOM    523  CA  GLU X  41       5.354 -31.966 -43.623  0.00  0.00           C
ATOM    524  HA  GLU X  41       4.841 -32.825 -44.057  0.00  0.00           H
ATOM    525  CB  GLU X  41       6.801 -32.429 -43.510  0.00  0.00           C
ATOM    526  HB2 GLU X  41       6.726 -33.376 -42.975  0.00  0.00           H
ATOM    527  HB3 GLU X  41       7.186 -32.682 -44.498  0.00  0.00           H
ATOM    528  CG  GLU X  41       7.831 -31.489 -42.753  0.00  0.00           C
ATOM    529  HG2 GLU X  41       7.403 -31.371 -41.758  0.00  0.00           H
ATOM    530  HG3 GLU X  41       8.767 -32.017 -42.571  0.00  0.00           H
ATOM    531  CD  GLU X  41       8.077 -30.081 -43.262  0.00  0.00           C
ATOM    532  OE1 GLU X  41       8.634 -29.291 -42.453  0.00  0.00           O
ATOM    533  OE2 GLU X  41       7.764 -29.701 -44.394  0.00  0.00           O
ATOM    534  C   GLU X  41       4.607 -31.432 -42.357  0.00  0.00           C
ATOM    535  O   GLU X  41       4.608 -30.197 -42.218  0.00  0.00           O
ATOM    536  N   HIE X  42       4.029 -32.345 -41.566  0.00  0.00           N
ATOM    537  H   HIE X  42       4.121 -33.305 -41.866  0.00  0.00           H
ATOM    538  CA  HIE X  42       3.316 -31.883 -40.344  0.00  0.00           C
ATOM    539  HA  HIE X  42       2.639 -31.072 -40.612  0.00  0.00           H
ATOM    540  CB  HIE X  42       2.478 -33.039 -39.744  0.00  0.00           C
ATOM    541  HB2 HIE X  42       1.693 -33.300 -40.454  0.00  0.00           H
ATOM    542  HB3 HIE X  42       3.119 -33.916 -39.654  0.00  0.00           H
ATOM    543  CG  HIE X  42       1.824 -32.686 -38.422  0.00  0.00           C
ATOM    544  ND1 HIE X  42       2.434 -32.496 -37.163  0.00  0.00           N
ATOM    545  CE1 HIE X  42       1.487 -32.180 -36.307  0.00  0.00           C
ATOM    546  HE1 HIE X  42       1.557 -32.108 -35.232  0.00  0.00           H
ATOM    547  NE2 HIE X  42       0.315 -32.076 -36.911  0.00  0.00           N
ATOM    548  HE2 HIE X  42      -0.578 -31.950 -36.456  0.00  0.00           H
ATOM    549  CD2 HIE X  42       0.514 -32.406 -38.200  0.00  0.00           C
ATOM    550  HD2 HIE X  42      -0.205 -32.469 -39.003  0.00  0.00           H
ATOM    551  C   HIE X  42       4.301 -31.343 -39.364  0.00  0.00           C
ATOM    552  O   HIE X  42       5.328 -31.939 -39.169  0.00  0.00           O
ATOM    553  N   PRO X  43       3.928 -30.208 -38.749  0.00  0.00           N
ATOM    554  CD  PRO X  43       2.799 -29.402 -39.022  0.00  0.00           C
ATOM    555  HD2 PRO X  43       1.864 -29.961 -38.970  0.00  0.00           H
ATOM    556  HD3 PRO X  43       2.960 -28.783 -39.904  0.00  0.00           H
ATOM    557  CG  PRO X  43       2.679 -28.404 -37.846  0.00  0.00           C
ATOM    558  HG2 PRO X  43       2.220 -28.814 -36.947  0.00  0.00           H
ATOM    559  HG3 PRO X  43       2.083 -27.541 -38.143  0.00  0.00           H
ATOM    560  CB  PRO X  43       4.143 -28.195 -37.354  0.00  0.00           C
ATOM    561  HB2 PRO X  43       4.334 -28.107 -36.285  0.00  0.00           H
ATOM    562  HB3 PRO X  43       4.560 -27.354 -37.909  0.00  0.00           H
ATOM    563  CA  PRO X  43       4.855 -29.472 -37.898  0.00  0.00           C
ATOM    564  HA  PRO X  43       5.673 -29.173 -38.554  0.00  0.00           H
ATOM    565  C   PRO X  43       5.576 -30.206 -36.827  0.00  0.00           C
ATOM    566  O   PRO X  43       6.522 -29.594 -36.261  0.00  0.00           O
ATOM    567  N   LEU X  44       5.099 -31.350 -36.355  0.00  0.00           N
ATOM    568  H   LEU X  44       4.263 -31.696 -36.804  0.00  0.00           H
ATOM    569  CA  LEU X  44       5.536 -32.008 -35.177  0.00  0.00           C
ATOM    570  HA  LEU X  44       6.548 -31.651 -34.987  0.00  0.00           H
ATOM    571  CB  LEU X  44       4.436 -31.848 -34.048  0.00  0.00           C
ATOM    572  HB2 LEU X  44       3.568 -32.332 -34.497  0.00  0.00           H
ATOM    573  HB3 LEU X  44       4.657 -32.491 -33.196  0.00  0.00           H
ATOM    574  CG  LEU X  44       4.004 -30.367 -33.685  0.00  0.00           C
ATOM    575  HG  LEU X  44       3.836 -29.853 -34.632  0.00  0.00           H
ATOM    576  CD1 LEU X  44       2.804 -30.286 -32.817  0.00  0.00           C
ATOM    577 HD11 LEU X  44       2.419 -29.266 -32.797  0.00  0.00           H
ATOM    578 HD12 LEU X  44       1.962 -30.896 -33.144  0.00  0.00           H
ATOM    579 HD13 LEU X  44       3.151 -30.538 -31.815  0.00  0.00           H
ATOM    580  CD2 LEU X  44       5.241 -29.636 -33.160  0.00  0.00           C
ATOM    581 HD21 LEU X  44       6.194 -30.090 -33.432  0.00  0.00           H
ATOM    582 HD22 LEU X  44       5.283 -28.611 -33.531  0.00  0.00           H
ATOM    583 HD23 LEU X  44       5.239 -29.717 -32.073  0.00  0.00           H
ATOM    584  C   LEU X  44       5.736 -33.465 -35.310  0.00  0.00           C
ATOM    585  O   LEU X  44       6.757 -34.074 -34.957  0.00  0.00           O
ATOM    586  N   PHE X  45       4.821 -34.069 -36.020  0.00  0.00           N
ATOM    587  H   PHE X  45       4.013 -33.547 -36.327  0.00  0.00           H
ATOM    588  CA  PHE X  45       4.869 -35.549 -36.236  0.00  0.00           C
ATOM    589  HA  PHE X  45       5.610 -36.063 -35.623  0.00  0.00           H
ATOM    590  CB  PHE X  45       3.527 -36.147 -35.739  0.00  0.00           C
ATOM    591  HB2 PHE X  45       2.782 -35.878 -36.488  0.00  0.00           H
ATOM    592  HB3 PHE X  45       3.451 -37.230 -35.836  0.00  0.00           H
ATOM    593  CG  PHE X  45       3.072 -35.751 -34.318  0.00  0.00           C
ATOM    594  CD1 PHE X  45       3.787 -36.223 -33.173  0.00  0.00           C
ATOM    595  HD1 PHE X  45       4.660 -36.845 -33.305  0.00  0.00           H
ATOM    596  CE1 PHE X  45       3.452 -35.792 -31.893  0.00  0.00           C
ATOM    597  HE1 PHE X  45       3.934 -36.200 -31.017  0.00  0.00           H
ATOM    598  CZ  PHE X  45       2.386 -34.850 -31.773  0.00  0.00           C
ATOM    599  HZ  PHE X  45       2.207 -34.532 -30.757  0.00  0.00           H
ATOM    600  CE2 PHE X  45       1.672 -34.346 -32.929  0.00  0.00           C
ATOM    601  HE2 PHE X  45       0.918 -33.588 -32.777  0.00  0.00           H
ATOM    602  CD2 PHE X  45       2.094 -34.775 -34.224  0.00  0.00           C
ATOM    603  HD2 PHE X  45       1.587 -34.422 -35.110  0.00  0.00           H
ATOM    604  C   PHE X  45       5.268 -36.000 -37.677  0.00  0.00           C
ATOM    605  O   PHE X  45       5.246 -35.209 -38.566  0.00  0.00           O
ATOM    606  N   VAL X  46       5.685 -37.274 -37.751  0.00  0.00           N
ATOM    607  H   VAL X  46       5.827 -37.792 -36.896  0.00  0.00           H
ATOM    608  CA  VAL X  46       6.036 -37.891 -38.992  0.00  0.00           C
ATOM    609  HA  VAL X  46       6.647 -37.141 -39.495  0.00  0.00           H
ATOM    610  CB  VAL X  46       6.976 -39.073 -38.643  0.00  0.00           C
ATOM    611  HB  VAL X  46       6.603 -39.673 -37.813  0.00  0.00           H
ATOM    612  CG1 VAL X  46       7.061 -40.023 -39.825  0.00  0.00           C
ATOM    613 HG11 VAL X  46       7.420 -39.422 -40.661  0.00  0.00           H
ATOM    614 HG12 VAL X  46       7.793 -40.808 -39.636  0.00  0.00           H
ATOM    615 HG13 VAL X  46       6.114 -40.532 -40.000  0.00  0.00           H
ATOM    616  CG2 VAL X  46       8.414 -38.550 -38.274  0.00  0.00           C
ATOM    617 HG21 VAL X  46       9.218 -39.270 -38.429  0.00  0.00           H
ATOM    618 HG22 VAL X  46       8.643 -37.714 -38.935  0.00  0.00           H
ATOM    619 HG23 VAL X  46       8.456 -38.254 -37.226  0.00  0.00           H
ATOM    620  C   VAL X  46       4.782 -38.290 -39.819  0.00  0.00           C
ATOM    621  O   VAL X  46       3.957 -39.107 -39.420  0.00  0.00           O
ATOM    622  N   GLY X  47       4.687 -37.739 -41.017  0.00  0.00           N
ATOM    623  H   GLY X  47       5.520 -37.262 -41.332  0.00  0.00           H
ATOM    624  CA  GLY X  47       3.553 -37.850 -41.939  0.00  0.00           C
ATOM    625  HA2 GLY X  47       3.835 -38.573 -42.705  0.00  0.00           H
ATOM    626  HA3 GLY X  47       2.653 -38.155 -41.406  0.00  0.00           H
ATOM    627  C   GLY X  47       3.208 -36.490 -42.629  0.00  0.00           C
ATOM    628  O   GLY X  47       3.684 -35.431 -42.146  0.00  0.00           O
ATOM    629  N   GLY X  48       2.454 -36.558 -43.711  0.00  0.00           N
ATOM    630  H   GLY X  48       2.039 -37.458 -43.907  0.00  0.00           H
ATOM    631  CA  GLY X  48       2.117 -35.346 -44.502  0.00  0.00           C
ATOM    632  HA2 GLY X  48       3.054 -34.798 -44.598  0.00  0.00           H
ATOM    633  HA3 GLY X  48       1.716 -35.533 -45.498  0.00  0.00           H
ATOM    634  C   GLY X  48       1.198 -34.405 -43.702  0.00  0.00           C
ATOM    635  O   GLY X  48       0.754 -34.680 -42.546  0.00  0.00           O
ATOM    636  N   MET X  49       0.822 -33.317 -44.414  0.00  0.00           N
ATOM    637  H   MET X  49       1.333 -33.036 -45.239  0.00  0.00           H
ATOM    638  CA  MET X  49      -0.185 -32.365 -44.014  0.00  0.00           C
ATOM    639  HA  MET X  49      -0.981 -32.958 -43.564  0.00  0.00           H
ATOM    640  CB  MET X  49       0.275 -31.278 -42.965  0.00  0.00           C
ATOM    641  HB2 MET X  49       1.162 -31.596 -42.418  0.00  0.00           H
ATOM    642  HB3 MET X  49       0.444 -30.397 -43.585  0.00  0.00           H
ATOM    643  CG  MET X  49      -0.835 -30.981 -41.971  0.00  0.00           C
ATOM    644  HG2 MET X  49      -1.681 -30.607 -42.548  0.00  0.00           H
ATOM    645  HG3 MET X  49      -1.085 -31.908 -41.454  0.00  0.00           H
ATOM    646  SD  MET X  49      -0.462 -29.683 -40.730  0.00  0.00           S
ATOM    647  CE  MET X  49      -1.735 -29.898 -39.515  0.00  0.00           C
ATOM    648  HE1 MET X  49      -1.510 -30.868 -39.070  0.00  0.00           H
ATOM    649  HE2 MET X  49      -1.721 -29.099 -38.774  0.00  0.00           H
ATOM    650  HE3 MET X  49      -2.715 -29.856 -39.990  0.00  0.00           H
ATOM    651  C   MET X  49      -0.761 -31.535 -45.218  0.00  0.00           C
ATOM    652  O   MET X  49      -0.050 -31.159 -46.171  0.00  0.00           O
ATOM    653  N   CY3 X  50      -2.029 -31.240 -45.226  0.00  0.00           N
ATOM    654  HN  CY3 X  50      -2.637 -31.742 -44.595  0.00  0.00           H
ATOM    655  CA  CY3 X  50      -2.715 -30.528 -46.299  0.00  0.00           C
ATOM    656  HA  CY3 X  50      -2.006 -30.430 -47.122  0.00  0.00           H
ATOM    657  CB  CY3 X  50      -3.758 -31.519 -46.846  0.00  0.00           C
ATOM    658  HB3 CY3 X  50      -3.465 -32.569 -46.835  0.00  0.00           H
ATOM    659  HB2 CY3 X  50      -3.821 -31.200 -47.887  0.00  0.00           H
ATOM    660  SG  CY3 X  50      -5.394 -31.263 -46.093  0.00  0.00           S
ATOM    661  C   CY3 X  50      -3.072 -29.053 -46.018  0.00  0.00           C
ATOM    662  O   CY3 X  50      -2.894 -28.671 -44.886  0.00  0.00           O
ATOM    663  N   GLN X  51      -3.494 -28.282 -47.037  0.00  0.00           N
ATOM    664  H   GLN X  51      -3.533 -28.789 -47.910  0.00  0.00           H
ATOM    665  CA  GLN X  51      -3.957 -26.888 -46.943  0.00  0.00           C
ATOM    666  HA  GLN X  51      -3.133 -26.248 -46.626  0.00  0.00           H
ATOM    667  CB  GLN X  51      -4.285 -26.253 -48.294  0.00  0.00           C
ATOM    668  HB2 GLN X  51      -3.496 -26.436 -49.024  0.00  0.00           H
ATOM    669  HB3 GLN X  51      -5.261 -26.608 -48.624  0.00  0.00           H
ATOM    670  CG  GLN X  51      -4.402 -24.739 -48.044  0.00  0.00           C
ATOM    671  HG2 GLN X  51      -4.913 -24.308 -48.905  0.00  0.00           H
ATOM    672  HG3 GLN X  51      -5.064 -24.578 -47.192  0.00  0.00           H
ATOM    673  CD  GLN X  51      -3.104 -23.986 -47.854  0.00  0.00           C
ATOM    674  OE1 GLN X  51      -1.990 -24.471 -47.684  0.00  0.00           O
ATOM    675  NE2 GLN X  51      -3.198 -22.674 -47.944  0.00  0.00           N
ATOM    676 HE21 GLN X  51      -2.451 -22.086 -47.603  0.00  0.00           H
ATOM    677 HE22 GLN X  51      -4.127 -22.346 -47.717  0.00  0.00           H
ATOM    678  C   GLN X  51      -5.030 -26.620 -45.914  0.00  0.00           C
ATOM    679  O   GLN X  51      -5.069 -25.601 -45.206  0.00  0.00           O
ATOM    680  N   ASN X  52      -6.006 -27.574 -45.825  0.00  0.00           N
ATOM    681  H   ASN X  52      -5.931 -28.323 -46.500  0.00  0.00           H
ATOM    682  CA  ASN X  52      -7.199 -27.453 -44.912  0.00  0.00           C
ATOM    683  HA  ASN X  52      -7.579 -26.446 -44.741  0.00  0.00           H
ATOM    684  CB  ASN X  52      -8.245 -28.353 -45.526  0.00  0.00           C
ATOM    685  HB2 ASN X  52      -7.809 -29.307 -45.822  0.00  0.00           H
ATOM    686  HB3 ASN X  52      -8.989 -28.620 -44.776  0.00  0.00           H
ATOM    687  CG  ASN X  52      -8.920 -27.681 -46.744  0.00  0.00           C
ATOM    688  OD1 ASN X  52      -9.209 -26.485 -46.722  0.00  0.00           O
ATOM    689  ND2 ASN X  52      -9.035 -28.397 -47.872  0.00  0.00           N
ATOM    690 HD21 ASN X  52      -9.327 -27.784 -48.620  0.00  0.00           H
ATOM    691 HD22 ASN X  52      -8.829 -29.377 -47.997  0.00  0.00           H
ATOM    692  C   ASN X  52      -6.786 -27.731 -43.482  0.00  0.00           C
ATOM    693  O   ASN X  52      -7.171 -27.094 -42.542  0.00  0.00           O
ATOM    694  N   CY3 X  53      -6.029 -28.816 -43.291  0.00  0.00           N
ATOM    695  HN  CY3 X  53      -5.798 -29.432 -44.058  0.00  0.00           H
ATOM    696  CA  CY3 X  53      -5.387 -29.132 -41.981  0.00  0.00           C
ATOM    697  HA  CY3 X  53      -6.143 -29.145 -41.196  0.00  0.00           H
ATOM    698  CB  CY3 X  53      -4.872 -30.580 -42.065  0.00  0.00           C
ATOM    699  HB3 CY3 X  53      -4.600 -30.842 -41.043  0.00  0.00           H
ATOM    700  HB2 CY3 X  53      -4.143 -30.615 -42.875  0.00  0.00           H
ATOM    701  SG  CY3 X  53      -6.314 -31.520 -42.603  0.00  0.00           S
ATOM    702  C   CY3 X  53      -4.425 -27.997 -41.537  0.00  0.00           C
ATOM    703  O   CY3 X  53      -4.420 -27.565 -40.408  0.00  0.00           O
ATOM    704  N   LYS X  54      -3.710 -27.328 -42.464  0.00  0.00           N
ATOM    705  H   LYS X  54      -3.631 -27.746 -43.380  0.00  0.00           H
ATOM    706  CA  LYS X  54      -2.852 -26.167 -42.194  0.00  0.00           C
ATOM    707  HA  LYS X  54      -2.045 -26.379 -41.493  0.00  0.00           H
ATOM    708  CB  LYS X  54      -2.130 -25.826 -43.491  0.00  0.00           C
ATOM    709  HB2 LYS X  54      -1.797 -26.770 -43.924  0.00  0.00           H
ATOM    710  HB3 LYS X  54      -2.806 -25.304 -44.168  0.00  0.00           H
ATOM    711  CG  LYS X  54      -0.885 -24.929 -43.253  0.00  0.00           C
ATOM    712  HG2 LYS X  54      -1.213 -24.136 -42.581  0.00  0.00           H
ATOM    713  HG3 LYS X  54      -0.004 -25.435 -42.857  0.00  0.00           H
ATOM    714  CD  LYS X  54      -0.470 -24.213 -44.523  0.00  0.00           C
ATOM    715  HD2 LYS X  54      -0.213 -24.874 -45.351  0.00  0.00           H
ATOM    716  HD3 LYS X  54      -1.336 -23.702 -44.943  0.00  0.00           H
ATOM    717  CE  LYS X  54       0.701 -23.245 -44.295  0.00  0.00           C
ATOM    718  HE2 LYS X  54       0.410 -22.395 -43.677  0.00  0.00           H
ATOM    719  HE3 LYS X  54       1.581 -23.704 -43.846  0.00  0.00           H
ATOM    720  NZ  LYS X  54       1.133 -22.670 -45.521  0.00  0.00           N
ATOM    721  HZ1 LYS X  54       2.015 -22.186 -45.611  0.00  0.00           H
ATOM    722  HZ2 LYS X  54       0.941 -23.184 -46.369  0.00  0.00           H
ATOM    723  HZ3 LYS X  54       0.531 -21.878 -45.694  0.00  0.00           H
ATOM    724  C   LYS X  54      -3.647 -24.953 -41.575  0.00  0.00           C
ATOM    725  O   LYS X  54      -3.247 -24.568 -40.450  0.00  0.00           O
ATOM    726  N   ASN X  55      -4.770 -24.587 -42.242  0.00  0.00           N
ATOM    727  H   ASN X  55      -4.884 -24.975 -43.167  0.00  0.00           H
ATOM    728  CA  ASN X  55      -5.633 -23.539 -41.750  0.00  0.00           C
ATOM    729  HA  ASN X  55      -5.094 -22.593 -41.713  0.00  0.00           H
ATOM    730  CB  ASN X  55      -6.826 -23.330 -42.706  0.00  0.00           C
ATOM    731  HB2 ASN X  55      -7.300 -24.303 -42.830  0.00  0.00           H
ATOM    732  HB3 ASN X  55      -7.503 -22.584 -42.290  0.00  0.00           H
ATOM    733  CG  ASN X  55      -6.407 -22.790 -44.049  0.00  0.00           C
ATOM    734  OD1 ASN X  55      -5.255 -22.427 -44.366  0.00  0.00           O
ATOM    735  ND2 ASN X  55      -7.340 -22.839 -45.028  0.00  0.00           N
ATOM    736 HD21 ASN X  55      -6.999 -22.561 -45.936  0.00  0.00           H
ATOM    737 HD22 ASN X  55      -8.209 -23.283 -44.763  0.00  0.00           H
ATOM    738  C   ASN X  55      -6.234 -23.923 -40.386  0.00  0.00           C
ATOM    739  O   ASN X  55      -6.461 -23.054 -39.489  0.00  0.00           O
ATOM    740  N   CYS X  56      -6.514 -25.185 -40.215  0.00  0.00           N
ATOM    741  H   CYS X  56      -6.199 -25.738 -40.999  0.00  0.00           H
ATOM    742  CA  CYS X  56      -7.018 -25.800 -38.947  0.00  0.00           C
ATOM    743  HA  CYS X  56      -7.813 -25.149 -38.581  0.00  0.00           H
ATOM    744  CB  CYS X  56      -7.630 -27.154 -39.291  0.00  0.00           C
ATOM    745  HB2 CYS X  56      -8.118 -27.185 -40.265  0.00  0.00           H
ATOM    746  HB3 CYS X  56      -6.872 -27.927 -39.421  0.00  0.00           H
ATOM    747  SG  CYS X  56      -8.822 -27.415 -38.007  0.00  0.00           S
ATOM    748  HG  CYS X  56      -9.719 -26.488 -38.356  0.00  0.00           H
ATOM    749  C   CYS X  56      -6.029 -25.715 -37.861  0.00  0.00           C
ATOM    750  O   CYS X  56      -6.397 -25.072 -36.891  0.00  0.00           O
ATOM    751  N   PHE X  57      -4.770 -26.174 -38.005  0.00  0.00           N
ATOM    752  H   PHE X  57      -4.476 -26.437 -38.935  0.00  0.00           H
ATOM    753  CA  PHE X  57      -3.718 -26.073 -37.050  0.00  0.00           C
ATOM    754  HA  PHE X  57      -4.031 -26.367 -36.048  0.00  0.00           H
ATOM    755  CB  PHE X  57      -2.598 -27.021 -37.481  0.00  0.00           C
ATOM    756  HB2 PHE X  57      -3.070 -27.959 -37.776  0.00  0.00           H
ATOM    757  HB3 PHE X  57      -2.181 -26.574 -38.383  0.00  0.00           H
ATOM    758  CG  PHE X  57      -1.484 -27.234 -36.496  0.00  0.00           C
ATOM    759  CD1 PHE X  57      -0.259 -26.562 -36.602  0.00  0.00           C
ATOM    760  HD1 PHE X  57      -0.224 -25.764 -37.329  0.00  0.00           H
ATOM    761  CE1 PHE X  57       0.679 -26.632 -35.578  0.00  0.00           C
ATOM    762  HE1 PHE X  57       1.567 -26.018 -35.611  0.00  0.00           H
ATOM    763  CZ  PHE X  57       0.589 -27.580 -34.546  0.00  0.00           C
ATOM    764  HZ  PHE X  57       1.403 -27.684 -33.844  0.00  0.00           H
ATOM    765  CE2 PHE X  57      -0.586 -28.364 -34.520  0.00  0.00           C
ATOM    766  HE2 PHE X  57      -0.654 -29.181 -33.818  0.00  0.00           H
ATOM    767  CD2 PHE X  57      -1.633 -28.235 -35.453  0.00  0.00           C
ATOM    768  HD2 PHE X  57      -2.506 -28.871 -35.420  0.00  0.00           H
ATOM    769  C   PHE X  57      -3.160 -24.656 -36.765  0.00  0.00           C
ATOM    770  O   PHE X  57      -2.270 -24.353 -36.025  0.00  0.00           O
ATOM    771  N   LEU X  58      -3.703 -23.619 -37.453  0.00  0.00           N
ATOM    772  H   LEU X  58      -4.461 -23.807 -38.093  0.00  0.00           H
ATOM    773  CA  LEU X  58      -3.493 -22.179 -37.257  0.00  0.00           C
ATOM    774  HA  LEU X  58      -2.552 -21.915 -36.774  0.00  0.00           H
ATOM    775  CB  LEU X  58      -3.376 -21.432 -38.633  0.00  0.00           C
ATOM    776  HB2 LEU X  58      -4.156 -21.732 -39.333  0.00  0.00           H
ATOM    777  HB3 LEU X  58      -3.625 -20.380 -38.498  0.00  0.00           H
ATOM    778  CG  LEU X  58      -2.030 -21.642 -39.272  0.00  0.00           C
ATOM    779  HG  LEU X  58      -1.693 -22.657 -39.061  0.00  0.00           H
ATOM    780  CD1 LEU X  58      -2.137 -21.421 -40.800  0.00  0.00           C
ATOM    781 HD11 LEU X  58      -2.465 -20.404 -41.018  0.00  0.00           H
ATOM    782 HD12 LEU X  58      -1.133 -21.330 -41.214  0.00  0.00           H
ATOM    783 HD13 LEU X  58      -2.695 -22.218 -41.291  0.00  0.00           H
ATOM    784  CD2 LEU X  58      -1.123 -20.583 -38.694  0.00  0.00           C
ATOM    785 HD21 LEU X  58      -1.528 -19.607 -38.963  0.00  0.00           H
ATOM    786 HD22 LEU X  58      -0.783 -20.663 -37.661  0.00  0.00           H
ATOM    787 HD23 LEU X  58      -0.228 -20.647 -39.314  0.00  0.00           H
ATOM    788  C   LEU X  58      -4.645 -21.460 -36.471  0.00  0.00           C
ATOM    789  O   LEU X  58      -4.439 -20.421 -35.781  0.00  0.00           O
ATOM    790  N   GLU X  59      -5.843 -22.134 -36.466  0.00  0.00           N
ATOM    791  H   GLU X  59      -5.948 -22.912 -37.101  0.00  0.00           H
ATOM    792  CA  GLU X  59      -7.038 -21.582 -35.833  0.00  0.00           C
ATOM    793  HA  GLU X  59      -7.361 -20.696 -36.380  0.00  0.00           H
ATOM    794  CB  GLU X  59      -8.263 -22.560 -36.088  0.00  0.00           C
ATOM    795  HB2 GLU X  59      -8.281 -22.897 -37.125  0.00  0.00           H
ATOM    796  HB3 GLU X  59      -8.227 -23.449 -35.459  0.00  0.00           H
ATOM    797  CG  GLU X  59      -9.607 -21.801 -35.672  0.00  0.00           C
ATOM    798  HG2 GLU X  59      -9.541 -21.408 -34.657  0.00  0.00           H
ATOM    799  HG3 GLU X  59      -9.884 -21.094 -36.453  0.00  0.00           H
ATOM    800  CD  GLU X  59     -10.714 -22.812 -35.501  0.00  0.00           C
ATOM    801  OE1 GLU X  59     -10.821 -23.755 -36.287  0.00  0.00           O
ATOM    802  OE2 GLU X  59     -11.600 -22.782 -34.603  0.00  0.00           O
ATOM    803  C   GLU X  59      -6.892 -21.421 -34.300  0.00  0.00           C
ATOM    804  O   GLU X  59      -6.682 -22.337 -33.530  0.00  0.00           O
ATOM    805  N   CYS X  60      -6.976 -20.178 -33.856  0.00  0.00           N
ATOM    806  H   CYS X  60      -7.249 -19.423 -34.468  0.00  0.00           H
ATOM    807  CA  CYS X  60      -6.620 -19.891 -32.451  0.00  0.00           C
ATOM    808  HA  CYS X  60      -6.313 -18.847 -32.397  0.00  0.00           H
ATOM    809  CB  CYS X  60      -7.988 -20.128 -31.735  0.00  0.00           C
ATOM    810  HB2 CYS X  60      -8.827 -20.019 -32.423  0.00  0.00           H
ATOM    811  HB3 CYS X  60      -8.007 -21.140 -31.331  0.00  0.00           H
ATOM    812  SG  CYS X  60      -8.230 -18.908 -30.450  0.00  0.00           S
ATOM    813  HG  CYS X  60      -7.271 -19.350 -29.631  0.00  0.00           H
ATOM    814  C   CYS X  60      -5.341 -20.539 -31.835  0.00  0.00           C
ATOM    815  O   CYS X  60      -5.355 -20.624 -30.637  0.00  0.00           O
ATOM    816  N   ALA X  61      -4.344 -20.952 -32.657  0.00  0.00           N
ATOM    817  H   ALA X  61      -4.476 -20.685 -33.622  0.00  0.00           H
ATOM    818  CA  ALA X  61      -3.064 -21.388 -32.186  0.00  0.00           C
ATOM    819  HA  ALA X  61      -3.224 -22.388 -31.783  0.00  0.00           H
ATOM    820  CB  ALA X  61      -2.119 -21.330 -33.292  0.00  0.00           C
ATOM    821  HB1 ALA X  61      -2.032 -20.386 -33.830  0.00  0.00           H
ATOM    822  HB2 ALA X  61      -1.159 -21.550 -32.824  0.00  0.00           H
ATOM    823  HB3 ALA X  61      -2.394 -22.094 -34.020  0.00  0.00           H
ATOM    824  C   ALA X  61      -2.589 -20.553 -30.992  0.00  0.00           C
ATOM    825  O   ALA X  61      -2.656 -19.308 -31.090  0.00  0.00           O
ATOM    826  N   TYR X  62      -1.983 -21.230 -29.968  0.00  0.00           N
ATOM    827  H   TYR X  62      -1.949 -22.236 -30.048  0.00  0.00           H
ATOM    828  CA  TYR X  62      -1.378 -20.631 -28.759  0.00  0.00           C
ATOM    829  HA  TYR X  62      -0.815 -21.442 -28.298  0.00  0.00           H
ATOM    830  CB  TYR X  62      -0.252 -19.609 -29.052  0.00  0.00           C
ATOM    831  HB2 TYR X  62      -0.631 -18.929 -29.815  0.00  0.00           H
ATOM    832  HB3 TYR X  62       0.004 -19.059 -28.147  0.00  0.00           H
ATOM    833  CG  TYR X  62       0.965 -20.244 -29.706  0.00  0.00           C
ATOM    834  CD1 TYR X  62       1.834 -20.974 -28.929  0.00  0.00           C
ATOM    835  HD1 TYR X  62       1.732 -21.226 -27.884  0.00  0.00           H
ATOM    836  CE1 TYR X  62       3.006 -21.483 -29.387  0.00  0.00           C
ATOM    837  HE1 TYR X  62       3.736 -22.046 -28.824  0.00  0.00           H
ATOM    838  CZ  TYR X  62       3.336 -21.282 -30.760  0.00  0.00           C
ATOM    839  OH  TYR X  62       4.636 -21.518 -31.047  0.00  0.00           O
ATOM    840  HH  TYR X  62       5.283 -21.416 -30.345  0.00  0.00           H
ATOM    841  CE2 TYR X  62       2.614 -20.410 -31.531  0.00  0.00           C
ATOM    842  HE2 TYR X  62       2.727 -20.287 -32.598  0.00  0.00           H
ATOM    843  CD2 TYR X  62       1.335 -19.948 -31.034  0.00  0.00           C
ATOM    844  HD2 TYR X  62       0.593 -19.394 -31.591  0.00  0.00           H
ATOM    845  C   TYR X  62      -2.432 -20.213 -27.667  0.00  0.00           C
ATOM    846  O   TYR X  62      -2.103 -20.101 -26.520  0.00  0.00           O
ATOM    847  N   GLN X  63      -3.644 -19.867 -28.014  0.00  0.00           N
ATOM    848  H   GLN X  63      -3.957 -19.711 -28.962  0.00  0.00           H
ATOM    849  CA  GLN X  63      -4.681 -19.585 -27.003  0.00  0.00           C
ATOM    850  HA  GLN X  63      -4.358 -19.005 -26.138  0.00  0.00           H
ATOM    851  CB  GLN X  63      -5.574 -18.495 -27.706  0.00  0.00           C
ATOM    852  HB2 GLN X  63      -5.059 -17.537 -27.636  0.00  0.00           H
ATOM    853  HB3 GLN X  63      -5.800 -18.773 -28.735  0.00  0.00           H
ATOM    854  CG  GLN X  63      -6.927 -18.217 -27.076  0.00  0.00           C
ATOM    855  HG2 GLN X  63      -7.522 -17.453 -27.575  0.00  0.00           H
ATOM    856  HG3 GLN X  63      -7.513 -19.129 -27.195  0.00  0.00           H
ATOM    857  CD  GLN X  63      -6.877 -17.782 -25.611  0.00  0.00           C
ATOM    858  OE1 GLN X  63      -6.294 -16.824 -25.198  0.00  0.00           O
ATOM    859  NE2 GLN X  63      -7.609 -18.477 -24.779  0.00  0.00           N
ATOM    860 HE21 GLN X  63      -7.492 -18.244 -23.803  0.00  0.00           H
ATOM    861 HE22 GLN X  63      -8.134 -19.302 -25.030  0.00  0.00           H
ATOM    862  C   GLN X  63      -5.414 -20.803 -26.503  0.00  0.00           C
ATOM    863  O   GLN X  63      -6.171 -21.476 -27.226  0.00  0.00           O
ATOM    864  N   TYR X  64      -5.285 -21.096 -25.216  0.00  0.00           N
ATOM    865  H   TYR X  64      -4.704 -20.475 -24.673  0.00  0.00           H
ATOM    866  CA  TYR X  64      -5.826 -22.321 -24.562  0.00  0.00           C
ATOM    867  HA  TYR X  64      -6.081 -22.963 -25.405  0.00  0.00           H
ATOM    868  CB  TYR X  64      -4.709 -23.148 -23.793  0.00  0.00           C
ATOM    869  HB2 TYR X  64      -4.539 -22.723 -22.803  0.00  0.00           H
ATOM    870  HB3 TYR X  64      -5.241 -24.086 -23.634  0.00  0.00           H
ATOM    871  CG  TYR X  64      -3.480 -23.393 -24.627  0.00  0.00           C
ATOM    872  CD1 TYR X  64      -2.184 -23.041 -24.181  0.00  0.00           C
ATOM    873  HD1 TYR X  64      -2.122 -22.505 -23.246  0.00  0.00           H
ATOM    874  CE1 TYR X  64      -1.076 -23.271 -25.068  0.00  0.00           C
ATOM    875  HE1 TYR X  64      -0.057 -23.091 -24.758  0.00  0.00           H
ATOM    876  CZ  TYR X  64      -1.354 -23.577 -26.436  0.00  0.00           C
ATOM    877  OH  TYR X  64      -0.329 -23.699 -27.236  0.00  0.00           O
ATOM    878  HH  TYR X  64       0.494 -23.769 -26.746  0.00  0.00           H
ATOM    879  CE2 TYR X  64      -2.679 -23.836 -26.864  0.00  0.00           C
ATOM    880  HE2 TYR X  64      -2.860 -24.081 -27.900  0.00  0.00           H
ATOM    881  CD2 TYR X  64      -3.681 -23.852 -25.940  0.00  0.00           C
ATOM    882  HD2 TYR X  64      -4.639 -24.215 -26.281  0.00  0.00           H
ATOM    883  C   TYR X  64      -6.986 -22.056 -23.647  0.00  0.00           C
ATOM    884  O   TYR X  64      -7.274 -21.038 -23.055  0.00  0.00           O
ATOM    885  N   ASP X  65      -7.791 -23.078 -23.373  0.00  0.00           N
ATOM    886  H   ASP X  65      -7.450 -24.010 -23.559  0.00  0.00           H
ATOM    887  CA  ASP X  65      -8.927 -23.010 -22.387  0.00  0.00           C
ATOM    888  HA  ASP X  65      -9.782 -22.433 -22.737  0.00  0.00           H
ATOM    889  CB  ASP X  65      -9.483 -24.427 -22.308  0.00  0.00           C
ATOM    890  HB2 ASP X  65      -9.268 -24.888 -23.273  0.00  0.00           H
ATOM    891  HB3 ASP X  65      -9.050 -25.011 -21.496  0.00  0.00           H
ATOM    892  CG  ASP X  65     -11.018 -24.568 -22.017  0.00  0.00           C
ATOM    893  OD1 ASP X  65     -11.735 -23.541 -21.963  0.00  0.00           O
ATOM    894  OD2 ASP X  65     -11.426 -25.665 -21.700  0.00  0.00           O
ATOM    895  C   ASP X  65      -8.535 -22.534 -21.030  0.00  0.00           C
ATOM    896  O   ASP X  65      -7.395 -22.663 -20.564  0.00  0.00           O
ATOM    897  N   ASP X  66      -9.598 -22.162 -20.229  0.00  0.00           N
ATOM    898  H   ASP X  66     -10.457 -22.035 -20.745  0.00  0.00           H
ATOM    899  CA  ASP X  66      -9.530 -21.921 -18.737  0.00  0.00           C
ATOM    900  HA  ASP X  66      -8.813 -21.127 -18.527  0.00  0.00           H
ATOM    901  CB  ASP X  66     -10.802 -21.323 -18.078  0.00  0.00           C
ATOM    902  HB2 ASP X  66     -11.598 -22.064 -18.163  0.00  0.00           H
ATOM    903  HB3 ASP X  66     -10.751 -21.263 -16.991  0.00  0.00           H
ATOM    904  CG  ASP X  66     -11.229 -19.928 -18.573  0.00  0.00           C
ATOM    905  OD1 ASP X  66     -10.338 -19.161 -18.983  0.00  0.00           O
ATOM    906  OD2 ASP X  66     -12.513 -19.674 -18.516  0.00  0.00           O
ATOM    907  C   ASP X  66      -9.033 -23.167 -17.926  0.00  0.00           C
ATOM    908  O   ASP X  66      -8.506 -22.898 -16.807  0.00  0.00           O
ATOM    909  N   ASP X  67      -9.030 -24.398 -18.433  0.00  0.00           N
ATOM    910  H   ASP X  67      -9.296 -24.351 -19.407  0.00  0.00           H
ATOM    911  CA  ASP X  67      -8.356 -25.560 -17.899  0.00  0.00           C
ATOM    912  HA  ASP X  67      -8.744 -25.709 -16.891  0.00  0.00           H
ATOM    913  CB  ASP X  67      -8.673 -26.803 -18.769  0.00  0.00           C
ATOM    914  HB2 ASP X  67      -8.499 -26.484 -19.797  0.00  0.00           H
ATOM    915  HB3 ASP X  67      -7.979 -27.632 -18.637  0.00  0.00           H
ATOM    916  CG  ASP X  67     -10.044 -27.478 -18.543  0.00  0.00           C
ATOM    917  OD1 ASP X  67     -10.414 -27.622 -17.396  0.00  0.00           O
ATOM    918  OD2 ASP X  67     -10.679 -27.902 -19.526  0.00  0.00           O
ATOM    919  C   ASP X  67      -6.792 -25.547 -18.046  0.00  0.00           C
ATOM    920  O   ASP X  67      -6.077 -26.309 -17.338  0.00  0.00           O
ATOM    921  N   GLY X  68      -6.221 -24.634 -18.826  0.00  0.00           N
ATOM    922  H   GLY X  68      -6.891 -24.111 -19.372  0.00  0.00           H
ATOM    923  CA  GLY X  68      -4.741 -24.437 -19.085  0.00  0.00           C
ATOM    924  HA2 GLY X  68      -4.550 -23.470 -19.551  0.00  0.00           H
ATOM    925  HA3 GLY X  68      -4.175 -24.569 -18.164  0.00  0.00           H
ATOM    926  C   GLY X  68      -4.264 -25.439 -20.132  0.00  0.00           C
ATOM    927  O   GLY X  68      -3.024 -25.451 -20.260  0.00  0.00           O
ATOM    928  N   TYR X  69      -5.137 -26.088 -20.875  0.00  0.00           N
ATOM    929  H   TYR X  69      -6.114 -25.886 -20.717  0.00  0.00           H
ATOM    930  CA  TYR X  69      -4.809 -26.971 -22.033  0.00  0.00           C
ATOM    931  HA  TYR X  69      -3.803 -26.737 -22.382  0.00  0.00           H
ATOM    932  CB  TYR X  69      -4.942 -28.469 -21.749  0.00  0.00           C
ATOM    933  HB2 TYR X  69      -6.011 -28.630 -21.615  0.00  0.00           H
ATOM    934  HB3 TYR X  69      -4.558 -28.996 -22.623  0.00  0.00           H
ATOM    935  CG  TYR X  69      -4.164 -28.850 -20.509  0.00  0.00           C
ATOM    936  CD1 TYR X  69      -2.983 -29.644 -20.701  0.00  0.00           C
ATOM    937  HD1 TYR X  69      -2.666 -29.829 -21.717  0.00  0.00           H
ATOM    938  CE1 TYR X  69      -2.210 -30.090 -19.685  0.00  0.00           C
ATOM    939  HE1 TYR X  69      -1.235 -30.517 -19.865  0.00  0.00           H
ATOM    940  CZ  TYR X  69      -2.571 -29.841 -18.377  0.00  0.00           C
ATOM    941  OH  TYR X  69      -1.759 -30.260 -17.383  0.00  0.00           O
ATOM    942  HH  TYR X  69      -0.845 -30.450 -17.608  0.00  0.00           H
ATOM    943  CE2 TYR X  69      -3.789 -29.204 -18.129  0.00  0.00           C
ATOM    944  HE2 TYR X  69      -4.036 -28.958 -17.107  0.00  0.00           H
ATOM    945  CD2 TYR X  69      -4.679 -28.801 -19.175  0.00  0.00           C
ATOM    946  HD2 TYR X  69      -5.645 -28.360 -18.979  0.00  0.00           H
ATOM    947  C   TYR X  69      -5.681 -26.729 -23.294  0.00  0.00           C
ATOM    948  O   TYR X  69      -6.857 -26.255 -23.116  0.00  0.00           O
ATOM    949  N   GLN X  70      -5.314 -27.167 -24.544  0.00  0.00           N
ATOM    950  H   GLN X  70      -4.450 -27.686 -24.601  0.00  0.00           H
ATOM    951  CA  GLN X  70      -5.943 -26.964 -25.858  0.00  0.00           C
ATOM    952  HA  GLN X  70      -5.895 -25.888 -26.021  0.00  0.00           H
ATOM    953  CB  GLN X  70      -5.305 -27.642 -27.093  0.00  0.00           C
ATOM    954  HB2 GLN X  70      -5.325 -28.726 -26.986  0.00  0.00           H
ATOM    955  HB3 GLN X  70      -5.750 -27.426 -28.064  0.00  0.00           H
ATOM    956  CG  GLN X  70      -3.856 -27.136 -27.291  0.00  0.00           C
ATOM    957  HG2 GLN X  70      -3.885 -26.070 -27.517  0.00  0.00           H
ATOM    958  HG3 GLN X  70      -3.344 -27.381 -26.361  0.00  0.00           H
ATOM    959  CD  GLN X  70      -3.050 -27.970 -28.340  0.00  0.00           C
ATOM    960  OE1 GLN X  70      -1.864 -27.783 -28.568  0.00  0.00           O
ATOM    961  NE2 GLN X  70      -3.593 -28.942 -29.026  0.00  0.00           N
ATOM    962 HE21 GLN X  70      -2.972 -29.330 -29.722  0.00  0.00           H
ATOM    963 HE22 GLN X  70      -4.564 -29.190 -28.898  0.00  0.00           H
ATOM    964  C   GLN X  70      -7.382 -27.535 -25.846  0.00  0.00           C
ATOM    965  O   GLN X  70      -7.572 -28.610 -25.335  0.00  0.00           O
ATOM    966  N   SER X  71      -8.305 -26.849 -26.505  0.00  0.00           N
ATOM    967  H   SER X  71      -8.027 -26.057 -27.067  0.00  0.00           H
ATOM    968  CA  SER X  71      -9.691 -27.211 -26.840  0.00  0.00           C
ATOM    969  HA  SER X  71      -9.874 -27.952 -26.061  0.00  0.00           H
ATOM    970  CB  SER X  71     -10.610 -25.957 -26.728  0.00  0.00           C
ATOM    971  HB2 SER X  71     -11.593 -26.425 -26.790  0.00  0.00           H
ATOM    972  HB3 SER X  71     -10.625 -25.544 -25.720  0.00  0.00           H
ATOM    973  OG  SER X  71     -10.469 -25.054 -27.832  0.00  0.00           O
ATOM    974  HG  SER X  71     -11.224 -24.461 -27.830  0.00  0.00           H
ATOM    975  C   SER X  71      -9.795 -27.948 -28.108  0.00  0.00           C
ATOM    976  O   SER X  71     -10.772 -27.973 -28.788  0.00  0.00           O
ATOM    977  N   TYR X  72      -8.605 -28.469 -28.602  0.00  0.00           N
ATOM    978  H   TYR X  72      -7.855 -28.652 -27.952  0.00  0.00           H
ATOM    979  CA  TYR X  72      -8.453 -28.979 -29.942  0.00  0.00           C
ATOM    980  HA  TYR X  72      -9.352 -29.447 -30.342  0.00  0.00           H
ATOM    981  CB  TYR X  72      -8.193 -27.825 -30.876  0.00  0.00           C
ATOM    982  HB2 TYR X  72      -8.022 -28.179 -31.892  0.00  0.00           H
ATOM    983  HB3 TYR X  72      -9.137 -27.280 -30.867  0.00  0.00           H
ATOM    984  CG  TYR X  72      -7.176 -26.719 -30.617  0.00  0.00           C
ATOM    985  CD1 TYR X  72      -7.588 -25.383 -30.354  0.00  0.00           C
ATOM    986  HD1 TYR X  72      -8.651 -25.194 -30.333  0.00  0.00           H
ATOM    987  CE1 TYR X  72      -6.713 -24.332 -30.234  0.00  0.00           C
ATOM    988  HE1 TYR X  72      -7.086 -23.367 -29.925  0.00  0.00           H
ATOM    989  CZ  TYR X  72      -5.357 -24.557 -30.310  0.00  0.00           C
ATOM    990  OH  TYR X  72      -4.534 -23.471 -30.052  0.00  0.00           O
ATOM    991  HH  TYR X  72      -4.966 -22.616 -30.110  0.00  0.00           H
ATOM    992  CE2 TYR X  72      -4.926 -25.853 -30.606  0.00  0.00           C
ATOM    993  HE2 TYR X  72      -3.852 -25.944 -30.677  0.00  0.00           H
ATOM    994  CD2 TYR X  72      -5.820 -26.942 -30.852  0.00  0.00           C
ATOM    995  HD2 TYR X  72      -5.390 -27.862 -31.217  0.00  0.00           H
ATOM    996  C   TYR X  72      -7.263 -29.937 -30.052  0.00  0.00           C
ATOM    997  O   TYR X  72      -6.365 -29.898 -29.136  0.00  0.00           O
ATOM    998  N   CY3 X  73      -7.111 -30.662 -31.206  0.00  0.00           N
ATOM    999  HN  CY3 X  73      -7.763 -30.568 -31.971  0.00  0.00           H
ATOM   1000  CA  CY3 X  73      -6.177 -31.776 -31.262  0.00  0.00           C
ATOM   1001  HA  CY3 X  73      -6.181 -32.283 -30.297  0.00  0.00           H
ATOM   1002  CB  CY3 X  73      -6.943 -32.696 -32.139  0.00  0.00           C
ATOM   1003  HB3 CY3 X  73      -7.201 -32.248 -33.099  0.00  0.00           H
ATOM   1004  HB2 CY3 X  73      -7.849 -32.914 -31.574  0.00  0.00           H
ATOM   1005  SG  CY3 X  73      -5.978 -34.167 -32.427  0.00  0.00           S
ATOM   1006  C   CY3 X  73      -4.834 -31.329 -31.850  0.00  0.00           C
ATOM   1007  O   CY3 X  73      -4.733 -30.567 -32.823  0.00  0.00           O
ATOM   1008  N   THR X  74      -3.758 -31.829 -31.176  0.00  0.00           N
ATOM   1009  H   THR X  74      -3.939 -32.138 -30.231  0.00  0.00           H
ATOM   1010  CA  THR X  74      -2.374 -31.521 -31.631  0.00  0.00           C
ATOM   1011  HA  THR X  74      -2.292 -30.445 -31.782  0.00  0.00           H
ATOM   1012  CB  THR X  74      -1.434 -31.813 -30.495  0.00  0.00           C
ATOM   1013  HB  THR X  74      -1.336 -32.893 -30.383  0.00  0.00           H
ATOM   1014  CG2 THR X  74       0.012 -31.328 -30.532  0.00  0.00           C
ATOM   1015 HG21 THR X  74       0.585 -31.855 -29.768  0.00  0.00           H
ATOM   1016 HG22 THR X  74       0.557 -31.650 -31.420  0.00  0.00           H
ATOM   1017 HG23 THR X  74       0.067 -30.249 -30.388  0.00  0.00           H
ATOM   1018  OG1 THR X  74      -1.769 -31.327 -29.301  0.00  0.00           O
ATOM   1019  HG1 THR X  74      -2.312 -32.033 -28.944  0.00  0.00           H
ATOM   1020  C   THR X  74      -1.970 -32.156 -32.991  0.00  0.00           C
ATOM   1021  O   THR X  74      -0.914 -31.819 -33.428  0.00  0.00           O
ATOM   1022  N   ILE X  75      -2.808 -33.048 -33.631  0.00  0.00           N
ATOM   1023  H   ILE X  75      -3.759 -33.189 -33.321  0.00  0.00           H
ATOM   1024  CA  ILE X  75      -2.462 -33.729 -34.882  0.00  0.00           C
ATOM   1025  HA  ILE X  75      -1.414 -33.515 -35.089  0.00  0.00           H
ATOM   1026  CB  ILE X  75      -2.497 -35.276 -34.654  0.00  0.00           C
ATOM   1027  HB  ILE X  75      -3.366 -35.522 -34.044  0.00  0.00           H
ATOM   1028  CG2 ILE X  75      -2.513 -36.129 -35.980  0.00  0.00           C
ATOM   1029 HG21 ILE X  75      -2.563 -37.176 -35.679  0.00  0.00           H
ATOM   1030 HG22 ILE X  75      -3.368 -35.911 -36.619  0.00  0.00           H
ATOM   1031 HG23 ILE X  75      -1.581 -35.967 -36.522  0.00  0.00           H
ATOM   1032  CG1 ILE X  75      -1.338 -35.713 -33.760  0.00  0.00           C
ATOM   1033 HG12 ILE X  75      -0.454 -35.987 -34.335  0.00  0.00           H
ATOM   1034 HG13 ILE X  75      -1.087 -34.852 -33.140  0.00  0.00           H
ATOM   1035  CD1 ILE X  75      -1.737 -36.868 -32.886  0.00  0.00           C
ATOM   1036 HD11 ILE X  75      -0.902 -37.047 -32.209  0.00  0.00           H
ATOM   1037 HD12 ILE X  75      -2.642 -36.679 -32.308  0.00  0.00           H
ATOM   1038 HD13 ILE X  75      -1.943 -37.797 -33.419  0.00  0.00           H
ATOM   1039  C   ILE X  75      -3.331 -33.308 -36.084  0.00  0.00           C
ATOM   1040  O   ILE X  75      -2.745 -33.084 -37.147  0.00  0.00           O
ATOM   1041  N   CY3 X  76      -4.637 -33.168 -35.823  0.00  0.00           N
ATOM   1042  HN  CY3 X  76      -4.870 -33.387 -34.865  0.00  0.00           H
ATOM   1043  CA  CY3 X  76      -5.621 -32.622 -36.723  0.00  0.00           C
ATOM   1044  HA  CY3 X  76      -5.176 -32.529 -37.714  0.00  0.00           H
ATOM   1045  CB  CY3 X  76      -6.761 -33.648 -36.855  0.00  0.00           C
ATOM   1046  HB3 CY3 X  76      -6.241 -34.603 -36.781  0.00  0.00           H
ATOM   1047  HB2 CY3 X  76      -7.263 -33.604 -37.822  0.00  0.00           H
ATOM   1048  SG  CY3 X  76      -7.867 -33.615 -35.458  0.00  0.00           S
ATOM   1049  C   CY3 X  76      -6.107 -31.179 -36.471  0.00  0.00           C
ATOM   1050  O   CY3 X  76      -6.493 -30.450 -37.383  0.00  0.00           O
ATOM   1051  N   CYS X  77      -6.214 -30.848 -35.225  0.00  0.00           N
ATOM   1052  H   CYS X  77      -6.037 -31.613 -34.590  0.00  0.00           H
ATOM   1053  CA  CYS X  77      -6.908 -29.725 -34.725  0.00  0.00           C
ATOM   1054  HA  CYS X  77      -6.849 -29.851 -33.644  0.00  0.00           H
ATOM   1055  CB  CYS X  77      -6.134 -28.399 -35.055  0.00  0.00           C
ATOM   1056  HB2 CYS X  77      -5.050 -28.411 -34.940  0.00  0.00           H
ATOM   1057  HB3 CYS X  77      -6.344 -28.029 -36.058  0.00  0.00           H
ATOM   1058  SG  CYS X  77      -6.705 -27.037 -33.973  0.00  0.00           S
ATOM   1059  HG  CYS X  77      -7.766 -26.910 -34.776  0.00  0.00           H
ATOM   1060  C   CYS X  77      -8.353 -29.631 -35.143  0.00  0.00           C
ATOM   1061  O   CYS X  77      -9.119 -28.915 -34.500  0.00  0.00           O
ATOM   1062  N   GLY X  78      -8.929 -30.499 -36.066  0.00  0.00           N
ATOM   1063  H   GLY X  78      -8.263 -31.108 -36.519  0.00  0.00           H
ATOM   1064  CA  GLY X  78     -10.365 -30.590 -36.347  0.00  0.00           C
ATOM   1065  HA2 GLY X  78     -10.879 -29.633 -36.437  0.00  0.00           H
ATOM   1066  HA3 GLY X  78     -10.460 -31.096 -37.308  0.00  0.00           H
ATOM   1067  C   GLY X  78     -11.199 -31.404 -35.327  0.00  0.00           C
ATOM   1068  O   GLY X  78     -12.434 -31.343 -35.281  0.00  0.00           O
ATOM   1069  N   GLY X  79     -10.539 -32.126 -34.398  0.00  0.00           N
ATOM   1070  H   GLY X  79      -9.532 -32.197 -34.443  0.00  0.00           H
ATOM   1071  CA  GLY X  79     -11.233 -32.627 -33.170  0.00  0.00           C
ATOM   1072  HA2 GLY X  79     -12.287 -32.789 -33.400  0.00  0.00           H
ATOM   1073  HA3 GLY X  79     -10.736 -33.551 -32.875  0.00  0.00           H
ATOM   1074  C   GLY X  79     -11.153 -31.552 -32.010  0.00  0.00           C
ATOM   1075  O   GLY X  79     -10.275 -30.726 -31.939  0.00  0.00           O
ATOM   1076  N   ARG X  80     -12.187 -31.534 -31.233  0.00  0.00           N
ATOM   1077  H   ARG X  80     -12.947 -32.193 -31.324  0.00  0.00           H
ATOM   1078  CA  ARG X  80     -12.409 -30.498 -30.232  0.00  0.00           C
ATOM   1079  HA  ARG X  80     -11.459 -30.038 -29.960  0.00  0.00           H
ATOM   1080  CB  ARG X  80     -13.478 -29.483 -30.683  0.00  0.00           C
ATOM   1081  HB2 ARG X  80     -14.426 -30.018 -30.741  0.00  0.00           H
ATOM   1082  HB3 ARG X  80     -13.563 -28.669 -29.963  0.00  0.00           H
ATOM   1083  CG  ARG X  80     -13.213 -28.922 -32.049  0.00  0.00           C
ATOM   1084  HG2 ARG X  80     -13.074 -29.698 -32.801  0.00  0.00           H
ATOM   1085  HG3 ARG X  80     -13.884 -28.195 -32.506  0.00  0.00           H
ATOM   1086  CD  ARG X  80     -12.045 -27.957 -31.885  0.00  0.00           C
ATOM   1087  HD2 ARG X  80     -12.382 -27.073 -31.344  0.00  0.00           H
ATOM   1088  HD3 ARG X  80     -11.231 -28.403 -31.311  0.00  0.00           H
ATOM   1089  NE  ARG X  80     -11.443 -27.468 -33.158  0.00  0.00           N
ATOM   1090  HE  ARG X  80     -10.770 -28.114 -33.546  0.00  0.00           H
ATOM   1091  CZ  ARG X  80     -11.540 -26.297 -33.720  0.00  0.00           C
ATOM   1092  NH1 ARG X  80     -12.195 -25.297 -33.343  0.00  0.00           N
ATOM   1093 HH11 ARG X  80     -12.824 -25.285 -32.553  0.00  0.00           H
ATOM   1094 HH12 ARG X  80     -12.157 -24.525 -33.993  0.00  0.00           H
ATOM   1095  NH2 ARG X  80     -10.841 -26.158 -34.827  0.00  0.00           N
ATOM   1096 HH21 ARG X  80     -10.460 -26.994 -35.246  0.00  0.00           H
ATOM   1097 HH22 ARG X  80     -10.753 -25.278 -35.315  0.00  0.00           H
ATOM   1098  C   ARG X  80     -12.776 -31.066 -28.851  0.00  0.00           C
ATOM   1099  O   ARG X  80     -12.419 -30.518 -27.841  0.00  0.00           O
ATOM   1100  N   GLU X  81     -13.375 -32.305 -28.821  0.00  0.00           N
ATOM   1101  H   GLU X  81     -13.504 -32.870 -29.648  0.00  0.00           H
ATOM   1102  CA  GLU X  81     -13.661 -33.058 -27.569  0.00  0.00           C
ATOM   1103  HA  GLU X  81     -13.825 -32.368 -26.742  0.00  0.00           H
ATOM   1104  CB  GLU X  81     -14.789 -33.992 -27.784  0.00  0.00           C
ATOM   1105  HB2 GLU X  81     -15.667 -33.362 -27.925  0.00  0.00           H
ATOM   1106  HB3 GLU X  81     -14.596 -34.697 -28.593  0.00  0.00           H
ATOM   1107  CG  GLU X  81     -15.192 -34.798 -26.596  0.00  0.00           C
ATOM   1108  HG2 GLU X  81     -14.406 -35.451 -26.218  0.00  0.00           H
ATOM   1109  HG3 GLU X  81     -15.243 -34.160 -25.713  0.00  0.00           H
ATOM   1110  CD  GLU X  81     -16.597 -35.445 -26.746  0.00  0.00           C
ATOM   1111  OE1 GLU X  81     -16.801 -36.164 -27.761  0.00  0.00           O
ATOM   1112  OE2 GLU X  81     -17.569 -35.157 -25.997  0.00  0.00           O
ATOM   1113  C   GLU X  81     -12.341 -33.843 -27.220  0.00  0.00           C
ATOM   1114  O   GLU X  81     -12.112 -35.033 -27.621  0.00  0.00           O
ATOM   1115  N   VAL X  82     -11.403 -33.162 -26.628  0.00  0.00           N
ATOM   1116  H   VAL X  82     -11.598 -32.205 -26.373  0.00  0.00           H
ATOM   1117  CA  VAL X  82      -9.985 -33.635 -26.653  0.00  0.00           C
ATOM   1118  HA  VAL X  82     -10.000 -34.540 -27.261  0.00  0.00           H
ATOM   1119  CB  VAL X  82      -9.042 -32.623 -27.288  0.00  0.00           C
ATOM   1120  HB  VAL X  82      -8.047 -33.037 -27.126  0.00  0.00           H
ATOM   1121  CG1 VAL X  82      -9.373 -32.418 -28.790  0.00  0.00           C
ATOM   1122 HG11 VAL X  82      -8.439 -32.645 -29.305  0.00  0.00           H
ATOM   1123 HG12 VAL X  82     -10.127 -33.097 -29.186  0.00  0.00           H
ATOM   1124 HG13 VAL X  82      -9.682 -31.379 -28.908  0.00  0.00           H
ATOM   1125  CG2 VAL X  82      -9.144 -31.259 -26.574  0.00  0.00           C
ATOM   1126 HG21 VAL X  82      -8.277 -30.666 -26.867  0.00  0.00           H
ATOM   1127 HG22 VAL X  82     -10.120 -30.809 -26.759  0.00  0.00           H
ATOM   1128 HG23 VAL X  82      -9.028 -31.439 -25.506  0.00  0.00           H
ATOM   1129  C   VAL X  82      -9.419 -34.214 -25.284  0.00  0.00           C
ATOM   1130  O   VAL X  82      -9.860 -33.780 -24.144  0.00  0.00           O
ATOM   1131  N   LEU X  83      -8.526 -35.246 -25.289  0.00  0.00           N
ATOM   1132  H   LEU X  83      -8.167 -35.598 -26.165  0.00  0.00           H
ATOM   1133  CA  LEU X  83      -7.874 -35.751 -24.079  0.00  0.00           C
ATOM   1134  HA  LEU X  83      -8.575 -36.070 -23.307  0.00  0.00           H
ATOM   1135  CB  LEU X  83      -7.154 -37.119 -24.346  0.00  0.00           C
ATOM   1136  HB2 LEU X  83      -7.884 -37.927 -24.306  0.00  0.00           H
ATOM   1137  HB3 LEU X  83      -6.626 -36.994 -25.291  0.00  0.00           H
ATOM   1138  CG  LEU X  83      -5.967 -37.451 -23.386  0.00  0.00           C
ATOM   1139  HG  LEU X  83      -5.296 -36.636 -23.117  0.00  0.00           H
ATOM   1140  CD1 LEU X  83      -6.379 -38.147 -22.026  0.00  0.00           C
ATOM   1141 HD11 LEU X  83      -7.141 -37.527 -21.552  0.00  0.00           H
ATOM   1142 HD12 LEU X  83      -6.810 -39.095 -22.346  0.00  0.00           H
ATOM   1143 HD13 LEU X  83      -5.523 -38.325 -21.376  0.00  0.00           H
ATOM   1144  CD2 LEU X  83      -4.964 -38.399 -24.179  0.00  0.00           C
ATOM   1145 HD21 LEU X  83      -4.378 -37.833 -24.903  0.00  0.00           H
ATOM   1146 HD22 LEU X  83      -4.262 -38.839 -23.471  0.00  0.00           H
ATOM   1147 HD23 LEU X  83      -5.549 -39.140 -24.723  0.00  0.00           H
ATOM   1148  C   LEU X  83      -6.859 -34.668 -23.656  0.00  0.00           C
ATOM   1149  O   LEU X  83      -6.216 -34.093 -24.575  0.00  0.00           O
ATOM   1150  N   MET X  84      -6.692 -34.297 -22.324  0.00  0.00           N
ATOM   1151  H   MET X  84      -7.251 -34.713 -21.593  0.00  0.00           H
ATOM   1152  CA  MET X  84      -5.564 -33.450 -21.956  0.00  0.00           C
ATOM   1153  HA  MET X  84      -5.242 -32.863 -22.817  0.00  0.00           H
ATOM   1154  CB  MET X  84      -6.004 -32.480 -20.860  0.00  0.00           C
ATOM   1155  HB2 MET X  84      -6.242 -33.045 -19.958  0.00  0.00           H
ATOM   1156  HB3 MET X  84      -5.174 -31.850 -20.542  0.00  0.00           H
ATOM   1157  CG  MET X  84      -7.113 -31.529 -21.376  0.00  0.00           C
ATOM   1158  HG2 MET X  84      -6.620 -31.048 -22.220  0.00  0.00           H
ATOM   1159  HG3 MET X  84      -7.972 -32.091 -21.743  0.00  0.00           H
ATOM   1160  SD  MET X  84      -7.855 -30.359 -20.185  0.00  0.00           S
ATOM   1161  CE  MET X  84      -8.971 -31.383 -19.153  0.00  0.00           C
ATOM   1162  HE1 MET X  84      -8.485 -32.298 -18.814  0.00  0.00           H
ATOM   1163  HE2 MET X  84      -9.266 -30.858 -18.244  0.00  0.00           H
ATOM   1164  HE3 MET X  84      -9.882 -31.489 -19.741  0.00  0.00           H
ATOM   1165  C   MET X  84      -4.343 -34.314 -21.548  0.00  0.00           C
ATOM   1166  O   MET X  84      -4.577 -35.430 -21.012  0.00  0.00           O
ATOM   1167  N   CY3 X  85      -3.122 -33.745 -21.698  0.00  0.00           N
ATOM   1168  HN  CY3 X  85      -3.114 -32.813 -22.088  0.00  0.00           H
ATOM   1169  CA  CY3 X  85      -1.958 -34.181 -20.962  0.00  0.00           C
ATOM   1170  HA  CY3 X  85      -1.778 -35.237 -21.163  0.00  0.00           H
ATOM   1171  CB  CY3 X  85      -0.811 -33.326 -21.510  0.00  0.00           C
ATOM   1172  HB3 CY3 X  85      -0.958 -32.259 -21.343  0.00  0.00           H
ATOM   1173  HB2 CY3 X  85      -0.781 -33.386 -22.598  0.00  0.00           H
ATOM   1174  SG  CY3 X  85       0.787 -33.862 -20.869  0.00  0.00           S
ATOM   1175  C   CY3 X  85      -2.177 -34.060 -19.382  0.00  0.00           C
ATOM   1176  O   CY3 X  85      -2.816 -33.113 -18.918  0.00  0.00           O
ATOM   1177  N   GLY X  86      -1.678 -35.021 -18.667  0.00  0.00           N
ATOM   1178  H   GLY X  86      -1.015 -35.700 -19.014  0.00  0.00           H
ATOM   1179  CA  GLY X  86      -1.652 -34.955 -17.192  0.00  0.00           C
ATOM   1180  HA2 GLY X  86      -2.572 -34.494 -16.830  0.00  0.00           H
ATOM   1181  HA3 GLY X  86      -1.647 -35.991 -16.852  0.00  0.00           H
ATOM   1182  C   GLY X  86      -0.487 -34.167 -16.614  0.00  0.00           C
ATOM   1183  O   GLY X  86      -0.383 -34.029 -15.394  0.00  0.00           O
ATOM   1184  N   ASN X  87       0.500 -33.632 -17.399  0.00  0.00           N
ATOM   1185  H   ASN X  87       0.442 -33.750 -18.400  0.00  0.00           H
ATOM   1186  CA  ASN X  87       1.593 -32.795 -16.870  0.00  0.00           C
ATOM   1187  HA  ASN X  87       1.905 -33.239 -15.925  0.00  0.00           H
ATOM   1188  CB  ASN X  87       2.755 -32.941 -17.881  0.00  0.00           C
ATOM   1189  HB2 ASN X  87       2.935 -33.969 -17.566  0.00  0.00           H
ATOM   1190  HB3 ASN X  87       2.596 -32.892 -18.958  0.00  0.00           H
ATOM   1191  CG  ASN X  87       4.009 -32.175 -17.541  0.00  0.00           C
ATOM   1192  OD1 ASN X  87       4.244 -31.819 -16.386  0.00  0.00           O
ATOM   1193  ND2 ASN X  87       4.788 -31.857 -18.505  0.00  0.00           N
ATOM   1194 HD21 ASN X  87       5.722 -31.624 -18.200  0.00  0.00           H
ATOM   1195 HD22 ASN X  87       4.746 -32.362 -19.379  0.00  0.00           H
ATOM   1196  C   ASN X  87       1.245 -31.315 -16.730  0.00  0.00           C
ATOM   1197  O   ASN X  87       0.875 -30.655 -17.714  0.00  0.00           O
ATOM   1198  N   ASN X  88       1.302 -30.604 -15.558  0.00  0.00           N
ATOM   1199  H   ASN X  88       1.736 -31.022 -14.747  0.00  0.00           H
ATOM   1200  CA  ASN X  88       0.872 -29.199 -15.447  0.00  0.00           C
ATOM   1201  HA  ASN X  88      -0.101 -29.157 -15.936  0.00  0.00           H
ATOM   1202  CB  ASN X  88       0.727 -28.756 -13.974  0.00  0.00           C
ATOM   1203  HB2 ASN X  88       1.630 -28.983 -13.408  0.00  0.00           H
ATOM   1204  HB3 ASN X  88       0.708 -27.667 -13.978  0.00  0.00           H
ATOM   1205  CG  ASN X  88      -0.496 -29.235 -13.188  0.00  0.00           C
ATOM   1206  OD1 ASN X  88      -1.327 -30.008 -13.573  0.00  0.00           O
ATOM   1207  ND2 ASN X  88      -0.666 -28.800 -11.949  0.00  0.00           N
ATOM   1208 HD21 ASN X  88      -1.366 -29.231 -11.363  0.00  0.00           H
ATOM   1209 HD22 ASN X  88       0.096 -28.331 -11.481  0.00  0.00           H
ATOM   1210  C   ASN X  88       1.852 -28.283 -16.248  0.00  0.00           C
ATOM   1211  O   ASN X  88       1.590 -27.131 -16.520  0.00  0.00           O
ATOM   1212  N   ASN X  89       3.043 -28.787 -16.545  0.00  0.00           N
ATOM   1213  H   ASN X  89       3.286 -29.739 -16.311  0.00  0.00           H
ATOM   1214  CA  ASN X  89       4.140 -28.048 -17.234  0.00  0.00           C
ATOM   1215  HA  ASN X  89       4.065 -27.025 -16.867  0.00  0.00           H
ATOM   1216  CB  ASN X  89       5.446 -28.546 -16.811  0.00  0.00           C
ATOM   1217  HB2 ASN X  89       5.663 -29.515 -17.260  0.00  0.00           H
ATOM   1218  HB3 ASN X  89       6.311 -27.974 -17.147  0.00  0.00           H
ATOM   1219  CG  ASN X  89       5.594 -28.629 -15.315  0.00  0.00           C
ATOM   1220  OD1 ASN X  89       5.738 -27.587 -14.675  0.00  0.00           O
ATOM   1221  ND2 ASN X  89       5.688 -29.764 -14.669  0.00  0.00           N
ATOM   1222 HD21 ASN X  89       6.072 -29.816 -13.736  0.00  0.00           H
ATOM   1223 HD22 ASN X  89       5.307 -30.590 -15.109  0.00  0.00           H
ATOM   1224  C   ASN X  89       3.882 -28.051 -18.785  0.00  0.00           C
ATOM   1225  O   ASN X  89       4.626 -27.394 -19.507  0.00  0.00           O
ATOM   1226  N   CY3 X  90       2.830 -28.684 -19.207  0.00  0.00           N
ATOM   1227  HN  CY3 X  90       2.294 -29.152 -18.489  0.00  0.00           H
ATOM   1228  CA  CY3 X  90       2.347 -28.748 -20.636  0.00  0.00           C
ATOM   1229  HA  CY3 X  90       3.027 -28.174 -21.265  0.00  0.00           H
ATOM   1230  CB  CY3 X  90       2.454 -30.240 -20.966  0.00  0.00           C
ATOM   1231  HB3 CY3 X  90       1.730 -30.633 -20.252  0.00  0.00           H
ATOM   1232  HB2 CY3 X  90       3.472 -30.525 -20.699  0.00  0.00           H
ATOM   1233  SG  CY3 X  90       2.036 -30.733 -22.637  0.00  0.00           S
ATOM   1234  C   CY3 X  90       0.860 -28.208 -20.749  0.00  0.00           C
ATOM   1235  O   CY3 X  90       0.266 -27.709 -19.803  0.00  0.00           O
ATOM   1236  N   CYS X  91       0.389 -28.287 -22.024  0.00  0.00           N
ATOM   1237  H   CYS X  91       0.976 -28.764 -22.693  0.00  0.00           H
ATOM   1238  CA  CYS X  91      -0.868 -27.762 -22.511  0.00  0.00           C
ATOM   1239  HA  CYS X  91      -1.580 -27.746 -21.686  0.00  0.00           H
ATOM   1240  CB  CYS X  91      -0.621 -26.238 -22.748  0.00  0.00           C
ATOM   1241  HB2 CYS X  91      -1.584 -25.842 -23.068  0.00  0.00           H
ATOM   1242  HB3 CYS X  91      -0.348 -25.783 -21.796  0.00  0.00           H
ATOM   1243  SG  CYS X  91       0.555 -25.963 -24.087  0.00  0.00           S
ATOM   1244  HG  CYS X  91      -0.296 -26.003 -25.116  0.00  0.00           H
ATOM   1245  C   CYS X  91      -1.392 -28.542 -23.675  0.00  0.00           C
ATOM   1246  O   CYS X  91      -2.562 -28.245 -24.049  0.00  0.00           O
ATOM   1247  N   ARG X  92      -0.711 -29.574 -24.156  0.00  0.00           N
ATOM   1248  H   ARG X  92       0.199 -29.780 -23.768  0.00  0.00           H
ATOM   1249  CA  ARG X  92      -1.079 -30.277 -25.464  0.00  0.00           C
ATOM   1250  HA  ARG X  92      -1.529 -29.534 -26.122  0.00  0.00           H
ATOM   1251  CB  ARG X  92       0.209 -30.795 -26.108  0.00  0.00           C
ATOM   1252  HB2 ARG X  92       0.728 -31.553 -25.523  0.00  0.00           H
ATOM   1253  HB3 ARG X  92      -0.125 -31.311 -27.009  0.00  0.00           H
ATOM   1254  CG  ARG X  92       1.386 -29.824 -26.513  0.00  0.00           C
ATOM   1255  HG2 ARG X  92       1.704 -29.280 -25.624  0.00  0.00           H
ATOM   1256  HG3 ARG X  92       2.225 -30.351 -26.968  0.00  0.00           H
ATOM   1257  CD  ARG X  92       0.875 -28.738 -27.482  0.00  0.00           C
ATOM   1258  HD2 ARG X  92       0.620 -29.196 -28.437  0.00  0.00           H
ATOM   1259  HD3 ARG X  92      -0.017 -28.293 -27.040  0.00  0.00           H
ATOM   1260  NE  ARG X  92       1.924 -27.718 -27.618  0.00  0.00           N
ATOM   1261  HE  ARG X  92       2.879 -27.927 -27.367  0.00  0.00           H
ATOM   1262  CZ  ARG X  92       1.675 -26.562 -28.135  0.00  0.00           C
ATOM   1263  NH1 ARG X  92       0.552 -26.260 -28.610  0.00  0.00           N
ATOM   1264 HH11 ARG X  92      -0.237 -26.882 -28.508  0.00  0.00           H
ATOM   1265 HH12 ARG X  92       0.454 -25.315 -28.953  0.00  0.00           H
ATOM   1266  NH2 ARG X  92       2.701 -25.736 -28.289  0.00  0.00           N
ATOM   1267 HH21 ARG X  92       3.634 -25.940 -27.960  0.00  0.00           H
ATOM   1268 HH22 ARG X  92       2.406 -24.901 -28.775  0.00  0.00           H
ATOM   1269  C   ARG X  92      -2.154 -31.297 -25.220  0.00  0.00           C
ATOM   1270  O   ARG X  92      -2.220 -31.905 -24.206  0.00  0.00           O
ATOM   1271  N   CYS X  93      -2.993 -31.522 -26.260  0.00  0.00           N
ATOM   1272  H   CYS X  93      -2.820 -30.983 -27.097  0.00  0.00           H
ATOM   1273  CA  CYS X  93      -4.249 -32.417 -26.279  0.00  0.00           C
ATOM   1274  HA  CYS X  93      -4.208 -33.179 -25.500  0.00  0.00           H
ATOM   1275  CB  CYS X  93      -5.501 -31.586 -26.164  0.00  0.00           C
ATOM   1276  HB2 CYS X  93      -5.593 -30.883 -26.991  0.00  0.00           H
ATOM   1277  HB3 CYS X  93      -6.340 -32.276 -26.086  0.00  0.00           H
ATOM   1278  SG  CYS X  93      -5.518 -30.643 -24.596  0.00  0.00           S
ATOM   1279  HG  CYS X  93      -6.259 -29.601 -24.983  0.00  0.00           H
ATOM   1280  C   CYS X  93      -4.428 -33.263 -27.597  0.00  0.00           C
ATOM   1281  O   CYS X  93      -3.710 -32.963 -28.601  0.00  0.00           O
ATOM   1282  N   PHE X  94      -5.339 -34.206 -27.649  0.00  0.00           N
ATOM   1283  H   PHE X  94      -6.009 -34.312 -26.901  0.00  0.00           H
ATOM   1284  CA  PHE X  94      -5.508 -35.207 -28.699  0.00  0.00           C
ATOM   1285  HA  PHE X  94      -5.269 -34.696 -29.632  0.00  0.00           H
ATOM   1286  CB  PHE X  94      -4.450 -36.325 -28.479  0.00  0.00           C
ATOM   1287  HB2 PHE X  94      -4.767 -37.061 -27.740  0.00  0.00           H
ATOM   1288  HB3 PHE X  94      -4.357 -36.858 -29.425  0.00  0.00           H
ATOM   1289  CG  PHE X  94      -3.032 -35.919 -28.066  0.00  0.00           C
ATOM   1290  CD1 PHE X  94      -2.091 -35.633 -29.100  0.00  0.00           C
ATOM   1291  HD1 PHE X  94      -2.305 -35.693 -30.157  0.00  0.00           H
ATOM   1292  CE1 PHE X  94      -0.860 -35.058 -28.699  0.00  0.00           C
ATOM   1293  HE1 PHE X  94      -0.113 -34.831 -29.445  0.00  0.00           H
ATOM   1294  CZ  PHE X  94      -0.654 -34.775 -27.404  0.00  0.00           C
ATOM   1295  HZ  PHE X  94       0.289 -34.339 -27.110  0.00  0.00           H
ATOM   1296  CE2 PHE X  94      -1.567 -35.025 -26.368  0.00  0.00           C
ATOM   1297  HE2 PHE X  94      -1.438 -34.689 -25.349  0.00  0.00           H
ATOM   1298  CD2 PHE X  94      -2.761 -35.668 -26.704  0.00  0.00           C
ATOM   1299  HD2 PHE X  94      -3.456 -35.874 -25.903  0.00  0.00           H
ATOM   1300  C   PHE X  94      -6.939 -35.719 -28.851  0.00  0.00           C
ATOM   1301  O   PHE X  94      -7.690 -35.770 -27.854  0.00  0.00           O
ATOM   1302  N   CY3 X  95      -7.407 -35.964 -30.121  0.00  0.00           N
ATOM   1303  HN  CY3 X  95      -6.848 -35.774 -30.940  0.00  0.00           H
ATOM   1304  CA  CY3 X  95      -8.770 -36.467 -30.501  0.00  0.00           C
ATOM   1305  HA  CY3 X  95      -9.420 -36.414 -29.628  0.00  0.00           H
ATOM   1306  CB  CY3 X  95      -9.442 -35.539 -31.483  0.00  0.00           C
ATOM   1307  HB3 CY3 X  95      -9.069 -34.527 -31.323  0.00  0.00           H
ATOM   1308  HB2 CY3 X  95     -10.509 -35.468 -31.271  0.00  0.00           H
ATOM   1309  SG  CY3 X  95      -9.186 -36.213 -33.170  0.00  0.00           S
ATOM   1310  C   CY3 X  95      -8.734 -38.027 -30.770  0.00  0.00           C
ATOM   1311  O   CY3 X  95      -7.789 -38.681 -31.162  0.00  0.00           O
ATOM   1312  N   VAL X  96      -9.958 -38.532 -30.734  0.00  0.00           N
ATOM   1313  H   VAL X  96     -10.707 -37.910 -30.466  0.00  0.00           H
ATOM   1314  CA  VAL X  96     -10.251 -39.915 -30.812  0.00  0.00           C
ATOM   1315  HA  VAL X  96      -9.485 -40.386 -30.197  0.00  0.00           H
ATOM   1316  CB  VAL X  96     -11.623 -40.256 -30.170  0.00  0.00           C
ATOM   1317  HB  VAL X  96     -11.802 -39.519 -29.388  0.00  0.00           H
ATOM   1318  CG1 VAL X  96     -12.823 -40.300 -31.150  0.00  0.00           C
ATOM   1319 HG11 VAL X  96     -13.759 -40.377 -30.597  0.00  0.00           H
ATOM   1320 HG12 VAL X  96     -13.010 -39.374 -31.694  0.00  0.00           H
ATOM   1321 HG13 VAL X  96     -12.813 -41.057 -31.935  0.00  0.00           H
ATOM   1322  CG2 VAL X  96     -11.564 -41.588 -29.400  0.00  0.00           C
ATOM   1323 HG21 VAL X  96     -11.264 -42.412 -30.047  0.00  0.00           H
ATOM   1324 HG22 VAL X  96     -10.798 -41.576 -28.626  0.00  0.00           H
ATOM   1325 HG23 VAL X  96     -12.516 -41.807 -28.917  0.00  0.00           H
ATOM   1326  C   VAL X  96     -10.116 -40.482 -32.253  0.00  0.00           C
ATOM   1327  O   VAL X  96     -10.103 -41.715 -32.364  0.00  0.00           O
ATOM   1328  N   GLU X  97     -10.014 -39.710 -33.280  0.00  0.00           N
ATOM   1329  H   GLU X  97     -10.123 -38.719 -33.117  0.00  0.00           H
ATOM   1330  CA  GLU X  97      -9.748 -40.158 -34.654  0.00  0.00           C
ATOM   1331  HA  GLU X  97     -10.043 -41.206 -34.712  0.00  0.00           H
ATOM   1332  CB  GLU X  97     -10.579 -39.453 -35.784  0.00  0.00           C
ATOM   1333  HB2 GLU X  97     -10.086 -38.568 -36.185  0.00  0.00           H
ATOM   1334  HB3 GLU X  97     -10.569 -40.197 -36.581  0.00  0.00           H
ATOM   1335  CG  GLU X  97     -12.070 -39.097 -35.415  0.00  0.00           C
ATOM   1336  HG2 GLU X  97     -12.520 -39.817 -34.732  0.00  0.00           H
ATOM   1337  HG3 GLU X  97     -12.012 -38.136 -34.904  0.00  0.00           H
ATOM   1338  CD  GLU X  97     -12.937 -38.995 -36.696  0.00  0.00           C
ATOM   1339  OE1 GLU X  97     -13.733 -38.041 -36.745  0.00  0.00           O
ATOM   1340  OE2 GLU X  97     -12.764 -39.865 -37.581  0.00  0.00           O
ATOM   1341  C   GLU X  97      -8.288 -40.118 -35.005  0.00  0.00           C
ATOM   1342  O   GLU X  97      -7.896 -40.849 -35.922  0.00  0.00           O
ATOM   1343  N   CY3 X  98      -7.442 -39.521 -34.167  0.00  0.00           N
ATOM   1344  HN  CY3 X  98      -7.874 -38.967 -33.441  0.00  0.00           H
ATOM   1345  CA  CY3 X  98      -6.003 -39.460 -34.357  0.00  0.00           C
ATOM   1346  HA  CY3 X  98      -5.743 -39.587 -35.408  0.00  0.00           H
ATOM   1347  CB  CY3 X  98      -5.645 -38.038 -33.893  0.00  0.00           C
ATOM   1348  HB3 CY3 X  98      -4.566 -37.931 -33.777  0.00  0.00           H
ATOM   1349  HB2 CY3 X  98      -6.121 -37.806 -32.940  0.00  0.00           H
ATOM   1350  SG  CY3 X  98      -6.070 -36.903 -35.206  0.00  0.00           S
ATOM   1351  C   CY3 X  98      -5.489 -40.713 -33.580  0.00  0.00           C
ATOM   1352  O   CY3 X  98      -4.981 -41.636 -34.249  0.00  0.00           O
ATOM   1353  N   VAL X  99      -5.593 -40.683 -32.207  0.00  0.00           N
ATOM   1354  H   VAL X  99      -6.037 -39.851 -31.846  0.00  0.00           H
ATOM   1355  CA  VAL X  99      -4.910 -41.635 -31.301  0.00  0.00           C
ATOM   1356  HA  VAL X  99      -3.843 -41.632 -31.524  0.00  0.00           H
ATOM   1357  CB  VAL X  99      -5.008 -41.310 -29.746  0.00  0.00           C
ATOM   1358  HB  VAL X  99      -4.462 -42.117 -29.257  0.00  0.00           H
ATOM   1359  CG1 VAL X  99      -4.385 -40.004 -29.422  0.00  0.00           C
ATOM   1360 HG11 VAL X  99      -4.730 -39.262 -30.143  0.00  0.00           H
ATOM   1361 HG12 VAL X  99      -4.801 -39.697 -28.462  0.00  0.00           H
ATOM   1362 HG13 VAL X  99      -3.296 -40.021 -29.457  0.00  0.00           H
ATOM   1363  CG2 VAL X  99      -6.492 -41.333 -29.325  0.00  0.00           C
ATOM   1364 HG21 VAL X  99      -6.701 -41.187 -28.266  0.00  0.00           H
ATOM   1365 HG22 VAL X  99      -6.906 -40.499 -29.892  0.00  0.00           H
ATOM   1366 HG23 VAL X  99      -6.998 -42.204 -29.739  0.00  0.00           H
ATOM   1367  C   VAL X  99      -5.334 -43.082 -31.586  0.00  0.00           C
ATOM   1368  O   VAL X  99      -4.562 -44.021 -31.438  0.00  0.00           O
ATOM   1369  N   ASP X 100      -6.600 -43.219 -32.009  0.00  0.00           N
ATOM   1370  H   ASP X 100      -7.187 -42.401 -32.089  0.00  0.00           H
ATOM   1371  CA  ASP X 100      -7.144 -44.595 -32.132  0.00  0.00           C
ATOM   1372  HA  ASP X 100      -6.804 -45.246 -31.327  0.00  0.00           H
ATOM   1373  CB  ASP X 100      -8.704 -44.555 -31.958  0.00  0.00           C
ATOM   1374  HB2 ASP X 100      -9.018 -43.949 -31.108  0.00  0.00           H
ATOM   1375  HB3 ASP X 100      -9.057 -44.083 -32.874  0.00  0.00           H
ATOM   1376  CG  ASP X 100      -9.322 -45.938 -31.867  0.00  0.00           C
ATOM   1377  OD1 ASP X 100      -9.735 -46.481 -32.955  0.00  0.00           O
ATOM   1378  OD2 ASP X 100      -9.306 -46.541 -30.767  0.00  0.00           O
ATOM   1379  C   ASP X 100      -6.623 -45.414 -33.401  0.00  0.00           C
ATOM   1380  O   ASP X 100      -6.492 -46.674 -33.446  0.00  0.00           O
ATOM   1381  N   LEU X 101      -6.125 -44.645 -34.371  0.00  0.00           N
ATOM   1382  H   LEU X 101      -6.299 -43.656 -34.267  0.00  0.00           H
ATOM   1383  CA  LEU X 101      -5.171 -45.157 -35.362  0.00  0.00           C
ATOM   1384  HA  LEU X 101      -5.517 -46.186 -35.462  0.00  0.00           H
ATOM   1385  CB  LEU X 101      -5.437 -44.346 -36.691  0.00  0.00           C
ATOM   1386  HB2 LEU X 101      -6.464 -44.562 -36.984  0.00  0.00           H
ATOM   1387  HB3 LEU X 101      -5.443 -43.287 -36.432  0.00  0.00           H
ATOM   1388  CG  LEU X 101      -4.442 -44.545 -37.864  0.00  0.00           C
ATOM   1389  HG  LEU X 101      -3.427 -44.231 -37.617  0.00  0.00           H
ATOM   1390  CD1 LEU X 101      -4.372 -45.966 -38.361  0.00  0.00           C
ATOM   1391 HD11 LEU X 101      -3.646 -46.153 -39.153  0.00  0.00           H
ATOM   1392 HD12 LEU X 101      -3.984 -46.638 -37.596  0.00  0.00           H
ATOM   1393 HD13 LEU X 101      -5.311 -46.337 -38.771  0.00  0.00           H
ATOM   1394  CD2 LEU X 101      -4.964 -43.716 -38.997  0.00  0.00           C
ATOM   1395 HD21 LEU X 101      -5.044 -42.699 -38.615  0.00  0.00           H
ATOM   1396 HD22 LEU X 101      -4.200 -43.677 -39.773  0.00  0.00           H
ATOM   1397 HD23 LEU X 101      -5.907 -44.136 -39.349  0.00  0.00           H
ATOM   1398  C   LEU X 101      -3.667 -45.170 -34.919  0.00  0.00           C
ATOM   1399  O   LEU X 101      -3.018 -46.231 -34.844  0.00  0.00           O
ATOM   1400  N   LEU X 102      -3.169 -43.975 -34.635  0.00  0.00           N
ATOM   1401  H   LEU X 102      -3.779 -43.173 -34.709  0.00  0.00           H
ATOM   1402  CA  LEU X 102      -1.723 -43.705 -34.501  0.00  0.00           C
ATOM   1403  HA  LEU X 102      -1.188 -44.072 -35.377  0.00  0.00           H
ATOM   1404  CB  LEU X 102      -1.548 -42.152 -34.398  0.00  0.00           C
ATOM   1405  HB2 LEU X 102      -2.215 -41.655 -33.693  0.00  0.00           H
ATOM   1406  HB3 LEU X 102      -0.567 -41.952 -33.967  0.00  0.00           H
ATOM   1407  CG  LEU X 102      -1.656 -41.528 -35.832  0.00  0.00           C
ATOM   1408  HG  LEU X 102      -2.463 -42.080 -36.314  0.00  0.00           H
ATOM   1409  CD1 LEU X 102      -2.010 -40.001 -35.749  0.00  0.00           C
ATOM   1410 HD11 LEU X 102      -1.243 -39.560 -35.112  0.00  0.00           H
ATOM   1411 HD12 LEU X 102      -1.869 -39.538 -36.725  0.00  0.00           H
ATOM   1412 HD13 LEU X 102      -3.033 -39.867 -35.395  0.00  0.00           H
ATOM   1413  CD2 LEU X 102      -0.360 -41.682 -36.638  0.00  0.00           C
ATOM   1414 HD21 LEU X 102      -0.528 -41.107 -37.549  0.00  0.00           H
ATOM   1415 HD22 LEU X 102       0.487 -41.248 -36.106  0.00  0.00           H
ATOM   1416 HD23 LEU X 102      -0.168 -42.734 -36.851  0.00  0.00           H
ATOM   1417  C   LEU X 102      -1.012 -44.419 -33.323  0.00  0.00           C
ATOM   1418  O   LEU X 102       0.123 -44.899 -33.434  0.00  0.00           O
ATOM   1419  N   VAL X 103      -1.672 -44.549 -32.191  0.00  0.00           N
ATOM   1420  H   VAL X 103      -2.625 -44.214 -32.226  0.00  0.00           H
ATOM   1421  CA  VAL X 103      -1.176 -45.287 -30.973  0.00  0.00           C
ATOM   1422  HA  VAL X 103      -0.123 -45.540 -31.095  0.00  0.00           H
ATOM   1423  CB  VAL X 103      -1.396 -44.526 -29.650  0.00  0.00           C
ATOM   1424  HB  VAL X 103      -2.460 -44.324 -29.528  0.00  0.00           H
ATOM   1425  CG1 VAL X 103      -1.100 -45.226 -28.397  0.00  0.00           C
ATOM   1426 HG11 VAL X 103      -1.496 -44.643 -27.566  0.00  0.00           H
ATOM   1427 HG12 VAL X 103      -1.460 -46.254 -28.356  0.00  0.00           H
ATOM   1428 HG13 VAL X 103      -0.030 -45.264 -28.190  0.00  0.00           H
ATOM   1429  CG2 VAL X 103      -0.542 -43.273 -29.657  0.00  0.00           C
ATOM   1430 HG21 VAL X 103      -0.481 -42.828 -28.664  0.00  0.00           H
ATOM   1431 HG22 VAL X 103       0.450 -43.493 -30.053  0.00  0.00           H
ATOM   1432 HG23 VAL X 103      -0.940 -42.559 -30.378  0.00  0.00           H
ATOM   1433  C   VAL X 103      -1.933 -46.639 -30.967  0.00  0.00           C
ATOM   1434  O   VAL X 103      -1.355 -47.632 -30.470  0.00  0.00           O
ATOM   1435  N   GLY X 104      -3.229 -46.621 -31.387  0.00  0.00           N
ATOM   1436  H   GLY X 104      -3.669 -45.715 -31.465  0.00  0.00           H
ATOM   1437  CA  GLY X 104      -4.076 -47.801 -31.463  0.00  0.00           C
ATOM   1438  HA2 GLY X 104      -4.367 -48.031 -32.488  0.00  0.00           H
ATOM   1439  HA3 GLY X 104      -3.429 -48.653 -31.256  0.00  0.00           H
ATOM   1440  C   GLY X 104      -5.377 -47.803 -30.570  0.00  0.00           C
ATOM   1441  O   GLY X 104      -5.684 -46.832 -29.861  0.00  0.00           O
ATOM   1442  N   PRO X 105      -5.966 -49.021 -30.364  0.00  0.00           N
ATOM   1443  CD  PRO X 105      -5.492 -50.242 -31.042  0.00  0.00           C
ATOM   1444  HD2 PRO X 105      -4.756 -50.731 -30.404  0.00  0.00           H
ATOM   1445  HD3 PRO X 105      -5.140 -50.103 -32.065  0.00  0.00           H
ATOM   1446  CG  PRO X 105      -6.670 -51.206 -31.117  0.00  0.00           C
ATOM   1447  HG2 PRO X 105      -6.405 -52.250 -30.952  0.00  0.00           H
ATOM   1448  HG3 PRO X 105      -7.233 -51.197 -32.050  0.00  0.00           H
ATOM   1449  CB  PRO X 105      -7.519 -50.708 -29.970  0.00  0.00           C
ATOM   1450  HB2 PRO X 105      -7.594 -51.403 -29.134  0.00  0.00           H
ATOM   1451  HB3 PRO X 105      -8.506 -50.656 -30.429  0.00  0.00           H
ATOM   1452  CA  PRO X 105      -7.188 -49.223 -29.644  0.00  0.00           C
ATOM   1453  HA  PRO X 105      -7.965 -48.555 -30.019  0.00  0.00           H
ATOM   1454  C   PRO X 105      -7.111 -49.066 -28.038  0.00  0.00           C
ATOM   1455  O   PRO X 105      -6.128 -49.429 -27.432  0.00  0.00           O
ATOM   1456  N   GLY X 106      -8.164 -48.511 -27.449  0.00  0.00           N
ATOM   1457  H   GLY X 106      -8.913 -48.226 -28.064  0.00  0.00           H
ATOM   1458  CA  GLY X 106      -8.215 -48.225 -26.014  0.00  0.00           C
ATOM   1459  HA2 GLY X 106      -9.172 -47.886 -25.616  0.00  0.00           H
ATOM   1460  HA3 GLY X 106      -7.917 -49.101 -25.438  0.00  0.00           H
ATOM   1461  C   GLY X 106      -7.200 -47.169 -25.490  0.00  0.00           C
ATOM   1462  O   GLY X 106      -6.821 -47.072 -24.308  0.00  0.00           O
ATOM   1463  N   ALA X 107      -6.474 -46.417 -26.372  0.00  0.00           N
ATOM   1464  H   ALA X 107      -6.567 -46.562 -27.367  0.00  0.00           H
ATOM   1465  CA  ALA X 107      -5.335 -45.563 -26.010  0.00  0.00           C
ATOM   1466  HA  ALA X 107      -4.645 -46.250 -25.519  0.00  0.00           H
ATOM   1467  CB  ALA X 107      -4.573 -45.105 -27.275  0.00  0.00           C
ATOM   1468  HB1 ALA X 107      -4.116 -45.978 -27.741  0.00  0.00           H
ATOM   1469  HB2 ALA X 107      -5.142 -44.507 -27.986  0.00  0.00           H
ATOM   1470  HB3 ALA X 107      -3.723 -44.496 -26.965  0.00  0.00           H
ATOM   1471  C   ALA X 107      -5.745 -44.408 -24.967  0.00  0.00           C
ATOM   1472  O   ALA X 107      -5.086 -44.159 -23.964  0.00  0.00           O
ATOM   1473  N   ALA X 108      -6.820 -43.721 -25.365  0.00  0.00           N
ATOM   1474  H   ALA X 108      -7.271 -44.088 -26.191  0.00  0.00           H
ATOM   1475  CA  ALA X 108      -7.370 -42.540 -24.628  0.00  0.00           C
ATOM   1476  HA  ALA X 108      -6.567 -41.824 -24.453  0.00  0.00           H
ATOM   1477  CB  ALA X 108      -8.363 -41.727 -25.400  0.00  0.00           C
ATOM   1478  HB1 ALA X 108      -8.031 -41.579 -26.428  0.00  0.00           H
ATOM   1479  HB2 ALA X 108      -9.320 -42.241 -25.309  0.00  0.00           H
ATOM   1480  HB3 ALA X 108      -8.374 -40.808 -24.814  0.00  0.00           H
ATOM   1481  C   ALA X 108      -7.907 -42.990 -23.203  0.00  0.00           C
ATOM   1482  O   ALA X 108      -7.483 -42.404 -22.211  0.00  0.00           O
ATOM   1483  N   GLN X 109      -8.571 -44.180 -23.137  0.00  0.00           N
ATOM   1484  H   GLN X 109      -9.038 -44.511 -23.969  0.00  0.00           H
ATOM   1485  CA  GLN X 109      -8.952 -44.666 -21.823  0.00  0.00           C
ATOM   1486  HA  GLN X 109      -9.541 -43.919 -21.292  0.00  0.00           H
ATOM   1487  CB  GLN X 109      -9.803 -45.890 -21.962  0.00  0.00           C
ATOM   1488  HB2 GLN X 109      -9.310 -46.570 -22.656  0.00  0.00           H
ATOM   1489  HB3 GLN X 109      -9.861 -46.416 -21.008  0.00  0.00           H
ATOM   1490  CG  GLN X 109     -11.220 -45.512 -22.412  0.00  0.00           C
ATOM   1491  HG2 GLN X 109     -11.200 -44.824 -23.257  0.00  0.00           H
ATOM   1492  HG3 GLN X 109     -11.678 -46.425 -22.791  0.00  0.00           H
ATOM   1493  CD  GLN X 109     -12.185 -45.115 -21.240  0.00  0.00           C
ATOM   1494  OE1 GLN X 109     -11.755 -44.351 -20.411  0.00  0.00           O
ATOM   1495  NE2 GLN X 109     -13.428 -45.467 -21.325  0.00  0.00           N
ATOM   1496 HE21 GLN X 109     -14.098 -45.251 -20.602  0.00  0.00           H
ATOM   1497 HE22 GLN X 109     -13.612 -46.117 -22.076  0.00  0.00           H
ATOM   1498  C   GLN X 109      -7.721 -44.964 -20.992  0.00  0.00           C
ATOM   1499  O   GLN X 109      -7.653 -44.609 -19.841  0.00  0.00           O
ATOM   1500  N   ALA X 110      -6.684 -45.665 -21.503  0.00  0.00           N
ATOM   1501  H   ALA X 110      -6.806 -46.009 -22.445  0.00  0.00           H
ATOM   1502  CA  ALA X 110      -5.333 -45.895 -20.932  0.00  0.00           C
ATOM   1503  HA  ALA X 110      -5.453 -46.582 -20.094  0.00  0.00           H
ATOM   1504  CB  ALA X 110      -4.391 -46.613 -21.903  0.00  0.00           C
ATOM   1505  HB1 ALA X 110      -4.925 -47.310 -22.548  0.00  0.00           H
ATOM   1506  HB2 ALA X 110      -3.729 -45.922 -22.425  0.00  0.00           H
ATOM   1507  HB3 ALA X 110      -3.654 -47.156 -21.312  0.00  0.00           H
ATOM   1508  C   ALA X 110      -4.702 -44.611 -20.393  0.00  0.00           C
ATOM   1509  O   ALA X 110      -4.303 -44.648 -19.240  0.00  0.00           O
ATOM   1510  N   ALA X 111      -4.661 -43.524 -21.118  0.00  0.00           N
ATOM   1511  H   ALA X 111      -4.897 -43.693 -22.085  0.00  0.00           H
ATOM   1512  CA  ALA X 111      -4.084 -42.233 -20.841  0.00  0.00           C
ATOM   1513  HA  ALA X 111      -3.003 -42.336 -20.744  0.00  0.00           H
ATOM   1514  CB  ALA X 111      -4.272 -41.339 -22.077  0.00  0.00           C
ATOM   1515  HB1 ALA X 111      -3.810 -40.379 -21.846  0.00  0.00           H
ATOM   1516  HB2 ALA X 111      -3.765 -41.730 -22.959  0.00  0.00           H
ATOM   1517  HB3 ALA X 111      -5.300 -41.252 -22.431  0.00  0.00           H
ATOM   1518  C   ALA X 111      -4.832 -41.619 -19.688  0.00  0.00           C
ATOM   1519  O   ALA X 111      -4.260 -40.933 -18.903  0.00  0.00           O
ATOM   1520  N   ILE X 112      -6.164 -41.757 -19.541  0.00  0.00           N
ATOM   1521  H   ILE X 112      -6.528 -42.381 -20.247  0.00  0.00           H
ATOM   1522  CA  ILE X 112      -6.941 -41.356 -18.267  0.00  0.00           C
ATOM   1523  HA  ILE X 112      -6.657 -40.365 -17.914  0.00  0.00           H
ATOM   1524  CB  ILE X 112      -8.463 -41.272 -18.586  0.00  0.00           C
ATOM   1525  HB  ILE X 112      -8.730 -42.188 -19.114  0.00  0.00           H
ATOM   1526  CG2 ILE X 112      -9.279 -41.093 -17.393  0.00  0.00           C
ATOM   1527 HG21 ILE X 112     -10.317 -41.242 -17.693  0.00  0.00           H
ATOM   1528 HG22 ILE X 112      -8.994 -41.908 -16.728  0.00  0.00           H
ATOM   1529 HG23 ILE X 112      -9.137 -40.128 -16.906  0.00  0.00           H
ATOM   1530  CG1 ILE X 112      -8.567 -40.018 -19.576  0.00  0.00           C
ATOM   1531 HG12 ILE X 112      -8.480 -39.130 -18.950  0.00  0.00           H
ATOM   1532 HG13 ILE X 112      -7.863 -39.887 -20.397  0.00  0.00           H
ATOM   1533  CD1 ILE X 112      -9.999 -39.883 -20.241  0.00  0.00           C
ATOM   1534 HD11 ILE X 112     -10.000 -38.824 -20.502  0.00  0.00           H
ATOM   1535 HD12 ILE X 112      -9.998 -40.499 -21.141  0.00  0.00           H
ATOM   1536 HD13 ILE X 112     -10.802 -40.082 -19.531  0.00  0.00           H
ATOM   1537  C   ILE X 112      -6.441 -42.258 -17.103  0.00  0.00           C
ATOM   1538  O   ILE X 112      -6.200 -41.723 -16.029  0.00  0.00           O
ATOM   1539  N   LYS X 113      -6.332 -43.573 -17.300  0.00  0.00           N
ATOM   1540  H   LYS X 113      -6.745 -43.886 -18.166  0.00  0.00           H
ATOM   1541  CA  LYS X 113      -5.890 -44.488 -16.187  0.00  0.00           C
ATOM   1542  HA  LYS X 113      -6.398 -44.181 -15.273  0.00  0.00           H
ATOM   1543  CB  LYS X 113      -6.390 -45.931 -16.538  0.00  0.00           C
ATOM   1544  HB2 LYS X 113      -6.872 -45.931 -17.515  0.00  0.00           H
ATOM   1545  HB3 LYS X 113      -5.586 -46.662 -16.617  0.00  0.00           H
ATOM   1546  CG  LYS X 113      -7.276 -46.442 -15.439  0.00  0.00           C
ATOM   1547  HG2 LYS X 113      -6.683 -46.389 -14.526  0.00  0.00           H
ATOM   1548  HG3 LYS X 113      -8.197 -45.868 -15.338  0.00  0.00           H
ATOM   1549  CD  LYS X 113      -7.743 -47.894 -15.523  0.00  0.00           C
ATOM   1550  HD2 LYS X 113      -8.254 -48.083 -16.468  0.00  0.00           H
ATOM   1551  HD3 LYS X 113      -6.858 -48.529 -15.545  0.00  0.00           H
ATOM   1552  CE  LYS X 113      -8.585 -48.417 -14.337  0.00  0.00           C
ATOM   1553  HE2 LYS X 113      -8.838 -49.456 -14.551  0.00  0.00           H
ATOM   1554  HE3 LYS X 113      -8.055 -48.412 -13.385  0.00  0.00           H
ATOM   1555  NZ  LYS X 113      -9.846 -47.706 -14.159  0.00  0.00           N
ATOM   1556  HZ1 LYS X 113     -10.584 -48.242 -14.593  0.00  0.00           H
ATOM   1557  HZ2 LYS X 113      -9.953 -47.530 -13.170  0.00  0.00           H
ATOM   1558  HZ3 LYS X 113      -9.779 -46.841 -14.677  0.00  0.00           H
ATOM   1559  C   LYS X 113      -4.395 -44.579 -15.837  0.00  0.00           C
ATOM   1560  O   LYS X 113      -3.996 -45.168 -14.852  0.00  0.00           O
ATOM   1561  N   GLU X 114      -3.540 -43.992 -16.720  0.00  0.00           N
ATOM   1562  H   GLU X 114      -3.906 -43.733 -17.625  0.00  0.00           H
ATOM   1563  CA  GLU X 114      -2.076 -44.003 -16.492  0.00  0.00           C
ATOM   1564  HA  GLU X 114      -1.788 -44.974 -16.088  0.00  0.00           H
ATOM   1565  CB  GLU X 114      -1.387 -43.729 -17.814  0.00  0.00           C
ATOM   1566  HB2 GLU X 114      -1.691 -44.491 -18.531  0.00  0.00           H
ATOM   1567  HB3 GLU X 114      -1.811 -42.810 -18.219  0.00  0.00           H
ATOM   1568  CG  GLU X 114       0.114 -43.506 -17.772  0.00  0.00           C
ATOM   1569  HG2 GLU X 114       0.475 -43.304 -18.780  0.00  0.00           H
ATOM   1570  HG3 GLU X 114       0.245 -42.588 -17.200  0.00  0.00           H
ATOM   1571  CD  GLU X 114       0.881 -44.690 -17.230  0.00  0.00           C
ATOM   1572  OE1 GLU X 114       2.102 -44.671 -17.506  0.00  0.00           O
ATOM   1573  OE2 GLU X 114       0.408 -45.677 -16.642  0.00  0.00           O
ATOM   1574  C   GLU X 114      -1.596 -43.060 -15.403  0.00  0.00           C
ATOM   1575  O   GLU X 114      -2.150 -41.996 -15.126  0.00  0.00           O
ATOM   1576  N   ASP X 115      -0.529 -43.405 -14.715  0.00  0.00           N
ATOM   1577  H   ASP X 115      -0.063 -44.274 -14.935  0.00  0.00           H
ATOM   1578  CA  ASP X 115       0.079 -42.687 -13.613  0.00  0.00           C
ATOM   1579  HA  ASP X 115      -0.279 -41.658 -13.663  0.00  0.00           H
ATOM   1580  CB  ASP X 115      -0.537 -43.221 -12.325  0.00  0.00           C
ATOM   1581  HB2 ASP X 115      -1.627 -43.214 -12.343  0.00  0.00           H
ATOM   1582  HB3 ASP X 115      -0.171 -44.241 -12.204  0.00  0.00           H
ATOM   1583  CG  ASP X 115       0.078 -42.477 -11.141  0.00  0.00           C
ATOM   1584  OD1 ASP X 115       0.118 -42.929  -9.962  0.00  0.00           O
ATOM   1585  OD2 ASP X 115       0.527 -41.340 -11.294  0.00  0.00           O
ATOM   1586  C   ASP X 115       1.621 -42.757 -13.569  0.00  0.00           C
ATOM   1587  O   ASP X 115       2.119 -43.888 -13.399  0.00  0.00           O
ATOM   1588  N   PRO X 116       2.360 -41.661 -13.601  0.00  0.00           N
ATOM   1589  CD  PRO X 116       3.830 -41.669 -13.556  0.00  0.00           C
ATOM   1590  HD2 PRO X 116       4.183 -42.323 -14.353  0.00  0.00           H
ATOM   1591  HD3 PRO X 116       4.128 -42.085 -12.594  0.00  0.00           H
ATOM   1592  CG  PRO X 116       4.238 -40.249 -13.826  0.00  0.00           C
ATOM   1593  HG2 PRO X 116       4.592 -40.175 -14.854  0.00  0.00           H
ATOM   1594  HG3 PRO X 116       5.109 -39.981 -13.227  0.00  0.00           H
ATOM   1595  CB  PRO X 116       3.007 -39.423 -13.578  0.00  0.00           C
ATOM   1596  HB2 PRO X 116       3.074 -38.569 -14.252  0.00  0.00           H
ATOM   1597  HB3 PRO X 116       2.978 -39.147 -12.524  0.00  0.00           H
ATOM   1598  CA  PRO X 116       1.871 -40.332 -13.925  0.00  0.00           C
ATOM   1599  HA  PRO X 116       0.999 -39.998 -13.361  0.00  0.00           H
ATOM   1600  C   PRO X 116       1.576 -40.215 -15.447  0.00  0.00           C
ATOM   1601  O   PRO X 116       2.319 -40.815 -16.273  0.00  0.00           O
ATOM   1602  N   TRP X 117       0.423 -39.623 -15.820  0.00  0.00           N
ATOM   1603  H   TRP X 117      -0.011 -39.029 -15.127  0.00  0.00           H
ATOM   1604  CA  TRP X 117       0.079 -39.466 -17.230  0.00  0.00           C
ATOM   1605  HA  TRP X 117       0.528 -40.279 -17.801  0.00  0.00           H
ATOM   1606  CB  TRP X 117      -1.438 -39.491 -17.358  0.00  0.00           C
ATOM   1607  HB2 TRP X 117      -1.818 -40.503 -17.493  0.00  0.00           H
ATOM   1608  HB3 TRP X 117      -1.940 -38.953 -16.554  0.00  0.00           H
ATOM   1609  CG  TRP X 117      -1.896 -38.902 -18.674  0.00  0.00           C
ATOM   1610  CD1 TRP X 117      -2.637 -37.836 -18.826  0.00  0.00           C
ATOM   1611  HD1 TRP X 117      -3.081 -37.197 -18.077  0.00  0.00           H
ATOM   1612  NE1 TRP X 117      -2.734 -37.586 -20.158  0.00  0.00           N
ATOM   1613  HE1 TRP X 117      -3.346 -36.866 -20.514  0.00  0.00           H
ATOM   1614  CE2 TRP X 117      -2.062 -38.484 -20.909  0.00  0.00           C
ATOM   1615  CZ2 TRP X 117      -1.885 -38.476 -22.350  0.00  0.00           C
ATOM   1616  HZ2 TRP X 117      -2.239 -37.675 -22.982  0.00  0.00           H
ATOM   1617  CH2 TRP X 117      -1.234 -39.619 -22.869  0.00  0.00           C
ATOM   1618  HH2 TRP X 117      -1.008 -39.710 -23.921  0.00  0.00           H
ATOM   1619  CZ3 TRP X 117      -0.795 -40.621 -21.963  0.00  0.00           C
ATOM   1620  HZ3 TRP X 117      -0.204 -41.466 -22.285  0.00  0.00           H
ATOM   1621  CE3 TRP X 117      -0.907 -40.508 -20.579  0.00  0.00           C
ATOM   1622  HE3 TRP X 117      -0.383 -41.208 -19.946  0.00  0.00           H
ATOM   1623  CD2 TRP X 117      -1.554 -39.415 -19.986  0.00  0.00           C
ATOM   1624  C   TRP X 117       0.685 -38.183 -17.830  0.00  0.00           C
ATOM   1625  O   TRP X 117       0.759 -37.129 -17.186  0.00  0.00           O
ATOM   1626  N   ASN X 118       1.269 -38.284 -19.056  0.00  0.00           N
ATOM   1627  H   ASN X 118       1.301 -39.198 -19.486  0.00  0.00           H
ATOM   1628  CA  ASN X 118       1.972 -37.345 -19.901  0.00  0.00           C
ATOM   1629  HA  ASN X 118       1.359 -36.444 -19.872  0.00  0.00           H
ATOM   1630  CB  ASN X 118       3.428 -37.140 -19.378  0.00  0.00           C
ATOM   1631  HB2 ASN X 118       4.010 -36.597 -20.123  0.00  0.00           H
ATOM   1632  HB3 ASN X 118       3.489 -36.618 -18.422  0.00  0.00           H
ATOM   1633  CG  ASN X 118       4.261 -38.305 -19.158  0.00  0.00           C
ATOM   1634  OD1 ASN X 118       4.264 -39.214 -19.994  0.00  0.00           O
ATOM   1635  ND2 ASN X 118       5.033 -38.408 -18.080  0.00  0.00           N
ATOM   1636 HD21 ASN X 118       5.477 -39.313 -18.017  0.00  0.00           H
ATOM   1637 HD22 ASN X 118       5.224 -37.646 -17.445  0.00  0.00           H
ATOM   1638  C   ASN X 118       1.908 -37.746 -21.373  0.00  0.00           C
ATOM   1639  O   ASN X 118       2.026 -38.912 -21.752  0.00  0.00           O
ATOM   1640  N   CY3 X 119       1.876 -36.802 -22.229  0.00  0.00           N
ATOM   1641  HN  CY3 X 119       1.716 -35.893 -21.818  0.00  0.00           H
ATOM   1642  CA  CY3 X 119       1.791 -36.851 -23.693  0.00  0.00           C
ATOM   1643  HA  CY3 X 119       1.016 -37.557 -23.992  0.00  0.00           H
ATOM   1644  CB  CY3 X 119       1.126 -35.530 -24.159  0.00  0.00           C
ATOM   1645  HB3 CY3 X 119       0.282 -35.224 -23.540  0.00  0.00           H
ATOM   1646  HB2 CY3 X 119       0.689 -35.885 -25.092  0.00  0.00           H
ATOM   1647  SG  CY3 X 119       2.310 -34.103 -24.413  0.00  0.00           S
ATOM   1648  C   CY3 X 119       3.121 -37.261 -24.410  0.00  0.00           C
ATOM   1649  O   CY3 X 119       4.244 -37.344 -23.927  0.00  0.00           O
ATOM   1650  N   TYR X 120       2.855 -37.405 -25.739  0.00  0.00           N
ATOM   1651  H   TYR X 120       1.885 -37.324 -26.007  0.00  0.00           H
ATOM   1652  CA  TYR X 120       3.889 -37.638 -26.750  0.00  0.00           C
ATOM   1653  HA  TYR X 120       4.501 -38.479 -26.422  0.00  0.00           H
ATOM   1654  CB  TYR X 120       3.176 -37.926 -28.088  0.00  0.00           C
ATOM   1655  HB2 TYR X 120       3.055 -36.908 -28.459  0.00  0.00           H
ATOM   1656  HB3 TYR X 120       3.883 -38.293 -28.832  0.00  0.00           H
ATOM   1657  CG  TYR X 120       1.818 -38.550 -27.929  0.00  0.00           C
ATOM   1658  CD1 TYR X 120       1.705 -39.755 -27.256  0.00  0.00           C
ATOM   1659  HD1 TYR X 120       2.600 -40.284 -26.963  0.00  0.00           H
ATOM   1660  CE1 TYR X 120       0.473 -40.401 -27.082  0.00  0.00           C
ATOM   1661  HE1 TYR X 120       0.322 -41.351 -26.590  0.00  0.00           H
ATOM   1662  CZ  TYR X 120      -0.643 -39.780 -27.584  0.00  0.00           C
ATOM   1663  OH  TYR X 120      -1.849 -40.343 -27.470  0.00  0.00           O
ATOM   1664  HH  TYR X 120      -1.914 -41.036 -26.810  0.00  0.00           H
ATOM   1665  CE2 TYR X 120      -0.547 -38.593 -28.326  0.00  0.00           C
ATOM   1666  HE2 TYR X 120      -1.450 -38.118 -28.679  0.00  0.00           H
ATOM   1667  CD2 TYR X 120       0.650 -38.003 -28.556  0.00  0.00           C
ATOM   1668  HD2 TYR X 120       0.636 -37.027 -29.018  0.00  0.00           H
ATOM   1669  C   TYR X 120       4.851 -36.427 -26.970  0.00  0.00           C
ATOM   1670  O   TYR X 120       5.875 -36.603 -27.635  0.00  0.00           O
ATOM   1671  N   MET X 121       4.509 -35.180 -26.552  0.00  0.00           N
ATOM   1672  H   MET X 121       3.702 -35.023 -25.965  0.00  0.00           H
ATOM   1673  CA  MET X 121       5.488 -34.071 -26.504  0.00  0.00           C
ATOM   1674  HA  MET X 121       6.228 -34.144 -27.301  0.00  0.00           H
ATOM   1675  CB  MET X 121       4.735 -32.798 -26.733  0.00  0.00           C
ATOM   1676  HB2 MET X 121       4.140 -32.525 -25.862  0.00  0.00           H
ATOM   1677  HB3 MET X 121       5.470 -31.997 -26.811  0.00  0.00           H
ATOM   1678  CG  MET X 121       3.889 -32.837 -28.039  0.00  0.00           C
ATOM   1679  HG2 MET X 121       3.091 -33.571 -27.938  0.00  0.00           H
ATOM   1680  HG3 MET X 121       3.339 -31.911 -28.206  0.00  0.00           H
ATOM   1681  SD  MET X 121       4.684 -33.187 -29.597  0.00  0.00           S
ATOM   1682  CE  MET X 121       5.570 -31.592 -29.788  0.00  0.00           C
ATOM   1683  HE1 MET X 121       6.011 -31.535 -30.783  0.00  0.00           H
ATOM   1684  HE2 MET X 121       4.893 -30.739 -29.751  0.00  0.00           H
ATOM   1685  HE3 MET X 121       6.446 -31.486 -29.148  0.00  0.00           H
ATOM   1686  C   MET X 121       6.329 -34.019 -25.198  0.00  0.00           C
ATOM   1687  O   MET X 121       7.488 -33.665 -25.321  0.00  0.00           O
ATOM   1688  N   CY3 X 122       5.890 -34.466 -24.005  0.00  0.00           N
ATOM   1689  HN  CY3 X 122       4.899 -34.574 -23.846  0.00  0.00           H
ATOM   1690  CA  CY3 X 122       6.602 -34.507 -22.772  0.00  0.00           C
ATOM   1691  HA  CY3 X 122       7.110 -33.544 -22.722  0.00  0.00           H
ATOM   1692  CB  CY3 X 122       5.458 -34.517 -21.650  0.00  0.00           C
ATOM   1693  HB3 CY3 X 122       5.800 -34.776 -20.648  0.00  0.00           H
ATOM   1694  HB2 CY3 X 122       4.648 -35.200 -21.905  0.00  0.00           H
ATOM   1695  SG  CY3 X 122       4.706 -32.897 -21.516  0.00  0.00           S
ATOM   1696  C   CY3 X 122       7.695 -35.580 -22.673  0.00  0.00           C
ATOM   1697  O   CY3 X 122       8.810 -35.344 -22.119  0.00  0.00           O
ATOM   1698  N   GLY X 123       7.342 -36.815 -23.066  0.00  0.00           N
ATOM   1699  H   GLY X 123       6.448 -36.966 -23.510  0.00  0.00           H
ATOM   1700  CA  GLY X 123       8.260 -37.942 -22.952  0.00  0.00           C
ATOM   1701  HA2 GLY X 123       8.533 -38.083 -21.906  0.00  0.00           H
ATOM   1702  HA3 GLY X 123       7.780 -38.890 -23.193  0.00  0.00           H
ATOM   1703  C   GLY X 123       9.591 -37.838 -23.761  0.00  0.00           C
ATOM   1704  O   GLY X 123       9.660 -37.351 -24.868  0.00  0.00           O
ATOM   1705  N   HIE X 124      10.748 -38.275 -23.214  0.00  0.00           N
ATOM   1706  H   HIE X 124      10.718 -38.564 -22.247  0.00  0.00           H
ATOM   1707  CA  HIE X 124      12.087 -38.018 -23.844  0.00  0.00           C
ATOM   1708  HA  HIE X 124      12.258 -36.959 -24.040  0.00  0.00           H
ATOM   1709  CB  HIE X 124      13.159 -38.496 -22.923  0.00  0.00           C
ATOM   1710  HB2 HIE X 124      12.799 -38.223 -21.931  0.00  0.00           H
ATOM   1711  HB3 HIE X 124      13.123 -39.584 -22.864  0.00  0.00           H
ATOM   1712  CG  HIE X 124      14.542 -37.931 -23.239  0.00  0.00           C
ATOM   1713  ND1 HIE X 124      14.891 -36.596 -22.974  0.00  0.00           N
ATOM   1714  CE1 HIE X 124      16.148 -36.526 -23.347  0.00  0.00           C
ATOM   1715  HE1 HIE X 124      16.835 -35.741 -23.068  0.00  0.00           H
ATOM   1716  NE2 HIE X 124      16.500 -37.624 -23.938  0.00  0.00           N
ATOM   1717  HE2 HIE X 124      17.417 -37.817 -24.316  0.00  0.00           H
ATOM   1718  CD2 HIE X 124      15.490 -38.500 -24.004  0.00  0.00           C
ATOM   1719  HD2 HIE X 124      15.643 -39.536 -24.269  0.00  0.00           H
ATOM   1720  C   HIE X 124      12.180 -38.639 -25.287  0.00  0.00           C
ATOM   1721  O   HIE X 124      12.580 -37.899 -26.134  0.00  0.00           O
ATOM   1722  N   LYS X 125      11.775 -39.976 -25.470  0.00  0.00           N
ATOM   1723  H   LYS X 125      11.336 -40.409 -24.670  0.00  0.00           H
ATOM   1724  CA  LYS X 125      11.637 -40.606 -26.814  0.00  0.00           C
ATOM   1725  HA  LYS X 125      12.566 -40.460 -27.366  0.00  0.00           H
ATOM   1726  CB  LYS X 125      11.414 -42.101 -26.632  0.00  0.00           C
ATOM   1727  HB2 LYS X 125      11.599 -42.576 -27.596  0.00  0.00           H
ATOM   1728  HB3 LYS X 125      11.962 -42.509 -25.783  0.00  0.00           H
ATOM   1729  CG  LYS X 125       9.970 -42.511 -26.278  0.00  0.00           C
ATOM   1730  HG2 LYS X 125       9.656 -42.063 -25.335  0.00  0.00           H
ATOM   1731  HG3 LYS X 125       9.299 -42.137 -27.051  0.00  0.00           H
ATOM   1732  CD  LYS X 125       9.837 -44.021 -26.293  0.00  0.00           C
ATOM   1733  HD2 LYS X 125      10.024 -44.419 -27.291  0.00  0.00           H
ATOM   1734  HD3 LYS X 125      10.492 -44.431 -25.524  0.00  0.00           H
ATOM   1735  CE  LYS X 125       8.389 -44.333 -25.953  0.00  0.00           C
ATOM   1736  HE2 LYS X 125       8.230 -44.013 -24.923  0.00  0.00           H
ATOM   1737  HE3 LYS X 125       7.713 -43.768 -26.594  0.00  0.00           H
ATOM   1738  NZ  LYS X 125       8.041 -45.746 -26.269  0.00  0.00           N
ATOM   1739  HZ1 LYS X 125       8.389 -46.080 -27.156  0.00  0.00           H
ATOM   1740  HZ2 LYS X 125       8.406 -46.428 -25.619  0.00  0.00           H
ATOM   1741  HZ3 LYS X 125       7.045 -45.865 -26.150  0.00  0.00           H
ATOM   1742  C   LYS X 125      10.560 -39.991 -27.625  0.00  0.00           C
ATOM   1743  O   LYS X 125       9.707 -39.220 -27.149  0.00  0.00           O
ATOM   1744  N   GLY X 126      10.605 -40.262 -28.934  0.00  0.00           N
ATOM   1745  H   GLY X 126      11.267 -40.898 -29.356  0.00  0.00           H
ATOM   1746  CA  GLY X 126       9.822 -39.533 -29.891  0.00  0.00           C
ATOM   1747  HA2 GLY X 126       9.365 -38.643 -29.458  0.00  0.00           H
ATOM   1748  HA3 GLY X 126      10.485 -39.166 -30.675  0.00  0.00           H
ATOM   1749  C   GLY X 126       8.750 -40.431 -30.485  0.00  0.00           C
ATOM   1750  O   GLY X 126       7.650 -40.014 -30.870  0.00  0.00           O
ATOM   1751  N   THR X 127       9.036 -41.723 -30.718  0.00  0.00           N
ATOM   1752  H   THR X 127      10.000 -41.966 -30.539  0.00  0.00           H
ATOM   1753  CA  THR X 127       8.043 -42.813 -31.127  0.00  0.00           C
ATOM   1754  HA  THR X 127       7.388 -42.421 -31.905  0.00  0.00           H
ATOM   1755  CB  THR X 127       8.742 -44.118 -31.675  0.00  0.00           C
ATOM   1756  HB  THR X 127       9.258 -44.644 -30.871  0.00  0.00           H
ATOM   1757  CG2 THR X 127       7.734 -45.084 -32.207  0.00  0.00           C
ATOM   1758 HG21 THR X 127       8.102 -46.060 -32.524  0.00  0.00           H
ATOM   1759 HG22 THR X 127       7.017 -45.345 -31.429  0.00  0.00           H
ATOM   1760 HG23 THR X 127       7.406 -44.718 -33.180  0.00  0.00           H
ATOM   1761  OG1 THR X 127       9.564 -43.786 -32.768  0.00  0.00           O
ATOM   1762  HG1 THR X 127      10.270 -43.235 -32.423  0.00  0.00           H
ATOM   1763  C   THR X 127       7.094 -43.174 -30.006  0.00  0.00           C
ATOM   1764  O   THR X 127       7.564 -43.438 -28.918  0.00  0.00           O
ATOM   1765  N   TYR X 128       5.767 -43.200 -30.380  0.00  0.00           N
ATOM   1766  H   TYR X 128       5.490 -42.787 -31.259  0.00  0.00           H
ATOM   1767  CA  TYR X 128       4.632 -43.631 -29.483  0.00  0.00           C
ATOM   1768  HA  TYR X 128       5.073 -44.137 -28.624  0.00  0.00           H
ATOM   1769  CB  TYR X 128       3.887 -42.417 -29.008  0.00  0.00           C
ATOM   1770  HB2 TYR X 128       3.574 -41.865 -29.894  0.00  0.00           H
ATOM   1771  HB3 TYR X 128       3.015 -42.766 -28.456  0.00  0.00           H
ATOM   1772  CG  TYR X 128       4.871 -41.631 -28.080  0.00  0.00           C
ATOM   1773  CD1 TYR X 128       5.513 -40.451 -28.574  0.00  0.00           C
ATOM   1774  HD1 TYR X 128       5.431 -40.349 -29.646  0.00  0.00           H
ATOM   1775  CE1 TYR X 128       6.445 -39.682 -27.823  0.00  0.00           C
ATOM   1776  HE1 TYR X 128       7.010 -38.921 -28.340  0.00  0.00           H
ATOM   1777  CZ  TYR X 128       6.649 -40.098 -26.490  0.00  0.00           C
ATOM   1778  OH  TYR X 128       7.503 -39.401 -25.781  0.00  0.00           O
ATOM   1779  HH  TYR X 128       8.268 -39.143 -26.301  0.00  0.00           H
ATOM   1780  CE2 TYR X 128       5.904 -41.143 -25.979  0.00  0.00           C
ATOM   1781  HE2 TYR X 128       6.081 -41.373 -24.939  0.00  0.00           H
ATOM   1782  CD2 TYR X 128       4.989 -41.898 -26.692  0.00  0.00           C
ATOM   1783  HD2 TYR X 128       4.436 -42.681 -26.195  0.00  0.00           H
ATOM   1784  C   TYR X 128       3.714 -44.723 -30.099  0.00  0.00           C
ATOM   1785  O   TYR X 128       2.696 -45.050 -29.523  0.00  0.00           O
ATOM   1786  N   GLY X 129       4.068 -45.213 -31.294  0.00  0.00           N
ATOM   1787  H   GLY X 129       4.890 -44.844 -31.751  0.00  0.00           H
ATOM   1788  CA  GLY X 129       3.221 -46.068 -32.203  0.00  0.00           C
ATOM   1789  HA2 GLY X 129       3.457 -47.093 -31.919  0.00  0.00           H
ATOM   1790  HA3 GLY X 129       2.138 -45.960 -32.151  0.00  0.00           H
ATOM   1791  C   GLY X 129       3.635 -46.012 -33.710  0.00  0.00           C
ATOM   1792  O   GLY X 129       4.801 -45.803 -34.091  0.00  0.00           O
ATOM   1793  N   LEU X 130       2.577 -45.945 -34.484  0.00  0.00           N
ATOM   1794  H   LEU X 130       1.642 -46.143 -34.157  0.00  0.00           H
ATOM   1795  CA  LEU X 130       2.668 -45.262 -35.772  0.00  0.00           C
ATOM   1796  HA  LEU X 130       3.592 -45.592 -36.246  0.00  0.00           H
ATOM   1797  CB  LEU X 130       1.532 -45.576 -36.791  0.00  0.00           C
ATOM   1798  HB2 LEU X 130       0.660 -45.024 -36.441  0.00  0.00           H
ATOM   1799  HB3 LEU X 130       1.828 -45.188 -37.765  0.00  0.00           H
ATOM   1800  CG  LEU X 130       1.097 -46.982 -36.930  0.00  0.00           C
ATOM   1801  HG  LEU X 130       0.888 -47.345 -35.923  0.00  0.00           H
ATOM   1802  CD1 LEU X 130      -0.173 -47.068 -37.738  0.00  0.00           C
ATOM   1803 HD11 LEU X 130      -0.985 -46.534 -37.245  0.00  0.00           H
ATOM   1804 HD12 LEU X 130      -0.090 -46.642 -38.738  0.00  0.00           H
ATOM   1805 HD13 LEU X 130      -0.349 -48.124 -37.943  0.00  0.00           H
ATOM   1806  CD2 LEU X 130       2.211 -47.832 -37.568  0.00  0.00           C
ATOM   1807 HD21 LEU X 130       1.964 -48.891 -37.486  0.00  0.00           H
ATOM   1808 HD22 LEU X 130       2.371 -47.512 -38.598  0.00  0.00           H
ATOM   1809 HD23 LEU X 130       3.136 -47.687 -37.011  0.00  0.00           H
ATOM   1810  C   LEU X 130       2.899 -43.731 -35.700  0.00  0.00           C
ATOM   1811  O   LEU X 130       3.568 -43.153 -36.557  0.00  0.00           O
ATOM   1812  N   LEU X 131       2.687 -43.120 -34.564  0.00  0.00           N
ATOM   1813  H   LEU X 131       2.262 -43.693 -33.849  0.00  0.00           H
ATOM   1814  CA  LEU X 131       2.995 -41.790 -34.166  0.00  0.00           C
ATOM   1815  HA  LEU X 131       2.773 -41.026 -34.911  0.00  0.00           H
ATOM   1816  CB  LEU X 131       2.219 -41.595 -32.903  0.00  0.00           C
ATOM   1817  HB2 LEU X 131       1.159 -41.775 -33.085  0.00  0.00           H
ATOM   1818  HB3 LEU X 131       2.622 -42.295 -32.171  0.00  0.00           H
ATOM   1819  CG  LEU X 131       2.374 -40.197 -32.225  0.00  0.00           C
ATOM   1820  HG  LEU X 131       3.368 -40.173 -31.778  0.00  0.00           H
ATOM   1821  CD1 LEU X 131       2.130 -38.975 -33.135  0.00  0.00           C
ATOM   1822 HD11 LEU X 131       1.957 -38.057 -32.573  0.00  0.00           H
ATOM   1823 HD12 LEU X 131       2.969 -38.842 -33.818  0.00  0.00           H
ATOM   1824 HD13 LEU X 131       1.280 -39.119 -33.803  0.00  0.00           H
ATOM   1825  CD2 LEU X 131       1.354 -40.142 -31.003  0.00  0.00           C
ATOM   1826 HD21 LEU X 131       1.782 -39.341 -30.401  0.00  0.00           H
ATOM   1827 HD22 LEU X 131       0.346 -39.992 -31.391  0.00  0.00           H
ATOM   1828 HD23 LEU X 131       1.406 -41.005 -30.339  0.00  0.00           H
ATOM   1829  C   LEU X 131       4.498 -41.768 -33.871  0.00  0.00           C
ATOM   1830  O   LEU X 131       4.959 -42.586 -33.107  0.00  0.00           O
ATOM   1831  N   ARG X 132       5.110 -40.659 -34.300  0.00  0.00           N
ATOM   1832  H   ARG X 132       4.612 -40.111 -34.986  0.00  0.00           H
ATOM   1833  CA  ARG X 132       6.468 -40.265 -34.018  0.00  0.00           C
ATOM   1834  HA  ARG X 132       6.694 -40.491 -32.976  0.00  0.00           H
ATOM   1835  CB  ARG X 132       7.372 -41.052 -35.010  0.00  0.00           C
ATOM   1836  HB2 ARG X 132       7.119 -42.110 -34.942  0.00  0.00           H
ATOM   1837  HB3 ARG X 132       7.119 -40.901 -36.059  0.00  0.00           H
ATOM   1838  CG  ARG X 132       8.851 -40.727 -34.813  0.00  0.00           C
ATOM   1839  HG2 ARG X 132       9.068 -39.700 -35.108  0.00  0.00           H
ATOM   1840  HG3 ARG X 132       9.109 -40.762 -33.755  0.00  0.00           H
ATOM   1841  CD  ARG X 132       9.674 -41.620 -35.658  0.00  0.00           C
ATOM   1842  HD2 ARG X 132       9.455 -42.639 -35.338  0.00  0.00           H
ATOM   1843  HD3 ARG X 132       9.364 -41.422 -36.684  0.00  0.00           H
ATOM   1844  NE  ARG X 132      11.088 -41.475 -35.462  0.00  0.00           N
ATOM   1845  HE  ARG X 132      11.347 -40.727 -34.836  0.00  0.00           H
ATOM   1846  CZ  ARG X 132      12.016 -42.129 -36.126  0.00  0.00           C
ATOM   1847  NH1 ARG X 132      11.729 -42.961 -37.091  0.00  0.00           N
ATOM   1848 HH11 ARG X 132      10.831 -42.864 -37.543  0.00  0.00           H
ATOM   1849 HH12 ARG X 132      12.392 -43.378 -37.729  0.00  0.00           H
ATOM   1850  NH2 ARG X 132      13.264 -41.968 -35.685  0.00  0.00           N
ATOM   1851 HH21 ARG X 132      13.370 -41.430 -34.837  0.00  0.00           H
ATOM   1852 HH22 ARG X 132      14.039 -42.308 -36.236  0.00  0.00           H
ATOM   1853  C   ARG X 132       6.616 -38.691 -34.219  0.00  0.00           C
ATOM   1854  O   ARG X 132       6.380 -38.193 -35.317  0.00  0.00           O
ATOM   1855  N   ARG X 133       7.121 -38.090 -33.165  0.00  0.00           N
ATOM   1856  H   ARG X 133       7.337 -38.723 -32.408  0.00  0.00           H
ATOM   1857  CA  ARG X 133       7.734 -36.752 -32.920  0.00  0.00           C
ATOM   1858  HA  ARG X 133       7.106 -36.013 -33.418  0.00  0.00           H
ATOM   1859  CB  ARG X 133       7.676 -36.463 -31.437  0.00  0.00           C
ATOM   1860  HB2 ARG X 133       6.726 -36.847 -31.065  0.00  0.00           H
ATOM   1861  HB3 ARG X 133       8.497 -37.031 -30.999  0.00  0.00           H
ATOM   1862  CG  ARG X 133       7.766 -34.905 -31.135  0.00  0.00           C
ATOM   1863  HG2 ARG X 133       8.558 -34.466 -31.741  0.00  0.00           H
ATOM   1864  HG3 ARG X 133       6.826 -34.551 -31.560  0.00  0.00           H
ATOM   1865  CD  ARG X 133       7.937 -34.582 -29.591  0.00  0.00           C
ATOM   1866  HD2 ARG X 133       7.834 -33.501 -29.490  0.00  0.00           H
ATOM   1867  HD3 ARG X 133       7.111 -35.095 -29.099  0.00  0.00           H
ATOM   1868  NE  ARG X 133       9.171 -35.161 -29.123  0.00  0.00           N
ATOM   1869  HE  ARG X 133       9.947 -35.095 -29.766  0.00  0.00           H
ATOM   1870  CZ  ARG X 133       9.407 -35.822 -28.001  0.00  0.00           C
ATOM   1871  NH1 ARG X 133       8.568 -36.138 -27.046  0.00  0.00           N
ATOM   1872 HH11 ARG X 133       7.576 -35.984 -27.155  0.00  0.00           H
ATOM   1873 HH12 ARG X 133       8.928 -36.680 -26.273  0.00  0.00           H
ATOM   1874  NH2 ARG X 133      10.645 -36.231 -27.867  0.00  0.00           N
ATOM   1875 HH21 ARG X 133      11.398 -35.922 -28.465  0.00  0.00           H
ATOM   1876 HH22 ARG X 133      11.004 -36.914 -27.215  0.00  0.00           H
ATOM   1877  C   ARG X 133       9.098 -36.606 -33.574  0.00  0.00           C
ATOM   1878  O   ARG X 133       9.918 -37.574 -33.590  0.00  0.00           O
ATOM   1879  N   ARG X 134       9.181 -35.546 -34.372  0.00  0.00           N
ATOM   1880  H   ARG X 134       8.387 -34.927 -34.456  0.00  0.00           H
ATOM   1881  CA  ARG X 134      10.338 -35.194 -35.195  0.00  0.00           C
ATOM   1882  HA  ARG X 134      10.699 -36.094 -35.694  0.00  0.00           H
ATOM   1883  CB  ARG X 134       9.950 -34.171 -36.235  0.00  0.00           C
ATOM   1884  HB2 ARG X 134       9.390 -33.347 -35.793  0.00  0.00           H
ATOM   1885  HB3 ARG X 134      10.841 -33.752 -36.702  0.00  0.00           H
ATOM   1886  CG  ARG X 134       9.048 -34.712 -37.443  0.00  0.00           C
ATOM   1887  HG2 ARG X 134       9.591 -35.514 -37.944  0.00  0.00           H
ATOM   1888  HG3 ARG X 134       8.157 -35.183 -37.029  0.00  0.00           H
ATOM   1889  CD  ARG X 134       8.617 -33.501 -38.339  0.00  0.00           C
ATOM   1890  HD2 ARG X 134       8.126 -32.720 -37.758  0.00  0.00           H
ATOM   1891  HD3 ARG X 134       9.529 -33.168 -38.834  0.00  0.00           H
ATOM   1892  NE  ARG X 134       7.613 -34.004 -39.244  0.00  0.00           N
ATOM   1893  HE  ARG X 134       6.647 -33.819 -39.015  0.00  0.00           H
ATOM   1894  CZ  ARG X 134       7.642 -34.683 -40.347  0.00  0.00           C
ATOM   1895  NH1 ARG X 134       8.751 -35.045 -40.861  0.00  0.00           N
ATOM   1896 HH11 ARG X 134       9.609 -34.695 -40.460  0.00  0.00           H
ATOM   1897 HH12 ARG X 134       8.737 -35.681 -41.646  0.00  0.00           H
ATOM   1898  NH2 ARG X 134       6.595 -34.955 -40.955  0.00  0.00           N
ATOM   1899 HH21 ARG X 134       5.708 -35.032 -40.478  0.00  0.00           H
ATOM   1900 HH22 ARG X 134       6.572 -35.487 -41.813  0.00  0.00           H
ATOM   1901  C   ARG X 134      11.502 -34.616 -34.318  0.00  0.00           C
ATOM   1902  O   ARG X 134      11.259 -33.669 -33.586  0.00  0.00           O
ATOM   1903  N   GLU X 135      12.722 -35.119 -34.482  0.00  0.00           N
ATOM   1904  H   GLU X 135      12.921 -35.811 -35.190  0.00  0.00           H
ATOM   1905  CA  GLU X 135      13.869 -34.561 -33.700  0.00  0.00           C
ATOM   1906  HA  GLU X 135      13.625 -34.656 -32.642  0.00  0.00           H
ATOM   1907  CB  GLU X 135      15.081 -35.458 -34.054  0.00  0.00           C
ATOM   1908  HB2 GLU X 135      15.455 -35.497 -35.077  0.00  0.00           H
ATOM   1909  HB3 GLU X 135      15.955 -35.205 -33.453  0.00  0.00           H
ATOM   1910  CG  GLU X 135      14.912 -36.971 -33.701  0.00  0.00           C
ATOM   1911  HG2 GLU X 135      14.305 -37.513 -34.426  0.00  0.00           H
ATOM   1912  HG3 GLU X 135      15.831 -37.554 -33.640  0.00  0.00           H
ATOM   1913  CD  GLU X 135      14.249 -37.159 -32.253  0.00  0.00           C
ATOM   1914  OE1 GLU X 135      14.657 -36.465 -31.328  0.00  0.00           O
ATOM   1915  OE2 GLU X 135      13.256 -37.866 -32.182  0.00  0.00           O
ATOM   1916  C   GLU X 135      14.228 -33.095 -33.913  0.00  0.00           C
ATOM   1917  O   GLU X 135      15.158 -32.592 -33.210  0.00  0.00           O
ATOM   1918  N   ASP X 136      13.598 -32.378 -34.806  0.00  0.00           N
ATOM   1919  H   ASP X 136      13.045 -32.883 -35.485  0.00  0.00           H
ATOM   1920  CA  ASP X 136      13.762 -30.927 -34.983  0.00  0.00           C
ATOM   1921  HA  ASP X 136      14.343 -30.539 -34.147  0.00  0.00           H
ATOM   1922  CB  ASP X 136      14.522 -30.705 -36.208  0.00  0.00           C
ATOM   1923  HB2 ASP X 136      14.636 -29.633 -36.374  0.00  0.00           H
ATOM   1924  HB3 ASP X 136      15.527 -31.035 -35.944  0.00  0.00           H
ATOM   1925  CG  ASP X 136      14.008 -31.257 -37.541  0.00  0.00           C
ATOM   1926  OD1 ASP X 136      12.946 -32.018 -37.587  0.00  0.00           O
ATOM   1927  OD2 ASP X 136      14.651 -30.987 -38.585  0.00  0.00           O
ATOM   1928  C   ASP X 136      12.448 -30.106 -34.833  0.00  0.00           C
ATOM   1929  O   ASP X 136      12.335 -29.078 -35.389  0.00  0.00           O
ATOM   1930  N   TRP X 137      11.472 -30.750 -34.154  0.00  0.00           N
ATOM   1931  H   TRP X 137      11.643 -31.697 -33.848  0.00  0.00           H
ATOM   1932  CA  TRP X 137      10.196 -30.122 -33.967  0.00  0.00           C
ATOM   1933  HA  TRP X 137       9.859 -30.104 -35.003  0.00  0.00           H
ATOM   1934  CB  TRP X 137       9.227 -30.953 -33.092  0.00  0.00           C
ATOM   1935  HB2 TRP X 137       8.218 -30.581 -33.268  0.00  0.00           H
ATOM   1936  HB3 TRP X 137       9.157 -31.953 -33.520  0.00  0.00           H
ATOM   1937  CG  TRP X 137       9.280 -31.003 -31.607  0.00  0.00           C
ATOM   1938  CD1 TRP X 137      10.025 -31.933 -30.981  0.00  0.00           C
ATOM   1939  HD1 TRP X 137      10.570 -32.713 -31.491  0.00  0.00           H
ATOM   1940  NE1 TRP X 137       9.949 -31.744 -29.620  0.00  0.00           N
ATOM   1941  HE1 TRP X 137      10.460 -32.242 -28.905  0.00  0.00           H
ATOM   1942  CE2 TRP X 137       9.332 -30.502 -29.315  0.00  0.00           C
ATOM   1943  CZ2 TRP X 137       9.051 -29.816 -28.115  0.00  0.00           C
ATOM   1944  HZ2 TRP X 137       9.556 -30.188 -27.236  0.00  0.00           H
ATOM   1945  CH2 TRP X 137       8.274 -28.653 -28.115  0.00  0.00           C
ATOM   1946  HH2 TRP X 137       8.108 -28.206 -27.146  0.00  0.00           H
ATOM   1947  CZ3 TRP X 137       7.787 -28.204 -29.385  0.00  0.00           C
ATOM   1948  HZ3 TRP X 137       7.068 -27.400 -29.329  0.00  0.00           H
ATOM   1949  CE3 TRP X 137       8.053 -28.890 -30.616  0.00  0.00           C
ATOM   1950  HE3 TRP X 137       7.486 -28.567 -31.477  0.00  0.00           H
ATOM   1951  CD2 TRP X 137       8.859 -30.068 -30.628  0.00  0.00           C
ATOM   1952  C   TRP X 137      10.217 -28.652 -33.467  0.00  0.00           C
ATOM   1953  O   TRP X 137       9.248 -27.995 -33.852  0.00  0.00           O
ATOM   1954  N   PRO X 138      11.152 -28.151 -32.625  0.00  0.00           N
ATOM   1955  CD  PRO X 138      12.093 -28.882 -31.835  0.00  0.00           C
ATOM   1956  HD2 PRO X 138      13.051 -28.686 -32.318  0.00  0.00           H
ATOM   1957  HD3 PRO X 138      11.866 -29.941 -31.712  0.00  0.00           H
ATOM   1958  CG  PRO X 138      12.017 -28.181 -30.449  0.00  0.00           C
ATOM   1959  HG2 PRO X 138      12.977 -28.203 -29.933  0.00  0.00           H
ATOM   1960  HG3 PRO X 138      11.212 -28.589 -29.838  0.00  0.00           H
ATOM   1961  CB  PRO X 138      11.770 -26.688 -30.791  0.00  0.00           C
ATOM   1962  HB2 PRO X 138      12.723 -26.202 -30.996  0.00  0.00           H
ATOM   1963  HB3 PRO X 138      11.277 -26.343 -29.882  0.00  0.00           H
ATOM   1964  CA  PRO X 138      10.948 -26.848 -32.117  0.00  0.00           C
ATOM   1965  HA  PRO X 138       9.871 -26.793 -31.957  0.00  0.00           H
ATOM   1966  C   PRO X 138      11.313 -25.688 -33.165  0.00  0.00           C
ATOM   1967  O   PRO X 138      10.672 -24.651 -33.083  0.00  0.00           O
ATOM   1968  N   SER X 139      12.346 -25.897 -33.948  0.00  0.00           N
ATOM   1969  H   SER X 139      12.907 -26.724 -33.801  0.00  0.00           H
ATOM   1970  CA  SER X 139      12.752 -25.045 -35.095  0.00  0.00           C
ATOM   1971  HA  SER X 139      12.802 -23.985 -34.849  0.00  0.00           H
ATOM   1972  CB  SER X 139      14.177 -25.468 -35.503  0.00  0.00           C
ATOM   1973  HB2 SER X 139      14.694 -24.797 -36.189  0.00  0.00           H
ATOM   1974  HB3 SER X 139      14.873 -25.442 -34.664  0.00  0.00           H
ATOM   1975  OG  SER X 139      14.154 -26.752 -36.002  0.00  0.00           O
ATOM   1976  HG  SER X 139      14.999 -27.168 -35.817  0.00  0.00           H
ATOM   1977  C   SER X 139      11.708 -25.215 -36.197  0.00  0.00           C
ATOM   1978  O   SER X 139      11.349 -24.238 -36.834  0.00  0.00           O
ATOM   1979  N   ARG X 140      11.163 -26.450 -36.370  0.00  0.00           N
ATOM   1980  H   ARG X 140      11.601 -27.180 -35.827  0.00  0.00           H
ATOM   1981  CA  ARG X 140      10.086 -26.697 -37.403  0.00  0.00           C
ATOM   1982  HA  ARG X 140      10.391 -26.190 -38.318  0.00  0.00           H
ATOM   1983  CB  ARG X 140       9.971 -28.272 -37.582  0.00  0.00           C
ATOM   1984  HB2 ARG X 140      11.000 -28.621 -37.667  0.00  0.00           H
ATOM   1985  HB3 ARG X 140       9.484 -28.751 -36.733  0.00  0.00           H
ATOM   1986  CG  ARG X 140       9.149 -28.643 -38.836  0.00  0.00           C
ATOM   1987  HG2 ARG X 140       8.083 -28.456 -38.705  0.00  0.00           H
ATOM   1988  HG3 ARG X 140       9.571 -28.076 -39.666  0.00  0.00           H
ATOM   1989  CD  ARG X 140       9.306 -30.170 -39.081  0.00  0.00           C
ATOM   1990  HD2 ARG X 140       8.911 -30.733 -38.234  0.00  0.00           H
ATOM   1991  HD3 ARG X 140       8.722 -30.450 -39.957  0.00  0.00           H
ATOM   1992  NE  ARG X 140      10.741 -30.598 -39.330  0.00  0.00           N
ATOM   1993  HE  ARG X 140      11.247 -30.906 -38.512  0.00  0.00           H
ATOM   1994  CZ  ARG X 140      11.425 -30.694 -40.486  0.00  0.00           C
ATOM   1995  NH1 ARG X 140      10.980 -30.462 -41.635  0.00  0.00           N
ATOM   1996 HH11 ARG X 140      10.038 -30.145 -41.812  0.00  0.00           H
ATOM   1997 HH12 ARG X 140      11.559 -30.628 -42.446  0.00  0.00           H
ATOM   1998  NH2 ARG X 140      12.634 -31.089 -40.418  0.00  0.00           N
ATOM   1999 HH21 ARG X 140      12.996 -31.328 -39.506  0.00  0.00           H
ATOM   2000 HH22 ARG X 140      13.240 -31.013 -41.222  0.00  0.00           H
ATOM   2001  C   ARG X 140       8.762 -26.073 -37.042  0.00  0.00           C
ATOM   2002  O   ARG X 140       8.195 -25.328 -37.822  0.00  0.00           O
ATOM   2003  N   LEU X 141       8.467 -26.194 -35.737  0.00  0.00           N
ATOM   2004  H   LEU X 141       8.809 -26.997 -35.229  0.00  0.00           H
ATOM   2005  CA  LEU X 141       7.192 -25.519 -35.270  0.00  0.00           C
ATOM   2006  HA  LEU X 141       6.297 -25.772 -35.838  0.00  0.00           H
ATOM   2007  CB  LEU X 141       6.900 -26.122 -33.896  0.00  0.00           C
ATOM   2008  HB2 LEU X 141       6.650 -27.167 -34.079  0.00  0.00           H
ATOM   2009  HB3 LEU X 141       7.731 -25.961 -33.210  0.00  0.00           H
ATOM   2010  CG  LEU X 141       5.654 -25.460 -33.214  0.00  0.00           C
ATOM   2011  HG  LEU X 141       5.765 -24.380 -33.121  0.00  0.00           H
ATOM   2012  CD1 LEU X 141       4.310 -25.864 -33.890  0.00  0.00           C
ATOM   2013 HD11 LEU X 141       4.183 -25.712 -34.962  0.00  0.00           H
ATOM   2014 HD12 LEU X 141       4.082 -26.916 -33.716  0.00  0.00           H
ATOM   2015 HD13 LEU X 141       3.520 -25.353 -33.340  0.00  0.00           H
ATOM   2016  CD2 LEU X 141       5.585 -25.948 -31.744  0.00  0.00           C
ATOM   2017 HD21 LEU X 141       5.521 -27.035 -31.782  0.00  0.00           H
ATOM   2018 HD22 LEU X 141       6.492 -25.749 -31.173  0.00  0.00           H
ATOM   2019 HD23 LEU X 141       4.677 -25.502 -31.338  0.00  0.00           H
ATOM   2020  C   LEU X 141       7.316 -23.957 -35.307  0.00  0.00           C
ATOM   2021  O   LEU X 141       6.416 -23.157 -35.662  0.00  0.00           O
ATOM   2022  N   GLN X 142       8.537 -23.458 -35.031  0.00  0.00           N
ATOM   2023  H   GLN X 142       9.304 -24.045 -34.737  0.00  0.00           H
ATOM   2024  CA  GLN X 142       8.871 -22.000 -35.112  0.00  0.00           C
ATOM   2025  HA  GLN X 142       8.218 -21.464 -34.423  0.00  0.00           H
ATOM   2026  CB  GLN X 142      10.372 -21.691 -34.809  0.00  0.00           C
ATOM   2027  HB2 GLN X 142      10.759 -22.290 -33.985  0.00  0.00           H
ATOM   2028  HB3 GLN X 142      11.002 -21.801 -35.691  0.00  0.00           H
ATOM   2029  CG  GLN X 142      10.421 -20.230 -34.372  0.00  0.00           C
ATOM   2030  HG2 GLN X 142      11.481 -19.993 -34.456  0.00  0.00           H
ATOM   2031  HG3 GLN X 142       9.934 -19.579 -35.098  0.00  0.00           H
ATOM   2032  CD  GLN X 142      10.073 -19.954 -32.934  0.00  0.00           C
ATOM   2033  OE1 GLN X 142       9.429 -20.683 -32.270  0.00  0.00           O
ATOM   2034  NE2 GLN X 142      10.252 -18.721 -32.564  0.00  0.00           N
ATOM   2035 HE21 GLN X 142      10.076 -18.638 -31.573  0.00  0.00           H
ATOM   2036 HE22 GLN X 142      10.731 -18.109 -33.209  0.00  0.00           H
ATOM   2037  C   GLN X 142       8.522 -21.526 -36.550  0.00  0.00           C
ATOM   2038  O   GLN X 142       7.640 -20.707 -36.863  0.00  0.00           O
ATOM   2039  N   MET X 143       9.304 -22.068 -37.430  0.00  0.00           N
ATOM   2040  H   MET X 143      10.062 -22.664 -37.130  0.00  0.00           H
ATOM   2041  CA  MET X 143       9.271 -21.851 -38.931  0.00  0.00           C
ATOM   2042  HA  MET X 143       9.520 -20.795 -39.038  0.00  0.00           H
ATOM   2043  CB  MET X 143      10.405 -22.766 -39.506  0.00  0.00           C
ATOM   2044  HB2 MET X 143      10.142 -23.773 -39.183  0.00  0.00           H
ATOM   2045  HB3 MET X 143      10.390 -22.673 -40.592  0.00  0.00           H
ATOM   2046  CG  MET X 143      11.834 -22.215 -39.172  0.00  0.00           C
ATOM   2047  HG2 MET X 143      11.778 -21.165 -39.460  0.00  0.00           H
ATOM   2048  HG3 MET X 143      12.055 -22.198 -38.105  0.00  0.00           H
ATOM   2049  SD  MET X 143      13.309 -22.928 -40.004  0.00  0.00           S
ATOM   2050  CE  MET X 143      13.404 -24.640 -39.228  0.00  0.00           C
ATOM   2051  HE1 MET X 143      14.211 -25.232 -39.659  0.00  0.00           H
ATOM   2052  HE2 MET X 143      13.750 -24.443 -38.214  0.00  0.00           H
ATOM   2053  HE3 MET X 143      12.482 -25.220 -39.199  0.00  0.00           H
ATOM   2054  C   MET X 143       7.891 -22.106 -39.611  0.00  0.00           C
ATOM   2055  O   MET X 143       7.591 -21.407 -40.567  0.00  0.00           O
ATOM   2056  N   PHE X 144       7.065 -22.933 -39.000  0.00  0.00           N
ATOM   2057  H   PHE X 144       7.395 -23.373 -38.153  0.00  0.00           H
ATOM   2058  CA  PHE X 144       5.641 -23.216 -39.400  0.00  0.00           C
ATOM   2059  HA  PHE X 144       5.525 -23.460 -40.456  0.00  0.00           H
ATOM   2060  CB  PHE X 144       4.960 -24.374 -38.656  0.00  0.00           C
ATOM   2061  HB2 PHE X 144       5.417 -25.296 -39.015  0.00  0.00           H
ATOM   2062  HB3 PHE X 144       4.967 -24.307 -37.568  0.00  0.00           H
ATOM   2063  CG  PHE X 144       3.422 -24.356 -39.042  0.00  0.00           C
ATOM   2064  CD1 PHE X 144       2.482 -23.714 -38.200  0.00  0.00           C
ATOM   2065  HD1 PHE X 144       2.908 -23.099 -37.422  0.00  0.00           H
ATOM   2066  CE1 PHE X 144       1.107 -23.761 -38.500  0.00  0.00           C
ATOM   2067  HE1 PHE X 144       0.421 -23.324 -37.790  0.00  0.00           H
ATOM   2068  CZ  PHE X 144       0.574 -24.470 -39.579  0.00  0.00           C
ATOM   2069  HZ  PHE X 144      -0.472 -24.426 -39.843  0.00  0.00           H
ATOM   2070  CE2 PHE X 144       1.480 -25.171 -40.365  0.00  0.00           C
ATOM   2071  HE2 PHE X 144       1.045 -25.752 -41.165  0.00  0.00           H
ATOM   2072  CD2 PHE X 144       2.891 -25.143 -40.111  0.00  0.00           C
ATOM   2073  HD2 PHE X 144       3.475 -25.858 -40.671  0.00  0.00           H
ATOM   2074  C   PHE X 144       4.866 -21.842 -39.327  0.00  0.00           C
ATOM   2075  O   PHE X 144       4.357 -21.393 -40.367  0.00  0.00           O
ATOM   2076  N   PHE X 145       4.810 -21.198 -38.146  0.00  0.00           N
ATOM   2077  H   PHE X 145       5.204 -21.657 -37.337  0.00  0.00           H
ATOM   2078  CA  PHE X 145       4.234 -19.874 -37.995  0.00  0.00           C
ATOM   2079  HA  PHE X 145       3.245 -19.891 -38.454  0.00  0.00           H
ATOM   2080  CB  PHE X 145       3.919 -19.523 -36.526  0.00  0.00           C
ATOM   2081  HB2 PHE X 145       4.837 -19.442 -35.943  0.00  0.00           H
ATOM   2082  HB3 PHE X 145       3.513 -18.512 -36.534  0.00  0.00           H
ATOM   2083  CG  PHE X 145       3.042 -20.583 -35.825  0.00  0.00           C
ATOM   2084  CD1 PHE X 145       1.696 -20.709 -36.149  0.00  0.00           C
ATOM   2085  HD1 PHE X 145       1.163 -20.052 -36.820  0.00  0.00           H
ATOM   2086  CE1 PHE X 145       0.864 -21.619 -35.433  0.00  0.00           C
ATOM   2087  HE1 PHE X 145      -0.161 -21.774 -35.736  0.00  0.00           H
ATOM   2088  CZ  PHE X 145       1.493 -22.588 -34.555  0.00  0.00           C
ATOM   2089  HZ  PHE X 145       0.856 -23.328 -34.091  0.00  0.00           H
ATOM   2090  CE2 PHE X 145       2.848 -22.447 -34.277  0.00  0.00           C
ATOM   2091  HE2 PHE X 145       3.318 -23.223 -33.691  0.00  0.00           H
ATOM   2092  CD2 PHE X 145       3.599 -21.457 -34.817  0.00  0.00           C
ATOM   2093  HD2 PHE X 145       4.649 -21.458 -34.564  0.00  0.00           H
ATOM   2094  C   PHE X 145       5.114 -18.730 -38.662  0.00  0.00           C
ATOM   2095  O   PHE X 145       4.548 -17.750 -39.236  0.00  0.00           O
ATOM   2096  N   ALA X 146       6.458 -18.783 -38.567  0.00  0.00           N
ATOM   2097  H   ALA X 146       6.832 -19.526 -37.995  0.00  0.00           H
ATOM   2098  CA  ALA X 146       7.284 -17.590 -38.940  0.00  0.00           C
ATOM   2099  HA  ALA X 146       6.692 -16.742 -38.594  0.00  0.00           H
ATOM   2100  CB  ALA X 146       8.598 -17.627 -38.166  0.00  0.00           C
ATOM   2101  HB1 ALA X 146       9.212 -18.516 -38.306  0.00  0.00           H
ATOM   2102  HB2 ALA X 146       9.196 -16.816 -38.581  0.00  0.00           H
ATOM   2103  HB3 ALA X 146       8.276 -17.614 -37.125  0.00  0.00           H
ATOM   2104  C   ALA X 146       7.631 -17.494 -40.472  0.00  0.00           C
ATOM   2105  O   ALA X 146       7.949 -16.423 -40.980  0.00  0.00           O
ATOM   2106  N   ASN X 147       7.519 -18.632 -41.266  0.00  0.00           N
ATOM   2107  H   ASN X 147       7.296 -19.526 -40.851  0.00  0.00           H
ATOM   2108  CA  ASN X 147       7.979 -18.694 -42.654  0.00  0.00           C
ATOM   2109  HA  ASN X 147       8.054 -17.698 -43.092  0.00  0.00           H
ATOM   2110  CB  ASN X 147       9.406 -19.243 -42.616  0.00  0.00           C
ATOM   2111  HB2 ASN X 147       9.385 -20.188 -42.074  0.00  0.00           H
ATOM   2112  HB3 ASN X 147       9.774 -19.524 -43.603  0.00  0.00           H
ATOM   2113  CG  ASN X 147      10.312 -18.238 -41.930  0.00  0.00           C
ATOM   2114  OD1 ASN X 147      10.499 -18.182 -40.681  0.00  0.00           O
ATOM   2115  ND2 ASN X 147      10.790 -17.204 -42.612  0.00  0.00           N
ATOM   2116 HD21 ASN X 147      11.355 -16.477 -42.195  0.00  0.00           H
ATOM   2117 HD22 ASN X 147      10.685 -17.158 -43.616  0.00  0.00           H
ATOM   2118  C   ASN X 147       7.070 -19.482 -43.651  0.00  0.00           C
ATOM   2119  O   ASN X 147       7.380 -19.369 -44.856  0.00  0.00           O
ATOM   2120  N   ASN X 148       6.094 -20.269 -43.213  0.00  0.00           N
ATOM   2121  H   ASN X 148       6.081 -20.461 -42.221  0.00  0.00           H
ATOM   2122  CA  ASN X 148       5.254 -21.063 -44.108  0.00  0.00           C
ATOM   2123  HA  ASN X 148       5.859 -21.158 -45.010  0.00  0.00           H
ATOM   2124  CB  ASN X 148       4.883 -22.428 -43.458  0.00  0.00           C
ATOM   2125  HB2 ASN X 148       5.804 -22.760 -42.979  0.00  0.00           H
ATOM   2126  HB3 ASN X 148       4.088 -22.266 -42.730  0.00  0.00           H
ATOM   2127  CG  ASN X 148       4.550 -23.543 -44.446  0.00  0.00           C
ATOM   2128  OD1 ASN X 148       3.585 -23.520 -45.188  0.00  0.00           O
ATOM   2129  ND2 ASN X 148       5.437 -24.476 -44.541  0.00  0.00           N
ATOM   2130 HD21 ASN X 148       5.399 -25.170 -45.274  0.00  0.00           H
ATOM   2131 HD22 ASN X 148       6.275 -24.405 -43.983  0.00  0.00           H
ATOM   2132  C   ASN X 148       3.969 -20.270 -44.535  0.00  0.00           C
ATOM   2133  O   ASN X 148       2.836 -20.774 -44.479  0.00  0.00           O
ATOM   2134  N   HIE X 149       4.076 -19.074 -45.072  0.00  0.00           N
ATOM   2135  H   HIE X 149       5.038 -18.771 -45.133  0.00  0.00           H
ATOM   2136  CA  HIE X 149       2.980 -18.174 -45.358  0.00  0.00           C
ATOM   2137  HA  HIE X 149       2.133 -18.376 -44.703  0.00  0.00           H
ATOM   2138  CB  HIE X 149       3.360 -16.730 -45.143  0.00  0.00           C
ATOM   2139  HB2 HIE X 149       4.059 -16.395 -45.910  0.00  0.00           H
ATOM   2140  HB3 HIE X 149       2.572 -15.988 -45.267  0.00  0.00           H
ATOM   2141  CG  HIE X 149       3.907 -16.372 -43.750  0.00  0.00           C
ATOM   2142  ND1 HIE X 149       3.102 -16.006 -42.657  0.00  0.00           N
ATOM   2143  CE1 HIE X 149       4.017 -15.728 -41.685  0.00  0.00           C
ATOM   2144  HE1 HIE X 149       3.712 -15.664 -40.651  0.00  0.00           H
ATOM   2145  NE2 HIE X 149       5.305 -15.913 -42.117  0.00  0.00           N
ATOM   2146  HE2 HIE X 149       6.127 -15.809 -41.540  0.00  0.00           H
ATOM   2147  CD2 HIE X 149       5.260 -16.323 -43.447  0.00  0.00           C
ATOM   2148  HD2 HIE X 149       6.002 -16.452 -44.220  0.00  0.00           H
ATOM   2149  C   HIE X 149       2.464 -18.377 -46.782  0.00  0.00           C
ATOM   2150  O   HIE X 149       3.249 -18.650 -47.687  0.00  0.00           O
ATOM   2151  N   ASP X 150       1.177 -18.194 -47.010  0.00  0.00           N
ATOM   2152  H   ASP X 150       0.689 -17.769 -46.234  0.00  0.00           H
ATOM   2153  CA  ASP X 150       0.516 -18.459 -48.302  0.00  0.00           C
ATOM   2154  HA  ASP X 150       1.078 -19.341 -48.609  0.00  0.00           H
ATOM   2155  CB  ASP X 150      -0.909 -18.849 -48.152  0.00  0.00           C
ATOM   2156  HB2 ASP X 150      -1.360 -17.937 -47.759  0.00  0.00           H
ATOM   2157  HB3 ASP X 150      -1.446 -18.997 -49.089  0.00  0.00           H
ATOM   2158  CG  ASP X 150      -1.257 -19.967 -47.157  0.00  0.00           C
ATOM   2159  OD1 ASP X 150      -2.395 -19.983 -46.684  0.00  0.00           O
ATOM   2160  OD2 ASP X 150      -0.489 -20.882 -46.784  0.00  0.00           O
ATOM   2161  C   ASP X 150       0.752 -17.468 -49.444  0.00  0.00           C
ATOM   2162  O   ASP X 150       0.367 -17.770 -50.557  0.00  0.00           O
ATOM   2163  N   GLN X 151       1.351 -16.276 -49.262  0.00  0.00           N
ATOM   2164  H   GLN X 151       1.636 -16.115 -48.307  0.00  0.00           H
ATOM   2165  CA  GLN X 151       1.857 -15.353 -50.235  0.00  0.00           C
ATOM   2166  HA  GLN X 151       1.754 -15.810 -51.219  0.00  0.00           H
ATOM   2167  CB  GLN X 151       0.985 -14.087 -50.179  0.00  0.00           C
ATOM   2168  HB2 GLN X 151      -0.069 -14.317 -50.336  0.00  0.00           H
ATOM   2169  HB3 GLN X 151       1.086 -13.632 -49.194  0.00  0.00           H
ATOM   2170  CG  GLN X 151       1.362 -12.963 -51.105  0.00  0.00           C
ATOM   2171  HG2 GLN X 151       2.260 -12.621 -50.592  0.00  0.00           H
ATOM   2172  HG3 GLN X 151       1.556 -13.347 -52.107  0.00  0.00           H
ATOM   2173  CD  GLN X 151       0.320 -11.932 -51.357  0.00  0.00           C
ATOM   2174  OE1 GLN X 151      -0.578 -11.770 -50.514  0.00  0.00           O
ATOM   2175  NE2 GLN X 151       0.414 -11.117 -52.439  0.00  0.00           N
ATOM   2176 HE21 GLN X 151      -0.291 -10.402 -52.542  0.00  0.00           H
ATOM   2177 HE22 GLN X 151       1.290 -11.190 -52.937  0.00  0.00           H
ATOM   2178  C   GLN X 151       3.299 -14.941 -49.950  0.00  0.00           C
ATOM   2179  O   GLN X 151       3.751 -15.102 -48.812  0.00  0.00           O
ATOM   2180  N   GLU X 152       4.082 -14.620 -50.981  0.00  0.00           N
ATOM   2181  H   GLU X 152       3.691 -14.740 -51.905  0.00  0.00           H
ATOM   2182  CA  GLU X 152       5.427 -14.331 -50.857  0.00  0.00           C
ATOM   2183  HA  GLU X 152       5.566 -14.296 -49.777  0.00  0.00           H
ATOM   2184  CB  GLU X 152       6.301 -15.453 -51.510  0.00  0.00           C
ATOM   2185  HB2 GLU X 152       6.216 -16.357 -50.907  0.00  0.00           H
ATOM   2186  HB3 GLU X 152       5.786 -15.591 -52.460  0.00  0.00           H
ATOM   2187  CG  GLU X 152       7.761 -15.033 -51.769  0.00  0.00           C
ATOM   2188  HG2 GLU X 152       8.189 -15.743 -52.476  0.00  0.00           H
ATOM   2189  HG3 GLU X 152       7.768 -14.049 -52.237  0.00  0.00           H
ATOM   2190  CD  GLU X 152       8.686 -14.841 -50.626  0.00  0.00           C
ATOM   2191  OE1 GLU X 152       8.227 -14.384 -49.558  0.00  0.00           O
ATOM   2192  OE2 GLU X 152       9.902 -14.992 -50.819  0.00  0.00           O
ATOM   2193  C   GLU X 152       5.663 -12.888 -51.293  0.00  0.00           C
ATOM   2194  O   GLU X 152       5.125 -12.393 -52.266  0.00  0.00           O
ATOM   2195  N   PHE X 153       6.637 -12.226 -50.707  0.00  0.00           N
ATOM   2196  H   PHE X 153       7.213 -12.782 -50.091  0.00  0.00           H
ATOM   2197  CA  PHE X 153       6.994 -10.764 -50.868  0.00  0.00           C
ATOM   2198  HA  PHE X 153       6.429 -10.369 -51.713  0.00  0.00           H
ATOM   2199  CB  PHE X 153       6.424 -10.126 -49.618  0.00  0.00           C
ATOM   2200  HB2 PHE X 153       6.760 -10.502 -48.651  0.00  0.00           H
ATOM   2201  HB3 PHE X 153       6.845  -9.129 -49.492  0.00  0.00           H
ATOM   2202  CG  PHE X 153       4.919 -10.059 -49.629  0.00  0.00           C
ATOM   2203  CD1 PHE X 153       4.350  -9.031 -50.348  0.00  0.00           C
ATOM   2204  HD1 PHE X 153       4.972  -8.386 -50.951  0.00  0.00           H
ATOM   2205  CE1 PHE X 153       2.958  -8.904 -50.451  0.00  0.00           C
ATOM   2206  HE1 PHE X 153       2.483  -8.117 -51.019  0.00  0.00           H
ATOM   2207  CZ  PHE X 153       2.115  -9.825 -49.775  0.00  0.00           C
ATOM   2208  HZ  PHE X 153       1.046  -9.710 -49.877  0.00  0.00           H
ATOM   2209  CE2 PHE X 153       2.703 -10.801 -48.956  0.00  0.00           C
ATOM   2210  HE2 PHE X 153       2.060 -11.545 -48.509  0.00  0.00           H
ATOM   2211  CD2 PHE X 153       4.153 -10.909 -48.889  0.00  0.00           C
ATOM   2212  HD2 PHE X 153       4.626 -11.589 -48.196  0.00  0.00           H
ATOM   2213  C   PHE X 153       8.478 -10.339 -50.992  0.00  0.00           C
ATOM   2214  O   PHE X 153       9.296 -11.192 -50.699  0.00  0.00           O
ATOM   2215  N   ASP X 154       8.737  -9.115 -51.398  0.00  0.00           N
ATOM   2216  H   ASP X 154       7.928  -8.533 -51.564  0.00  0.00           H
ATOM   2217  CA  ASP X 154      10.049  -8.606 -51.548  0.00  0.00           C
ATOM   2218  HA  ASP X 154      10.744  -9.433 -51.691  0.00  0.00           H
ATOM   2219  CB  ASP X 154      10.013  -7.613 -52.670  0.00  0.00           C
ATOM   2220  HB2 ASP X 154       9.661  -6.620 -52.388  0.00  0.00           H
ATOM   2221  HB3 ASP X 154      11.054  -7.349 -52.860  0.00  0.00           H
ATOM   2222  CG  ASP X 154       9.455  -8.070 -53.913  0.00  0.00           C
ATOM   2223  OD1 ASP X 154       9.286  -9.317 -54.153  0.00  0.00           O
ATOM   2224  OD2 ASP X 154       8.969  -7.251 -54.669  0.00  0.00           O
ATOM   2225  C   ASP X 154      10.468  -7.842 -50.275  0.00  0.00           C
ATOM   2226  O   ASP X 154       9.588  -7.141 -49.733  0.00  0.00           O
ATOM   2227  N   PRO X 155      11.668  -7.894 -49.809  0.00  0.00           N
ATOM   2228  CD  PRO X 155      12.655  -8.899 -50.190  0.00  0.00           C
ATOM   2229  HD2 PRO X 155      13.175  -8.458 -51.040  0.00  0.00           H
ATOM   2230  HD3 PRO X 155      12.286  -9.902 -50.405  0.00  0.00           H
ATOM   2231  CG  PRO X 155      13.652  -8.997 -49.025  0.00  0.00           C
ATOM   2232  HG2 PRO X 155      14.641  -9.259 -49.402  0.00  0.00           H
ATOM   2233  HG3 PRO X 155      13.233  -9.712 -48.316  0.00  0.00           H
ATOM   2234  CB  PRO X 155      13.547  -7.652 -48.298  0.00  0.00           C
ATOM   2235  HB2 PRO X 155      14.085  -6.886 -48.856  0.00  0.00           H
ATOM   2236  HB3 PRO X 155      13.884  -7.714 -47.263  0.00  0.00           H
ATOM   2237  CA  PRO X 155      12.064  -7.349 -48.543  0.00  0.00           C
ATOM   2238  HA  PRO X 155      11.588  -7.878 -47.717  0.00  0.00           H
ATOM   2239  C   PRO X 155      11.732  -5.855 -48.358  0.00  0.00           C
ATOM   2240  O   PRO X 155      12.135  -5.056 -49.178  0.00  0.00           O
ATOM   2241  N   PRO X 156      11.084  -5.387 -47.283  0.00  0.00           N
ATOM   2242  CD  PRO X 156      10.415  -6.246 -46.298  0.00  0.00           C
ATOM   2243  HD2 PRO X 156      11.163  -6.360 -45.514  0.00  0.00           H
ATOM   2244  HD3 PRO X 156       9.931  -7.091 -46.788  0.00  0.00           H
ATOM   2245  CG  PRO X 156       9.427  -5.267 -45.566  0.00  0.00           C
ATOM   2246  HG2 PRO X 156       9.331  -5.539 -44.515  0.00  0.00           H
ATOM   2247  HG3 PRO X 156       8.480  -5.234 -46.104  0.00  0.00           H
ATOM   2248  CB  PRO X 156      10.129  -3.965 -45.710  0.00  0.00           C
ATOM   2249  HB2 PRO X 156      10.803  -3.814 -44.867  0.00  0.00           H
ATOM   2250  HB3 PRO X 156       9.416  -3.141 -45.708  0.00  0.00           H
ATOM   2251  CA  PRO X 156      10.913  -3.986 -46.988  0.00  0.00           C
ATOM   2252  HA  PRO X 156      10.288  -3.624 -47.804  0.00  0.00           H
ATOM   2253  C   PRO X 156      12.265  -3.167 -46.862  0.00  0.00           C
ATOM   2254  O   PRO X 156      13.280  -3.603 -46.278  0.00  0.00           O
ATOM   2255  N   LYS X 157      12.225  -1.940 -47.395  0.00  0.00           N
ATOM   2256  H   LYS X 157      11.317  -1.594 -47.670  0.00  0.00           H
ATOM   2257  CA  LYS X 157      13.438  -1.069 -47.425  0.00  0.00           C
ATOM   2258  HA  LYS X 157      14.226  -1.545 -48.009  0.00  0.00           H
ATOM   2259  CB  LYS X 157      13.095   0.233 -48.112  0.00  0.00           C
ATOM   2260  HB2 LYS X 157      12.228   0.604 -47.564  0.00  0.00           H
ATOM   2261  HB3 LYS X 157      13.863   1.005 -48.087  0.00  0.00           H
ATOM   2262  CG  LYS X 157      12.684   0.059 -49.577  0.00  0.00           C
ATOM   2263  HG2 LYS X 157      13.637   0.010 -50.104  0.00  0.00           H
ATOM   2264  HG3 LYS X 157      12.257  -0.917 -49.806  0.00  0.00           H
ATOM   2265  CD  LYS X 157      11.872   1.171 -50.185  0.00  0.00           C
ATOM   2266  HD2 LYS X 157      10.825   0.993 -49.938  0.00  0.00           H
ATOM   2267  HD3 LYS X 157      12.233   2.162 -49.910  0.00  0.00           H
ATOM   2268  CE  LYS X 157      12.017   1.166 -51.752  0.00  0.00           C
ATOM   2269  HE2 LYS X 157      11.900   0.132 -52.077  0.00  0.00           H
ATOM   2270  HE3 LYS X 157      11.176   1.791 -52.051  0.00  0.00           H
ATOM   2271  NZ  LYS X 157      13.221   1.719 -52.301  0.00  0.00           N
ATOM   2272  HZ1 LYS X 157      13.178   2.728 -52.322  0.00  0.00           H
ATOM   2273  HZ2 LYS X 157      14.089   1.504 -51.832  0.00  0.00           H
ATOM   2274  HZ3 LYS X 157      13.193   1.382 -53.253  0.00  0.00           H
ATOM   2275  C   LYS X 157      14.054  -0.842 -45.982  0.00  0.00           C
ATOM   2276  O   LYS X 157      13.386  -0.960 -44.921  0.00  0.00           O
ATOM   2277  N   VAL X 158      15.390  -0.555 -46.009  0.00  0.00           N
ATOM   2278  H   VAL X 158      15.822  -0.383 -46.906  0.00  0.00           H
ATOM   2279  CA  VAL X 158      16.180  -0.256 -44.801  0.00  0.00           C
ATOM   2280  HA  VAL X 158      15.560   0.392 -44.182  0.00  0.00           H
ATOM   2281  CB  VAL X 158      16.472  -1.526 -44.011  0.00  0.00           C
ATOM   2282  HB  VAL X 158      15.526  -2.064 -43.952  0.00  0.00           H
ATOM   2283  CG1 VAL X 158      17.630  -2.476 -44.384  0.00  0.00           C
ATOM   2284 HG11 VAL X 158      17.447  -2.797 -45.409  0.00  0.00           H
ATOM   2285 HG12 VAL X 158      18.547  -1.900 -44.262  0.00  0.00           H
ATOM   2286 HG13 VAL X 158      17.771  -3.270 -43.651  0.00  0.00           H
ATOM   2287  CG2 VAL X 158      16.773  -1.081 -42.606  0.00  0.00           C
ATOM   2288 HG21 VAL X 158      15.902  -0.518 -42.272  0.00  0.00           H
ATOM   2289 HG22 VAL X 158      16.762  -1.913 -41.902  0.00  0.00           H
ATOM   2290 HG23 VAL X 158      17.717  -0.557 -42.455  0.00  0.00           H
ATOM   2291  C   VAL X 158      17.444   0.498 -45.118  0.00  0.00           C
ATOM   2292  O   VAL X 158      18.099   0.218 -46.170  0.00  0.00           O
ATOM   2293  N   TYR X 159      17.680   1.633 -44.453  0.00  0.00           N
ATOM   2294  H   TYR X 159      17.024   1.868 -43.723  0.00  0.00           H
ATOM   2295  CA  TYR X 159      18.764   2.627 -44.731  0.00  0.00           C
ATOM   2296  HA  TYR X 159      18.706   2.952 -45.770  0.00  0.00           H
ATOM   2297  CB  TYR X 159      18.412   3.912 -43.958  0.00  0.00           C
ATOM   2298  HB2 TYR X 159      17.398   4.207 -44.228  0.00  0.00           H
ATOM   2299  HB3 TYR X 159      18.422   3.594 -42.916  0.00  0.00           H
ATOM   2300  CG  TYR X 159      19.351   5.084 -44.019  0.00  0.00           C
ATOM   2301  CD1 TYR X 159      19.204   6.080 -45.011  0.00  0.00           C
ATOM   2302  HD1 TYR X 159      18.363   6.078 -45.688  0.00  0.00           H
ATOM   2303  CE1 TYR X 159      20.170   7.117 -45.250  0.00  0.00           C
ATOM   2304  HE1 TYR X 159      19.996   7.844 -46.030  0.00  0.00           H
ATOM   2305  CZ  TYR X 159      21.256   7.201 -44.375  0.00  0.00           C
ATOM   2306  OH  TYR X 159      22.086   8.263 -44.505  0.00  0.00           O
ATOM   2307  HH  TYR X 159      21.863   8.769 -45.290  0.00  0.00           H
ATOM   2308  CE2 TYR X 159      21.382   6.257 -43.300  0.00  0.00           C
ATOM   2309  HE2 TYR X 159      22.226   6.363 -42.635  0.00  0.00           H
ATOM   2310  CD2 TYR X 159      20.443   5.200 -43.104  0.00  0.00           C
ATOM   2311  HD2 TYR X 159      20.630   4.462 -42.339  0.00  0.00           H
ATOM   2312  C   TYR X 159      20.106   2.015 -44.323  0.00  0.00           C
ATOM   2313  O   TYR X 159      20.181   1.297 -43.337  0.00  0.00           O
ATOM   2314  N   PRO X 160      21.203   2.287 -45.072  0.00  0.00           N
ATOM   2315  CD  PRO X 160      21.240   3.044 -46.335  0.00  0.00           C
ATOM   2316  HD2 PRO X 160      20.872   4.061 -46.194  0.00  0.00           H
ATOM   2317  HD3 PRO X 160      20.696   2.459 -47.076  0.00  0.00           H
ATOM   2318  CG  PRO X 160      22.640   3.031 -46.840  0.00  0.00           C
ATOM   2319  HG2 PRO X 160      23.082   3.943 -46.440  0.00  0.00           H
ATOM   2320  HG3 PRO X 160      22.722   2.946 -47.924  0.00  0.00           H
ATOM   2321  CB  PRO X 160      23.211   1.778 -46.105  0.00  0.00           C
ATOM   2322  HB2 PRO X 160      24.284   1.849 -45.932  0.00  0.00           H
ATOM   2323  HB3 PRO X 160      23.050   0.963 -46.811  0.00  0.00           H
ATOM   2324  CA  PRO X 160      22.465   1.664 -44.847  0.00  0.00           C
ATOM   2325  HA  PRO X 160      22.334   0.615 -44.581  0.00  0.00           H
ATOM   2326  C   PRO X 160      23.189   2.243 -43.615  0.00  0.00           C
ATOM   2327  O   PRO X 160      22.979   3.368 -43.250  0.00  0.00           O
ATOM   2328  N   PRO X 161      23.938   1.421 -42.825  0.00  0.00           N
ATOM   2329  CD  PRO X 161      24.546   0.153 -43.314  0.00  0.00           C
ATOM   2330  HD2 PRO X 161      24.973   0.234 -44.313  0.00  0.00           H
ATOM   2331  HD3 PRO X 161      23.913  -0.719 -43.478  0.00  0.00           H
ATOM   2332  CG  PRO X 161      25.706  -0.130 -42.310  0.00  0.00           C
ATOM   2333  HG2 PRO X 161      26.634   0.275 -42.715  0.00  0.00           H
ATOM   2334  HG3 PRO X 161      25.730  -1.208 -42.150  0.00  0.00           H
ATOM   2335  CB  PRO X 161      25.315   0.639 -41.085  0.00  0.00           C
ATOM   2336  HB2 PRO X 161      26.147   1.004 -40.483  0.00  0.00           H
ATOM   2337  HB3 PRO X 161      24.696  -0.024 -40.481  0.00  0.00           H
ATOM   2338  CA  PRO X 161      24.442   1.811 -41.476  0.00  0.00           C
ATOM   2339  HA  PRO X 161      23.678   1.728 -40.704  0.00  0.00           H
ATOM   2340  C   PRO X 161      25.162   3.220 -41.237  0.00  0.00           C
ATOM   2341  O   PRO X 161      25.879   3.586 -42.168  0.00  0.00           O
ATOM   2342  N   VAL X 162      24.941   3.917 -40.125  0.00  0.00           N
ATOM   2343  H   VAL X 162      24.407   3.461 -39.399  0.00  0.00           H
ATOM   2344  CA  VAL X 162      25.595   5.179 -39.850  0.00  0.00           C
ATOM   2345  HA  VAL X 162      25.815   5.675 -40.795  0.00  0.00           H
ATOM   2346  CB  VAL X 162      24.546   6.054 -39.130  0.00  0.00           C
ATOM   2347  HB  VAL X 162      24.455   5.788 -38.077  0.00  0.00           H
ATOM   2348  CG1 VAL X 162      25.064   7.479 -39.016  0.00  0.00           C
ATOM   2349 HG11 VAL X 162      25.339   7.750 -40.035  0.00  0.00           H
ATOM   2350 HG12 VAL X 162      24.274   8.135 -38.649  0.00  0.00           H
ATOM   2351 HG13 VAL X 162      25.909   7.504 -38.328  0.00  0.00           H
ATOM   2352  CG2 VAL X 162      23.214   6.065 -39.813  0.00  0.00           C
ATOM   2353 HG21 VAL X 162      22.620   6.759 -39.219  0.00  0.00           H
ATOM   2354 HG22 VAL X 162      23.281   6.403 -40.848  0.00  0.00           H
ATOM   2355 HG23 VAL X 162      22.680   5.115 -39.801  0.00  0.00           H
ATOM   2356  C   VAL X 162      26.946   5.001 -39.080  0.00  0.00           C
ATOM   2357  O   VAL X 162      26.792   4.414 -38.014  0.00  0.00           O
ATOM   2358  N   PRO X 163      28.133   5.556 -39.396  0.00  0.00           N
ATOM   2359  CD  PRO X 163      28.547   6.253 -40.580  0.00  0.00           C
ATOM   2360  HD2 PRO X 163      27.795   7.006 -40.817  0.00  0.00           H
ATOM   2361  HD3 PRO X 163      28.594   5.582 -41.437  0.00  0.00           H
ATOM   2362  CG  PRO X 163      29.759   7.020 -40.227  0.00  0.00           C
ATOM   2363  HG2 PRO X 163      29.467   8.010 -39.878  0.00  0.00           H
ATOM   2364  HG3 PRO X 163      30.387   7.166 -41.106  0.00  0.00           H
ATOM   2365  CB  PRO X 163      30.341   6.334 -39.020  0.00  0.00           C
ATOM   2366  HB2 PRO X 163      30.899   6.917 -38.287  0.00  0.00           H
ATOM   2367  HB3 PRO X 163      31.024   5.566 -39.384  0.00  0.00           H
ATOM   2368  CA  PRO X 163      29.148   5.686 -38.332  0.00  0.00           C
ATOM   2369  HA  PRO X 163      29.405   4.713 -37.914  0.00  0.00           H
ATOM   2370  C   PRO X 163      28.787   6.627 -37.196  0.00  0.00           C
ATOM   2371  O   PRO X 163      28.050   7.597 -37.346  0.00  0.00           O
ATOM   2372  N   ALA X 164      29.233   6.380 -35.983  0.00  0.00           N
ATOM   2373  H   ALA X 164      29.817   5.569 -35.836  0.00  0.00           H
ATOM   2374  CA  ALA X 164      28.812   7.062 -34.789  0.00  0.00           C
ATOM   2375  HA  ALA X 164      27.838   6.792 -34.381  0.00  0.00           H
ATOM   2376  CB  ALA X 164      29.772   6.496 -33.759  0.00  0.00           C
ATOM   2377  HB1 ALA X 164      30.773   6.907 -33.885  0.00  0.00           H
ATOM   2378  HB2 ALA X 164      29.361   6.831 -32.807  0.00  0.00           H
ATOM   2379  HB3 ALA X 164      29.729   5.410 -33.838  0.00  0.00           H
ATOM   2380  C   ALA X 164      28.964   8.605 -34.741  0.00  0.00           C
ATOM   2381  O   ALA X 164      28.332   9.232 -33.844  0.00  0.00           O
ATOM   2382  N   GLU X 165      29.879   9.182 -35.523  0.00  0.00           N
ATOM   2383  H   GLU X 165      30.495   8.574 -36.042  0.00  0.00           H
ATOM   2384  CA  GLU X 165      30.041  10.617 -35.603  0.00  0.00           C
ATOM   2385  HA  GLU X 165      30.081  10.963 -34.570  0.00  0.00           H
ATOM   2386  CB  GLU X 165      31.434  10.886 -36.183  0.00  0.00           C
ATOM   2387  HB2 GLU X 165      32.101  10.544 -35.391  0.00  0.00           H
ATOM   2388  HB3 GLU X 165      31.700  10.408 -37.126  0.00  0.00           H
ATOM   2389  CG  GLU X 165      31.448  12.403 -36.355  0.00  0.00           C
ATOM   2390  HG2 GLU X 165      30.852  12.673 -37.227  0.00  0.00           H
ATOM   2391  HG3 GLU X 165      31.068  12.875 -35.449  0.00  0.00           H
ATOM   2392  CD  GLU X 165      32.851  13.027 -36.597  0.00  0.00           C
ATOM   2393  OE1 GLU X 165      33.660  13.048 -35.610  0.00  0.00           O
ATOM   2394  OE2 GLU X 165      33.165  13.562 -37.679  0.00  0.00           O
ATOM   2395  C   GLU X 165      28.838  11.255 -36.390  0.00  0.00           C
ATOM   2396  O   GLU X 165      28.134  12.134 -35.864  0.00  0.00           O
ATOM   2397  N   LYS X 166      28.520  10.703 -37.557  0.00  0.00           N
ATOM   2398  H   LYS X 166      28.981   9.820 -37.727  0.00  0.00           H
ATOM   2399  CA  LYS X 166      27.390  11.071 -38.431  0.00  0.00           C
ATOM   2400  HA  LYS X 166      27.277  12.150 -38.542  0.00  0.00           H
ATOM   2401  CB  LYS X 166      27.389  10.433 -39.783  0.00  0.00           C
ATOM   2402  HB2 LYS X 166      27.565   9.370 -39.614  0.00  0.00           H
ATOM   2403  HB3 LYS X 166      26.463  10.610 -40.330  0.00  0.00           H
ATOM   2404  CG  LYS X 166      28.505  10.911 -40.728  0.00  0.00           C
ATOM   2405  HG2 LYS X 166      29.489  10.645 -40.340  0.00  0.00           H
ATOM   2406  HG3 LYS X 166      28.441  10.336 -41.652  0.00  0.00           H
ATOM   2407  CD  LYS X 166      28.410  12.401 -41.041  0.00  0.00           C
ATOM   2408  HD2 LYS X 166      27.472  12.780 -41.446  0.00  0.00           H
ATOM   2409  HD3 LYS X 166      28.558  12.981 -40.129  0.00  0.00           H
ATOM   2410  CE  LYS X 166      29.580  12.898 -41.964  0.00  0.00           C
ATOM   2411  HE2 LYS X 166      29.371  13.936 -42.223  0.00  0.00           H
ATOM   2412  HE3 LYS X 166      30.483  12.874 -41.354  0.00  0.00           H
ATOM   2413  NZ  LYS X 166      29.796  12.239 -43.244  0.00  0.00           N
ATOM   2414  HZ1 LYS X 166      30.575  11.605 -43.128  0.00  0.00           H
ATOM   2415  HZ2 LYS X 166      28.986  11.739 -43.580  0.00  0.00           H
ATOM   2416  HZ3 LYS X 166      30.082  12.912 -43.940  0.00  0.00           H
ATOM   2417  C   LYS X 166      26.050  10.797 -37.723  0.00  0.00           C
ATOM   2418  O   LYS X 166      25.072  11.513 -38.026  0.00  0.00           O
ATOM   2419  N   ARG X 167      26.088   9.901 -36.745  0.00  0.00           N
ATOM   2420  H   ARG X 167      26.969   9.419 -36.634  0.00  0.00           H
ATOM   2421  CA  ARG X 167      24.922   9.432 -35.905  0.00  0.00           C
ATOM   2422  HA  ARG X 167      24.204   9.000 -36.602  0.00  0.00           H
ATOM   2423  CB  ARG X 167      25.312   8.323 -34.869  0.00  0.00           C
ATOM   2424  HB2 ARG X 167      26.350   8.337 -34.535  0.00  0.00           H
ATOM   2425  HB3 ARG X 167      24.674   8.442 -33.993  0.00  0.00           H
ATOM   2426  CG  ARG X 167      25.185   6.945 -35.501  0.00  0.00           C
ATOM   2427  HG2 ARG X 167      24.235   6.878 -36.031  0.00  0.00           H
ATOM   2428  HG3 ARG X 167      25.898   6.986 -36.324  0.00  0.00           H
ATOM   2429  CD  ARG X 167      25.367   5.717 -34.599  0.00  0.00           C
ATOM   2430  HD2 ARG X 167      25.654   5.951 -33.573  0.00  0.00           H
ATOM   2431  HD3 ARG X 167      24.390   5.233 -34.612  0.00  0.00           H
ATOM   2432  NE  ARG X 167      26.290   4.730 -35.221  0.00  0.00           N
ATOM   2433  HE  ARG X 167      26.230   4.611 -36.222  0.00  0.00           H
ATOM   2434  CZ  ARG X 167      27.083   3.865 -34.617  0.00  0.00           C
ATOM   2435  NH1 ARG X 167      27.256   3.700 -33.347  0.00  0.00           N
ATOM   2436 HH11 ARG X 167      26.748   4.158 -32.604  0.00  0.00           H
ATOM   2437 HH12 ARG X 167      27.775   2.927 -32.956  0.00  0.00           H
ATOM   2438  NH2 ARG X 167      27.859   3.167 -35.411  0.00  0.00           N
ATOM   2439 HH21 ARG X 167      27.570   2.813 -36.312  0.00  0.00           H
ATOM   2440 HH22 ARG X 167      28.584   2.587 -35.014  0.00  0.00           H
ATOM   2441  C   ARG X 167      24.165  10.512 -35.085  0.00  0.00           C
ATOM   2442  O   ARG X 167      24.813  11.320 -34.453  0.00  0.00           O
ATOM   2443  N   LYS X 168      22.861  10.513 -35.023  0.00  0.00           N
ATOM   2444  H   LYS X 168      22.333   9.778 -35.471  0.00  0.00           H
ATOM   2445  CA  LYS X 168      22.100  11.583 -34.293  0.00  0.00           C
ATOM   2446  HA  LYS X 168      22.709  12.374 -33.856  0.00  0.00           H
ATOM   2447  CB  LYS X 168      21.262  12.348 -35.404  0.00  0.00           C
ATOM   2448  HB2 LYS X 168      20.482  11.712 -35.823  0.00  0.00           H
ATOM   2449  HB3 LYS X 168      20.670  13.087 -34.865  0.00  0.00           H
ATOM   2450  CG  LYS X 168      22.026  13.154 -36.445  0.00  0.00           C
ATOM   2451  HG2 LYS X 168      22.627  12.460 -37.033  0.00  0.00           H
ATOM   2452  HG3 LYS X 168      21.314  13.538 -37.175  0.00  0.00           H
ATOM   2453  CD  LYS X 168      22.939  14.316 -35.932  0.00  0.00           C
ATOM   2454  HD2 LYS X 168      22.291  14.955 -35.332  0.00  0.00           H
ATOM   2455  HD3 LYS X 168      23.627  13.857 -35.223  0.00  0.00           H
ATOM   2456  CE  LYS X 168      23.621  15.001 -37.115  0.00  0.00           C
ATOM   2457  HE2 LYS X 168      23.006  15.036 -38.014  0.00  0.00           H
ATOM   2458  HE3 LYS X 168      23.676  16.079 -36.964  0.00  0.00           H
ATOM   2459  NZ  LYS X 168      24.930  14.400 -37.357  0.00  0.00           N
ATOM   2460  HZ1 LYS X 168      24.970  13.420 -37.597  0.00  0.00           H
ATOM   2461  HZ2 LYS X 168      25.392  14.920 -38.089  0.00  0.00           H
ATOM   2462  HZ3 LYS X 168      25.512  14.476 -36.535  0.00  0.00           H
ATOM   2463  C   LYS X 168      21.102  10.956 -33.260  0.00  0.00           C
ATOM   2464  O   LYS X 168      20.832   9.699 -33.355  0.00  0.00           O
ATOM   2465  N   PRO X 169      20.502  11.713 -32.286  0.00  0.00           N
ATOM   2466  CD  PRO X 169      20.796  13.125 -31.880  0.00  0.00           C
ATOM   2467  HD2 PRO X 169      20.126  13.821 -32.384  0.00  0.00           H
ATOM   2468  HD3 PRO X 169      21.845  13.358 -32.063  0.00  0.00           H
ATOM   2469  CG  PRO X 169      20.439  13.224 -30.376  0.00  0.00           C
ATOM   2470  HG2 PRO X 169      20.184  14.240 -30.074  0.00  0.00           H
ATOM   2471  HG3 PRO X 169      21.181  12.866 -29.662  0.00  0.00           H
ATOM   2472  CB  PRO X 169      19.231  12.291 -30.405  0.00  0.00           C
ATOM   2473  HB2 PRO X 169      18.346  12.890 -30.621  0.00  0.00           H
ATOM   2474  HB3 PRO X 169      19.080  11.740 -29.477  0.00  0.00           H
ATOM   2475  CA  PRO X 169      19.464  11.270 -31.459  0.00  0.00           C
ATOM   2476  HA  PRO X 169      19.748  10.334 -30.978  0.00  0.00           H
ATOM   2477  C   PRO X 169      18.205  10.957 -32.223  0.00  0.00           C
ATOM   2478  O   PRO X 169      17.813  11.669 -33.148  0.00  0.00           O
ATOM   2479  N   ILE X 170      17.502   9.845 -31.820  0.00  0.00           N
ATOM   2480  H   ILE X 170      17.760   9.521 -30.899  0.00  0.00           H
ATOM   2481  CA  ILE X 170      16.250   9.364 -32.393  0.00  0.00           C
ATOM   2482  HA  ILE X 170      16.355   9.520 -33.466  0.00  0.00           H
ATOM   2483  CB  ILE X 170      16.125   7.857 -32.163  0.00  0.00           C
ATOM   2484  HB  ILE X 170      17.110   7.411 -32.302  0.00  0.00           H
ATOM   2485  CG2 ILE X 170      15.837   7.482 -30.727  0.00  0.00           C
ATOM   2486 HG21 ILE X 170      16.424   8.186 -30.137  0.00  0.00           H
ATOM   2487 HG22 ILE X 170      14.768   7.682 -30.655  0.00  0.00           H
ATOM   2488 HG23 ILE X 170      16.117   6.445 -30.537  0.00  0.00           H
ATOM   2489  CG1 ILE X 170      15.166   7.304 -33.183  0.00  0.00           C
ATOM   2490 HG12 ILE X 170      14.172   7.689 -32.956  0.00  0.00           H
ATOM   2491 HG13 ILE X 170      15.585   7.674 -34.119  0.00  0.00           H
ATOM   2492  CD1 ILE X 170      15.089   5.807 -33.243  0.00  0.00           C
ATOM   2493 HD11 ILE X 170      14.461   5.633 -34.117  0.00  0.00           H
ATOM   2494 HD12 ILE X 170      16.073   5.404 -33.485  0.00  0.00           H
ATOM   2495 HD13 ILE X 170      14.591   5.457 -32.340  0.00  0.00           H
ATOM   2496  C   ILE X 170      14.981  10.148 -31.876  0.00  0.00           C
ATOM   2497  O   ILE X 170      14.850  10.368 -30.646  0.00  0.00           O
ATOM   2498  N   ARG X 171      14.015  10.346 -32.822  0.00  0.00           N
ATOM   2499  H   ARG X 171      14.245  10.287 -33.804  0.00  0.00           H
ATOM   2500  CA  ARG X 171      12.580  10.641 -32.575  0.00  0.00           C
ATOM   2501  HA  ARG X 171      12.450  10.709 -31.495  0.00  0.00           H
ATOM   2502  CB  ARG X 171      11.986  11.857 -33.280  0.00  0.00           C
ATOM   2503  HB2 ARG X 171      11.914  11.560 -34.326  0.00  0.00           H
ATOM   2504  HB3 ARG X 171      10.965  12.004 -32.930  0.00  0.00           H
ATOM   2505  CG  ARG X 171      12.637  13.223 -33.231  0.00  0.00           C
ATOM   2506  HG2 ARG X 171      12.087  13.922 -33.862  0.00  0.00           H
ATOM   2507  HG3 ARG X 171      12.562  13.550 -32.194  0.00  0.00           H
ATOM   2508  CD  ARG X 171      14.070  13.295 -33.681  0.00  0.00           C
ATOM   2509  HD2 ARG X 171      14.331  14.352 -33.620  0.00  0.00           H
ATOM   2510  HD3 ARG X 171      14.774  12.816 -33.001  0.00  0.00           H
ATOM   2511  NE  ARG X 171      14.306  12.938 -35.139  0.00  0.00           N
ATOM   2512  HE  ARG X 171      14.674  12.022 -35.352  0.00  0.00           H
ATOM   2513  CZ  ARG X 171      14.178  13.592 -36.200  0.00  0.00           C
ATOM   2514  NH1 ARG X 171      14.122  14.889 -36.087  0.00  0.00           N
ATOM   2515 HH11 ARG X 171      14.033  15.439 -35.244  0.00  0.00           H
ATOM   2516 HH12 ARG X 171      14.047  15.485 -36.899  0.00  0.00           H
ATOM   2517  NH2 ARG X 171      14.374  13.043 -37.340  0.00  0.00           N
ATOM   2518 HH21 ARG X 171      14.607  12.072 -37.497  0.00  0.00           H
ATOM   2519 HH22 ARG X 171      14.154  13.623 -38.137  0.00  0.00           H
ATOM   2520  C   ARG X 171      11.650   9.467 -32.953  0.00  0.00           C
ATOM   2521  O   ARG X 171      11.696   8.823 -34.020  0.00  0.00           O
ATOM   2522  N   VAL X 172      10.846   9.123 -31.972  0.00  0.00           N
ATOM   2523  H   VAL X 172      10.824   9.730 -31.166  0.00  0.00           H
ATOM   2524  CA  VAL X 172       9.976   7.910 -31.890  0.00  0.00           C
ATOM   2525  HA  VAL X 172      10.126   7.421 -32.853  0.00  0.00           H
ATOM   2526  CB  VAL X 172      10.592   6.948 -30.776  0.00  0.00           C
ATOM   2527  HB  VAL X 172      10.511   7.360 -29.770  0.00  0.00           H
ATOM   2528  CG1 VAL X 172       9.706   5.666 -30.775  0.00  0.00           C
ATOM   2529 HG11 VAL X 172       9.556   5.184 -31.740  0.00  0.00           H
ATOM   2530 HG12 VAL X 172      10.233   4.883 -30.231  0.00  0.00           H
ATOM   2531 HG13 VAL X 172       8.724   5.919 -30.373  0.00  0.00           H
ATOM   2532  CG2 VAL X 172      12.083   6.579 -30.992  0.00  0.00           C
ATOM   2533 HG21 VAL X 172      12.670   7.497 -30.990  0.00  0.00           H
ATOM   2534 HG22 VAL X 172      12.419   5.950 -30.167  0.00  0.00           H
ATOM   2535 HG23 VAL X 172      12.371   6.221 -31.980  0.00  0.00           H
ATOM   2536  C   VAL X 172       8.439   8.125 -31.757  0.00  0.00           C
ATOM   2537  O   VAL X 172       7.907   8.743 -30.827  0.00  0.00           O
ATOM   2538  N   LEU X 173       7.608   7.553 -32.649  0.00  0.00           N
ATOM   2539  H   LEU X 173       7.934   6.891 -33.339  0.00  0.00           H
ATOM   2540  CA  LEU X 173       6.127   7.419 -32.372  0.00  0.00           C
ATOM   2541  HA  LEU X 173       5.905   8.190 -31.634  0.00  0.00           H
ATOM   2542  CB  LEU X 173       5.357   7.913 -33.657  0.00  0.00           C
ATOM   2543  HB2 LEU X 173       5.841   8.789 -34.090  0.00  0.00           H
ATOM   2544  HB3 LEU X 173       5.458   7.080 -34.353  0.00  0.00           H
ATOM   2545  CG  LEU X 173       3.843   8.109 -33.605  0.00  0.00           C
ATOM   2546  HG  LEU X 173       3.209   7.285 -33.279  0.00  0.00           H
ATOM   2547  CD1 LEU X 173       3.637   9.109 -32.560  0.00  0.00           C
ATOM   2548 HD11 LEU X 173       3.797   8.728 -31.551  0.00  0.00           H
ATOM   2549 HD12 LEU X 173       4.155  10.028 -32.834  0.00  0.00           H
ATOM   2550 HD13 LEU X 173       2.578   9.365 -32.530  0.00  0.00           H
ATOM   2551  CD2 LEU X 173       3.413   8.461 -35.068  0.00  0.00           C
ATOM   2552 HD21 LEU X 173       2.339   8.278 -35.087  0.00  0.00           H
ATOM   2553 HD22 LEU X 173       3.563   9.530 -35.221  0.00  0.00           H
ATOM   2554 HD23 LEU X 173       3.845   7.741 -35.762  0.00  0.00           H
ATOM   2555  C   LEU X 173       5.620   6.059 -31.941  0.00  0.00           C
ATOM   2556  O   LEU X 173       5.910   5.050 -32.570  0.00  0.00           O
ATOM   2557  N   SER X 174       4.902   6.009 -30.858  0.00  0.00           N
ATOM   2558  H   SER X 174       4.720   6.909 -30.438  0.00  0.00           H
ATOM   2559  CA  SER X 174       4.397   4.790 -30.289  0.00  0.00           C
ATOM   2560  HA  SER X 174       4.593   3.997 -31.011  0.00  0.00           H
ATOM   2561  CB  SER X 174       5.030   4.557 -28.942  0.00  0.00           C
ATOM   2562  HB2 SER X 174       5.998   4.105 -29.158  0.00  0.00           H
ATOM   2563  HB3 SER X 174       5.037   5.455 -28.324  0.00  0.00           H
ATOM   2564  OG  SER X 174       4.233   3.587 -28.307  0.00  0.00           O
ATOM   2565  HG  SER X 174       4.160   3.832 -27.382  0.00  0.00           H
ATOM   2566  C   SER X 174       2.856   4.854 -30.240  0.00  0.00           C
ATOM   2567  O   SER X 174       2.297   5.797 -29.795  0.00  0.00           O
ATOM   2568  N   LEU X 175       2.205   3.807 -30.665  0.00  0.00           N
ATOM   2569  H   LEU X 175       2.778   3.077 -31.064  0.00  0.00           H
ATOM   2570  CA  LEU X 175       0.776   3.721 -30.840  0.00  0.00           C
ATOM   2571  HA  LEU X 175       0.330   4.657 -30.505  0.00  0.00           H
ATOM   2572  CB  LEU X 175       0.406   3.408 -32.306  0.00  0.00           C
ATOM   2573  HB2 LEU X 175       1.017   2.561 -32.619  0.00  0.00           H
ATOM   2574  HB3 LEU X 175      -0.650   3.187 -32.464  0.00  0.00           H
ATOM   2575  CG  LEU X 175       0.622   4.604 -33.356  0.00  0.00           C
ATOM   2576  HG  LEU X 175       0.267   4.395 -34.365  0.00  0.00           H
ATOM   2577  CD1 LEU X 175      -0.055   5.935 -32.904  0.00  0.00           C
ATOM   2578 HD11 LEU X 175       0.335   6.362 -31.980  0.00  0.00           H
ATOM   2579 HD12 LEU X 175       0.049   6.687 -33.687  0.00  0.00           H
ATOM   2580 HD13 LEU X 175      -1.098   5.672 -32.729  0.00  0.00           H
ATOM   2581  CD2 LEU X 175       2.133   4.832 -33.594  0.00  0.00           C
ATOM   2582 HD21 LEU X 175       2.297   5.368 -34.528  0.00  0.00           H
ATOM   2583 HD22 LEU X 175       2.675   5.363 -32.811  0.00  0.00           H
ATOM   2584 HD23 LEU X 175       2.594   3.889 -33.888  0.00  0.00           H
ATOM   2585  C   LEU X 175       0.309   2.610 -29.888  0.00  0.00           C
ATOM   2586  O   LEU X 175       1.093   1.652 -29.689  0.00  0.00           O
ATOM   2587  N   PHE X 176      -0.912   2.747 -29.305  0.00  0.00           N
ATOM   2588  H   PHE X 176      -1.416   3.618 -29.392  0.00  0.00           H
ATOM   2589  CA  PHE X 176      -1.483   1.793 -28.332  0.00  0.00           C
ATOM   2590  HA  PHE X 176      -2.176   2.406 -27.757  0.00  0.00           H
ATOM   2591  CB  PHE X 176      -2.013   0.579 -29.101  0.00  0.00           C
ATOM   2592  HB2 PHE X 176      -1.286  -0.233 -29.132  0.00  0.00           H
ATOM   2593  HB3 PHE X 176      -2.793   0.203 -28.439  0.00  0.00           H
ATOM   2594  CG  PHE X 176      -2.696   0.777 -30.448  0.00  0.00           C
ATOM   2595  CD1 PHE X 176      -4.040   1.104 -30.511  0.00  0.00           C
ATOM   2596  HD1 PHE X 176      -4.558   1.329 -29.591  0.00  0.00           H
ATOM   2597  CE1 PHE X 176      -4.650   1.317 -31.780  0.00  0.00           C
ATOM   2598  HE1 PHE X 176      -5.642   1.743 -31.816  0.00  0.00           H
ATOM   2599  CZ  PHE X 176      -3.888   1.127 -32.952  0.00  0.00           C
ATOM   2600  HZ  PHE X 176      -4.310   1.368 -33.916  0.00  0.00           H
ATOM   2601  CE2 PHE X 176      -2.532   0.709 -32.854  0.00  0.00           C
ATOM   2602  HE2 PHE X 176      -1.963   0.565 -33.760  0.00  0.00           H
ATOM   2603  CD2 PHE X 176      -1.946   0.516 -31.570  0.00  0.00           C
ATOM   2604  HD2 PHE X 176      -0.901   0.255 -31.503  0.00  0.00           H
ATOM   2605  C   PHE X 176      -0.538   1.418 -27.121  0.00  0.00           C
ATOM   2606  O   PHE X 176      -0.095   0.293 -26.888  0.00  0.00           O
ATOM   2607  N   ASP X 177      -0.041   2.462 -26.421  0.00  0.00           N
ATOM   2608  H   ASP X 177      -0.480   3.371 -26.455  0.00  0.00           H
ATOM   2609  CA  ASP X 177       1.236   2.478 -25.742  0.00  0.00           C
ATOM   2610  HA  ASP X 177       1.945   2.117 -26.486  0.00  0.00           H
ATOM   2611  CB  ASP X 177       1.713   3.899 -25.326  0.00  0.00           C
ATOM   2612  HB2 ASP X 177       1.636   4.499 -26.232  0.00  0.00           H
ATOM   2613  HB3 ASP X 177       1.107   4.417 -24.584  0.00  0.00           H
ATOM   2614  CG  ASP X 177       3.144   4.026 -24.784  0.00  0.00           C
ATOM   2615  OD1 ASP X 177       3.271   4.135 -23.559  0.00  0.00           O
ATOM   2616  OD2 ASP X 177       4.105   4.147 -25.555  0.00  0.00           O
ATOM   2617  C   ASP X 177       1.247   1.533 -24.521  0.00  0.00           C
ATOM   2618  O   ASP X 177       2.309   1.022 -24.134  0.00  0.00           O
ATOM   2619  N   GLY X 178       0.100   1.343 -23.841  0.00  0.00           N
ATOM   2620  H   GLY X 178      -0.772   1.729 -24.173  0.00  0.00           H
ATOM   2621  CA  GLY X 178       0.130   0.705 -22.529  0.00  0.00           C
ATOM   2622  HA2 GLY X 178      -0.902   0.582 -22.203  0.00  0.00           H
ATOM   2623  HA3 GLY X 178       0.519  -0.301 -22.681  0.00  0.00           H
ATOM   2624  C   GLY X 178       1.013   1.467 -21.559  0.00  0.00           C
ATOM   2625  O   GLY X 178       0.782   2.665 -21.421  0.00  0.00           O
ATOM   2626  N   ILE X 179       2.048   0.822 -20.998  0.00  0.00           N
ATOM   2627  H   ILE X 179       2.299  -0.129 -21.229  0.00  0.00           H
ATOM   2628  CA  ILE X 179       2.800   1.313 -19.893  0.00  0.00           C
ATOM   2629  HA  ILE X 179       2.264   2.202 -19.562  0.00  0.00           H
ATOM   2630  CB  ILE X 179       2.912   0.333 -18.747  0.00  0.00           C
ATOM   2631  HB  ILE X 179       3.476   0.770 -17.922  0.00  0.00           H
ATOM   2632  CG2 ILE X 179       1.534   0.204 -18.163  0.00  0.00           C
ATOM   2633 HG21 ILE X 179       1.150   1.196 -17.924  0.00  0.00           H
ATOM   2634 HG22 ILE X 179       0.899  -0.292 -18.897  0.00  0.00           H
ATOM   2635 HG23 ILE X 179       1.539  -0.275 -17.184  0.00  0.00           H
ATOM   2636  CG1 ILE X 179       3.548  -1.016 -19.081  0.00  0.00           C
ATOM   2637 HG12 ILE X 179       3.151  -1.444 -20.001  0.00  0.00           H
ATOM   2638 HG13 ILE X 179       4.608  -0.841 -19.264  0.00  0.00           H
ATOM   2639  CD1 ILE X 179       3.619  -1.980 -17.949  0.00  0.00           C
ATOM   2640 HD11 ILE X 179       4.186  -1.773 -17.041  0.00  0.00           H
ATOM   2641 HD12 ILE X 179       2.611  -2.331 -17.725  0.00  0.00           H
ATOM   2642 HD13 ILE X 179       3.976  -2.935 -18.334  0.00  0.00           H
ATOM   2643  C   ILE X 179       4.221   1.890 -20.236  0.00  0.00           C
ATOM   2644  O   ILE X 179       5.252   1.481 -19.682  0.00  0.00           O
ATOM   2645  N   ALA X 180       4.394   2.724 -21.261  0.00  0.00           N
ATOM   2646  H   ALA X 180       3.673   3.081 -21.872  0.00  0.00           H
ATOM   2647  CA  ALA X 180       5.683   3.112 -21.770  0.00  0.00           C
ATOM   2648  HA  ALA X 180       5.505   3.456 -22.789  0.00  0.00           H
ATOM   2649  CB  ALA X 180       6.268   4.339 -21.098  0.00  0.00           C
ATOM   2650  HB1 ALA X 180       7.113   4.593 -21.737  0.00  0.00           H
ATOM   2651  HB2 ALA X 180       5.499   5.103 -21.214  0.00  0.00           H
ATOM   2652  HB3 ALA X 180       6.473   4.151 -20.044  0.00  0.00           H
ATOM   2653  C   ALA X 180       6.797   2.071 -22.016  0.00  0.00           C
ATOM   2654  O   ALA X 180       7.977   2.391 -21.992  0.00  0.00           O
ATOM   2655  N   THR X 181       6.445   0.861 -22.392  0.00  0.00           N
ATOM   2656  H   THR X 181       5.460   0.639 -22.412  0.00  0.00           H
ATOM   2657  CA  THR X 181       7.268  -0.315 -22.695  0.00  0.00           C
ATOM   2658  HA  THR X 181       7.860  -0.491 -21.797  0.00  0.00           H
ATOM   2659  CB  THR X 181       6.408  -1.535 -22.988  0.00  0.00           C
ATOM   2660  HB  THR X 181       5.940  -1.365 -23.958  0.00  0.00           H
ATOM   2661  CG2 THR X 181       7.255  -2.787 -23.063  0.00  0.00           C
ATOM   2662 HG21 THR X 181       7.817  -2.852 -22.131  0.00  0.00           H
ATOM   2663 HG22 THR X 181       6.645  -3.688 -23.125  0.00  0.00           H
ATOM   2664 HG23 THR X 181       7.947  -2.868 -23.901  0.00  0.00           H
ATOM   2665  OG1 THR X 181       5.551  -1.839 -21.910  0.00  0.00           O
ATOM   2666  HG1 THR X 181       4.695  -2.187 -22.171  0.00  0.00           H
ATOM   2667  C   THR X 181       8.332   0.049 -23.730  0.00  0.00           C
ATOM   2668  O   THR X 181       9.471  -0.370 -23.535  0.00  0.00           O
ATOM   2669  N   GLY X 182       7.925   0.785 -24.784  0.00  0.00           N
ATOM   2670  H   GLY X 182       7.010   1.211 -24.815  0.00  0.00           H
ATOM   2671  CA  GLY X 182       8.848   1.142 -25.869  0.00  0.00           C
ATOM   2672  HA2 GLY X 182       9.301   0.261 -26.324  0.00  0.00           H
ATOM   2673  HA3 GLY X 182       8.385   1.777 -26.624  0.00  0.00           H
ATOM   2674  C   GLY X 182       9.957   1.959 -25.313  0.00  0.00           C
ATOM   2675  O   GLY X 182      11.084   1.663 -25.538  0.00  0.00           O
ATOM   2676  N   LEU X 183       9.622   3.108 -24.690  0.00  0.00           N
ATOM   2677  H   LEU X 183       8.675   3.460 -24.662  0.00  0.00           H
ATOM   2678  CA  LEU X 183      10.600   4.102 -24.230  0.00  0.00           C
ATOM   2679  HA  LEU X 183      11.128   4.373 -25.145  0.00  0.00           H
ATOM   2680  CB  LEU X 183       9.866   5.342 -23.771  0.00  0.00           C
ATOM   2681  HB2 LEU X 183       9.295   5.734 -24.612  0.00  0.00           H
ATOM   2682  HB3 LEU X 183       9.135   5.212 -22.973  0.00  0.00           H
ATOM   2683  CG  LEU X 183      10.896   6.458 -23.363  0.00  0.00           C
ATOM   2684  HG  LEU X 183      11.383   6.137 -22.442  0.00  0.00           H
ATOM   2685  CD1 LEU X 183      11.927   6.634 -24.463  0.00  0.00           C
ATOM   2686 HD11 LEU X 183      12.546   7.518 -24.310  0.00  0.00           H
ATOM   2687 HD12 LEU X 183      12.619   5.792 -24.477  0.00  0.00           H
ATOM   2688 HD13 LEU X 183      11.293   6.712 -25.345  0.00  0.00           H
ATOM   2689  CD2 LEU X 183      10.140   7.731 -23.051  0.00  0.00           C
ATOM   2690 HD21 LEU X 183       9.654   8.034 -23.978  0.00  0.00           H
ATOM   2691 HD22 LEU X 183       9.387   7.561 -22.281  0.00  0.00           H
ATOM   2692 HD23 LEU X 183      10.803   8.495 -22.644  0.00  0.00           H
ATOM   2693  C   LEU X 183      11.518   3.460 -23.156  0.00  0.00           C
ATOM   2694  O   LEU X 183      12.738   3.643 -23.284  0.00  0.00           O
ATOM   2695  N   LEU X 184      10.959   2.715 -22.207  0.00  0.00           N
ATOM   2696  H   LEU X 184       9.960   2.573 -22.190  0.00  0.00           H
ATOM   2697  CA  LEU X 184      11.816   2.040 -21.182  0.00  0.00           C
ATOM   2698  HA  LEU X 184      12.352   2.758 -20.562  0.00  0.00           H
ATOM   2699  CB  LEU X 184      10.820   1.301 -20.265  0.00  0.00           C
ATOM   2700  HB2 LEU X 184      10.335   1.994 -19.577  0.00  0.00           H
ATOM   2701  HB3 LEU X 184      10.115   0.808 -20.933  0.00  0.00           H
ATOM   2702  CG  LEU X 184      11.412   0.215 -19.340  0.00  0.00           C
ATOM   2703  HG  LEU X 184      11.993  -0.487 -19.939  0.00  0.00           H
ATOM   2704  CD1 LEU X 184      12.417   0.769 -18.315  0.00  0.00           C
ATOM   2705 HD11 LEU X 184      13.172   1.451 -18.705  0.00  0.00           H
ATOM   2706 HD12 LEU X 184      11.884   1.327 -17.546  0.00  0.00           H
ATOM   2707 HD13 LEU X 184      12.897  -0.109 -17.884  0.00  0.00           H
ATOM   2708  CD2 LEU X 184      10.289  -0.557 -18.681  0.00  0.00           C
ATOM   2709 HD21 LEU X 184      10.777  -1.429 -18.247  0.00  0.00           H
ATOM   2710 HD22 LEU X 184       9.715   0.113 -18.041  0.00  0.00           H
ATOM   2711 HD23 LEU X 184       9.629  -0.913 -19.472  0.00  0.00           H
ATOM   2712  C   LEU X 184      12.796   1.093 -21.810  0.00  0.00           C
ATOM   2713  O   LEU X 184      13.841   0.791 -21.269  0.00  0.00           O
ATOM   2714  N   VAL X 185      12.463   0.472 -22.929  0.00  0.00           N
ATOM   2715  H   VAL X 185      11.603   0.729 -23.393  0.00  0.00           H
ATOM   2716  CA  VAL X 185      13.421  -0.401 -23.711  0.00  0.00           C
ATOM   2717  HA  VAL X 185      14.043  -1.066 -23.112  0.00  0.00           H
ATOM   2718  CB  VAL X 185      12.696  -1.322 -24.672  0.00  0.00           C
ATOM   2719  HB  VAL X 185      11.791  -0.908 -25.118  0.00  0.00           H
ATOM   2720  CG1 VAL X 185      13.695  -1.917 -25.652  0.00  0.00           C
ATOM   2721 HG11 VAL X 185      14.508  -2.397 -25.108  0.00  0.00           H
ATOM   2722 HG12 VAL X 185      13.172  -2.622 -26.300  0.00  0.00           H
ATOM   2723 HG13 VAL X 185      14.032  -1.111 -26.304  0.00  0.00           H
ATOM   2724  CG2 VAL X 185      12.225  -2.471 -23.778  0.00  0.00           C
ATOM   2725 HG21 VAL X 185      11.697  -3.241 -24.341  0.00  0.00           H
ATOM   2726 HG22 VAL X 185      13.074  -3.025 -23.377  0.00  0.00           H
ATOM   2727 HG23 VAL X 185      11.618  -2.198 -22.915  0.00  0.00           H
ATOM   2728  C   VAL X 185      14.487   0.468 -24.409  0.00  0.00           C
ATOM   2729  O   VAL X 185      15.617   0.011 -24.470  0.00  0.00           O
ATOM   2730  N   LEU X 186      14.155   1.615 -24.976  0.00  0.00           N
ATOM   2731  H   LEU X 186      13.183   1.882 -25.040  0.00  0.00           H
ATOM   2732  CA  LEU X 186      15.119   2.506 -25.623  0.00  0.00           C
ATOM   2733  HA  LEU X 186      15.767   1.909 -26.266  0.00  0.00           H
ATOM   2734  CB  LEU X 186      14.341   3.602 -26.481  0.00  0.00           C
ATOM   2735  HB2 LEU X 186      13.585   4.120 -25.891  0.00  0.00           H
ATOM   2736  HB3 LEU X 186      15.146   4.186 -26.929  0.00  0.00           H
ATOM   2737  CG  LEU X 186      13.463   3.012 -27.596  0.00  0.00           C
ATOM   2738  HG  LEU X 186      13.095   2.006 -27.394  0.00  0.00           H
ATOM   2739  CD1 LEU X 186      12.273   3.990 -27.820  0.00  0.00           C
ATOM   2740 HD11 LEU X 186      11.456   3.723 -27.149  0.00  0.00           H
ATOM   2741 HD12 LEU X 186      12.629   4.987 -27.559  0.00  0.00           H
ATOM   2742 HD13 LEU X 186      11.885   3.944 -28.837  0.00  0.00           H
ATOM   2743  CD2 LEU X 186      14.321   2.866 -28.840  0.00  0.00           C
ATOM   2744 HD21 LEU X 186      13.773   2.532 -29.721  0.00  0.00           H
ATOM   2745 HD22 LEU X 186      14.836   3.816 -28.987  0.00  0.00           H
ATOM   2746 HD23 LEU X 186      14.983   2.033 -28.604  0.00  0.00           H
ATOM   2747  C   LEU X 186      16.128   3.123 -24.651  0.00  0.00           C
ATOM   2748  O   LEU X 186      17.272   3.286 -25.072  0.00  0.00           O
ATOM   2749  N   LYS X 187      15.716   3.341 -23.351  0.00  0.00           N
ATOM   2750  H   LYS X 187      14.721   3.314 -23.182  0.00  0.00           H
ATOM   2751  CA  LYS X 187      16.595   3.820 -22.259  0.00  0.00           C
ATOM   2752  HA  LYS X 187      17.170   4.692 -22.571  0.00  0.00           H
ATOM   2753  CB  LYS X 187      15.597   4.334 -21.182  0.00  0.00           C
ATOM   2754  HB2 LYS X 187      14.780   3.639 -20.991  0.00  0.00           H
ATOM   2755  HB3 LYS X 187      16.145   4.434 -20.245  0.00  0.00           H
ATOM   2756  CG  LYS X 187      15.052   5.756 -21.695  0.00  0.00           C
ATOM   2757  HG2 LYS X 187      15.904   6.437 -21.686  0.00  0.00           H
ATOM   2758  HG3 LYS X 187      14.755   5.602 -22.732  0.00  0.00           H
ATOM   2759  CD  LYS X 187      13.966   6.432 -20.902  0.00  0.00           C
ATOM   2760  HD2 LYS X 187      13.680   7.398 -21.316  0.00  0.00           H
ATOM   2761  HD3 LYS X 187      13.077   5.809 -21.000  0.00  0.00           H
ATOM   2762  CE  LYS X 187      14.401   6.626 -19.448  0.00  0.00           C
ATOM   2763  HE2 LYS X 187      14.520   5.620 -19.044  0.00  0.00           H
ATOM   2764  HE3 LYS X 187      15.419   6.994 -19.325  0.00  0.00           H
ATOM   2765  NZ  LYS X 187      13.470   7.496 -18.679  0.00  0.00           N
ATOM   2766  HZ1 LYS X 187      13.424   8.463 -18.968  0.00  0.00           H
ATOM   2767  HZ2 LYS X 187      12.531   7.139 -18.581  0.00  0.00           H
ATOM   2768  HZ3 LYS X 187      13.818   7.622 -17.739  0.00  0.00           H
ATOM   2769  C   LYS X 187      17.495   2.643 -21.661  0.00  0.00           C
ATOM   2770  O   LYS X 187      18.696   2.759 -21.452  0.00  0.00           O
ATOM   2771  N   ASP X 188      16.927   1.473 -21.550  0.00  0.00           N
ATOM   2772  H   ASP X 188      15.917   1.474 -21.543  0.00  0.00           H
ATOM   2773  CA  ASP X 188      17.586   0.261 -21.308  0.00  0.00           C
ATOM   2774  HA  ASP X 188      18.076   0.417 -20.347  0.00  0.00           H
ATOM   2775  CB  ASP X 188      16.490  -0.821 -21.182  0.00  0.00           C
ATOM   2776  HB2 ASP X 188      15.668  -0.387 -20.613  0.00  0.00           H
ATOM   2777  HB3 ASP X 188      15.959  -1.198 -22.056  0.00  0.00           H
ATOM   2778  CG  ASP X 188      16.902  -2.082 -20.390  0.00  0.00           C
ATOM   2779  OD1 ASP X 188      16.353  -3.157 -20.577  0.00  0.00           O
ATOM   2780  OD2 ASP X 188      17.937  -1.984 -19.675  0.00  0.00           O
ATOM   2781  C   ASP X 188      18.690  -0.166 -22.309  0.00  0.00           C
ATOM   2782  O   ASP X 188      19.778  -0.497 -21.957  0.00  0.00           O
ATOM   2783  N   LEU X 189      18.463   0.041 -23.600  0.00  0.00           N
ATOM   2784  H   LEU X 189      17.595   0.514 -23.809  0.00  0.00           H
ATOM   2785  CA  LEU X 189      19.522   0.069 -24.668  0.00  0.00           C
ATOM   2786  HA  LEU X 189      20.293  -0.699 -24.597  0.00  0.00           H
ATOM   2787  CB  LEU X 189      18.799  -0.016 -26.083  0.00  0.00           C
ATOM   2788  HB2 LEU X 189      17.965   0.685 -26.070  0.00  0.00           H
ATOM   2789  HB3 LEU X 189      19.473   0.230 -26.904  0.00  0.00           H
ATOM   2790  CG  LEU X 189      18.078  -1.329 -26.373  0.00  0.00           C
ATOM   2791  HG  LEU X 189      17.326  -1.606 -25.634  0.00  0.00           H
ATOM   2792  CD1 LEU X 189      17.301  -1.165 -27.673  0.00  0.00           C
ATOM   2793 HD11 LEU X 189      17.866  -0.792 -28.528  0.00  0.00           H
ATOM   2794 HD12 LEU X 189      16.850  -2.145 -27.829  0.00  0.00           H
ATOM   2795 HD13 LEU X 189      16.523  -0.406 -27.592  0.00  0.00           H
ATOM   2796  CD2 LEU X 189      19.118  -2.488 -26.355  0.00  0.00           C
ATOM   2797 HD21 LEU X 189      19.337  -2.745 -25.319  0.00  0.00           H
ATOM   2798 HD22 LEU X 189      18.596  -3.335 -26.802  0.00  0.00           H
ATOM   2799 HD23 LEU X 189      19.976  -2.341 -27.010  0.00  0.00           H
ATOM   2800  C   LEU X 189      20.489   1.285 -24.675  0.00  0.00           C
ATOM   2801  O   LEU X 189      21.372   1.270 -25.581  0.00  0.00           O
ATOM   2802  N   GLY X 190      20.448   2.284 -23.762  0.00  0.00           N
ATOM   2803  H   GLY X 190      19.791   2.156 -23.005  0.00  0.00           H
ATOM   2804  CA  GLY X 190      21.293   3.485 -23.778  0.00  0.00           C
ATOM   2805  HA2 GLY X 190      21.049   4.146 -22.946  0.00  0.00           H
ATOM   2806  HA3 GLY X 190      22.336   3.171 -23.829  0.00  0.00           H
ATOM   2807  C   GLY X 190      21.073   4.435 -24.962  0.00  0.00           C
ATOM   2808  O   GLY X 190      22.019   5.132 -25.254  0.00  0.00           O
ATOM   2809  N   ILE X 191      20.062   4.304 -25.839  0.00  0.00           N
ATOM   2810  H   ILE X 191      19.205   3.812 -25.633  0.00  0.00           H
ATOM   2811  CA  ILE X 191      19.926   5.244 -27.016  0.00  0.00           C
ATOM   2812  HA  ILE X 191      20.873   5.263 -27.556  0.00  0.00           H
ATOM   2813  CB  ILE X 191      18.944   4.685 -28.089  0.00  0.00           C
ATOM   2814  HB  ILE X 191      17.963   4.659 -27.616  0.00  0.00           H
ATOM   2815  CG2 ILE X 191      18.701   5.585 -29.274  0.00  0.00           C
ATOM   2816 HG21 ILE X 191      18.200   6.539 -29.108  0.00  0.00           H
ATOM   2817 HG22 ILE X 191      19.669   5.778 -29.736  0.00  0.00           H
ATOM   2818 HG23 ILE X 191      18.105   5.022 -29.992  0.00  0.00           H
ATOM   2819  CG1 ILE X 191      19.301   3.306 -28.605  0.00  0.00           C
ATOM   2820 HG12 ILE X 191      20.062   3.436 -29.374  0.00  0.00           H
ATOM   2821 HG13 ILE X 191      19.828   2.662 -27.900  0.00  0.00           H
ATOM   2822  CD1 ILE X 191      18.259   2.404 -29.126  0.00  0.00           C
ATOM   2823 HD11 ILE X 191      17.608   2.888 -29.853  0.00  0.00           H
ATOM   2824 HD12 ILE X 191      18.713   1.482 -29.490  0.00  0.00           H
ATOM   2825 HD13 ILE X 191      17.594   2.119 -28.310  0.00  0.00           H
ATOM   2826  C   ILE X 191      19.665   6.659 -26.670  0.00  0.00           C
ATOM   2827  O   ILE X 191      18.937   6.918 -25.716  0.00  0.00           O
ATOM   2828  N   GLN X 192      20.109   7.659 -27.407  0.00  0.00           N
ATOM   2829  H   GLN X 192      20.710   7.434 -28.186  0.00  0.00           H
ATOM   2830  CA  GLN X 192      19.699   9.031 -27.196  0.00  0.00           C
ATOM   2831  HA  GLN X 192      19.541   9.142 -26.123  0.00  0.00           H
ATOM   2832  CB  GLN X 192      20.878  10.054 -27.551  0.00  0.00           C
ATOM   2833  HB2 GLN X 192      21.298   9.928 -28.549  0.00  0.00           H
ATOM   2834  HB3 GLN X 192      20.506  11.060 -27.358  0.00  0.00           H
ATOM   2835  CG  GLN X 192      22.023   9.930 -26.488  0.00  0.00           C
ATOM   2836  HG2 GLN X 192      21.626   9.999 -25.476  0.00  0.00           H
ATOM   2837  HG3 GLN X 192      22.558   8.981 -26.522  0.00  0.00           H
ATOM   2838  CD  GLN X 192      23.114  11.044 -26.545  0.00  0.00           C
ATOM   2839  OE1 GLN X 192      22.832  12.220 -26.645  0.00  0.00           O
ATOM   2840  NE2 GLN X 192      24.384  10.672 -26.356  0.00  0.00           N
ATOM   2841 HE21 GLN X 192      25.010  11.462 -26.423  0.00  0.00           H
ATOM   2842 HE22 GLN X 192      24.520   9.819 -25.832  0.00  0.00           H
ATOM   2843  C   GLN X 192      18.423   9.322 -27.994  0.00  0.00           C
ATOM   2844  O   GLN X 192      18.462   9.293 -29.199  0.00  0.00           O
ATOM   2845  N   VAL X 193      17.361   9.645 -27.299  0.00  0.00           N
ATOM   2846  H   VAL X 193      17.435   9.551 -26.296  0.00  0.00           H
ATOM   2847  CA  VAL X 193      16.012  10.092 -27.770  0.00  0.00           C
ATOM   2848  HA  VAL X 193      15.953   9.697 -28.784  0.00  0.00           H
ATOM   2849  CB  VAL X 193      14.853   9.434 -26.930  0.00  0.00           C
ATOM   2850  HB  VAL X 193      15.120   9.322 -25.879  0.00  0.00           H
ATOM   2851  CG1 VAL X 193      13.427  10.055 -27.095  0.00  0.00           C
ATOM   2852 HG11 VAL X 193      12.598   9.355 -26.989  0.00  0.00           H
ATOM   2853 HG12 VAL X 193      13.423  10.848 -26.348  0.00  0.00           H
ATOM   2854 HG13 VAL X 193      13.339  10.462 -28.102  0.00  0.00           H
ATOM   2855  CG2 VAL X 193      14.675   8.004 -27.452  0.00  0.00           C
ATOM   2856 HG21 VAL X 193      15.612   7.453 -27.367  0.00  0.00           H
ATOM   2857 HG22 VAL X 193      13.930   7.456 -26.874  0.00  0.00           H
ATOM   2858 HG23 VAL X 193      14.316   8.050 -28.480  0.00  0.00           H
ATOM   2859  C   VAL X 193      15.983  11.566 -27.643  0.00  0.00           C
ATOM   2860  O   VAL X 193      15.955  12.106 -26.495  0.00  0.00           O
ATOM   2861  N   ASP X 194      15.713  12.207 -28.750  0.00  0.00           N
ATOM   2862  H   ASP X 194      15.588  11.584 -29.535  0.00  0.00           H
ATOM   2863  CA  ASP X 194      15.174  13.517 -28.800  0.00  0.00           C
ATOM   2864  HA  ASP X 194      15.792  14.094 -28.112  0.00  0.00           H
ATOM   2865  CB  ASP X 194      15.362  14.216 -30.210  0.00  0.00           C
ATOM   2866  HB2 ASP X 194      16.380  14.029 -30.551  0.00  0.00           H
ATOM   2867  HB3 ASP X 194      14.689  13.683 -30.882  0.00  0.00           H
ATOM   2868  CG  ASP X 194      15.112  15.750 -30.246  0.00  0.00           C
ATOM   2869  OD1 ASP X 194      15.395  16.455 -29.299  0.00  0.00           O
ATOM   2870  OD2 ASP X 194      14.710  16.256 -31.307  0.00  0.00           O
ATOM   2871  C   ASP X 194      13.745  13.705 -28.312  0.00  0.00           C
ATOM   2872  O   ASP X 194      13.542  14.494 -27.462  0.00  0.00           O
ATOM   2873  N   ARG X 195      12.802  12.901 -28.864  0.00  0.00           N
ATOM   2874  H   ARG X 195      13.206  12.325 -29.588  0.00  0.00           H
ATOM   2875  CA  ARG X 195      11.307  12.845 -28.659  0.00  0.00           C
ATOM   2876  HA  ARG X 195      11.160  13.297 -27.678  0.00  0.00           H
ATOM   2877  CB  ARG X 195      10.426  13.630 -29.596  0.00  0.00           C
ATOM   2878  HB2 ARG X 195      10.173  13.105 -30.517  0.00  0.00           H
ATOM   2879  HB3 ARG X 195       9.466  13.780 -29.103  0.00  0.00           H
ATOM   2880  CG  ARG X 195      10.890  15.039 -29.887  0.00  0.00           C
ATOM   2881  HG2 ARG X 195      11.203  15.603 -29.009  0.00  0.00           H
ATOM   2882  HG3 ARG X 195      11.749  14.917 -30.547  0.00  0.00           H
ATOM   2883  CD  ARG X 195       9.758  15.728 -30.676  0.00  0.00           C
ATOM   2884  HD2 ARG X 195       9.536  15.002 -31.459  0.00  0.00           H
ATOM   2885  HD3 ARG X 195       8.831  15.792 -30.106  0.00  0.00           H
ATOM   2886  NE  ARG X 195      10.197  17.031 -31.213  0.00  0.00           N
ATOM   2887  HE  ARG X 195      11.176  17.273 -31.166  0.00  0.00           H
ATOM   2888  CZ  ARG X 195       9.450  18.018 -31.574  0.00  0.00           C
ATOM   2889  NH1 ARG X 195       8.167  18.042 -31.666  0.00  0.00           N
ATOM   2890 HH11 ARG X 195       7.531  17.351 -31.294  0.00  0.00           H
ATOM   2891 HH12 ARG X 195       7.694  18.919 -31.825  0.00  0.00           H
ATOM   2892  NH2 ARG X 195       9.963  19.160 -31.867  0.00  0.00           N
ATOM   2893 HH21 ARG X 195      10.968  19.197 -31.967  0.00  0.00           H
ATOM   2894 HH22 ARG X 195       9.387  19.888 -32.265  0.00  0.00           H
ATOM   2895  C   ARG X 195      10.806  11.407 -28.617  0.00  0.00           C
ATOM   2896  O   ARG X 195      11.183  10.525 -29.440  0.00  0.00           O
ATOM   2897  N   TYR X 196       9.811  11.106 -27.786  0.00  0.00           N
ATOM   2898  H   TYR X 196       9.483  11.828 -27.160  0.00  0.00           H
ATOM   2899  CA  TYR X 196       8.885   9.961 -27.832  0.00  0.00           C
ATOM   2900  HA  TYR X 196       8.865   9.508 -28.823  0.00  0.00           H
ATOM   2901  CB  TYR X 196       9.429   8.899 -26.992  0.00  0.00           C
ATOM   2902  HB2 TYR X 196      10.491   8.659 -27.041  0.00  0.00           H
ATOM   2903  HB3 TYR X 196       9.474   9.249 -25.961  0.00  0.00           H
ATOM   2904  CG  TYR X 196       8.594   7.608 -26.818  0.00  0.00           C
ATOM   2905  CD1 TYR X 196       7.333   7.677 -26.177  0.00  0.00           C
ATOM   2906  HD1 TYR X 196       6.929   8.594 -25.773  0.00  0.00           H
ATOM   2907  CE1 TYR X 196       6.680   6.452 -25.915  0.00  0.00           C
ATOM   2908  HE1 TYR X 196       5.730   6.326 -25.419  0.00  0.00           H
ATOM   2909  CZ  TYR X 196       7.326   5.221 -26.349  0.00  0.00           C
ATOM   2910  OH  TYR X 196       6.773   4.073 -26.039  0.00  0.00           O
ATOM   2911  HH  TYR X 196       5.882   4.108 -25.683  0.00  0.00           H
ATOM   2912  CE2 TYR X 196       8.451   5.223 -27.141  0.00  0.00           C
ATOM   2913  HE2 TYR X 196       8.916   4.353 -27.580  0.00  0.00           H
ATOM   2914  CD2 TYR X 196       9.050   6.446 -27.418  0.00  0.00           C
ATOM   2915  HD2 TYR X 196       9.995   6.387 -27.938  0.00  0.00           H
ATOM   2916  C   TYR X 196       7.390  10.379 -27.512  0.00  0.00           C
ATOM   2917  O   TYR X 196       7.059  10.919 -26.439  0.00  0.00           O
ATOM   2918  N   ILE X 197       6.571  10.068 -28.483  0.00  0.00           N
ATOM   2919  H   ILE X 197       6.966   9.696 -29.335  0.00  0.00           H
ATOM   2920  CA  ILE X 197       5.161  10.481 -28.551  0.00  0.00           C
ATOM   2921  HA  ILE X 197       4.957  11.080 -27.663  0.00  0.00           H
ATOM   2922  CB  ILE X 197       4.771  11.348 -29.781  0.00  0.00           C
ATOM   2923  HB  ILE X 197       5.164  10.878 -30.682  0.00  0.00           H
ATOM   2924  CG2 ILE X 197       3.215  11.534 -29.729  0.00  0.00           C
ATOM   2925 HG21 ILE X 197       2.843  12.078 -30.598  0.00  0.00           H
ATOM   2926 HG22 ILE X 197       2.700  10.579 -29.838  0.00  0.00           H
ATOM   2927 HG23 ILE X 197       2.849  12.127 -28.891  0.00  0.00           H
ATOM   2928  CG1 ILE X 197       5.303  12.806 -29.741  0.00  0.00           C
ATOM   2929 HG12 ILE X 197       4.981  13.424 -30.579  0.00  0.00           H
ATOM   2930 HG13 ILE X 197       4.994  13.286 -28.812  0.00  0.00           H
ATOM   2931  CD1 ILE X 197       6.828  12.892 -29.869  0.00  0.00           C
ATOM   2932 HD11 ILE X 197       7.204  12.385 -30.758  0.00  0.00           H
ATOM   2933 HD12 ILE X 197       7.049  13.939 -30.075  0.00  0.00           H
ATOM   2934 HD13 ILE X 197       7.240  12.517 -28.932  0.00  0.00           H
ATOM   2935  C   ILE X 197       4.313   9.209 -28.532  0.00  0.00           C
ATOM   2936  O   ILE X 197       4.647   8.278 -29.236  0.00  0.00           O
ATOM   2937  N   ALA X 198       3.262   9.190 -27.710  0.00  0.00           N
ATOM   2938  H   ALA X 198       3.123   9.946 -27.054  0.00  0.00           H
ATOM   2939  CA  ALA X 198       2.474   8.045 -27.307  0.00  0.00           C
ATOM   2940  HA  ALA X 198       2.739   7.242 -27.995  0.00  0.00           H
ATOM   2941  CB  ALA X 198       2.866   7.702 -25.856  0.00  0.00           C
ATOM   2942  HB1 ALA X 198       2.529   6.706 -25.568  0.00  0.00           H
ATOM   2943  HB2 ALA X 198       3.948   7.567 -25.871  0.00  0.00           H
ATOM   2944  HB3 ALA X 198       2.617   8.511 -25.169  0.00  0.00           H
ATOM   2945  C   ALA X 198       0.952   8.187 -27.509  0.00  0.00           C
ATOM   2946  O   ALA X 198       0.367   9.123 -26.984  0.00  0.00           O
ATOM   2947  N   SER X 199       0.302   7.233 -28.174  0.00  0.00           N
ATOM   2948  H   SER X 199       0.860   6.516 -28.615  0.00  0.00           H
ATOM   2949  CA  SER X 199      -1.193   7.132 -28.224  0.00  0.00           C
ATOM   2950  HA  SER X 199      -1.625   8.113 -28.028  0.00  0.00           H
ATOM   2951  CB  SER X 199      -1.610   6.757 -29.625  0.00  0.00           C
ATOM   2952  HB2 SER X 199      -1.215   7.444 -30.375  0.00  0.00           H
ATOM   2953  HB3 SER X 199      -1.140   5.802 -29.858  0.00  0.00           H
ATOM   2954  OG  SER X 199      -3.018   6.778 -29.814  0.00  0.00           O
ATOM   2955  HG  SER X 199      -3.297   7.668 -29.583  0.00  0.00           H
ATOM   2956  C   SER X 199      -1.592   6.091 -27.190  0.00  0.00           C
ATOM   2957  O   SER X 199      -1.173   4.954 -27.219  0.00  0.00           O
ATOM   2958  N   GLU X 200      -2.489   6.450 -26.295  0.00  0.00           N
ATOM   2959  H   GLU X 200      -3.006   7.306 -26.437  0.00  0.00           H
ATOM   2960  CA  GLU X 200      -3.027   5.642 -25.208  0.00  0.00           C
ATOM   2961  HA  GLU X 200      -3.257   4.679 -25.663  0.00  0.00           H
ATOM   2962  CB  GLU X 200      -1.950   5.475 -24.151  0.00  0.00           C
ATOM   2963  HB2 GLU X 200      -1.135   4.909 -24.604  0.00  0.00           H
ATOM   2964  HB3 GLU X 200      -1.662   6.425 -23.700  0.00  0.00           H
ATOM   2965  CG  GLU X 200      -2.486   4.587 -22.966  0.00  0.00           C
ATOM   2966  HG2 GLU X 200      -1.653   4.257 -22.346  0.00  0.00           H
ATOM   2967  HG3 GLU X 200      -3.080   5.227 -22.313  0.00  0.00           H
ATOM   2968  CD  GLU X 200      -3.249   3.304 -23.344  0.00  0.00           C
ATOM   2969  OE1 GLU X 200      -4.453   3.216 -23.096  0.00  0.00           O
ATOM   2970  OE2 GLU X 200      -2.630   2.371 -23.925  0.00  0.00           O
ATOM   2971  C   GLU X 200      -4.256   6.372 -24.612  0.00  0.00           C
ATOM   2972  O   GLU X 200      -4.372   7.548 -24.629  0.00  0.00           O
ATOM   2973  N   VAL X 201      -5.290   5.634 -24.232  0.00  0.00           N
ATOM   2974  H   VAL X 201      -5.054   4.662 -24.090  0.00  0.00           H
ATOM   2975  CA  VAL X 201      -6.554   6.231 -23.742  0.00  0.00           C
ATOM   2976  HA  VAL X 201      -6.623   7.298 -23.954  0.00  0.00           H
ATOM   2977  CB  VAL X 201      -7.801   5.461 -24.312  0.00  0.00           C
ATOM   2978  HB  VAL X 201      -8.638   5.646 -23.639  0.00  0.00           H
ATOM   2979  CG1 VAL X 201      -7.997   5.760 -25.821  0.00  0.00           C
ATOM   2980 HG11 VAL X 201      -8.394   6.761 -25.989  0.00  0.00           H
ATOM   2981 HG12 VAL X 201      -7.065   5.858 -26.376  0.00  0.00           H
ATOM   2982 HG13 VAL X 201      -8.609   5.120 -26.457  0.00  0.00           H
ATOM   2983  CG2 VAL X 201      -7.543   3.948 -24.298  0.00  0.00           C
ATOM   2984 HG21 VAL X 201      -8.463   3.389 -24.471  0.00  0.00           H
ATOM   2985 HG22 VAL X 201      -6.689   3.638 -24.900  0.00  0.00           H
ATOM   2986 HG23 VAL X 201      -7.306   3.723 -23.258  0.00  0.00           H
ATOM   2987  C   VAL X 201      -6.634   6.212 -22.200  0.00  0.00           C
ATOM   2988  O   VAL X 201      -7.301   6.984 -21.565  0.00  0.00           O
ATOM   2989  N   CYS X 202      -5.977   5.241 -21.559  0.00  0.00           N
ATOM   2990  H   CYS X 202      -5.526   4.548 -22.139  0.00  0.00           H
ATOM   2991  CA  CYS X 202      -6.376   4.897 -20.191  0.00  0.00           C
ATOM   2992  HA  CYS X 202      -7.378   5.247 -19.942  0.00  0.00           H
ATOM   2993  CB  CYS X 202      -6.219   3.373 -19.971  0.00  0.00           C
ATOM   2994  HB2 CYS X 202      -7.113   3.014 -20.479  0.00  0.00           H
ATOM   2995  HB3 CYS X 202      -5.331   2.946 -20.438  0.00  0.00           H
ATOM   2996  SG  CYS X 202      -6.330   2.784 -18.293  0.00  0.00           S
ATOM   2997  HG  CYS X 202      -7.353   3.477 -17.785  0.00  0.00           H
ATOM   2998  C   CYS X 202      -5.528   5.636 -19.118  0.00  0.00           C
ATOM   2999  O   CYS X 202      -4.295   5.572 -19.275  0.00  0.00           O
ATOM   3000  N   GLU X 203      -6.131   6.366 -18.205  0.00  0.00           N
ATOM   3001  H   GLU X 203      -7.141   6.378 -18.207  0.00  0.00           H
ATOM   3002  CA  GLU X 203      -5.312   7.328 -17.495  0.00  0.00           C
ATOM   3003  HA  GLU X 203      -4.653   7.866 -18.177  0.00  0.00           H
ATOM   3004  CB  GLU X 203      -6.250   8.332 -16.757  0.00  0.00           C
ATOM   3005  HB2 GLU X 203      -7.053   7.854 -16.196  0.00  0.00           H
ATOM   3006  HB3 GLU X 203      -5.626   8.910 -16.075  0.00  0.00           H
ATOM   3007  CG  GLU X 203      -6.756   9.333 -17.754  0.00  0.00           C
ATOM   3008  HG2 GLU X 203      -6.000   9.745 -18.422  0.00  0.00           H
ATOM   3009  HG3 GLU X 203      -7.364   8.754 -18.450  0.00  0.00           H
ATOM   3010  CD  GLU X 203      -7.728  10.371 -17.139  0.00  0.00           C
ATOM   3011  OE1 GLU X 203      -7.560  10.800 -15.916  0.00  0.00           O
ATOM   3012  OE2 GLU X 203      -8.702  10.693 -17.902  0.00  0.00           O
ATOM   3013  C   GLU X 203      -4.308   6.685 -16.518  0.00  0.00           C
ATOM   3014  O   GLU X 203      -3.248   7.232 -16.170  0.00  0.00           O
ATOM   3015  N   ASP X 204      -4.573   5.477 -16.072  0.00  0.00           N
ATOM   3016  H   ASP X 204      -5.456   5.071 -16.345  0.00  0.00           H
ATOM   3017  CA  ASP X 204      -3.644   4.748 -15.165  0.00  0.00           C
ATOM   3018  HA  ASP X 204      -3.259   5.409 -14.388  0.00  0.00           H
ATOM   3019  CB  ASP X 204      -4.423   3.573 -14.512  0.00  0.00           C
ATOM   3020  HB2 ASP X 204      -4.668   2.835 -15.275  0.00  0.00           H
ATOM   3021  HB3 ASP X 204      -3.817   2.947 -13.857  0.00  0.00           H
ATOM   3022  CG  ASP X 204      -5.622   3.938 -13.681  0.00  0.00           C
ATOM   3023  OD1 ASP X 204      -6.584   3.168 -13.644  0.00  0.00           O
ATOM   3024  OD2 ASP X 204      -5.576   4.878 -12.891  0.00  0.00           O
ATOM   3025  C   ASP X 204      -2.441   4.207 -15.928  0.00  0.00           C
ATOM   3026  O   ASP X 204      -1.284   4.390 -15.473  0.00  0.00           O
ATOM   3027  N   SER X 205      -2.655   3.744 -17.139  0.00  0.00           N
ATOM   3028  H   SER X 205      -3.569   3.822 -17.562  0.00  0.00           H
ATOM   3029  CA  SER X 205      -1.592   3.416 -18.114  0.00  0.00           C
ATOM   3030  HA  SER X 205      -0.910   2.689 -17.672  0.00  0.00           H
ATOM   3031  CB  SER X 205      -2.397   2.985 -19.324  0.00  0.00           C
ATOM   3032  HB2 SER X 205      -3.355   2.554 -19.032  0.00  0.00           H
ATOM   3033  HB3 SER X 205      -2.647   3.775 -20.032  0.00  0.00           H
ATOM   3034  OG  SER X 205      -1.747   1.999 -20.049  0.00  0.00           O
ATOM   3035  HG  SER X 205      -0.863   2.315 -20.251  0.00  0.00           H
ATOM   3036  C   SER X 205      -0.694   4.573 -18.559  0.00  0.00           C
ATOM   3037  O   SER X 205       0.512   4.421 -18.412  0.00  0.00           O
ATOM   3038  N   ILE X 206      -1.271   5.706 -18.906  0.00  0.00           N
ATOM   3039  H   ILE X 206      -2.279   5.684 -18.963  0.00  0.00           H
ATOM   3040  CA  ILE X 206      -0.607   6.961 -18.967  0.00  0.00           C
ATOM   3041  HA  ILE X 206       0.031   6.964 -19.850  0.00  0.00           H
ATOM   3042  CB  ILE X 206      -1.689   7.977 -19.311  0.00  0.00           C
ATOM   3043  HB  ILE X 206      -2.553   8.026 -18.647  0.00  0.00           H
ATOM   3044  CG2 ILE X 206      -1.182   9.482 -19.270  0.00  0.00           C
ATOM   3045 HG21 ILE X 206      -0.214   9.584 -19.761  0.00  0.00           H
ATOM   3046 HG22 ILE X 206      -1.987  10.175 -19.516  0.00  0.00           H
ATOM   3047 HG23 ILE X 206      -0.940   9.699 -18.230  0.00  0.00           H
ATOM   3048  CG1 ILE X 206      -2.218   7.811 -20.747  0.00  0.00           C
ATOM   3049 HG12 ILE X 206      -1.326   8.118 -21.293  0.00  0.00           H
ATOM   3050 HG13 ILE X 206      -2.542   6.775 -20.841  0.00  0.00           H
ATOM   3051  CD1 ILE X 206      -3.547   8.606 -20.974  0.00  0.00           C
ATOM   3052 HD11 ILE X 206      -4.075   8.190 -21.831  0.00  0.00           H
ATOM   3053 HD12 ILE X 206      -4.247   8.438 -20.155  0.00  0.00           H
ATOM   3054 HD13 ILE X 206      -3.322   9.625 -21.290  0.00  0.00           H
ATOM   3055  C   ILE X 206       0.176   7.300 -17.712  0.00  0.00           C
ATOM   3056  O   ILE X 206       1.262   7.855 -17.863  0.00  0.00           O
ATOM   3057  N   THR X 207      -0.382   6.990 -16.555  0.00  0.00           N
ATOM   3058  H   THR X 207      -1.366   6.768 -16.504  0.00  0.00           H
ATOM   3059  CA  THR X 207       0.279   7.442 -15.312  0.00  0.00           C
ATOM   3060  HA  THR X 207       0.559   8.488 -15.436  0.00  0.00           H
ATOM   3061  CB  THR X 207      -0.531   7.414 -14.088  0.00  0.00           C
ATOM   3062  HB  THR X 207      -0.763   6.367 -13.896  0.00  0.00           H
ATOM   3063  CG2 THR X 207       0.050   8.116 -12.795  0.00  0.00           C
ATOM   3064 HG21 THR X 207       1.104   7.924 -12.597  0.00  0.00           H
ATOM   3065 HG22 THR X 207      -0.132   9.191 -12.807  0.00  0.00           H
ATOM   3066 HG23 THR X 207      -0.474   7.596 -11.993  0.00  0.00           H
ATOM   3067  OG1 THR X 207      -1.722   8.102 -14.303  0.00  0.00           O
ATOM   3068  HG1 THR X 207      -2.212   7.661 -15.001  0.00  0.00           H
ATOM   3069  C   THR X 207       1.691   6.754 -15.159  0.00  0.00           C
ATOM   3070  O   THR X 207       2.643   7.463 -14.988  0.00  0.00           O
ATOM   3071  N   VAL X 208       1.783   5.409 -15.406  0.00  0.00           N
ATOM   3072  H   VAL X 208       0.964   4.824 -15.486  0.00  0.00           H
ATOM   3073  CA  VAL X 208       3.043   4.653 -15.397  0.00  0.00           C
ATOM   3074  HA  VAL X 208       3.509   4.738 -14.415  0.00  0.00           H
ATOM   3075  CB  VAL X 208       2.961   3.187 -15.869  0.00  0.00           C
ATOM   3076  HB  VAL X 208       2.545   3.152 -16.876  0.00  0.00           H
ATOM   3077  CG1 VAL X 208       4.305   2.456 -15.909  0.00  0.00           C
ATOM   3078 HG11 VAL X 208       4.955   2.603 -16.772  0.00  0.00           H
ATOM   3079 HG12 VAL X 208       4.964   2.703 -15.076  0.00  0.00           H
ATOM   3080 HG13 VAL X 208       4.146   1.378 -15.937  0.00  0.00           H
ATOM   3081  CG2 VAL X 208       1.910   2.500 -15.018  0.00  0.00           C
ATOM   3082 HG21 VAL X 208       1.918   1.444 -15.291  0.00  0.00           H
ATOM   3083 HG22 VAL X 208       2.112   2.671 -13.960  0.00  0.00           H
ATOM   3084 HG23 VAL X 208       0.942   2.987 -15.141  0.00  0.00           H
ATOM   3085  C   VAL X 208       4.087   5.331 -16.253  0.00  0.00           C
ATOM   3086  O   VAL X 208       5.204   5.650 -15.794  0.00  0.00           O
ATOM   3087  N   GLY X 209       3.727   5.719 -17.479  0.00  0.00           N
ATOM   3088  H   GLY X 209       2.820   5.499 -17.865  0.00  0.00           H
ATOM   3089  CA  GLY X 209       4.693   6.322 -18.425  0.00  0.00           C
ATOM   3090  HA2 GLY X 209       5.657   5.824 -18.317  0.00  0.00           H
ATOM   3091  HA3 GLY X 209       4.334   6.043 -19.415  0.00  0.00           H
ATOM   3092  C   GLY X 209       4.977   7.800 -18.173  0.00  0.00           C
ATOM   3093  O   GLY X 209       6.191   8.164 -18.267  0.00  0.00           O
ATOM   3094  N   MET X 210       3.973   8.671 -17.781  0.00  0.00           N
ATOM   3095  H   MET X 210       3.074   8.250 -17.598  0.00  0.00           H
ATOM   3096  CA  MET X 210       4.044  10.073 -17.422  0.00  0.00           C
ATOM   3097  HA  MET X 210       4.582  10.568 -18.230  0.00  0.00           H
ATOM   3098  CB  MET X 210       2.567  10.541 -17.258  0.00  0.00           C
ATOM   3099  HB2 MET X 210       2.072  10.465 -18.226  0.00  0.00           H
ATOM   3100  HB3 MET X 210       2.045   9.868 -16.578  0.00  0.00           H
ATOM   3101  CG  MET X 210       2.463  12.042 -16.958  0.00  0.00           C
ATOM   3102  HG2 MET X 210       3.373  12.540 -17.293  0.00  0.00           H
ATOM   3103  HG3 MET X 210       1.632  12.501 -17.494  0.00  0.00           H
ATOM   3104  SD  MET X 210       2.305  12.378 -15.242  0.00  0.00           S
ATOM   3105  CE  MET X 210       0.558  11.982 -14.780  0.00  0.00           C
ATOM   3106  HE1 MET X 210      -0.037  12.657 -15.395  0.00  0.00           H
ATOM   3107  HE2 MET X 210       0.297  10.927 -14.860  0.00  0.00           H
ATOM   3108  HE3 MET X 210       0.537  12.301 -13.738  0.00  0.00           H
ATOM   3109  C   MET X 210       4.927  10.358 -16.192  0.00  0.00           C
ATOM   3110  O   MET X 210       5.618  11.397 -16.184  0.00  0.00           O
ATOM   3111  N   VAL X 211       4.994   9.482 -15.218  0.00  0.00           N
ATOM   3112  H   VAL X 211       4.269   8.784 -15.306  0.00  0.00           H
ATOM   3113  CA  VAL X 211       5.909   9.539 -14.077  0.00  0.00           C
ATOM   3114  HA  VAL X 211       5.982  10.594 -13.813  0.00  0.00           H
ATOM   3115  CB  VAL X 211       5.331   8.686 -12.861  0.00  0.00           C
ATOM   3116  HB  VAL X 211       5.090   7.673 -13.181  0.00  0.00           H
ATOM   3117  CG1 VAL X 211       6.254   8.609 -11.650  0.00  0.00           C
ATOM   3118 HG11 VAL X 211       6.697   9.592 -11.498  0.00  0.00           H
ATOM   3119 HG12 VAL X 211       5.696   8.315 -10.761  0.00  0.00           H
ATOM   3120 HG13 VAL X 211       7.089   7.967 -11.931  0.00  0.00           H
ATOM   3121  CG2 VAL X 211       4.024   9.485 -12.483  0.00  0.00           C
ATOM   3122 HG21 VAL X 211       3.514   9.299 -11.538  0.00  0.00           H
ATOM   3123 HG22 VAL X 211       4.134  10.563 -12.363  0.00  0.00           H
ATOM   3124 HG23 VAL X 211       3.289   9.405 -13.284  0.00  0.00           H
ATOM   3125  C   VAL X 211       7.321   9.101 -14.499  0.00  0.00           C
ATOM   3126  O   VAL X 211       8.297   9.791 -14.222  0.00  0.00           O
ATOM   3127  N   ARG X 212       7.447   7.902 -15.090  0.00  0.00           N
ATOM   3128  H   ARG X 212       6.592   7.412 -15.313  0.00  0.00           H
ATOM   3129  CA  ARG X 212       8.834   7.244 -15.228  0.00  0.00           C
ATOM   3130  HA  ARG X 212       9.411   7.479 -14.333  0.00  0.00           H
ATOM   3131  CB  ARG X 212       8.626   5.751 -15.349  0.00  0.00           C
ATOM   3132  HB2 ARG X 212       7.960   5.605 -16.200  0.00  0.00           H
ATOM   3133  HB3 ARG X 212       9.625   5.352 -15.520  0.00  0.00           H
ATOM   3134  CG  ARG X 212       7.982   5.059 -14.123  0.00  0.00           C
ATOM   3135  HG2 ARG X 212       6.989   5.504 -14.062  0.00  0.00           H
ATOM   3136  HG3 ARG X 212       7.779   4.012 -14.351  0.00  0.00           H
ATOM   3137  CD  ARG X 212       8.727   5.260 -12.853  0.00  0.00           C
ATOM   3138  HD2 ARG X 212       9.745   4.901 -13.006  0.00  0.00           H
ATOM   3139  HD3 ARG X 212       8.784   6.310 -12.563  0.00  0.00           H
ATOM   3140  NE  ARG X 212       8.016   4.561 -11.789  0.00  0.00           N
ATOM   3141  HE  ARG X 212       7.420   3.807 -12.100  0.00  0.00           H
ATOM   3142  CZ  ARG X 212       7.933   4.924 -10.518  0.00  0.00           C
ATOM   3143  NH1 ARG X 212       8.604   5.889  -9.974  0.00  0.00           N
ATOM   3144 HH11 ARG X 212       9.029   6.546 -10.613  0.00  0.00           H
ATOM   3145 HH12 ARG X 212       8.590   6.014  -8.972  0.00  0.00           H
ATOM   3146  NH2 ARG X 212       7.223   4.258  -9.656  0.00  0.00           N
ATOM   3147 HH21 ARG X 212       7.006   3.288  -9.838  0.00  0.00           H
ATOM   3148 HH22 ARG X 212       7.193   4.611  -8.710  0.00  0.00           H
ATOM   3149  C   ARG X 212       9.667   7.762 -16.366  0.00  0.00           C
ATOM   3150  O   ARG X 212      10.828   7.395 -16.507  0.00  0.00           O
ATOM   3151  N   HIE X 213       9.130   8.727 -17.167  0.00  0.00           N
ATOM   3152  H   HIE X 213       8.205   9.050 -16.925  0.00  0.00           H
ATOM   3153  CA  HIE X 213       9.787   9.379 -18.280  0.00  0.00           C
ATOM   3154  HA  HIE X 213      10.870   9.365 -18.156  0.00  0.00           H
ATOM   3155  CB  HIE X 213       9.462   8.559 -19.519  0.00  0.00           C
ATOM   3156  HB2 HIE X 213       8.387   8.581 -19.701  0.00  0.00           H
ATOM   3157  HB3 HIE X 213       9.981   8.997 -20.371  0.00  0.00           H
ATOM   3158  CG  HIE X 213       9.699   7.025 -19.419  0.00  0.00           C
ATOM   3159  ND1 HIE X 213      10.883   6.356 -19.663  0.00  0.00           N
ATOM   3160  CE1 HIE X 213      10.552   5.057 -19.642  0.00  0.00           C
ATOM   3161  HE1 HIE X 213      11.259   4.244 -19.710  0.00  0.00           H
ATOM   3162  NE2 HIE X 213       9.247   4.884 -19.582  0.00  0.00           N
ATOM   3163  HE2 HIE X 213       8.751   4.011 -19.473  0.00  0.00           H
ATOM   3164  CD2 HIE X 213       8.682   6.145 -19.329  0.00  0.00           C
ATOM   3165  HD2 HIE X 213       7.671   6.407 -19.054  0.00  0.00           H
ATOM   3166  C   HIE X 213       9.370  10.818 -18.356  0.00  0.00           C
ATOM   3167  O   HIE X 213       9.049  11.290 -19.457  0.00  0.00           O
ATOM   3168  N   GLN X 214       9.226  11.527 -17.256  0.00  0.00           N
ATOM   3169  H   GLN X 214       9.493  10.991 -16.443  0.00  0.00           H
ATOM   3170  CA  GLN X 214       8.679  12.825 -17.046  0.00  0.00           C
ATOM   3171  HA  GLN X 214       7.639  12.846 -17.369  0.00  0.00           H
ATOM   3172  CB  GLN X 214       8.678  13.192 -15.576  0.00  0.00           C
ATOM   3173  HB2 GLN X 214       8.139  12.411 -15.041  0.00  0.00           H
ATOM   3174  HB3 GLN X 214       9.704  13.028 -15.246  0.00  0.00           H
ATOM   3175  CG  GLN X 214       8.344  14.595 -15.116  0.00  0.00           C
ATOM   3176  HG2 GLN X 214       8.347  14.671 -14.029  0.00  0.00           H
ATOM   3177  HG3 GLN X 214       9.098  15.333 -15.390  0.00  0.00           H
ATOM   3178  CD  GLN X 214       6.943  15.033 -15.704  0.00  0.00           C
ATOM   3179  OE1 GLN X 214       6.702  15.323 -16.899  0.00  0.00           O
ATOM   3180  NE2 GLN X 214       5.877  14.936 -14.953  0.00  0.00           N
ATOM   3181 HE21 GLN X 214       4.982  15.023 -15.414  0.00  0.00           H
ATOM   3182 HE22 GLN X 214       6.002  14.623 -14.001  0.00  0.00           H
ATOM   3183  C   GLN X 214       9.572  13.824 -17.905  0.00  0.00           C
ATOM   3184  O   GLN X 214      10.775  13.977 -17.639  0.00  0.00           O
ATOM   3185  N   GLY X 215       8.938  14.510 -18.927  0.00  0.00           N
ATOM   3186  H   GLY X 215       7.930  14.440 -18.939  0.00  0.00           H
ATOM   3187  CA  GLY X 215       9.679  15.396 -19.838  0.00  0.00           C
ATOM   3188  HA2 GLY X 215       9.073  16.292 -19.973  0.00  0.00           H
ATOM   3189  HA3 GLY X 215      10.677  15.603 -19.452  0.00  0.00           H
ATOM   3190  C   GLY X 215       9.887  14.761 -21.232  0.00  0.00           C
ATOM   3191  O   GLY X 215       9.724  15.500 -22.206  0.00  0.00           O
ATOM   3192  N   LYS X 216      10.148  13.481 -21.345  0.00  0.00           N
ATOM   3193  H   LYS X 216       9.998  12.934 -20.509  0.00  0.00           H
ATOM   3194  CA  LYS X 216      10.548  12.723 -22.507  0.00  0.00           C
ATOM   3195  HA  LYS X 216      10.817  13.503 -23.219  0.00  0.00           H
ATOM   3196  CB  LYS X 216      11.776  11.874 -22.198  0.00  0.00           C
ATOM   3197  HB2 LYS X 216      11.716  11.361 -21.238  0.00  0.00           H
ATOM   3198  HB3 LYS X 216      11.855  11.066 -22.925  0.00  0.00           H
ATOM   3199  CG  LYS X 216      13.057  12.795 -22.173  0.00  0.00           C
ATOM   3200  HG2 LYS X 216      12.919  13.690 -21.566  0.00  0.00           H
ATOM   3201  HG3 LYS X 216      13.854  12.242 -21.676  0.00  0.00           H
ATOM   3202  CD  LYS X 216      13.521  13.201 -23.526  0.00  0.00           C
ATOM   3203  HD2 LYS X 216      13.630  12.318 -24.156  0.00  0.00           H
ATOM   3204  HD3 LYS X 216      12.659  13.708 -23.960  0.00  0.00           H
ATOM   3205  CE  LYS X 216      14.877  13.964 -23.362  0.00  0.00           C
ATOM   3206  HE2 LYS X 216      14.748  14.909 -22.835  0.00  0.00           H
ATOM   3207  HE3 LYS X 216      15.489  13.321 -22.729  0.00  0.00           H
ATOM   3208  NZ  LYS X 216      15.520  14.258 -24.624  0.00  0.00           N
ATOM   3209  HZ1 LYS X 216      15.653  13.467 -25.238  0.00  0.00           H
ATOM   3210  HZ2 LYS X 216      15.042  15.055 -25.020  0.00  0.00           H
ATOM   3211  HZ3 LYS X 216      16.472  14.568 -24.492  0.00  0.00           H
ATOM   3212  C   LYS X 216       9.474  11.975 -23.222  0.00  0.00           C
ATOM   3213  O   LYS X 216       9.633  11.848 -24.491  0.00  0.00           O
ATOM   3214  N   ILE X 217       8.418  11.481 -22.549  0.00  0.00           N
ATOM   3215  H   ILE X 217       8.518  11.578 -21.549  0.00  0.00           H
ATOM   3216  CA  ILE X 217       7.195  11.021 -23.234  0.00  0.00           C
ATOM   3217  HA  ILE X 217       7.454  10.550 -24.183  0.00  0.00           H
ATOM   3218  CB  ILE X 217       6.516   9.843 -22.536  0.00  0.00           C
ATOM   3219  HB  ILE X 217       7.243   9.131 -22.145  0.00  0.00           H
ATOM   3220  CG2 ILE X 217       5.820  10.313 -21.287  0.00  0.00           C
ATOM   3221 HG21 ILE X 217       6.589  10.630 -20.583  0.00  0.00           H
ATOM   3222 HG22 ILE X 217       5.088  11.081 -21.541  0.00  0.00           H
ATOM   3223 HG23 ILE X 217       5.322   9.441 -20.864  0.00  0.00           H
ATOM   3224  CG1 ILE X 217       5.454   9.055 -23.369  0.00  0.00           C
ATOM   3225 HG12 ILE X 217       4.442   9.437 -23.234  0.00  0.00           H
ATOM   3226 HG13 ILE X 217       5.532   9.202 -24.446  0.00  0.00           H
ATOM   3227  CD1 ILE X 217       5.558   7.607 -22.874  0.00  0.00           C
ATOM   3228 HD11 ILE X 217       6.458   7.066 -23.168  0.00  0.00           H
ATOM   3229 HD12 ILE X 217       5.321   7.392 -21.832  0.00  0.00           H
ATOM   3230 HD13 ILE X 217       4.803   7.125 -23.495  0.00  0.00           H
ATOM   3231  C   ILE X 217       6.228  12.189 -23.475  0.00  0.00           C
ATOM   3232  O   ILE X 217       6.193  13.074 -22.681  0.00  0.00           O
ATOM   3233  N   MET X 218       5.453  12.102 -24.531  0.00  0.00           N
ATOM   3234  H   MET X 218       5.712  11.435 -25.243  0.00  0.00           H
ATOM   3235  CA  MET X 218       4.248  12.899 -24.726  0.00  0.00           C
ATOM   3236  HA  MET X 218       4.004  13.457 -23.821  0.00  0.00           H
ATOM   3237  CB  MET X 218       4.454  14.006 -25.793  0.00  0.00           C
ATOM   3238  HB2 MET X 218       5.262  14.693 -25.541  0.00  0.00           H
ATOM   3239  HB3 MET X 218       4.599  13.626 -26.804  0.00  0.00           H
ATOM   3240  CG  MET X 218       3.190  15.030 -25.783  0.00  0.00           C
ATOM   3241  HG2 MET X 218       2.312  14.581 -26.247  0.00  0.00           H
ATOM   3242  HG3 MET X 218       2.864  15.166 -24.752  0.00  0.00           H
ATOM   3243  SD  MET X 218       3.375  16.648 -26.573  0.00  0.00           S
ATOM   3244  CE  MET X 218       3.566  16.198 -28.356  0.00  0.00           C
ATOM   3245  HE1 MET X 218       3.825  17.050 -28.986  0.00  0.00           H
ATOM   3246  HE2 MET X 218       4.450  15.561 -28.390  0.00  0.00           H
ATOM   3247  HE3 MET X 218       2.641  15.742 -28.708  0.00  0.00           H
ATOM   3248  C   MET X 218       3.021  12.062 -25.062  0.00  0.00           C
ATOM   3249  O   MET X 218       2.883  11.680 -26.265  0.00  0.00           O
ATOM   3250  N   TYR X 219       2.107  11.798 -24.129  0.00  0.00           N
ATOM   3251  H   TYR X 219       2.273  12.125 -23.188  0.00  0.00           H
ATOM   3252  CA  TYR X 219       0.860  11.084 -24.366  0.00  0.00           C
ATOM   3253  HA  TYR X 219       1.056  10.189 -24.957  0.00  0.00           H
ATOM   3254  CB  TYR X 219       0.459  10.582 -22.962  0.00  0.00           C
ATOM   3255  HB2 TYR X 219       0.714  11.387 -22.272  0.00  0.00           H
ATOM   3256  HB3 TYR X 219      -0.630  10.585 -22.917  0.00  0.00           H
ATOM   3257  CG  TYR X 219       1.042   9.330 -22.522  0.00  0.00           C
ATOM   3258  CD1 TYR X 219       0.655   8.122 -23.120  0.00  0.00           C
ATOM   3259  HD1 TYR X 219      -0.081   8.142 -23.910  0.00  0.00           H
ATOM   3260  CE1 TYR X 219       1.268   6.912 -22.649  0.00  0.00           C
ATOM   3261  HE1 TYR X 219       0.943   5.976 -23.079  0.00  0.00           H
ATOM   3262  CZ  TYR X 219       2.167   6.894 -21.630  0.00  0.00           C
ATOM   3263  OH  TYR X 219       2.751   5.721 -21.201  0.00  0.00           O
ATOM   3264  HH  TYR X 219       2.924   5.121 -21.930  0.00  0.00           H
ATOM   3265  CE2 TYR X 219       2.495   8.094 -21.027  0.00  0.00           C
ATOM   3266  HE2 TYR X 219       3.297   8.036 -20.307  0.00  0.00           H
ATOM   3267  CD2 TYR X 219       1.985   9.296 -21.442  0.00  0.00           C
ATOM   3268  HD2 TYR X 219       2.367  10.197 -20.985  0.00  0.00           H
ATOM   3269  C   TYR X 219      -0.241  12.068 -24.941  0.00  0.00           C
ATOM   3270  O   TYR X 219      -0.426  13.183 -24.436  0.00  0.00           O
ATOM   3271  N   VAL X 220      -0.749  11.694 -26.089  0.00  0.00           N
ATOM   3272  H   VAL X 220      -0.450  10.806 -26.464  0.00  0.00           H
ATOM   3273  CA  VAL X 220      -1.587  12.566 -26.919  0.00  0.00           C
ATOM   3274  HA  VAL X 220      -1.833  13.581 -26.606  0.00  0.00           H
ATOM   3275  CB  VAL X 220      -0.882  12.822 -28.303  0.00  0.00           C
ATOM   3276  HB  VAL X 220      -1.588  13.331 -28.959  0.00  0.00           H
ATOM   3277  CG1 VAL X 220       0.254  13.877 -28.137  0.00  0.00           C
ATOM   3278 HG11 VAL X 220      -0.117  14.763 -27.622  0.00  0.00           H
ATOM   3279 HG12 VAL X 220       1.008  13.471 -27.462  0.00  0.00           H
ATOM   3280 HG13 VAL X 220       0.676  14.092 -29.118  0.00  0.00           H
ATOM   3281  CG2 VAL X 220      -0.447  11.569 -28.965  0.00  0.00           C
ATOM   3282 HG21 VAL X 220       0.437  11.127 -28.506  0.00  0.00           H
ATOM   3283 HG22 VAL X 220      -1.292  10.880 -28.975  0.00  0.00           H
ATOM   3284 HG23 VAL X 220      -0.192  11.784 -30.003  0.00  0.00           H
ATOM   3285  C   VAL X 220      -3.017  12.074 -27.233  0.00  0.00           C
ATOM   3286  O   VAL X 220      -3.774  12.728 -27.915  0.00  0.00           O
ATOM   3287  N   GLY X 221      -3.413  10.886 -26.789  0.00  0.00           N
ATOM   3288  H   GLY X 221      -2.768  10.278 -26.304  0.00  0.00           H
ATOM   3289  CA  GLY X 221      -4.811  10.446 -26.812  0.00  0.00           C
ATOM   3290  HA2 GLY X 221      -4.973  10.131 -25.781  0.00  0.00           H
ATOM   3291  HA3 GLY X 221      -5.573  11.181 -27.073  0.00  0.00           H
ATOM   3292  C   GLY X 221      -5.078   9.290 -27.729  0.00  0.00           C
ATOM   3293  O   GLY X 221      -4.159   8.526 -28.019  0.00  0.00           O
ATOM   3294  N   ASP X 222      -6.302   9.135 -28.137  0.00  0.00           N
ATOM   3295  H   ASP X 222      -6.989   9.870 -28.035  0.00  0.00           H
ATOM   3296  CA  ASP X 222      -6.772   7.991 -28.915  0.00  0.00           C
ATOM   3297  HA  ASP X 222      -6.426   7.067 -28.451  0.00  0.00           H
ATOM   3298  CB  ASP X 222      -8.326   8.026 -28.895  0.00  0.00           C
ATOM   3299  HB2 ASP X 222      -8.705   7.995 -27.873  0.00  0.00           H
ATOM   3300  HB3 ASP X 222      -8.612   8.972 -29.353  0.00  0.00           H
ATOM   3301  CG  ASP X 222      -9.175   6.961 -29.605  0.00  0.00           C
ATOM   3302  OD1 ASP X 222     -10.146   6.428 -28.931  0.00  0.00           O
ATOM   3303  OD2 ASP X 222      -8.960   6.658 -30.800  0.00  0.00           O
ATOM   3304  C   ASP X 222      -6.261   8.050 -30.392  0.00  0.00           C
ATOM   3305  O   ASP X 222      -6.167   9.145 -30.936  0.00  0.00           O
ATOM   3306  N   VAL X 223      -5.813   6.935 -30.951  0.00  0.00           N
ATOM   3307  H   VAL X 223      -5.862   6.114 -30.366  0.00  0.00           H
ATOM   3308  CA  VAL X 223      -5.254   6.832 -32.320  0.00  0.00           C
ATOM   3309  HA  VAL X 223      -4.268   7.276 -32.182  0.00  0.00           H
ATOM   3310  CB  VAL X 223      -5.036   5.404 -32.654  0.00  0.00           C
ATOM   3311  HB  VAL X 223      -4.593   4.940 -31.772  0.00  0.00           H
ATOM   3312  CG1 VAL X 223      -6.329   4.643 -32.987  0.00  0.00           C
ATOM   3313 HG11 VAL X 223      -6.067   3.611 -33.217  0.00  0.00           H
ATOM   3314 HG12 VAL X 223      -6.869   4.532 -32.047  0.00  0.00           H
ATOM   3315 HG13 VAL X 223      -7.005   5.148 -33.678  0.00  0.00           H
ATOM   3316  CG2 VAL X 223      -4.112   5.285 -33.901  0.00  0.00           C
ATOM   3317 HG21 VAL X 223      -3.855   4.242 -34.085  0.00  0.00           H
ATOM   3318 HG22 VAL X 223      -4.569   5.816 -34.735  0.00  0.00           H
ATOM   3319 HG23 VAL X 223      -3.193   5.817 -33.654  0.00  0.00           H
ATOM   3320  C   VAL X 223      -6.034   7.663 -33.387  0.00  0.00           C
ATOM   3321  O   VAL X 223      -5.339   8.090 -34.324  0.00  0.00           O
ATOM   3322  N   ARG X 224      -7.345   7.939 -33.256  0.00  0.00           N
ATOM   3323  H   ARG X 224      -7.775   7.513 -32.447  0.00  0.00           H
ATOM   3324  CA  ARG X 224      -8.268   8.626 -34.274  0.00  0.00           C
ATOM   3325  HA  ARG X 224      -7.972   8.489 -35.314  0.00  0.00           H
ATOM   3326  CB  ARG X 224      -9.744   8.138 -33.982  0.00  0.00           C
ATOM   3327  HB2 ARG X 224      -9.911   8.288 -32.916  0.00  0.00           H
ATOM   3328  HB3 ARG X 224     -10.358   8.855 -34.527  0.00  0.00           H
ATOM   3329  CG  ARG X 224      -9.920   6.743 -34.487  0.00  0.00           C
ATOM   3330  HG2 ARG X 224      -9.945   6.833 -35.573  0.00  0.00           H
ATOM   3331  HG3 ARG X 224      -9.031   6.121 -34.379  0.00  0.00           H
ATOM   3332  CD  ARG X 224     -11.156   6.048 -33.823  0.00  0.00           C
ATOM   3333  HD2 ARG X 224     -11.987   6.754 -33.801  0.00  0.00           H
ATOM   3334  HD3 ARG X 224     -11.456   5.275 -34.531  0.00  0.00           H
ATOM   3335  NE  ARG X 224     -10.920   5.397 -32.488  0.00  0.00           N
ATOM   3336  HE  ARG X 224     -10.248   5.895 -31.921  0.00  0.00           H
ATOM   3337  CZ  ARG X 224     -11.632   4.430 -31.950  0.00  0.00           C
ATOM   3338  NH1 ARG X 224     -12.492   3.656 -32.557  0.00  0.00           N
ATOM   3339 HH11 ARG X 224     -12.711   3.708 -33.541  0.00  0.00           H
ATOM   3340 HH12 ARG X 224     -13.119   3.057 -32.039  0.00  0.00           H
ATOM   3341  NH2 ARG X 224     -11.512   4.232 -30.666  0.00  0.00           N
ATOM   3342 HH21 ARG X 224     -10.992   4.921 -30.141  0.00  0.00           H
ATOM   3343 HH22 ARG X 224     -12.216   3.623 -30.275  0.00  0.00           H
ATOM   3344  C   ARG X 224      -8.312  10.152 -33.947  0.00  0.00           C
ATOM   3345  O   ARG X 224      -8.683  10.967 -34.837  0.00  0.00           O
ATOM   3346  N   SER X 225      -8.024  10.599 -32.730  0.00  0.00           N
ATOM   3347  H   SER X 225      -7.898   9.929 -31.985  0.00  0.00           H
ATOM   3348  CA  SER X 225      -7.896  12.006 -32.443  0.00  0.00           C
ATOM   3349  HA  SER X 225      -8.805  12.428 -32.871  0.00  0.00           H
ATOM   3350  CB  SER X 225      -7.832  12.377 -30.936  0.00  0.00           C
ATOM   3351  HB2 SER X 225      -7.915  13.450 -30.763  0.00  0.00           H
ATOM   3352  HB3 SER X 225      -8.615  11.822 -30.419  0.00  0.00           H
ATOM   3353  OG  SER X 225      -6.584  11.935 -30.417  0.00  0.00           O
ATOM   3354  HG  SER X 225      -6.477  11.005 -30.631  0.00  0.00           H
ATOM   3355  C   SER X 225      -6.682  12.686 -33.052  0.00  0.00           C
ATOM   3356  O   SER X 225      -6.794  13.828 -33.392  0.00  0.00           O
ATOM   3357  N   VAL X 226      -5.628  11.922 -33.227  0.00  0.00           N
ATOM   3358  H   VAL X 226      -5.643  10.977 -32.870  0.00  0.00           H
ATOM   3359  CA  VAL X 226      -4.390  12.249 -33.982  0.00  0.00           C
ATOM   3360  HA  VAL X 226      -4.112  13.258 -33.677  0.00  0.00           H
ATOM   3361  CB  VAL X 226      -3.204  11.324 -33.705  0.00  0.00           C
ATOM   3362  HB  VAL X 226      -3.441  10.284 -33.926  0.00  0.00           H
ATOM   3363  CG1 VAL X 226      -2.019  11.658 -34.516  0.00  0.00           C
ATOM   3364 HG11 VAL X 226      -1.192  10.983 -34.294  0.00  0.00           H
ATOM   3365 HG12 VAL X 226      -2.226  11.703 -35.585  0.00  0.00           H
ATOM   3366 HG13 VAL X 226      -1.743  12.698 -34.341  0.00  0.00           H
ATOM   3367  CG2 VAL X 226      -2.906  11.485 -32.224  0.00  0.00           C
ATOM   3368 HG21 VAL X 226      -2.798  12.501 -31.845  0.00  0.00           H
ATOM   3369 HG22 VAL X 226      -3.550  10.911 -31.559  0.00  0.00           H
ATOM   3370 HG23 VAL X 226      -2.016  10.914 -31.960  0.00  0.00           H
ATOM   3371  C   VAL X 226      -4.813  12.170 -35.475  0.00  0.00           C
ATOM   3372  O   VAL X 226      -5.246  11.102 -35.941  0.00  0.00           O
ATOM   3373  N   THR X 227      -4.418  13.144 -36.256  0.00  0.00           N
ATOM   3374  H   THR X 227      -3.885  13.893 -35.838  0.00  0.00           H
ATOM   3375  CA  THR X 227      -4.606  13.161 -37.708  0.00  0.00           C
ATOM   3376  HA  THR X 227      -4.848  12.132 -37.974  0.00  0.00           H
ATOM   3377  CB  THR X 227      -5.727  14.148 -38.069  0.00  0.00           C
ATOM   3378  HB  THR X 227      -6.594  13.846 -37.481  0.00  0.00           H
ATOM   3379  CG2 THR X 227      -5.461  15.565 -37.636  0.00  0.00           C
ATOM   3380 HG21 THR X 227      -4.385  15.693 -37.755  0.00  0.00           H
ATOM   3381 HG22 THR X 227      -6.057  16.266 -38.218  0.00  0.00           H
ATOM   3382 HG23 THR X 227      -5.619  15.622 -36.559  0.00  0.00           H
ATOM   3383  OG1 THR X 227      -6.168  14.128 -39.430  0.00  0.00           O
ATOM   3384  HG1 THR X 227      -7.068  13.795 -39.463  0.00  0.00           H
ATOM   3385  C   THR X 227      -3.262  13.449 -38.313  0.00  0.00           C
ATOM   3386  O   THR X 227      -2.278  13.667 -37.564  0.00  0.00           O
ATOM   3387  N   GLN X 228      -3.172  13.630 -39.614  0.00  0.00           N
ATOM   3388  H   GLN X 228      -4.060  13.544 -40.087  0.00  0.00           H
ATOM   3389  CA  GLN X 228      -1.997  14.119 -40.299  0.00  0.00           C
ATOM   3390  HA  GLN X 228      -1.181  13.414 -40.138  0.00  0.00           H
ATOM   3391  CB  GLN X 228      -2.277  14.096 -41.851  0.00  0.00           C
ATOM   3392  HB2 GLN X 228      -2.377  13.065 -42.189  0.00  0.00           H
ATOM   3393  HB3 GLN X 228      -3.204  14.575 -42.166  0.00  0.00           H
ATOM   3394  CG  GLN X 228      -1.065  14.663 -42.690  0.00  0.00           C
ATOM   3395  HG2 GLN X 228      -0.207  14.572 -42.024  0.00  0.00           H
ATOM   3396  HG3 GLN X 228      -0.954  13.805 -43.353  0.00  0.00           H
ATOM   3397  CD  GLN X 228      -1.189  16.032 -43.319  0.00  0.00           C
ATOM   3398  OE1 GLN X 228      -1.704  16.981 -42.791  0.00  0.00           O
ATOM   3399  NE2 GLN X 228      -0.693  16.190 -44.501  0.00  0.00           N
ATOM   3400 HE21 GLN X 228      -0.814  17.033 -45.044  0.00  0.00           H
ATOM   3401 HE22 GLN X 228      -0.337  15.371 -44.974  0.00  0.00           H
ATOM   3402  C   GLN X 228      -1.480  15.444 -39.768  0.00  0.00           C
ATOM   3403  O   GLN X 228      -0.311  15.570 -39.468  0.00  0.00           O
ATOM   3404  N   LYS X 229      -2.363  16.480 -39.691  0.00  0.00           N
ATOM   3405  H   LYS X 229      -3.171  16.432 -40.296  0.00  0.00           H
ATOM   3406  CA  LYS X 229      -1.997  17.827 -39.199  0.00  0.00           C
ATOM   3407  HA  LYS X 229      -1.273  18.357 -39.818  0.00  0.00           H
ATOM   3408  CB  LYS X 229      -3.306  18.553 -39.054  0.00  0.00           C
ATOM   3409  HB2 LYS X 229      -3.814  18.534 -40.018  0.00  0.00           H
ATOM   3410  HB3 LYS X 229      -3.924  18.023 -38.329  0.00  0.00           H
ATOM   3411  CG  LYS X 229      -3.162  20.040 -38.617  0.00  0.00           C
ATOM   3412  HG2 LYS X 229      -4.175  20.432 -38.531  0.00  0.00           H
ATOM   3413  HG3 LYS X 229      -2.886  20.004 -37.563  0.00  0.00           H
ATOM   3414  CD  LYS X 229      -2.230  20.820 -39.514  0.00  0.00           C
ATOM   3415  HD2 LYS X 229      -1.180  20.546 -39.416  0.00  0.00           H
ATOM   3416  HD3 LYS X 229      -2.443  20.599 -40.560  0.00  0.00           H
ATOM   3417  CE  LYS X 229      -2.471  22.323 -39.201  0.00  0.00           C
ATOM   3418  HE2 LYS X 229      -3.520  22.558 -39.383  0.00  0.00           H
ATOM   3419  HE3 LYS X 229      -2.366  22.436 -38.122  0.00  0.00           H
ATOM   3420  NZ  LYS X 229      -1.624  23.314 -39.982  0.00  0.00           N
ATOM   3421  HZ1 LYS X 229      -1.876  24.281 -39.837  0.00  0.00           H
ATOM   3422  HZ2 LYS X 229      -0.682  23.402 -39.628  0.00  0.00           H
ATOM   3423  HZ3 LYS X 229      -1.522  23.081 -40.960  0.00  0.00           H
ATOM   3424  C   LYS X 229      -1.347  17.809 -37.795  0.00  0.00           C
ATOM   3425  O   LYS X 229      -0.484  18.617 -37.565  0.00  0.00           O
ATOM   3426  N   HIE X 230      -1.623  16.853 -36.919  0.00  0.00           N
ATOM   3427  H   HIE X 230      -2.325  16.190 -37.215  0.00  0.00           H
ATOM   3428  CA  HIE X 230      -0.870  16.625 -35.660  0.00  0.00           C
ATOM   3429  HA  HIE X 230      -0.685  17.617 -35.248  0.00  0.00           H
ATOM   3430  CB  HIE X 230      -1.660  15.824 -34.600  0.00  0.00           C
ATOM   3431  HB2 HIE X 230      -1.782  14.841 -35.055  0.00  0.00           H
ATOM   3432  HB3 HIE X 230      -1.000  15.616 -33.758  0.00  0.00           H
ATOM   3433  CG  HIE X 230      -3.047  16.346 -34.206  0.00  0.00           C
ATOM   3434  ND1 HIE X 230      -4.222  15.717 -34.365  0.00  0.00           N
ATOM   3435  CE1 HIE X 230      -5.134  16.499 -33.820  0.00  0.00           C
ATOM   3436  HE1 HIE X 230      -6.106  16.096 -33.578  0.00  0.00           H
ATOM   3437  NE2 HIE X 230      -4.622  17.726 -33.591  0.00  0.00           N
ATOM   3438  HE2 HIE X 230      -5.133  18.429 -33.077  0.00  0.00           H
ATOM   3439  CD2 HIE X 230      -3.259  17.556 -33.702  0.00  0.00           C
ATOM   3440  HD2 HIE X 230      -2.491  18.301 -33.549  0.00  0.00           H
ATOM   3441  C   HIE X 230       0.491  16.032 -35.932  0.00  0.00           C
ATOM   3442  O   HIE X 230       1.481  16.470 -35.371  0.00  0.00           O
ATOM   3443  N   ILE X 231       0.621  15.065 -36.823  0.00  0.00           N
ATOM   3444  H   ILE X 231      -0.264  14.723 -37.168  0.00  0.00           H
ATOM   3445  CA  ILE X 231       1.909  14.482 -37.257  0.00  0.00           C
ATOM   3446  HA  ILE X 231       2.498  14.247 -36.370  0.00  0.00           H
ATOM   3447  CB  ILE X 231       1.701  13.200 -38.072  0.00  0.00           C
ATOM   3448  HB  ILE X 231       1.076  13.405 -38.941  0.00  0.00           H
ATOM   3449  CG2 ILE X 231       3.027  12.588 -38.703  0.00  0.00           C
ATOM   3450 HG21 ILE X 231       2.847  11.621 -39.175  0.00  0.00           H
ATOM   3451 HG22 ILE X 231       3.301  13.265 -39.511  0.00  0.00           H
ATOM   3452 HG23 ILE X 231       3.849  12.600 -37.988  0.00  0.00           H
ATOM   3453  CG1 ILE X 231       1.026  12.085 -37.205  0.00  0.00           C
ATOM   3454 HG12 ILE X 231       0.275  12.596 -36.602  0.00  0.00           H
ATOM   3455 HG13 ILE X 231       0.559  11.382 -37.895  0.00  0.00           H
ATOM   3456  CD1 ILE X 231       1.941  11.341 -36.220  0.00  0.00           C
ATOM   3457 HD11 ILE X 231       2.704  11.998 -35.802  0.00  0.00           H
ATOM   3458 HD12 ILE X 231       1.447  10.877 -35.367  0.00  0.00           H
ATOM   3459 HD13 ILE X 231       2.486  10.595 -36.798  0.00  0.00           H
ATOM   3460  C   ILE X 231       2.870  15.501 -37.905  0.00  0.00           C
ATOM   3461  O   ILE X 231       4.106  15.378 -37.609  0.00  0.00           O
ATOM   3462  N   GLN X 232       2.350  16.540 -38.566  0.00  0.00           N
ATOM   3463  H   GLN X 232       1.400  16.425 -38.892  0.00  0.00           H
ATOM   3464  CA  GLN X 232       3.039  17.717 -38.958  0.00  0.00           C
ATOM   3465  HA  GLN X 232       3.925  17.419 -39.519  0.00  0.00           H
ATOM   3466  CB  GLN X 232       2.126  18.460 -39.944  0.00  0.00           C
ATOM   3467  HB2 GLN X 232       1.103  18.581 -39.589  0.00  0.00           H
ATOM   3468  HB3 GLN X 232       2.526  19.467 -40.066  0.00  0.00           H
ATOM   3469  CG  GLN X 232       2.045  17.777 -41.371  0.00  0.00           C
ATOM   3470  HG2 GLN X 232       2.910  17.147 -41.580  0.00  0.00           H
ATOM   3471  HG3 GLN X 232       1.134  17.200 -41.531  0.00  0.00           H
ATOM   3472  CD  GLN X 232       2.060  18.843 -42.459  0.00  0.00           C
ATOM   3473  OE1 GLN X 232       2.086  20.038 -42.278  0.00  0.00           O
ATOM   3474  NE2 GLN X 232       1.918  18.360 -43.668  0.00  0.00           N
ATOM   3475 HE21 GLN X 232       1.555  19.083 -44.272  0.00  0.00           H
ATOM   3476 HE22 GLN X 232       1.840  17.359 -43.779  0.00  0.00           H
ATOM   3477  C   GLN X 232       3.443  18.681 -37.814  0.00  0.00           C
ATOM   3478  O   GLN X 232       4.458  19.353 -37.981  0.00  0.00           O
ATOM   3479  N   GLU X 233       2.758  18.709 -36.672  0.00  0.00           N
ATOM   3480  H   GLU X 233       1.829  18.317 -36.716  0.00  0.00           H
ATOM   3481  CA  GLU X 233       3.328  19.470 -35.504  0.00  0.00           C
ATOM   3482  HA  GLU X 233       3.685  20.438 -35.855  0.00  0.00           H
ATOM   3483  CB  GLU X 233       2.166  19.665 -34.551  0.00  0.00           C
ATOM   3484  HB2 GLU X 233       1.431  20.219 -35.135  0.00  0.00           H
ATOM   3485  HB3 GLU X 233       1.792  18.664 -34.334  0.00  0.00           H
ATOM   3486  CG  GLU X 233       2.532  20.415 -33.256  0.00  0.00           C
ATOM   3487  HG2 GLU X 233       1.603  20.687 -32.755  0.00  0.00           H
ATOM   3488  HG3 GLU X 233       3.078  19.678 -32.667  0.00  0.00           H
ATOM   3489  CD  GLU X 233       3.362  21.703 -33.367  0.00  0.00           C
ATOM   3490  OE1 GLU X 233       3.254  22.412 -34.365  0.00  0.00           O
ATOM   3491  OE2 GLU X 233       4.135  22.100 -32.486  0.00  0.00           O
ATOM   3492  C   GLU X 233       4.408  18.665 -34.717  0.00  0.00           C
ATOM   3493  O   GLU X 233       5.486  19.232 -34.370  0.00  0.00           O
ATOM   3494  N   TRP X 234       4.388  17.329 -34.731  0.00  0.00           N
ATOM   3495  H   TRP X 234       3.636  16.860 -35.215  0.00  0.00           H
ATOM   3496  CA  TRP X 234       5.338  16.546 -33.887  0.00  0.00           C
ATOM   3497  HA  TRP X 234       5.729  17.284 -33.188  0.00  0.00           H
ATOM   3498  CB  TRP X 234       4.612  15.446 -33.117  0.00  0.00           C
ATOM   3499  HB2 TRP X 234       4.194  14.789 -33.880  0.00  0.00           H
ATOM   3500  HB3 TRP X 234       5.331  14.899 -32.508  0.00  0.00           H
ATOM   3501  CG  TRP X 234       3.398  15.869 -32.343  0.00  0.00           C
ATOM   3502  CD1 TRP X 234       3.339  17.028 -31.652  0.00  0.00           C
ATOM   3503  HD1 TRP X 234       4.163  17.720 -31.558  0.00  0.00           H
ATOM   3504  NE1 TRP X 234       2.054  17.253 -31.302  0.00  0.00           N
ATOM   3505  HE1 TRP X 234       1.674  18.061 -30.831  0.00  0.00           H
ATOM   3506  CE2 TRP X 234       1.299  16.113 -31.472  0.00  0.00           C
ATOM   3507  CZ2 TRP X 234      -0.022  15.804 -31.007  0.00  0.00           C
ATOM   3508  HZ2 TRP X 234      -0.501  16.471 -30.306  0.00  0.00           H
ATOM   3509  CH2 TRP X 234      -0.537  14.490 -31.463  0.00  0.00           C
ATOM   3510  HH2 TRP X 234      -1.506  14.184 -31.098  0.00  0.00           H
ATOM   3511  CZ3 TRP X 234       0.225  13.597 -32.190  0.00  0.00           C
ATOM   3512  HZ3 TRP X 234      -0.135  12.615 -32.458  0.00  0.00           H
ATOM   3513  CE3 TRP X 234       1.584  13.850 -32.516  0.00  0.00           C
ATOM   3514  HE3 TRP X 234       2.145  13.081 -33.027  0.00  0.00           H
ATOM   3515  CD2 TRP X 234       2.144  15.146 -32.123  0.00  0.00           C
ATOM   3516  C   TRP X 234       6.504  15.877 -34.713  0.00  0.00           C
ATOM   3517  O   TRP X 234       7.506  15.599 -34.071  0.00  0.00           O
ATOM   3518  N   GLY X 235       6.328  15.631 -36.017  0.00  0.00           N
ATOM   3519  H   GLY X 235       5.376  15.659 -36.352  0.00  0.00           H
ATOM   3520  CA  GLY X 235       7.262  14.967 -36.898  0.00  0.00           C
ATOM   3521  HA2 GLY X 235       7.681  14.166 -36.290  0.00  0.00           H
ATOM   3522  HA3 GLY X 235       6.790  14.680 -37.838  0.00  0.00           H
ATOM   3523  C   GLY X 235       8.475  15.898 -37.239  0.00  0.00           C
ATOM   3524  O   GLY X 235       8.569  17.035 -36.744  0.00  0.00           O
ATOM   3525  N   PRO X 236       9.490  15.449 -38.065  0.00  0.00           N
ATOM   3526  CD  PRO X 236      10.555  16.309 -38.536  0.00  0.00           C
ATOM   3527  HD2 PRO X 236      10.832  17.047 -37.784  0.00  0.00           H
ATOM   3528  HD3 PRO X 236      10.317  16.895 -39.424  0.00  0.00           H
ATOM   3529  CG  PRO X 236      11.701  15.415 -38.891  0.00  0.00           C
ATOM   3530  HG2 PRO X 236      12.323  15.234 -38.014  0.00  0.00           H
ATOM   3531  HG3 PRO X 236      12.322  15.774 -39.712  0.00  0.00           H
ATOM   3532  CB  PRO X 236      10.958  14.189 -39.347  0.00  0.00           C
ATOM   3533  HB2 PRO X 236      11.577  13.304 -39.202  0.00  0.00           H
ATOM   3534  HB3 PRO X 236      10.615  14.317 -40.374  0.00  0.00           H
ATOM   3535  CA  PRO X 236       9.755  14.115 -38.454  0.00  0.00           C
ATOM   3536  HA  PRO X 236       8.962  13.864 -39.159  0.00  0.00           H
ATOM   3537  C   PRO X 236       9.832  13.049 -37.412  0.00  0.00           C
ATOM   3538  O   PRO X 236      10.223  13.408 -36.288  0.00  0.00           O
ATOM   3539  N   PHE X 237       9.619  11.794 -37.709  0.00  0.00           N
ATOM   3540  H   PHE X 237       9.414  11.629 -38.684  0.00  0.00           H
ATOM   3541  CA  PHE X 237       9.897  10.639 -36.848  0.00  0.00           C
ATOM   3542  HA  PHE X 237      10.497  10.992 -36.009  0.00  0.00           H
ATOM   3543  CB  PHE X 237       8.612   9.933 -36.451  0.00  0.00           C
ATOM   3544  HB2 PHE X 237       7.984   9.754 -37.324  0.00  0.00           H
ATOM   3545  HB3 PHE X 237       8.886   9.008 -35.944  0.00  0.00           H
ATOM   3546  CG  PHE X 237       7.720  10.739 -35.519  0.00  0.00           C
ATOM   3547  CD1 PHE X 237       7.961  10.615 -34.211  0.00  0.00           C
ATOM   3548  HD1 PHE X 237       8.639   9.888 -33.789  0.00  0.00           H
ATOM   3549  CE1 PHE X 237       7.230  11.275 -33.269  0.00  0.00           C
ATOM   3550  HE1 PHE X 237       7.374  11.149 -32.206  0.00  0.00           H
ATOM   3551  CZ  PHE X 237       6.124  11.955 -33.699  0.00  0.00           C
ATOM   3552  HZ  PHE X 237       5.499  12.364 -32.918  0.00  0.00           H
ATOM   3553  CE2 PHE X 237       5.772  12.017 -35.105  0.00  0.00           C
ATOM   3554  HE2 PHE X 237       4.866  12.485 -35.461  0.00  0.00           H
ATOM   3555  CD2 PHE X 237       6.608  11.453 -36.018  0.00  0.00           C
ATOM   3556  HD2 PHE X 237       6.347  11.440 -37.066  0.00  0.00           H
ATOM   3557  C   PHE X 237      10.884   9.670 -37.599  0.00  0.00           C
ATOM   3558  O   PHE X 237      10.897   9.817 -38.864  0.00  0.00           O
ATOM   3559  N   ASP X 238      11.606   8.792 -36.821  0.00  0.00           N
ATOM   3560  H   ASP X 238      11.494   8.859 -35.819  0.00  0.00           H
ATOM   3561  CA  ASP X 238      12.636   7.843 -37.289  0.00  0.00           C
ATOM   3562  HA  ASP X 238      12.923   7.968 -38.333  0.00  0.00           H
ATOM   3563  CB  ASP X 238      13.934   8.123 -36.567  0.00  0.00           C
ATOM   3564  HB2 ASP X 238      13.808   7.919 -35.504  0.00  0.00           H
ATOM   3565  HB3 ASP X 238      14.774   7.563 -36.979  0.00  0.00           H
ATOM   3566  CG  ASP X 238      14.412   9.629 -36.713  0.00  0.00           C
ATOM   3567  OD1 ASP X 238      14.350  10.129 -37.893  0.00  0.00           O
ATOM   3568  OD2 ASP X 238      14.741  10.251 -35.677  0.00  0.00           O
ATOM   3569  C   ASP X 238      12.219   6.368 -37.050  0.00  0.00           C
ATOM   3570  O   ASP X 238      12.733   5.436 -37.656  0.00  0.00           O
ATOM   3571  N   LEU X 239      11.211   6.168 -36.167  0.00  0.00           N
ATOM   3572  H   LEU X 239      10.690   6.982 -35.874  0.00  0.00           H
ATOM   3573  CA  LEU X 239      10.758   4.889 -35.643  0.00  0.00           C
ATOM   3574  HA  LEU X 239      10.874   4.147 -36.433  0.00  0.00           H
ATOM   3575  CB  LEU X 239      11.642   4.525 -34.454  0.00  0.00           C
ATOM   3576  HB2 LEU X 239      12.672   4.590 -34.803  0.00  0.00           H
ATOM   3577  HB3 LEU X 239      11.597   5.219 -33.614  0.00  0.00           H
ATOM   3578  CG  LEU X 239      11.368   3.079 -33.929  0.00  0.00           C
ATOM   3579  HG  LEU X 239      10.326   2.996 -33.621  0.00  0.00           H
ATOM   3580  CD1 LEU X 239      11.661   2.080 -34.960  0.00  0.00           C
ATOM   3581 HD11 LEU X 239      10.953   2.143 -35.787  0.00  0.00           H
ATOM   3582 HD12 LEU X 239      12.669   2.117 -35.374  0.00  0.00           H
ATOM   3583 HD13 LEU X 239      11.501   1.086 -34.541  0.00  0.00           H
ATOM   3584  CD2 LEU X 239      12.060   2.896 -32.628  0.00  0.00           C
ATOM   3585 HD21 LEU X 239      11.832   1.875 -32.322  0.00  0.00           H
ATOM   3586 HD22 LEU X 239      13.142   3.028 -32.631  0.00  0.00           H
ATOM   3587 HD23 LEU X 239      11.609   3.567 -31.896  0.00  0.00           H
ATOM   3588  C   LEU X 239       9.294   4.983 -35.282  0.00  0.00           C
ATOM   3589  O   LEU X 239       8.967   5.941 -34.559  0.00  0.00           O
ATOM   3590  N   VAL X 240       8.432   4.120 -35.855  0.00  0.00           N
ATOM   3591  H   VAL X 240       8.864   3.528 -36.550  0.00  0.00           H
ATOM   3592  CA  VAL X 240       7.000   4.120 -35.568  0.00  0.00           C
ATOM   3593  HA  VAL X 240       6.800   4.790 -34.731  0.00  0.00           H
ATOM   3594  CB  VAL X 240       6.158   4.566 -36.783  0.00  0.00           C
ATOM   3595  HB  VAL X 240       6.442   4.044 -37.696  0.00  0.00           H
ATOM   3596  CG1 VAL X 240       4.646   4.361 -36.568  0.00  0.00           C
ATOM   3597 HG11 VAL X 240       4.408   3.300 -36.641  0.00  0.00           H
ATOM   3598 HG12 VAL X 240       4.487   4.832 -35.597  0.00  0.00           H
ATOM   3599 HG13 VAL X 240       4.040   4.918 -37.283  0.00  0.00           H
ATOM   3600  CG2 VAL X 240       6.356   6.080 -37.144  0.00  0.00           C
ATOM   3601 HG21 VAL X 240       6.538   6.713 -36.275  0.00  0.00           H
ATOM   3602 HG22 VAL X 240       7.214   6.131 -37.814  0.00  0.00           H
ATOM   3603 HG23 VAL X 240       5.573   6.425 -37.819  0.00  0.00           H
ATOM   3604  C   VAL X 240       6.476   2.678 -35.163  0.00  0.00           C
ATOM   3605  O   VAL X 240       6.710   1.760 -35.893  0.00  0.00           O
ATOM   3606  N   ILE X 241       5.923   2.497 -33.978  0.00  0.00           N
ATOM   3607  H   ILE X 241       5.845   3.265 -33.326  0.00  0.00           H
ATOM   3608  CA  ILE X 241       5.552   1.177 -33.375  0.00  0.00           C
ATOM   3609  HA  ILE X 241       5.660   0.455 -34.184  0.00  0.00           H
ATOM   3610  CB  ILE X 241       6.489   0.688 -32.255  0.00  0.00           C
ATOM   3611  HB  ILE X 241       6.376  -0.382 -32.082  0.00  0.00           H
ATOM   3612  CG2 ILE X 241       7.960   0.835 -32.731  0.00  0.00           C
ATOM   3613 HG21 ILE X 241       8.585   0.221 -32.083  0.00  0.00           H
ATOM   3614 HG22 ILE X 241       8.087   0.439 -33.738  0.00  0.00           H
ATOM   3615 HG23 ILE X 241       8.233   1.887 -32.657  0.00  0.00           H
ATOM   3616  CG1 ILE X 241       6.272   1.380 -30.906  0.00  0.00           C
ATOM   3617 HG12 ILE X 241       6.704   2.379 -30.967  0.00  0.00           H
ATOM   3618 HG13 ILE X 241       5.217   1.517 -30.669  0.00  0.00           H
ATOM   3619  CD1 ILE X 241       6.803   0.446 -29.823  0.00  0.00           C
ATOM   3620 HD11 ILE X 241       6.303  -0.517 -29.926  0.00  0.00           H
ATOM   3621 HD12 ILE X 241       7.875   0.262 -29.895  0.00  0.00           H
ATOM   3622 HD13 ILE X 241       6.485   0.758 -28.828  0.00  0.00           H
ATOM   3623  C   ILE X 241       4.118   1.093 -32.877  0.00  0.00           C
ATOM   3624  O   ILE X 241       3.594   2.113 -32.422  0.00  0.00           O
ATOM   3625  N   GLY X 242       3.516  -0.133 -32.844  0.00  0.00           N
ATOM   3626  H   GLY X 242       3.960  -0.792 -33.467  0.00  0.00           H
ATOM   3627  CA  GLY X 242       2.211  -0.375 -32.140  0.00  0.00           C
ATOM   3628  HA2 GLY X 242       2.252  -0.235 -31.059  0.00  0.00           H
ATOM   3629  HA3 GLY X 242       1.464   0.319 -32.524  0.00  0.00           H
ATOM   3630  C   GLY X 242       1.761  -1.843 -32.225  0.00  0.00           C
ATOM   3631  O   GLY X 242       2.270  -2.630 -33.053  0.00  0.00           O
ATOM   3632  N   GLY X 243       0.796  -2.252 -31.496  0.00  0.00           N
ATOM   3633  H   GLY X 243       0.500  -1.571 -30.810  0.00  0.00           H
ATOM   3634  CA  GLY X 243      -0.130  -3.380 -31.740  0.00  0.00           C
ATOM   3635  HA2 GLY X 243       0.100  -3.712 -32.753  0.00  0.00           H
ATOM   3636  HA3 GLY X 243       0.040  -4.184 -31.024  0.00  0.00           H
ATOM   3637  C   GLY X 243      -1.553  -3.001 -31.600  0.00  0.00           C
ATOM   3638  O   GLY X 243      -1.842  -2.666 -30.481  0.00  0.00           O
ATOM   3639  N   SER X 244      -2.435  -3.113 -32.655  0.00  0.00           N
ATOM   3640  H   SER X 244      -2.137  -3.618 -33.477  0.00  0.00           H
ATOM   3641  CA  SER X 244      -3.851  -2.626 -32.610  0.00  0.00           C
ATOM   3642  HA  SER X 244      -3.870  -1.676 -32.076  0.00  0.00           H
ATOM   3643  CB  SER X 244      -4.386  -2.161 -33.986  0.00  0.00           C
ATOM   3644  HB2 SER X 244      -5.395  -1.761 -33.884  0.00  0.00           H
ATOM   3645  HB3 SER X 244      -3.639  -1.443 -34.322  0.00  0.00           H
ATOM   3646  OG  SER X 244      -4.496  -3.223 -34.835  0.00  0.00           O
ATOM   3647  HG  SER X 244      -5.324  -3.661 -34.626  0.00  0.00           H
ATOM   3648  C   SER X 244      -4.673  -3.649 -31.850  0.00  0.00           C
ATOM   3649  O   SER X 244      -4.528  -4.843 -32.134  0.00  0.00           O
ATOM   3650  N   PRO X 245      -5.580  -3.231 -30.963  0.00  0.00           N
ATOM   3651  CD  PRO X 245      -5.784  -1.880 -30.355  0.00  0.00           C
ATOM   3652  HD2 PRO X 245      -6.145  -1.120 -31.048  0.00  0.00           H
ATOM   3653  HD3 PRO X 245      -4.855  -1.542 -29.896  0.00  0.00           H
ATOM   3654  CG  PRO X 245      -6.805  -1.950 -29.232  0.00  0.00           C
ATOM   3655  HG2 PRO X 245      -7.568  -1.179 -29.340  0.00  0.00           H
ATOM   3656  HG3 PRO X 245      -6.334  -1.931 -28.249  0.00  0.00           H
ATOM   3657  CB  PRO X 245      -7.502  -3.280 -29.529  0.00  0.00           C
ATOM   3658  HB2 PRO X 245      -8.290  -3.108 -30.262  0.00  0.00           H
ATOM   3659  HB3 PRO X 245      -7.817  -3.846 -28.653  0.00  0.00           H
ATOM   3660  CA  PRO X 245      -6.477  -4.120 -30.207  0.00  0.00           C
ATOM   3661  HA  PRO X 245      -5.862  -4.445 -29.368  0.00  0.00           H
ATOM   3662  C   PRO X 245      -7.111  -5.294 -30.925  0.00  0.00           C
ATOM   3663  O   PRO X 245      -7.894  -5.188 -31.882  0.00  0.00           O
ATOM   3664  N   CYS X 246      -6.842  -6.429 -30.342  0.00  0.00           N
ATOM   3665  H   CYS X 246      -6.257  -6.555 -29.528  0.00  0.00           H
ATOM   3666  CA  CYS X 246      -7.039  -7.648 -31.095  0.00  0.00           C
ATOM   3667  HA  CYS X 246      -6.627  -7.563 -32.101  0.00  0.00           H
ATOM   3668  CB  CYS X 246      -6.159  -8.704 -30.467  0.00  0.00           C
ATOM   3669  HB2 CYS X 246      -6.402  -8.984 -29.442  0.00  0.00           H
ATOM   3670  HB3 CYS X 246      -6.298  -9.661 -30.970  0.00  0.00           H
ATOM   3671  SG  CYS X 246      -4.438  -8.292 -30.647  0.00  0.00           S
ATOM   3672  HG  CYS X 246      -4.355  -8.584 -31.948  0.00  0.00           H
ATOM   3673  C   CYS X 246      -8.547  -8.176 -31.159  0.00  0.00           C
ATOM   3674  O   CYS X 246      -8.724  -9.318 -31.651  0.00  0.00           O
ATOM   3675  N   ASN X 247      -9.482  -7.610 -30.462  0.00  0.00           N
ATOM   3676  H   ASN X 247      -9.192  -6.788 -29.951  0.00  0.00           H
ATOM   3677  CA  ASN X 247     -10.772  -8.228 -30.099  0.00  0.00           C
ATOM   3678  HA  ASN X 247     -10.601  -9.060 -29.416  0.00  0.00           H
ATOM   3679  CB  ASN X 247     -11.629  -7.124 -29.388  0.00  0.00           C
ATOM   3680  HB2 ASN X 247     -10.999  -6.490 -28.764  0.00  0.00           H
ATOM   3681  HB3 ASN X 247     -12.146  -6.520 -30.132  0.00  0.00           H
ATOM   3682  CG  ASN X 247     -12.726  -7.805 -28.494  0.00  0.00           C
ATOM   3683  OD1 ASN X 247     -12.408  -8.727 -27.726  0.00  0.00           O
ATOM   3684  ND2 ASN X 247     -13.918  -7.348 -28.577  0.00  0.00           N
ATOM   3685 HD21 ASN X 247     -14.607  -7.885 -28.069  0.00  0.00           H
ATOM   3686 HD22 ASN X 247     -14.222  -6.561 -29.132  0.00  0.00           H
ATOM   3687  C   ASN X 247     -11.601  -8.744 -31.292  0.00  0.00           C
ATOM   3688  O   ASN X 247     -12.393  -9.670 -31.158  0.00  0.00           O
ATOM   3689  N   ASP X 248     -11.413  -8.197 -32.504  0.00  0.00           N
ATOM   3690  H   ASP X 248     -10.918  -7.319 -32.556  0.00  0.00           H
ATOM   3691  CA  ASP X 248     -12.049  -8.666 -33.787  0.00  0.00           C
ATOM   3692  HA  ASP X 248     -12.723  -9.494 -33.567  0.00  0.00           H
ATOM   3693  CB  ASP X 248     -12.845  -7.489 -34.427  0.00  0.00           C
ATOM   3694  HB2 ASP X 248     -12.131  -6.666 -34.462  0.00  0.00           H
ATOM   3695  HB3 ASP X 248     -13.131  -7.861 -35.411  0.00  0.00           H
ATOM   3696  CG  ASP X 248     -14.159  -7.214 -33.640  0.00  0.00           C
ATOM   3697  OD1 ASP X 248     -14.993  -8.113 -33.416  0.00  0.00           O
ATOM   3698  OD2 ASP X 248     -14.272  -6.015 -33.320  0.00  0.00           O
ATOM   3699  C   ASP X 248     -11.019  -9.291 -34.727  0.00  0.00           C
ATOM   3700  O   ASP X 248     -11.388  -9.669 -35.842  0.00  0.00           O
ATOM   3701  N   LEU X 249      -9.738  -9.216 -34.401  0.00  0.00           N
ATOM   3702  H   LEU X 249      -9.530  -8.844 -33.485  0.00  0.00           H
ATOM   3703  CA  LEU X 249      -8.734  -9.881 -35.250  0.00  0.00           C
ATOM   3704  HA  LEU X 249      -9.043  -9.827 -36.294  0.00  0.00           H
ATOM   3705  CB  LEU X 249      -7.338  -9.237 -35.108  0.00  0.00           C
ATOM   3706  HB2 LEU X 249      -6.917  -9.541 -34.150  0.00  0.00           H
ATOM   3707  HB3 LEU X 249      -6.737  -9.713 -35.883  0.00  0.00           H
ATOM   3708  CG  LEU X 249      -7.167  -7.736 -35.356  0.00  0.00           C
ATOM   3709  HG  LEU X 249      -7.640  -7.043 -34.660  0.00  0.00           H
ATOM   3710  CD1 LEU X 249      -5.727  -7.317 -35.222  0.00  0.00           C
ATOM   3711 HD11 LEU X 249      -5.514  -7.101 -34.175  0.00  0.00           H
ATOM   3712 HD12 LEU X 249      -5.092  -8.129 -35.577  0.00  0.00           H
ATOM   3713 HD13 LEU X 249      -5.525  -6.439 -35.836  0.00  0.00           H
ATOM   3714  CD2 LEU X 249      -7.565  -7.340 -36.824  0.00  0.00           C
ATOM   3715 HD21 LEU X 249      -7.423  -6.281 -37.039  0.00  0.00           H
ATOM   3716 HD22 LEU X 249      -7.037  -7.877 -37.612  0.00  0.00           H
ATOM   3717 HD23 LEU X 249      -8.592  -7.673 -36.979  0.00  0.00           H
ATOM   3718  C   LEU X 249      -8.575 -11.401 -34.832  0.00  0.00           C
ATOM   3719  O   LEU X 249      -8.362 -12.236 -35.671  0.00  0.00           O
ATOM   3720  N   SER X 250      -8.703 -11.616 -33.516  0.00  0.00           N
ATOM   3721  H   SER X 250      -8.951 -10.792 -32.988  0.00  0.00           H
ATOM   3722  CA  SER X 250      -8.560 -12.887 -32.870  0.00  0.00           C
ATOM   3723  HA  SER X 250      -7.744 -13.444 -33.331  0.00  0.00           H
ATOM   3724  CB  SER X 250      -8.207 -12.574 -31.452  0.00  0.00           C
ATOM   3725  HB2 SER X 250      -7.300 -11.976 -31.379  0.00  0.00           H
ATOM   3726  HB3 SER X 250      -9.055 -12.067 -30.992  0.00  0.00           H
ATOM   3727  OG  SER X 250      -8.121 -13.840 -30.849  0.00  0.00           O
ATOM   3728  HG  SER X 250      -7.875 -13.664 -29.938  0.00  0.00           H
ATOM   3729  C   SER X 250      -9.824 -13.708 -32.970  0.00  0.00           C
ATOM   3730  O   SER X 250     -10.928 -13.264 -32.677  0.00  0.00           O
ATOM   3731  N   ILE X 251      -9.654 -14.990 -33.371  0.00  0.00           N
ATOM   3732  H   ILE X 251      -8.750 -15.277 -33.717  0.00  0.00           H
ATOM   3733  CA  ILE X 251     -10.627 -16.017 -33.404  0.00  0.00           C
ATOM   3734  HA  ILE X 251     -11.345 -15.483 -34.026  0.00  0.00           H
ATOM   3735  CB  ILE X 251     -10.074 -17.281 -34.195  0.00  0.00           C
ATOM   3736  HB  ILE X 251      -9.123 -17.585 -33.758  0.00  0.00           H
ATOM   3737  CG2 ILE X 251     -10.981 -18.499 -34.114  0.00  0.00           C
ATOM   3738 HG21 ILE X 251     -10.522 -19.214 -34.797  0.00  0.00           H
ATOM   3739 HG22 ILE X 251     -11.032 -18.741 -33.053  0.00  0.00           H
ATOM   3740 HG23 ILE X 251     -11.987 -18.180 -34.389  0.00  0.00           H
ATOM   3741  CG1 ILE X 251      -9.773 -16.896 -35.681  0.00  0.00           C
ATOM   3742 HG12 ILE X 251      -9.153 -16.000 -35.694  0.00  0.00           H
ATOM   3743 HG13 ILE X 251      -9.249 -17.724 -36.158  0.00  0.00           H
ATOM   3744  CD1 ILE X 251     -10.982 -16.608 -36.513  0.00  0.00           C
ATOM   3745 HD11 ILE X 251     -11.525 -15.904 -35.883  0.00  0.00           H
ATOM   3746 HD12 ILE X 251     -10.670 -16.067 -37.407  0.00  0.00           H
ATOM   3747 HD13 ILE X 251     -11.518 -17.485 -36.875  0.00  0.00           H
ATOM   3748  C   ILE X 251     -11.151 -16.445 -32.025  0.00  0.00           C
ATOM   3749  O   ILE X 251     -12.164 -17.163 -31.931  0.00  0.00           O
ATOM   3750  N   VAL X 252     -10.536 -16.091 -30.881  0.00  0.00           N
ATOM   3751  H   VAL X 252      -9.702 -15.522 -30.897  0.00  0.00           H
ATOM   3752  CA  VAL X 252     -11.157 -16.348 -29.559  0.00  0.00           C
ATOM   3753  HA  VAL X 252     -11.171 -17.434 -29.465  0.00  0.00           H
ATOM   3754  CB  VAL X 252     -10.151 -15.798 -28.535  0.00  0.00           C
ATOM   3755  HB  VAL X 252      -9.088 -15.907 -28.747  0.00  0.00           H
ATOM   3756  CG1 VAL X 252     -10.322 -14.338 -28.146  0.00  0.00           C
ATOM   3757 HG11 VAL X 252      -9.371 -14.001 -27.734  0.00  0.00           H
ATOM   3758 HG12 VAL X 252     -10.443 -13.730 -29.043  0.00  0.00           H
ATOM   3759 HG13 VAL X 252     -11.128 -14.345 -27.413  0.00  0.00           H
ATOM   3760  CG2 VAL X 252     -10.244 -16.443 -27.126  0.00  0.00           C
ATOM   3761 HG21 VAL X 252     -11.268 -16.415 -26.752  0.00  0.00           H
ATOM   3762 HG22 VAL X 252      -9.822 -17.448 -27.116  0.00  0.00           H
ATOM   3763 HG23 VAL X 252      -9.754 -15.861 -26.345  0.00  0.00           H
ATOM   3764  C   VAL X 252     -12.556 -15.780 -29.339  0.00  0.00           C
ATOM   3765  O   VAL X 252     -13.391 -16.381 -28.644  0.00  0.00           O
ATOM   3766  N   ASN X 253     -13.000 -14.845 -30.232  0.00  0.00           N
ATOM   3767  H   ASN X 253     -12.370 -14.465 -30.924  0.00  0.00           H
ATOM   3768  CA  ASN X 253     -14.302 -14.284 -30.278  0.00  0.00           C
ATOM   3769  HA  ASN X 253     -14.628 -14.308 -29.238  0.00  0.00           H
ATOM   3770  CB  ASN X 253     -14.061 -12.738 -30.662  0.00  0.00           C
ATOM   3771  HB2 ASN X 253     -13.264 -12.377 -30.013  0.00  0.00           H
ATOM   3772  HB3 ASN X 253     -13.647 -12.603 -31.661  0.00  0.00           H
ATOM   3773  CG  ASN X 253     -15.321 -11.753 -30.564  0.00  0.00           C
ATOM   3774  OD1 ASN X 253     -16.430 -12.148 -30.342  0.00  0.00           O
ATOM   3775  ND2 ASN X 253     -15.121 -10.503 -30.906  0.00  0.00           N
ATOM   3776 HD21 ASN X 253     -15.925  -9.894 -30.962  0.00  0.00           H
ATOM   3777 HD22 ASN X 253     -14.237 -10.016 -30.936  0.00  0.00           H
ATOM   3778  C   ASN X 253     -15.222 -14.905 -31.356  0.00  0.00           C
ATOM   3779  O   ASN X 253     -14.741 -15.169 -32.458  0.00  0.00           O
ATOM   3780  N   PRO X 254     -16.458 -15.373 -30.963  0.00  0.00           N
ATOM   3781  CD  PRO X 254     -16.835 -15.740 -29.552  0.00  0.00           C
ATOM   3782  HD2 PRO X 254     -16.612 -14.971 -28.812  0.00  0.00           H
ATOM   3783  HD3 PRO X 254     -16.345 -16.682 -29.307  0.00  0.00           H
ATOM   3784  CG  PRO X 254     -18.330 -16.055 -29.627  0.00  0.00           C
ATOM   3785  HG2 PRO X 254     -18.722 -15.047 -29.491  0.00  0.00           H
ATOM   3786  HG3 PRO X 254     -18.804 -16.655 -28.850  0.00  0.00           H
ATOM   3787  CB  PRO X 254     -18.501 -16.598 -31.040  0.00  0.00           C
ATOM   3788  HB2 PRO X 254     -19.553 -16.465 -31.292  0.00  0.00           H
ATOM   3789  HB3 PRO X 254     -18.063 -17.596 -31.044  0.00  0.00           H
ATOM   3790  CA  PRO X 254     -17.498 -15.808 -31.867  0.00  0.00           C
ATOM   3791  HA  PRO X 254     -17.057 -16.515 -32.570  0.00  0.00           H
ATOM   3792  C   PRO X 254     -18.232 -14.780 -32.666  0.00  0.00           C
ATOM   3793  O   PRO X 254     -18.432 -15.005 -33.856  0.00  0.00           O
ATOM   3794  N   ALA X 255     -18.404 -13.549 -32.103  0.00  0.00           N
ATOM   3795  H   ALA X 255     -18.072 -13.343 -31.171  0.00  0.00           H
ATOM   3796  CA  ALA X 255     -19.142 -12.469 -32.744  0.00  0.00           C
ATOM   3797  HA  ALA X 255     -19.886 -12.836 -33.451  0.00  0.00           H
ATOM   3798  CB  ALA X 255     -19.875 -11.637 -31.647  0.00  0.00           C
ATOM   3799  HB1 ALA X 255     -20.639 -11.040 -32.145  0.00  0.00           H
ATOM   3800  HB2 ALA X 255     -20.381 -12.286 -30.933  0.00  0.00           H
ATOM   3801  HB3 ALA X 255     -19.154 -10.989 -31.147  0.00  0.00           H
ATOM   3802  C   ALA X 255     -18.207 -11.579 -33.606  0.00  0.00           C
ATOM   3803  O   ALA X 255     -18.477 -10.374 -33.808  0.00  0.00           O
ATOM   3804  N   ARG X 256     -17.077 -12.134 -34.036  0.00  0.00           N
ATOM   3805  H   ARG X 256     -16.974 -13.139 -34.007  0.00  0.00           H
ATOM   3806  CA  ARG X 256     -15.977 -11.389 -34.676  0.00  0.00           C
ATOM   3807  HA  ARG X 256     -15.569 -10.711 -33.926  0.00  0.00           H
ATOM   3808  CB  ARG X 256     -14.896 -12.412 -35.061  0.00  0.00           C
ATOM   3809  HB2 ARG X 256     -14.937 -13.190 -34.299  0.00  0.00           H
ATOM   3810  HB3 ARG X 256     -15.127 -12.809 -36.049  0.00  0.00           H
ATOM   3811  CG  ARG X 256     -13.470 -11.922 -35.164  0.00  0.00           C
ATOM   3812  HG2 ARG X 256     -13.503 -11.093 -35.871  0.00  0.00           H
ATOM   3813  HG3 ARG X 256     -13.140 -11.407 -34.262  0.00  0.00           H
ATOM   3814  CD  ARG X 256     -12.370 -12.972 -35.525  0.00  0.00           C
ATOM   3815  HD2 ARG X 256     -11.354 -12.637 -35.314  0.00  0.00           H
ATOM   3816  HD3 ARG X 256     -12.447 -13.844 -34.876  0.00  0.00           H
ATOM   3817  NE  ARG X 256     -12.473 -13.412 -36.958  0.00  0.00           N
ATOM   3818  HE  ARG X 256     -13.083 -14.191 -37.165  0.00  0.00           H
ATOM   3819  CZ  ARG X 256     -11.757 -12.848 -37.876  0.00  0.00           C
ATOM   3820  NH1 ARG X 256     -11.037 -11.751 -37.683  0.00  0.00           N
ATOM   3821 HH11 ARG X 256     -11.205 -11.239 -36.829  0.00  0.00           H
ATOM   3822 HH12 ARG X 256     -10.497 -11.389 -38.456  0.00  0.00           H
ATOM   3823  NH2 ARG X 256     -11.646 -13.443 -39.023  0.00  0.00           N
ATOM   3824 HH21 ARG X 256     -12.142 -14.315 -39.139  0.00  0.00           H
ATOM   3825 HH22 ARG X 256     -11.222 -13.003 -39.827  0.00  0.00           H
ATOM   3826  C   ARG X 256     -16.444 -10.469 -35.822  0.00  0.00           C
ATOM   3827  O   ARG X 256     -17.179 -10.896 -36.722  0.00  0.00           O
ATOM   3828  N   LYS X 257     -16.034  -9.215 -35.702  0.00  0.00           N
ATOM   3829  H   LYS X 257     -15.452  -8.974 -34.912  0.00  0.00           H
ATOM   3830  CA  LYS X 257     -16.476  -8.226 -36.759  0.00  0.00           C
ATOM   3831  HA  LYS X 257     -17.485  -8.508 -37.060  0.00  0.00           H
ATOM   3832  CB  LYS X 257     -16.537  -6.856 -36.079  0.00  0.00           C
ATOM   3833  HB2 LYS X 257     -15.534  -6.648 -35.707  0.00  0.00           H
ATOM   3834  HB3 LYS X 257     -16.769  -6.120 -36.849  0.00  0.00           H
ATOM   3835  CG  LYS X 257     -17.670  -6.714 -35.008  0.00  0.00           C
ATOM   3836  HG2 LYS X 257     -18.661  -6.997 -35.364  0.00  0.00           H
ATOM   3837  HG3 LYS X 257     -17.387  -7.446 -34.252  0.00  0.00           H
ATOM   3838  CD  LYS X 257     -17.764  -5.277 -34.523  0.00  0.00           C
ATOM   3839  HD2 LYS X 257     -16.842  -5.052 -33.987  0.00  0.00           H
ATOM   3840  HD3 LYS X 257     -17.941  -4.581 -35.343  0.00  0.00           H
ATOM   3841  CE  LYS X 257     -18.821  -5.210 -33.464  0.00  0.00           C
ATOM   3842  HE2 LYS X 257     -19.789  -5.247 -33.965  0.00  0.00           H
ATOM   3843  HE3 LYS X 257     -18.774  -6.089 -32.821  0.00  0.00           H
ATOM   3844  NZ  LYS X 257     -18.751  -3.931 -32.755  0.00  0.00           N
ATOM   3845  HZ1 LYS X 257     -18.732  -3.129 -33.368  0.00  0.00           H
ATOM   3846  HZ2 LYS X 257     -19.634  -3.857 -32.269  0.00  0.00           H
ATOM   3847  HZ3 LYS X 257     -17.979  -3.850 -32.109  0.00  0.00           H
ATOM   3848  C   LYS X 257     -15.535  -8.228 -37.872  0.00  0.00           C
ATOM   3849  O   LYS X 257     -15.808  -7.718 -38.973  0.00  0.00           O
ATOM   3850  N   GLY X 258     -14.401  -8.915 -37.731  0.00  0.00           N
ATOM   3851  H   GLY X 258     -14.121  -9.404 -36.893  0.00  0.00           H
ATOM   3852  CA  GLY X 258     -13.348  -8.965 -38.752  0.00  0.00           C
ATOM   3853  HA2 GLY X 258     -12.817  -9.897 -38.558  0.00  0.00           H
ATOM   3854  HA3 GLY X 258     -13.765  -8.801 -39.746  0.00  0.00           H
ATOM   3855  C   GLY X 258     -12.318  -7.821 -38.726  0.00  0.00           C
ATOM   3856  O   GLY X 258     -12.316  -6.945 -37.861  0.00  0.00           O
ATOM   3857  N   LEU X 259     -11.435  -7.822 -39.682  0.00  0.00           N
ATOM   3858  H   LEU X 259     -11.331  -8.701 -40.169  0.00  0.00           H
ATOM   3859  CA  LEU X 259     -10.316  -6.821 -39.883  0.00  0.00           C
ATOM   3860  HA  LEU X 259      -9.690  -6.595 -39.021  0.00  0.00           H
ATOM   3861  CB  LEU X 259      -9.260  -7.386 -40.906  0.00  0.00           C
ATOM   3862  HB2 LEU X 259      -8.791  -8.108 -40.238  0.00  0.00           H
ATOM   3863  HB3 LEU X 259      -9.736  -8.107 -41.569  0.00  0.00           H
ATOM   3864  CG  LEU X 259      -8.293  -6.477 -41.586  0.00  0.00           C
ATOM   3865  HG  LEU X 259      -8.906  -5.737 -42.100  0.00  0.00           H
ATOM   3866  CD1 LEU X 259      -7.303  -5.889 -40.582  0.00  0.00           C
ATOM   3867 HD11 LEU X 259      -7.749  -5.270 -39.803  0.00  0.00           H
ATOM   3868 HD12 LEU X 259      -6.768  -6.685 -40.064  0.00  0.00           H
ATOM   3869 HD13 LEU X 259      -6.500  -5.293 -41.016  0.00  0.00           H
ATOM   3870  CD2 LEU X 259      -7.541  -7.268 -42.677  0.00  0.00           C
ATOM   3871 HD21 LEU X 259      -6.838  -6.627 -43.209  0.00  0.00           H
ATOM   3872 HD22 LEU X 259      -6.986  -8.054 -42.165  0.00  0.00           H
ATOM   3873 HD23 LEU X 259      -8.274  -7.672 -43.375  0.00  0.00           H
ATOM   3874  C   LEU X 259     -10.809  -5.390 -40.233  0.00  0.00           C
ATOM   3875  O   LEU X 259     -10.165  -4.431 -39.829  0.00  0.00           O
ATOM   3876  N   TYR X 260     -11.895  -5.211 -40.972  0.00  0.00           N
ATOM   3877  H   TYR X 260     -12.449  -6.017 -41.223  0.00  0.00           H
ATOM   3878  CA  TYR X 260     -12.236  -3.925 -41.647  0.00  0.00           C
ATOM   3879  HA  TYR X 260     -11.341  -3.303 -41.630  0.00  0.00           H
ATOM   3880  CB  TYR X 260     -12.719  -4.219 -43.086  0.00  0.00           C
ATOM   3881  HB2 TYR X 260     -13.639  -4.797 -43.005  0.00  0.00           H
ATOM   3882  HB3 TYR X 260     -12.928  -3.218 -43.464  0.00  0.00           H
ATOM   3883  CG  TYR X 260     -11.671  -4.877 -43.980  0.00  0.00           C
ATOM   3884  CD1 TYR X 260     -10.537  -4.136 -44.373  0.00  0.00           C
ATOM   3885  HD1 TYR X 260     -10.476  -3.153 -43.929  0.00  0.00           H
ATOM   3886  CE1 TYR X 260      -9.548  -4.729 -45.126  0.00  0.00           C
ATOM   3887  HE1 TYR X 260      -8.676  -4.222 -45.512  0.00  0.00           H
ATOM   3888  CZ  TYR X 260      -9.758  -6.083 -45.582  0.00  0.00           C
ATOM   3889  OH  TYR X 260      -8.873  -6.690 -46.389  0.00  0.00           O
ATOM   3890  HH  TYR X 260      -9.120  -7.589 -46.618  0.00  0.00           H
ATOM   3891  CE2 TYR X 260     -10.932  -6.794 -45.252  0.00  0.00           C
ATOM   3892  HE2 TYR X 260     -11.097  -7.746 -45.735  0.00  0.00           H
ATOM   3893  CD2 TYR X 260     -11.906  -6.202 -44.492  0.00  0.00           C
ATOM   3894  HD2 TYR X 260     -12.811  -6.690 -44.161  0.00  0.00           H
ATOM   3895  C   TYR X 260     -13.247  -3.086 -40.901  0.00  0.00           C
ATOM   3896  O   TYR X 260     -13.542  -1.903 -41.307  0.00  0.00           O
ATOM   3897  N   GLU X 261     -13.750  -3.561 -39.717  0.00  0.00           N
ATOM   3898  H   GLU X 261     -13.491  -4.484 -39.401  0.00  0.00           H
ATOM   3899  CA  GLU X 261     -14.812  -3.019 -38.871  0.00  0.00           C
ATOM   3900  HA  GLU X 261     -14.907  -1.937 -38.952  0.00  0.00           H
ATOM   3901  CB  GLU X 261     -16.063  -3.774 -39.269  0.00  0.00           C
ATOM   3902  HB2 GLU X 261     -15.856  -4.839 -39.382  0.00  0.00           H
ATOM   3903  HB3 GLU X 261     -16.907  -3.695 -38.585  0.00  0.00           H
ATOM   3904  CG  GLU X 261     -16.516  -3.315 -40.632  0.00  0.00           C
ATOM   3905  HG2 GLU X 261     -16.361  -2.237 -40.608  0.00  0.00           H
ATOM   3906  HG3 GLU X 261     -15.954  -3.726 -41.470  0.00  0.00           H
ATOM   3907  CD  GLU X 261     -18.016  -3.526 -40.944  0.00  0.00           C
ATOM   3908  OE1 GLU X 261     -18.671  -2.752 -41.698  0.00  0.00           O
ATOM   3909  OE2 GLU X 261     -18.603  -4.551 -40.522  0.00  0.00           O
ATOM   3910  C   GLU X 261     -14.511  -3.144 -37.333  0.00  0.00           C
ATOM   3911  O   GLU X 261     -13.489  -3.701 -36.981  0.00  0.00           O
ATOM   3912  N   GLY X 262     -15.313  -2.536 -36.466  0.00  0.00           N
ATOM   3913  H   GLY X 262     -16.189  -2.115 -36.738  0.00  0.00           H
ATOM   3914  CA  GLY X 262     -15.000  -2.573 -35.004  0.00  0.00           C
ATOM   3915  HA2 GLY X 262     -15.716  -1.968 -34.448  0.00  0.00           H
ATOM   3916  HA3 GLY X 262     -15.312  -3.556 -34.653  0.00  0.00           H
ATOM   3917  C   GLY X 262     -13.565  -2.227 -34.532  0.00  0.00           C
ATOM   3918  O   GLY X 262     -13.002  -1.170 -34.885  0.00  0.00           O
ATOM   3919  N   THR X 263     -13.108  -3.086 -33.717  0.00  0.00           N
ATOM   3920  H   THR X 263     -13.711  -3.894 -33.663  0.00  0.00           H
ATOM   3921  CA  THR X 263     -11.781  -3.052 -33.212  0.00  0.00           C
ATOM   3922  HA  THR X 263     -11.534  -2.070 -32.808  0.00  0.00           H
ATOM   3923  CB  THR X 263     -11.575  -3.885 -32.002  0.00  0.00           C
ATOM   3924  HB  THR X 263     -10.528  -3.759 -31.726  0.00  0.00           H
ATOM   3925  CG2 THR X 263     -12.462  -3.425 -30.801  0.00  0.00           C
ATOM   3926 HG21 THR X 263     -12.301  -4.083 -29.947  0.00  0.00           H
ATOM   3927 HG22 THR X 263     -12.283  -2.390 -30.509  0.00  0.00           H
ATOM   3928 HG23 THR X 263     -13.499  -3.419 -31.138  0.00  0.00           H
ATOM   3929  OG1 THR X 263     -11.799  -5.261 -32.312  0.00  0.00           O
ATOM   3930  HG1 THR X 263     -12.639  -5.354 -32.768  0.00  0.00           H
ATOM   3931  C   THR X 263     -10.757  -3.447 -34.249  0.00  0.00           C
ATOM   3932  O   THR X 263      -9.564  -3.201 -34.187  0.00  0.00           O
ATOM   3933  N   GLY X 264     -11.138  -4.062 -35.382  0.00  0.00           N
ATOM   3934  H   GLY X 264     -12.110  -4.148 -35.643  0.00  0.00           H
ATOM   3935  CA  GLY X 264     -10.260  -4.531 -36.393  0.00  0.00           C
ATOM   3936  HA2 GLY X 264      -9.420  -5.135 -36.049  0.00  0.00           H
ATOM   3937  HA3 GLY X 264     -10.889  -5.182 -37.001  0.00  0.00           H
ATOM   3938  C   GLY X 264      -9.764  -3.335 -37.176  0.00  0.00           C
ATOM   3939  O   GLY X 264      -8.592  -3.149 -37.452  0.00  0.00           O
ATOM   3940  N   ARG X 265     -10.682  -2.369 -37.446  0.00  0.00           N
ATOM   3941  H   ARG X 265     -11.607  -2.561 -37.087  0.00  0.00           H
ATOM   3942  CA  ARG X 265     -10.413  -1.094 -38.012  0.00  0.00           C
ATOM   3943  HA  ARG X 265     -10.137  -1.111 -39.066  0.00  0.00           H
ATOM   3944  CB  ARG X 265     -11.728  -0.338 -37.871  0.00  0.00           C
ATOM   3945  HB2 ARG X 265     -12.526  -0.969 -38.262  0.00  0.00           H
ATOM   3946  HB3 ARG X 265     -11.985  -0.131 -36.832  0.00  0.00           H
ATOM   3947  CG  ARG X 265     -11.632   1.013 -38.675  0.00  0.00           C
ATOM   3948  HG2 ARG X 265     -10.998   1.713 -38.130  0.00  0.00           H
ATOM   3949  HG3 ARG X 265     -11.191   0.918 -39.667  0.00  0.00           H
ATOM   3950  CD  ARG X 265     -13.024   1.630 -38.791  0.00  0.00           C
ATOM   3951  HD2 ARG X 265     -13.423   1.670 -37.778  0.00  0.00           H
ATOM   3952  HD3 ARG X 265     -12.825   2.606 -39.235  0.00  0.00           H
ATOM   3953  NE  ARG X 265     -13.861   0.748 -39.656  0.00  0.00           N
ATOM   3954  HE  ARG X 265     -13.528  -0.189 -39.831  0.00  0.00           H
ATOM   3955  CZ  ARG X 265     -15.080   1.040 -40.072  0.00  0.00           C
ATOM   3956  NH1 ARG X 265     -15.705   2.177 -39.915  0.00  0.00           N
ATOM   3957 HH11 ARG X 265     -15.324   2.800 -39.218  0.00  0.00           H
ATOM   3958 HH12 ARG X 265     -16.660   2.303 -40.218  0.00  0.00           H
ATOM   3959  NH2 ARG X 265     -15.647   0.184 -40.882  0.00  0.00           N
ATOM   3960 HH21 ARG X 265     -15.233  -0.703 -41.133  0.00  0.00           H
ATOM   3961 HH22 ARG X 265     -16.614   0.392 -41.090  0.00  0.00           H
ATOM   3962  C   ARG X 265      -9.290  -0.307 -37.247  0.00  0.00           C
ATOM   3963  O   ARG X 265      -8.733   0.556 -37.830  0.00  0.00           O
ATOM   3964  N   LEU X 266      -8.970  -0.690 -35.962  0.00  0.00           N
ATOM   3965  H   LEU X 266      -9.395  -1.529 -35.594  0.00  0.00           H
ATOM   3966  CA  LEU X 266      -7.791  -0.169 -35.220  0.00  0.00           C
ATOM   3967  HA  LEU X 266      -7.876   0.903 -35.400  0.00  0.00           H
ATOM   3968  CB  LEU X 266      -7.849  -0.233 -33.654  0.00  0.00           C
ATOM   3969  HB2 LEU X 266      -7.773  -1.292 -33.409  0.00  0.00           H
ATOM   3970  HB3 LEU X 266      -7.047   0.370 -33.228  0.00  0.00           H
ATOM   3971  CG  LEU X 266      -9.201   0.303 -33.176  0.00  0.00           C
ATOM   3972  HG  LEU X 266      -9.933  -0.321 -33.687  0.00  0.00           H
ATOM   3973  CD1 LEU X 266      -9.252   0.195 -31.642  0.00  0.00           C
ATOM   3974 HD11 LEU X 266      -8.381   0.680 -31.202  0.00  0.00           H
ATOM   3975 HD12 LEU X 266     -10.169   0.705 -31.347  0.00  0.00           H
ATOM   3976 HD13 LEU X 266      -9.328  -0.857 -31.365  0.00  0.00           H
ATOM   3977  CD2 LEU X 266      -9.448   1.812 -33.522  0.00  0.00           C
ATOM   3978 HD21 LEU X 266     -10.303   2.150 -32.936  0.00  0.00           H
ATOM   3979 HD22 LEU X 266      -8.609   2.465 -33.281  0.00  0.00           H
ATOM   3980 HD23 LEU X 266      -9.640   1.945 -34.587  0.00  0.00           H
ATOM   3981  C   LEU X 266      -6.406  -0.453 -35.876  0.00  0.00           C
ATOM   3982  O   LEU X 266      -5.482   0.345 -35.796  0.00  0.00           O
ATOM   3983  N   PHE X 267      -6.396  -1.472 -36.768  0.00  0.00           N
ATOM   3984  H   PHE X 267      -7.087  -2.195 -36.629  0.00  0.00           H
ATOM   3985  CA  PHE X 267      -5.322  -1.714 -37.730  0.00  0.00           C
ATOM   3986  HA  PHE X 267      -4.369  -1.808 -37.208  0.00  0.00           H
ATOM   3987  CB  PHE X 267      -5.542  -3.096 -38.486  0.00  0.00           C
ATOM   3988  HB2 PHE X 267      -5.552  -3.912 -37.763  0.00  0.00           H
ATOM   3989  HB3 PHE X 267      -6.558  -3.053 -38.879  0.00  0.00           H
ATOM   3990  CG  PHE X 267      -4.542  -3.227 -39.562  0.00  0.00           C
ATOM   3991  CD1 PHE X 267      -3.244  -3.388 -39.172  0.00  0.00           C
ATOM   3992  HD1 PHE X 267      -2.915  -3.386 -38.143  0.00  0.00           H
ATOM   3993  CE1 PHE X 267      -2.232  -3.278 -40.081  0.00  0.00           C
ATOM   3994  HE1 PHE X 267      -1.210  -3.292 -39.734  0.00  0.00           H
ATOM   3995  CZ  PHE X 267      -2.556  -3.241 -41.451  0.00  0.00           C
ATOM   3996  HZ  PHE X 267      -1.779  -3.201 -42.200  0.00  0.00           H
ATOM   3997  CE2 PHE X 267      -3.885  -3.221 -41.931  0.00  0.00           C
ATOM   3998  HE2 PHE X 267      -4.001  -3.236 -43.005  0.00  0.00           H
ATOM   3999  CD2 PHE X 267      -4.880  -3.286 -40.961  0.00  0.00           C
ATOM   4000  HD2 PHE X 267      -5.896  -3.102 -41.277  0.00  0.00           H
ATOM   4001  C   PHE X 267      -5.241  -0.603 -38.837  0.00  0.00           C
ATOM   4002  O   PHE X 267      -4.107  -0.143 -39.115  0.00  0.00           O
ATOM   4003  N   PHE X 268      -6.367  -0.197 -39.391  0.00  0.00           N
ATOM   4004  H   PHE X 268      -7.266  -0.591 -39.156  0.00  0.00           H
ATOM   4005  CA  PHE X 268      -6.297   0.874 -40.384  0.00  0.00           C
ATOM   4006  HA  PHE X 268      -5.427   0.747 -41.028  0.00  0.00           H
ATOM   4007  CB  PHE X 268      -7.588   0.831 -41.247  0.00  0.00           C
ATOM   4008  HB2 PHE X 268      -8.399   0.752 -40.522  0.00  0.00           H
ATOM   4009  HB3 PHE X 268      -7.728   1.597 -42.010  0.00  0.00           H
ATOM   4010  CG  PHE X 268      -7.528  -0.489 -42.163  0.00  0.00           C
ATOM   4011  CD1 PHE X 268      -6.521  -0.663 -43.094  0.00  0.00           C
ATOM   4012  HD1 PHE X 268      -5.775   0.085 -43.322  0.00  0.00           H
ATOM   4013  CE1 PHE X 268      -6.428  -1.858 -43.899  0.00  0.00           C
ATOM   4014  HE1 PHE X 268      -5.759  -1.929 -44.744  0.00  0.00           H
ATOM   4015  CZ  PHE X 268      -7.267  -2.881 -43.594  0.00  0.00           C
ATOM   4016  HZ  PHE X 268      -7.275  -3.824 -44.120  0.00  0.00           H
ATOM   4017  CE2 PHE X 268      -8.231  -2.705 -42.576  0.00  0.00           C
ATOM   4018  HE2 PHE X 268      -8.921  -3.518 -42.405  0.00  0.00           H
ATOM   4019  CD2 PHE X 268      -8.462  -1.484 -42.011  0.00  0.00           C
ATOM   4020  HD2 PHE X 268      -9.341  -1.276 -41.419  0.00  0.00           H
ATOM   4021  C   PHE X 268      -6.043   2.218 -39.736  0.00  0.00           C
ATOM   4022  O   PHE X 268      -5.418   3.032 -40.344  0.00  0.00           O
ATOM   4023  N   GLU X 269      -6.510   2.477 -38.485  0.00  0.00           N
ATOM   4024  H   GLU X 269      -7.284   1.918 -38.155  0.00  0.00           H
ATOM   4025  CA  GLU X 269      -5.975   3.635 -37.843  0.00  0.00           C
ATOM   4026  HA  GLU X 269      -6.163   4.477 -38.509  0.00  0.00           H
ATOM   4027  CB  GLU X 269      -6.652   3.871 -36.435  0.00  0.00           C
ATOM   4028  HB2 GLU X 269      -6.325   3.188 -35.651  0.00  0.00           H
ATOM   4029  HB3 GLU X 269      -6.326   4.853 -36.094  0.00  0.00           H
ATOM   4030  CG  GLU X 269      -8.198   3.889 -36.414  0.00  0.00           C
ATOM   4031  HG2 GLU X 269      -8.655   2.933 -36.670  0.00  0.00           H
ATOM   4032  HG3 GLU X 269      -8.465   4.091 -35.376  0.00  0.00           H
ATOM   4033  CD  GLU X 269      -8.907   4.924 -37.345  0.00  0.00           C
ATOM   4034  OE1 GLU X 269      -8.218   5.724 -38.046  0.00  0.00           O
ATOM   4035  OE2 GLU X 269     -10.138   4.915 -37.291  0.00  0.00           O
ATOM   4036  C   GLU X 269      -4.390   3.700 -37.681  0.00  0.00           C
ATOM   4037  O   GLU X 269      -3.787   4.750 -37.926  0.00  0.00           O
ATOM   4038  N   PHE X 270      -3.662   2.626 -37.331  0.00  0.00           N
ATOM   4039  H   PHE X 270      -4.159   1.763 -37.165  0.00  0.00           H
ATOM   4040  CA  PHE X 270      -2.203   2.639 -37.340  0.00  0.00           C
ATOM   4041  HA  PHE X 270      -1.968   3.552 -36.793  0.00  0.00           H
ATOM   4042  CB  PHE X 270      -1.691   1.350 -36.638  0.00  0.00           C
ATOM   4043  HB2 PHE X 270      -1.949   1.432 -35.582  0.00  0.00           H
ATOM   4044  HB3 PHE X 270      -2.266   0.500 -37.005  0.00  0.00           H
ATOM   4045  CG  PHE X 270      -0.270   1.101 -36.774  0.00  0.00           C
ATOM   4046  CD1 PHE X 270       0.182   0.189 -37.728  0.00  0.00           C
ATOM   4047  HD1 PHE X 270      -0.512  -0.297 -38.398  0.00  0.00           H
ATOM   4048  CE1 PHE X 270       1.574  -0.040 -37.880  0.00  0.00           C
ATOM   4049  HE1 PHE X 270       1.932  -0.668 -38.682  0.00  0.00           H
ATOM   4050  CZ  PHE X 270       2.490   0.673 -37.132  0.00  0.00           C
ATOM   4051  HZ  PHE X 270       3.546   0.553 -37.326  0.00  0.00           H
ATOM   4052  CE2 PHE X 270       2.092   1.438 -36.008  0.00  0.00           C
ATOM   4053  HE2 PHE X 270       2.803   1.892 -35.334  0.00  0.00           H
ATOM   4054  CD2 PHE X 270       0.710   1.678 -35.930  0.00  0.00           C
ATOM   4055  HD2 PHE X 270       0.367   2.348 -35.156  0.00  0.00           H
ATOM   4056  C   PHE X 270      -1.546   2.752 -38.692  0.00  0.00           C
ATOM   4057  O   PHE X 270      -0.795   3.704 -38.917  0.00  0.00           O
ATOM   4058  N   TYR X 271      -1.893   1.916 -39.600  0.00  0.00           N
ATOM   4059  H   TYR X 271      -2.660   1.290 -39.401  0.00  0.00           H
ATOM   4060  CA  TYR X 271      -1.567   2.018 -41.037  0.00  0.00           C
ATOM   4061  HA  TYR X 271      -0.523   1.745 -41.187  0.00  0.00           H
ATOM   4062  CB  TYR X 271      -2.463   1.059 -41.781  0.00  0.00           C
ATOM   4063  HB2 TYR X 271      -2.057   0.094 -41.479  0.00  0.00           H
ATOM   4064  HB3 TYR X 271      -3.452   1.189 -41.342  0.00  0.00           H
ATOM   4065  CG  TYR X 271      -2.545   1.063 -43.277  0.00  0.00           C
ATOM   4066  CD1 TYR X 271      -1.474   0.549 -44.015  0.00  0.00           C
ATOM   4067  HD1 TYR X 271      -0.648   0.169 -43.432  0.00  0.00           H
ATOM   4068  CE1 TYR X 271      -1.407   0.634 -45.411  0.00  0.00           C
ATOM   4069  HE1 TYR X 271      -0.525   0.308 -45.943  0.00  0.00           H
ATOM   4070  CZ  TYR X 271      -2.403   1.277 -46.156  0.00  0.00           C
ATOM   4071  OH  TYR X 271      -2.369   1.370 -47.532  0.00  0.00           O
ATOM   4072  HH  TYR X 271      -2.887   2.113 -47.850  0.00  0.00           H
ATOM   4073  CE2 TYR X 271      -3.504   1.697 -45.412  0.00  0.00           C
ATOM   4074  HE2 TYR X 271      -4.339   2.117 -45.954  0.00  0.00           H
ATOM   4075  CD2 TYR X 271      -3.568   1.690 -43.994  0.00  0.00           C
ATOM   4076  HD2 TYR X 271      -4.373   2.222 -43.509  0.00  0.00           H
ATOM   4077  C   TYR X 271      -1.674   3.455 -41.613  0.00  0.00           C
ATOM   4078  O   TYR X 271      -0.714   3.910 -42.272  0.00  0.00           O
ATOM   4079  N   ARG X 272      -2.737   4.171 -41.335  0.00  0.00           N
ATOM   4080  H   ARG X 272      -3.528   3.707 -40.913  0.00  0.00           H
ATOM   4081  CA  ARG X 272      -2.880   5.653 -41.624  0.00  0.00           C
ATOM   4082  HA  ARG X 272      -2.954   5.750 -42.707  0.00  0.00           H
ATOM   4083  CB  ARG X 272      -4.218   6.086 -41.063  0.00  0.00           C
ATOM   4084  HB2 ARG X 272      -5.071   5.437 -41.260  0.00  0.00           H
ATOM   4085  HB3 ARG X 272      -4.138   5.914 -39.990  0.00  0.00           H
ATOM   4086  CG  ARG X 272      -4.532   7.588 -41.432  0.00  0.00           C
ATOM   4087  HG2 ARG X 272      -3.699   8.191 -41.070  0.00  0.00           H
ATOM   4088  HG3 ARG X 272      -4.595   7.565 -42.520  0.00  0.00           H
ATOM   4089  CD  ARG X 272      -5.955   8.096 -40.904  0.00  0.00           C
ATOM   4090  HD2 ARG X 272      -5.960   9.163 -41.124  0.00  0.00           H
ATOM   4091  HD3 ARG X 272      -6.689   7.689 -41.600  0.00  0.00           H
ATOM   4092  NE  ARG X 272      -6.296   7.754 -39.446  0.00  0.00           N
ATOM   4093  HE  ARG X 272      -7.044   7.089 -39.312  0.00  0.00           H
ATOM   4094  CZ  ARG X 272      -5.776   8.214 -38.345  0.00  0.00           C
ATOM   4095  NH1 ARG X 272      -4.956   9.215 -38.365  0.00  0.00           N
ATOM   4096 HH11 ARG X 272      -4.739   9.713 -39.216  0.00  0.00           H
ATOM   4097 HH12 ARG X 272      -4.750   9.704 -37.505  0.00  0.00           H
ATOM   4098  NH2 ARG X 272      -6.169   7.701 -37.194  0.00  0.00           N
ATOM   4099 HH21 ARG X 272      -6.853   6.958 -37.208  0.00  0.00           H
ATOM   4100 HH22 ARG X 272      -5.716   7.891 -36.311  0.00  0.00           H
ATOM   4101  C   ARG X 272      -1.735   6.513 -41.096  0.00  0.00           C
ATOM   4102  O   ARG X 272      -1.047   7.100 -41.913  0.00  0.00           O
ATOM   4103  N   LEU X 273      -1.486   6.408 -39.815  0.00  0.00           N
ATOM   4104  H   LEU X 273      -2.028   5.768 -39.252  0.00  0.00           H
ATOM   4105  CA  LEU X 273      -0.477   7.241 -39.095  0.00  0.00           C
ATOM   4106  HA  LEU X 273      -0.644   8.282 -39.370  0.00  0.00           H
ATOM   4107  CB  LEU X 273      -0.620   7.076 -37.585  0.00  0.00           C
ATOM   4108  HB2 LEU X 273      -0.491   6.026 -37.323  0.00  0.00           H
ATOM   4109  HB3 LEU X 273       0.194   7.580 -37.066  0.00  0.00           H
ATOM   4110  CG  LEU X 273      -1.957   7.604 -37.050  0.00  0.00           C
ATOM   4111  HG  LEU X 273      -2.853   7.191 -37.513  0.00  0.00           H
ATOM   4112  CD1 LEU X 273      -2.102   7.356 -35.569  0.00  0.00           C
ATOM   4113 HD11 LEU X 273      -3.098   7.662 -35.249  0.00  0.00           H
ATOM   4114 HD12 LEU X 273      -2.026   6.271 -35.498  0.00  0.00           H
ATOM   4115 HD13 LEU X 273      -1.256   7.823 -35.063  0.00  0.00           H
ATOM   4116  CD2 LEU X 273      -2.131   9.119 -37.233  0.00  0.00           C
ATOM   4117 HD21 LEU X 273      -1.238   9.622 -36.863  0.00  0.00           H
ATOM   4118 HD22 LEU X 273      -2.429   9.427 -38.235  0.00  0.00           H
ATOM   4119 HD23 LEU X 273      -2.992   9.475 -36.665  0.00  0.00           H
ATOM   4120  C   LEU X 273       0.873   6.830 -39.534  0.00  0.00           C
ATOM   4121  O   LEU X 273       1.789   7.665 -39.682  0.00  0.00           O
ATOM   4122  N   LEU X 274       1.148   5.520 -39.732  0.00  0.00           N
ATOM   4123  H   LEU X 274       0.414   4.832 -39.645  0.00  0.00           H
ATOM   4124  CA  LEU X 274       2.396   4.992 -40.371  0.00  0.00           C
ATOM   4125  HA  LEU X 274       3.292   5.271 -39.818  0.00  0.00           H
ATOM   4126  CB  LEU X 274       2.309   3.462 -40.410  0.00  0.00           C
ATOM   4127  HB2 LEU X 274       2.160   3.194 -39.364  0.00  0.00           H
ATOM   4128  HB3 LEU X 274       1.407   3.301 -41.001  0.00  0.00           H
ATOM   4129  CG  LEU X 274       3.440   2.640 -41.097  0.00  0.00           C
ATOM   4130  HG  LEU X 274       3.466   2.788 -42.176  0.00  0.00           H
ATOM   4131  CD1 LEU X 274       4.852   2.799 -40.505  0.00  0.00           C
ATOM   4132 HD11 LEU X 274       4.889   2.664 -39.424  0.00  0.00           H
ATOM   4133 HD12 LEU X 274       5.572   2.077 -40.889  0.00  0.00           H
ATOM   4134 HD13 LEU X 274       5.163   3.831 -40.664  0.00  0.00           H
ATOM   4135  CD2 LEU X 274       3.109   1.131 -40.940  0.00  0.00           C
ATOM   4136 HD21 LEU X 274       2.175   0.884 -41.445  0.00  0.00           H
ATOM   4137 HD22 LEU X 274       3.866   0.418 -41.267  0.00  0.00           H
ATOM   4138 HD23 LEU X 274       2.948   0.841 -39.902  0.00  0.00           H
ATOM   4139  C   LEU X 274       2.676   5.682 -41.702  0.00  0.00           C
ATOM   4140  O   LEU X 274       3.771   6.207 -41.864  0.00  0.00           O
ATOM   4141  N   HIE X 275       1.672   5.743 -42.545  0.00  0.00           N
ATOM   4142  H   HIE X 275       0.913   5.115 -42.319  0.00  0.00           H
ATOM   4143  CA  HIE X 275       1.690   6.412 -43.866  0.00  0.00           C
ATOM   4144  HA  HIE X 275       2.543   5.955 -44.368  0.00  0.00           H
ATOM   4145  CB  HIE X 275       0.480   6.082 -44.629  0.00  0.00           C
ATOM   4146  HB2 HIE X 275       0.368   5.000 -44.567  0.00  0.00           H
ATOM   4147  HB3 HIE X 275      -0.342   6.714 -44.292  0.00  0.00           H
ATOM   4148  CG  HIE X 275       0.611   6.433 -46.080  0.00  0.00           C
ATOM   4149  ND1 HIE X 275       1.469   5.860 -47.008  0.00  0.00           N
ATOM   4150  CE1 HIE X 275       1.240   6.554 -48.140  0.00  0.00           C
ATOM   4151  HE1 HIE X 275       1.772   6.411 -49.069  0.00  0.00           H
ATOM   4152  NE2 HIE X 275       0.297   7.499 -48.022  0.00  0.00           N
ATOM   4153  HE2 HIE X 275       0.050   8.154 -48.749  0.00  0.00           H
ATOM   4154  CD2 HIE X 275      -0.095   7.472 -46.676  0.00  0.00           C
ATOM   4155  HD2 HIE X 275      -0.853   8.110 -46.247  0.00  0.00           H
ATOM   4156  C   HIE X 275       1.885   7.937 -43.811  0.00  0.00           C
ATOM   4157  O   HIE X 275       2.662   8.456 -44.563  0.00  0.00           O
ATOM   4158  N   ASP X 276       1.299   8.640 -42.799  0.00  0.00           N
ATOM   4159  H   ASP X 276       0.710   8.155 -42.138  0.00  0.00           H
ATOM   4160  CA  ASP X 276       1.645  10.037 -42.455  0.00  0.00           C
ATOM   4161  HA  ASP X 276       1.596  10.624 -43.372  0.00  0.00           H
ATOM   4162  CB  ASP X 276       0.674  10.611 -41.467  0.00  0.00           C
ATOM   4163  HB2 ASP X 276       0.699  10.059 -40.527  0.00  0.00           H
ATOM   4164  HB3 ASP X 276       0.939  11.654 -41.296  0.00  0.00           H
ATOM   4165  CG  ASP X 276      -0.748  10.540 -41.929  0.00  0.00           C
ATOM   4166  OD1 ASP X 276      -1.678  10.220 -41.111  0.00  0.00           O
ATOM   4167  OD2 ASP X 276      -0.925  10.939 -43.116  0.00  0.00           O
ATOM   4168  C   ASP X 276       3.085  10.230 -41.997  0.00  0.00           C
ATOM   4169  O   ASP X 276       3.678  11.162 -42.437  0.00  0.00           O
ATOM   4170  N   ALA X 277       3.632   9.349 -41.145  0.00  0.00           N
ATOM   4171  H   ALA X 277       3.017   8.661 -40.735  0.00  0.00           H
ATOM   4172  CA  ALA X 277       4.958   9.478 -40.507  0.00  0.00           C
ATOM   4173  HA  ALA X 277       5.194  10.526 -40.323  0.00  0.00           H
ATOM   4174  CB  ALA X 277       4.798   8.838 -39.175  0.00  0.00           C
ATOM   4175  HB1 ALA X 277       4.520   7.784 -39.200  0.00  0.00           H
ATOM   4176  HB2 ALA X 277       5.733   8.888 -38.617  0.00  0.00           H
ATOM   4177  HB3 ALA X 277       4.065   9.466 -38.669  0.00  0.00           H
ATOM   4178  C   ALA X 277       6.123   9.047 -41.396  0.00  0.00           C
ATOM   4179  O   ALA X 277       7.213   9.593 -41.328  0.00  0.00           O
ATOM   4180  N   ARG X 278       5.906   8.068 -42.206  0.00  0.00           N
ATOM   4181  H   ARG X 278       4.991   7.646 -42.278  0.00  0.00           H
ATOM   4182  CA  ARG X 278       6.966   7.525 -43.084  0.00  0.00           C
ATOM   4183  HA  ARG X 278       7.855   7.371 -42.473  0.00  0.00           H
ATOM   4184  CB  ARG X 278       6.651   6.101 -43.678  0.00  0.00           C
ATOM   4185  HB2 ARG X 278       7.523   5.643 -44.146  0.00  0.00           H
ATOM   4186  HB3 ARG X 278       6.462   5.496 -42.792  0.00  0.00           H
ATOM   4187  CG  ARG X 278       5.471   5.927 -44.690  0.00  0.00           C
ATOM   4188  HG2 ARG X 278       4.645   6.561 -44.368  0.00  0.00           H
ATOM   4189  HG3 ARG X 278       5.941   6.323 -45.590  0.00  0.00           H
ATOM   4190  CD  ARG X 278       4.995   4.452 -44.697  0.00  0.00           C
ATOM   4191  HD2 ARG X 278       5.835   3.794 -44.922  0.00  0.00           H
ATOM   4192  HD3 ARG X 278       4.488   4.310 -43.743  0.00  0.00           H
ATOM   4193  NE  ARG X 278       3.825   4.164 -45.620  0.00  0.00           N
ATOM   4194  HE  ARG X 278       3.581   4.842 -46.329  0.00  0.00           H
ATOM   4195  CZ  ARG X 278       3.264   2.949 -45.767  0.00  0.00           C
ATOM   4196  NH1 ARG X 278       3.757   1.908 -45.232  0.00  0.00           N
ATOM   4197 HH11 ARG X 278       4.523   1.929 -44.575  0.00  0.00           H
ATOM   4198 HH12 ARG X 278       3.479   0.976 -45.507  0.00  0.00           H
ATOM   4199  NH2 ARG X 278       2.308   2.767 -46.573  0.00  0.00           N
ATOM   4200 HH21 ARG X 278       1.719   3.503 -46.935  0.00  0.00           H
ATOM   4201 HH22 ARG X 278       2.037   1.826 -46.821  0.00  0.00           H
ATOM   4202  C   ARG X 278       7.445   8.379 -44.207  0.00  0.00           C
ATOM   4203  O   ARG X 278       6.678   8.745 -45.129  0.00  0.00           O
ATOM   4204  N   PRO X 279       8.763   8.754 -44.412  0.00  0.00           N
ATOM   4205  CD  PRO X 279       9.816   8.514 -43.496  0.00  0.00           C
ATOM   4206  HD2 PRO X 279       9.928   7.441 -43.341  0.00  0.00           H
ATOM   4207  HD3 PRO X 279       9.549   8.962 -42.539  0.00  0.00           H
ATOM   4208  CG  PRO X 279      11.115   9.037 -44.040  0.00  0.00           C
ATOM   4209  HG2 PRO X 279      11.421   8.449 -44.905  0.00  0.00           H
ATOM   4210  HG3 PRO X 279      11.873   9.152 -43.265  0.00  0.00           H
ATOM   4211  CB  PRO X 279      10.530  10.354 -44.621  0.00  0.00           C
ATOM   4212  HB2 PRO X 279      11.270  10.688 -45.349  0.00  0.00           H
ATOM   4213  HB3 PRO X 279      10.351  11.063 -43.812  0.00  0.00           H
ATOM   4214  CA  PRO X 279       9.197   9.898 -45.231  0.00  0.00           C
ATOM   4215  HA  PRO X 279       8.487  10.725 -45.220  0.00  0.00           H
ATOM   4216  C   PRO X 279       9.403   9.471 -46.709  0.00  0.00           C
ATOM   4217  O   PRO X 279       9.113   8.302 -47.151  0.00  0.00           O
ATOM   4218  N   LYS X 280       9.801  10.369 -47.576  0.00  0.00           N
ATOM   4219  H   LYS X 280      10.138  11.204 -47.117  0.00  0.00           H
ATOM   4220  CA  LYS X 280       9.824  10.357 -49.047  0.00  0.00           C
ATOM   4221  HA  LYS X 280       8.935   9.809 -49.362  0.00  0.00           H
ATOM   4222  CB  LYS X 280       9.786  11.788 -49.563  0.00  0.00           C
ATOM   4223  HB2 LYS X 280      10.674  12.356 -49.284  0.00  0.00           H
ATOM   4224  HB3 LYS X 280       9.842  11.710 -50.649  0.00  0.00           H
ATOM   4225  CG  LYS X 280       8.544  12.552 -49.305  0.00  0.00           C
ATOM   4226  HG2 LYS X 280       7.769  12.192 -49.983  0.00  0.00           H
ATOM   4227  HG3 LYS X 280       8.239  12.503 -48.259  0.00  0.00           H
ATOM   4228  CD  LYS X 280       8.955  14.016 -49.704  0.00  0.00           C
ATOM   4229  HD2 LYS X 280       9.528  14.507 -48.918  0.00  0.00           H
ATOM   4230  HD3 LYS X 280       9.456  14.019 -50.673  0.00  0.00           H
ATOM   4231  CE  LYS X 280       7.646  14.836 -49.783  0.00  0.00           C
ATOM   4232  HE2 LYS X 280       7.177  14.582 -50.734  0.00  0.00           H
ATOM   4233  HE3 LYS X 280       6.990  14.547 -48.962  0.00  0.00           H
ATOM   4234  NZ  LYS X 280       7.916  16.291 -49.865  0.00  0.00           N
ATOM   4235  HZ1 LYS X 280       8.011  16.650 -48.926  0.00  0.00           H
ATOM   4236  HZ2 LYS X 280       8.617  16.563 -50.539  0.00  0.00           H
ATOM   4237  HZ3 LYS X 280       7.105  16.741 -50.265  0.00  0.00           H
ATOM   4238  C   LYS X 280      11.020   9.655 -49.620  0.00  0.00           C
ATOM   4239  O   LYS X 280      12.129   9.752 -49.051  0.00  0.00           O
ATOM   4240  N   GLU X 281      10.950   9.164 -50.845  0.00  0.00           N
ATOM   4241  H   GLU X 281      10.098   9.165 -51.387  0.00  0.00           H
ATOM   4242  CA  GLU X 281      12.066   8.602 -51.688  0.00  0.00           C
ATOM   4243  HA  GLU X 281      12.721   7.862 -51.228  0.00  0.00           H
ATOM   4244  CB  GLU X 281      11.522   7.899 -52.997  0.00  0.00           C
ATOM   4245  HB2 GLU X 281      10.630   8.439 -53.313  0.00  0.00           H
ATOM   4246  HB3 GLU X 281      12.244   7.896 -53.814  0.00  0.00           H
ATOM   4247  CG  GLU X 281      11.030   6.454 -52.810  0.00  0.00           C
ATOM   4248  HG2 GLU X 281      10.361   6.426 -51.950  0.00  0.00           H
ATOM   4249  HG3 GLU X 281      10.401   6.365 -53.696  0.00  0.00           H
ATOM   4250  CD  GLU X 281      12.174   5.344 -52.793  0.00  0.00           C
ATOM   4251  OE1 GLU X 281      13.008   5.279 -53.756  0.00  0.00           O
ATOM   4252  OE2 GLU X 281      12.238   4.662 -51.755  0.00  0.00           O
ATOM   4253  C   GLU X 281      13.013   9.770 -52.113  0.00  0.00           C
ATOM   4254  O   GLU X 281      12.437  10.801 -52.438  0.00  0.00           O
ATOM   4255  N   GLY X 282      14.295   9.564 -51.902  0.00  0.00           N
ATOM   4256  H   GLY X 282      14.605   8.634 -51.661  0.00  0.00           H
ATOM   4257  CA  GLY X 282      15.331  10.575 -52.099  0.00  0.00           C
ATOM   4258  HA2 GLY X 282      16.129   9.982 -52.546  0.00  0.00           H
ATOM   4259  HA3 GLY X 282      14.895  11.376 -52.697  0.00  0.00           H
ATOM   4260  C   GLY X 282      15.851  11.116 -50.699  0.00  0.00           C
ATOM   4261  O   GLY X 282      17.007  11.638 -50.630  0.00  0.00           O
ATOM   4262  N   GLU X 283      15.048  10.972 -49.641  0.00  0.00           N
ATOM   4263  H   GLU X 283      14.234  10.386 -49.756  0.00  0.00           H
ATOM   4264  CA  GLU X 283      15.385  11.401 -48.305  0.00  0.00           C
ATOM   4265  HA  GLU X 283      15.825  12.397 -48.343  0.00  0.00           H
ATOM   4266  CB  GLU X 283      14.101  11.491 -47.393  0.00  0.00           C
ATOM   4267  HB2 GLU X 283      13.198  11.771 -47.937  0.00  0.00           H
ATOM   4268  HB3 GLU X 283      13.863  10.509 -46.985  0.00  0.00           H
ATOM   4269  CG  GLU X 283      14.339  12.441 -46.246  0.00  0.00           C
ATOM   4270  HG2 GLU X 283      14.177  11.947 -45.289  0.00  0.00           H
ATOM   4271  HG3 GLU X 283      15.377  12.772 -46.255  0.00  0.00           H
ATOM   4272  CD  GLU X 283      13.480  13.735 -46.345  0.00  0.00           C
ATOM   4273  OE1 GLU X 283      12.946  14.264 -45.323  0.00  0.00           O
ATOM   4274  OE2 GLU X 283      13.412  14.291 -47.471  0.00  0.00           O
ATOM   4275  C   GLU X 283      16.513  10.571 -47.640  0.00  0.00           C
ATOM   4276  O   GLU X 283      16.545   9.317 -47.568  0.00  0.00           O
ATOM   4277  N   ASP X 284      17.518  11.298 -47.141  0.00  0.00           N
ATOM   4278  H   ASP X 284      17.317  12.287 -47.177  0.00  0.00           H
ATOM   4279  CA  ASP X 284      18.824  10.794 -46.709  0.00  0.00           C
ATOM   4280  HA  ASP X 284      18.771   9.741 -46.983  0.00  0.00           H
ATOM   4281  CB  ASP X 284      19.923  11.556 -47.412  0.00  0.00           C
ATOM   4282  HB2 ASP X 284      19.664  11.674 -48.464  0.00  0.00           H
ATOM   4283  HB3 ASP X 284      19.846  12.557 -46.987  0.00  0.00           H
ATOM   4284  CG  ASP X 284      21.381  10.947 -47.288  0.00  0.00           C
ATOM   4285  OD1 ASP X 284      22.417  11.533 -47.727  0.00  0.00           O
ATOM   4286  OD2 ASP X 284      21.473   9.818 -46.776  0.00  0.00           O
ATOM   4287  C   ASP X 284      18.958  10.549 -45.219  0.00  0.00           C
ATOM   4288  O   ASP X 284      19.725  11.199 -44.551  0.00  0.00           O
ATOM   4289  N   ARG X 285      18.108   9.662 -44.688  0.00  0.00           N
ATOM   4290  H   ARG X 285      17.311   9.427 -45.262  0.00  0.00           H
ATOM   4291  CA  ARG X 285      18.159   9.285 -43.228  0.00  0.00           C
ATOM   4292  HA  ARG X 285      19.205   9.151 -42.952  0.00  0.00           H
ATOM   4293  CB  ARG X 285      17.429  10.378 -42.354  0.00  0.00           C
ATOM   4294  HB2 ARG X 285      17.527  10.206 -41.282  0.00  0.00           H
ATOM   4295  HB3 ARG X 285      17.932  11.304 -42.635  0.00  0.00           H
ATOM   4296  CG  ARG X 285      15.905  10.557 -42.597  0.00  0.00           C
ATOM   4297  HG2 ARG X 285      15.746  10.806 -43.646  0.00  0.00           H
ATOM   4298  HG3 ARG X 285      15.549   9.554 -42.360  0.00  0.00           H
ATOM   4299  CD  ARG X 285      15.081  11.503 -41.679  0.00  0.00           C
ATOM   4300  HD2 ARG X 285      15.197  11.220 -40.633  0.00  0.00           H
ATOM   4301  HD3 ARG X 285      15.480  12.517 -41.710  0.00  0.00           H
ATOM   4302  NE  ARG X 285      13.677  11.534 -42.048  0.00  0.00           N
ATOM   4303  HE  ARG X 285      13.228  12.246 -42.607  0.00  0.00           H
ATOM   4304  CZ  ARG X 285      12.756  10.814 -41.421  0.00  0.00           C
ATOM   4305  NH1 ARG X 285      13.038   9.823 -40.599  0.00  0.00           N
ATOM   4306 HH11 ARG X 285      13.980   9.563 -40.344  0.00  0.00           H
ATOM   4307 HH12 ARG X 285      12.397   9.557 -39.865  0.00  0.00           H
ATOM   4308  NH2 ARG X 285      11.480  11.170 -41.506  0.00  0.00           N
ATOM   4309 HH21 ARG X 285      11.138  11.999 -41.971  0.00  0.00           H
ATOM   4310 HH22 ARG X 285      10.830  10.614 -40.969  0.00  0.00           H
ATOM   4311  C   ARG X 285      17.484   7.935 -42.931  0.00  0.00           C
ATOM   4312  O   ARG X 285      16.585   7.539 -43.764  0.00  0.00           O
ATOM   4313  N   PRO X 286      17.745   7.297 -41.820  0.00  0.00           N
ATOM   4314  CD  PRO X 286      18.854   7.619 -40.967  0.00  0.00           C
ATOM   4315  HD2 PRO X 286      18.931   8.698 -40.834  0.00  0.00           H
ATOM   4316  HD3 PRO X 286      19.759   7.237 -41.439  0.00  0.00           H
ATOM   4317  CG  PRO X 286      18.646   6.758 -39.677  0.00  0.00           C
ATOM   4318  HG2 PRO X 286      18.038   7.314 -38.962  0.00  0.00           H
ATOM   4319  HG3 PRO X 286      19.635   6.485 -39.310  0.00  0.00           H
ATOM   4320  CB  PRO X 286      17.897   5.561 -40.199  0.00  0.00           C
ATOM   4321  HB2 PRO X 286      17.442   4.903 -39.459  0.00  0.00           H
ATOM   4322  HB3 PRO X 286      18.589   4.846 -40.645  0.00  0.00           H
ATOM   4323  CA  PRO X 286      17.083   6.089 -41.345  0.00  0.00           C
ATOM   4324  HA  PRO X 286      17.016   5.318 -42.112  0.00  0.00           H
ATOM   4325  C   PRO X 286      15.679   6.374 -40.940  0.00  0.00           C
ATOM   4326  O   PRO X 286      15.407   7.338 -40.210  0.00  0.00           O
ATOM   4327  N   PHE X 287      14.783   5.556 -41.466  0.00  0.00           N
ATOM   4328  H   PHE X 287      15.009   4.843 -42.146  0.00  0.00           H
ATOM   4329  CA  PHE X 287      13.426   5.516 -40.982  0.00  0.00           C
ATOM   4330  HA  PHE X 287      13.406   5.954 -39.984  0.00  0.00           H
ATOM   4331  CB  PHE X 287      12.527   6.080 -41.986  0.00  0.00           C
ATOM   4332  HB2 PHE X 287      12.754   7.142 -42.079  0.00  0.00           H
ATOM   4333  HB3 PHE X 287      12.638   5.553 -42.934  0.00  0.00           H
ATOM   4334  CG  PHE X 287      11.052   6.012 -41.558  0.00  0.00           C
ATOM   4335  CD1 PHE X 287      10.183   4.923 -41.918  0.00  0.00           C
ATOM   4336  HD1 PHE X 287      10.497   4.136 -42.588  0.00  0.00           H
ATOM   4337  CE1 PHE X 287       8.883   4.837 -41.392  0.00  0.00           C
ATOM   4338  HE1 PHE X 287       8.217   4.121 -41.851  0.00  0.00           H
ATOM   4339  CZ  PHE X 287       8.461   5.678 -40.402  0.00  0.00           C
ATOM   4340  HZ  PHE X 287       7.480   5.538 -39.973  0.00  0.00           H
ATOM   4341  CE2 PHE X 287       9.338   6.613 -39.919  0.00  0.00           C
ATOM   4342  HE2 PHE X 287       8.924   7.256 -39.157  0.00  0.00           H
ATOM   4343  CD2 PHE X 287      10.596   6.848 -40.520  0.00  0.00           C
ATOM   4344  HD2 PHE X 287      11.239   7.647 -40.182  0.00  0.00           H
ATOM   4345  C   PHE X 287      13.075   4.067 -40.853  0.00  0.00           C
ATOM   4346  O   PHE X 287      13.351   3.250 -41.761  0.00  0.00           O
ATOM   4347  N   PHE X 288      12.534   3.601 -39.796  0.00  0.00           N
ATOM   4348  H   PHE X 288      12.495   4.233 -39.010  0.00  0.00           H
ATOM   4349  CA  PHE X 288      12.103   2.269 -39.369  0.00  0.00           C
ATOM   4350  HA  PHE X 288      12.235   1.627 -40.240  0.00  0.00           H
ATOM   4351  CB  PHE X 288      13.074   1.759 -38.328  0.00  0.00           C
ATOM   4352  HB2 PHE X 288      12.897   2.324 -37.413  0.00  0.00           H
ATOM   4353  HB3 PHE X 288      12.656   0.783 -38.084  0.00  0.00           H
ATOM   4354  CG  PHE X 288      14.540   1.552 -38.720  0.00  0.00           C
ATOM   4355  CD1 PHE X 288      14.918   0.385 -39.334  0.00  0.00           C
ATOM   4356  HD1 PHE X 288      14.149  -0.327 -39.594  0.00  0.00           H
ATOM   4357  CE1 PHE X 288      16.247   0.099 -39.509  0.00  0.00           C
ATOM   4358  HE1 PHE X 288      16.589  -0.799 -40.001  0.00  0.00           H
ATOM   4359  CZ  PHE X 288      17.254   0.952 -39.037  0.00  0.00           C
ATOM   4360  HZ  PHE X 288      18.319   0.782 -39.084  0.00  0.00           H
ATOM   4361  CE2 PHE X 288      16.850   2.138 -38.433  0.00  0.00           C
ATOM   4362  HE2 PHE X 288      17.561   2.887 -38.120  0.00  0.00           H
ATOM   4363  CD2 PHE X 288      15.517   2.519 -38.368  0.00  0.00           C
ATOM   4364  HD2 PHE X 288      15.213   3.511 -38.068  0.00  0.00           H
ATOM   4365  C   PHE X 288      10.676   2.248 -38.906  0.00  0.00           C
ATOM   4366  O   PHE X 288      10.090   3.203 -38.394  0.00  0.00           O
ATOM   4367  N   TRP X 289      10.097   1.072 -38.890  0.00  0.00           N
ATOM   4368  H   TRP X 289      10.497   0.349 -39.470  0.00  0.00           H
ATOM   4369  CA  TRP X 289       8.750   0.893 -38.373  0.00  0.00           C
ATOM   4370  HA  TRP X 289       8.593   1.577 -37.539  0.00  0.00           H
ATOM   4371  CB  TRP X 289       7.670   0.984 -39.474  0.00  0.00           C
ATOM   4372  HB2 TRP X 289       6.705   0.694 -39.059  0.00  0.00           H
ATOM   4373  HB3 TRP X 289       7.599   2.005 -39.849  0.00  0.00           H
ATOM   4374  CG  TRP X 289       7.794   0.128 -40.640  0.00  0.00           C
ATOM   4375  CD1 TRP X 289       8.686   0.278 -41.677  0.00  0.00           C
ATOM   4376  HD1 TRP X 289       9.363   1.116 -41.751  0.00  0.00           H
ATOM   4377  NE1 TRP X 289       8.541  -0.727 -42.629  0.00  0.00           N
ATOM   4378  HE1 TRP X 289       9.234  -0.832 -43.357  0.00  0.00           H
ATOM   4379  CE2 TRP X 289       7.596  -1.648 -42.201  0.00  0.00           C
ATOM   4380  CZ2 TRP X 289       7.109  -2.861 -42.725  0.00  0.00           C
ATOM   4381  HZ2 TRP X 289       7.625  -3.081 -43.648  0.00  0.00           H
ATOM   4382  CH2 TRP X 289       6.056  -3.542 -42.132  0.00  0.00           C
ATOM   4383  HH2 TRP X 289       5.766  -4.544 -42.413  0.00  0.00           H
ATOM   4384  CZ3 TRP X 289       5.514  -3.010 -40.984  0.00  0.00           C
ATOM   4385  HZ3 TRP X 289       4.668  -3.513 -40.540  0.00  0.00           H
ATOM   4386  CE3 TRP X 289       5.962  -1.760 -40.447  0.00  0.00           C
ATOM   4387  HE3 TRP X 289       5.537  -1.293 -39.571  0.00  0.00           H
ATOM   4388  CD2 TRP X 289       7.026  -1.098 -41.018  0.00  0.00           C
ATOM   4389  C   TRP X 289       8.693  -0.597 -37.852  0.00  0.00           C
ATOM   4390  O   TRP X 289       9.408  -1.490 -38.336  0.00  0.00           O
ATOM   4391  N   LEU X 290       7.762  -0.980 -36.970  0.00  0.00           N
ATOM   4392  H   LEU X 290       7.181  -0.232 -36.619  0.00  0.00           H
ATOM   4393  CA  LEU X 290       7.328  -2.338 -36.498  0.00  0.00           C
ATOM   4394  HA  LEU X 290       7.434  -3.048 -37.318  0.00  0.00           H
ATOM   4395  CB  LEU X 290       8.250  -2.825 -35.372  0.00  0.00           C
ATOM   4396  HB2 LEU X 290       9.148  -3.008 -35.963  0.00  0.00           H
ATOM   4397  HB3 LEU X 290       8.463  -2.002 -34.690  0.00  0.00           H
ATOM   4398  CG  LEU X 290       7.965  -4.063 -34.493  0.00  0.00           C
ATOM   4399  HG  LEU X 290       7.358  -4.750 -35.082  0.00  0.00           H
ATOM   4400  CD1 LEU X 290       9.191  -4.804 -33.941  0.00  0.00           C
ATOM   4401 HD11 LEU X 290       8.961  -5.608 -33.242  0.00  0.00           H
ATOM   4402 HD12 LEU X 290       9.781  -5.312 -34.704  0.00  0.00           H
ATOM   4403 HD13 LEU X 290       9.897  -4.119 -33.472  0.00  0.00           H
ATOM   4404  CD2 LEU X 290       7.055  -3.652 -33.276  0.00  0.00           C
ATOM   4405 HD21 LEU X 290       6.738  -4.573 -32.786  0.00  0.00           H
ATOM   4406 HD22 LEU X 290       7.613  -2.955 -32.651  0.00  0.00           H
ATOM   4407 HD23 LEU X 290       6.136  -3.199 -33.648  0.00  0.00           H
ATOM   4408  C   LEU X 290       5.864  -2.389 -36.107  0.00  0.00           C
ATOM   4409  O   LEU X 290       5.300  -1.353 -35.717  0.00  0.00           O
ATOM   4410  N   PHE X 291       5.225  -3.582 -36.118  0.00  0.00           N
ATOM   4411  H   PHE X 291       5.742  -4.369 -36.483  0.00  0.00           H
ATOM   4412  CA  PHE X 291       3.875  -3.802 -35.706  0.00  0.00           C
ATOM   4413  HA  PHE X 291       3.484  -3.083 -34.986  0.00  0.00           H
ATOM   4414  CB  PHE X 291       2.963  -3.492 -36.855  0.00  0.00           C
ATOM   4415  HB2 PHE X 291       3.157  -2.519 -37.308  0.00  0.00           H
ATOM   4416  HB3 PHE X 291       3.222  -4.273 -37.569  0.00  0.00           H
ATOM   4417  CG  PHE X 291       1.453  -3.583 -36.537  0.00  0.00           C
ATOM   4418  CD1 PHE X 291       0.738  -2.609 -35.852  0.00  0.00           C
ATOM   4419  HD1 PHE X 291       1.311  -1.752 -35.530  0.00  0.00           H
ATOM   4420  CE1 PHE X 291      -0.624  -2.734 -35.545  0.00  0.00           C
ATOM   4421  HE1 PHE X 291      -1.191  -1.931 -35.097  0.00  0.00           H
ATOM   4422  CZ  PHE X 291      -1.286  -3.910 -35.796  0.00  0.00           C
ATOM   4423  HZ  PHE X 291      -2.335  -4.072 -35.594  0.00  0.00           H
ATOM   4424  CE2 PHE X 291      -0.621  -4.932 -36.519  0.00  0.00           C
ATOM   4425  HE2 PHE X 291      -1.215  -5.780 -36.825  0.00  0.00           H
ATOM   4426  CD2 PHE X 291       0.677  -4.740 -36.981  0.00  0.00           C
ATOM   4427  HD2 PHE X 291       1.185  -5.498 -37.559  0.00  0.00           H
ATOM   4428  C   PHE X 291       3.599  -5.149 -34.981  0.00  0.00           C
ATOM   4429  O   PHE X 291       4.187  -6.180 -35.364  0.00  0.00           O
ATOM   4430  N   GLU X 292       2.694  -5.269 -34.016  0.00  0.00           N
ATOM   4431  H   GLU X 292       2.255  -4.407 -33.725  0.00  0.00           H
ATOM   4432  CA  GLU X 292       2.504  -6.484 -33.160  0.00  0.00           C
ATOM   4433  HA  GLU X 292       3.271  -7.166 -33.526  0.00  0.00           H
ATOM   4434  CB  GLU X 292       2.988  -6.127 -31.795  0.00  0.00           C
ATOM   4435  HB2 GLU X 292       4.010  -5.789 -31.967  0.00  0.00           H
ATOM   4436  HB3 GLU X 292       2.262  -5.405 -31.421  0.00  0.00           H
ATOM   4437  CG  GLU X 292       3.111  -7.347 -30.925  0.00  0.00           C
ATOM   4438  HG2 GLU X 292       3.437  -8.255 -31.433  0.00  0.00           H
ATOM   4439  HG3 GLU X 292       3.944  -7.091 -30.271  0.00  0.00           H
ATOM   4440  CD  GLU X 292       1.946  -7.572 -29.970  0.00  0.00           C
ATOM   4441  OE1 GLU X 292       0.923  -6.864 -30.035  0.00  0.00           O
ATOM   4442  OE2 GLU X 292       1.957  -8.407 -29.003  0.00  0.00           O
ATOM   4443  C   GLU X 292       1.087  -7.150 -33.206  0.00  0.00           C
ATOM   4444  O   GLU X 292       0.133  -6.371 -33.419  0.00  0.00           O
ATOM   4445  N   ASN X 293       0.980  -8.478 -33.029  0.00  0.00           N
ATOM   4446  H   ASN X 293       1.789  -9.079 -32.962  0.00  0.00           H
ATOM   4447  CA  ASN X 293      -0.375  -9.088 -32.841  0.00  0.00           C
ATOM   4448  HA  ASN X 293      -0.781  -8.452 -32.055  0.00  0.00           H
ATOM   4449  CB  ASN X 293      -1.217  -9.048 -34.103  0.00  0.00           C
ATOM   4450  HB2 ASN X 293      -0.669  -8.504 -34.873  0.00  0.00           H
ATOM   4451  HB3 ASN X 293      -1.276 -10.088 -34.422  0.00  0.00           H
ATOM   4452  CG  ASN X 293      -2.563  -8.505 -33.949  0.00  0.00           C
ATOM   4453  OD1 ASN X 293      -3.492  -9.244 -33.726  0.00  0.00           O
ATOM   4454  ND2 ASN X 293      -2.669  -7.210 -33.954  0.00  0.00           N
ATOM   4455 HD21 ASN X 293      -3.609  -6.841 -33.964  0.00  0.00           H
ATOM   4456 HD22 ASN X 293      -1.832  -6.658 -34.078  0.00  0.00           H
ATOM   4457  C   ASN X 293      -0.334 -10.525 -32.234  0.00  0.00           C
ATOM   4458  O   ASN X 293       0.671 -11.149 -32.285  0.00  0.00           O
ATOM   4459  N   VAL X 294      -1.504 -11.027 -31.825  0.00  0.00           N
ATOM   4460  H   VAL X 294      -2.346 -10.478 -31.920  0.00  0.00           H
ATOM   4461  CA  VAL X 294      -1.676 -12.428 -31.443  0.00  0.00           C
ATOM   4462  HA  VAL X 294      -0.988 -12.729 -30.653  0.00  0.00           H
ATOM   4463  CB  VAL X 294      -3.045 -12.746 -30.823  0.00  0.00           C
ATOM   4464  HB  VAL X 294      -2.976 -13.803 -30.566  0.00  0.00           H
ATOM   4465  CG1 VAL X 294      -3.357 -11.946 -29.584  0.00  0.00           C
ATOM   4466 HG11 VAL X 294      -2.609 -12.209 -28.836  0.00  0.00           H
ATOM   4467 HG12 VAL X 294      -3.334 -10.880 -29.809  0.00  0.00           H
ATOM   4468 HG13 VAL X 294      -4.331 -12.194 -29.163  0.00  0.00           H
ATOM   4469  CG2 VAL X 294      -4.174 -12.554 -31.814  0.00  0.00           C
ATOM   4470 HG21 VAL X 294      -5.152 -12.791 -31.394  0.00  0.00           H
ATOM   4471 HG22 VAL X 294      -4.041 -11.614 -32.350  0.00  0.00           H
ATOM   4472 HG23 VAL X 294      -4.079 -13.383 -32.515  0.00  0.00           H
ATOM   4473  C   VAL X 294      -1.475 -13.358 -32.669  0.00  0.00           C
ATOM   4474  O   VAL X 294      -1.838 -13.075 -33.789  0.00  0.00           O
ATOM   4475  N   VAL X 295      -1.044 -14.623 -32.403  0.00  0.00           N
ATOM   4476  H   VAL X 295      -0.779 -14.847 -31.455  0.00  0.00           H
ATOM   4477  CA  VAL X 295      -1.107 -15.740 -33.396  0.00  0.00           C
ATOM   4478  HA  VAL X 295      -0.770 -15.339 -34.351  0.00  0.00           H
ATOM   4479  CB  VAL X 295      -0.066 -16.704 -32.872  0.00  0.00           C
ATOM   4480  HB  VAL X 295      -0.409 -17.116 -31.923  0.00  0.00           H
ATOM   4481  CG1 VAL X 295       0.097 -17.843 -33.891  0.00  0.00           C
ATOM   4482 HG11 VAL X 295       0.327 -17.499 -34.899  0.00  0.00           H
ATOM   4483 HG12 VAL X 295       0.959 -18.482 -33.700  0.00  0.00           H
ATOM   4484 HG13 VAL X 295      -0.867 -18.346 -33.968  0.00  0.00           H
ATOM   4485  CG2 VAL X 295       1.347 -16.172 -32.710  0.00  0.00           C
ATOM   4486 HG21 VAL X 295       1.476 -15.290 -32.083  0.00  0.00           H
ATOM   4487 HG22 VAL X 295       1.826 -16.823 -31.978  0.00  0.00           H
ATOM   4488 HG23 VAL X 295       1.946 -16.155 -33.620  0.00  0.00           H
ATOM   4489  C   VAL X 295      -2.507 -16.357 -33.612  0.00  0.00           C
ATOM   4490  O   VAL X 295      -2.714 -16.721 -34.785  0.00  0.00           O
ATOM   4491  N   ALA X 296      -3.480 -16.317 -32.734  0.00  0.00           N
ATOM   4492  H   ALA X 296      -3.233 -15.986 -31.812  0.00  0.00           H
ATOM   4493  CA  ALA X 296      -4.934 -16.678 -32.938  0.00  0.00           C
ATOM   4494  HA  ALA X 296      -4.966 -17.690 -33.342  0.00  0.00           H
ATOM   4495  CB  ALA X 296      -5.504 -16.665 -31.480  0.00  0.00           C
ATOM   4496  HB1 ALA X 296      -6.587 -16.791 -31.483  0.00  0.00           H
ATOM   4497  HB2 ALA X 296      -5.114 -17.455 -30.838  0.00  0.00           H
ATOM   4498  HB3 ALA X 296      -5.471 -15.697 -30.980  0.00  0.00           H
ATOM   4499  C   ALA X 296      -5.666 -15.652 -33.960  0.00  0.00           C
ATOM   4500  O   ALA X 296      -6.885 -15.589 -33.989  0.00  0.00           O
ATOM   4501  N   MET X 297      -4.998 -14.990 -34.926  0.00  0.00           N
ATOM   4502  H   MET X 297      -3.998 -15.120 -34.878  0.00  0.00           H
ATOM   4503  CA  MET X 297      -5.620 -14.186 -36.004  0.00  0.00           C
ATOM   4504  HA  MET X 297      -6.318 -13.508 -35.514  0.00  0.00           H
ATOM   4505  CB  MET X 297      -4.539 -13.345 -36.685  0.00  0.00           C
ATOM   4506  HB2 MET X 297      -3.846 -12.840 -36.013  0.00  0.00           H
ATOM   4507  HB3 MET X 297      -3.904 -13.982 -37.301  0.00  0.00           H
ATOM   4508  CG  MET X 297      -5.084 -12.202 -37.552  0.00  0.00           C
ATOM   4509  HG2 MET X 297      -5.669 -12.581 -38.390  0.00  0.00           H
ATOM   4510  HG3 MET X 297      -5.818 -11.712 -36.913  0.00  0.00           H
ATOM   4511  SD  MET X 297      -3.968 -11.024 -38.464  0.00  0.00           S
ATOM   4512  CE  MET X 297      -3.412 -10.181 -36.921  0.00  0.00           C
ATOM   4513  HE1 MET X 297      -4.250 -10.348 -36.244  0.00  0.00           H
ATOM   4514  HE2 MET X 297      -2.553 -10.694 -36.488  0.00  0.00           H
ATOM   4515  HE3 MET X 297      -3.180  -9.147 -37.178  0.00  0.00           H
ATOM   4516  C   MET X 297      -6.372 -15.051 -37.007  0.00  0.00           C
ATOM   4517  O   MET X 297      -5.902 -16.086 -37.440  0.00  0.00           O
ATOM   4518  N   GLY X 298      -7.573 -14.660 -37.523  0.00  0.00           N
ATOM   4519  H   GLY X 298      -7.880 -13.761 -37.181  0.00  0.00           H
ATOM   4520  CA  GLY X 298      -8.141 -15.423 -38.676  0.00  0.00           C
ATOM   4521  HA2 GLY X 298      -8.291 -16.465 -38.392  0.00  0.00           H
ATOM   4522  HA3 GLY X 298      -9.072 -14.978 -39.027  0.00  0.00           H
ATOM   4523  C   GLY X 298      -7.321 -15.364 -39.941  0.00  0.00           C
ATOM   4524  O   GLY X 298      -6.917 -14.278 -40.378  0.00  0.00           O
ATOM   4525  N   VAL X 299      -7.118 -16.521 -40.531  0.00  0.00           N
ATOM   4526  H   VAL X 299      -7.685 -17.289 -40.201  0.00  0.00           H
ATOM   4527  CA  VAL X 299      -6.022 -16.801 -41.454  0.00  0.00           C
ATOM   4528  HA  VAL X 299      -5.079 -16.637 -40.933  0.00  0.00           H
ATOM   4529  CB  VAL X 299      -5.959 -18.203 -41.987  0.00  0.00           C
ATOM   4530  HB  VAL X 299      -6.915 -18.402 -42.471  0.00  0.00           H
ATOM   4531  CG1 VAL X 299      -4.858 -18.603 -42.968  0.00  0.00           C
ATOM   4532 HG11 VAL X 299      -4.849 -18.002 -43.877  0.00  0.00           H
ATOM   4533 HG12 VAL X 299      -3.934 -18.308 -42.471  0.00  0.00           H
ATOM   4534 HG13 VAL X 299      -4.774 -19.658 -43.225  0.00  0.00           H
ATOM   4535  CG2 VAL X 299      -5.749 -19.196 -40.852  0.00  0.00           C
ATOM   4536 HG21 VAL X 299      -6.310 -18.961 -39.948  0.00  0.00           H
ATOM   4537 HG22 VAL X 299      -5.976 -20.190 -41.236  0.00  0.00           H
ATOM   4538 HG23 VAL X 299      -4.703 -19.143 -40.550  0.00  0.00           H
ATOM   4539  C   VAL X 299      -6.010 -15.896 -42.706  0.00  0.00           C
ATOM   4540  O   VAL X 299      -4.964 -15.426 -43.156  0.00  0.00           O
ATOM   4541  N   SER X 300      -7.202 -15.572 -43.264  0.00  0.00           N
ATOM   4542  H   SER X 300      -7.968 -16.121 -42.900  0.00  0.00           H
ATOM   4543  CA  SER X 300      -7.504 -14.678 -44.371  0.00  0.00           C
ATOM   4544  HA  SER X 300      -6.927 -15.033 -45.225  0.00  0.00           H
ATOM   4545  CB  SER X 300      -8.940 -14.864 -44.777  0.00  0.00           C
ATOM   4546  HB2 SER X 300      -9.530 -14.702 -43.875  0.00  0.00           H
ATOM   4547  HB3 SER X 300      -9.291 -14.093 -45.462  0.00  0.00           H
ATOM   4548  OG  SER X 300      -9.286 -16.036 -45.440  0.00  0.00           O
ATOM   4549  HG  SER X 300      -9.344 -16.645 -44.701  0.00  0.00           H
ATOM   4550  C   SER X 300      -7.112 -13.202 -44.085  0.00  0.00           C
ATOM   4551  O   SER X 300      -6.432 -12.544 -44.866  0.00  0.00           O
ATOM   4552  N   ASP X 301      -7.455 -12.808 -42.895  0.00  0.00           N
ATOM   4553  H   ASP X 301      -7.890 -13.477 -42.276  0.00  0.00           H
ATOM   4554  CA  ASP X 301      -7.137 -11.501 -42.386  0.00  0.00           C
ATOM   4555  HA  ASP X 301      -7.374 -10.771 -43.160  0.00  0.00           H
ATOM   4556  CB  ASP X 301      -8.046 -11.177 -41.190  0.00  0.00           C
ATOM   4557  HB2 ASP X 301      -7.871 -11.882 -40.377  0.00  0.00           H
ATOM   4558  HB3 ASP X 301      -7.834 -10.182 -40.799  0.00  0.00           H
ATOM   4559  CG  ASP X 301      -9.528 -10.987 -41.462  0.00  0.00           C
ATOM   4560  OD1 ASP X 301      -9.973 -11.013 -42.646  0.00  0.00           O
ATOM   4561  OD2 ASP X 301     -10.222 -10.976 -40.454  0.00  0.00           O
ATOM   4562  C   ASP X 301      -5.602 -11.315 -42.063  0.00  0.00           C
ATOM   4563  O   ASP X 301      -5.028 -10.212 -42.367  0.00  0.00           O
ATOM   4564  N   LYS X 302      -4.899 -12.425 -41.767  0.00  0.00           N
ATOM   4565  H   LYS X 302      -5.376 -13.307 -41.643  0.00  0.00           H
ATOM   4566  CA  LYS X 302      -3.462 -12.395 -41.757  0.00  0.00           C
ATOM   4567  HA  LYS X 302      -3.146 -11.466 -41.282  0.00  0.00           H
ATOM   4568  CB  LYS X 302      -2.870 -13.665 -41.006  0.00  0.00           C
ATOM   4569  HB2 LYS X 302      -3.356 -13.832 -40.045  0.00  0.00           H
ATOM   4570  HB3 LYS X 302      -3.028 -14.491 -41.699  0.00  0.00           H
ATOM   4571  CG  LYS X 302      -1.334 -13.443 -40.801  0.00  0.00           C
ATOM   4572  HG2 LYS X 302      -0.880 -13.564 -41.785  0.00  0.00           H
ATOM   4573  HG3 LYS X 302      -1.124 -12.451 -40.401  0.00  0.00           H
ATOM   4574  CD  LYS X 302      -0.692 -14.471 -39.868  0.00  0.00           C
ATOM   4575  HD2 LYS X 302       0.349 -14.173 -39.744  0.00  0.00           H
ATOM   4576  HD3 LYS X 302      -1.212 -14.365 -38.916  0.00  0.00           H
ATOM   4577  CE  LYS X 302      -0.859 -15.964 -40.376  0.00  0.00           C
ATOM   4578  HE2 LYS X 302      -0.682 -16.672 -39.567  0.00  0.00           H
ATOM   4579  HE3 LYS X 302      -1.906 -16.136 -40.624  0.00  0.00           H
ATOM   4580  NZ  LYS X 302       0.049 -16.243 -41.444  0.00  0.00           N
ATOM   4581  HZ1 LYS X 302       0.166 -15.446 -42.053  0.00  0.00           H
ATOM   4582  HZ2 LYS X 302       0.945 -16.617 -41.162  0.00  0.00           H
ATOM   4583  HZ3 LYS X 302      -0.420 -16.881 -42.069  0.00  0.00           H
ATOM   4584  C   LYS X 302      -2.827 -12.325 -43.123  0.00  0.00           C
ATOM   4585  O   LYS X 302      -1.886 -11.609 -43.270  0.00  0.00           O
ATOM   4586  N   ARG X 303      -3.504 -12.783 -44.156  0.00  0.00           N
ATOM   4587  H   ARG X 303      -4.211 -13.476 -43.959  0.00  0.00           H
ATOM   4588  CA  ARG X 303      -3.004 -12.557 -45.543  0.00  0.00           C
ATOM   4589  HA  ARG X 303      -1.920 -12.663 -45.583  0.00  0.00           H
ATOM   4590  CB  ARG X 303      -3.683 -13.451 -46.599  0.00  0.00           C
ATOM   4591  HB2 ARG X 303      -4.739 -13.217 -46.734  0.00  0.00           H
ATOM   4592  HB3 ARG X 303      -3.215 -13.234 -47.559  0.00  0.00           H
ATOM   4593  CG  ARG X 303      -3.704 -14.955 -46.269  0.00  0.00           C
ATOM   4594  HG2 ARG X 303      -2.673 -15.235 -46.056  0.00  0.00           H
ATOM   4595  HG3 ARG X 303      -4.342 -15.089 -45.396  0.00  0.00           H
ATOM   4596  CD  ARG X 303      -4.289 -15.820 -47.478  0.00  0.00           C
ATOM   4597  HD2 ARG X 303      -5.327 -15.487 -47.444  0.00  0.00           H
ATOM   4598  HD3 ARG X 303      -3.803 -15.688 -48.444  0.00  0.00           H
ATOM   4599  NE  ARG X 303      -4.276 -17.244 -47.168  0.00  0.00           N
ATOM   4600  HE  ARG X 303      -3.377 -17.705 -47.178  0.00  0.00           H
ATOM   4601  CZ  ARG X 303      -5.220 -18.061 -46.787  0.00  0.00           C
ATOM   4602  NH1 ARG X 303      -6.368 -17.611 -46.603  0.00  0.00           N
ATOM   4603 HH11 ARG X 303      -6.605 -16.807 -47.167  0.00  0.00           H
ATOM   4604 HH12 ARG X 303      -7.020 -18.097 -46.004  0.00  0.00           H
ATOM   4605  NH2 ARG X 303      -5.052 -19.274 -46.416  0.00  0.00           N
ATOM   4606 HH21 ARG X 303      -4.180 -19.750 -46.597  0.00  0.00           H
ATOM   4607 HH22 ARG X 303      -5.751 -19.857 -45.979  0.00  0.00           H
ATOM   4608  C   ARG X 303      -3.311 -11.095 -45.899  0.00  0.00           C
ATOM   4609  O   ARG X 303      -2.503 -10.460 -46.611  0.00  0.00           O
ATOM   4610  N   ASP X 304      -4.324 -10.463 -45.340  0.00  0.00           N
ATOM   4611  H   ASP X 304      -5.048 -10.978 -44.859  0.00  0.00           H
ATOM   4612  CA  ASP X 304      -4.839  -9.155 -45.748  0.00  0.00           C
ATOM   4613  HA  ASP X 304      -4.641  -8.998 -46.808  0.00  0.00           H
ATOM   4614  CB  ASP X 304      -6.379  -8.972 -45.601  0.00  0.00           C
ATOM   4615  HB2 ASP X 304      -6.770  -9.574 -44.780  0.00  0.00           H
ATOM   4616  HB3 ASP X 304      -6.412  -7.911 -45.354  0.00  0.00           H
ATOM   4617  CG  ASP X 304      -7.214  -9.358 -46.811  0.00  0.00           C
ATOM   4618  OD1 ASP X 304      -8.417  -9.601 -46.702  0.00  0.00           O
ATOM   4619  OD2 ASP X 304      -6.700  -9.503 -47.936  0.00  0.00           O
ATOM   4620  C   ASP X 304      -3.968  -8.046 -45.100  0.00  0.00           C
ATOM   4621  O   ASP X 304      -3.367  -7.221 -45.824  0.00  0.00           O
ATOM   4622  N   ILE X 305      -3.858  -8.038 -43.792  0.00  0.00           N
ATOM   4623  H   ILE X 305      -4.320  -8.763 -43.263  0.00  0.00           H
ATOM   4624  CA  ILE X 305      -2.852  -7.277 -43.062  0.00  0.00           C
ATOM   4625  HA  ILE X 305      -3.048  -6.205 -43.048  0.00  0.00           H
ATOM   4626  CB  ILE X 305      -2.695  -7.618 -41.587  0.00  0.00           C
ATOM   4627  HB  ILE X 305      -2.704  -8.708 -41.585  0.00  0.00           H
ATOM   4628  CG2 ILE X 305      -1.394  -7.005 -41.047  0.00  0.00           C
ATOM   4629 HG21 ILE X 305      -1.274  -5.976 -41.388  0.00  0.00           H
ATOM   4630 HG22 ILE X 305      -1.407  -6.993 -39.957  0.00  0.00           H
ATOM   4631 HG23 ILE X 305      -0.531  -7.609 -41.327  0.00  0.00           H
ATOM   4632  CG1 ILE X 305      -3.925  -7.101 -40.859  0.00  0.00           C
ATOM   4633 HG12 ILE X 305      -4.077  -6.050 -41.106  0.00  0.00           H
ATOM   4634 HG13 ILE X 305      -4.796  -7.628 -41.249  0.00  0.00           H
ATOM   4635  CD1 ILE X 305      -4.073  -7.144 -39.338  0.00  0.00           C
ATOM   4636 HD11 ILE X 305      -3.419  -6.431 -38.837  0.00  0.00           H
ATOM   4637 HD12 ILE X 305      -5.042  -6.775 -39.001  0.00  0.00           H
ATOM   4638 HD13 ILE X 305      -3.717  -8.111 -38.983  0.00  0.00           H
ATOM   4639  C   ILE X 305      -1.548  -7.369 -43.836  0.00  0.00           C
ATOM   4640  O   ILE X 305      -0.848  -6.372 -44.006  0.00  0.00           O
ATOM   4641  N   SER X 306      -1.176  -8.573 -44.239  0.00  0.00           N
ATOM   4642  H   SER X 306      -1.758  -9.398 -44.225  0.00  0.00           H
ATOM   4643  CA  SER X 306       0.221  -8.801 -44.824  0.00  0.00           C
ATOM   4644  HA  SER X 306       0.974  -8.277 -44.236  0.00  0.00           H
ATOM   4645  CB  SER X 306       0.582 -10.308 -44.717  0.00  0.00           C
ATOM   4646  HB2 SER X 306      -0.178 -10.936 -45.182  0.00  0.00           H
ATOM   4647  HB3 SER X 306       1.536 -10.557 -45.180  0.00  0.00           H
ATOM   4648  OG  SER X 306       0.670 -10.598 -43.340  0.00  0.00           O
ATOM   4649  HG  SER X 306       0.102 -11.353 -43.170  0.00  0.00           H
ATOM   4650  C   SER X 306       0.310  -8.218 -46.244  0.00  0.00           C
ATOM   4651  O   SER X 306       1.473  -7.761 -46.612  0.00  0.00           O
ATOM   4652  N   ARG X 307      -0.805  -8.145 -46.976  0.00  0.00           N
ATOM   4653  H   ARG X 307      -1.651  -8.528 -46.578  0.00  0.00           H
ATOM   4654  CA  ARG X 307      -0.960  -7.295 -48.153  0.00  0.00           C
ATOM   4655  HA  ARG X 307      -0.185  -7.537 -48.881  0.00  0.00           H
ATOM   4656  CB  ARG X 307      -2.196  -7.701 -48.892  0.00  0.00           C
ATOM   4657  HB2 ARG X 307      -2.990  -8.012 -48.213  0.00  0.00           H
ATOM   4658  HB3 ARG X 307      -2.631  -6.859 -49.429  0.00  0.00           H
ATOM   4659  CG  ARG X 307      -1.968  -8.979 -49.710  0.00  0.00           C
ATOM   4660  HG2 ARG X 307      -1.126  -8.797 -50.377  0.00  0.00           H
ATOM   4661  HG3 ARG X 307      -1.731  -9.850 -49.100  0.00  0.00           H
ATOM   4662  CD  ARG X 307      -3.302  -9.122 -50.488  0.00  0.00           C
ATOM   4663  HD2 ARG X 307      -3.835  -8.214 -50.774  0.00  0.00           H
ATOM   4664  HD3 ARG X 307      -3.135  -9.650 -51.427  0.00  0.00           H
ATOM   4665  NE  ARG X 307      -4.242  -9.976 -49.784  0.00  0.00           N
ATOM   4666  HE  ARG X 307      -4.959  -9.570 -49.201  0.00  0.00           H
ATOM   4667  CZ  ARG X 307      -4.200 -11.314 -49.752  0.00  0.00           C
ATOM   4668  NH1 ARG X 307      -3.253 -12.042 -50.233  0.00  0.00           N
ATOM   4669 HH11 ARG X 307      -2.488 -11.606 -50.728  0.00  0.00           H
ATOM   4670 HH12 ARG X 307      -3.371 -13.045 -50.225  0.00  0.00           H
ATOM   4671  NH2 ARG X 307      -5.183 -11.941 -49.278  0.00  0.00           N
ATOM   4672 HH21 ARG X 307      -6.054 -11.517 -48.994  0.00  0.00           H
ATOM   4673 HH22 ARG X 307      -5.213 -12.918 -49.533  0.00  0.00           H
ATOM   4674  C   ARG X 307      -0.966  -5.789 -47.905  0.00  0.00           C
ATOM   4675  O   ARG X 307      -0.511  -5.012 -48.794  0.00  0.00           O
ATOM   4676  N   PHE X 308      -1.450  -5.253 -46.745  0.00  0.00           N
ATOM   4677  H   PHE X 308      -1.699  -5.905 -46.016  0.00  0.00           H
ATOM   4678  CA  PHE X 308      -1.446  -3.827 -46.469  0.00  0.00           C
ATOM   4679  HA  PHE X 308      -1.752  -3.389 -47.419  0.00  0.00           H
ATOM   4680  CB  PHE X 308      -2.617  -3.517 -45.556  0.00  0.00           C
ATOM   4681  HB2 PHE X 308      -2.518  -4.187 -44.702  0.00  0.00           H
ATOM   4682  HB3 PHE X 308      -2.533  -2.491 -45.201  0.00  0.00           H
ATOM   4683  CG  PHE X 308      -4.044  -3.522 -46.173  0.00  0.00           C
ATOM   4684  CD1 PHE X 308      -4.935  -4.596 -45.917  0.00  0.00           C
ATOM   4685  HD1 PHE X 308      -4.737  -5.336 -45.156  0.00  0.00           H
ATOM   4686  CE1 PHE X 308      -6.027  -4.838 -46.727  0.00  0.00           C
ATOM   4687  HE1 PHE X 308      -6.647  -5.701 -46.536  0.00  0.00           H
ATOM   4688  CZ  PHE X 308      -6.438  -3.831 -47.643  0.00  0.00           C
ATOM   4689  HZ  PHE X 308      -7.361  -3.854 -48.203  0.00  0.00           H
ATOM   4690  CE2 PHE X 308      -5.726  -2.633 -47.781  0.00  0.00           C
ATOM   4691  HE2 PHE X 308      -6.074  -1.909 -48.503  0.00  0.00           H
ATOM   4692  CD2 PHE X 308      -4.483  -2.490 -47.017  0.00  0.00           C
ATOM   4693  HD2 PHE X 308      -3.930  -1.604 -47.292  0.00  0.00           H
ATOM   4694  C   PHE X 308      -0.176  -3.361 -45.839  0.00  0.00           C
ATOM   4695  O   PHE X 308       0.256  -2.269 -46.211  0.00  0.00           O
ATOM   4696  N   LEU X 309       0.592  -4.180 -45.072  0.00  0.00           N
ATOM   4697  H   LEU X 309       0.240  -5.103 -44.862  0.00  0.00           H
ATOM   4698  CA  LEU X 309       1.998  -3.859 -44.616  0.00  0.00           C
ATOM   4699  HA  LEU X 309       2.220  -2.794 -44.686  0.00  0.00           H
ATOM   4700  CB  LEU X 309       2.084  -4.347 -43.165  0.00  0.00           C
ATOM   4701  HB2 LEU X 309       2.105  -5.437 -43.172  0.00  0.00           H
ATOM   4702  HB3 LEU X 309       3.077  -4.078 -42.807  0.00  0.00           H
ATOM   4703  CG  LEU X 309       1.068  -3.740 -42.123  0.00  0.00           C
ATOM   4704  HG  LEU X 309       0.141  -4.293 -42.274  0.00  0.00           H
ATOM   4705  CD1 LEU X 309       1.555  -4.044 -40.715  0.00  0.00           C
ATOM   4706 HD11 LEU X 309       0.859  -3.924 -39.884  0.00  0.00           H
ATOM   4707 HD12 LEU X 309       1.823  -5.096 -40.615  0.00  0.00           H
ATOM   4708 HD13 LEU X 309       2.483  -3.514 -40.500  0.00  0.00           H
ATOM   4709  CD2 LEU X 309       1.012  -2.258 -42.278  0.00  0.00           C
ATOM   4710 HD21 LEU X 309       0.395  -2.106 -43.163  0.00  0.00           H
ATOM   4711 HD22 LEU X 309       0.484  -1.793 -41.445  0.00  0.00           H
ATOM   4712 HD23 LEU X 309       1.997  -1.810 -42.403  0.00  0.00           H
ATOM   4713  C   LEU X 309       3.107  -4.516 -45.556  0.00  0.00           C
ATOM   4714  O   LEU X 309       4.321  -4.502 -45.216  0.00  0.00           O
ATOM   4715  N   GLU X 310       2.625  -5.075 -46.649  0.00  0.00           N
ATOM   4716  H   GLU X 310       1.633  -5.179 -46.806  0.00  0.00           H
ATOM   4717  CA  GLU X 310       3.376  -5.554 -47.811  0.00  0.00           C
ATOM   4718  HA  GLU X 310       2.654  -5.935 -48.533  0.00  0.00           H
ATOM   4719  CB  GLU X 310       3.939  -4.217 -48.439  0.00  0.00           C
ATOM   4720  HB2 GLU X 310       4.355  -3.572 -47.666  0.00  0.00           H
ATOM   4721  HB3 GLU X 310       4.674  -4.391 -49.225  0.00  0.00           H
ATOM   4722  CG  GLU X 310       2.717  -3.400 -48.985  0.00  0.00           C
ATOM   4723  HG2 GLU X 310       2.294  -4.000 -49.790  0.00  0.00           H
ATOM   4724  HG3 GLU X 310       1.973  -3.266 -48.200  0.00  0.00           H
ATOM   4725  CD  GLU X 310       3.153  -2.066 -49.462  0.00  0.00           C
ATOM   4726  OE1 GLU X 310       4.088  -1.913 -50.262  0.00  0.00           O
ATOM   4727  OE2 GLU X 310       2.522  -1.124 -48.975  0.00  0.00           O
ATOM   4728  C   GLU X 310       4.438  -6.590 -47.570  0.00  0.00           C
ATOM   4729  O   GLU X 310       5.446  -6.719 -48.238  0.00  0.00           O
ATOM   4730  N   SER X 311       4.274  -7.324 -46.474  0.00  0.00           N
ATOM   4731  H   SER X 311       3.503  -7.093 -45.864  0.00  0.00           H
ATOM   4732  CA  SER X 311       5.153  -8.395 -46.050  0.00  0.00           C
ATOM   4733  HA  SER X 311       5.276  -9.018 -46.936  0.00  0.00           H
ATOM   4734  CB  SER X 311       6.579  -7.923 -45.574  0.00  0.00           C
ATOM   4735  HB2 SER X 311       7.075  -8.833 -45.234  0.00  0.00           H
ATOM   4736  HB3 SER X 311       7.171  -7.497 -46.385  0.00  0.00           H
ATOM   4737  OG  SER X 311       6.400  -7.051 -44.488  0.00  0.00           O
ATOM   4738  HG  SER X 311       5.868  -6.333 -44.839  0.00  0.00           H
ATOM   4739  C   SER X 311       4.389  -9.202 -44.960  0.00  0.00           C
ATOM   4740  O   SER X 311       3.535  -8.716 -44.270  0.00  0.00           O
ATOM   4741  N   ASN X 312       4.682 -10.540 -44.890  0.00  0.00           N
ATOM   4742  H   ASN X 312       5.354 -10.874 -45.567  0.00  0.00           H
ATOM   4743  CA  ASN X 312       4.289 -11.514 -43.872  0.00  0.00           C
ATOM   4744  HA  ASN X 312       3.205 -11.430 -43.790  0.00  0.00           H
ATOM   4745  CB  ASN X 312       4.599 -12.905 -44.308  0.00  0.00           C
ATOM   4746  HB2 ASN X 312       5.687 -12.946 -44.362  0.00  0.00           H
ATOM   4747  HB3 ASN X 312       4.384 -13.690 -43.582  0.00  0.00           H
ATOM   4748  CG  ASN X 312       3.912 -13.324 -45.602  0.00  0.00           C
ATOM   4749  OD1 ASN X 312       2.682 -13.305 -45.782  0.00  0.00           O
ATOM   4750  ND2 ASN X 312       4.648 -13.881 -46.550  0.00  0.00           N
ATOM   4751 HD21 ASN X 312       4.048 -14.166 -47.311  0.00  0.00           H
ATOM   4752 HD22 ASN X 312       5.648 -13.920 -46.417  0.00  0.00           H
ATOM   4753  C   ASN X 312       4.947 -11.213 -42.510  0.00  0.00           C
ATOM   4754  O   ASN X 312       6.135 -10.763 -42.497  0.00  0.00           O
ATOM   4755  N   PRO X 313       4.333 -11.467 -41.335  0.00  0.00           N
ATOM   4756  CD  PRO X 313       3.079 -12.231 -41.264  0.00  0.00           C
ATOM   4757  HD2 PRO X 313       3.195 -13.196 -41.756  0.00  0.00           H
ATOM   4758  HD3 PRO X 313       2.232 -11.697 -41.694  0.00  0.00           H
ATOM   4759  CG  PRO X 313       2.870 -12.467 -39.747  0.00  0.00           C
ATOM   4760  HG2 PRO X 313       3.101 -13.518 -39.571  0.00  0.00           H
ATOM   4761  HG3 PRO X 313       1.842 -12.288 -39.431  0.00  0.00           H
ATOM   4762  CB  PRO X 313       3.898 -11.586 -39.063  0.00  0.00           C
ATOM   4763  HB2 PRO X 313       4.341 -12.009 -38.162  0.00  0.00           H
ATOM   4764  HB3 PRO X 313       3.520 -10.575 -38.912  0.00  0.00           H
ATOM   4765  CA  PRO X 313       4.970 -11.441 -40.081  0.00  0.00           C
ATOM   4766  HA  PRO X 313       5.408 -10.462 -39.885  0.00  0.00           H
ATOM   4767  C   PRO X 313       6.114 -12.482 -39.849  0.00  0.00           C
ATOM   4768  O   PRO X 313       6.052 -13.646 -40.323  0.00  0.00           O
ATOM   4769  N   VAL X 314       7.001 -12.193 -38.889  0.00  0.00           N
ATOM   4770  H   VAL X 314       6.881 -11.329 -38.379  0.00  0.00           H
ATOM   4771  CA  VAL X 314       7.771 -13.217 -38.139  0.00  0.00           C
ATOM   4772  HA  VAL X 314       7.971 -14.127 -38.703  0.00  0.00           H
ATOM   4773  CB  VAL X 314       9.233 -12.665 -37.900  0.00  0.00           C
ATOM   4774  HB  VAL X 314       9.662 -12.641 -38.902  0.00  0.00           H
ATOM   4775  CG1 VAL X 314       9.576 -11.319 -37.230  0.00  0.00           C
ATOM   4776 HG11 VAL X 314       9.253 -10.485 -37.853  0.00  0.00           H
ATOM   4777 HG12 VAL X 314       8.943 -11.276 -36.344  0.00  0.00           H
ATOM   4778 HG13 VAL X 314      10.646 -11.218 -37.050  0.00  0.00           H
ATOM   4779  CG2 VAL X 314      10.010 -13.730 -37.014  0.00  0.00           C
ATOM   4780 HG21 VAL X 314      11.053 -13.416 -37.042  0.00  0.00           H
ATOM   4781 HG22 VAL X 314       9.563 -13.786 -36.021  0.00  0.00           H
ATOM   4782 HG23 VAL X 314       9.920 -14.691 -37.520  0.00  0.00           H
ATOM   4783  C   VAL X 314       6.988 -13.622 -36.790  0.00  0.00           C
ATOM   4784  O   VAL X 314       6.342 -12.759 -36.269  0.00  0.00           O
ATOM   4785  N   MET X 315       7.150 -14.859 -36.285  0.00  0.00           N
ATOM   4786  H   MET X 315       7.750 -15.529 -36.744  0.00  0.00           H
ATOM   4787  CA  MET X 315       6.605 -15.157 -34.936  0.00  0.00           C
ATOM   4788  HA  MET X 315       6.017 -14.314 -34.575  0.00  0.00           H
ATOM   4789  CB  MET X 315       5.709 -16.379 -35.032  0.00  0.00           C
ATOM   4790  HB2 MET X 315       5.093 -16.051 -35.869  0.00  0.00           H
ATOM   4791  HB3 MET X 315       6.251 -17.266 -35.361  0.00  0.00           H
ATOM   4792  CG  MET X 315       4.778 -16.775 -33.824  0.00  0.00           C
ATOM   4793  HG2 MET X 315       4.202 -15.887 -33.561  0.00  0.00           H
ATOM   4794  HG3 MET X 315       4.040 -17.538 -34.072  0.00  0.00           H
ATOM   4795  SD  MET X 315       5.663 -17.199 -32.357  0.00  0.00           S
ATOM   4796  CE  MET X 315       6.315 -18.765 -33.027  0.00  0.00           C
ATOM   4797  HE1 MET X 315       5.595 -19.406 -33.535  0.00  0.00           H
ATOM   4798  HE2 MET X 315       7.130 -18.549 -33.718  0.00  0.00           H
ATOM   4799  HE3 MET X 315       6.675 -19.356 -32.185  0.00  0.00           H
ATOM   4800  C   MET X 315       7.780 -15.236 -33.914  0.00  0.00           C
ATOM   4801  O   MET X 315       8.743 -15.888 -34.161  0.00  0.00           O
ATOM   4802  N   ILE X 316       7.608 -14.719 -32.667  0.00  0.00           N
ATOM   4803  H   ILE X 316       6.826 -14.126 -32.429  0.00  0.00           H
ATOM   4804  CA  ILE X 316       8.566 -14.895 -31.548  0.00  0.00           C
ATOM   4805  HA  ILE X 316       9.243 -15.738 -31.687  0.00  0.00           H
ATOM   4806  CB  ILE X 316       9.353 -13.541 -31.418  0.00  0.00           C
ATOM   4807  HB  ILE X 316       8.663 -12.717 -31.235  0.00  0.00           H
ATOM   4808  CG2 ILE X 316      10.306 -13.591 -30.223  0.00  0.00           C
ATOM   4809 HG21 ILE X 316      11.019 -14.377 -30.476  0.00  0.00           H
ATOM   4810 HG22 ILE X 316      10.731 -12.611 -30.008  0.00  0.00           H
ATOM   4811 HG23 ILE X 316       9.704 -13.795 -29.338  0.00  0.00           H
ATOM   4812  CG1 ILE X 316      10.180 -13.262 -32.685  0.00  0.00           C
ATOM   4813 HG12 ILE X 316      11.199 -12.907 -32.527  0.00  0.00           H
ATOM   4814 HG13 ILE X 316      10.281 -14.075 -33.403  0.00  0.00           H
ATOM   4815  CD1 ILE X 316       9.463 -12.105 -33.395  0.00  0.00           C
ATOM   4816 HD11 ILE X 316       9.431 -11.192 -32.800  0.00  0.00           H
ATOM   4817 HD12 ILE X 316       9.920 -12.038 -34.382  0.00  0.00           H
ATOM   4818 HD13 ILE X 316       8.434 -12.395 -33.609  0.00  0.00           H
ATOM   4819  C   ILE X 316       7.710 -15.192 -30.277  0.00  0.00           C
ATOM   4820  O   ILE X 316       6.799 -14.433 -29.969  0.00  0.00           O
ATOM   4821  N   ASP X 317       8.224 -16.194 -29.528  0.00  0.00           N
ATOM   4822  H   ASP X 317       9.037 -16.691 -29.862  0.00  0.00           H
ATOM   4823  CA  ASP X 317       7.636 -16.623 -28.167  0.00  0.00           C
ATOM   4824  HA  ASP X 317       6.790 -15.948 -28.039  0.00  0.00           H
ATOM   4825  CB  ASP X 317       7.153 -18.072 -28.227  0.00  0.00           C
ATOM   4826  HB2 ASP X 317       6.378 -18.089 -28.993  0.00  0.00           H
ATOM   4827  HB3 ASP X 317       7.995 -18.749 -28.369  0.00  0.00           H
ATOM   4828  CG  ASP X 317       6.565 -18.559 -26.937  0.00  0.00           C
ATOM   4829  OD1 ASP X 317       6.227 -17.796 -25.978  0.00  0.00           O
ATOM   4830  OD2 ASP X 317       6.367 -19.792 -26.917  0.00  0.00           O
ATOM   4831  C   ASP X 317       8.633 -16.397 -27.049  0.00  0.00           C
ATOM   4832  O   ASP X 317       9.743 -16.901 -27.173  0.00  0.00           O
ATOM   4833  N   ALA X 318       8.231 -15.543 -26.081  0.00  0.00           N
ATOM   4834  H   ALA X 318       7.323 -15.116 -26.198  0.00  0.00           H
ATOM   4835  CA  ALA X 318       9.073 -14.971 -25.025  0.00  0.00           C
ATOM   4836  HA  ALA X 318       9.898 -14.493 -25.555  0.00  0.00           H
ATOM   4837  CB  ALA X 318       8.210 -13.948 -24.126  0.00  0.00           C
ATOM   4838  HB1 ALA X 318       8.795 -13.315 -23.458  0.00  0.00           H
ATOM   4839  HB2 ALA X 318       7.721 -13.248 -24.803  0.00  0.00           H
ATOM   4840  HB3 ALA X 318       7.444 -14.365 -23.472  0.00  0.00           H
ATOM   4841  C   ALA X 318       9.655 -16.054 -24.080  0.00  0.00           C
ATOM   4842  O   ALA X 318      10.492 -15.767 -23.271  0.00  0.00           O
ATOM   4843  N   LYS X 319       9.224 -17.295 -24.261  0.00  0.00           N
ATOM   4844  H   LYS X 319       8.593 -17.530 -25.014  0.00  0.00           H
ATOM   4845  CA  LYS X 319       9.588 -18.407 -23.439  0.00  0.00           C
ATOM   4846  HA  LYS X 319       9.336 -18.034 -22.446  0.00  0.00           H
ATOM   4847  CB  LYS X 319       8.717 -19.634 -23.840  0.00  0.00           C
ATOM   4848  HB2 LYS X 319       8.675 -20.282 -22.964  0.00  0.00           H
ATOM   4849  HB3 LYS X 319       7.700 -19.317 -24.067  0.00  0.00           H
ATOM   4850  CG  LYS X 319       9.311 -20.407 -25.082  0.00  0.00           C
ATOM   4851  HG2 LYS X 319       9.313 -19.758 -25.958  0.00  0.00           H
ATOM   4852  HG3 LYS X 319      10.355 -20.694 -24.956  0.00  0.00           H
ATOM   4853  CD  LYS X 319       8.743 -21.808 -25.378  0.00  0.00           C
ATOM   4854  HD2 LYS X 319       8.886 -22.446 -24.505  0.00  0.00           H
ATOM   4855  HD3 LYS X 319       7.680 -21.670 -25.571  0.00  0.00           H
ATOM   4856  CE  LYS X 319       9.437 -22.392 -26.638  0.00  0.00           C
ATOM   4857  HE2 LYS X 319       8.658 -22.743 -27.315  0.00  0.00           H
ATOM   4858  HE3 LYS X 319      10.079 -21.675 -27.151  0.00  0.00           H
ATOM   4859  NZ  LYS X 319      10.374 -23.564 -26.314  0.00  0.00           N
ATOM   4860  HZ1 LYS X 319      10.915 -23.773 -27.141  0.00  0.00           H
ATOM   4861  HZ2 LYS X 319      11.004 -23.162 -25.634  0.00  0.00           H
ATOM   4862  HZ3 LYS X 319       9.995 -24.461 -26.045  0.00  0.00           H
ATOM   4863  C   LYS X 319      11.080 -18.799 -23.438  0.00  0.00           C
ATOM   4864  O   LYS X 319      11.551 -19.319 -22.420  0.00  0.00           O
ATOM   4865  N   GLU X 320      11.784 -18.391 -24.439  0.00  0.00           N
ATOM   4866  H   GLU X 320      11.246 -18.039 -25.218  0.00  0.00           H
ATOM   4867  CA  GLU X 320      13.299 -18.654 -24.623  0.00  0.00           C
ATOM   4868  HA  GLU X 320      13.527 -19.682 -24.342  0.00  0.00           H
ATOM   4869  CB  GLU X 320      13.680 -18.592 -26.132  0.00  0.00           C
ATOM   4870  HB2 GLU X 320      13.523 -17.568 -26.470  0.00  0.00           H
ATOM   4871  HB3 GLU X 320      14.733 -18.875 -26.112  0.00  0.00           H
ATOM   4872  CG  GLU X 320      12.963 -19.530 -27.177  0.00  0.00           C
ATOM   4873  HG2 GLU X 320      11.900 -19.421 -26.962  0.00  0.00           H
ATOM   4874  HG3 GLU X 320      13.141 -19.044 -28.136  0.00  0.00           H
ATOM   4875  CD  GLU X 320      13.327 -20.942 -27.173  0.00  0.00           C
ATOM   4876  OE1 GLU X 320      13.119 -21.625 -26.071  0.00  0.00           O
ATOM   4877  OE2 GLU X 320      13.865 -21.498 -28.149  0.00  0.00           O
ATOM   4878  C   GLU X 320      14.154 -17.751 -23.779  0.00  0.00           C
ATOM   4879  O   GLU X 320      15.293 -18.186 -23.501  0.00  0.00           O
ATOM   4880  N   VAL X 321      13.638 -16.579 -23.263  0.00  0.00           N
ATOM   4881  H   VAL X 321      12.642 -16.433 -23.341  0.00  0.00           H
ATOM   4882  CA  VAL X 321      14.290 -15.608 -22.440  0.00  0.00           C
ATOM   4883  HA  VAL X 321      15.197 -16.106 -22.098  0.00  0.00           H
ATOM   4884  CB  VAL X 321      14.711 -14.366 -23.246  0.00  0.00           C
ATOM   4885  HB  VAL X 321      15.426 -14.663 -24.013  0.00  0.00           H
ATOM   4886  CG1 VAL X 321      13.557 -13.603 -23.857  0.00  0.00           C
ATOM   4887 HG11 VAL X 321      12.948 -14.262 -24.476  0.00  0.00           H
ATOM   4888 HG12 VAL X 321      12.937 -13.307 -23.010  0.00  0.00           H
ATOM   4889 HG13 VAL X 321      13.738 -12.672 -24.395  0.00  0.00           H
ATOM   4890  CG2 VAL X 321      15.596 -13.355 -22.351  0.00  0.00           C
ATOM   4891 HG21 VAL X 321      15.034 -12.956 -21.506  0.00  0.00           H
ATOM   4892 HG22 VAL X 321      16.399 -13.989 -21.974  0.00  0.00           H
ATOM   4893 HG23 VAL X 321      16.060 -12.608 -22.995  0.00  0.00           H
ATOM   4894  C   VAL X 321      13.533 -15.222 -21.081  0.00  0.00           C
ATOM   4895  O   VAL X 321      14.095 -14.647 -20.130  0.00  0.00           O
ATOM   4896  N   SER X 322      12.186 -15.486 -21.081  0.00  0.00           N
ATOM   4897  H   SER X 322      11.760 -15.965 -21.861  0.00  0.00           H
ATOM   4898  CA  SER X 322      11.295 -15.005 -20.051  0.00  0.00           C
ATOM   4899  HA  SER X 322      11.862 -14.452 -19.303  0.00  0.00           H
ATOM   4900  CB  SER X 322      10.315 -14.074 -20.693  0.00  0.00           C
ATOM   4901  HB2 SER X 322      10.864 -13.378 -21.328  0.00  0.00           H
ATOM   4902  HB3 SER X 322       9.600 -14.628 -21.301  0.00  0.00           H
ATOM   4903  OG  SER X 322       9.556 -13.440 -19.709  0.00  0.00           O
ATOM   4904  HG  SER X 322       9.938 -12.575 -19.541  0.00  0.00           H
ATOM   4905  C   SER X 322      10.585 -16.106 -19.282  0.00  0.00           C
ATOM   4906  O   SER X 322      10.257 -17.167 -19.907  0.00  0.00           O
ATOM   4907  N   ALA X 323      10.314 -15.775 -18.025  0.00  0.00           N
ATOM   4908  H   ALA X 323      10.848 -14.971 -17.726  0.00  0.00           H
ATOM   4909  CA  ALA X 323       9.355 -16.406 -17.073  0.00  0.00           C
ATOM   4910  HA  ALA X 323       9.677 -17.442 -16.972  0.00  0.00           H
ATOM   4911  CB  ALA X 323       9.552 -15.760 -15.728  0.00  0.00           C
ATOM   4912  HB1 ALA X 323       9.231 -14.733 -15.904  0.00  0.00           H
ATOM   4913  HB2 ALA X 323       8.873 -16.128 -14.959  0.00  0.00           H
ATOM   4914  HB3 ALA X 323      10.601 -15.694 -15.440  0.00  0.00           H
ATOM   4915  C   ALA X 323       7.861 -16.529 -17.428  0.00  0.00           C
ATOM   4916  O   ALA X 323       7.098 -17.040 -16.604  0.00  0.00           O
ATOM   4917  N   ALA X 324       7.506 -16.111 -18.647  0.00  0.00           N
ATOM   4918  H   ALA X 324       8.167 -15.801 -19.345  0.00  0.00           H
ATOM   4919  CA  ALA X 324       6.243 -16.490 -19.221  0.00  0.00           C
ATOM   4920  HA  ALA X 324       5.895 -17.335 -18.627  0.00  0.00           H
ATOM   4921  CB  ALA X 324       5.274 -15.314 -18.915  0.00  0.00           C
ATOM   4922  HB1 ALA X 324       5.300 -15.224 -17.829  0.00  0.00           H
ATOM   4923  HB2 ALA X 324       5.796 -14.410 -19.231  0.00  0.00           H
ATOM   4924  HB3 ALA X 324       4.248 -15.458 -19.254  0.00  0.00           H
ATOM   4925  C   ALA X 324       6.195 -16.831 -20.693  0.00  0.00           C
ATOM   4926  O   ALA X 324       7.109 -16.381 -21.409  0.00  0.00           O
ATOM   4927  N   HIE X 325       5.122 -17.504 -21.102  0.00  0.00           N
ATOM   4928  H   HIE X 325       4.560 -17.870 -20.347  0.00  0.00           H
ATOM   4929  CA  HIE X 325       4.742 -17.864 -22.448  0.00  0.00           C
ATOM   4930  HA  HIE X 325       5.623 -18.089 -23.048  0.00  0.00           H
ATOM   4931  CB  HIE X 325       3.809 -19.035 -22.322  0.00  0.00           C
ATOM   4932  HB2 HIE X 325       2.950 -18.721 -21.730  0.00  0.00           H
ATOM   4933  HB3 HIE X 325       3.411 -19.219 -23.320  0.00  0.00           H
ATOM   4934  CG  HIE X 325       4.529 -20.305 -21.796  0.00  0.00           C
ATOM   4935  ND1 HIE X 325       5.279 -21.186 -22.594  0.00  0.00           N
ATOM   4936  CE1 HIE X 325       5.578 -22.208 -21.850  0.00  0.00           C
ATOM   4937  HE1 HIE X 325       6.014 -23.111 -22.250  0.00  0.00           H
ATOM   4938  NE2 HIE X 325       5.036 -22.094 -20.619  0.00  0.00           N
ATOM   4939  HE2 HIE X 325       5.158 -22.844 -19.954  0.00  0.00           H
ATOM   4940  CD2 HIE X 325       4.336 -20.896 -20.501  0.00  0.00           C
ATOM   4941  HD2 HIE X 325       3.680 -20.649 -19.679  0.00  0.00           H
ATOM   4942  C   HIE X 325       4.080 -16.627 -22.986  0.00  0.00           C
ATOM   4943  O   HIE X 325       3.074 -16.174 -22.432  0.00  0.00           O
ATOM   4944  N   ARG X 326       4.538 -16.122 -24.144  0.00  0.00           N
ATOM   4945  H   ARG X 326       5.340 -16.511 -24.618  0.00  0.00           H
ATOM   4946  CA  ARG X 326       3.866 -15.019 -24.799  0.00  0.00           C
ATOM   4947  HA  ARG X 326       2.778 -15.080 -24.833  0.00  0.00           H
ATOM   4948  CB  ARG X 326       4.137 -13.693 -24.013  0.00  0.00           C
ATOM   4949  HB2 ARG X 326       3.912 -13.898 -22.966  0.00  0.00           H
ATOM   4950  HB3 ARG X 326       5.188 -13.485 -24.214  0.00  0.00           H
ATOM   4951  CG  ARG X 326       3.234 -12.555 -24.602  0.00  0.00           C
ATOM   4952  HG2 ARG X 326       3.533 -12.547 -25.650  0.00  0.00           H
ATOM   4953  HG3 ARG X 326       2.185 -12.820 -24.472  0.00  0.00           H
ATOM   4954  CD  ARG X 326       3.595 -11.263 -23.874  0.00  0.00           C
ATOM   4955  HD2 ARG X 326       4.681 -11.170 -23.856  0.00  0.00           H
ATOM   4956  HD3 ARG X 326       3.140 -10.449 -24.438  0.00  0.00           H
ATOM   4957  NE  ARG X 326       3.005 -11.212 -22.527  0.00  0.00           N
ATOM   4958  HE  ARG X 326       2.140 -11.726 -22.442  0.00  0.00           H
ATOM   4959  CZ  ARG X 326       3.163 -10.288 -21.586  0.00  0.00           C
ATOM   4960  NH1 ARG X 326       4.135  -9.374 -21.615  0.00  0.00           N
ATOM   4961 HH11 ARG X 326       4.908  -9.611 -22.220  0.00  0.00           H
ATOM   4962 HH12 ARG X 326       4.112  -8.598 -20.969  0.00  0.00           H
ATOM   4963  NH2 ARG X 326       2.141 -10.078 -20.743  0.00  0.00           N
ATOM   4964 HH21 ARG X 326       1.363 -10.708 -20.876  0.00  0.00           H
ATOM   4965 HH22 ARG X 326       2.379  -9.497 -19.952  0.00  0.00           H
ATOM   4966  C   ARG X 326       4.296 -15.019 -26.276  0.00  0.00           C
ATOM   4967  O   ARG X 326       5.182 -14.314 -26.683  0.00  0.00           O
ATOM   4968  N   ALA X 327       3.701 -15.950 -27.028  0.00  0.00           N
ATOM   4969  H   ALA X 327       3.015 -16.552 -26.596  0.00  0.00           H
ATOM   4970  CA  ALA X 327       3.843 -16.040 -28.496  0.00  0.00           C
ATOM   4971  HA  ALA X 327       4.885 -16.137 -28.800  0.00  0.00           H
ATOM   4972  CB  ALA X 327       3.203 -17.305 -28.947  0.00  0.00           C
ATOM   4973  HB1 ALA X 327       3.823 -18.134 -28.606  0.00  0.00           H
ATOM   4974  HB2 ALA X 327       2.286 -17.509 -28.395  0.00  0.00           H
ATOM   4975  HB3 ALA X 327       3.029 -17.217 -30.020  0.00  0.00           H
ATOM   4976  C   ALA X 327       3.113 -14.867 -29.274  0.00  0.00           C
ATOM   4977  O   ALA X 327       1.887 -14.648 -29.045  0.00  0.00           O
ATOM   4978  N   ARG X 328       3.845 -14.206 -30.172  0.00  0.00           N
ATOM   4979  H   ARG X 328       4.845 -14.326 -30.252  0.00  0.00           H
ATOM   4980  CA  ARG X 328       3.268 -13.065 -30.848  0.00  0.00           C
ATOM   4981  HA  ARG X 328       2.186 -13.184 -30.908  0.00  0.00           H
ATOM   4982  CB  ARG X 328       3.447 -11.628 -30.100  0.00  0.00           C
ATOM   4983  HB2 ARG X 328       4.514 -11.424 -30.010  0.00  0.00           H
ATOM   4984  HB3 ARG X 328       3.000 -10.783 -30.623  0.00  0.00           H
ATOM   4985  CG  ARG X 328       2.834 -11.507 -28.729  0.00  0.00           C
ATOM   4986  HG2 ARG X 328       3.276 -12.194 -28.008  0.00  0.00           H
ATOM   4987  HG3 ARG X 328       3.153 -10.607 -28.203  0.00  0.00           H
ATOM   4988  CD  ARG X 328       1.279 -11.556 -28.687  0.00  0.00           C
ATOM   4989  HD2 ARG X 328       0.933 -10.634 -29.153  0.00  0.00           H
ATOM   4990  HD3 ARG X 328       0.787 -12.402 -29.168  0.00  0.00           H
ATOM   4991  NE  ARG X 328       0.807 -11.602 -27.305  0.00  0.00           N
ATOM   4992  HE  ARG X 328       0.721 -12.502 -26.856  0.00  0.00           H
ATOM   4993  CZ  ARG X 328       0.564 -10.672 -26.405  0.00  0.00           C
ATOM   4994  NH1 ARG X 328       0.734  -9.383 -26.648  0.00  0.00           N
ATOM   4995 HH11 ARG X 328       1.351  -9.192 -27.424  0.00  0.00           H
ATOM   4996 HH12 ARG X 328       0.418  -8.630 -26.053  0.00  0.00           H
ATOM   4997  NH2 ARG X 328       0.152 -11.058 -25.239  0.00  0.00           N
ATOM   4998 HH21 ARG X 328      -0.132 -12.022 -25.140  0.00  0.00           H
ATOM   4999 HH22 ARG X 328       0.241 -10.368 -24.507  0.00  0.00           H
ATOM   5000  C   ARG X 328       3.804 -12.946 -32.262  0.00  0.00           C
ATOM   5001  O   ARG X 328       4.942 -13.317 -32.505  0.00  0.00           O
ATOM   5002  N   TYR X 329       2.927 -12.655 -33.206  0.00  0.00           N
ATOM   5003  H   TYR X 329       2.008 -12.369 -32.898  0.00  0.00           H
ATOM   5004  CA  TYR X 329       3.343 -12.225 -34.595  0.00  0.00           C
ATOM   5005  HA  TYR X 329       4.120 -12.949 -34.839  0.00  0.00           H
ATOM   5006  CB  TYR X 329       2.107 -12.275 -35.611  0.00  0.00           C
ATOM   5007  HB2 TYR X 329       1.220 -11.875 -35.120  0.00  0.00           H
ATOM   5008  HB3 TYR X 329       2.232 -11.580 -36.441  0.00  0.00           H
ATOM   5009  CG  TYR X 329       1.886 -13.669 -36.210  0.00  0.00           C
ATOM   5010  CD1 TYR X 329       2.995 -14.346 -36.826  0.00  0.00           C
ATOM   5011  HD1 TYR X 329       4.017 -13.999 -36.793  0.00  0.00           H
ATOM   5012  CE1 TYR X 329       2.722 -15.696 -37.328  0.00  0.00           C
ATOM   5013  HE1 TYR X 329       3.495 -16.337 -37.724  0.00  0.00           H
ATOM   5014  CZ  TYR X 329       1.365 -16.209 -37.353  0.00  0.00           C
ATOM   5015  OH  TYR X 329       1.046 -17.523 -37.766  0.00  0.00           O
ATOM   5016  HH  TYR X 329       1.588 -17.826 -38.499  0.00  0.00           H
ATOM   5017  CE2 TYR X 329       0.332 -15.385 -36.723  0.00  0.00           C
ATOM   5018  HE2 TYR X 329      -0.707 -15.674 -36.777  0.00  0.00           H
ATOM   5019  CD2 TYR X 329       0.576 -14.206 -36.085  0.00  0.00           C
ATOM   5020  HD2 TYR X 329      -0.289 -13.715 -35.664  0.00  0.00           H
ATOM   5021  C   TYR X 329       3.826 -10.772 -34.532  0.00  0.00           C
ATOM   5022  O   TYR X 329       3.179  -9.882 -33.954  0.00  0.00           O
ATOM   5023  N   PHE X 330       4.937 -10.501 -35.276  0.00  0.00           N
ATOM   5024  H   PHE X 330       5.303 -11.296 -35.780  0.00  0.00           H
ATOM   5025  CA  PHE X 330       5.489  -9.134 -35.535  0.00  0.00           C
ATOM   5026  HA  PHE X 330       4.746  -8.419 -35.182  0.00  0.00           H
ATOM   5027  CB  PHE X 330       6.843  -9.008 -34.795  0.00  0.00           C
ATOM   5028  HB2 PHE X 330       7.462  -9.813 -35.191  0.00  0.00           H
ATOM   5029  HB3 PHE X 330       7.380  -8.080 -34.989  0.00  0.00           H
ATOM   5030  CG  PHE X 330       6.613  -9.119 -33.268  0.00  0.00           C
ATOM   5031  CD1 PHE X 330       6.515  -8.049 -32.425  0.00  0.00           C
ATOM   5032  HD1 PHE X 330       6.447  -7.068 -32.870  0.00  0.00           H
ATOM   5033  CE1 PHE X 330       6.373  -8.139 -31.013  0.00  0.00           C
ATOM   5034  HE1 PHE X 330       6.269  -7.376 -30.255  0.00  0.00           H
ATOM   5035  CZ  PHE X 330       6.297  -9.455 -30.467  0.00  0.00           C
ATOM   5036  HZ  PHE X 330       6.315  -9.568 -29.393  0.00  0.00           H
ATOM   5037  CE2 PHE X 330       6.488 -10.603 -31.266  0.00  0.00           C
ATOM   5038  HE2 PHE X 330       6.568 -11.623 -30.920  0.00  0.00           H
ATOM   5039  CD2 PHE X 330       6.442 -10.384 -32.685  0.00  0.00           C
ATOM   5040  HD2 PHE X 330       6.562 -11.294 -33.254  0.00  0.00           H
ATOM   5041  C   PHE X 330       5.743  -8.804 -36.994  0.00  0.00           C
ATOM   5042  O   PHE X 330       6.323  -9.669 -37.685  0.00  0.00           O
ATOM   5043  N   TRP X 331       5.517  -7.588 -37.437  0.00  0.00           N
ATOM   5044  H   TRP X 331       5.028  -6.891 -36.893  0.00  0.00           H
ATOM   5045  CA  TRP X 331       5.852  -7.113 -38.801  0.00  0.00           C
ATOM   5046  HA  TRP X 331       6.325  -7.898 -39.391  0.00  0.00           H
ATOM   5047  CB  TRP X 331       4.681  -6.511 -39.582  0.00  0.00           C
ATOM   5048  HB2 TRP X 331       4.228  -5.745 -38.954  0.00  0.00           H
ATOM   5049  HB3 TRP X 331       5.084  -6.001 -40.457  0.00  0.00           H
ATOM   5050  CG  TRP X 331       3.624  -7.468 -40.020  0.00  0.00           C
ATOM   5051  CD1 TRP X 331       3.327  -7.738 -41.349  0.00  0.00           C
ATOM   5052  HD1 TRP X 331       3.857  -7.275 -42.169  0.00  0.00           H
ATOM   5053  NE1 TRP X 331       2.160  -8.480 -41.458  0.00  0.00           N
ATOM   5054  HE1 TRP X 331       1.708  -8.663 -42.342  0.00  0.00           H
ATOM   5055  CE2 TRP X 331       1.759  -8.883 -40.175  0.00  0.00           C
ATOM   5056  CZ2 TRP X 331       0.755  -9.739 -39.779  0.00  0.00           C
ATOM   5057  HZ2 TRP X 331       0.136 -10.209 -40.528  0.00  0.00           H
ATOM   5058  CH2 TRP X 331       0.431  -9.739 -38.406  0.00  0.00           C
ATOM   5059  HH2 TRP X 331      -0.422 -10.317 -38.084  0.00  0.00           H
ATOM   5060  CZ3 TRP X 331       1.266  -9.214 -37.415  0.00  0.00           C
ATOM   5061  HZ3 TRP X 331       1.174  -9.386 -36.353  0.00  0.00           H
ATOM   5062  CE3 TRP X 331       2.370  -8.446 -37.830  0.00  0.00           C
[truncated: 1,738,874 more chars]
