# Supplementary material for: Structural insight into hierarchical DNMT3A autoinhibition and its dysregulation in disease
Source: Nat Commun. 2026 Feb 18;17:2901. doi: 10.1038/s41467-026-69563-1 (PMC13031684; doi:10.1038/s41467-026-69563-1)
Supplement: Supplementary file 3 — Supplementary Data 1 [file 41467_2026_69563_MOESM3_ESM.zip › MD_simulation/DNMT3A_ADD_MTase_H3_Start.pdb]

CRYST1  109.706  147.278  188.202  90.00  90.00  90.00 P 1           1
ATOM      1 ZN   ZN3     1      43.453  48.071  57.270  1.00  0.00          ZN  
TER       2      ZN3     1 
ATOM      2 ZN   ZN3     2      41.071  46.860  68.288  1.00  0.00          ZN  
TER       3      ZN3     2 
ATOM      3 ZN   ZN3     3      52.419  46.594  78.423  1.00  0.00          ZN  
TER       4      ZN3     3 
ATOM      4 ZN   ZN3     4      53.957 107.766 111.827  1.00  0.00          ZN  
TER       5      ZN3     4 
ATOM      5 ZN   ZN3     5      46.710 107.654 125.211  1.00  0.00          ZN  
TER       6      ZN3     5 
ATOM      6 ZN   ZN3     6      50.765 107.456 134.571  1.00  0.00          ZN  
TER       7      ZN3     6 
ATOM      7 ZN   ZN3     7      41.288 124.419  42.224  1.00  0.00          ZN  
TER       8      ZN3     7 
ATOM      8 ZN   ZN3     8      37.403 120.065  33.605  1.00  0.00          ZN  
TER       9      ZN3     8 
ATOM      9 ZN   ZN3     9      41.677 109.069  24.042  1.00  0.00          ZN  
TER      10      ZN3     9 
ATOM     10 ZN   ZN3    10      59.347  31.825 144.007  1.00  0.00          ZN  
TER      11      ZN3    10 
ATOM     11 ZN   ZN3    11      56.275  34.773 153.586  1.00  0.00          ZN  
TER      12      ZN3    11 
ATOM     12 ZN   ZN3    12      60.852  44.828 164.138  1.00  0.00          ZN  
TER      13      ZN3    12 
ATOM     13  N   SAH    13      56.241  78.582  71.345  1.00  0.00           N  
ATOM     14  H3  SAH    13      55.662  79.292  70.875  1.00  0.00           H  
ATOM     15  H1  SAH    13      56.132  77.670  70.879  1.00  0.00           H  
ATOM     16  H2  SAH    13      57.223  78.871  71.232  1.00  0.00           H  
ATOM     17  CA  SAH    13      55.943  78.577  72.888  1.00  0.00           C  
ATOM     18  HA  SAH    13      55.819  79.641  73.094  1.00  0.00           H  
ATOM     19  C   SAH    13      57.098  78.121  73.822  1.00  0.00           C  
ATOM     20  O   SAH    13      57.045  77.055  74.373  1.00  0.00           O  
ATOM     21  OXT SAH    13      58.050  78.821  73.985  1.00  0.00           O  
ATOM     22  CB  SAH    13      54.616  77.836  73.267  1.00  0.00           C  
ATOM     23  HB1 SAH    13      54.421  77.919  74.344  1.00  0.00           H  
ATOM     24  HB2 SAH    13      54.520  76.776  73.001  1.00  0.00           H  
ATOM     25  CG  SAH    13      53.456  78.516  72.549  1.00  0.00           C  
ATOM     26  HG1 SAH    13      53.458  78.166  71.509  1.00  0.00           H  
ATOM     27  HG2 SAH    13      53.632  79.596  72.620  1.00  0.00           H  
ATOM     28  SD  SAH    13      51.839  78.105  73.411  1.00  0.00           S  
ATOM     29  C5' SAH    13      50.617  79.063  72.396  1.00  0.00           C  
ATOM     30  H5' SAH    13      50.903  78.961  71.342  1.00  0.00           H  
ATOM     31 H5'' SAH    13      49.565  78.753  72.437  1.00  0.00           H  
ATOM     32  C4' SAH    13      50.610  80.571  72.733  1.00  0.00           C  
ATOM     33  H4' SAH    13      51.665  80.860  72.652  1.00  0.00           H  
ATOM     34  C3' SAH    13      49.965  80.992  74.099  1.00  0.00           C  
ATOM     35  H3' SAH    13      49.407  80.069  74.299  1.00  0.00           H  
ATOM     36  O3' SAH    13      51.006  81.531  75.007  1.00  0.00           O  
ATOM     37  H9  SAH    13      51.568  82.101  74.454  1.00  0.00           H  
ATOM     38  C2' SAH    13      48.881  82.085  73.721  1.00  0.00           C  
ATOM     39  H2' SAH    13      47.846  81.731  73.630  1.00  0.00           H  
ATOM     40  O2' SAH    13      48.858  83.136  74.741  1.00  0.00           O  
ATOM     41  H10 SAH    13      49.657  83.689  74.697  1.00  0.00           H  
ATOM     42  O4' SAH    13      49.830  81.352  71.773  1.00  0.00           O  
ATOM     43  C1' SAH    13      49.326  82.576  72.357  1.00  0.00           C  
ATOM     44  H1' SAH    13      50.140  83.300  72.473  1.00  0.00           H  
ATOM     45  N9  SAH    13      48.312  83.105  71.526  1.00  0.00           N  
ATOM     46  C4  SAH    13      48.642  84.140  70.705  1.00  0.00           C  
ATOM     47  N3  SAH    13      49.633  85.080  70.724  1.00  0.00           N  
ATOM     48  C2  SAH    13      49.577  86.039  69.765  1.00  0.00           C  
ATOM     49  N1  SAH    13      48.515  86.273  69.041  1.00  0.00           N  
ATOM     50  C6  SAH    13      47.481  85.470  69.139  1.00  0.00           C  
ATOM     51  C5  SAH    13      47.467  84.371  70.021  1.00  0.00           C  
ATOM     52  N7  SAH    13      46.472  83.546  70.324  1.00  0.00           N  
ATOM     53  C8  SAH    13      47.000  82.693  71.215  1.00  0.00           C  
ATOM     54  H8  SAH    13      46.519  81.839  71.675  1.00  0.00           H  
ATOM     55  N6  SAH    13      46.463  85.876  68.440  1.00  0.00           N  
ATOM     56  H61 SAH    13      46.561  86.878  68.341  1.00  0.00           H  
ATOM     57  H62 SAH    13      45.536  85.740  68.822  1.00  0.00           H  
ATOM     58  H7  SAH    13      50.412  86.733  69.692  1.00  0.00           H  
TER      59      SAH    13 
ATOM     59  N   SAH    14      60.606  77.202 113.498  1.00  0.00           N  
ATOM     60  H3  SAH    14      60.381  76.691 114.364  1.00  0.00           H  
ATOM     61  H1  SAH    14      61.419  77.785 113.746  1.00  0.00           H  
ATOM     62  H2  SAH    14      61.013  76.531 112.831  1.00  0.00           H  
ATOM     63  CA  SAH    14      59.458  78.097 112.925  1.00  0.00           C  
ATOM     64  HA  SAH    14      59.656  79.158 113.086  1.00  0.00           H  
ATOM     65  C   SAH    14      59.466  78.098 111.331  1.00  0.00           C  
ATOM     66  O   SAH    14      58.473  77.955 110.632  1.00  0.00           O  
ATOM     67  OXT SAH    14      60.572  78.308 110.927  1.00  0.00           O  
ATOM     68  CB  SAH    14      58.101  77.795 113.514  1.00  0.00           C  
ATOM     69  HB1 SAH    14      57.940  76.719 113.656  1.00  0.00           H  
ATOM     70  HB2 SAH    14      57.359  78.250 112.847  1.00  0.00           H  
ATOM     71  CG  SAH    14      57.915  78.536 114.856  1.00  0.00           C  
ATOM     72  HG1 SAH    14      58.477  79.477 114.914  1.00  0.00           H  
ATOM     73  HG2 SAH    14      58.278  77.988 115.734  1.00  0.00           H  
ATOM     74  SD  SAH    14      56.077  78.901 114.979  1.00  0.00           S  
ATOM     75  C5' SAH    14      55.547  77.421 116.043  1.00  0.00           C  
ATOM     76  H5' SAH    14      56.152  77.560 116.948  1.00  0.00           H  
ATOM     77 H5'' SAH    14      54.528  77.726 116.312  1.00  0.00           H  
ATOM     78  C4' SAH    14      55.698  75.992 115.445  1.00  0.00           C  
ATOM     79  H4' SAH    14      56.690  75.858 114.994  1.00  0.00           H  
ATOM     80  C3' SAH    14      54.695  75.752 114.267  1.00  0.00           C  
ATOM     81  H3' SAH    14      54.054  76.618 114.063  1.00  0.00           H  
ATOM     82  O3' SAH    14      55.411  75.426 113.116  1.00  0.00           O  
ATOM     83  H9  SAH    14      55.943  74.629 113.282  1.00  0.00           H  
ATOM     84  C2' SAH    14      53.698  74.625 114.710  1.00  0.00           C  
ATOM     85  H2' SAH    14      52.797  75.086 115.134  1.00  0.00           H  
ATOM     86  O2' SAH    14      53.353  73.685 113.689  1.00  0.00           O  
ATOM     87  H10 SAH    14      54.166  73.187 113.490  1.00  0.00           H  
ATOM     88  O4' SAH    14      55.264  75.042 116.486  1.00  0.00           O  
ATOM     89  C1' SAH    14      54.593  73.932 115.815  1.00  0.00           C  
ATOM     90  H1' SAH    14      55.419  73.427 115.301  1.00  0.00           H  
ATOM     91  N9  SAH    14      53.892  72.996 116.778  1.00  0.00           N  
ATOM     92  C4  SAH    14      54.374  71.793 117.115  1.00  0.00           C  
ATOM     93  N3  SAH    14      55.552  71.237 116.976  1.00  0.00           N  
ATOM     94  C2  SAH    14      55.768  70.027 117.556  1.00  0.00           C  
ATOM     95  N1  SAH    14      54.872  69.350 118.259  1.00  0.00           N  
ATOM     96  C6  SAH    14      53.677  69.970 118.368  1.00  0.00           C  
ATOM     97  C5  SAH    14      53.341  71.238 117.843  1.00  0.00           C  
ATOM     98  N7  SAH    14      52.142  71.923 117.852  1.00  0.00           N  
ATOM     99  C8  SAH    14      52.573  73.021 117.246  1.00  0.00           C  
ATOM    100  H8  SAH    14      51.947  73.901 117.187  1.00  0.00           H  
ATOM    101  N6  SAH    14      52.765  69.260 119.088  1.00  0.00           N  
ATOM    102  H61 SAH    14      53.002  68.296 119.284  1.00  0.00           H  
ATOM    103  H62 SAH    14      51.876  69.695 119.301  1.00  0.00           H  
ATOM    104  H7  SAH    14      56.730  69.554 117.373  1.00  0.00           H  
TER     105      SAH    14 
ATOM    105  N   LEU    15      38.610  36.275  55.222  1.00  0.00           N  
ATOM    106  H1  LEU    15      37.939  36.799  54.678  1.00  0.00           H  
ATOM    107  H2  LEU    15      38.415  36.402  56.205  1.00  0.00           H  
ATOM    108  H3  LEU    15      38.476  35.278  55.136  1.00  0.00           H  
ATOM    109  CA  LEU    15      39.904  36.750  54.841  1.00  0.00           C  
ATOM    110  HA  LEU    15      40.168  36.157  53.965  1.00  0.00           H  
ATOM    111  CB  LEU    15      39.788  38.261  54.573  1.00  0.00           C  
ATOM    112  HB2 LEU    15      39.000  38.691  55.192  1.00  0.00           H  
ATOM    113  HB3 LEU    15      40.723  38.801  54.718  1.00  0.00           H  
ATOM    114  CG  LEU    15      39.456  38.540  53.110  1.00  0.00           C  
ATOM    115  HG  LEU    15      38.573  37.946  52.873  1.00  0.00           H  
ATOM    116  CD1 LEU    15      38.989  40.002  52.900  1.00  0.00           C  
ATOM    117 HD11 LEU    15      38.526  40.046  51.914  1.00  0.00           H  
ATOM    118 HD12 LEU    15      38.216  40.203  53.642  1.00  0.00           H  
ATOM    119 HD13 LEU    15      39.871  40.622  53.059  1.00  0.00           H  
ATOM    120  CD2 LEU    15      40.522  38.206  52.109  1.00  0.00           C  
ATOM    121 HD21 LEU    15      41.318  38.950  52.136  1.00  0.00           H  
ATOM    122 HD22 LEU    15      40.962  37.214  52.203  1.00  0.00           H  
ATOM    123 HD23 LEU    15      40.095  38.174  51.106  1.00  0.00           H  
ATOM    124  C   LEU    15      40.911  36.241  55.882  1.00  0.00           C  
ATOM    125  O   LEU    15      41.859  35.589  55.547  1.00  0.00           O  
ATOM    126  N   VAL    16      40.786  36.469  57.222  1.00  0.00           N  
ATOM    127  H   VAL    16      39.936  36.854  57.607  1.00  0.00           H  
ATOM    128  CA  VAL    16      41.792  36.042  58.213  1.00  0.00           C  
ATOM    129  HA  VAL    16      42.818  36.316  57.967  1.00  0.00           H  
ATOM    130  CB  VAL    16      41.476  36.831  59.507  1.00  0.00           C  
ATOM    131  HB  VAL    16      40.540  36.439  59.906  1.00  0.00           H  
ATOM    132  CG1 VAL    16      42.496  36.760  60.567  1.00  0.00           C  
ATOM    133 HG11 VAL    16      43.240  37.378  60.064  1.00  0.00           H  
ATOM    134 HG12 VAL    16      42.120  37.236  61.472  1.00  0.00           H  
ATOM    135 HG13 VAL    16      42.867  35.738  60.648  1.00  0.00           H  
ATOM    136  CG2 VAL    16      41.316  38.364  59.161  1.00  0.00           C  
ATOM    137 HG21 VAL    16      42.109  38.826  58.574  1.00  0.00           H  
ATOM    138 HG22 VAL    16      40.461  38.651  58.550  1.00  0.00           H  
ATOM    139 HG23 VAL    16      41.252  38.931  60.090  1.00  0.00           H  
ATOM    140  C   VAL    16      41.636  34.491  58.387  1.00  0.00           C  
ATOM    141  O   VAL    16      42.563  33.868  58.889  1.00  0.00           O  
ATOM    142  N   TYR    17      40.530  33.897  58.071  1.00  0.00           N  
ATOM    143  H   TYR    17      39.710  34.419  57.797  1.00  0.00           H  
ATOM    144  CA  TYR    17      40.354  32.481  58.082  1.00  0.00           C  
ATOM    145  HA  TYR    17      40.583  32.110  59.081  1.00  0.00           H  
ATOM    146  CB  TYR    17      38.955  32.182  57.849  1.00  0.00           C  
ATOM    147  HB2 TYR    17      38.353  32.519  58.693  1.00  0.00           H  
ATOM    148  HB3 TYR    17      38.679  32.859  57.040  1.00  0.00           H  
ATOM    149  CG  TYR    17      38.757  30.769  57.340  1.00  0.00           C  
ATOM    150  CD1 TYR    17      38.450  29.775  58.316  1.00  0.00           C  
ATOM    151  HD1 TYR    17      38.514  30.091  59.346  1.00  0.00           H  
ATOM    152  CE1 TYR    17      38.105  28.448  58.010  1.00  0.00           C  
ATOM    153  HE1 TYR    17      37.774  27.671  58.684  1.00  0.00           H  
ATOM    154  CZ  TYR    17      38.115  28.111  56.684  1.00  0.00           C  
ATOM    155  OH  TYR    17      37.748  26.823  56.354  1.00  0.00           O  
ATOM    156  HH  TYR    17      37.559  26.836  55.413  1.00  0.00           H  
ATOM    157  CE2 TYR    17      38.314  29.088  55.649  1.00  0.00           C  
ATOM    158  HE2 TYR    17      38.211  28.690  54.651  1.00  0.00           H  
ATOM    159  CD2 TYR    17      38.741  30.405  55.997  1.00  0.00           C  
ATOM    160  HD2 TYR    17      38.877  31.214  55.295  1.00  0.00           H  
ATOM    161  C   TYR    17      41.347  31.746  57.165  1.00  0.00           C  
ATOM    162  O   TYR    17      42.024  30.773  57.538  1.00  0.00           O  
ATOM    163  N   GLU    18      41.608  32.296  55.991  1.00  0.00           N  
ATOM    164  H   GLU    18      41.012  33.041  55.657  1.00  0.00           H  
ATOM    165  CA  GLU    18      42.620  31.835  55.018  1.00  0.00           C  
ATOM    166  HA  GLU    18      42.460  30.762  54.916  1.00  0.00           H  
ATOM    167  CB  GLU    18      42.378  32.468  53.625  1.00  0.00           C  
ATOM    168  HB2 GLU    18      42.665  33.514  53.521  1.00  0.00           H  
ATOM    169  HB3 GLU    18      42.985  31.918  52.906  1.00  0.00           H  
ATOM    170  CG  GLU    18      40.955  32.300  53.006  1.00  0.00           C  
ATOM    171  HG2 GLU    18      41.082  32.430  51.931  1.00  0.00           H  
ATOM    172  HG3 GLU    18      40.472  31.358  53.264  1.00  0.00           H  
ATOM    173  CD  GLU    18      40.045  33.493  53.184  1.00  0.00           C  
ATOM    174  OE1 GLU    18      39.197  33.430  54.081  1.00  0.00           O  
ATOM    175  OE2 GLU    18      40.072  34.500  52.442  1.00  0.00           O  
ATOM    176  C   GLU    18      44.025  32.141  55.499  1.00  0.00           C  
ATOM    177  O   GLU    18      44.926  31.322  55.265  1.00  0.00           O  
ATOM    178  N   VAL    19      44.233  33.173  56.326  1.00  0.00           N  
ATOM    179  H   VAL    19      43.429  33.721  56.597  1.00  0.00           H  
ATOM    180  CA  VAL    19      45.497  33.286  57.142  1.00  0.00           C  
ATOM    181  HA  VAL    19      46.259  33.097  56.385  1.00  0.00           H  
ATOM    182  CB  VAL    19      45.696  34.710  57.672  1.00  0.00           C  
ATOM    183  HB  VAL    19      44.869  34.899  58.357  1.00  0.00           H  
ATOM    184  CG1 VAL    19      47.076  34.997  58.341  1.00  0.00           C  
ATOM    185 HG11 VAL    19      47.863  34.737  57.634  1.00  0.00           H  
ATOM    186 HG12 VAL    19      47.257  36.031  58.634  1.00  0.00           H  
ATOM    187 HG13 VAL    19      47.217  34.437  59.266  1.00  0.00           H  
ATOM    188  CG2 VAL    19      45.652  35.791  56.563  1.00  0.00           C  
ATOM    189 HG21 VAL    19      44.658  35.658  56.138  1.00  0.00           H  
ATOM    190 HG22 VAL    19      45.786  36.807  56.935  1.00  0.00           H  
ATOM    191 HG23 VAL    19      46.478  35.749  55.853  1.00  0.00           H  
ATOM    192  C   VAL    19      45.605  32.186  58.214  1.00  0.00           C  
ATOM    193  O   VAL    19      46.611  31.520  58.315  1.00  0.00           O  
ATOM    194  N   ARG    20      44.540  31.875  58.964  1.00  0.00           N  
ATOM    195  H   ARG    20      43.690  32.402  58.823  1.00  0.00           H  
ATOM    196  CA  ARG    20      44.475  30.869  60.008  1.00  0.00           C  
ATOM    197  HA  ARG    20      45.264  31.010  60.747  1.00  0.00           H  
ATOM    198  CB  ARG    20      43.296  31.247  60.874  1.00  0.00           C  
ATOM    199  HB2 ARG    20      43.248  32.326  61.021  1.00  0.00           H  
ATOM    200  HB3 ARG    20      42.473  30.826  60.297  1.00  0.00           H  
ATOM    201  CG  ARG    20      43.340  30.653  62.313  1.00  0.00           C  
ATOM    202  HG2 ARG    20      43.220  29.574  62.215  1.00  0.00           H  
ATOM    203  HG3 ARG    20      44.320  30.826  62.758  1.00  0.00           H  
ATOM    204  CD  ARG    20      42.241  31.320  63.271  1.00  0.00           C  
ATOM    205  HD2 ARG    20      41.814  30.660  64.026  1.00  0.00           H  
ATOM    206  HD3 ARG    20      42.649  32.158  63.836  1.00  0.00           H  
ATOM    207  NE  ARG    20      41.086  31.913  62.534  1.00  0.00           N  
ATOM    208  HE  ARG    20      41.058  32.914  62.664  1.00  0.00           H  
ATOM    209  CZ  ARG    20      39.967  31.295  62.222  1.00  0.00           C  
ATOM    210  NH1 ARG    20      39.753  30.040  62.308  1.00  0.00           N  
ATOM    211 HH11 ARG    20      40.425  29.406  62.715  1.00  0.00           H  
ATOM    212 HH12 ARG    20      38.831  29.661  62.147  1.00  0.00           H  
ATOM    213  NH2 ARG    20      38.951  31.911  61.693  1.00  0.00           N  
ATOM    214 HH21 ARG    20      38.959  32.882  61.414  1.00  0.00           H  
ATOM    215 HH22 ARG    20      38.112  31.370  61.541  1.00  0.00           H  
ATOM    216  C   ARG    20      44.553  29.430  59.604  1.00  0.00           C  
ATOM    217  O   ARG    20      44.923  28.558  60.410  1.00  0.00           O  
ATOM    218  N   GLN    21      44.290  29.193  58.331  1.00  0.00           N  
ATOM    219  H   GLN    21      43.567  29.757  57.908  1.00  0.00           H  
ATOM    220  CA  GLN    21      44.634  27.960  57.583  1.00  0.00           C  
ATOM    221  HA  GLN    21      44.822  27.136  58.272  1.00  0.00           H  
ATOM    222  CB  GLN    21      43.373  27.583  56.774  1.00  0.00           C  
ATOM    223  HB2 GLN    21      43.188  28.409  56.087  1.00  0.00           H  
ATOM    224  HB3 GLN    21      43.654  26.645  56.295  1.00  0.00           H  
ATOM    225  CG  GLN    21      42.035  27.356  57.608  1.00  0.00           C  
ATOM    226  HG2 GLN    21      42.306  27.023  58.609  1.00  0.00           H  
ATOM    227  HG3 GLN    21      41.537  28.323  57.680  1.00  0.00           H  
ATOM    228  CD  GLN    21      41.107  26.318  57.032  1.00  0.00           C  
ATOM    229  OE1 GLN    21      40.720  25.425  57.725  1.00  0.00           O  
ATOM    230  NE2 GLN    21      40.650  26.348  55.824  1.00  0.00           N  
ATOM    231 HE21 GLN    21      39.958  25.638  55.628  1.00  0.00           H  
ATOM    232 HE22 GLN    21      40.945  26.962  55.079  1.00  0.00           H  
ATOM    233  C   GLN    21      45.902  27.967  56.745  1.00  0.00           C  
ATOM    234  O   GLN    21      46.254  27.001  56.060  1.00  0.00           O  
ATOM    235  N   LYS    22      46.559  29.095  56.815  1.00  0.00           N  
ATOM    236  H   LYS    22      46.301  29.826  57.463  1.00  0.00           H  
ATOM    237  CA  LYS    22      47.866  29.392  56.152  1.00  0.00           C  
ATOM    238  HA  LYS    22      48.096  30.442  56.329  1.00  0.00           H  
ATOM    239  CB  LYS    22      49.010  28.577  56.832  1.00  0.00           C  
ATOM    240  HB2 LYS    22      48.905  27.498  56.713  1.00  0.00           H  
ATOM    241  HB3 LYS    22      49.919  28.815  56.280  1.00  0.00           H  
ATOM    242  CG  LYS    22      49.349  28.964  58.264  1.00  0.00           C  
ATOM    243  HG2 LYS    22      49.313  30.048  58.374  1.00  0.00           H  
ATOM    244  HG3 LYS    22      48.579  28.558  58.919  1.00  0.00           H  
ATOM    245  CD  LYS    22      50.679  28.380  58.766  1.00  0.00           C  
ATOM    246  HD2 LYS    22      50.733  27.302  58.919  1.00  0.00           H  
ATOM    247  HD3 LYS    22      51.561  28.591  58.162  1.00  0.00           H  
ATOM    248  CE  LYS    22      50.956  28.935  60.168  1.00  0.00           C  
ATOM    249  HE2 LYS    22      51.180  29.991  60.020  1.00  0.00           H  
ATOM    250  HE3 LYS    22      50.032  28.871  60.742  1.00  0.00           H  
ATOM    251  NZ  LYS    22      52.069  28.207  60.829  1.00  0.00           N  
ATOM    252  HZ1 LYS    22      52.216  28.468  61.794  1.00  0.00           H  
ATOM    253  HZ2 LYS    22      51.856  27.229  60.962  1.00  0.00           H  
ATOM    254  HZ3 LYS    22      52.933  28.184  60.308  1.00  0.00           H  
ATOM    255  C   LYS    22      47.872  29.305  54.606  1.00  0.00           C  
ATOM    256  O   LYS    22      48.725  28.748  53.973  1.00  0.00           O  
ATOM    257  N   CYS    23      46.750  29.665  54.010  1.00  0.00           N  
ATOM    258  H   CYS    23      45.967  30.062  54.508  1.00  0.00           H  
ATOM    259  CA  CYS    23      46.663  29.893  52.597  1.00  0.00           C  
ATOM    260  HA  CYS    23      47.228  29.100  52.107  1.00  0.00           H  
ATOM    261  CB  CYS    23      45.134  29.666  52.212  1.00  0.00           C  
ATOM    262  HB2 CYS    23      44.718  28.777  52.687  1.00  0.00           H  
ATOM    263  HB3 CYS    23      44.576  30.552  52.513  1.00  0.00           H  
ATOM    264  SG  CYS    23      44.848  29.247  50.485  1.00  0.00           S  
ATOM    265  HG  CYS    23      45.190  27.958  50.553  1.00  0.00           H  
ATOM    266  C   CYS    23      47.117  31.269  52.083  1.00  0.00           C  
ATOM    267  O   CYS    23      47.852  31.396  51.075  1.00  0.00           O  
ATOM    268  N   ARG    24      46.745  32.313  52.818  1.00  0.00           N  
ATOM    269  H   ARG    24      46.193  32.183  53.653  1.00  0.00           H  
ATOM    270  CA  ARG    24      47.290  33.670  52.576  1.00  0.00           C  
ATOM    271  HA  ARG    24      47.751  33.578  51.593  1.00  0.00           H  
ATOM    272  CB  ARG    24      46.234  34.792  52.679  1.00  0.00           C  
ATOM    273  HB2 ARG    24      45.257  34.349  52.482  1.00  0.00           H  
ATOM    274  HB3 ARG    24      46.212  35.261  53.662  1.00  0.00           H  
ATOM    275  CG  ARG    24      46.450  35.912  51.616  1.00  0.00           C  
ATOM    276  HG2 ARG    24      45.824  36.770  51.860  1.00  0.00           H  
ATOM    277  HG3 ARG    24      47.471  36.288  51.683  1.00  0.00           H  
ATOM    278  CD  ARG    24      46.227  35.449  50.186  1.00  0.00           C  
ATOM    279  HD2 ARG    24      46.367  36.298  49.517  1.00  0.00           H  
ATOM    280  HD3 ARG    24      47.077  34.791  50.002  1.00  0.00           H  
ATOM    281  NE  ARG    24      44.960  34.754  49.910  1.00  0.00           N  
ATOM    282  HE  ARG    24      44.113  35.044  50.377  1.00  0.00           H  
ATOM    283  CZ  ARG    24      44.866  33.634  49.251  1.00  0.00           C  
ATOM    284  NH1 ARG    24      45.827  33.048  48.612  1.00  0.00           N  
ATOM    285 HH11 ARG    24      46.748  33.434  48.464  1.00  0.00           H  
ATOM    286 HH12 ARG    24      45.543  32.434  47.863  1.00  0.00           H  
ATOM    287  NH2 ARG    24      43.699  33.051  49.108  1.00  0.00           N  
ATOM    288 HH21 ARG    24      42.889  33.532  49.472  1.00  0.00           H  
ATOM    289 HH22 ARG    24      43.651  32.107  48.752  1.00  0.00           H  
ATOM    290  C   ARG    24      48.418  33.850  53.542  1.00  0.00           C  
ATOM    291  O   ARG    24      48.269  33.575  54.773  1.00  0.00           O  
ATOM    292  N   ASN    25      49.589  34.309  53.069  1.00  0.00           N  
ATOM    293  H   ASN    25      49.782  34.422  52.083  1.00  0.00           H  
ATOM    294  CA  ASN    25      50.654  34.834  53.967  1.00  0.00           C  
ATOM    295  HA  ASN    25      51.092  34.040  54.572  1.00  0.00           H  
ATOM    296  CB  ASN    25      51.722  35.365  53.053  1.00  0.00           C  
ATOM    297  HB2 ASN    25      51.256  36.097  52.394  1.00  0.00           H  
ATOM    298  HB3 ASN    25      52.366  36.074  53.574  1.00  0.00           H  
ATOM    299  CG  ASN    25      52.480  34.311  52.284  1.00  0.00           C  
ATOM    300  OD1 ASN    25      52.125  33.939  51.177  1.00  0.00           O  
ATOM    301  ND2 ASN    25      53.481  33.665  52.879  1.00  0.00           N  
ATOM    302 HD21 ASN    25      54.084  33.103  52.295  1.00  0.00           H  
ATOM    303 HD22 ASN    25      53.852  34.085  53.719  1.00  0.00           H  
ATOM    304  C   ASN    25      50.234  35.966  54.918  1.00  0.00           C  
ATOM    305  O   ASN    25      49.512  36.839  54.500  1.00  0.00           O  
ATOM    306  N   ILE    26      50.674  35.986  56.142  1.00  0.00           N  
ATOM    307  H   ILE    26      51.397  35.323  56.383  1.00  0.00           H  
ATOM    308  CA  ILE    26      50.252  36.832  57.218  1.00  0.00           C  
ATOM    309  HA  ILE    26      49.164  36.871  57.176  1.00  0.00           H  
ATOM    310  CB  ILE    26      50.705  36.367  58.613  1.00  0.00           C  
ATOM    311  HB  ILE    26      50.385  35.332  58.729  1.00  0.00           H  
ATOM    312  CG2 ILE    26      52.263  36.307  58.791  1.00  0.00           C  
ATOM    313 HG21 ILE    26      52.526  36.117  59.831  1.00  0.00           H  
ATOM    314 HG22 ILE    26      52.752  35.612  58.107  1.00  0.00           H  
ATOM    315 HG23 ILE    26      52.688  37.280  58.543  1.00  0.00           H  
ATOM    316  CG1 ILE    26      49.976  37.028  59.755  1.00  0.00           C  
ATOM    317 HG12 ILE    26      50.442  37.952  60.097  1.00  0.00           H  
ATOM    318 HG13 ILE    26      49.002  37.311  59.354  1.00  0.00           H  
ATOM    319  CD1 ILE    26      49.774  36.159  60.994  1.00  0.00           C  
ATOM    320 HD11 ILE    26      49.233  35.228  60.825  1.00  0.00           H  
ATOM    321 HD12 ILE    26      50.736  35.815  61.374  1.00  0.00           H  
ATOM    322 HD13 ILE    26      49.256  36.757  61.744  1.00  0.00           H  
ATOM    323  C   ILE    26      50.585  38.300  56.911  1.00  0.00           C  
ATOM    324  O   ILE    26      50.024  39.223  57.529  1.00  0.00           O  
ATOM    325  N   GLU    27      51.545  38.555  56.040  1.00  0.00           N  
ATOM    326  H   GLU    27      52.115  37.762  55.785  1.00  0.00           H  
ATOM    327  CA  GLU    27      51.875  39.916  55.662  1.00  0.00           C  
ATOM    328  HA  GLU    27      51.691  40.566  56.517  1.00  0.00           H  
ATOM    329  CB  GLU    27      53.326  40.030  55.153  1.00  0.00           C  
ATOM    330  HB2 GLU    27      53.467  41.074  54.872  1.00  0.00           H  
ATOM    331  HB3 GLU    27      53.987  39.881  56.007  1.00  0.00           H  
ATOM    332  CG  GLU    27      53.804  39.122  53.987  1.00  0.00           C  
ATOM    333  HG2 GLU    27      52.991  38.955  53.280  1.00  0.00           H  
ATOM    334  HG3 GLU    27      54.605  39.678  53.499  1.00  0.00           H  
ATOM    335  CD  GLU    27      54.539  37.845  54.509  1.00  0.00           C  
ATOM    336  OE1 GLU    27      55.533  37.448  53.846  1.00  0.00           O  
ATOM    337  OE2 GLU    27      54.134  37.159  55.442  1.00  0.00           O  
ATOM    338  C   GLU    27      50.957  40.441  54.578  1.00  0.00           C  
ATOM    339  O   GLU    27      51.078  41.655  54.247  1.00  0.00           O  
ATOM    340  N   ASP    28      50.151  39.619  53.900  1.00  0.00           N  
ATOM    341  H   ASP    28      50.073  38.707  54.326  1.00  0.00           H  
ATOM    342  CA  ASP    28      49.206  39.969  52.824  1.00  0.00           C  
ATOM    343  HA  ASP    28      49.608  40.849  52.321  1.00  0.00           H  
ATOM    344  CB  ASP    28      49.173  38.868  51.702  1.00  0.00           C  
ATOM    345  HB2 ASP    28      49.056  37.853  52.081  1.00  0.00           H  
ATOM    346  HB3 ASP    28      48.346  39.090  51.027  1.00  0.00           H  
ATOM    347  CG  ASP    28      50.487  38.913  50.911  1.00  0.00           C  
ATOM    348  OD1 ASP    28      50.962  37.847  50.461  1.00  0.00           O  
ATOM    349  OD2 ASP    28      50.997  40.018  50.685  1.00  0.00           O  
ATOM    350  C   ASP    28      47.715  40.307  53.226  1.00  0.00           C  
ATOM    351  O   ASP    28      46.982  40.715  52.309  1.00  0.00           O  
ATOM    352  N   ILE    29      47.326  40.296  54.503  1.00  0.00           N  
ATOM    353  H   ILE    29      47.918  39.914  55.226  1.00  0.00           H  
ATOM    354  CA  ILE    29      46.008  40.764  55.068  1.00  0.00           C  
ATOM    355  HA  ILE    29      45.600  41.410  54.291  1.00  0.00           H  
ATOM    356  CB  ILE    29      45.005  39.593  55.257  1.00  0.00           C  
ATOM    357  HB  ILE    29      45.600  38.787  55.685  1.00  0.00           H  
ATOM    358  CG2 ILE    29      43.793  40.019  56.133  1.00  0.00           C  
ATOM    359 HG21 ILE    29      44.052  40.216  57.173  1.00  0.00           H  
ATOM    360 HG22 ILE    29      43.448  41.001  55.807  1.00  0.00           H  
ATOM    361 HG23 ILE    29      42.986  39.287  56.110  1.00  0.00           H  
ATOM    362  CG1 ILE    29      44.449  39.156  53.846  1.00  0.00           C  
ATOM    363 HG12 ILE    29      43.710  39.837  53.425  1.00  0.00           H  
ATOM    364 HG13 ILE    29      45.279  39.131  53.140  1.00  0.00           H  
ATOM    365  CD1 ILE    29      43.936  37.739  53.868  1.00  0.00           C  
ATOM    366 HD11 ILE    29      43.598  37.476  52.865  1.00  0.00           H  
ATOM    367 HD12 ILE    29      44.709  37.018  54.132  1.00  0.00           H  
ATOM    368 HD13 ILE    29      43.125  37.661  54.592  1.00  0.00           H  
ATOM    369  C   ILE    29      46.126  41.594  56.334  1.00  0.00           C  
ATOM    370  O   ILE    29      46.891  41.149  57.246  1.00  0.00           O  
ATOM    371  N   CY3    30      45.412  42.709  56.425  1.00  0.00           N  
ATOM    372  HN  CY3    30      44.780  42.864  55.652  1.00  0.00           H  
ATOM    373  CA  CY3    30      45.715  43.824  57.296  1.00  0.00           C  
ATOM    374  HA  CY3    30      46.778  44.017  57.155  1.00  0.00           H  
ATOM    375  CB  CY3    30      44.919  45.057  56.875  1.00  0.00           C  
ATOM    376  HB3 CY3    30      43.860  44.799  56.850  1.00  0.00           H  
ATOM    377  HB2 CY3    30      45.157  45.331  55.847  1.00  0.00           H  
ATOM    378  SG  CY3    30      45.156  46.523  57.916  1.00  0.00           S  
ATOM    379  C   CY3    30      45.496  43.383  58.800  1.00  0.00           C  
ATOM    380  O   CY3    30      44.370  42.915  59.090  1.00  0.00           O  
ATOM    381  N   ILE    31      46.431  43.650  59.744  1.00  0.00           N  
ATOM    382  H   ILE    31      47.360  43.879  59.420  1.00  0.00           H  
ATOM    383  CA  ILE    31      46.188  43.480  61.222  1.00  0.00           C  
ATOM    384  HA  ILE    31      45.765  42.494  61.412  1.00  0.00           H  
ATOM    385  CB  ILE    31      47.494  43.598  62.044  1.00  0.00           C  
ATOM    386  HB  ILE    31      47.865  44.620  61.968  1.00  0.00           H  
ATOM    387  CG2 ILE    31      47.173  43.647  63.521  1.00  0.00           C  
ATOM    388 HG21 ILE    31      46.500  42.849  63.835  1.00  0.00           H  
ATOM    389 HG22 ILE    31      48.096  43.426  64.058  1.00  0.00           H  
ATOM    390 HG23 ILE    31      46.781  44.590  63.903  1.00  0.00           H  
ATOM    391  CG1 ILE    31      48.577  42.609  61.529  1.00  0.00           C  
ATOM    392 HG12 ILE    31      48.755  42.797  60.470  1.00  0.00           H  
ATOM    393 HG13 ILE    31      49.474  42.753  62.130  1.00  0.00           H  
ATOM    394  CD1 ILE    31      48.191  41.128  61.763  1.00  0.00           C  
ATOM    395 HD11 ILE    31      47.357  40.940  61.087  1.00  0.00           H  
ATOM    396 HD12 ILE    31      49.007  40.438  61.550  1.00  0.00           H  
ATOM    397 HD13 ILE    31      47.872  40.968  62.794  1.00  0.00           H  
ATOM    398  C   ILE    31      45.100  44.433  61.738  1.00  0.00           C  
ATOM    399  O   ILE    31      44.318  44.097  62.595  1.00  0.00           O  
ATOM    400  N   SER    32      45.128  45.710  61.322  1.00  0.00           N  
ATOM    401  H   SER    32      45.478  45.922  60.399  1.00  0.00           H  
ATOM    402  CA  SER    32      44.317  46.778  61.900  1.00  0.00           C  
ATOM    403  HA  SER    32      44.300  46.679  62.986  1.00  0.00           H  
ATOM    404  CB  SER    32      44.966  48.099  61.516  1.00  0.00           C  
ATOM    405  HB2 SER    32      45.089  48.102  60.433  1.00  0.00           H  
ATOM    406  HB3 SER    32      44.530  49.031  61.874  1.00  0.00           H  
ATOM    407  OG  SER    32      46.278  48.253  62.057  1.00  0.00           O  
ATOM    408  HG  SER    32      46.187  48.204  63.011  1.00  0.00           H  
ATOM    409  C   SER    32      42.793  46.810  61.425  1.00  0.00           C  
ATOM    410  O   SER    32      41.962  47.336  62.201  1.00  0.00           O  
ATOM    411  N   CY3    33      42.532  46.080  60.360  1.00  0.00           N  
ATOM    412  HN  CY3    33      43.328  45.816  59.797  1.00  0.00           H  
ATOM    413  CA  CY3    33      41.139  46.015  59.812  1.00  0.00           C  
ATOM    414  HA  CY3    33      40.325  46.102  60.532  1.00  0.00           H  
ATOM    415  CB  CY3    33      41.025  47.168  58.890  1.00  0.00           C  
ATOM    416  HB3 CY3    33      41.379  48.112  59.304  1.00  0.00           H  
ATOM    417  HB2 CY3    33      39.938  47.177  58.814  1.00  0.00           H  
ATOM    418  SG  CY3    33      41.507  46.901  57.226  1.00  0.00           S  
ATOM    419  C   CY3    33      40.756  44.675  59.064  1.00  0.00           C  
ATOM    420  O   CY3    33      39.591  44.377  58.925  1.00  0.00           O  
ATOM    421  N   GLY    34      41.666  43.802  58.571  1.00  0.00           N  
ATOM    422  H   GLY    34      42.607  44.059  58.833  1.00  0.00           H  
ATOM    423  CA  GLY    34      41.412  42.634  57.792  1.00  0.00           C  
ATOM    424  HA2 GLY    34      42.162  41.907  58.104  1.00  0.00           H  
ATOM    425  HA3 GLY    34      40.448  42.209  58.071  1.00  0.00           H  
ATOM    426  C   GLY    34      41.271  42.738  56.197  1.00  0.00           C  
ATOM    427  O   GLY    34      40.840  41.796  55.588  1.00  0.00           O  
ATOM    428  N   SER    35      41.498  43.902  55.604  1.00  0.00           N  
ATOM    429  H   SER    35      41.758  44.737  56.110  1.00  0.00           H  
ATOM    430  CA  SER    35      41.434  44.043  54.074  1.00  0.00           C  
ATOM    431  HA  SER    35      40.441  43.720  53.762  1.00  0.00           H  
ATOM    432  CB  SER    35      41.585  45.546  53.750  1.00  0.00           C  
ATOM    433  HB2 SER    35      40.944  46.236  54.298  1.00  0.00           H  
ATOM    434  HB3 SER    35      42.538  45.940  54.102  1.00  0.00           H  
ATOM    435  OG  SER    35      41.384  45.799  52.366  1.00  0.00           O  
ATOM    436  HG  SER    35      40.534  46.225  52.236  1.00  0.00           H  
ATOM    437  C   SER    35      42.527  43.335  53.262  1.00  0.00           C  
ATOM    438  O   SER    35      43.673  43.106  53.694  1.00  0.00           O  
ATOM    439  N   LEU    36      42.179  42.845  52.049  1.00  0.00           N  
ATOM    440  H   LEU    36      41.224  43.039  51.781  1.00  0.00           H  
ATOM    441  CA  LEU    36      43.203  42.406  50.970  1.00  0.00           C  
ATOM    442  HA  LEU    36      43.895  41.824  51.579  1.00  0.00           H  
ATOM    443  CB  LEU    36      42.404  41.493  49.978  1.00  0.00           C  
ATOM    444  HB2 LEU    36      41.650  40.871  50.460  1.00  0.00           H  
ATOM    445  HB3 LEU    36      41.862  42.150  49.298  1.00  0.00           H  
ATOM    446  CG  LEU    36      43.338  40.624  49.163  1.00  0.00           C  
ATOM    447  HG  LEU    36      44.265  41.106  48.853  1.00  0.00           H  
ATOM    448  CD1 LEU    36      43.694  39.290  49.857  1.00  0.00           C  
ATOM    449 HD11 LEU    36      44.110  39.505  50.841  1.00  0.00           H  
ATOM    450 HD12 LEU    36      42.776  38.738  50.057  1.00  0.00           H  
ATOM    451 HD13 LEU    36      44.376  38.692  49.252  1.00  0.00           H  
ATOM    452  CD2 LEU    36      42.610  40.218  47.813  1.00  0.00           C  
ATOM    453 HD21 LEU    36      43.150  39.543  47.149  1.00  0.00           H  
ATOM    454 HD22 LEU    36      41.613  39.828  48.015  1.00  0.00           H  
ATOM    455 HD23 LEU    36      42.539  41.156  47.262  1.00  0.00           H  
ATOM    456  C   LEU    36      43.968  43.577  50.359  1.00  0.00           C  
ATOM    457  O   LEU    36      45.120  43.368  49.979  1.00  0.00           O  
ATOM    458  N   ASN    37      43.395  44.764  50.333  1.00  0.00           N  
ATOM    459  H   ASN    37      42.499  44.817  50.796  1.00  0.00           H  
ATOM    460  CA  ASN    37      43.990  46.040  49.794  1.00  0.00           C  
ATOM    461  HA  ASN    37      44.368  45.913  48.779  1.00  0.00           H  
ATOM    462  CB  ASN    37      42.863  47.082  49.566  1.00  0.00           C  
ATOM    463  HB2 ASN    37      42.235  47.284  50.435  1.00  0.00           H  
ATOM    464  HB3 ASN    37      43.348  48.027  49.320  1.00  0.00           H  
ATOM    465  CG  ASN    37      41.933  46.702  48.421  1.00  0.00           C  
ATOM    466  OD1 ASN    37      41.401  45.606  48.273  1.00  0.00           O  
ATOM    467  ND2 ASN    37      41.726  47.673  47.523  1.00  0.00           N  
ATOM    468 HD21 ASN    37      41.049  47.476  46.800  1.00  0.00           H  
ATOM    469 HD22 ASN    37      42.250  48.537  47.552  1.00  0.00           H  
ATOM    470  C   ASN    37      45.269  46.508  50.594  1.00  0.00           C  
ATOM    471  O   ASN    37      45.505  47.744  50.676  1.00  0.00           O  
ATOM    472  N   VAL    38      45.962  45.575  51.232  1.00  0.00           N  
ATOM    473  H   VAL    38      45.608  44.636  51.344  1.00  0.00           H  
ATOM    474  CA  VAL    38      47.229  45.877  51.914  1.00  0.00           C  
ATOM    475  HA  VAL    38      47.014  46.505  52.778  1.00  0.00           H  
ATOM    476  CB  VAL    38      47.885  44.559  52.338  1.00  0.00           C  
ATOM    477  HB  VAL    38      47.937  43.879  51.488  1.00  0.00           H  
ATOM    478  CG1 VAL    38      49.275  44.737  53.002  1.00  0.00           C  
ATOM    479 HG11 VAL    38      49.985  45.223  52.333  1.00  0.00           H  
ATOM    480 HG12 VAL    38      49.247  45.358  53.898  1.00  0.00           H  
ATOM    481 HG13 VAL    38      49.721  43.768  53.226  1.00  0.00           H  
ATOM    482  CG2 VAL    38      47.065  43.815  53.331  1.00  0.00           C  
ATOM    483 HG21 VAL    38      46.015  43.596  53.136  1.00  0.00           H  
ATOM    484 HG22 VAL    38      47.447  42.850  53.662  1.00  0.00           H  
ATOM    485 HG23 VAL    38      47.095  44.307  54.304  1.00  0.00           H  
ATOM    486  C   VAL    38      48.232  46.563  51.000  1.00  0.00           C  
ATOM    487  O   VAL    38      48.618  46.038  49.956  1.00  0.00           O  
ATOM    488  N   THR    39      48.886  47.587  51.490  1.00  0.00           N  
ATOM    489  H   THR    39      48.594  47.935  52.392  1.00  0.00           H  
ATOM    490  CA  THR    39      50.005  48.261  50.848  1.00  0.00           C  
ATOM    491  HA  THR    39      50.437  47.553  50.141  1.00  0.00           H  
ATOM    492  CB  THR    39      49.306  49.434  50.020  1.00  0.00           C  
ATOM    493  HB  THR    39      48.404  48.996  49.593  1.00  0.00           H  
ATOM    494  CG2 THR    39      49.074  50.625  50.834  1.00  0.00           C  
ATOM    495 HG21 THR    39      48.495  50.459  51.743  1.00  0.00           H  
ATOM    496 HG22 THR    39      50.027  51.020  51.187  1.00  0.00           H  
ATOM    497 HG23 THR    39      48.468  51.392  50.352  1.00  0.00           H  
ATOM    498  OG1 THR    39      50.146  49.891  49.041  1.00  0.00           O  
ATOM    499  HG1 THR    39      50.205  49.142  48.443  1.00  0.00           H  
ATOM    500  C   THR    39      51.189  48.610  51.807  1.00  0.00           C  
ATOM    501  O   THR    39      52.180  49.139  51.303  1.00  0.00           O  
ATOM    502  N   LEU    40      51.095  48.432  53.130  1.00  0.00           N  
ATOM    503  H   LEU    40      50.206  48.058  53.429  1.00  0.00           H  
ATOM    504  CA  LEU    40      52.044  48.792  54.102  1.00  0.00           C  
ATOM    505  HA  LEU    40      53.058  49.057  53.804  1.00  0.00           H  
ATOM    506  CB  LEU    40      51.504  50.039  54.867  1.00  0.00           C  
ATOM    507  HB2 LEU    40      50.451  49.898  55.115  1.00  0.00           H  
ATOM    508  HB3 LEU    40      52.022  50.140  55.821  1.00  0.00           H  
ATOM    509  CG  LEU    40      51.696  51.322  54.018  1.00  0.00           C  
ATOM    510  HG  LEU    40      51.410  51.124  52.985  1.00  0.00           H  
ATOM    511  CD1 LEU    40      50.784  52.420  54.570  1.00  0.00           C  
ATOM    512 HD11 LEU    40      50.873  53.349  54.007  1.00  0.00           H  
ATOM    513 HD12 LEU    40      49.728  52.172  54.471  1.00  0.00           H  
ATOM    514 HD13 LEU    40      51.049  52.637  55.605  1.00  0.00           H  
ATOM    515  CD2 LEU    40      53.142  51.843  54.003  1.00  0.00           C  
ATOM    516 HD21 LEU    40      53.167  52.742  53.386  1.00  0.00           H  
ATOM    517 HD22 LEU    40      53.374  52.096  55.038  1.00  0.00           H  
ATOM    518 HD23 LEU    40      53.787  51.119  53.506  1.00  0.00           H  
ATOM    519  C   LEU    40      52.219  47.651  55.088  1.00  0.00           C  
ATOM    520  O   LEU    40      51.536  46.663  55.033  1.00  0.00           O  
ATOM    521  N   GLU    41      53.119  47.791  56.073  1.00  0.00           N  
ATOM    522  H   GLU    41      53.808  48.511  55.910  1.00  0.00           H  
ATOM    523  CA  GLU    41      53.320  46.938  57.223  1.00  0.00           C  
ATOM    524  HA  GLU    41      52.682  46.054  57.220  1.00  0.00           H  
ATOM    525  CB  GLU    41      54.761  46.519  57.292  1.00  0.00           C  
ATOM    526  HB2 GLU    41      55.511  47.302  57.396  1.00  0.00           H  
ATOM    527  HB3 GLU    41      54.877  45.946  58.213  1.00  0.00           H  
ATOM    528  CG  GLU    41      55.183  45.651  56.054  1.00  0.00           C  
ATOM    529  HG2 GLU    41      54.301  45.279  55.532  1.00  0.00           H  
ATOM    530  HG3 GLU    41      55.538  46.376  55.322  1.00  0.00           H  
ATOM    531  CD  GLU    41      56.157  44.476  56.268  1.00  0.00           C  
ATOM    532  OE1 GLU    41      56.703  44.106  55.212  1.00  0.00           O  
ATOM    533  OE2 GLU    41      56.267  43.909  57.378  1.00  0.00           O  
ATOM    534  C   GLU    41      52.959  47.682  58.572  1.00  0.00           C  
ATOM    535  O   GLU    41      53.343  48.812  58.820  1.00  0.00           O  
ATOM    536  N   HIE    42      52.288  46.992  59.471  1.00  0.00           N  
ATOM    537  H   HIE    42      52.047  46.040  59.236  1.00  0.00           H  
ATOM    538  CA  HIE    42      52.047  47.350  60.882  1.00  0.00           C  
ATOM    539  HA  HIE    42      51.383  48.212  60.941  1.00  0.00           H  
ATOM    540  CB  HIE    42      51.104  46.339  61.557  1.00  0.00           C  
ATOM    541  HB2 HIE    42      50.257  46.071  60.925  1.00  0.00           H  
ATOM    542  HB3 HIE    42      51.576  45.391  61.818  1.00  0.00           H  
ATOM    543  CG  HIE    42      50.555  46.820  62.831  1.00  0.00           C  
ATOM    544  ND1 HIE    42      51.292  47.027  63.964  1.00  0.00           N  
ATOM    545  CE1 HIE    42      50.538  47.849  64.760  1.00  0.00           C  
ATOM    546  HE1 HIE    42      50.806  48.200  65.745  1.00  0.00           H  
ATOM    547  NE2 HIE    42      49.295  48.000  64.210  1.00  0.00           N  
ATOM    548  HE2 HIE    42      48.455  48.407  64.595  1.00  0.00           H  
ATOM    549  CD2 HIE    42      49.282  47.401  62.961  1.00  0.00           C  
ATOM    550  HD2 HIE    42      48.570  47.469  62.152  1.00  0.00           H  
ATOM    551  C   HIE    42      53.289  47.502  61.710  1.00  0.00           C  
ATOM    552  O   HIE    42      54.083  46.582  61.857  1.00  0.00           O  
ATOM    553  N   PRO    43      53.482  48.630  62.419  1.00  0.00           N  
ATOM    554  CD  PRO    43      52.636  49.812  62.534  1.00  0.00           C  
ATOM    555  HD2 PRO    43      51.590  49.616  62.767  1.00  0.00           H  
ATOM    556  HD3 PRO    43      52.728  50.291  61.559  1.00  0.00           H  
ATOM    557  CG  PRO    43      53.145  50.667  63.697  1.00  0.00           C  
ATOM    558  HG2 PRO    43      52.664  50.192  64.552  1.00  0.00           H  
ATOM    559  HG3 PRO    43      53.019  51.749  63.702  1.00  0.00           H  
ATOM    560  CB  PRO    43      54.639  50.326  63.694  1.00  0.00           C  
ATOM    561  HB2 PRO    43      55.135  50.488  64.651  1.00  0.00           H  
ATOM    562  HB3 PRO    43      55.164  51.026  63.046  1.00  0.00           H  
ATOM    563  CA  PRO    43      54.710  48.854  63.156  1.00  0.00           C  
ATOM    564  HA  PRO    43      55.541  48.767  62.455  1.00  0.00           H  
ATOM    565  C   PRO    43      55.142  48.007  64.361  1.00  0.00           C  
ATOM    566  O   PRO    43      56.334  47.845  64.711  1.00  0.00           O  
ATOM    567  N   LEU    44      54.056  47.496  65.060  1.00  0.00           N  
ATOM    568  H   LEU    44      53.119  47.520  64.684  1.00  0.00           H  
ATOM    569  CA  LEU    44      54.370  46.772  66.322  1.00  0.00           C  
ATOM    570  HA  LEU    44      55.366  47.056  66.661  1.00  0.00           H  
ATOM    571  CB  LEU    44      53.409  47.157  67.472  1.00  0.00           C  
ATOM    572  HB2 LEU    44      52.390  46.844  67.242  1.00  0.00           H  
ATOM    573  HB3 LEU    44      53.749  46.687  68.395  1.00  0.00           H  
ATOM    574  CG  LEU    44      53.223  48.686  67.685  1.00  0.00           C  
ATOM    575  HG  LEU    44      53.048  49.085  66.686  1.00  0.00           H  
ATOM    576  CD1 LEU    44      52.023  49.047  68.578  1.00  0.00           C  
ATOM    577 HD11 LEU    44      51.645  50.067  68.506  1.00  0.00           H  
ATOM    578 HD12 LEU    44      51.172  48.394  68.384  1.00  0.00           H  
ATOM    579 HD13 LEU    44      52.176  48.885  69.645  1.00  0.00           H  
ATOM    580  CD2 LEU    44      54.417  49.402  68.216  1.00  0.00           C  
ATOM    581 HD21 LEU    44      54.952  49.627  67.293  1.00  0.00           H  
ATOM    582 HD22 LEU    44      54.141  50.301  68.767  1.00  0.00           H  
ATOM    583 HD23 LEU    44      55.014  48.732  68.835  1.00  0.00           H  
ATOM    584  C   LEU    44      54.403  45.217  66.146  1.00  0.00           C  
ATOM    585  O   LEU    44      55.085  44.464  66.852  1.00  0.00           O  
ATOM    586  N   PHE    45      53.679  44.694  65.157  1.00  0.00           N  
ATOM    587  H   PHE    45      53.108  45.378  64.681  1.00  0.00           H  
ATOM    588  CA  PHE    45      53.244  43.302  64.948  1.00  0.00           C  
ATOM    589  HA  PHE    45      53.869  42.765  65.661  1.00  0.00           H  
ATOM    590  CB  PHE    45      51.739  43.145  65.190  1.00  0.00           C  
ATOM    591  HB2 PHE    45      51.118  43.658  64.455  1.00  0.00           H  
ATOM    592  HB3 PHE    45      51.512  42.082  65.122  1.00  0.00           H  
ATOM    593  CG  PHE    45      51.213  43.661  66.524  1.00  0.00           C  
ATOM    594  CD1 PHE    45      51.841  43.371  67.740  1.00  0.00           C  
ATOM    595  HD1 PHE    45      52.742  42.781  67.656  1.00  0.00           H  
ATOM    596  CE1 PHE    45      51.349  43.847  68.970  1.00  0.00           C  
ATOM    597  HE1 PHE    45      51.832  43.521  69.879  1.00  0.00           H  
ATOM    598  CZ  PHE    45      50.282  44.738  68.942  1.00  0.00           C  
ATOM    599  HZ  PHE    45      49.869  45.211  69.820  1.00  0.00           H  
ATOM    600  CE2 PHE    45      49.716  45.167  67.716  1.00  0.00           C  
ATOM    601  HE2 PHE    45      48.927  45.905  67.703  1.00  0.00           H  
ATOM    602  CD2 PHE    45      50.068  44.481  66.570  1.00  0.00           C  
ATOM    603  HD2 PHE    45      49.508  44.645  65.661  1.00  0.00           H  
ATOM    604  C   PHE    45      53.589  42.818  63.525  1.00  0.00           C  
ATOM    605  O   PHE    45      53.615  43.478  62.509  1.00  0.00           O  
ATOM    606  N   VAL    46      53.822  41.530  63.415  1.00  0.00           N  
ATOM    607  H   VAL    46      53.677  40.901  64.192  1.00  0.00           H  
ATOM    608  CA  VAL    46      54.123  40.780  62.133  1.00  0.00           C  
ATOM    609  HA  VAL    46      54.840  41.358  61.551  1.00  0.00           H  
ATOM    610  CB  VAL    46      54.841  39.414  62.367  1.00  0.00           C  
ATOM    611  HB  VAL    46      54.218  38.819  63.036  1.00  0.00           H  
ATOM    612  CG1 VAL    46      55.127  38.620  61.105  1.00  0.00           C  
ATOM    613 HG11 VAL    46      55.612  39.183  60.308  1.00  0.00           H  
ATOM    614 HG12 VAL    46      55.712  37.737  61.364  1.00  0.00           H  
ATOM    615 HG13 VAL    46      54.179  38.213  60.754  1.00  0.00           H  
ATOM    616  CG2 VAL    46      56.240  39.662  63.100  1.00  0.00           C  
ATOM    617 HG21 VAL    46      56.795  38.730  63.200  1.00  0.00           H  
ATOM    618 HG22 VAL    46      56.782  40.410  62.521  1.00  0.00           H  
ATOM    619 HG23 VAL    46      56.053  40.006  64.117  1.00  0.00           H  
ATOM    620  C   VAL    46      52.806  40.572  61.258  1.00  0.00           C  
ATOM    621  O   VAL    46      52.038  39.703  61.516  1.00  0.00           O  
ATOM    622  N   GLY    47      52.586  41.461  60.290  1.00  0.00           N  
ATOM    623  H   GLY    47      53.364  42.017  59.968  1.00  0.00           H  
ATOM    624  CA  GLY    47      51.273  41.692  59.618  1.00  0.00           C  
ATOM    625  HA2 GLY    47      50.817  40.795  59.199  1.00  0.00           H  
ATOM    626  HA3 GLY    47      50.721  42.139  60.445  1.00  0.00           H  
ATOM    627  C   GLY    47      51.234  42.801  58.601  1.00  0.00           C  
ATOM    628  O   GLY    47      52.091  43.728  58.644  1.00  0.00           O  
ATOM    629  N   GLY    48      50.327  42.744  57.673  1.00  0.00           N  
ATOM    630  H   GLY    48      49.569  42.086  57.786  1.00  0.00           H  
ATOM    631  CA  GLY    48      49.962  43.737  56.691  1.00  0.00           C  
ATOM    632  HA2 GLY    48      50.888  44.144  56.284  1.00  0.00           H  
ATOM    633  HA3 GLY    48      49.449  43.261  55.856  1.00  0.00           H  
ATOM    634  C   GLY    48      49.281  44.943  57.330  1.00  0.00           C  
ATOM    635  O   GLY    48      48.814  44.876  58.466  1.00  0.00           O  
ATOM    636  N   MET    49      49.225  46.038  56.543  1.00  0.00           N  
ATOM    637  H   MET    49      49.717  45.943  55.667  1.00  0.00           H  
ATOM    638  CA  MET    49      48.640  47.307  56.819  1.00  0.00           C  
ATOM    639  HA  MET    49      47.764  47.103  57.436  1.00  0.00           H  
ATOM    640  CB  MET    49      49.586  48.226  57.575  1.00  0.00           C  
ATOM    641  HB2 MET    49      49.909  47.650  58.443  1.00  0.00           H  
ATOM    642  HB3 MET    49      50.559  48.310  57.090  1.00  0.00           H  
ATOM    643  CG  MET    49      49.104  49.628  57.936  1.00  0.00           C  
ATOM    644  HG2 MET    49      49.181  50.220  57.024  1.00  0.00           H  
ATOM    645  HG3 MET    49      48.021  49.705  58.033  1.00  0.00           H  
ATOM    646  SD  MET    49      49.937  50.566  59.251  1.00  0.00           S  
ATOM    647  CE  MET    49      48.810  50.115  60.571  1.00  0.00           C  
ATOM    648  HE1 MET    49      47.841  50.158  60.072  1.00  0.00           H  
ATOM    649  HE2 MET    49      48.941  49.079  60.885  1.00  0.00           H  
ATOM    650  HE3 MET    49      48.932  50.831  61.383  1.00  0.00           H  
ATOM    651  C   MET    49      48.117  47.895  55.510  1.00  0.00           C  
ATOM    652  O   MET    49      48.807  47.819  54.463  1.00  0.00           O  
ATOM    653  N   CY3    50      46.900  48.532  55.544  1.00  0.00           N  
ATOM    654  HN  CY3    50      46.371  48.592  56.402  1.00  0.00           H  
ATOM    655  CA  CY3    50      46.376  49.261  54.437  1.00  0.00           C  
ATOM    656  HA  CY3    50      47.088  49.106  53.627  1.00  0.00           H  
ATOM    657  CB  CY3    50      44.968  48.604  54.148  1.00  0.00           C  
ATOM    658  HB3 CY3    50      45.051  47.517  54.152  1.00  0.00           H  
ATOM    659  HB2 CY3    50      44.825  48.872  53.101  1.00  0.00           H  
ATOM    660  SG  CY3    50      43.699  49.302  55.228  1.00  0.00           S  
ATOM    661  C   CY3    50      46.344  50.808  54.698  1.00  0.00           C  
ATOM    662  O   CY3    50      46.386  51.380  55.821  1.00  0.00           O  
ATOM    663  N   GLN    51      46.151  51.601  53.611  1.00  0.00           N  
ATOM    664  H   GLN    51      45.895  51.148  52.745  1.00  0.00           H  
ATOM    665  CA  GLN    51      46.514  53.019  53.674  1.00  0.00           C  
ATOM    666  HA  GLN    51      47.534  53.165  54.032  1.00  0.00           H  
ATOM    667  CB  GLN    51      46.389  53.773  52.326  1.00  0.00           C  
ATOM    668  HB2 GLN    51      47.039  53.294  51.595  1.00  0.00           H  
ATOM    669  HB3 GLN    51      45.329  53.695  52.086  1.00  0.00           H  
ATOM    670  CG  GLN    51      46.833  55.235  52.360  1.00  0.00           C  
ATOM    671  HG2 GLN    51      46.567  55.705  51.413  1.00  0.00           H  
ATOM    672  HG3 GLN    51      46.198  55.708  53.109  1.00  0.00           H  
ATOM    673  CD  GLN    51      48.329  55.434  52.551  1.00  0.00           C  
ATOM    674  OE1 GLN    51      49.185  54.814  51.937  1.00  0.00           O  
ATOM    675  NE2 GLN    51      48.715  56.132  53.611  1.00  0.00           N  
ATOM    676 HE21 GLN    51      49.718  56.223  53.691  1.00  0.00           H  
ATOM    677 HE22 GLN    51      48.063  56.599  54.225  1.00  0.00           H  
ATOM    678  C   GLN    51      45.667  53.701  54.736  1.00  0.00           C  
ATOM    679  O   GLN    51      46.221  54.550  55.432  1.00  0.00           O  
ATOM    680  N   ASN    52      44.362  53.427  54.889  1.00  0.00           N  
ATOM    681  H   ASN    52      43.979  52.835  54.166  1.00  0.00           H  
ATOM    682  CA  ASN    52      43.487  54.174  55.833  1.00  0.00           C  
ATOM    683  HA  ASN    52      43.737  55.217  55.637  1.00  0.00           H  
ATOM    684  CB  ASN    52      42.040  53.938  55.463  1.00  0.00           C  
ATOM    685  HB2 ASN    52      41.906  54.264  54.432  1.00  0.00           H  
ATOM    686  HB3 ASN    52      41.773  52.904  55.681  1.00  0.00           H  
ATOM    687  CG  ASN    52      41.119  54.845  56.331  1.00  0.00           C  
ATOM    688  OD1 ASN    52      41.461  56.003  56.488  1.00  0.00           O  
ATOM    689  ND2 ASN    52      40.026  54.336  56.845  1.00  0.00           N  
ATOM    690 HD21 ASN    52      39.488  55.026  57.349  1.00  0.00           H  
ATOM    691 HD22 ASN    52      39.751  53.398  56.589  1.00  0.00           H  
ATOM    692  C   ASN    52      43.864  53.669  57.317  1.00  0.00           C  
ATOM    693  O   ASN    52      43.921  54.489  58.251  1.00  0.00           O  
ATOM    694  N   CY3    53      44.202  52.410  57.515  1.00  0.00           N  
ATOM    695  HN  CY3    53      44.157  51.706  56.792  1.00  0.00           H  
ATOM    696  CA  CY3    53      44.719  52.018  58.853  1.00  0.00           C  
ATOM    697  HA  CY3    53      44.053  52.246  59.686  1.00  0.00           H  
ATOM    698  CB  CY3    53      44.928  50.550  58.864  1.00  0.00           C  
ATOM    699  HB3 CY3    53      45.602  50.325  59.691  1.00  0.00           H  
ATOM    700  HB2 CY3    53      45.437  50.230  57.955  1.00  0.00           H  
ATOM    701  SG  CY3    53      43.331  49.736  58.953  1.00  0.00           S  
ATOM    702  C   CY3    53      45.977  52.757  59.259  1.00  0.00           C  
ATOM    703  O   CY3    53      46.172  52.907  60.473  1.00  0.00           O  
ATOM    704  N   LYS    54      46.854  53.086  58.326  1.00  0.00           N  
ATOM    705  H   LYS    54      46.717  52.592  57.455  1.00  0.00           H  
ATOM    706  CA  LYS    54      48.038  53.998  58.546  1.00  0.00           C  
ATOM    707  HA  LYS    54      48.559  53.691  59.454  1.00  0.00           H  
ATOM    708  CB  LYS    54      48.965  54.001  57.274  1.00  0.00           C  
ATOM    709  HB2 LYS    54      49.471  53.036  57.270  1.00  0.00           H  
ATOM    710  HB3 LYS    54      48.293  53.930  56.419  1.00  0.00           H  
ATOM    711  CG  LYS    54      49.853  55.230  57.032  1.00  0.00           C  
ATOM    712  HG2 LYS    54      50.141  55.169  55.982  1.00  0.00           H  
ATOM    713  HG3 LYS    54      49.342  56.192  57.074  1.00  0.00           H  
ATOM    714  CD  LYS    54      51.117  55.351  57.979  1.00  0.00           C  
ATOM    715  HD2 LYS    54      51.463  56.354  57.732  1.00  0.00           H  
ATOM    716  HD3 LYS    54      50.768  55.372  59.011  1.00  0.00           H  
ATOM    717  CE  LYS    54      52.073  54.173  57.687  1.00  0.00           C  
ATOM    718  HE2 LYS    54      51.484  53.280  57.898  1.00  0.00           H  
ATOM    719  HE3 LYS    54      52.453  54.185  56.665  1.00  0.00           H  
ATOM    720  NZ  LYS    54      53.176  54.258  58.666  1.00  0.00           N  
ATOM    721  HZ1 LYS    54      53.837  55.019  58.606  1.00  0.00           H  
ATOM    722  HZ2 LYS    54      52.849  54.479  59.596  1.00  0.00           H  
ATOM    723  HZ3 LYS    54      53.745  53.425  58.621  1.00  0.00           H  
ATOM    724  C   LYS    54      47.405  55.428  58.858  1.00  0.00           C  
ATOM    725  O   LYS    54      47.879  56.043  59.852  1.00  0.00           O  
ATOM    726  N   ASN    55      46.545  55.968  58.029  1.00  0.00           N  
ATOM    727  H   ASN    55      46.291  55.386  57.245  1.00  0.00           H  
ATOM    728  CA  ASN    55      46.068  57.394  58.100  1.00  0.00           C  
ATOM    729  HA  ASN    55      46.947  58.038  58.072  1.00  0.00           H  
ATOM    730  CB  ASN    55      45.168  57.680  56.843  1.00  0.00           C  
ATOM    731  HB2 ASN    55      44.444  56.870  56.757  1.00  0.00           H  
ATOM    732  HB3 ASN    55      44.650  58.634  56.938  1.00  0.00           H  
ATOM    733  CG  ASN    55      45.908  57.893  55.526  1.00  0.00           C  
ATOM    734  OD1 ASN    55      47.081  57.689  55.283  1.00  0.00           O  
ATOM    735  ND2 ASN    55      45.239  58.554  54.556  1.00  0.00           N  
ATOM    736 HD21 ASN    55      45.639  58.629  53.632  1.00  0.00           H  
ATOM    737 HD22 ASN    55      44.250  58.728  54.670  1.00  0.00           H  
ATOM    738  C   ASN    55      45.282  57.513  59.406  1.00  0.00           C  
ATOM    739  O   ASN    55      45.468  58.525  60.121  1.00  0.00           O  
ATOM    740  N   CYS    56      44.650  56.471  59.905  1.00  0.00           N  
ATOM    741  H   CYS    56      44.376  55.758  59.244  1.00  0.00           H  
ATOM    742  CA  CYS    56      43.937  56.468  61.218  1.00  0.00           C  
ATOM    743  HA  CYS    56      43.295  57.348  61.199  1.00  0.00           H  
ATOM    744  CB  CYS    56      43.093  55.186  61.406  1.00  0.00           C  
ATOM    745  HB2 CYS    56      43.682  54.290  61.210  1.00  0.00           H  
ATOM    746  HB3 CYS    56      42.629  55.083  62.387  1.00  0.00           H  
ATOM    747  SG  CYS    56      41.794  55.173  60.200  1.00  0.00           S  
ATOM    748  HG  CYS    56      42.617  55.322  59.157  1.00  0.00           H  
ATOM    749  C   CYS    56      44.842  56.698  62.456  1.00  0.00           C  
ATOM    750  O   CYS    56      44.271  57.083  63.523  1.00  0.00           O  
ATOM    751  N   PHE    57      46.150  56.448  62.395  1.00  0.00           N  
ATOM    752  H   PHE    57      46.568  56.268  61.493  1.00  0.00           H  
ATOM    753  CA  PHE    57      47.130  56.553  63.445  1.00  0.00           C  
ATOM    754  HA  PHE    57      46.827  57.010  64.387  1.00  0.00           H  
ATOM    755  CB  PHE    57      47.619  55.121  63.626  1.00  0.00           C  
ATOM    756  HB2 PHE    57      46.820  54.425  63.880  1.00  0.00           H  
ATOM    757  HB3 PHE    57      48.155  54.781  62.740  1.00  0.00           H  
ATOM    758  CG  PHE    57      48.707  54.883  64.775  1.00  0.00           C  
ATOM    759  CD1 PHE    57      48.710  55.729  65.939  1.00  0.00           C  
ATOM    760  HD1 PHE    57      47.908  56.429  66.119  1.00  0.00           H  
ATOM    761  CE1 PHE    57      49.817  55.645  66.939  1.00  0.00           C  
ATOM    762  HE1 PHE    57      49.897  56.427  67.680  1.00  0.00           H  
ATOM    763  CZ  PHE    57      50.911  54.779  66.692  1.00  0.00           C  
ATOM    764  HZ  PHE    57      51.705  54.753  67.423  1.00  0.00           H  
ATOM    765  CE2 PHE    57      50.826  53.868  65.574  1.00  0.00           C  
ATOM    766  HE2 PHE    57      51.497  53.029  65.461  1.00  0.00           H  
ATOM    767  CD2 PHE    57      49.730  53.940  64.647  1.00  0.00           C  
ATOM    768  HD2 PHE    57      49.519  53.169  63.921  1.00  0.00           H  
ATOM    769  C   PHE    57      48.225  57.617  63.004  1.00  0.00           C  
ATOM    770  O   PHE    57      49.060  57.993  63.780  1.00  0.00           O  
ATOM    771  N   LEU    58      48.181  58.114  61.730  1.00  0.00           N  
ATOM    772  H   LEU    58      47.618  57.557  61.103  1.00  0.00           H  
ATOM    773  CA  LEU    58      49.077  59.190  61.223  1.00  0.00           C  
ATOM    774  HA  LEU    58      50.052  58.922  61.629  1.00  0.00           H  
ATOM    775  CB  LEU    58      49.065  59.129  59.670  1.00  0.00           C  
ATOM    776  HB2 LEU    58      49.172  58.120  59.271  1.00  0.00           H  
ATOM    777  HB3 LEU    58      48.148  59.550  59.257  1.00  0.00           H  
ATOM    778  CG  LEU    58      50.198  59.861  59.039  1.00  0.00           C  
ATOM    779  HG  LEU    58      50.032  60.884  59.378  1.00  0.00           H  
ATOM    780  CD1 LEU    58      51.608  59.441  59.441  1.00  0.00           C  
ATOM    781 HD11 LEU    58      51.686  59.367  60.526  1.00  0.00           H  
ATOM    782 HD12 LEU    58      51.808  58.496  58.936  1.00  0.00           H  
ATOM    783 HD13 LEU    58      52.392  60.125  59.117  1.00  0.00           H  
ATOM    784  CD2 LEU    58      50.199  59.966  57.441  1.00  0.00           C  
ATOM    785 HD21 LEU    58      50.889  60.723  57.067  1.00  0.00           H  
ATOM    786 HD22 LEU    58      50.444  58.969  57.073  1.00  0.00           H  
ATOM    787 HD23 LEU    58      49.170  60.159  57.136  1.00  0.00           H  
ATOM    788  C   LEU    58      48.498  60.499  61.863  1.00  0.00           C  
ATOM    789  O   LEU    58      49.310  61.332  62.208  1.00  0.00           O  
ATOM    790  N   GLU    59      47.157  60.703  61.802  1.00  0.00           N  
ATOM    791  H   GLU    59      46.547  59.974  61.462  1.00  0.00           H  
ATOM    792  CA  GLU    59      46.450  61.744  62.604  1.00  0.00           C  
ATOM    793  HA  GLU    59      47.163  62.502  62.927  1.00  0.00           H  
ATOM    794  CB  GLU    59      45.363  62.487  61.812  1.00  0.00           C  
ATOM    795  HB2 GLU    59      44.884  63.119  62.559  1.00  0.00           H  
ATOM    796  HB3 GLU    59      45.784  63.158  61.063  1.00  0.00           H  
ATOM    797  CG  GLU    59      44.318  61.498  61.306  1.00  0.00           C  
ATOM    798  HG2 GLU    59      44.782  60.773  60.638  1.00  0.00           H  
ATOM    799  HG3 GLU    59      43.915  60.871  62.101  1.00  0.00           H  
ATOM    800  CD  GLU    59      43.150  62.249  60.705  1.00  0.00           C  
ATOM    801  OE1 GLU    59      42.231  62.601  61.513  1.00  0.00           O  
ATOM    802  OE2 GLU    59      43.167  62.552  59.477  1.00  0.00           O  
ATOM    803  C   GLU    59      45.828  61.202  63.941  1.00  0.00           C  
ATOM    804  O   GLU    59      45.762  59.990  64.178  1.00  0.00           O  
ATOM    805  N   CYS    60      45.360  62.111  64.825  1.00  0.00           N  
ATOM    806  H   CYS    60      45.373  63.080  64.542  1.00  0.00           H  
ATOM    807  CA  CYS    60      44.635  61.815  66.055  1.00  0.00           C  
ATOM    808  HA  CYS    60      44.247  62.738  66.485  1.00  0.00           H  
ATOM    809  CB  CYS    60      43.335  61.070  65.633  1.00  0.00           C  
ATOM    810  HB2 CYS    60      42.872  61.642  64.829  1.00  0.00           H  
ATOM    811  HB3 CYS    60      43.581  60.072  65.271  1.00  0.00           H  
ATOM    812  SG  CYS    60      42.247  60.700  67.102  1.00  0.00           S  
ATOM    813  HG  CYS    60      43.067  59.866  67.748  1.00  0.00           H  
ATOM    814  C   CYS    60      45.520  61.075  67.123  1.00  0.00           C  
ATOM    815  O   CYS    60      45.062  60.850  68.251  1.00  0.00           O  
ATOM    816  N   ALA    61      46.765  60.745  66.836  1.00  0.00           N  
ATOM    817  H   ALA    61      47.138  60.800  65.899  1.00  0.00           H  
ATOM    818  CA  ALA    61      47.680  60.050  67.832  1.00  0.00           C  
ATOM    819  HA  ALA    61      47.019  59.291  68.252  1.00  0.00           H  
ATOM    820  CB  ALA    61      48.943  59.507  67.133  1.00  0.00           C  
ATOM    821  HB1 ALA    61      49.457  58.732  67.702  1.00  0.00           H  
ATOM    822  HB2 ALA    61      48.454  59.018  66.290  1.00  0.00           H  
ATOM    823  HB3 ALA    61      49.645  60.217  66.697  1.00  0.00           H  
ATOM    824  C   ALA    61      48.110  60.868  69.029  1.00  0.00           C  
ATOM    825  O   ALA    61      47.899  62.093  69.026  1.00  0.00           O  
ATOM    826  N   TYR    62      48.538  60.134  70.051  1.00  0.00           N  
ATOM    827  H   TYR    62      48.568  59.137  69.895  1.00  0.00           H  
ATOM    828  CA  TYR    62      48.841  60.681  71.370  1.00  0.00           C  
ATOM    829  HA  TYR    62      48.979  59.783  71.972  1.00  0.00           H  
ATOM    830  CB  TYR    62      50.207  61.350  71.315  1.00  0.00           C  
ATOM    831  HB2 TYR    62      50.158  62.148  70.574  1.00  0.00           H  
ATOM    832  HB3 TYR    62      50.276  61.836  72.289  1.00  0.00           H  
ATOM    833  CG  TYR    62      51.444  60.585  71.027  1.00  0.00           C  
ATOM    834  CD1 TYR    62      52.399  60.369  72.052  1.00  0.00           C  
ATOM    835  HD1 TYR    62      52.177  60.785  73.024  1.00  0.00           H  
ATOM    836  CE1 TYR    62      53.671  59.776  71.775  1.00  0.00           C  
ATOM    837  HE1 TYR    62      54.435  59.661  72.529  1.00  0.00           H  
ATOM    838  CZ  TYR    62      53.955  59.425  70.405  1.00  0.00           C  
ATOM    839  OH  TYR    62      55.298  59.221  70.095  1.00  0.00           O  
ATOM    840  HH  TYR    62      55.827  59.581  70.810  1.00  0.00           H  
ATOM    841  CE2 TYR    62      52.969  59.658  69.440  1.00  0.00           C  
ATOM    842  HE2 TYR    62      53.338  59.472  68.443  1.00  0.00           H  
ATOM    843  CD2 TYR    62      51.666  60.097  69.760  1.00  0.00           C  
ATOM    844  HD2 TYR    62      50.944  60.372  69.005  1.00  0.00           H  
ATOM    845  C   TYR    62      47.724  61.451  72.002  1.00  0.00           C  
ATOM    846  O   TYR    62      47.897  62.357  72.862  1.00  0.00           O  
ATOM    847  N   GLN    63      46.495  61.166  71.689  1.00  0.00           N  
ATOM    848  H   GLN    63      46.315  60.465  70.985  1.00  0.00           H  
ATOM    849  CA  GLN    63      45.322  61.528  72.412  1.00  0.00           C  
ATOM    850  HA  GLN    63      45.480  62.561  72.722  1.00  0.00           H  
ATOM    851  CB  GLN    63      43.953  61.204  71.713  1.00  0.00           C  
ATOM    852  HB2 GLN    63      43.208  61.923  72.052  1.00  0.00           H  
ATOM    853  HB3 GLN    63      44.060  61.418  70.649  1.00  0.00           H  
ATOM    854  CG  GLN    63      43.364  59.763  71.878  1.00  0.00           C  
ATOM    855  HG2 GLN    63      43.406  59.595  72.954  1.00  0.00           H  
ATOM    856  HG3 GLN    63      42.294  59.679  71.689  1.00  0.00           H  
ATOM    857  CD  GLN    63      44.129  58.510  71.226  1.00  0.00           C  
ATOM    858  OE1 GLN    63      44.088  57.473  71.865  1.00  0.00           O  
ATOM    859  NE2 GLN    63      44.893  58.733  70.186  1.00  0.00           N  
ATOM    860 HE21 GLN    63      45.126  57.855  69.743  1.00  0.00           H  
ATOM    861 HE22 GLN    63      44.965  59.562  69.614  1.00  0.00           H  
ATOM    862  C   GLN    63      45.324  60.767  73.758  1.00  0.00           C  
ATOM    863  O   GLN    63      45.821  59.610  73.947  1.00  0.00           O  
ATOM    864  N   TYR    64      44.703  61.403  74.747  1.00  0.00           N  
ATOM    865  H   TYR    64      44.409  62.334  74.488  1.00  0.00           H  
ATOM    866  CA  TYR    64      44.496  60.918  76.132  1.00  0.00           C  
ATOM    867  HA  TYR    64      44.492  59.828  76.149  1.00  0.00           H  
ATOM    868  CB  TYR    64      45.666  61.435  77.012  1.00  0.00           C  
ATOM    869  HB2 TYR    64      45.442  62.424  77.414  1.00  0.00           H  
ATOM    870  HB3 TYR    64      45.680  60.783  77.886  1.00  0.00           H  
ATOM    871  CG  TYR    64      47.134  61.544  76.457  1.00  0.00           C  
ATOM    872  CD1 TYR    64      47.719  62.762  75.976  1.00  0.00           C  
ATOM    873  HD1 TYR    64      47.103  63.636  75.822  1.00  0.00           H  
ATOM    874  CE1 TYR    64      49.061  62.780  75.548  1.00  0.00           C  
ATOM    875  HE1 TYR    64      49.505  63.713  75.236  1.00  0.00           H  
ATOM    876  CZ  TYR    64      49.821  61.637  75.587  1.00  0.00           C  
ATOM    877  OH  TYR    64      51.158  61.712  75.294  1.00  0.00           O  
ATOM    878  HH  TYR    64      51.517  60.928  74.872  1.00  0.00           H  
ATOM    879  CE2 TYR    64      49.236  60.397  75.976  1.00  0.00           C  
ATOM    880  HE2 TYR    64      49.797  59.479  76.075  1.00  0.00           H  
ATOM    881  CD2 TYR    64      47.952  60.368  76.426  1.00  0.00           C  
ATOM    882  HD2 TYR    64      47.477  59.471  76.796  1.00  0.00           H  
ATOM    883  C   TYR    64      43.150  61.346  76.653  1.00  0.00           C  
ATOM    884  O   TYR    64      42.807  62.492  76.401  1.00  0.00           O  
ATOM    885  N   ASP    65      42.470  60.578  77.516  1.00  0.00           N  
ATOM    886  H   ASP    65      42.833  59.646  77.661  1.00  0.00           H  
ATOM    887  CA  ASP    65      41.610  61.116  78.529  1.00  0.00           C  
ATOM    888  HA  ASP    65      40.967  61.855  78.051  1.00  0.00           H  
ATOM    889  CB  ASP    65      40.745  59.971  79.102  1.00  0.00           C  
ATOM    890  HB2 ASP    65      41.333  59.298  79.725  1.00  0.00           H  
ATOM    891  HB3 ASP    65      39.940  60.380  79.713  1.00  0.00           H  
ATOM    892  CG  ASP    65      40.040  59.130  77.968  1.00  0.00           C  
ATOM    893  OD1 ASP    65      39.252  59.725  77.200  1.00  0.00           O  
ATOM    894  OD2 ASP    65      40.294  57.864  77.807  1.00  0.00           O  
ATOM    895  C   ASP    65      42.391  61.714  79.646  1.00  0.00           C  
ATOM    896  O   ASP    65      43.369  61.138  80.196  1.00  0.00           O  
ATOM    897  N   ASP    66      42.073  62.965  80.010  1.00  0.00           N  
ATOM    898  H   ASP    66      41.241  63.341  79.578  1.00  0.00           H  
ATOM    899  CA  ASP    66      42.830  63.825  80.950  1.00  0.00           C  
ATOM    900  HA  ASP    66      43.842  63.803  80.543  1.00  0.00           H  
ATOM    901  CB  ASP    66      42.204  65.237  80.923  1.00  0.00           C  
ATOM    902  HB2 ASP    66      41.346  65.118  81.584  1.00  0.00           H  
ATOM    903  HB3 ASP    66      42.950  65.957  81.257  1.00  0.00           H  
ATOM    904  CG  ASP    66      41.746  65.695  79.454  1.00  0.00           C  
ATOM    905  OD1 ASP    66      42.461  66.266  78.623  1.00  0.00           O  
ATOM    906  OD2 ASP    66      40.573  65.396  79.098  1.00  0.00           O  
ATOM    907  C   ASP    66      43.013  63.175  82.388  1.00  0.00           C  
ATOM    908  O   ASP    66      44.041  63.420  83.014  1.00  0.00           O  
ATOM    909  N   ASP    67      42.214  62.195  82.743  1.00  0.00           N  
ATOM    910  H   ASP    67      41.419  61.986  82.156  1.00  0.00           H  
ATOM    911  CA  ASP    67      42.215  61.394  83.930  1.00  0.00           C  
ATOM    912  HA  ASP    67      42.347  62.066  84.778  1.00  0.00           H  
ATOM    913  CB  ASP    67      40.828  60.868  84.179  1.00  0.00           C  
ATOM    914  HB2 ASP    67      40.542  60.208  83.361  1.00  0.00           H  
ATOM    915  HB3 ASP    67      40.843  60.317  85.119  1.00  0.00           H  
ATOM    916  CG  ASP    67      39.801  61.911  84.459  1.00  0.00           C  
ATOM    917  OD1 ASP    67      39.799  62.451  85.604  1.00  0.00           O  
ATOM    918  OD2 ASP    67      38.929  62.131  83.624  1.00  0.00           O  
ATOM    919  C   ASP    67      43.289  60.283  83.879  1.00  0.00           C  
ATOM    920  O   ASP    67      43.625  59.702  84.877  1.00  0.00           O  
ATOM    921  N   GLY    68      43.974  59.936  82.709  1.00  0.00           N  
ATOM    922  H   GLY    68      43.750  60.548  81.937  1.00  0.00           H  
ATOM    923  CA  GLY    68      44.868  58.851  82.524  1.00  0.00           C  
ATOM    924  HA2 GLY    68      45.608  58.788  83.322  1.00  0.00           H  
ATOM    925  HA3 GLY    68      44.226  57.974  82.601  1.00  0.00           H  
ATOM    926  C   GLY    68      45.571  58.740  81.194  1.00  0.00           C  
ATOM    927  O   GLY    68      46.699  59.158  81.096  1.00  0.00           O  
ATOM    928  N   TYR    69      45.008  58.006  80.312  1.00  0.00           N  
ATOM    929  H   TYR    69      44.011  57.847  80.331  1.00  0.00           H  
ATOM    930  CA  TYR    69      45.734  57.343  79.252  1.00  0.00           C  
ATOM    931  HA  TYR    69      46.705  57.806  79.077  1.00  0.00           H  
ATOM    932  CB  TYR    69      45.907  55.855  79.667  1.00  0.00           C  
ATOM    933  HB2 TYR    69      44.945  55.438  79.965  1.00  0.00           H  
ATOM    934  HB3 TYR    69      46.288  55.356  78.776  1.00  0.00           H  
ATOM    935  CG  TYR    69      46.789  55.627  80.792  1.00  0.00           C  
ATOM    936  CD1 TYR    69      48.053  56.277  80.790  1.00  0.00           C  
ATOM    937  HD1 TYR    69      48.365  56.781  79.887  1.00  0.00           H  
ATOM    938  CE1 TYR    69      48.860  56.111  81.973  1.00  0.00           C  
ATOM    939  HE1 TYR    69      49.858  56.523  82.008  1.00  0.00           H  
ATOM    940  CZ  TYR    69      48.382  55.480  83.140  1.00  0.00           C  
ATOM    941  OH  TYR    69      49.178  55.467  84.299  1.00  0.00           O  
ATOM    942  HH  TYR    69      48.939  54.771  84.915  1.00  0.00           H  
ATOM    943  CE2 TYR    69      47.133  54.792  83.132  1.00  0.00           C  
ATOM    944  HE2 TYR    69      46.754  54.313  84.023  1.00  0.00           H  
ATOM    945  CD2 TYR    69      46.336  54.851  81.914  1.00  0.00           C  
ATOM    946  HD2 TYR    69      45.294  54.564  81.920  1.00  0.00           H  
ATOM    947  C   TYR    69      45.021  57.366  77.875  1.00  0.00           C  
ATOM    948  O   TYR    69      43.846  57.769  77.802  1.00  0.00           O  
ATOM    949  N   GLN    70      45.702  56.874  76.852  1.00  0.00           N  
ATOM    950  H   GLN    70      46.635  56.547  77.057  1.00  0.00           H  
ATOM    951  CA  GLN    70      45.204  56.855  75.456  1.00  0.00           C  
ATOM    952  HA  GLN    70      44.840  57.875  75.335  1.00  0.00           H  
ATOM    953  CB  GLN    70      46.384  56.507  74.531  1.00  0.00           C  
ATOM    954  HB2 GLN    70      46.096  56.783  73.517  1.00  0.00           H  
ATOM    955  HB3 GLN    70      47.252  57.111  74.794  1.00  0.00           H  
ATOM    956  CG  GLN    70      46.740  54.930  74.442  1.00  0.00           C  
ATOM    957  HG2 GLN    70      45.874  54.501  73.937  1.00  0.00           H  
ATOM    958  HG3 GLN    70      47.549  54.841  73.717  1.00  0.00           H  
ATOM    959  CD  GLN    70      47.012  54.290  75.860  1.00  0.00           C  
ATOM    960  OE1 GLN    70      47.581  54.836  76.763  1.00  0.00           O  
ATOM    961  NE2 GLN    70      46.812  53.049  76.030  1.00  0.00           N  
ATOM    962 HE21 GLN    70      47.089  52.736  76.950  1.00  0.00           H  
ATOM    963 HE22 GLN    70      46.399  52.496  75.292  1.00  0.00           H  
ATOM    964  C   GLN    70      43.946  56.020  75.289  1.00  0.00           C  
ATOM    965  O   GLN    70      43.721  55.170  76.115  1.00  0.00           O  
ATOM    966  N   SER    71      43.168  56.395  74.318  1.00  0.00           N  
ATOM    967  H   SER    71      43.520  56.802  73.463  1.00  0.00           H  
ATOM    968  CA  SER    71      41.696  56.125  74.255  1.00  0.00           C  
ATOM    969  HA  SER    71      41.436  55.622  75.187  1.00  0.00           H  
ATOM    970  CB  SER    71      40.941  57.421  74.270  1.00  0.00           C  
ATOM    971  HB2 SER    71      40.891  57.833  73.263  1.00  0.00           H  
ATOM    972  HB3 SER    71      39.909  57.170  74.513  1.00  0.00           H  
ATOM    973  OG  SER    71      41.301  58.438  75.216  1.00  0.00           O  
ATOM    974  HG  SER    71      41.089  58.195  76.120  1.00  0.00           H  
ATOM    975  C   SER    71      41.138  55.182  73.190  1.00  0.00           C  
ATOM    976  O   SER    71      39.999  54.614  73.182  1.00  0.00           O  
ATOM    977  N   TYR    72      41.949  54.885  72.213  1.00  0.00           N  
ATOM    978  H   TYR    72      42.886  55.260  72.237  1.00  0.00           H  
ATOM    979  CA  TYR    72      41.653  53.960  71.115  1.00  0.00           C  
ATOM    980  HA  TYR    72      40.709  53.461  71.334  1.00  0.00           H  
ATOM    981  CB  TYR    72      41.545  54.667  69.760  1.00  0.00           C  
ATOM    982  HB2 TYR    72      42.522  54.865  69.318  1.00  0.00           H  
ATOM    983  HB3 TYR    72      41.117  53.944  69.066  1.00  0.00           H  
ATOM    984  CG  TYR    72      40.634  55.834  69.655  1.00  0.00           C  
ATOM    985  CD1 TYR    72      39.214  55.673  69.618  1.00  0.00           C  
ATOM    986  HD1 TYR    72      38.869  54.666  69.439  1.00  0.00           H  
ATOM    987  CE1 TYR    72      38.372  56.796  69.635  1.00  0.00           C  
ATOM    988  HE1 TYR    72      37.295  56.785  69.548  1.00  0.00           H  
ATOM    989  CZ  TYR    72      38.942  58.070  69.534  1.00  0.00           C  
ATOM    990  OH  TYR    72      38.153  59.164  69.434  1.00  0.00           O  
ATOM    991  HH  TYR    72      38.520  59.803  70.049  1.00  0.00           H  
ATOM    992  CE2 TYR    72      40.308  58.287  69.579  1.00  0.00           C  
ATOM    993  HE2 TYR    72      40.677  59.291  69.432  1.00  0.00           H  
ATOM    994  CD2 TYR    72      41.146  57.145  69.644  1.00  0.00           C  
ATOM    995  HD2 TYR    72      42.222  57.226  69.673  1.00  0.00           H  
ATOM    996  C   TYR    72      42.797  52.879  70.969  1.00  0.00           C  
ATOM    997  O   TYR    72      43.984  53.093  71.360  1.00  0.00           O  
ATOM    998  N   CY3    73      42.371  51.774  70.455  1.00  0.00           N  
ATOM    999  HN  CY3    73      41.399  51.654  70.209  1.00  0.00           H  
ATOM   1000  CA  CY3    73      43.104  50.559  70.403  1.00  0.00           C  
ATOM   1001  HA  CY3    73      43.220  50.154  71.408  1.00  0.00           H  
ATOM   1002  CB  CY3    73      42.207  49.623  69.456  1.00  0.00           C  
ATOM   1003  HB3 CY3    73      42.095  49.976  68.432  1.00  0.00           H  
ATOM   1004  HB2 CY3    73      41.215  49.632  69.909  1.00  0.00           H  
ATOM   1005  SG  CY3    73      42.760  47.883  69.466  1.00  0.00           S  
ATOM   1006  C   CY3    73      44.525  50.677  69.783  1.00  0.00           C  
ATOM   1007  O   CY3    73      44.697  51.336  68.794  1.00  0.00           O  
ATOM   1008  N   THR    74      45.539  49.999  70.309  1.00  0.00           N  
ATOM   1009  H   THR    74      45.323  49.452  71.130  1.00  0.00           H  
ATOM   1010  CA  THR    74      46.825  49.795  69.635  1.00  0.00           C  
ATOM   1011  HA  THR    74      47.135  50.759  69.231  1.00  0.00           H  
ATOM   1012  CB  THR    74      47.894  49.222  70.536  1.00  0.00           C  
ATOM   1013  HB  THR    74      48.807  48.946  70.010  1.00  0.00           H  
ATOM   1014  CG2 THR    74      48.356  50.274  71.597  1.00  0.00           C  
ATOM   1015 HG21 THR    74      48.850  50.993  70.944  1.00  0.00           H  
ATOM   1016 HG22 THR    74      47.509  50.688  72.145  1.00  0.00           H  
ATOM   1017 HG23 THR    74      49.052  49.903  72.349  1.00  0.00           H  
ATOM   1018  OG1 THR    74      47.404  48.081  71.196  1.00  0.00           O  
ATOM   1019  HG1 THR    74      46.587  48.298  71.652  1.00  0.00           H  
ATOM   1020  C   THR    74      46.729  48.874  68.407  1.00  0.00           C  
ATOM   1021  O   THR    74      47.628  49.056  67.589  1.00  0.00           O  
ATOM   1022  N   ILE    75      45.702  48.011  68.356  1.00  0.00           N  
ATOM   1023  H   ILE    75      44.927  48.009  69.003  1.00  0.00           H  
ATOM   1024  CA  ILE    75      45.614  47.078  67.236  1.00  0.00           C  
ATOM   1025  HA  ILE    75      46.572  46.768  66.819  1.00  0.00           H  
ATOM   1026  CB  ILE    75      45.104  45.723  67.774  1.00  0.00           C  
ATOM   1027  HB  ILE    75      44.039  45.785  67.995  1.00  0.00           H  
ATOM   1028  CG2 ILE    75      45.303  44.741  66.579  1.00  0.00           C  
ATOM   1029 HG21 ILE    75      44.805  45.130  65.692  1.00  0.00           H  
ATOM   1030 HG22 ILE    75      46.340  44.434  66.443  1.00  0.00           H  
ATOM   1031 HG23 ILE    75      44.736  43.843  66.824  1.00  0.00           H  
ATOM   1032  CG1 ILE    75      45.811  45.331  69.100  1.00  0.00           C  
ATOM   1033 HG12 ILE    75      46.875  45.549  69.004  1.00  0.00           H  
ATOM   1034 HG13 ILE    75      45.223  45.828  69.872  1.00  0.00           H  
ATOM   1035  CD1 ILE    75      45.755  43.859  69.438  1.00  0.00           C  
ATOM   1036 HD11 ILE    75      46.056  43.401  68.496  1.00  0.00           H  
ATOM   1037 HD12 ILE    75      46.363  43.636  70.315  1.00  0.00           H  
ATOM   1038 HD13 ILE    75      44.788  43.458  69.740  1.00  0.00           H  
ATOM   1039  C   ILE    75      44.837  47.658  65.988  1.00  0.00           C  
ATOM   1040  O   ILE    75      45.392  47.783  64.890  1.00  0.00           O  
ATOM   1041  N   CY3    76      43.575  48.159  66.254  1.00  0.00           N  
ATOM   1042  HN  CY3    76      43.239  48.064  67.202  1.00  0.00           H  
ATOM   1043  CA  CY3    76      42.661  48.645  65.188  1.00  0.00           C  
ATOM   1044  HA  CY3    76      43.207  48.483  64.258  1.00  0.00           H  
ATOM   1045  CB  CY3    76      41.411  47.786  65.181  1.00  0.00           C  
ATOM   1046  HB3 CY3    76      41.767  46.758  65.115  1.00  0.00           H  
ATOM   1047  HB2 CY3    76      40.977  47.945  64.194  1.00  0.00           H  
ATOM   1048  SG  CY3    76      40.377  48.181  66.680  1.00  0.00           S  
ATOM   1049  C   CY3    76      42.437  50.201  65.276  1.00  0.00           C  
ATOM   1050  O   CY3    76      41.764  50.660  64.355  1.00  0.00           O  
ATOM   1051  N   CYS    77      43.083  50.898  66.196  1.00  0.00           N  
ATOM   1052  H   CYS    77      43.563  50.414  66.941  1.00  0.00           H  
ATOM   1053  CA  CYS    77      42.708  52.301  66.371  1.00  0.00           C  
ATOM   1054  HA  CYS    77      43.094  52.520  67.367  1.00  0.00           H  
ATOM   1055  CB  CYS    77      43.495  53.169  65.365  1.00  0.00           C  
ATOM   1056  HB2 CYS    77      44.476  52.698  65.300  1.00  0.00           H  
ATOM   1057  HB3 CYS    77      42.931  53.003  64.448  1.00  0.00           H  
ATOM   1058  SG  CYS    77      43.541  54.970  65.891  1.00  0.00           S  
ATOM   1059  HG  CYS    77      42.253  55.008  66.244  1.00  0.00           H  
ATOM   1060  C   CYS    77      41.190  52.612  66.565  1.00  0.00           C  
ATOM   1061  O   CYS    77      40.835  53.775  66.773  1.00  0.00           O  
ATOM   1062  N   GLY    78      40.281  51.578  66.723  1.00  0.00           N  
ATOM   1063  H   GLY    78      40.700  50.659  66.716  1.00  0.00           H  
ATOM   1064  CA  GLY    78      38.877  51.693  67.165  1.00  0.00           C  
ATOM   1065  HA2 GLY    78      38.646  52.753  67.059  1.00  0.00           H  
ATOM   1066  HA3 GLY    78      38.138  51.162  66.565  1.00  0.00           H  
ATOM   1067  C   GLY    78      38.678  51.046  68.571  1.00  0.00           C  
ATOM   1068  O   GLY    78      39.457  51.275  69.538  1.00  0.00           O  
ATOM   1069  N   GLY    79      37.739  50.150  68.652  1.00  0.00           N  
ATOM   1070  H   GLY    79      37.145  50.053  67.841  1.00  0.00           H  
ATOM   1071  CA  GLY    79      37.344  49.352  69.797  1.00  0.00           C  
ATOM   1072  HA2 GLY    79      37.396  48.296  69.534  1.00  0.00           H  
ATOM   1073  HA3 GLY    79      37.985  49.431  70.675  1.00  0.00           H  
ATOM   1074  C   GLY    79      35.944  49.688  70.274  1.00  0.00           C  
ATOM   1075  O   GLY    79      35.280  50.605  69.807  1.00  0.00           O  
ATOM   1076  N   ARG    80      35.532  48.860  71.205  1.00  0.00           N  
ATOM   1077  H   ARG    80      36.087  48.027  71.340  1.00  0.00           H  
ATOM   1078  CA  ARG    80      34.235  48.893  71.802  1.00  0.00           C  
ATOM   1079  HA  ARG    80      33.725  49.840  71.625  1.00  0.00           H  
ATOM   1080  CB  ARG    80      33.349  47.850  71.096  1.00  0.00           C  
ATOM   1081  HB2 ARG    80      33.841  46.881  71.173  1.00  0.00           H  
ATOM   1082  HB3 ARG    80      32.388  47.843  71.611  1.00  0.00           H  
ATOM   1083  CG  ARG    80      32.977  48.168  69.714  1.00  0.00           C  
ATOM   1084  HG2 ARG    80      32.407  49.081  69.892  1.00  0.00           H  
ATOM   1085  HG3 ARG    80      33.826  48.381  69.064  1.00  0.00           H  
ATOM   1086  CD  ARG    80      32.078  47.117  69.059  1.00  0.00           C  
ATOM   1087  HD2 ARG    80      32.717  46.261  68.844  1.00  0.00           H  
ATOM   1088  HD3 ARG    80      31.308  46.871  69.790  1.00  0.00           H  
ATOM   1089  NE  ARG    80      31.445  47.557  67.845  1.00  0.00           N  
ATOM   1090  HE  ARG    80      30.493  47.892  67.839  1.00  0.00           H  
ATOM   1091  CZ  ARG    80      32.114  47.521  66.695  1.00  0.00           C  
ATOM   1092  NH1 ARG    80      33.371  47.210  66.524  1.00  0.00           N  
ATOM   1093 HH11 ARG    80      33.979  46.816  67.228  1.00  0.00           H  
ATOM   1094 HH12 ARG    80      33.692  46.922  65.610  1.00  0.00           H  
ATOM   1095  NH2 ARG    80      31.531  47.881  65.620  1.00  0.00           N  
ATOM   1096 HH21 ARG    80      30.551  48.097  65.732  1.00  0.00           H  
ATOM   1097 HH22 ARG    80      32.125  48.269  64.900  1.00  0.00           H  
ATOM   1098  C   ARG    80      34.229  48.657  73.303  1.00  0.00           C  
ATOM   1099  O   ARG    80      33.659  49.492  74.061  1.00  0.00           O  
ATOM   1100  N   GLU    81      35.026  47.749  73.744  1.00  0.00           N  
ATOM   1101  H   GLU    81      35.349  47.158  72.991  1.00  0.00           H  
ATOM   1102  CA  GLU    81      35.552  47.565  75.067  1.00  0.00           C  
ATOM   1103  HA  GLU    81      35.542  48.532  75.570  1.00  0.00           H  
ATOM   1104  CB  GLU    81      34.806  46.590  75.965  1.00  0.00           C  
ATOM   1105  HB2 GLU    81      35.006  45.539  75.756  1.00  0.00           H  
ATOM   1106  HB3 GLU    81      35.113  46.825  76.985  1.00  0.00           H  
ATOM   1107  CG  GLU    81      33.284  46.741  75.858  1.00  0.00           C  
ATOM   1108  HG2 GLU    81      33.024  47.705  76.295  1.00  0.00           H  
ATOM   1109  HG3 GLU    81      32.946  46.634  74.828  1.00  0.00           H  
ATOM   1110  CD  GLU    81      32.585  45.694  76.764  1.00  0.00           C  
ATOM   1111  OE1 GLU    81      32.980  45.512  77.954  1.00  0.00           O  
ATOM   1112  OE2 GLU    81      31.592  45.120  76.219  1.00  0.00           O  
ATOM   1113  C   GLU    81      37.022  47.195  74.965  1.00  0.00           C  
ATOM   1114  O   GLU    81      37.367  46.534  74.035  1.00  0.00           O  
ATOM   1115  N   VAL    82      37.880  47.754  75.873  1.00  0.00           N  
ATOM   1116  H   VAL    82      37.540  48.336  76.626  1.00  0.00           H  
ATOM   1117  CA  VAL    82      39.344  47.634  75.684  1.00  0.00           C  
ATOM   1118  HA  VAL    82      39.544  46.851  74.952  1.00  0.00           H  
ATOM   1119  CB  VAL    82      39.887  49.039  75.202  1.00  0.00           C  
ATOM   1120  HB  VAL    82      39.429  49.737  75.902  1.00  0.00           H  
ATOM   1121  CG1 VAL    82      41.401  49.217  75.211  1.00  0.00           C  
ATOM   1122 HG11 VAL    82      41.676  49.164  76.264  1.00  0.00           H  
ATOM   1123 HG12 VAL    82      41.989  48.574  74.556  1.00  0.00           H  
ATOM   1124 HG13 VAL    82      41.417  50.278  74.960  1.00  0.00           H  
ATOM   1125  CG2 VAL    82      39.406  49.377  73.777  1.00  0.00           C  
ATOM   1126 HG21 VAL    82      39.941  48.636  73.183  1.00  0.00           H  
ATOM   1127 HG22 VAL    82      38.323  49.253  73.754  1.00  0.00           H  
ATOM   1128 HG23 VAL    82      39.731  50.361  73.438  1.00  0.00           H  
ATOM   1129  C   VAL    82      39.919  47.271  77.071  1.00  0.00           C  
ATOM   1130  O   VAL    82      39.258  47.540  78.015  1.00  0.00           O  
ATOM   1131  N   LEU    83      41.111  46.610  77.060  1.00  0.00           N  
ATOM   1132  H   LEU    83      41.632  46.367  76.230  1.00  0.00           H  
ATOM   1133  CA  LEU    83      41.911  46.457  78.234  1.00  0.00           C  
ATOM   1134  HA  LEU    83      41.346  46.781  79.108  1.00  0.00           H  
ATOM   1135  CB  LEU    83      42.188  44.866  78.445  1.00  0.00           C  
ATOM   1136  HB2 LEU    83      42.505  44.643  79.464  1.00  0.00           H  
ATOM   1137  HB3 LEU    83      41.164  44.513  78.328  1.00  0.00           H  
ATOM   1138  CG  LEU    83      43.107  44.230  77.423  1.00  0.00           C  
ATOM   1139  HG  LEU    83      42.957  44.625  76.418  1.00  0.00           H  
ATOM   1140  CD1 LEU    83      44.577  44.324  77.910  1.00  0.00           C  
ATOM   1141 HD11 LEU    83      44.945  45.347  77.830  1.00  0.00           H  
ATOM   1142 HD12 LEU    83      44.681  44.013  78.950  1.00  0.00           H  
ATOM   1143 HD13 LEU    83      45.227  43.604  77.414  1.00  0.00           H  
ATOM   1144  CD2 LEU    83      42.682  42.793  77.164  1.00  0.00           C  
ATOM   1145 HD21 LEU    83      42.355  42.375  78.116  1.00  0.00           H  
ATOM   1146 HD22 LEU    83      41.800  42.860  76.528  1.00  0.00           H  
ATOM   1147 HD23 LEU    83      43.479  42.153  76.787  1.00  0.00           H  
ATOM   1148  C   LEU    83      43.187  47.329  78.024  1.00  0.00           C  
ATOM   1149  O   LEU    83      43.701  47.370  76.908  1.00  0.00           O  
ATOM   1150  N   MET    84      43.651  47.834  79.166  1.00  0.00           N  
ATOM   1151  H   MET    84      43.179  47.551  80.013  1.00  0.00           H  
ATOM   1152  CA  MET    84      44.982  48.446  79.390  1.00  0.00           C  
ATOM   1153  HA  MET    84      45.340  48.813  78.428  1.00  0.00           H  
ATOM   1154  CB  MET    84      44.808  49.659  80.371  1.00  0.00           C  
ATOM   1155  HB2 MET    84      44.884  49.278  81.389  1.00  0.00           H  
ATOM   1156  HB3 MET    84      45.638  50.345  80.203  1.00  0.00           H  
ATOM   1157  CG  MET    84      43.522  50.555  80.318  1.00  0.00           C  
ATOM   1158  HG2 MET    84      42.677  49.871  80.402  1.00  0.00           H  
ATOM   1159  HG3 MET    84      43.599  51.300  81.110  1.00  0.00           H  
ATOM   1160  SD  MET    84      43.391  51.462  78.769  1.00  0.00           S  
ATOM   1161  CE  MET    84      44.813  52.649  78.788  1.00  0.00           C  
ATOM   1162  HE1 MET    84      44.897  53.070  79.789  1.00  0.00           H  
ATOM   1163  HE2 MET    84      45.659  51.987  78.599  1.00  0.00           H  
ATOM   1164  HE3 MET    84      44.607  53.359  77.987  1.00  0.00           H  
ATOM   1165  C   MET    84      45.957  47.441  80.014  1.00  0.00           C  
ATOM   1166  O   MET    84      45.650  46.282  80.341  1.00  0.00           O  
ATOM   1167  N   CY3    85      47.152  48.030  80.161  1.00  0.00           N  
ATOM   1168  HN  CY3    85      47.326  48.964  79.821  1.00  0.00           H  
ATOM   1169  CA  CY3    85      48.333  47.382  80.807  1.00  0.00           C  
ATOM   1170  HA  CY3    85      48.074  46.326  80.878  1.00  0.00           H  
ATOM   1171  CB  CY3    85      49.535  47.458  79.903  1.00  0.00           C  
ATOM   1172  HB3 CY3    85      49.904  48.483  79.871  1.00  0.00           H  
ATOM   1173  HB2 CY3    85      49.271  47.202  78.877  1.00  0.00           H  
ATOM   1174  SG  CY3    85      50.872  46.275  80.315  1.00  0.00           S  
ATOM   1175  C   CY3    85      48.546  47.828  82.329  1.00  0.00           C  
ATOM   1176  O   CY3    85      48.246  48.993  82.712  1.00  0.00           O  
ATOM   1177  N   GLY    86      49.013  46.855  83.118  1.00  0.00           N  
ATOM   1178  H   GLY    86      49.145  45.923  82.751  1.00  0.00           H  
ATOM   1179  CA  GLY    86      49.467  47.109  84.423  1.00  0.00           C  
ATOM   1180  HA2 GLY    86      48.752  47.806  84.859  1.00  0.00           H  
ATOM   1181  HA3 GLY    86      49.529  46.275  85.122  1.00  0.00           H  
ATOM   1182  C   GLY    86      50.887  47.741  84.518  1.00  0.00           C  
ATOM   1183  O   GLY    86      51.299  48.122  85.630  1.00  0.00           O  
ATOM   1184  N   ASN    87      51.659  47.879  83.427  1.00  0.00           N  
ATOM   1185  H   ASN    87      51.266  47.556  82.555  1.00  0.00           H  
ATOM   1186  CA  ASN    87      53.072  48.340  83.449  1.00  0.00           C  
ATOM   1187  HA  ASN    87      53.592  48.115  84.380  1.00  0.00           H  
ATOM   1188  CB  ASN    87      53.848  47.660  82.333  1.00  0.00           C  
ATOM   1189  HB2 ASN    87      53.980  46.638  82.688  1.00  0.00           H  
ATOM   1190  HB3 ASN    87      53.212  47.695  81.449  1.00  0.00           H  
ATOM   1191  CG  ASN    87      55.292  48.277  82.136  1.00  0.00           C  
ATOM   1192  OD1 ASN    87      55.855  48.860  83.030  1.00  0.00           O  
ATOM   1193  ND2 ASN    87      56.009  47.837  81.152  1.00  0.00           N  
ATOM   1194 HD21 ASN    87      57.004  47.725  81.286  1.00  0.00           H  
ATOM   1195 HD22 ASN    87      55.654  47.311  80.366  1.00  0.00           H  
ATOM   1196  C   ASN    87      53.198  49.879  83.293  1.00  0.00           C  
ATOM   1197  O   ASN    87      52.935  50.394  82.208  1.00  0.00           O  
ATOM   1198  N   ASN    88      53.703  50.584  84.299  1.00  0.00           N  
ATOM   1199  H   ASN    88      53.822  50.137  85.197  1.00  0.00           H  
ATOM   1200  CA  ASN    88      53.961  52.012  84.333  1.00  0.00           C  
ATOM   1201  HA  ASN    88      53.013  52.531  84.191  1.00  0.00           H  
ATOM   1202  CB  ASN    88      54.304  52.447  85.781  1.00  0.00           C  
ATOM   1203  HB2 ASN    88      55.147  51.837  86.106  1.00  0.00           H  
ATOM   1204  HB3 ASN    88      54.626  53.486  85.850  1.00  0.00           H  
ATOM   1205  CG  ASN    88      53.089  52.290  86.670  1.00  0.00           C  
ATOM   1206  OD1 ASN    88      52.021  51.781  86.283  1.00  0.00           O  
ATOM   1207  ND2 ASN    88      53.116  52.698  87.914  1.00  0.00           N  
ATOM   1208 HD21 ASN    88      52.278  52.740  88.476  1.00  0.00           H  
ATOM   1209 HD22 ASN    88      53.963  53.080  88.310  1.00  0.00           H  
ATOM   1210  C   ASN    88      54.972  52.615  83.275  1.00  0.00           C  
ATOM   1211  O   ASN    88      55.067  53.804  83.090  1.00  0.00           O  
ATOM   1212  N   ASN    89      55.612  51.730  82.518  1.00  0.00           N  
ATOM   1213  H   ASN    89      55.464  50.781  82.828  1.00  0.00           H  
ATOM   1214  CA  ASN    89      56.567  52.081  81.441  1.00  0.00           C  
ATOM   1215  HA  ASN    89      56.868  53.091  81.719  1.00  0.00           H  
ATOM   1216  CB  ASN    89      57.812  51.203  81.486  1.00  0.00           C  
ATOM   1217  HB2 ASN    89      57.498  50.160  81.438  1.00  0.00           H  
ATOM   1218  HB3 ASN    89      58.335  51.415  80.554  1.00  0.00           H  
ATOM   1219  CG  ASN    89      58.748  51.499  82.650  1.00  0.00           C  
ATOM   1220  OD1 ASN    89      58.822  52.577  83.129  1.00  0.00           O  
ATOM   1221  ND2 ASN    89      59.490  50.524  83.056  1.00  0.00           N  
ATOM   1222 HD21 ASN    89      59.986  50.637  83.929  1.00  0.00           H  
ATOM   1223 HD22 ASN    89      59.384  49.688  82.500  1.00  0.00           H  
ATOM   1224  C   ASN    89      55.843  51.999  80.071  1.00  0.00           C  
ATOM   1225  O   ASN    89      56.367  52.488  79.099  1.00  0.00           O  
ATOM   1226  N   CY3    90      54.583  51.584  79.999  1.00  0.00           N  
ATOM   1227  HN  CY3    90      54.157  51.330  80.878  1.00  0.00           H  
ATOM   1228  CA  CY3    90      53.773  51.278  78.820  1.00  0.00           C  
ATOM   1229  HA  CY3    90      54.284  51.680  77.946  1.00  0.00           H  
ATOM   1230  CB  CY3    90      53.832  49.639  78.791  1.00  0.00           C  
ATOM   1231  HB3 CY3    90      53.613  49.340  79.816  1.00  0.00           H  
ATOM   1232  HB2 CY3    90      54.810  49.281  78.468  1.00  0.00           H  
ATOM   1233  SG  CY3    90      52.525  48.939  77.703  1.00  0.00           S  
ATOM   1234  C   CY3    90      52.349  51.796  78.802  1.00  0.00           C  
ATOM   1235  O   CY3    90      52.033  52.730  78.033  1.00  0.00           O  
ATOM   1236  N   CYS    91      51.409  51.270  79.668  1.00  0.00           N  
ATOM   1237  H   CYS    91      51.752  50.528  80.261  1.00  0.00           H  
ATOM   1238  CA  CYS    91      50.020  51.702  79.652  1.00  0.00           C  
ATOM   1239  HA  CYS    91      49.542  51.011  80.347  1.00  0.00           H  
ATOM   1240  CB  CYS    91      49.864  53.035  80.337  1.00  0.00           C  
ATOM   1241  HB2 CYS    91      50.271  53.795  79.670  1.00  0.00           H  
ATOM   1242  HB3 CYS    91      48.793  53.171  80.483  1.00  0.00           H  
ATOM   1243  SG  CYS    91      50.790  53.014  81.893  1.00  0.00           S  
ATOM   1244  HG  CYS    91      49.811  52.430  82.589  1.00  0.00           H  
ATOM   1245  C   CYS    91      49.256  51.538  78.326  1.00  0.00           C  
ATOM   1246  O   CYS    91      48.304  52.279  78.139  1.00  0.00           O  
ATOM   1247  N   ARG    92      49.739  50.739  77.363  1.00  0.00           N  
ATOM   1248  H   ARG    92      50.581  50.249  77.628  1.00  0.00           H  
ATOM   1249  CA  ARG    92      49.112  50.412  76.039  1.00  0.00           C  
ATOM   1250  HA  ARG    92      48.868  51.349  75.540  1.00  0.00           H  
ATOM   1251  CB  ARG    92      50.015  49.599  75.124  1.00  0.00           C  
ATOM   1252  HB2 ARG    92      50.234  48.678  75.665  1.00  0.00           H  
ATOM   1253  HB3 ARG    92      49.397  49.193  74.323  1.00  0.00           H  
ATOM   1254  CG  ARG    92      51.259  50.263  74.659  1.00  0.00           C  
ATOM   1255  HG2 ARG    92      52.046  50.311  75.412  1.00  0.00           H  
ATOM   1256  HG3 ARG    92      51.697  49.545  73.966  1.00  0.00           H  
ATOM   1257  CD  ARG    92      51.153  51.632  74.037  1.00  0.00           C  
ATOM   1258  HD2 ARG    92      51.984  51.584  73.333  1.00  0.00           H  
ATOM   1259  HD3 ARG    92      50.191  51.705  73.530  1.00  0.00           H  
ATOM   1260  NE  ARG    92      51.448  52.760  74.912  1.00  0.00           N  
ATOM   1261  HE  ARG    92      52.168  52.591  75.599  1.00  0.00           H  
ATOM   1262  CZ  ARG    92      51.108  54.022  74.934  1.00  0.00           C  
ATOM   1263  NH1 ARG    92      50.342  54.537  74.054  1.00  0.00           N  
ATOM   1264 HH11 ARG    92      50.000  54.017  73.258  1.00  0.00           H  
ATOM   1265 HH12 ARG    92      50.146  55.527  74.087  1.00  0.00           H  
ATOM   1266  NH2 ARG    92      51.455  54.783  75.853  1.00  0.00           N  
ATOM   1267 HH21 ARG    92      52.049  54.462  76.604  1.00  0.00           H  
ATOM   1268 HH22 ARG    92      51.008  55.687  75.916  1.00  0.00           H  
ATOM   1269  C   ARG    92      47.795  49.739  76.274  1.00  0.00           C  
ATOM   1270  O   ARG    92      47.516  49.298  77.418  1.00  0.00           O  
ATOM   1271  N   CYS    93      46.992  49.734  75.244  1.00  0.00           N  
ATOM   1272  H   CYS    93      47.291  50.102  74.353  1.00  0.00           H  
ATOM   1273  CA  CYS    93      45.670  49.154  75.281  1.00  0.00           C  
ATOM   1274  HA  CYS    93      45.677  48.440  76.105  1.00  0.00           H  
ATOM   1275  CB  CYS    93      44.637  50.232  75.663  1.00  0.00           C  
ATOM   1276  HB2 CYS    93      43.662  49.765  75.798  1.00  0.00           H  
ATOM   1277  HB3 CYS    93      44.776  50.706  76.635  1.00  0.00           H  
ATOM   1278  SG  CYS    93      44.566  51.572  74.398  1.00  0.00           S  
ATOM   1279  HG  CYS    93      44.236  50.777  73.377  1.00  0.00           H  
ATOM   1280  C   CYS    93      45.199  48.402  73.963  1.00  0.00           C  
ATOM   1281  O   CYS    93      45.459  48.752  72.844  1.00  0.00           O  
ATOM   1282  N   PHE    94      44.443  47.380  74.178  1.00  0.00           N  
ATOM   1283  H   PHE    94      44.062  47.231  75.102  1.00  0.00           H  
ATOM   1284  CA  PHE    94      44.067  46.389  73.247  1.00  0.00           C  
ATOM   1285  HA  PHE    94      44.265  46.766  72.244  1.00  0.00           H  
ATOM   1286  CB  PHE    94      44.887  45.079  73.367  1.00  0.00           C  
ATOM   1287  HB2 PHE    94      44.451  44.522  74.197  1.00  0.00           H  
ATOM   1288  HB3 PHE    94      44.826  44.491  72.451  1.00  0.00           H  
ATOM   1289  CG  PHE    94      46.350  45.390  73.723  1.00  0.00           C  
ATOM   1290  CD1 PHE    94      47.382  45.449  72.694  1.00  0.00           C  
ATOM   1291  HD1 PHE    94      47.004  45.326  71.690  1.00  0.00           H  
ATOM   1292  CE1 PHE    94      48.715  45.784  73.036  1.00  0.00           C  
ATOM   1293  HE1 PHE    94      49.541  45.726  72.342  1.00  0.00           H  
ATOM   1294  CZ  PHE    94      48.941  46.104  74.362  1.00  0.00           C  
ATOM   1295  HZ  PHE    94      49.965  46.312  74.632  1.00  0.00           H  
ATOM   1296  CE2 PHE    94      48.037  45.985  75.377  1.00  0.00           C  
ATOM   1297  HE2 PHE    94      48.282  46.083  76.424  1.00  0.00           H  
ATOM   1298  CD2 PHE    94      46.763  45.636  75.076  1.00  0.00           C  
ATOM   1299  HD2 PHE    94      46.028  45.599  75.866  1.00  0.00           H  
ATOM   1300  C   PHE    94      42.588  46.138  73.318  1.00  0.00           C  
ATOM   1301  O   PHE    94      42.076  45.813  74.376  1.00  0.00           O  
ATOM   1302  N   CY3    95      41.818  46.293  72.209  1.00  0.00           N  
ATOM   1303  HN  CY3    95      42.227  46.592  71.335  1.00  0.00           H  
ATOM   1304  CA  CY3    95      40.441  46.010  72.246  1.00  0.00           C  
ATOM   1305  HA  CY3    95      40.031  46.280  73.219  1.00  0.00           H  
ATOM   1306  CB  CY3    95      39.758  46.871  71.293  1.00  0.00           C  
ATOM   1307  HB3 CY3    95      40.282  47.825  71.236  1.00  0.00           H  
ATOM   1308  HB2 CY3    95      38.792  47.143  71.718  1.00  0.00           H  
ATOM   1309  SG  CY3    95      39.512  46.049  69.705  1.00  0.00           S  
ATOM   1310  C   CY3    95      40.122  44.491  72.243  1.00  0.00           C  
ATOM   1311  O   CY3    95      40.858  43.669  71.581  1.00  0.00           O  
ATOM   1312  N   VAL    96      39.005  44.103  72.945  1.00  0.00           N  
ATOM   1313  H   VAL    96      38.444  44.830  73.365  1.00  0.00           H  
ATOM   1314  CA  VAL    96      38.609  42.657  73.234  1.00  0.00           C  
ATOM   1315  HA  VAL    96      39.511  42.069  73.402  1.00  0.00           H  
ATOM   1316  CB  VAL    96      37.728  42.475  74.525  1.00  0.00           C  
ATOM   1317  HB  VAL    96      37.677  41.402  74.705  1.00  0.00           H  
ATOM   1318  CG1 VAL    96      38.273  43.141  75.781  1.00  0.00           C  
ATOM   1319 HG11 VAL    96      39.203  42.681  76.117  1.00  0.00           H  
ATOM   1320 HG12 VAL    96      38.417  44.194  75.543  1.00  0.00           H  
ATOM   1321 HG13 VAL    96      37.581  43.077  76.621  1.00  0.00           H  
ATOM   1322  CG2 VAL    96      36.292  43.100  74.213  1.00  0.00           C  
ATOM   1323 HG21 VAL    96      35.824  42.485  73.444  1.00  0.00           H  
ATOM   1324 HG22 VAL    96      35.771  42.767  75.111  1.00  0.00           H  
ATOM   1325 HG23 VAL    96      36.403  44.174  74.058  1.00  0.00           H  
ATOM   1326  C   VAL    96      38.013  42.011  71.932  1.00  0.00           C  
ATOM   1327  O   VAL    96      37.819  40.820  71.863  1.00  0.00           O  
ATOM   1328  N   GLU    97      37.800  42.814  70.876  1.00  0.00           N  
ATOM   1329  H   GLU    97      38.115  43.771  70.938  1.00  0.00           H  
ATOM   1330  CA  GLU    97      37.636  42.335  69.528  1.00  0.00           C  
ATOM   1331  HA  GLU    97      36.927  41.515  69.641  1.00  0.00           H  
ATOM   1332  CB  GLU    97      36.870  43.374  68.766  1.00  0.00           C  
ATOM   1333  HB2 GLU    97      37.140  44.419  68.920  1.00  0.00           H  
ATOM   1334  HB3 GLU    97      37.066  43.105  67.728  1.00  0.00           H  
ATOM   1335  CG  GLU    97      35.325  43.381  69.023  1.00  0.00           C  
ATOM   1336  HG2 GLU    97      34.846  42.465  68.677  1.00  0.00           H  
ATOM   1337  HG3 GLU    97      34.991  43.346  70.060  1.00  0.00           H  
ATOM   1338  CD  GLU    97      34.677  44.510  68.217  1.00  0.00           C  
ATOM   1339  OE1 GLU    97      33.978  44.241  67.227  1.00  0.00           O  
ATOM   1340  OE2 GLU    97      35.068  45.662  68.488  1.00  0.00           O  
ATOM   1341  C   GLU    97      38.905  41.863  68.852  1.00  0.00           C  
ATOM   1342  O   GLU    97      38.967  40.790  68.268  1.00  0.00           O  
ATOM   1343  N   CY3    98      39.965  42.694  68.877  1.00  0.00           N  
ATOM   1344  HN  CY3    98      39.927  43.563  69.391  1.00  0.00           H  
ATOM   1345  CA  CY3    98      41.218  42.341  68.272  1.00  0.00           C  
ATOM   1346  HA  CY3    98      41.038  42.091  67.226  1.00  0.00           H  
ATOM   1347  CB  CY3    98      42.033  43.610  68.443  1.00  0.00           C  
ATOM   1348  HB3 CY3    98      43.106  43.424  68.490  1.00  0.00           H  
ATOM   1349  HB2 CY3    98      41.814  44.035  69.422  1.00  0.00           H  
ATOM   1350  SG  CY3    98      41.648  44.831  67.109  1.00  0.00           S  
ATOM   1351  C   CY3    98      41.930  41.175  68.943  1.00  0.00           C  
ATOM   1352  O   CY3    98      42.328  40.194  68.299  1.00  0.00           O  
ATOM   1353  N   VAL    99      42.091  41.186  70.293  1.00  0.00           N  
ATOM   1354  H   VAL    99      41.626  41.988  70.694  1.00  0.00           H  
ATOM   1355  CA  VAL    99      42.754  40.110  71.018  1.00  0.00           C  
ATOM   1356  HA  VAL    99      43.775  40.088  70.636  1.00  0.00           H  
ATOM   1357  CB  VAL    99      42.857  40.399  72.557  1.00  0.00           C  
ATOM   1358  HB  VAL    99      41.876  40.751  72.876  1.00  0.00           H  
ATOM   1359  CG1 VAL    99      43.308  39.303  73.534  1.00  0.00           C  
ATOM   1360 HG11 VAL    99      44.361  39.097  73.346  1.00  0.00           H  
ATOM   1361 HG12 VAL    99      43.184  39.509  74.598  1.00  0.00           H  
ATOM   1362 HG13 VAL    99      42.688  38.439  73.295  1.00  0.00           H  
ATOM   1363  CG2 VAL    99      44.001  41.483  72.637  1.00  0.00           C  
ATOM   1364 HG21 VAL    99      43.721  42.396  72.111  1.00  0.00           H  
ATOM   1365 HG22 VAL    99      44.399  41.685  73.631  1.00  0.00           H  
ATOM   1366 HG23 VAL    99      44.884  41.104  72.122  1.00  0.00           H  
ATOM   1367  C   VAL    99      41.938  38.801  70.705  1.00  0.00           C  
ATOM   1368  O   VAL    99      42.500  37.709  70.496  1.00  0.00           O  
ATOM   1369  N   ASP   100      40.616  38.854  70.664  1.00  0.00           N  
ATOM   1370  H   ASP   100      40.108  39.686  70.927  1.00  0.00           H  
ATOM   1371  CA  ASP   100      39.884  37.703  70.285  1.00  0.00           C  
ATOM   1372  HA  ASP   100      40.223  36.862  70.891  1.00  0.00           H  
ATOM   1373  CB  ASP   100      38.409  38.082  70.529  1.00  0.00           C  
ATOM   1374  HB2 ASP   100      38.341  38.436  71.557  1.00  0.00           H  
ATOM   1375  HB3 ASP   100      38.116  38.915  69.891  1.00  0.00           H  
ATOM   1376  CG  ASP   100      37.421  36.965  70.354  1.00  0.00           C  
ATOM   1377  OD1 ASP   100      37.186  36.279  71.377  1.00  0.00           O  
ATOM   1378  OD2 ASP   100      36.650  37.013  69.334  1.00  0.00           O  
ATOM   1379  C   ASP   100      40.144  37.180  68.882  1.00  0.00           C  
ATOM   1380  O   ASP   100      40.230  36.007  68.701  1.00  0.00           O  
ATOM   1381  N   LEU   101      40.153  38.019  67.901  1.00  0.00           N  
ATOM   1382  H   LEU   101      39.957  39.002  68.025  1.00  0.00           H  
ATOM   1383  CA  LEU   101      40.368  37.612  66.505  1.00  0.00           C  
ATOM   1384  HA  LEU   101      39.599  36.870  66.292  1.00  0.00           H  
ATOM   1385  CB  LEU   101      40.033  38.837  65.682  1.00  0.00           C  
ATOM   1386  HB2 LEU   101      38.990  39.088  65.874  1.00  0.00           H  
ATOM   1387  HB3 LEU   101      40.707  39.590  66.089  1.00  0.00           H  
ATOM   1388  CG  LEU   101      40.219  38.591  64.136  1.00  0.00           C  
ATOM   1389  HG  LEU   101      41.158  38.091  63.900  1.00  0.00           H  
ATOM   1390  CD1 LEU   101      39.127  37.744  63.512  1.00  0.00           C  
ATOM   1391 HD11 LEU   101      39.178  36.708  63.847  1.00  0.00           H  
ATOM   1392 HD12 LEU   101      38.199  38.269  63.736  1.00  0.00           H  
ATOM   1393 HD13 LEU   101      39.332  37.680  62.444  1.00  0.00           H  
ATOM   1394  CD2 LEU   101      40.095  39.990  63.477  1.00  0.00           C  
ATOM   1395 HD21 LEU   101      40.141  39.916  62.390  1.00  0.00           H  
ATOM   1396 HD22 LEU   101      39.179  40.552  63.657  1.00  0.00           H  
ATOM   1397 HD23 LEU   101      40.988  40.528  63.795  1.00  0.00           H  
ATOM   1398  C   LEU   101      41.805  36.992  66.240  1.00  0.00           C  
ATOM   1399  O   LEU   101      41.876  36.011  65.498  1.00  0.00           O  
ATOM   1400  N   LEU   102      42.821  37.496  66.918  1.00  0.00           N  
ATOM   1401  H   LEU   102      42.613  38.298  67.496  1.00  0.00           H  
ATOM   1402  CA  LEU   102      44.227  37.261  66.558  1.00  0.00           C  
ATOM   1403  HA  LEU   102      44.351  36.789  65.584  1.00  0.00           H  
ATOM   1404  CB  LEU   102      44.793  38.661  66.479  1.00  0.00           C  
ATOM   1405  HB2 LEU   102      44.680  39.186  67.428  1.00  0.00           H  
ATOM   1406  HB3 LEU   102      45.842  38.545  66.205  1.00  0.00           H  
ATOM   1407  CG  LEU   102      44.308  39.653  65.367  1.00  0.00           C  
ATOM   1408  HG  LEU   102      43.225  39.571  65.273  1.00  0.00           H  
ATOM   1409  CD1 LEU   102      44.761  41.059  65.695  1.00  0.00           C  
ATOM   1410 HD11 LEU   102      45.810  41.310  65.536  1.00  0.00           H  
ATOM   1411 HD12 LEU   102      44.234  41.705  64.993  1.00  0.00           H  
ATOM   1412 HD13 LEU   102      44.489  41.383  66.700  1.00  0.00           H  
ATOM   1413  CD2 LEU   102      44.764  39.299  63.960  1.00  0.00           C  
ATOM   1414 HD21 LEU   102      44.555  38.242  63.796  1.00  0.00           H  
ATOM   1415 HD22 LEU   102      44.277  39.994  63.276  1.00  0.00           H  
ATOM   1416 HD23 LEU   102      45.846  39.429  63.950  1.00  0.00           H  
ATOM   1417  C   LEU   102      44.925  36.363  67.624  1.00  0.00           C  
ATOM   1418  O   LEU   102      45.961  35.802  67.347  1.00  0.00           O  
ATOM   1419  N   VAL   103      44.378  36.219  68.855  1.00  0.00           N  
ATOM   1420  H   VAL   103      43.611  36.796  69.169  1.00  0.00           H  
ATOM   1421  CA  VAL   103      44.830  35.359  70.000  1.00  0.00           C  
ATOM   1422  HA  VAL   103      45.714  34.840  69.629  1.00  0.00           H  
ATOM   1423  CB  VAL   103      45.244  36.164  71.234  1.00  0.00           C  
ATOM   1424  HB  VAL   103      44.296  36.497  71.655  1.00  0.00           H  
ATOM   1425  CG1 VAL   103      45.994  35.295  72.262  1.00  0.00           C  
ATOM   1426 HG11 VAL   103      45.412  34.397  72.469  1.00  0.00           H  
ATOM   1427 HG12 VAL   103      46.921  34.860  71.888  1.00  0.00           H  
ATOM   1428 HG13 VAL   103      46.127  35.928  73.140  1.00  0.00           H  
ATOM   1429  CG2 VAL   103      46.133  37.338  70.892  1.00  0.00           C  
ATOM   1430 HG21 VAL   103      46.801  37.090  70.067  1.00  0.00           H  
ATOM   1431 HG22 VAL   103      45.535  38.203  70.608  1.00  0.00           H  
ATOM   1432 HG23 VAL   103      46.777  37.604  71.730  1.00  0.00           H  
ATOM   1433  C   VAL   103      43.764  34.212  70.254  1.00  0.00           C  
ATOM   1434  O   VAL   103      44.108  33.216  70.928  1.00  0.00           O  
ATOM   1435  N   GLY   104      42.502  34.456  69.861  1.00  0.00           N  
ATOM   1436  H   GLY   104      42.151  35.382  69.658  1.00  0.00           H  
ATOM   1437  CA  GLY   104      41.491  33.378  69.735  1.00  0.00           C  
ATOM   1438  HA2 GLY   104      40.903  33.543  68.832  1.00  0.00           H  
ATOM   1439  HA3 GLY   104      41.985  32.406  69.739  1.00  0.00           H  
ATOM   1440  C   GLY   104      40.494  33.444  70.836  1.00  0.00           C  
ATOM   1441  O   GLY   104      40.603  34.332  71.697  1.00  0.00           O  
ATOM   1442  N   PRO   105      39.455  32.633  70.837  1.00  0.00           N  
ATOM   1443  CD  PRO   105      39.297  31.570  69.909  1.00  0.00           C  
ATOM   1444  HD2 PRO   105      40.036  30.800  70.130  1.00  0.00           H  
ATOM   1445  HD3 PRO   105      39.347  31.840  68.855  1.00  0.00           H  
ATOM   1446  CG  PRO   105      37.874  31.035  70.054  1.00  0.00           C  
ATOM   1447  HG2 PRO   105      37.853  29.969  69.828  1.00  0.00           H  
ATOM   1448  HG3 PRO   105      37.161  31.683  69.545  1.00  0.00           H  
ATOM   1449  CB  PRO   105      37.677  31.278  71.541  1.00  0.00           C  
ATOM   1450  HB2 PRO   105      37.921  30.344  72.046  1.00  0.00           H  
ATOM   1451  HB3 PRO   105      36.608  31.390  71.726  1.00  0.00           H  
ATOM   1452  CA  PRO   105      38.499  32.456  71.933  1.00  0.00           C  
ATOM   1453  HA  PRO   105      37.944  33.388  72.040  1.00  0.00           H  
ATOM   1454  C   PRO   105      39.169  32.237  73.288  1.00  0.00           C  
ATOM   1455  O   PRO   105      40.243  31.683  73.430  1.00  0.00           O  
ATOM   1456  N   GLY   106      38.574  32.805  74.290  1.00  0.00           N  
ATOM   1457  H   GLY   106      37.675  33.227  74.108  1.00  0.00           H  
ATOM   1458  CA  GLY   106      39.019  32.718  75.677  1.00  0.00           C  
ATOM   1459  HA2 GLY   106      38.130  32.822  76.298  1.00  0.00           H  
ATOM   1460  HA3 GLY   106      39.546  31.765  75.733  1.00  0.00           H  
ATOM   1461  C   GLY   106      39.952  33.944  76.056  1.00  0.00           C  
ATOM   1462  O   GLY   106      39.923  34.396  77.189  1.00  0.00           O  
ATOM   1463  N   ALA   107      40.897  34.231  75.151  1.00  0.00           N  
ATOM   1464  H   ALA   107      40.824  33.824  74.229  1.00  0.00           H  
ATOM   1465  CA  ALA   107      42.157  34.997  75.422  1.00  0.00           C  
ATOM   1466  HA  ALA   107      42.646  34.439  76.221  1.00  0.00           H  
ATOM   1467  CB  ALA   107      43.083  35.066  74.218  1.00  0.00           C  
ATOM   1468  HB1 ALA   107      42.936  35.931  73.573  1.00  0.00           H  
ATOM   1469  HB2 ALA   107      44.119  35.061  74.556  1.00  0.00           H  
ATOM   1470  HB3 ALA   107      43.007  34.122  73.677  1.00  0.00           H  
ATOM   1471  C   ALA   107      41.861  36.427  75.979  1.00  0.00           C  
ATOM   1472  O   ALA   107      42.517  36.923  76.940  1.00  0.00           O  
ATOM   1473  N   ALA   108      40.847  37.175  75.507  1.00  0.00           N  
ATOM   1474  H   ALA   108      40.215  36.823  74.802  1.00  0.00           H  
ATOM   1475  CA  ALA   108      40.512  38.569  75.881  1.00  0.00           C  
ATOM   1476  HA  ALA   108      41.310  39.294  75.718  1.00  0.00           H  
ATOM   1477  CB  ALA   108      39.485  39.048  74.905  1.00  0.00           C  
ATOM   1478  HB1 ALA   108      38.589  38.435  74.808  1.00  0.00           H  
ATOM   1479  HB2 ALA   108      39.183  40.023  75.287  1.00  0.00           H  
ATOM   1480  HB3 ALA   108      39.990  39.142  73.943  1.00  0.00           H  
ATOM   1481  C   ALA   108      39.981  38.491  77.289  1.00  0.00           C  
ATOM   1482  O   ALA   108      40.416  39.320  78.085  1.00  0.00           O  
ATOM   1483  N   GLN   109      39.077  37.577  77.608  1.00  0.00           N  
ATOM   1484  H   GLN   109      38.806  36.909  76.901  1.00  0.00           H  
ATOM   1485  CA  GLN   109      38.491  37.506  78.979  1.00  0.00           C  
ATOM   1486  HA  GLN   109      38.205  38.530  79.217  1.00  0.00           H  
ATOM   1487  CB  GLN   109      37.289  36.589  78.882  1.00  0.00           C  
ATOM   1488  HB2 GLN   109      37.563  35.716  78.290  1.00  0.00           H  
ATOM   1489  HB3 GLN   109      37.038  36.344  79.914  1.00  0.00           H  
ATOM   1490  CG  GLN   109      36.140  37.359  78.147  1.00  0.00           C  
ATOM   1491  HG2 GLN   109      35.865  38.204  78.779  1.00  0.00           H  
ATOM   1492  HG3 GLN   109      36.380  37.740  77.154  1.00  0.00           H  
ATOM   1493  CD  GLN   109      34.928  36.450  78.101  1.00  0.00           C  
ATOM   1494  OE1 GLN   109      34.721  35.408  78.728  1.00  0.00           O  
ATOM   1495  NE2 GLN   109      33.920  36.908  77.392  1.00  0.00           N  
ATOM   1496 HE21 GLN   109      33.050  36.395  77.423  1.00  0.00           H  
ATOM   1497 HE22 GLN   109      33.952  37.829  76.980  1.00  0.00           H  
ATOM   1498  C   GLN   109      39.450  36.896  80.009  1.00  0.00           C  
ATOM   1499  O   GLN   109      39.439  37.363  81.162  1.00  0.00           O  
ATOM   1500  N   ALA   110      40.416  36.027  79.556  1.00  0.00           N  
ATOM   1501  H   ALA   110      40.279  35.718  78.605  1.00  0.00           H  
ATOM   1502  CA  ALA   110      41.638  35.668  80.279  1.00  0.00           C  
ATOM   1503  HA  ALA   110      41.418  35.221  81.249  1.00  0.00           H  
ATOM   1504  CB  ALA   110      42.555  34.774  79.438  1.00  0.00           C  
ATOM   1505  HB1 ALA   110      42.210  33.742  79.501  1.00  0.00           H  
ATOM   1506  HB2 ALA   110      42.421  35.003  78.381  1.00  0.00           H  
ATOM   1507  HB3 ALA   110      43.611  34.900  79.676  1.00  0.00           H  
ATOM   1508  C   ALA   110      42.447  36.984  80.716  1.00  0.00           C  
ATOM   1509  O   ALA   110      42.768  37.159  81.899  1.00  0.00           O  
ATOM   1510  N   ALA   111      42.516  38.004  79.829  1.00  0.00           N  
ATOM   1511  H   ALA   111      42.213  37.894  78.872  1.00  0.00           H  
ATOM   1512  CA  ALA   111      43.243  39.173  80.210  1.00  0.00           C  
ATOM   1513  HA  ALA   111      44.224  38.931  80.620  1.00  0.00           H  
ATOM   1514  CB  ALA   111      43.529  39.837  78.924  1.00  0.00           C  
ATOM   1515  HB1 ALA   111      42.594  39.973  78.381  1.00  0.00           H  
ATOM   1516  HB2 ALA   111      44.135  40.726  79.094  1.00  0.00           H  
ATOM   1517  HB3 ALA   111      44.068  39.179  78.242  1.00  0.00           H  
ATOM   1518  C   ALA   111      42.433  40.028  81.262  1.00  0.00           C  
ATOM   1519  O   ALA   111      42.931  40.391  82.252  1.00  0.00           O  
ATOM   1520  N   ILE   112      41.159  40.311  80.970  1.00  0.00           N  
ATOM   1521  H   ILE   112      40.867  39.886  80.102  1.00  0.00           H  
ATOM   1522  CA  ILE   112      40.202  41.017  81.848  1.00  0.00           C  
ATOM   1523  HA  ILE   112      40.348  42.097  81.819  1.00  0.00           H  
ATOM   1524  CB  ILE   112      38.708  40.811  81.358  1.00  0.00           C  
ATOM   1525  HB  ILE   112      38.628  39.752  81.114  1.00  0.00           H  
ATOM   1526  CG2 ILE   112      37.702  41.273  82.461  1.00  0.00           C  
ATOM   1527 HG21 ILE   112      37.701  40.518  83.247  1.00  0.00           H  
ATOM   1528 HG22 ILE   112      37.832  42.332  82.683  1.00  0.00           H  
ATOM   1529 HG23 ILE   112      36.669  41.163  82.131  1.00  0.00           H  
ATOM   1530  CG1 ILE   112      38.532  41.562  80.003  1.00  0.00           C  
ATOM   1531 HG12 ILE   112      38.535  42.629  80.222  1.00  0.00           H  
ATOM   1532 HG13 ILE   112      39.380  41.326  79.359  1.00  0.00           H  
ATOM   1533  CD1 ILE   112      37.289  41.195  79.270  1.00  0.00           C  
ATOM   1534 HD11 ILE   112      37.508  40.858  78.257  1.00  0.00           H  
ATOM   1535 HD12 ILE   112      36.732  40.467  79.859  1.00  0.00           H  
ATOM   1536 HD13 ILE   112      36.656  42.073  79.137  1.00  0.00           H  
ATOM   1537  C   ILE   112      40.364  40.584  83.302  1.00  0.00           C  
ATOM   1538  O   ILE   112      40.528  41.476  84.169  1.00  0.00           O  
ATOM   1539  N   LYS   113      40.251  39.279  83.547  1.00  0.00           N  
ATOM   1540  H   LYS   113      40.302  38.600  82.800  1.00  0.00           H  
ATOM   1541  CA  LYS   113      40.334  38.810  84.941  1.00  0.00           C  
ATOM   1542  HA  LYS   113      39.775  39.582  85.468  1.00  0.00           H  
ATOM   1543  CB  LYS   113      39.579  37.470  85.091  1.00  0.00           C  
ATOM   1544  HB2 LYS   113      39.126  37.289  86.066  1.00  0.00           H  
ATOM   1545  HB3 LYS   113      38.717  37.595  84.436  1.00  0.00           H  
ATOM   1546  CG  LYS   113      40.351  36.190  84.608  1.00  0.00           C  
ATOM   1547  HG2 LYS   113      40.027  36.002  83.584  1.00  0.00           H  
ATOM   1548  HG3 LYS   113      41.415  36.384  84.740  1.00  0.00           H  
ATOM   1549  CD  LYS   113      39.964  34.947  85.425  1.00  0.00           C  
ATOM   1550  HD2 LYS   113      40.481  34.977  86.385  1.00  0.00           H  
ATOM   1551  HD3 LYS   113      38.883  34.902  85.557  1.00  0.00           H  
ATOM   1552  CE  LYS   113      40.446  33.761  84.623  1.00  0.00           C  
ATOM   1553  HE2 LYS   113      39.804  32.881  84.666  1.00  0.00           H  
ATOM   1554  HE3 LYS   113      40.527  33.952  83.553  1.00  0.00           H  
ATOM   1555  NZ  LYS   113      41.737  33.222  85.030  1.00  0.00           N  
ATOM   1556  HZ1 LYS   113      41.802  33.084  86.028  1.00  0.00           H  
ATOM   1557  HZ2 LYS   113      41.922  32.280  84.715  1.00  0.00           H  
ATOM   1558  HZ3 LYS   113      42.492  33.703  84.561  1.00  0.00           H  
ATOM   1559  C   LYS   113      41.705  38.757  85.637  1.00  0.00           C  
ATOM   1560  O   LYS   113      41.698  38.489  86.841  1.00  0.00           O  
ATOM   1561  N   GLU   114      42.782  38.962  84.862  1.00  0.00           N  
ATOM   1562  H   GLU   114      42.772  39.224  83.886  1.00  0.00           H  
ATOM   1563  CA  GLU   114      44.102  38.694  85.260  1.00  0.00           C  
ATOM   1564  HA  GLU   114      43.974  37.775  85.833  1.00  0.00           H  
ATOM   1565  CB  GLU   114      45.029  38.464  84.106  1.00  0.00           C  
ATOM   1566  HB2 GLU   114      44.523  37.802  83.403  1.00  0.00           H  
ATOM   1567  HB3 GLU   114      45.130  39.474  83.710  1.00  0.00           H  
ATOM   1568  CG  GLU   114      46.274  37.848  84.459  1.00  0.00           C  
ATOM   1569  HG2 GLU   114      46.761  37.579  83.522  1.00  0.00           H  
ATOM   1570  HG3 GLU   114      46.702  38.634  85.083  1.00  0.00           H  
ATOM   1571  CD  GLU   114      46.361  36.615  85.363  1.00  0.00           C  
ATOM   1572  OE1 GLU   114      46.825  36.689  86.495  1.00  0.00           O  
ATOM   1573  OE2 GLU   114      46.133  35.443  84.889  1.00  0.00           O  
ATOM   1574  C   GLU   114      44.499  39.679  86.363  1.00  0.00           C  
ATOM   1575  O   GLU   114      44.157  40.874  86.211  1.00  0.00           O  
ATOM   1576  N   ASP   115      45.271  39.329  87.394  1.00  0.00           N  
ATOM   1577  H   ASP   115      45.633  38.387  87.345  1.00  0.00           H  
ATOM   1578  CA  ASP   115      45.878  40.206  88.370  1.00  0.00           C  
ATOM   1579  HA  ASP   115      46.136  41.103  87.807  1.00  0.00           H  
ATOM   1580  CB  ASP   115      44.901  40.544  89.519  1.00  0.00           C  
ATOM   1581  HB2 ASP   115      43.975  41.028  89.209  1.00  0.00           H  
ATOM   1582  HB3 ASP   115      44.610  39.677  90.111  1.00  0.00           H  
ATOM   1583  CG  ASP   115      45.702  41.465  90.508  1.00  0.00           C  
ATOM   1584  OD1 ASP   115      46.347  42.400  90.027  1.00  0.00           O  
ATOM   1585  OD2 ASP   115      45.597  41.278  91.714  1.00  0.00           O  
ATOM   1586  C   ASP   115      47.198  39.588  88.903  1.00  0.00           C  
ATOM   1587  O   ASP   115      47.084  38.487  89.488  1.00  0.00           O  
ATOM   1588  N   PRO   116      48.433  40.216  88.856  1.00  0.00           N  
ATOM   1589  CD  PRO   116      49.633  39.604  89.393  1.00  0.00           C  
ATOM   1590  HD2 PRO   116      49.773  38.536  89.222  1.00  0.00           H  
ATOM   1591  HD3 PRO   116      49.657  39.762  90.472  1.00  0.00           H  
ATOM   1592  CG  PRO   116      50.796  40.382  88.794  1.00  0.00           C  
ATOM   1593  HG2 PRO   116      51.067  39.906  87.851  1.00  0.00           H  
ATOM   1594  HG3 PRO   116      51.674  40.395  89.439  1.00  0.00           H  
ATOM   1595  CB  PRO   116      50.226  41.791  88.560  1.00  0.00           C  
ATOM   1596  HB2 PRO   116      50.748  42.329  87.768  1.00  0.00           H  
ATOM   1597  HB3 PRO   116      50.128  42.413  89.449  1.00  0.00           H  
ATOM   1598  CA  PRO   116      48.793  41.371  88.095  1.00  0.00           C  
ATOM   1599  HA  PRO   116      48.132  42.212  88.305  1.00  0.00           H  
ATOM   1600  C   PRO   116      48.860  41.143  86.603  1.00  0.00           C  
ATOM   1601  O   PRO   116      48.763  39.937  86.201  1.00  0.00           O  
ATOM   1602  N   TRP   117      49.077  42.192  85.800  1.00  0.00           N  
ATOM   1603  H   TRP   117      49.072  43.073  86.294  1.00  0.00           H  
ATOM   1604  CA  TRP   117      48.964  42.230  84.367  1.00  0.00           C  
ATOM   1605  HA  TRP   117      49.243  41.238  84.013  1.00  0.00           H  
ATOM   1606  CB  TRP   117      47.591  42.624  83.892  1.00  0.00           C  
ATOM   1607  HB2 TRP   117      46.825  41.897  84.162  1.00  0.00           H  
ATOM   1608  HB3 TRP   117      47.336  43.588  84.333  1.00  0.00           H  
ATOM   1609  CG  TRP   117      47.450  42.717  82.361  1.00  0.00           C  
ATOM   1610  CD1 TRP   117      47.265  43.810  81.700  1.00  0.00           C  
ATOM   1611  HD1 TRP   117      47.064  44.776  82.139  1.00  0.00           H  
ATOM   1612  NE1 TRP   117      47.240  43.569  80.316  1.00  0.00           N  
ATOM   1613  HE1 TRP   117      47.107  44.351  79.691  1.00  0.00           H  
ATOM   1614  CE2 TRP   117      47.197  42.231  80.093  1.00  0.00           C  
ATOM   1615  CZ2 TRP   117      47.226  41.574  78.873  1.00  0.00           C  
ATOM   1616  HZ2 TRP   117      47.202  42.172  77.974  1.00  0.00           H  
ATOM   1617  CH2 TRP   117      47.531  40.245  78.804  1.00  0.00           C  
ATOM   1618  HH2 TRP   117      47.690  39.763  77.851  1.00  0.00           H  
ATOM   1619  CZ3 TRP   117      47.585  39.520  80.031  1.00  0.00           C  
ATOM   1620  HZ3 TRP   117      47.693  38.448  79.959  1.00  0.00           H  
ATOM   1621  CE3 TRP   117      47.524  40.186  81.316  1.00  0.00           C  
ATOM   1622  HE3 TRP   117      47.530  39.656  82.257  1.00  0.00           H  
ATOM   1623  CD2 TRP   117      47.504  41.631  81.331  1.00  0.00           C  
ATOM   1624  C   TRP   117      50.125  43.074  83.670  1.00  0.00           C  
ATOM   1625  O   TRP   117      50.498  44.137  84.102  1.00  0.00           O  
ATOM   1626  N   ASN   118      50.705  42.469  82.648  1.00  0.00           N  
ATOM   1627  H   ASN   118      50.355  41.541  82.457  1.00  0.00           H  
ATOM   1628  CA  ASN   118      51.630  43.062  81.655  1.00  0.00           C  
ATOM   1629  HA  ASN   118      51.573  44.151  81.649  1.00  0.00           H  
ATOM   1630  CB  ASN   118      53.000  42.619  81.946  1.00  0.00           C  
ATOM   1631  HB2 ASN   118      53.089  41.620  82.374  1.00  0.00           H  
ATOM   1632  HB3 ASN   118      53.494  42.599  80.975  1.00  0.00           H  
ATOM   1633  CG  ASN   118      53.896  43.599  82.684  1.00  0.00           C  
ATOM   1634  OD1 ASN   118      55.152  43.678  82.467  1.00  0.00           O  
ATOM   1635  ND2 ASN   118      53.372  44.352  83.672  1.00  0.00           N  
ATOM   1636 HD21 ASN   118      53.976  45.095  83.994  1.00  0.00           H  
ATOM   1637 HD22 ASN   118      52.388  44.411  83.891  1.00  0.00           H  
ATOM   1638  C   ASN   118      51.177  42.456  80.263  1.00  0.00           C  
ATOM   1639  O   ASN   118      50.602  41.398  80.375  1.00  0.00           O  
ATOM   1640  N   CY3   119      51.472  43.092  79.123  1.00  0.00           N  
ATOM   1641  HN  CY3   119      52.061  43.903  79.252  1.00  0.00           H  
ATOM   1642  CA  CY3   119      50.726  42.808  77.849  1.00  0.00           C  
ATOM   1643  HA  CY3   119      49.902  42.159  78.145  1.00  0.00           H  
ATOM   1644  CB  CY3   119      50.106  44.135  77.437  1.00  0.00           C  
ATOM   1645  HB3 CY3   119      49.523  44.590  78.238  1.00  0.00           H  
ATOM   1646  HB2 CY3   119      49.331  43.948  76.693  1.00  0.00           H  
ATOM   1647  SG  CY3   119      51.419  45.140  76.656  1.00  0.00           S  
ATOM   1648  C   CY3   119      51.567  42.084  76.782  1.00  0.00           C  
ATOM   1649  O   CY3   119      52.601  41.507  77.035  1.00  0.00           O  
ATOM   1650  N   TYR   120      51.131  42.112  75.493  1.00  0.00           N  
ATOM   1651  H   TYR   120      50.284  42.598  75.234  1.00  0.00           H  
ATOM   1652  CA  TYR   120      51.836  41.414  74.410  1.00  0.00           C  
ATOM   1653  HA  TYR   120      52.274  40.526  74.866  1.00  0.00           H  
ATOM   1654  CB  TYR   120      50.864  40.971  73.275  1.00  0.00           C  
ATOM   1655  HB2 TYR   120      50.796  41.795  72.565  1.00  0.00           H  
ATOM   1656  HB3 TYR   120      51.366  40.154  72.758  1.00  0.00           H  
ATOM   1657  CG  TYR   120      49.453  40.542  73.651  1.00  0.00           C  
ATOM   1658  CD1 TYR   120      49.305  39.238  74.137  1.00  0.00           C  
ATOM   1659  HD1 TYR   120      50.125  38.541  74.050  1.00  0.00           H  
ATOM   1660  CE1 TYR   120      48.096  38.924  74.770  1.00  0.00           C  
ATOM   1661  HE1 TYR   120      47.822  37.946  75.137  1.00  0.00           H  
ATOM   1662  CZ  TYR   120      47.088  39.938  74.942  1.00  0.00           C  
ATOM   1663  OH  TYR   120      45.920  39.692  75.565  1.00  0.00           O  
ATOM   1664  HH  TYR   120      45.891  38.802  75.923  1.00  0.00           H  
ATOM   1665  CE2 TYR   120      47.236  41.237  74.444  1.00  0.00           C  
ATOM   1666  HE2 TYR   120      46.392  41.904  74.535  1.00  0.00           H  
ATOM   1667  CD2 TYR   120      48.458  41.537  73.814  1.00  0.00           C  
ATOM   1668  HD2 TYR   120      48.659  42.576  73.597  1.00  0.00           H  
ATOM   1669  C   TYR   120      53.173  42.170  74.011  1.00  0.00           C  
ATOM   1670  O   TYR   120      54.044  41.649  73.286  1.00  0.00           O  
ATOM   1671  N   MET   121      53.251  43.436  74.416  1.00  0.00           N  
ATOM   1672  H   MET   121      52.507  43.897  74.922  1.00  0.00           H  
ATOM   1673  CA  MET   121      54.469  44.231  74.241  1.00  0.00           C  
ATOM   1674  HA  MET   121      55.038  44.031  73.334  1.00  0.00           H  
ATOM   1675  CB  MET   121      54.148  45.722  74.189  1.00  0.00           C  
ATOM   1676  HB2 MET   121      53.592  46.057  75.065  1.00  0.00           H  
ATOM   1677  HB3 MET   121      55.083  46.277  74.119  1.00  0.00           H  
ATOM   1678  CG  MET   121      53.178  46.081  73.058  1.00  0.00           C  
ATOM   1679  HG2 MET   121      52.215  45.583  73.172  1.00  0.00           H  
ATOM   1680  HG3 MET   121      53.034  47.160  73.100  1.00  0.00           H  
ATOM   1681  SD  MET   121      53.736  45.596  71.402  1.00  0.00           S  
ATOM   1682  CE  MET   121      54.920  46.909  71.213  1.00  0.00           C  
ATOM   1683  HE1 MET   121      55.322  46.856  70.201  1.00  0.00           H  
ATOM   1684  HE2 MET   121      54.417  47.874  71.284  1.00  0.00           H  
ATOM   1685  HE3 MET   121      55.779  46.790  71.873  1.00  0.00           H  
ATOM   1686  C   MET   121      55.507  43.990  75.409  1.00  0.00           C  
ATOM   1687  O   MET   121      56.698  43.679  75.283  1.00  0.00           O  
ATOM   1688  N   CY3   122      54.982  43.951  76.646  1.00  0.00           N  
ATOM   1689  HN  CY3   122      54.075  44.327  76.882  1.00  0.00           H  
ATOM   1690  CA  CY3   122      55.765  43.623  77.789  1.00  0.00           C  
ATOM   1691  HA  CY3   122      56.656  44.251  77.803  1.00  0.00           H  
ATOM   1692  CB  CY3   122      54.787  44.022  78.959  1.00  0.00           C  
ATOM   1693  HB3 CY3   122      55.195  43.527  79.840  1.00  0.00           H  
ATOM   1694  HB2 CY3   122      53.776  43.648  78.797  1.00  0.00           H  
ATOM   1695  SG  CY3   122      54.744  45.908  79.151  1.00  0.00           S  
ATOM   1696  C   CY3   122      56.271  42.169  77.799  1.00  0.00           C  
ATOM   1697  O   CY3   122      57.380  41.832  78.369  1.00  0.00           O  
ATOM   1698  N   GLY   123      55.435  41.255  77.328  1.00  0.00           N  
ATOM   1699  H   GLY   123      54.635  41.569  76.798  1.00  0.00           H  
ATOM   1700  CA  GLY   123      55.695  39.849  77.453  1.00  0.00           C  
ATOM   1701  HA2 GLY   123      55.840  39.527  78.484  1.00  0.00           H  
ATOM   1702  HA3 GLY   123      54.963  39.182  76.997  1.00  0.00           H  
ATOM   1703  C   GLY   123      56.931  39.420  76.674  1.00  0.00           C  
ATOM   1704  O   GLY   123      57.127  39.916  75.554  1.00  0.00           O  
ATOM   1705  N   HIE   124      57.676  38.458  77.285  1.00  0.00           N  
ATOM   1706  H   HIE   124      57.434  38.209  78.233  1.00  0.00           H  
ATOM   1707  CA  HIE   124      58.886  37.930  76.571  1.00  0.00           C  
ATOM   1708  HA  HIE   124      59.269  38.693  75.893  1.00  0.00           H  
ATOM   1709  CB  HIE   124      59.890  37.536  77.679  1.00  0.00           C  
ATOM   1710  HB2 HIE   124      60.075  38.401  78.317  1.00  0.00           H  
ATOM   1711  HB3 HIE   124      59.466  36.775  78.335  1.00  0.00           H  
ATOM   1712  CG  HIE   124      61.234  37.085  77.102  1.00  0.00           C  
ATOM   1713  ND1 HIE   124      62.165  37.887  76.474  1.00  0.00           N  
ATOM   1714  CE1 HIE   124      63.186  37.118  76.102  1.00  0.00           C  
ATOM   1715  HE1 HIE   124      64.078  37.363  75.545  1.00  0.00           H  
ATOM   1716  NE2 HIE   124      62.961  35.870  76.516  1.00  0.00           N  
ATOM   1717  HE2 HIE   124      63.654  35.138  76.461  1.00  0.00           H  
ATOM   1718  CD2 HIE   124      61.734  35.810  77.084  1.00  0.00           C  
ATOM   1719  HD2 HIE   124      61.238  34.939  77.485  1.00  0.00           H  
ATOM   1720  C   HIE   124      58.602  36.828  75.554  1.00  0.00           C  
ATOM   1721  O   HIE   124      59.494  36.483  74.775  1.00  0.00           O  
ATOM   1722  N   LYS   125      57.368  36.233  75.587  1.00  0.00           N  
ATOM   1723  H   LYS   125      56.669  36.534  76.251  1.00  0.00           H  
ATOM   1724  CA  LYS   125      56.973  35.216  74.624  1.00  0.00           C  
ATOM   1725  HA  LYS   125      57.837  34.558  74.530  1.00  0.00           H  
ATOM   1726  CB  LYS   125      55.644  34.557  75.110  1.00  0.00           C  
ATOM   1727  HB2 LYS   125      55.559  34.360  76.179  1.00  0.00           H  
ATOM   1728  HB3 LYS   125      54.860  35.297  74.949  1.00  0.00           H  
ATOM   1729  CG  LYS   125      55.200  33.279  74.426  1.00  0.00           C  
ATOM   1730  HG2 LYS   125      55.304  33.413  73.349  1.00  0.00           H  
ATOM   1731  HG3 LYS   125      55.875  32.453  74.650  1.00  0.00           H  
ATOM   1732  CD  LYS   125      53.775  32.945  74.739  1.00  0.00           C  
ATOM   1733  HD2 LYS   125      53.676  32.845  75.820  1.00  0.00           H  
ATOM   1734  HD3 LYS   125      53.205  33.749  74.274  1.00  0.00           H  
ATOM   1735  CE  LYS   125      53.385  31.577  74.062  1.00  0.00           C  
ATOM   1736  HE2 LYS   125      53.416  31.695  72.979  1.00  0.00           H  
ATOM   1737  HE3 LYS   125      54.131  30.801  74.235  1.00  0.00           H  
ATOM   1738  NZ  LYS   125      52.055  31.204  74.448  1.00  0.00           N  
ATOM   1739  HZ1 LYS   125      51.392  31.959  74.347  1.00  0.00           H  
ATOM   1740  HZ2 LYS   125      51.731  30.379  73.963  1.00  0.00           H  
ATOM   1741  HZ3 LYS   125      52.044  31.015  75.440  1.00  0.00           H  
ATOM   1742  C   LYS   125      56.949  35.645  73.187  1.00  0.00           C  
ATOM   1743  O   LYS   125      57.283  34.854  72.274  1.00  0.00           O  
ATOM   1744  N   GLY   126      56.492  36.885  72.955  1.00  0.00           N  
ATOM   1745  H   GLY   126      56.507  37.421  73.811  1.00  0.00           H  
ATOM   1746  CA  GLY   126      56.474  37.613  71.720  1.00  0.00           C  
ATOM   1747  HA2 GLY   126      56.120  38.614  71.966  1.00  0.00           H  
ATOM   1748  HA3 GLY   126      57.490  37.684  71.332  1.00  0.00           H  
ATOM   1749  C   GLY   126      55.479  37.027  70.671  1.00  0.00           C  
ATOM   1750  O   GLY   126      54.977  37.895  69.902  1.00  0.00           O  
ATOM   1751  N   THR   127      55.122  35.726  70.597  1.00  0.00           N  
ATOM   1752  H   THR   127      55.504  35.215  71.381  1.00  0.00           H  
ATOM   1753  CA  THR   127      54.169  35.101  69.666  1.00  0.00           C  
ATOM   1754  HA  THR   127      53.631  35.808  69.035  1.00  0.00           H  
ATOM   1755  CB  THR   127      54.900  34.124  68.733  1.00  0.00           C  
ATOM   1756  HB  THR   127      55.578  33.425  69.224  1.00  0.00           H  
ATOM   1757  CG2 THR   127      53.915  33.241  67.919  1.00  0.00           C  
ATOM   1758 HG21 THR   127      53.538  32.425  68.536  1.00  0.00           H  
ATOM   1759 HG22 THR   127      53.160  33.875  67.454  1.00  0.00           H  
ATOM   1760 HG23 THR   127      54.472  32.704  67.151  1.00  0.00           H  
ATOM   1761  OG1 THR   127      55.770  34.846  67.836  1.00  0.00           O  
ATOM   1762  HG1 THR   127      56.421  35.316  68.361  1.00  0.00           H  
ATOM   1763  C   THR   127      53.085  34.462  70.439  1.00  0.00           C  
ATOM   1764  O   THR   127      53.362  33.620  71.324  1.00  0.00           O  
ATOM   1765  N   TYR   128      51.881  34.846  70.109  1.00  0.00           N  
ATOM   1766  H   TYR   128      51.803  35.566  69.405  1.00  0.00           H  
ATOM   1767  CA  TYR   128      50.683  34.656  70.923  1.00  0.00           C  
ATOM   1768  HA  TYR   128      50.898  33.968  71.741  1.00  0.00           H  
ATOM   1769  CB  TYR   128      50.180  35.927  71.514  1.00  0.00           C  
ATOM   1770  HB2 TYR   128      50.023  36.671  70.734  1.00  0.00           H  
ATOM   1771  HB3 TYR   128      49.242  35.752  72.040  1.00  0.00           H  
ATOM   1772  CG  TYR   128      51.240  36.484  72.369  1.00  0.00           C  
ATOM   1773  CD1 TYR   128      52.304  37.297  71.932  1.00  0.00           C  
ATOM   1774  HD1 TYR   128      52.209  37.891  71.035  1.00  0.00           H  
ATOM   1775  CE1 TYR   128      53.224  37.858  72.919  1.00  0.00           C  
ATOM   1776  HE1 TYR   128      53.769  38.731  72.591  1.00  0.00           H  
ATOM   1777  CZ  TYR   128      53.207  37.493  74.227  1.00  0.00           C  
ATOM   1778  OH  TYR   128      54.153  37.864  75.149  1.00  0.00           O  
ATOM   1779  HH  TYR   128      53.750  37.814  76.019  1.00  0.00           H  
ATOM   1780  CE2 TYR   128      52.278  36.464  74.605  1.00  0.00           C  
ATOM   1781  HE2 TYR   128      52.370  36.023  75.587  1.00  0.00           H  
ATOM   1782  CD2 TYR   128      51.296  36.031  73.699  1.00  0.00           C  
ATOM   1783  HD2 TYR   128      50.537  35.326  74.005  1.00  0.00           H  
ATOM   1784  C   TYR   128      49.513  34.074  70.135  1.00  0.00           C  
ATOM   1785  O   TYR   128      48.662  33.536  70.715  1.00  0.00           O  
ATOM   1786  N   GLY   129      49.599  34.080  68.783  1.00  0.00           N  
ATOM   1787  H   GLY   129      50.241  34.726  68.346  1.00  0.00           H  
ATOM   1788  CA  GLY   129      48.635  33.388  67.892  1.00  0.00           C  
ATOM   1789  HA2 GLY   129      48.688  32.301  67.956  1.00  0.00           H  
ATOM   1790  HA3 GLY   129      47.631  33.787  68.035  1.00  0.00           H  
ATOM   1791  C   GLY   129      48.984  33.567  66.421  1.00  0.00           C  
ATOM   1792  O   GLY   129      50.125  33.379  65.969  1.00  0.00           O  
ATOM   1793  N   LEU   130      47.991  34.207  65.731  1.00  0.00           N  
ATOM   1794  H   LEU   130      47.125  34.297  66.243  1.00  0.00           H  
ATOM   1795  CA  LEU   130      48.166  35.102  64.634  1.00  0.00           C  
ATOM   1796  HA  LEU   130      48.841  34.673  63.893  1.00  0.00           H  
ATOM   1797  CB  LEU   130      46.684  35.425  64.103  1.00  0.00           C  
ATOM   1798  HB2 LEU   130      46.083  35.728  64.960  1.00  0.00           H  
ATOM   1799  HB3 LEU   130      46.737  36.260  63.404  1.00  0.00           H  
ATOM   1800  CG  LEU   130      45.999  34.314  63.378  1.00  0.00           C  
ATOM   1801  HG  LEU   130      45.844  33.340  63.842  1.00  0.00           H  
ATOM   1802  CD1 LEU   130      44.530  34.714  62.957  1.00  0.00           C  
ATOM   1803 HD11 LEU   130      43.974  34.991  63.853  1.00  0.00           H  
ATOM   1804 HD12 LEU   130      44.488  35.466  62.169  1.00  0.00           H  
ATOM   1805 HD13 LEU   130      44.102  33.870  62.415  1.00  0.00           H  
ATOM   1806  CD2 LEU   130      46.796  34.070  62.096  1.00  0.00           C  
ATOM   1807 HD21 LEU   130      46.964  35.012  61.573  1.00  0.00           H  
ATOM   1808 HD22 LEU   130      47.649  33.465  62.403  1.00  0.00           H  
ATOM   1809 HD23 LEU   130      46.131  33.478  61.468  1.00  0.00           H  
ATOM   1810  C   LEU   130      48.824  36.368  65.183  1.00  0.00           C  
ATOM   1811  O   LEU   130      49.641  36.975  64.496  1.00  0.00           O  
ATOM   1812  N   LEU   131      48.668  36.819  66.484  1.00  0.00           N  
ATOM   1813  H   LEU   131      48.078  36.287  67.109  1.00  0.00           H  
ATOM   1814  CA  LEU   131      49.190  38.076  67.069  1.00  0.00           C  
ATOM   1815  HA  LEU   131      49.229  38.918  66.378  1.00  0.00           H  
ATOM   1816  CB  LEU   131      48.342  38.468  68.285  1.00  0.00           C  
ATOM   1817  HB2 LEU   131      47.266  38.384  68.132  1.00  0.00           H  
ATOM   1818  HB3 LEU   131      48.550  37.724  69.054  1.00  0.00           H  
ATOM   1819  CG  LEU   131      48.599  39.944  68.774  1.00  0.00           C  
ATOM   1820  HG  LEU   131      49.668  40.115  68.644  1.00  0.00           H  
ATOM   1821  CD1 LEU   131      47.979  40.889  67.775  1.00  0.00           C  
ATOM   1822 HD11 LEU   131      46.917  40.691  67.629  1.00  0.00           H  
ATOM   1823 HD12 LEU   131      48.148  41.904  68.135  1.00  0.00           H  
ATOM   1824 HD13 LEU   131      48.518  40.798  66.832  1.00  0.00           H  
ATOM   1825  CD2 LEU   131      48.008  40.297  70.128  1.00  0.00           C  
ATOM   1826 HD21 LEU   131      48.302  39.574  70.889  1.00  0.00           H  
ATOM   1827 HD22 LEU   131      48.312  41.326  70.317  1.00  0.00           H  
ATOM   1828 HD23 LEU   131      46.921  40.222  70.168  1.00  0.00           H  
ATOM   1829  C   LEU   131      50.618  37.830  67.445  1.00  0.00           C  
ATOM   1830  O   LEU   131      50.894  37.078  68.372  1.00  0.00           O  
ATOM   1831  N   ARG   132      51.638  38.561  66.929  1.00  0.00           N  
ATOM   1832  H   ARG   132      51.411  39.178  66.162  1.00  0.00           H  
ATOM   1833  CA  ARG   132      53.104  38.321  67.159  1.00  0.00           C  
ATOM   1834  HA  ARG   132      53.223  37.940  68.173  1.00  0.00           H  
ATOM   1835  CB  ARG   132      53.565  37.224  66.238  1.00  0.00           C  
ATOM   1836  HB2 ARG   132      53.357  36.212  66.585  1.00  0.00           H  
ATOM   1837  HB3 ARG   132      52.980  37.327  65.324  1.00  0.00           H  
ATOM   1838  CG  ARG   132      55.065  37.318  65.854  1.00  0.00           C  
ATOM   1839  HG2 ARG   132      55.298  38.272  65.381  1.00  0.00           H  
ATOM   1840  HG3 ARG   132      55.695  37.295  66.742  1.00  0.00           H  
ATOM   1841  CD  ARG   132      55.397  36.095  64.927  1.00  0.00           C  
ATOM   1842  HD2 ARG   132      55.106  35.101  65.267  1.00  0.00           H  
ATOM   1843  HD3 ARG   132      54.804  36.343  64.047  1.00  0.00           H  
ATOM   1844  NE  ARG   132      56.750  36.236  64.460  1.00  0.00           N  
ATOM   1845  HE  ARG   132      57.453  36.657  65.050  1.00  0.00           H  
ATOM   1846  CZ  ARG   132      57.229  35.599  63.406  1.00  0.00           C  
ATOM   1847  NH1 ARG   132      56.509  34.884  62.592  1.00  0.00           N  
ATOM   1848 HH11 ARG   132      55.503  34.866  62.687  1.00  0.00           H  
ATOM   1849 HH12 ARG   132      57.002  34.482  61.807  1.00  0.00           H  
ATOM   1850  NH2 ARG   132      58.484  35.601  63.226  1.00  0.00           N  
ATOM   1851 HH21 ARG   132      59.095  36.048  63.894  1.00  0.00           H  
ATOM   1852 HH22 ARG   132      58.878  35.450  62.308  1.00  0.00           H  
ATOM   1853  C   ARG   132      53.905  39.665  67.031  1.00  0.00           C  
ATOM   1854  O   ARG   132      53.608  40.446  66.099  1.00  0.00           O  
ATOM   1855  N   ARG   133      54.840  39.977  67.964  1.00  0.00           N  
ATOM   1856  H   ARG   133      54.924  39.348  68.750  1.00  0.00           H  
ATOM   1857  CA  ARG   133      55.601  41.203  68.083  1.00  0.00           C  
ATOM   1858  HA  ARG   133      54.975  42.000  67.681  1.00  0.00           H  
ATOM   1859  CB  ARG   133      55.764  41.603  69.545  1.00  0.00           C  
ATOM   1860  HB2 ARG   133      54.837  41.426  70.089  1.00  0.00           H  
ATOM   1861  HB3 ARG   133      56.396  40.942  70.137  1.00  0.00           H  
ATOM   1862  CG  ARG   133      56.169  43.090  69.635  1.00  0.00           C  
ATOM   1863  HG2 ARG   133      57.051  43.242  69.013  1.00  0.00           H  
ATOM   1864  HG3 ARG   133      55.340  43.707  69.289  1.00  0.00           H  
ATOM   1865  CD  ARG   133      56.361  43.536  71.139  1.00  0.00           C  
ATOM   1866  HD2 ARG   133      56.237  44.607  71.294  1.00  0.00           H  
ATOM   1867  HD3 ARG   133      55.622  42.931  71.665  1.00  0.00           H  
ATOM   1868  NE  ARG   133      57.593  43.152  71.685  1.00  0.00           N  
ATOM   1869  HE  ARG   133      58.395  43.587  71.252  1.00  0.00           H  
ATOM   1870  CZ  ARG   133      57.894  42.397  72.731  1.00  0.00           C  
ATOM   1871  NH1 ARG   133      56.956  41.706  73.402  1.00  0.00           N  
ATOM   1872 HH11 ARG   133      55.994  41.631  73.102  1.00  0.00           H  
ATOM   1873 HH12 ARG   133      57.161  41.059  74.150  1.00  0.00           H  
ATOM   1874  NH2 ARG   133      59.145  42.395  73.147  1.00  0.00           N  
ATOM   1875 HH21 ARG   133      59.823  42.956  72.652  1.00  0.00           H  
ATOM   1876 HH22 ARG   133      59.455  41.867  73.949  1.00  0.00           H  
ATOM   1877  C   ARG   133      56.872  41.227  67.163  1.00  0.00           C  
ATOM   1878  O   ARG   133      57.556  40.203  66.972  1.00  0.00           O  
ATOM   1879  N   ARG   134      57.290  42.381  66.594  1.00  0.00           N  
ATOM   1880  H   ARG   134      56.708  43.200  66.704  1.00  0.00           H  
ATOM   1881  CA  ARG   134      58.563  42.529  65.825  1.00  0.00           C  
ATOM   1882  HA  ARG   134      58.693  41.642  65.205  1.00  0.00           H  
ATOM   1883  CB  ARG   134      58.393  43.610  64.805  1.00  0.00           C  
ATOM   1884  HB2 ARG   134      58.332  44.592  65.276  1.00  0.00           H  
ATOM   1885  HB3 ARG   134      59.377  43.755  64.359  1.00  0.00           H  
ATOM   1886  CG  ARG   134      57.240  43.354  63.785  1.00  0.00           C  
ATOM   1887  HG2 ARG   134      57.635  42.616  63.087  1.00  0.00           H  
ATOM   1888  HG3 ARG   134      56.287  43.065  64.229  1.00  0.00           H  
ATOM   1889  CD  ARG   134      57.164  44.704  62.973  1.00  0.00           C  
ATOM   1890  HD2 ARG   134      56.879  45.451  63.714  1.00  0.00           H  
ATOM   1891  HD3 ARG   134      58.146  44.984  62.593  1.00  0.00           H  
ATOM   1892  NE  ARG   134      56.080  44.652  61.930  1.00  0.00           N  
ATOM   1893  HE  ARG   134      55.128  44.840  62.211  1.00  0.00           H  
ATOM   1894  CZ  ARG   134      56.138  44.246  60.685  1.00  0.00           C  
ATOM   1895  NH1 ARG   134      57.261  44.083  60.096  1.00  0.00           N  
ATOM   1896 HH11 ARG   134      58.122  43.901  60.591  1.00  0.00           H  
ATOM   1897 HH12 ARG   134      57.300  43.854  59.113  1.00  0.00           H  
ATOM   1898  NH2 ARG   134      55.000  44.101  60.080  1.00  0.00           N  
ATOM   1899 HH21 ARG   134      54.174  44.253  60.640  1.00  0.00           H  
ATOM   1900 HH22 ARG   134      55.066  43.870  59.099  1.00  0.00           H  
ATOM   1901  C   ARG   134      59.802  42.796  66.707  1.00  0.00           C  
ATOM   1902  O   ARG   134      59.627  43.352  67.832  1.00  0.00           O  
ATOM   1903  N   GLU   135      60.944  42.392  66.136  1.00  0.00           N  
ATOM   1904  H   GLU   135      60.883  42.029  65.196  1.00  0.00           H  
ATOM   1905  CA  GLU   135      62.285  42.583  66.777  1.00  0.00           C  
ATOM   1906  HA  GLU   135      62.196  42.340  67.836  1.00  0.00           H  
ATOM   1907  CB  GLU   135      63.330  41.557  66.250  1.00  0.00           C  
ATOM   1908  HB2 GLU   135      63.709  41.829  65.265  1.00  0.00           H  
ATOM   1909  HB3 GLU   135      64.171  41.598  66.943  1.00  0.00           H  
ATOM   1910  CG  GLU   135      62.850  40.138  66.055  1.00  0.00           C  
ATOM   1911  HG2 GLU   135      62.166  40.265  65.215  1.00  0.00           H  
ATOM   1912  HG3 GLU   135      63.619  39.503  65.615  1.00  0.00           H  
ATOM   1913  CD  GLU   135      62.195  39.405  67.263  1.00  0.00           C  
ATOM   1914  OE1 GLU   135      61.022  39.054  67.182  1.00  0.00           O  
ATOM   1915  OE2 GLU   135      62.932  38.898  68.129  1.00  0.00           O  
ATOM   1916  C   GLU   135      62.867  44.004  66.507  1.00  0.00           C  
ATOM   1917  O   GLU   135      63.823  44.386  67.224  1.00  0.00           O  
ATOM   1918  N   ASP   136      62.258  44.726  65.598  1.00  0.00           N  
ATOM   1919  H   ASP   136      61.528  44.351  65.009  1.00  0.00           H  
ATOM   1920  CA  ASP   136      62.651  46.095  65.272  1.00  0.00           C  
ATOM   1921  HA  ASP   136      63.510  46.425  65.857  1.00  0.00           H  
ATOM   1922  CB  ASP   136      63.122  46.221  63.811  1.00  0.00           C  
ATOM   1923  HB2 ASP   136      63.559  47.213  63.701  1.00  0.00           H  
ATOM   1924  HB3 ASP   136      63.946  45.519  63.678  1.00  0.00           H  
ATOM   1925  CG  ASP   136      62.147  45.980  62.640  1.00  0.00           C  
ATOM   1926  OD1 ASP   136      60.971  45.515  62.851  1.00  0.00           O  
ATOM   1927  OD2 ASP   136      62.532  46.144  61.488  1.00  0.00           O  
ATOM   1928  C   ASP   136      61.513  47.128  65.670  1.00  0.00           C  
ATOM   1929  O   ASP   136      61.707  48.305  65.383  1.00  0.00           O  
ATOM   1930  N   TRP   137      60.533  46.752  66.427  1.00  0.00           N  
ATOM   1931  H   TRP   137      60.597  45.789  66.724  1.00  0.00           H  
ATOM   1932  CA  TRP   137      59.516  47.547  66.957  1.00  0.00           C  
ATOM   1933  HA  TRP   137      58.891  47.799  66.099  1.00  0.00           H  
ATOM   1934  CB  TRP   137      58.578  46.833  67.937  1.00  0.00           C  
ATOM   1935  HB2 TRP   137      57.585  47.280  67.894  1.00  0.00           H  
ATOM   1936  HB3 TRP   137      58.479  45.817  67.556  1.00  0.00           H  
ATOM   1937  CG  TRP   137      58.871  46.845  69.329  1.00  0.00           C  
ATOM   1938  CD1 TRP   137      59.457  45.817  70.045  1.00  0.00           C  
ATOM   1939  HD1 TRP   137      59.836  44.891  69.639  1.00  0.00           H  
ATOM   1940  NE1 TRP   137      59.655  46.252  71.328  1.00  0.00           N  
ATOM   1941  HE1 TRP   137      60.152  45.671  71.987  1.00  0.00           H  
ATOM   1942  CE2 TRP   137      59.012  47.399  71.597  1.00  0.00           C  
ATOM   1943  CZ2 TRP   137      58.932  48.186  72.737  1.00  0.00           C  
ATOM   1944  HZ2 TRP   137      59.178  47.848  73.733  1.00  0.00           H  
ATOM   1945  CH2 TRP   137      58.365  49.431  72.610  1.00  0.00           C  
ATOM   1946  HH2 TRP   137      58.216  50.067  73.470  1.00  0.00           H  
ATOM   1947  CZ3 TRP   137      57.850  49.864  71.419  1.00  0.00           C  
ATOM   1948  HZ3 TRP   137      57.301  50.794  71.411  1.00  0.00           H  
ATOM   1949  CE3 TRP   137      57.973  49.143  70.230  1.00  0.00           C  
ATOM   1950  HE3 TRP   137      57.652  49.529  69.274  1.00  0.00           H  
ATOM   1951  CD2 TRP   137      58.629  47.854  70.308  1.00  0.00           C  
ATOM   1952  C   TRP   137      59.952  48.930  67.528  1.00  0.00           C  
ATOM   1953  O   TRP   137      59.341  49.915  67.158  1.00  0.00           O  
ATOM   1954  N   PRO   138      61.050  49.068  68.320  1.00  0.00           N  
ATOM   1955  CD  PRO   138      61.930  48.048  68.708  1.00  0.00           C  
ATOM   1956  HD2 PRO   138      62.710  47.995  67.949  1.00  0.00           H  
ATOM   1957  HD3 PRO   138      61.447  47.095  68.926  1.00  0.00           H  
ATOM   1958  CG  PRO   138      62.462  48.546  70.034  1.00  0.00           C  
ATOM   1959  HG2 PRO   138      63.357  48.018  70.365  1.00  0.00           H  
ATOM   1960  HG3 PRO   138      61.764  48.381  70.854  1.00  0.00           H  
ATOM   1961  CB  PRO   138      62.593  50.062  69.901  1.00  0.00           C  
ATOM   1962  HB2 PRO   138      63.540  50.084  69.363  1.00  0.00           H  
ATOM   1963  HB3 PRO   138      62.680  50.660  70.808  1.00  0.00           H  
ATOM   1964  CA  PRO   138      61.453  50.349  68.908  1.00  0.00           C  
ATOM   1965  HA  PRO   138      60.594  50.641  69.512  1.00  0.00           H  
ATOM   1966  C   PRO   138      61.857  51.443  67.856  1.00  0.00           C  
ATOM   1967  O   PRO   138      61.688  52.628  68.022  1.00  0.00           O  
ATOM   1968  N   SER   139      62.493  50.848  66.798  1.00  0.00           N  
ATOM   1969  H   SER   139      62.722  49.867  66.876  1.00  0.00           H  
ATOM   1970  CA  SER   139      62.869  51.590  65.536  1.00  0.00           C  
ATOM   1971  HA  SER   139      63.277  52.578  65.749  1.00  0.00           H  
ATOM   1972  CB  SER   139      63.952  50.814  64.693  1.00  0.00           C  
ATOM   1973  HB2 SER   139      64.909  50.853  65.213  1.00  0.00           H  
ATOM   1974  HB3 SER   139      63.611  49.781  64.629  1.00  0.00           H  
ATOM   1975  OG  SER   139      64.204  51.390  63.407  1.00  0.00           O  
ATOM   1976  HG  SER   139      64.720  52.144  63.701  1.00  0.00           H  
ATOM   1977  C   SER   139      61.728  51.853  64.591  1.00  0.00           C  
ATOM   1978  O   SER   139      61.427  53.017  64.202  1.00  0.00           O  
ATOM   1979  N   ARG   140      60.998  50.760  64.290  1.00  0.00           N  
ATOM   1980  H   ARG   140      61.309  49.891  64.699  1.00  0.00           H  
ATOM   1981  CA  ARG   140      59.856  50.676  63.310  1.00  0.00           C  
ATOM   1982  HA  ARG   140      60.090  50.977  62.289  1.00  0.00           H  
ATOM   1983  CB  ARG   140      59.431  49.190  63.270  1.00  0.00           C  
ATOM   1984  HB2 ARG   140      60.308  48.588  63.030  1.00  0.00           H  
ATOM   1985  HB3 ARG   140      59.133  49.078  64.312  1.00  0.00           H  
ATOM   1986  CG  ARG   140      58.263  49.058  62.245  1.00  0.00           C  
ATOM   1987  HG2 ARG   140      57.395  49.350  62.836  1.00  0.00           H  
ATOM   1988  HG3 ARG   140      58.496  49.591  61.324  1.00  0.00           H  
ATOM   1989  CD  ARG   140      58.078  47.592  61.872  1.00  0.00           C  
ATOM   1990  HD2 ARG   140      58.055  47.091  62.839  1.00  0.00           H  
ATOM   1991  HD3 ARG   140      57.111  47.538  61.373  1.00  0.00           H  
ATOM   1992  NE  ARG   140      59.150  46.987  61.111  1.00  0.00           N  
ATOM   1993  HE  ARG   140      59.923  46.607  61.638  1.00  0.00           H  
ATOM   1994  CZ  ARG   140      59.304  46.793  59.866  1.00  0.00           C  
ATOM   1995  NH1 ARG   140      58.449  47.298  58.974  1.00  0.00           N  
ATOM   1996 HH11 ARG   140      57.686  47.869  59.306  1.00  0.00           H  
ATOM   1997 HH12 ARG   140      58.718  47.442  58.011  1.00  0.00           H  
ATOM   1998  NH2 ARG   140      60.456  46.291  59.456  1.00  0.00           N  
ATOM   1999 HH21 ARG   140      61.187  46.199  60.146  1.00  0.00           H  
ATOM   2000 HH22 ARG   140      60.696  46.161  58.484  1.00  0.00           H  
ATOM   2001  C   ARG   140      58.782  51.663  63.696  1.00  0.00           C  
ATOM   2002  O   ARG   140      58.119  52.236  62.860  1.00  0.00           O  
ATOM   2003  N   LEU   141      58.579  51.945  64.996  1.00  0.00           N  
ATOM   2004  H   LEU   141      59.202  51.512  65.663  1.00  0.00           H  
ATOM   2005  CA  LEU   141      57.577  52.898  65.599  1.00  0.00           C  
ATOM   2006  HA  LEU   141      56.645  52.712  65.063  1.00  0.00           H  
ATOM   2007  CB  LEU   141      57.346  52.518  67.084  1.00  0.00           C  
ATOM   2008  HB2 LEU   141      56.995  51.488  67.143  1.00  0.00           H  
ATOM   2009  HB3 LEU   141      58.284  52.609  67.631  1.00  0.00           H  
ATOM   2010  CG  LEU   141      56.325  53.384  67.805  1.00  0.00           C  
ATOM   2011  HG  LEU   141      56.597  54.435  67.703  1.00  0.00           H  
ATOM   2012  CD1 LEU   141      54.923  53.119  67.257  1.00  0.00           C  
ATOM   2013 HD11 LEU   141      54.846  53.730  66.358  1.00  0.00           H  
ATOM   2014 HD12 LEU   141      54.752  52.048  67.145  1.00  0.00           H  
ATOM   2015 HD13 LEU   141      54.201  53.438  68.008  1.00  0.00           H  
ATOM   2016  CD2 LEU   141      56.358  52.932  69.292  1.00  0.00           C  
ATOM   2017 HD21 LEU   141      57.384  52.994  69.654  1.00  0.00           H  
ATOM   2018 HD22 LEU   141      55.750  53.639  69.857  1.00  0.00           H  
ATOM   2019 HD23 LEU   141      55.769  52.026  69.436  1.00  0.00           H  
ATOM   2020  C   LEU   141      57.995  54.398  65.403  1.00  0.00           C  
ATOM   2021  O   LEU   141      57.160  55.226  64.985  1.00  0.00           O  
ATOM   2022  N   GLN   142      59.292  54.721  65.534  1.00  0.00           N  
ATOM   2023  H   GLN   142      59.921  54.022  65.903  1.00  0.00           H  
ATOM   2024  CA  GLN   142      59.858  55.998  65.187  1.00  0.00           C  
ATOM   2025  HA  GLN   142      59.380  56.848  65.674  1.00  0.00           H  
ATOM   2026  CB  GLN   142      61.360  56.008  65.615  1.00  0.00           C  
ATOM   2027  HB2 GLN   142      61.863  55.319  64.935  1.00  0.00           H  
ATOM   2028  HB3 GLN   142      61.730  57.020  65.450  1.00  0.00           H  
ATOM   2029  CG  GLN   142      61.453  55.656  67.068  1.00  0.00           C  
ATOM   2030  HG2 GLN   142      60.916  54.741  67.319  1.00  0.00           H  
ATOM   2031  HG3 GLN   142      62.496  55.442  67.304  1.00  0.00           H  
ATOM   2032  CD  GLN   142      61.090  56.837  67.929  1.00  0.00           C  
ATOM   2033  OE1 GLN   142      59.957  56.986  68.444  1.00  0.00           O  
ATOM   2034  NE2 GLN   142      62.022  57.716  68.270  1.00  0.00           N  
ATOM   2035 HE21 GLN   142      61.864  58.501  68.887  1.00  0.00           H  
ATOM   2036 HE22 GLN   142      62.968  57.429  68.063  1.00  0.00           H  
ATOM   2037  C   GLN   142      59.733  56.218  63.664  1.00  0.00           C  
ATOM   2038  O   GLN   142      59.207  57.254  63.181  1.00  0.00           O  
ATOM   2039  N   MET   143      60.033  55.154  62.868  1.00  0.00           N  
ATOM   2040  H   MET   143      60.431  54.287  63.201  1.00  0.00           H  
ATOM   2041  CA  MET   143      60.063  55.282  61.415  1.00  0.00           C  
ATOM   2042  HA  MET   143      60.534  56.196  61.053  1.00  0.00           H  
ATOM   2043  CB  MET   143      60.940  54.145  60.889  1.00  0.00           C  
ATOM   2044  HB2 MET   143      61.878  54.037  61.434  1.00  0.00           H  
ATOM   2045  HB3 MET   143      60.420  53.192  60.988  1.00  0.00           H  
ATOM   2046  CG  MET   143      61.364  54.297  59.432  1.00  0.00           C  
ATOM   2047  HG2 MET   143      60.474  54.018  58.869  1.00  0.00           H  
ATOM   2048  HG3 MET   143      61.685  55.336  59.366  1.00  0.00           H  
ATOM   2049  SD  MET   143      62.815  53.384  58.796  1.00  0.00           S  
ATOM   2050  CE  MET   143      64.095  54.178  59.860  1.00  0.00           C  
ATOM   2051  HE1 MET   143      63.884  53.967  60.909  1.00  0.00           H  
ATOM   2052  HE2 MET   143      65.019  53.638  59.651  1.00  0.00           H  
ATOM   2053  HE3 MET   143      64.214  55.246  59.679  1.00  0.00           H  
ATOM   2054  C   MET   143      58.681  55.329  60.798  1.00  0.00           C  
ATOM   2055  O   MET   143      58.597  55.674  59.640  1.00  0.00           O  
ATOM   2056  N   PHE   144      57.626  54.913  61.550  1.00  0.00           N  
ATOM   2057  H   PHE   144      57.791  54.736  62.531  1.00  0.00           H  
ATOM   2058  CA  PHE   144      56.298  54.884  61.145  1.00  0.00           C  
ATOM   2059  HA  PHE   144      56.249  54.068  60.425  1.00  0.00           H  
ATOM   2060  CB  PHE   144      55.430  54.654  62.382  1.00  0.00           C  
ATOM   2061  HB2 PHE   144      55.725  53.631  62.617  1.00  0.00           H  
ATOM   2062  HB3 PHE   144      55.639  55.391  63.158  1.00  0.00           H  
ATOM   2063  CG  PHE   144      53.916  54.507  62.140  1.00  0.00           C  
ATOM   2064  CD1 PHE   144      53.049  55.521  62.534  1.00  0.00           C  
ATOM   2065  HD1 PHE   144      53.511  56.379  63.000  1.00  0.00           H  
ATOM   2066  CE1 PHE   144      51.669  55.448  62.302  1.00  0.00           C  
ATOM   2067  HE1 PHE   144      51.000  56.206  62.682  1.00  0.00           H  
ATOM   2068  CZ  PHE   144      51.206  54.322  61.656  1.00  0.00           C  
ATOM   2069  HZ  PHE   144      50.155  54.109  61.530  1.00  0.00           H  
ATOM   2070  CE2 PHE   144      52.033  53.271  61.227  1.00  0.00           C  
ATOM   2071  HE2 PHE   144      51.540  52.362  60.913  1.00  0.00           H  
ATOM   2072  CD2 PHE   144      53.419  53.411  61.432  1.00  0.00           C  
ATOM   2073  HD2 PHE   144      54.079  52.688  60.975  1.00  0.00           H  
ATOM   2074  C   PHE   144      55.775  56.170  60.510  1.00  0.00           C  
ATOM   2075  O   PHE   144      55.092  56.153  59.501  1.00  0.00           O  
ATOM   2076  N   PHE   145      56.041  57.302  61.108  1.00  0.00           N  
ATOM   2077  H   PHE   145      56.607  57.303  61.945  1.00  0.00           H  
ATOM   2078  CA  PHE   145      55.614  58.536  60.540  1.00  0.00           C  
ATOM   2079  HA  PHE   145      54.547  58.479  60.327  1.00  0.00           H  
ATOM   2080  CB  PHE   145      55.740  59.590  61.615  1.00  0.00           C  
ATOM   2081  HB2 PHE   145      56.769  59.826  61.884  1.00  0.00           H  
ATOM   2082  HB3 PHE   145      55.331  60.536  61.261  1.00  0.00           H  
ATOM   2083  CG  PHE   145      54.913  59.348  62.882  1.00  0.00           C  
ATOM   2084  CD1 PHE   145      53.563  59.698  62.985  1.00  0.00           C  
ATOM   2085  HD1 PHE   145      53.102  60.216  62.157  1.00  0.00           H  
ATOM   2086  CE1 PHE   145      52.830  59.389  64.090  1.00  0.00           C  
ATOM   2087  HE1 PHE   145      51.845  59.824  64.178  1.00  0.00           H  
ATOM   2088  CZ  PHE   145      53.496  58.728  65.152  1.00  0.00           C  
ATOM   2089  HZ  PHE   145      52.924  58.518  66.044  1.00  0.00           H  
ATOM   2090  CE2 PHE   145      54.842  58.402  65.100  1.00  0.00           C  
ATOM   2091  HE2 PHE   145      55.282  57.915  65.957  1.00  0.00           H  
ATOM   2092  CD2 PHE   145      55.588  58.741  63.948  1.00  0.00           C  
ATOM   2093  HD2 PHE   145      56.657  58.589  63.911  1.00  0.00           H  
ATOM   2094  C   PHE   145      56.287  58.931  59.287  1.00  0.00           C  
ATOM   2095  O   PHE   145      55.654  59.267  58.338  1.00  0.00           O  
ATOM   2096  N   ALA   146      57.563  58.766  59.206  1.00  0.00           N  
ATOM   2097  H   ALA   146      58.024  58.250  59.942  1.00  0.00           H  
ATOM   2098  CA  ALA   146      58.361  59.141  58.006  1.00  0.00           C  
ATOM   2099  HA  ALA   146      58.254  60.216  57.862  1.00  0.00           H  
ATOM   2100  CB  ALA   146      59.798  58.760  58.386  1.00  0.00           C  
ATOM   2101  HB1 ALA   146      60.518  59.034  57.615  1.00  0.00           H  
ATOM   2102  HB2 ALA   146      60.176  59.221  59.298  1.00  0.00           H  
ATOM   2103  HB3 ALA   146      59.794  57.676  58.496  1.00  0.00           H  
ATOM   2104  C   ALA   146      58.019  58.446  56.690  1.00  0.00           C  
ATOM   2105  O   ALA   146      58.137  59.051  55.649  1.00  0.00           O  
ATOM   2106  N   ASN   147      57.435  57.277  56.711  1.00  0.00           N  
ATOM   2107  H   ASN   147      57.234  56.942  57.642  1.00  0.00           H  
ATOM   2108  CA  ASN   147      56.973  56.486  55.540  1.00  0.00           C  
ATOM   2109  HA  ASN   147      57.845  56.309  54.911  1.00  0.00           H  
ATOM   2110  CB  ASN   147      56.266  55.180  55.917  1.00  0.00           C  
ATOM   2111  HB2 ASN   147      55.369  55.585  56.386  1.00  0.00           H  
ATOM   2112  HB3 ASN   147      55.943  54.542  55.094  1.00  0.00           H  
ATOM   2113  CG  ASN   147      56.920  54.226  56.913  1.00  0.00           C  
ATOM   2114  OD1 ASN   147      56.215  53.689  57.786  1.00  0.00           O  
ATOM   2115  ND2 ASN   147      58.261  54.164  56.961  1.00  0.00           N  
ATOM   2116 HD21 ASN   147      58.584  53.740  57.819  1.00  0.00           H  
ATOM   2117 HD22 ASN   147      58.922  54.698  56.415  1.00  0.00           H  
ATOM   2118  C   ASN   147      55.899  57.248  54.757  1.00  0.00           C  
ATOM   2119  O   ASN   147      55.601  56.738  53.666  1.00  0.00           O  
ATOM   2120  N   ASN   148      55.237  58.261  55.333  1.00  0.00           N  
ATOM   2121  H   ASN   148      55.400  58.486  56.304  1.00  0.00           H  
ATOM   2122  CA  ASN   148      54.074  58.917  54.767  1.00  0.00           C  
ATOM   2123  HA  ASN   148      54.094  58.677  53.704  1.00  0.00           H  
ATOM   2124  CB  ASN   148      52.803  58.291  55.310  1.00  0.00           C  
ATOM   2125  HB2 ASN   148      52.869  58.281  56.398  1.00  0.00           H  
ATOM   2126  HB3 ASN   148      51.936  58.908  55.070  1.00  0.00           H  
ATOM   2127  CG  ASN   148      52.580  56.887  54.789  1.00  0.00           C  
ATOM   2128  OD1 ASN   148      53.000  55.909  55.350  1.00  0.00           O  
ATOM   2129  ND2 ASN   148      51.953  56.797  53.592  1.00  0.00           N  
ATOM   2130 HD21 ASN   148      51.855  55.898  53.141  1.00  0.00           H  
ATOM   2131 HD22 ASN   148      51.654  57.607  53.068  1.00  0.00           H  
ATOM   2132  C   ASN   148      54.133  60.410  54.734  1.00  0.00           C  
ATOM   2133  O   ASN   148      53.149  61.010  55.080  1.00  0.00           O  
ATOM   2134  N   HIE   149      55.094  61.090  54.182  1.00  0.00           N  
ATOM   2135  H   HIE   149      55.981  60.637  54.013  1.00  0.00           H  
ATOM   2136  CA  HIE   149      54.968  62.577  54.017  1.00  0.00           C  
ATOM   2137  HA  HIE   149      54.026  63.012  54.351  1.00  0.00           H  
ATOM   2138  CB  HIE   149      55.932  63.287  54.939  1.00  0.00           C  
ATOM   2139  HB2 HIE   149      56.928  63.286  54.496  1.00  0.00           H  
ATOM   2140  HB3 HIE   149      55.643  64.336  55.003  1.00  0.00           H  
ATOM   2141  CG  HIE   149      55.977  62.850  56.365  1.00  0.00           C  
ATOM   2142  ND1 HIE   149      54.885  62.850  57.204  1.00  0.00           N  
ATOM   2143  CE1 HIE   149      55.351  62.564  58.428  1.00  0.00           C  
ATOM   2144  HE1 HIE   149      54.781  62.152  59.248  1.00  0.00           H  
ATOM   2145  NE2 HIE   149      56.629  62.299  58.365  1.00  0.00           N  
ATOM   2146  HE2 HIE   149      57.228  61.967  59.108  1.00  0.00           H  
ATOM   2147  CD2 HIE   149      57.102  62.635  57.094  1.00  0.00           C  
ATOM   2148  HD2 HIE   149      58.144  62.676  56.812  1.00  0.00           H  
ATOM   2149  C   HIE   149      55.138  62.974  52.577  1.00  0.00           C  
ATOM   2150  O   HIE   149      55.360  64.131  52.328  1.00  0.00           O  
ATOM   2151  N   ASP   150      55.272  62.108  51.590  1.00  0.00           N  
ATOM   2152  H   ASP   150      55.366  61.167  51.945  1.00  0.00           H  
ATOM   2153  CA  ASP   150      55.535  62.420  50.206  1.00  0.00           C  
ATOM   2154  HA  ASP   150      56.507  62.907  50.131  1.00  0.00           H  
ATOM   2155  CB  ASP   150      55.469  61.190  49.336  1.00  0.00           C  
ATOM   2156  HB2 ASP   150      55.978  60.340  49.790  1.00  0.00           H  
ATOM   2157  HB3 ASP   150      54.418  60.970  49.150  1.00  0.00           H  
ATOM   2158  CG  ASP   150      56.260  61.300  48.014  1.00  0.00           C  
ATOM   2159  OD1 ASP   150      55.825  60.783  46.979  1.00  0.00           O  
ATOM   2160  OD2 ASP   150      57.338  61.983  48.045  1.00  0.00           O  
ATOM   2161  C   ASP   150      54.517  63.412  49.618  1.00  0.00           C  
ATOM   2162  O   ASP   150      53.310  63.171  49.583  1.00  0.00           O  
ATOM   2163  N   GLN   151      55.043  64.526  49.185  1.00  0.00           N  
ATOM   2164  H   GLN   151      56.037  64.571  49.358  1.00  0.00           H  
ATOM   2165  CA  GLN   151      54.398  65.411  48.164  1.00  0.00           C  
ATOM   2166  HA  GLN   151      53.570  64.981  47.601  1.00  0.00           H  
ATOM   2167  CB  GLN   151      53.853  66.677  48.814  1.00  0.00           C  
ATOM   2168  HB2 GLN   151      54.700  67.215  49.241  1.00  0.00           H  
ATOM   2169  HB3 GLN   151      53.451  67.421  48.126  1.00  0.00           H  
ATOM   2170  CG  GLN   151      52.750  66.422  49.883  1.00  0.00           C  
ATOM   2171  HG2 GLN   151      53.046  65.756  50.693  1.00  0.00           H  
ATOM   2172  HG3 GLN   151      52.683  67.302  50.523  1.00  0.00           H  
ATOM   2173  CD  GLN   151      51.377  66.119  49.342  1.00  0.00           C  
ATOM   2174  OE1 GLN   151      50.658  66.989  48.912  1.00  0.00           O  
ATOM   2175  NE2 GLN   151      50.967  64.879  49.314  1.00  0.00           N  
ATOM   2176 HE21 GLN   151      50.074  64.618  48.922  1.00  0.00           H  
ATOM   2177 HE22 GLN   151      51.607  64.202  49.705  1.00  0.00           H  
ATOM   2178  C   GLN   151      55.445  65.924  47.130  1.00  0.00           C  
ATOM   2179  O   GLN   151      56.667  65.823  47.315  1.00  0.00           O  
ATOM   2180  N   GLU   152      54.948  66.647  46.186  1.00  0.00           N  
ATOM   2181  H   GLU   152      53.945  66.769  46.199  1.00  0.00           H  
ATOM   2182  CA  GLU   152      55.708  67.328  45.090  1.00  0.00           C  
ATOM   2183  HA  GLU   152      56.425  66.651  44.625  1.00  0.00           H  
ATOM   2184  CB  GLU   152      54.675  67.595  43.974  1.00  0.00           C  
ATOM   2185  HB2 GLU   152      55.214  67.867  43.067  1.00  0.00           H  
ATOM   2186  HB3 GLU   152      54.225  66.643  43.692  1.00  0.00           H  
ATOM   2187  CG  GLU   152      53.615  68.691  44.353  1.00  0.00           C  
ATOM   2188  HG2 GLU   152      53.067  68.346  45.230  1.00  0.00           H  
ATOM   2189  HG3 GLU   152      54.003  69.678  44.605  1.00  0.00           H  
ATOM   2190  CD  GLU   152      52.558  68.903  43.267  1.00  0.00           C  
ATOM   2191  OE1 GLU   152      52.859  69.113  42.065  1.00  0.00           O  
ATOM   2192  OE2 GLU   152      51.304  69.001  43.576  1.00  0.00           O  
ATOM   2193  C   GLU   152      56.593  68.531  45.430  1.00  0.00           C  
ATOM   2194  O   GLU   152      56.671  69.472  44.693  1.00  0.00           O  
ATOM   2195  N   PHE   153      57.352  68.489  46.562  1.00  0.00           N  
ATOM   2196  H   PHE   153      57.364  67.631  47.094  1.00  0.00           H  
ATOM   2197  CA  PHE   153      58.402  69.420  46.799  1.00  0.00           C  
ATOM   2198  HA  PHE   153      58.530  70.079  45.941  1.00  0.00           H  
ATOM   2199  CB  PHE   153      58.141  70.330  48.005  1.00  0.00           C  
ATOM   2200  HB2 PHE   153      58.147  69.623  48.834  1.00  0.00           H  
ATOM   2201  HB3 PHE   153      58.993  71.007  48.064  1.00  0.00           H  
ATOM   2202  CG  PHE   153      56.780  71.172  47.981  1.00  0.00           C  
ATOM   2203  CD1 PHE   153      56.520  72.148  47.062  1.00  0.00           C  
ATOM   2204  HD1 PHE   153      57.321  72.450  46.404  1.00  0.00           H  
ATOM   2205  CE1 PHE   153      55.265  72.870  47.064  1.00  0.00           C  
ATOM   2206  HE1 PHE   153      55.042  73.691  46.398  1.00  0.00           H  
ATOM   2207  CZ  PHE   153      54.275  72.488  47.920  1.00  0.00           C  
ATOM   2208  HZ  PHE   153      53.374  73.069  48.044  1.00  0.00           H  
ATOM   2209  CE2 PHE   153      54.516  71.412  48.790  1.00  0.00           C  
ATOM   2210  HE2 PHE   153      53.751  71.094  49.483  1.00  0.00           H  
ATOM   2211  CD2 PHE   153      55.795  70.813  48.853  1.00  0.00           C  
ATOM   2212  HD2 PHE   153      55.963  69.987  49.527  1.00  0.00           H  
ATOM   2213  C   PHE   153      59.743  68.642  46.917  1.00  0.00           C  
ATOM   2214  O   PHE   153      59.937  67.926  47.906  1.00  0.00           O  
ATOM   2215  N   ASP   154      60.758  68.960  46.149  1.00  0.00           N  
ATOM   2216  H   ASP   154      60.549  69.740  45.542  1.00  0.00           H  
ATOM   2217  CA  ASP   154      62.131  68.683  46.435  1.00  0.00           C  
ATOM   2218  HA  ASP   154      62.196  67.759  47.009  1.00  0.00           H  
ATOM   2219  CB  ASP   154      62.906  68.416  45.128  1.00  0.00           C  
ATOM   2220  HB2 ASP   154      63.973  68.518  45.330  1.00  0.00           H  
ATOM   2221  HB3 ASP   154      62.725  67.364  44.908  1.00  0.00           H  
ATOM   2222  CG  ASP   154      62.540  69.297  43.930  1.00  0.00           C  
ATOM   2223  OD1 ASP   154      62.172  70.507  44.185  1.00  0.00           O  
ATOM   2224  OD2 ASP   154      62.828  68.911  42.799  1.00  0.00           O  
ATOM   2225  C   ASP   154      62.787  69.776  47.388  1.00  0.00           C  
ATOM   2226  O   ASP   154      62.213  70.867  47.471  1.00  0.00           O  
ATOM   2227  N   PRO   155      63.899  69.496  48.105  1.00  0.00           N  
ATOM   2228  CD  PRO   155      64.680  68.288  48.146  1.00  0.00           C  
ATOM   2229  HD2 PRO   155      64.988  67.828  47.207  1.00  0.00           H  
ATOM   2230  HD3 PRO   155      64.062  67.553  48.662  1.00  0.00           H  
ATOM   2231  CG  PRO   155      65.917  68.623  48.912  1.00  0.00           C  
ATOM   2232  HG2 PRO   155      66.589  69.052  48.169  1.00  0.00           H  
ATOM   2233  HG3 PRO   155      66.327  67.807  49.507  1.00  0.00           H  
ATOM   2234  CB  PRO   155      65.389  69.686  49.844  1.00  0.00           C  
ATOM   2235  HB2 PRO   155      66.185  70.333  50.211  1.00  0.00           H  
ATOM   2236  HB3 PRO   155      64.896  69.318  50.744  1.00  0.00           H  
ATOM   2237  CA  PRO   155      64.412  70.475  48.971  1.00  0.00           C  
ATOM   2238  HA  PRO   155      63.630  70.761  49.675  1.00  0.00           H  
ATOM   2239  C   PRO   155      65.050  71.588  48.149  1.00  0.00           C  
ATOM   2240  O   PRO   155      65.725  71.372  47.067  1.00  0.00           O  
ATOM   2241  N   PRO   156      64.803  72.851  48.521  1.00  0.00           N  
ATOM   2242  CD  PRO   156      63.730  73.364  49.442  1.00  0.00           C  
ATOM   2243  HD2 PRO   156      64.067  73.409  50.477  1.00  0.00           H  
ATOM   2244  HD3 PRO   156      62.849  72.770  49.199  1.00  0.00           H  
ATOM   2245  CG  PRO   156      63.420  74.803  48.987  1.00  0.00           C  
ATOM   2246  HG2 PRO   156      63.162  75.408  49.857  1.00  0.00           H  
ATOM   2247  HG3 PRO   156      62.605  74.785  48.263  1.00  0.00           H  
ATOM   2248  CB  PRO   156      64.765  75.264  48.380  1.00  0.00           C  
ATOM   2249  HB2 PRO   156      65.385  75.663  49.183  1.00  0.00           H  
ATOM   2250  HB3 PRO   156      64.773  75.999  47.575  1.00  0.00           H  
ATOM   2251  CA  PRO   156      65.493  73.992  47.908  1.00  0.00           C  
ATOM   2252  HA  PRO   156      65.304  73.862  46.842  1.00  0.00           H  
ATOM   2253  C   PRO   156      66.999  74.010  48.071  1.00  0.00           C  
ATOM   2254  O   PRO   156      67.454  73.198  48.829  1.00  0.00           O  
ATOM   2255  N   LYS   157      67.707  74.828  47.346  1.00  0.00           N  
ATOM   2256  H   LYS   157      67.349  75.247  46.500  1.00  0.00           H  
ATOM   2257  CA  LYS   157      69.121  75.065  47.574  1.00  0.00           C  
ATOM   2258  HA  LYS   157      69.596  74.105  47.374  1.00  0.00           H  
ATOM   2259  CB  LYS   157      69.531  76.108  46.537  1.00  0.00           C  
ATOM   2260  HB2 LYS   157      69.072  75.792  45.600  1.00  0.00           H  
ATOM   2261  HB3 LYS   157      69.085  77.044  46.872  1.00  0.00           H  
ATOM   2262  CG  LYS   157      71.086  76.106  46.464  1.00  0.00           C  
ATOM   2263  HG2 LYS   157      71.483  76.742  47.255  1.00  0.00           H  
ATOM   2264  HG3 LYS   157      71.435  75.080  46.574  1.00  0.00           H  
ATOM   2265  CD  LYS   157      71.567  76.579  45.070  1.00  0.00           C  
ATOM   2266  HD2 LYS   157      70.921  77.422  44.822  1.00  0.00           H  
ATOM   2267  HD3 LYS   157      72.540  77.025  45.275  1.00  0.00           H  
ATOM   2268  CE  LYS   157      71.613  75.543  44.034  1.00  0.00           C  
ATOM   2269  HE2 LYS   157      72.106  74.639  44.394  1.00  0.00           H  
ATOM   2270  HE3 LYS   157      70.578  75.248  43.862  1.00  0.00           H  
ATOM   2271  NZ  LYS   157      72.238  76.045  42.772  1.00  0.00           N  
ATOM   2272  HZ1 LYS   157      71.832  76.923  42.481  1.00  0.00           H  
ATOM   2273  HZ2 LYS   157      73.234  76.170  42.889  1.00  0.00           H  
ATOM   2274  HZ3 LYS   157      72.156  75.370  42.026  1.00  0.00           H  
ATOM   2275  C   LYS   157      69.322  75.650  49.003  1.00  0.00           C  
ATOM   2276  O   LYS   157      68.831  76.686  49.350  1.00  0.00           O  
ATOM   2277  N   VAL   158      70.028  74.909  49.791  1.00  0.00           N  
ATOM   2278  H   VAL   158      70.379  73.989  49.566  1.00  0.00           H  
ATOM   2279  CA  VAL   158      70.630  75.339  51.030  1.00  0.00           C  
ATOM   2280  HA  VAL   158      69.904  75.866  51.650  1.00  0.00           H  
ATOM   2281  CB  VAL   158      71.182  74.134  51.877  1.00  0.00           C  
ATOM   2282  HB  VAL   158      71.672  73.363  51.282  1.00  0.00           H  
ATOM   2283  CG1 VAL   158      72.031  74.465  53.096  1.00  0.00           C  
ATOM   2284 HG11 VAL   158      73.022  74.649  52.682  1.00  0.00           H  
ATOM   2285 HG12 VAL   158      71.674  75.292  53.709  1.00  0.00           H  
ATOM   2286 HG13 VAL   158      72.197  73.630  53.776  1.00  0.00           H  
ATOM   2287  CG2 VAL   158      69.943  73.340  52.395  1.00  0.00           C  
ATOM   2288 HG21 VAL   158      70.302  72.441  52.897  1.00  0.00           H  
ATOM   2289 HG22 VAL   158      69.430  73.993  53.100  1.00  0.00           H  
ATOM   2290 HG23 VAL   158      69.273  73.065  51.580  1.00  0.00           H  
ATOM   2291  C   VAL   158      71.759  76.317  50.833  1.00  0.00           C  
ATOM   2292  O   VAL   158      72.601  76.020  50.020  1.00  0.00           O  
ATOM   2293  N   TYR   159      71.876  77.337  51.599  1.00  0.00           N  
ATOM   2294  H   TYR   159      71.141  77.501  52.272  1.00  0.00           H  
ATOM   2295  CA  TYR   159      72.952  78.295  51.684  1.00  0.00           C  
ATOM   2296  HA  TYR   159      73.110  78.759  50.711  1.00  0.00           H  
ATOM   2297  CB  TYR   159      72.494  79.369  52.670  1.00  0.00           C  
ATOM   2298  HB2 TYR   159      72.297  78.932  53.648  1.00  0.00           H  
ATOM   2299  HB3 TYR   159      73.239  80.163  52.613  1.00  0.00           H  
ATOM   2300  CG  TYR   159      71.140  80.006  52.376  1.00  0.00           C  
ATOM   2301  CD1 TYR   159      69.945  79.638  53.056  1.00  0.00           C  
ATOM   2302  HD1 TYR   159      70.065  78.952  53.881  1.00  0.00           H  
ATOM   2303  CE1 TYR   159      68.773  80.410  52.877  1.00  0.00           C  
ATOM   2304  HE1 TYR   159      67.886  80.272  53.478  1.00  0.00           H  
ATOM   2305  CZ  TYR   159      68.712  81.379  51.861  1.00  0.00           C  
ATOM   2306  OH  TYR   159      67.536  81.869  51.430  1.00  0.00           O  
ATOM   2307  HH  TYR   159      67.690  82.472  50.699  1.00  0.00           H  
ATOM   2308  CE2 TYR   159      69.821  81.571  51.008  1.00  0.00           C  
ATOM   2309  HE2 TYR   159      69.725  82.237  50.163  1.00  0.00           H  
ATOM   2310  CD2 TYR   159      71.038  80.909  51.312  1.00  0.00           C  
ATOM   2311  HD2 TYR   159      71.936  81.150  50.762  1.00  0.00           H  
ATOM   2312  C   TYR   159      74.283  77.677  52.048  1.00  0.00           C  
ATOM   2313  O   TYR   159      74.372  76.886  52.980  1.00  0.00           O  
ATOM   2314  N   PRO   160      75.408  78.079  51.408  1.00  0.00           N  
ATOM   2315  CD  PRO   160      75.492  79.144  50.475  1.00  0.00           C  
ATOM   2316  HD2 PRO   160      74.981  80.078  50.708  1.00  0.00           H  
ATOM   2317  HD3 PRO   160      75.222  78.729  49.504  1.00  0.00           H  
ATOM   2318  CG  PRO   160      76.965  79.508  50.212  1.00  0.00           C  
ATOM   2319  HG2 PRO   160      77.340  80.223  50.945  1.00  0.00           H  
ATOM   2320  HG3 PRO   160      77.217  79.720  49.173  1.00  0.00           H  
ATOM   2321  CB  PRO   160      77.656  78.198  50.594  1.00  0.00           C  
ATOM   2322  HB2 PRO   160      78.677  78.454  50.879  1.00  0.00           H  
ATOM   2323  HB3 PRO   160      77.613  77.451  49.802  1.00  0.00           H  
ATOM   2324  CA  PRO   160      76.754  77.713  51.795  1.00  0.00           C  
ATOM   2325  HA  PRO   160      76.888  76.631  51.810  1.00  0.00           H  
ATOM   2326  C   PRO   160      77.131  78.319  53.146  1.00  0.00           C  
ATOM   2327  O   PRO   160      76.779  79.459  53.480  1.00  0.00           O  
ATOM   2328  N   PRO   161      77.992  77.645  53.961  1.00  0.00           N  
ATOM   2329  CD  PRO   161      78.532  76.340  53.698  1.00  0.00           C  
ATOM   2330  HD2 PRO   161      79.086  76.367  52.760  1.00  0.00           H  
ATOM   2331  HD3 PRO   161      77.729  75.603  53.699  1.00  0.00           H  
ATOM   2332  CG  PRO   161      79.523  76.025  54.868  1.00  0.00           C  
ATOM   2333  HG2 PRO   161      80.580  76.196  54.663  1.00  0.00           H  
ATOM   2334  HG3 PRO   161      79.373  74.974  55.112  1.00  0.00           H  
ATOM   2335  CB  PRO   161      79.167  77.080  55.953  1.00  0.00           C  
ATOM   2336  HB2 PRO   161      80.067  77.429  56.461  1.00  0.00           H  
ATOM   2337  HB3 PRO   161      78.362  76.701  56.583  1.00  0.00           H  
ATOM   2338  CA  PRO   161      78.451  78.202  55.189  1.00  0.00           C  
ATOM   2339  HA  PRO   161      77.606  78.561  55.776  1.00  0.00           H  
ATOM   2340  C   PRO   161      79.397  79.365  55.058  1.00  0.00           C  
ATOM   2341  O   PRO   161      80.183  79.495  54.130  1.00  0.00           O  
ATOM   2342  N   VAL   162      79.371  80.170  56.108  1.00  0.00           N  
ATOM   2343  H   VAL   162      78.818  79.939  56.921  1.00  0.00           H  
ATOM   2344  CA  VAL   162      80.015  81.531  56.176  1.00  0.00           C  
ATOM   2345  HA  VAL   162      80.200  81.906  55.169  1.00  0.00           H  
ATOM   2346  CB  VAL   162      78.962  82.482  56.801  1.00  0.00           C  
ATOM   2347  HB  VAL   162      78.704  82.193  57.819  1.00  0.00           H  
ATOM   2348  CG1 VAL   162      79.493  83.896  57.108  1.00  0.00           C  
ATOM   2349 HG11 VAL   162      79.779  84.323  56.147  1.00  0.00           H  
ATOM   2350 HG12 VAL   162      78.773  84.677  57.351  1.00  0.00           H  
ATOM   2351 HG13 VAL   162      80.334  83.866  57.802  1.00  0.00           H  
ATOM   2352  CG2 VAL   162      77.677  82.663  56.001  1.00  0.00           C  
ATOM   2353 HG21 VAL   162      77.016  81.796  56.007  1.00  0.00           H  
ATOM   2354 HG22 VAL   162      77.144  83.520  56.413  1.00  0.00           H  
ATOM   2355 HG23 VAL   162      77.934  82.855  54.959  1.00  0.00           H  
ATOM   2356  C   VAL   162      81.313  81.375  57.019  1.00  0.00           C  
ATOM   2357  O   VAL   162      81.197  80.776  58.128  1.00  0.00           O  
ATOM   2358  N   PRO   163      82.559  81.831  56.669  1.00  0.00           N  
ATOM   2359  CD  PRO   163      82.884  82.246  55.325  1.00  0.00           C  
ATOM   2360  HD2 PRO   163      82.104  82.856  54.868  1.00  0.00           H  
ATOM   2361  HD3 PRO   163      83.131  81.407  54.675  1.00  0.00           H  
ATOM   2362  CG  PRO   163      84.206  83.107  55.425  1.00  0.00           C  
ATOM   2363  HG2 PRO   163      83.869  84.102  55.716  1.00  0.00           H  
ATOM   2364  HG3 PRO   163      84.920  83.140  54.602  1.00  0.00           H  
ATOM   2365  CB  PRO   163      84.860  82.456  56.672  1.00  0.00           C  
ATOM   2366  HB2 PRO   163      85.180  83.282  57.307  1.00  0.00           H  
ATOM   2367  HB3 PRO   163      85.658  81.770  56.390  1.00  0.00           H  
ATOM   2368  CA  PRO   163      83.735  81.822  57.517  1.00  0.00           C  
ATOM   2369  HA  PRO   163      83.896  80.770  57.756  1.00  0.00           H  
ATOM   2370  C   PRO   163      83.521  82.538  58.861  1.00  0.00           C  
ATOM   2371  O   PRO   163      82.821  83.536  58.930  1.00  0.00           O  
ATOM   2372  N   ALA   164      84.259  82.073  59.847  1.00  0.00           N  
ATOM   2373  H   ALA   164      84.942  81.351  59.667  1.00  0.00           H  
ATOM   2374  CA  ALA   164      84.179  82.549  61.217  1.00  0.00           C  
ATOM   2375  HA  ALA   164      83.207  82.292  61.638  1.00  0.00           H  
ATOM   2376  CB  ALA   164      85.179  81.675  61.956  1.00  0.00           C  
ATOM   2377  HB1 ALA   164      84.819  80.647  61.950  1.00  0.00           H  
ATOM   2378  HB2 ALA   164      86.119  81.774  61.413  1.00  0.00           H  
ATOM   2379  HB3 ALA   164      85.179  82.139  62.942  1.00  0.00           H  
ATOM   2380  C   ALA   164      84.392  84.069  61.430  1.00  0.00           C  
ATOM   2381  O   ALA   164      83.599  84.626  62.173  1.00  0.00           O  
ATOM   2382  N   GLU   165      85.269  84.711  60.664  1.00  0.00           N  
ATOM   2383  H   GLU   165      86.053  84.150  60.363  1.00  0.00           H  
ATOM   2384  CA  GLU   165      85.289  86.189  60.708  1.00  0.00           C  
ATOM   2385  HA  GLU   165      85.379  86.475  61.756  1.00  0.00           H  
ATOM   2386  CB  GLU   165      86.453  86.749  59.875  1.00  0.00           C  
ATOM   2387  HB2 GLU   165      86.420  86.155  58.961  1.00  0.00           H  
ATOM   2388  HB3 GLU   165      86.333  87.791  59.580  1.00  0.00           H  
ATOM   2389  CG  GLU   165      87.825  86.604  60.386  1.00  0.00           C  
ATOM   2390  HG2 GLU   165      87.955  85.593  60.774  1.00  0.00           H  
ATOM   2391  HG3 GLU   165      88.389  86.720  59.461  1.00  0.00           H  
ATOM   2392  CD  GLU   165      88.348  87.631  61.355  1.00  0.00           C  
ATOM   2393  OE1 GLU   165      87.600  88.488  61.850  1.00  0.00           O  
ATOM   2394  OE2 GLU   165      89.563  87.571  61.674  1.00  0.00           O  
ATOM   2395  C   GLU   165      83.991  86.909  60.235  1.00  0.00           C  
ATOM   2396  O   GLU   165      83.679  88.027  60.691  1.00  0.00           O  
ATOM   2397  N   LYS   166      83.360  86.224  59.305  1.00  0.00           N  
ATOM   2398  H   LYS   166      83.655  85.284  59.079  1.00  0.00           H  
ATOM   2399  CA  LYS   166      82.200  86.850  58.583  1.00  0.00           C  
ATOM   2400  HA  LYS   166      82.240  87.938  58.615  1.00  0.00           H  
ATOM   2401  CB  LYS   166      82.225  86.406  57.094  1.00  0.00           C  
ATOM   2402  HB2 LYS   166      81.974  85.346  57.149  1.00  0.00           H  
ATOM   2403  HB3 LYS   166      81.401  86.853  56.537  1.00  0.00           H  
ATOM   2404  CG  LYS   166      83.638  86.643  56.482  1.00  0.00           C  
ATOM   2405  HG2 LYS   166      84.427  86.022  56.906  1.00  0.00           H  
ATOM   2406  HG3 LYS   166      83.506  86.428  55.422  1.00  0.00           H  
ATOM   2407  CD  LYS   166      83.989  88.147  56.499  1.00  0.00           C  
ATOM   2408  HD2 LYS   166      83.264  88.776  55.983  1.00  0.00           H  
ATOM   2409  HD3 LYS   166      84.079  88.448  57.543  1.00  0.00           H  
ATOM   2410  CE  LYS   166      85.283  88.374  55.740  1.00  0.00           C  
ATOM   2411  HE2 LYS   166      86.018  87.762  56.262  1.00  0.00           H  
ATOM   2412  HE3 LYS   166      85.108  88.066  54.709  1.00  0.00           H  
ATOM   2413  NZ  LYS   166      85.737  89.779  55.797  1.00  0.00           N  
ATOM   2414  HZ1 LYS   166      85.381  90.297  55.006  1.00  0.00           H  
ATOM   2415  HZ2 LYS   166      85.524  90.288  56.642  1.00  0.00           H  
ATOM   2416  HZ3 LYS   166      86.743  89.770  55.712  1.00  0.00           H  
ATOM   2417  C   LYS   166      80.795  86.511  59.249  1.00  0.00           C  
ATOM   2418  O   LYS   166      79.767  87.138  58.945  1.00  0.00           O  
ATOM   2419  N   ARG   167      80.792  85.481  60.106  1.00  0.00           N  
ATOM   2420  H   ARG   167      81.689  85.112  60.387  1.00  0.00           H  
ATOM   2421  CA  ARG   167      79.626  84.937  60.863  1.00  0.00           C  
ATOM   2422  HA  ARG   167      78.874  84.740  60.098  1.00  0.00           H  
ATOM   2423  CB  ARG   167      79.860  83.630  61.622  1.00  0.00           C  
ATOM   2424  HB2 ARG   167      80.820  83.820  62.102  1.00  0.00           H  
ATOM   2425  HB3 ARG   167      79.128  83.556  62.426  1.00  0.00           H  
ATOM   2426  CG  ARG   167      79.972  82.464  60.677  1.00  0.00           C  
ATOM   2427  HG2 ARG   167      79.156  82.665  59.983  1.00  0.00           H  
ATOM   2428  HG3 ARG   167      80.960  82.487  60.217  1.00  0.00           H  
ATOM   2429  CD  ARG   167      79.598  81.151  61.279  1.00  0.00           C  
ATOM   2430  HD2 ARG   167      78.692  81.366  61.846  1.00  0.00           H  
ATOM   2431  HD3 ARG   167      79.436  80.450  60.461  1.00  0.00           H  
ATOM   2432  NE  ARG   167      80.666  80.587  62.160  1.00  0.00           N  
ATOM   2433  HE  ARG   167      80.548  80.683  63.158  1.00  0.00           H  
ATOM   2434  CZ  ARG   167      81.775  79.906  61.827  1.00  0.00           C  
ATOM   2435  NH1 ARG   167      82.212  79.574  60.582  1.00  0.00           N  
ATOM   2436 HH11 ARG   167      81.627  79.721  59.772  1.00  0.00           H  
ATOM   2437 HH12 ARG   167      83.124  79.153  60.473  1.00  0.00           H  
ATOM   2438  NH2 ARG   167      82.546  79.441  62.803  1.00  0.00           N  
ATOM   2439 HH21 ARG   167      82.441  79.944  63.673  1.00  0.00           H  
ATOM   2440 HH22 ARG   167      83.298  78.823  62.534  1.00  0.00           H  
ATOM   2441  C   ARG   167      79.047  86.057  61.769  1.00  0.00           C  
ATOM   2442  O   ARG   167      79.651  86.586  62.685  1.00  0.00           O  
ATOM   2443  N   LYS   168      77.882  86.600  61.299  1.00  0.00           N  
ATOM   2444  H   LYS   168      77.506  86.321  60.404  1.00  0.00           H  
ATOM   2445  CA  LYS   168      77.237  87.697  62.026  1.00  0.00           C  
ATOM   2446  HA  LYS   168      77.983  88.258  62.589  1.00  0.00           H  
ATOM   2447  CB  LYS   168      76.587  88.606  61.017  1.00  0.00           C  
ATOM   2448  HB2 LYS   168      75.952  88.094  60.294  1.00  0.00           H  
ATOM   2449  HB3 LYS   168      75.928  89.320  61.511  1.00  0.00           H  
ATOM   2450  CG  LYS   168      77.702  89.418  60.194  1.00  0.00           C  
ATOM   2451  HG2 LYS   168      78.152  90.206  60.798  1.00  0.00           H  
ATOM   2452  HG3 LYS   168      78.527  88.773  59.891  1.00  0.00           H  
ATOM   2453  CD  LYS   168      77.062  89.980  58.898  1.00  0.00           C  
ATOM   2454  HD2 LYS   168      76.103  90.421  59.170  1.00  0.00           H  
ATOM   2455  HD3 LYS   168      77.666  90.774  58.460  1.00  0.00           H  
ATOM   2456  CE  LYS   168      76.848  88.910  57.791  1.00  0.00           C  
ATOM   2457  HE2 LYS   168      76.453  87.997  58.238  1.00  0.00           H  
ATOM   2458  HE3 LYS   168      76.049  89.159  57.092  1.00  0.00           H  
ATOM   2459  NZ  LYS   168      78.128  88.515  57.156  1.00  0.00           N  
ATOM   2460  HZ1 LYS   168      78.718  87.940  57.739  1.00  0.00           H  
ATOM   2461  HZ2 LYS   168      77.789  87.995  56.360  1.00  0.00           H  
ATOM   2462  HZ3 LYS   168      78.673  89.333  56.919  1.00  0.00           H  
ATOM   2463  C   LYS   168      76.254  87.144  63.139  1.00  0.00           C  
ATOM   2464  O   LYS   168      75.806  85.993  63.152  1.00  0.00           O  
ATOM   2465  N   PRO   169      75.918  87.947  64.154  1.00  0.00           N  
ATOM   2466  CD  PRO   169      76.546  89.219  64.451  1.00  0.00           C  
ATOM   2467  HD2 PRO   169      76.923  89.742  63.573  1.00  0.00           H  
ATOM   2468  HD3 PRO   169      77.394  88.985  65.096  1.00  0.00           H  
ATOM   2469  CG  PRO   169      75.551  89.910  65.242  1.00  0.00           C  
ATOM   2470  HG2 PRO   169      74.840  90.453  64.619  1.00  0.00           H  
ATOM   2471  HG3 PRO   169      76.060  90.632  65.881  1.00  0.00           H  
ATOM   2472  CB  PRO   169      74.865  88.763  65.988  1.00  0.00           C  
ATOM   2473  HB2 PRO   169      73.923  88.992  66.486  1.00  0.00           H  
ATOM   2474  HB3 PRO   169      75.521  88.457  66.804  1.00  0.00           H  
ATOM   2475  CA  PRO   169      74.773  87.673  64.940  1.00  0.00           C  
ATOM   2476  HA  PRO   169      74.926  86.676  65.351  1.00  0.00           H  
ATOM   2477  C   PRO   169      73.474  87.702  64.111  1.00  0.00           C  
ATOM   2478  O   PRO   169      73.441  88.321  63.086  1.00  0.00           O  
ATOM   2479  N   ILE   170      72.430  87.060  64.639  1.00  0.00           N  
ATOM   2480  H   ILE   170      72.663  86.511  65.454  1.00  0.00           H  
ATOM   2481  CA  ILE   170      71.104  87.076  64.036  1.00  0.00           C  
ATOM   2482  HA  ILE   170      71.146  87.361  62.985  1.00  0.00           H  
ATOM   2483  CB  ILE   170      70.525  85.615  64.081  1.00  0.00           C  
ATOM   2484  HB  ILE   170      69.484  85.855  63.864  1.00  0.00           H  
ATOM   2485  CG2 ILE   170      70.968  84.897  62.770  1.00  0.00           C  
ATOM   2486 HG21 ILE   170      70.423  83.957  62.670  1.00  0.00           H  
ATOM   2487 HG22 ILE   170      70.709  85.533  61.923  1.00  0.00           H  
ATOM   2488 HG23 ILE   170      72.027  84.642  62.757  1.00  0.00           H  
ATOM   2489  CG1 ILE   170      70.622  84.743  65.392  1.00  0.00           C  
ATOM   2490 HG12 ILE   170      71.651  84.403  65.508  1.00  0.00           H  
ATOM   2491 HG13 ILE   170      70.475  85.449  66.209  1.00  0.00           H  
ATOM   2492  CD1 ILE   170      69.667  83.537  65.355  1.00  0.00           C  
ATOM   2493 HD11 ILE   170      68.805  83.876  64.782  1.00  0.00           H  
ATOM   2494 HD12 ILE   170      70.135  82.652  64.923  1.00  0.00           H  
ATOM   2495 HD13 ILE   170      69.404  83.333  66.393  1.00  0.00           H  
ATOM   2496  C   ILE   170      70.076  88.051  64.574  1.00  0.00           C  
ATOM   2497  O   ILE   170      70.130  88.461  65.735  1.00  0.00           O  
ATOM   2498  N   ARG   171      69.052  88.340  63.779  1.00  0.00           N  
ATOM   2499  H   ARG   171      69.085  87.926  62.858  1.00  0.00           H  
ATOM   2500  CA  ARG   171      67.762  88.990  64.118  1.00  0.00           C  
ATOM   2501  HA  ARG   171      67.815  89.394  65.129  1.00  0.00           H  
ATOM   2502  CB  ARG   171      67.531  90.133  63.148  1.00  0.00           C  
ATOM   2503  HB2 ARG   171      67.669  89.857  62.102  1.00  0.00           H  
ATOM   2504  HB3 ARG   171      66.558  90.568  63.378  1.00  0.00           H  
ATOM   2505  CG  ARG   171      68.528  91.232  63.437  1.00  0.00           C  
ATOM   2506  HG2 ARG   171      68.421  91.625  64.449  1.00  0.00           H  
ATOM   2507  HG3 ARG   171      69.489  90.750  63.260  1.00  0.00           H  
ATOM   2508  CD  ARG   171      68.447  92.359  62.434  1.00  0.00           C  
ATOM   2509  HD2 ARG   171      68.490  91.971  61.417  1.00  0.00           H  
ATOM   2510  HD3 ARG   171      67.533  92.847  62.771  1.00  0.00           H  
ATOM   2511  NE  ARG   171      69.607  93.298  62.621  1.00  0.00           N  
ATOM   2512  HE  ARG   171      69.724  93.719  63.532  1.00  0.00           H  
ATOM   2513  CZ  ARG   171      70.555  93.623  61.693  1.00  0.00           C  
ATOM   2514  NH1 ARG   171      70.646  93.160  60.480  1.00  0.00           N  
ATOM   2515 HH11 ARG   171      70.093  92.351  60.236  1.00  0.00           H  
ATOM   2516 HH12 ARG   171      71.287  93.464  59.761  1.00  0.00           H  
ATOM   2517  NH2 ARG   171      71.492  94.497  62.024  1.00  0.00           N  
ATOM   2518 HH21 ARG   171      71.507  94.910  62.945  1.00  0.00           H  
ATOM   2519 HH22 ARG   171      72.106  94.706  61.249  1.00  0.00           H  
ATOM   2520  C   ARG   171      66.581  88.058  64.165  1.00  0.00           C  
ATOM   2521  O   ARG   171      66.415  87.399  63.117  1.00  0.00           O  
ATOM   2522  N   VAL   172      65.791  88.062  65.250  1.00  0.00           N  
ATOM   2523  H   VAL   172      66.061  88.611  66.054  1.00  0.00           H  
ATOM   2524  CA  VAL   172      64.820  86.949  65.548  1.00  0.00           C  
ATOM   2525  HA  VAL   172      64.899  86.288  64.684  1.00  0.00           H  
ATOM   2526  CB  VAL   172      65.272  86.130  66.779  1.00  0.00           C  
ATOM   2527  HB  VAL   172      65.240  86.787  67.649  1.00  0.00           H  
ATOM   2528  CG1 VAL   172      64.370  84.891  67.015  1.00  0.00           C  
ATOM   2529 HG11 VAL   172      64.573  84.400  67.967  1.00  0.00           H  
ATOM   2530 HG12 VAL   172      63.296  85.070  67.062  1.00  0.00           H  
ATOM   2531 HG13 VAL   172      64.477  84.215  66.167  1.00  0.00           H  
ATOM   2532  CG2 VAL   172      66.738  85.574  66.644  1.00  0.00           C  
ATOM   2533 HG21 VAL   172      66.992  85.041  67.560  1.00  0.00           H  
ATOM   2534 HG22 VAL   172      66.858  84.794  65.891  1.00  0.00           H  
ATOM   2535 HG23 VAL   172      67.365  86.394  66.293  1.00  0.00           H  
ATOM   2536  C   VAL   172      63.275  87.294  65.504  1.00  0.00           C  
ATOM   2537  O   VAL   172      62.872  88.331  66.076  1.00  0.00           O  
ATOM   2538  N   LEU   173      62.479  86.560  64.757  1.00  0.00           N  
ATOM   2539  H   LEU   173      62.922  85.819  64.233  1.00  0.00           H  
ATOM   2540  CA  LEU   173      61.021  86.628  64.982  1.00  0.00           C  
ATOM   2541  HA  LEU   173      60.736  87.532  65.521  1.00  0.00           H  
ATOM   2542  CB  LEU   173      60.475  86.914  63.537  1.00  0.00           C  
ATOM   2543  HB2 LEU   173      60.821  87.855  63.110  1.00  0.00           H  
ATOM   2544  HB3 LEU   173      60.826  86.229  62.766  1.00  0.00           H  
ATOM   2545  CG  LEU   173      58.938  86.893  63.356  1.00  0.00           C  
ATOM   2546  HG  LEU   173      58.557  85.937  63.714  1.00  0.00           H  
ATOM   2547  CD1 LEU   173      58.253  88.013  64.227  1.00  0.00           C  
ATOM   2548 HD11 LEU   173      58.594  88.991  63.887  1.00  0.00           H  
ATOM   2549 HD12 LEU   173      57.180  87.925  64.055  1.00  0.00           H  
ATOM   2550 HD13 LEU   173      58.356  87.804  65.292  1.00  0.00           H  
ATOM   2551  CD2 LEU   173      58.540  87.204  61.911  1.00  0.00           C  
ATOM   2552 HD21 LEU   173      58.986  86.499  61.210  1.00  0.00           H  
ATOM   2553 HD22 LEU   173      57.479  87.101  61.682  1.00  0.00           H  
ATOM   2554 HD23 LEU   173      58.926  88.203  61.710  1.00  0.00           H  
ATOM   2555  C   LEU   173      60.464  85.337  65.721  1.00  0.00           C  
ATOM   2556  O   LEU   173      60.734  84.185  65.396  1.00  0.00           O  
ATOM   2557  N   SER   174      59.521  85.699  66.594  1.00  0.00           N  
ATOM   2558  H   SER   174      59.339  86.677  66.766  1.00  0.00           H  
ATOM   2559  CA  SER   174      58.794  84.690  67.310  1.00  0.00           C  
ATOM   2560  HA  SER   174      58.969  83.653  67.024  1.00  0.00           H  
ATOM   2561  CB  SER   174      59.298  84.705  68.768  1.00  0.00           C  
ATOM   2562  HB2 SER   174      60.281  84.236  68.810  1.00  0.00           H  
ATOM   2563  HB3 SER   174      59.340  85.737  69.117  1.00  0.00           H  
ATOM   2564  OG  SER   174      58.511  83.907  69.640  1.00  0.00           O  
ATOM   2565  HG  SER   174      59.016  83.730  70.438  1.00  0.00           H  
ATOM   2566  C   SER   174      57.290  84.918  67.268  1.00  0.00           C  
ATOM   2567  O   SER   174      56.781  85.992  67.377  1.00  0.00           O  
ATOM   2568  N   LEU   175      56.634  83.808  66.946  1.00  0.00           N  
ATOM   2569  H   LEU   175      57.083  82.936  66.705  1.00  0.00           H  
ATOM   2570  CA  LEU   175      55.222  83.824  66.765  1.00  0.00           C  
ATOM   2571  HA  LEU   175      54.654  84.690  67.105  1.00  0.00           H  
ATOM   2572  CB  LEU   175      54.783  83.759  65.284  1.00  0.00           C  
ATOM   2573  HB2 LEU   175      55.169  82.826  64.873  1.00  0.00           H  
ATOM   2574  HB3 LEU   175      53.707  83.695  65.123  1.00  0.00           H  
ATOM   2575  CG  LEU   175      55.253  84.905  64.417  1.00  0.00           C  
ATOM   2576  HG  LEU   175      56.062  85.392  64.962  1.00  0.00           H  
ATOM   2577  CD1 LEU   175      55.711  84.413  63.063  1.00  0.00           C  
ATOM   2578 HD11 LEU   175      54.923  84.110  62.374  1.00  0.00           H  
ATOM   2579 HD12 LEU   175      56.311  85.188  62.586  1.00  0.00           H  
ATOM   2580 HD13 LEU   175      56.441  83.615  63.203  1.00  0.00           H  
ATOM   2581  CD2 LEU   175      54.120  85.947  64.298  1.00  0.00           C  
ATOM   2582 HD21 LEU   175      53.796  86.295  65.278  1.00  0.00           H  
ATOM   2583 HD22 LEU   175      54.497  86.895  63.913  1.00  0.00           H  
ATOM   2584 HD23 LEU   175      53.303  85.616  63.657  1.00  0.00           H  
ATOM   2585  C   LEU   175      54.535  82.735  67.634  1.00  0.00           C  
ATOM   2586  O   LEU   175      54.775  81.550  67.499  1.00  0.00           O  
ATOM   2587  N   PHE   176      53.756  83.187  68.640  1.00  0.00           N  
ATOM   2588  H   PHE   176      53.621  84.187  68.688  1.00  0.00           H  
ATOM   2589  CA  PHE   176      53.273  82.516  69.765  1.00  0.00           C  
ATOM   2590  HA  PHE   176      52.723  83.222  70.387  1.00  0.00           H  
ATOM   2591  CB  PHE   176      52.398  81.258  69.503  1.00  0.00           C  
ATOM   2592  HB2 PHE   176      53.072  80.420  69.324  1.00  0.00           H  
ATOM   2593  HB3 PHE   176      51.813  81.048  70.398  1.00  0.00           H  
ATOM   2594  CG  PHE   176      51.548  81.544  68.297  1.00  0.00           C  
ATOM   2595  CD1 PHE   176      50.524  82.453  68.391  1.00  0.00           C  
ATOM   2596  HD1 PHE   176      50.241  82.742  69.392  1.00  0.00           H  
ATOM   2597  CE1 PHE   176      49.954  83.039  67.237  1.00  0.00           C  
ATOM   2598  HE1 PHE   176      49.279  83.857  67.442  1.00  0.00           H  
ATOM   2599  CZ  PHE   176      50.196  82.501  65.962  1.00  0.00           C  
ATOM   2600  HZ  PHE   176      49.632  82.826  65.101  1.00  0.00           H  
ATOM   2601  CE2 PHE   176      51.184  81.460  65.893  1.00  0.00           C  
ATOM   2602  HE2 PHE   176      51.464  80.982  64.966  1.00  0.00           H  
ATOM   2603  CD2 PHE   176      51.877  81.030  67.061  1.00  0.00           C  
ATOM   2604  HD2 PHE   176      52.697  80.342  66.920  1.00  0.00           H  
ATOM   2605  C   PHE   176      54.415  82.221  70.804  1.00  0.00           C  
ATOM   2606  O   PHE   176      54.773  81.069  70.985  1.00  0.00           O  
ATOM   2607  N   ASP   177      55.080  83.233  71.392  1.00  0.00           N  
ATOM   2608  H   ASP   177      54.951  84.153  70.995  1.00  0.00           H  
ATOM   2609  CA  ASP   177      56.285  83.053  72.197  1.00  0.00           C  
ATOM   2610  HA  ASP   177      57.001  82.562  71.537  1.00  0.00           H  
ATOM   2611  CB  ASP   177      56.979  84.402  72.512  1.00  0.00           C  
ATOM   2612  HB2 ASP   177      56.733  84.960  71.608  1.00  0.00           H  
ATOM   2613  HB3 ASP   177      56.319  84.839  73.261  1.00  0.00           H  
ATOM   2614  CG  ASP   177      58.464  84.366  72.940  1.00  0.00           C  
ATOM   2615  OD1 ASP   177      58.877  85.294  73.719  1.00  0.00           O  
ATOM   2616  OD2 ASP   177      59.201  83.571  72.328  1.00  0.00           O  
ATOM   2617  C   ASP   177      56.207  82.199  73.502  1.00  0.00           C  
ATOM   2618  O   ASP   177      57.171  81.528  73.825  1.00  0.00           O  
ATOM   2619  N   GLY   178      54.962  82.047  74.065  1.00  0.00           N  
ATOM   2620  H   GLY   178      54.221  82.489  73.541  1.00  0.00           H  
ATOM   2621  CA  GLY   178      54.634  81.089  75.110  1.00  0.00           C  
ATOM   2622  HA2 GLY   178      53.549  81.017  75.185  1.00  0.00           H  
ATOM   2623  HA3 GLY   178      54.968  80.091  74.827  1.00  0.00           H  
ATOM   2624  C   GLY   178      55.203  81.339  76.478  1.00  0.00           C  
ATOM   2625  O   GLY   178      54.572  81.861  77.414  1.00  0.00           O  
ATOM   2626  N   ILE   179      56.486  80.870  76.627  1.00  0.00           N  
ATOM   2627  H   ILE   179      56.925  80.606  75.756  1.00  0.00           H  
ATOM   2628  CA  ILE   179      57.271  81.045  77.884  1.00  0.00           C  
ATOM   2629  HA  ILE   179      56.823  81.887  78.411  1.00  0.00           H  
ATOM   2630  CB  ILE   179      57.067  79.869  78.877  1.00  0.00           C  
ATOM   2631  HB  ILE   179      56.005  79.624  78.882  1.00  0.00           H  
ATOM   2632  CG2 ILE   179      57.748  78.574  78.373  1.00  0.00           C  
ATOM   2633 HG21 ILE   179      58.824  78.716  78.469  1.00  0.00           H  
ATOM   2634 HG22 ILE   179      57.347  77.739  78.948  1.00  0.00           H  
ATOM   2635 HG23 ILE   179      57.457  78.372  77.342  1.00  0.00           H  
ATOM   2636  CG1 ILE   179      57.387  80.345  80.272  1.00  0.00           C  
ATOM   2637 HG12 ILE   179      58.426  80.675  80.307  1.00  0.00           H  
ATOM   2638 HG13 ILE   179      56.874  81.290  80.452  1.00  0.00           H  
ATOM   2639  CD1 ILE   179      57.203  79.317  81.377  1.00  0.00           C  
ATOM   2640 HD11 ILE   179      56.194  78.909  81.426  1.00  0.00           H  
ATOM   2641 HD12 ILE   179      57.916  78.497  81.287  1.00  0.00           H  
ATOM   2642 HD13 ILE   179      57.318  79.895  82.294  1.00  0.00           H  
ATOM   2643  C   ILE   179      58.724  81.374  77.494  1.00  0.00           C  
ATOM   2644  O   ILE   179      59.752  80.963  78.109  1.00  0.00           O  
ATOM   2645  N   ALA   180      58.840  81.975  76.353  1.00  0.00           N  
ATOM   2646  H   ALA   180      57.990  82.362  75.968  1.00  0.00           H  
ATOM   2647  CA  ALA   180      60.144  82.533  75.860  1.00  0.00           C  
ATOM   2648  HA  ALA   180      59.888  82.921  74.874  1.00  0.00           H  
ATOM   2649  CB  ALA   180      60.499  83.677  76.853  1.00  0.00           C  
ATOM   2650  HB1 ALA   180      59.685  84.401  76.887  1.00  0.00           H  
ATOM   2651  HB2 ALA   180      60.674  83.264  77.847  1.00  0.00           H  
ATOM   2652  HB3 ALA   180      61.413  84.179  76.537  1.00  0.00           H  
ATOM   2653  C   ALA   180      61.226  81.498  75.650  1.00  0.00           C  
ATOM   2654  O   ALA   180      62.446  81.773  75.785  1.00  0.00           O  
ATOM   2655  N   THR   181      60.867  80.231  75.429  1.00  0.00           N  
ATOM   2656  H   THR   181      59.879  80.028  75.366  1.00  0.00           H  
ATOM   2657  CA  THR   181      61.801  79.045  75.210  1.00  0.00           C  
ATOM   2658  HA  THR   181      62.371  78.969  76.137  1.00  0.00           H  
ATOM   2659  CB  THR   181      60.977  77.766  74.918  1.00  0.00           C  
ATOM   2660  HB  THR   181      60.565  77.765  73.909  1.00  0.00           H  
ATOM   2661  CG2 THR   181      61.804  76.480  74.912  1.00  0.00           C  
ATOM   2662 HG21 THR   181      61.183  75.613  75.137  1.00  0.00           H  
ATOM   2663 HG22 THR   181      62.357  76.470  73.973  1.00  0.00           H  
ATOM   2664 HG23 THR   181      62.572  76.588  75.678  1.00  0.00           H  
ATOM   2665  OG1 THR   181      59.836  77.757  75.808  1.00  0.00           O  
ATOM   2666  HG1 THR   181      59.085  77.801  75.212  1.00  0.00           H  
ATOM   2667  C   THR   181      62.751  79.299  74.064  1.00  0.00           C  
ATOM   2668  O   THR   181      63.917  78.873  74.113  1.00  0.00           O  
ATOM   2669  N   GLY   182      62.348  79.957  72.970  1.00  0.00           N  
ATOM   2670  H   GLY   182      61.421  80.355  73.028  1.00  0.00           H  
ATOM   2671  CA  GLY   182      63.147  80.248  71.769  1.00  0.00           C  
ATOM   2672  HA2 GLY   182      63.337  79.276  71.314  1.00  0.00           H  
ATOM   2673  HA3 GLY   182      62.624  80.870  71.043  1.00  0.00           H  
ATOM   2674  C   GLY   182      64.420  81.022  72.164  1.00  0.00           C  
ATOM   2675  O   GLY   182      65.490  80.645  71.671  1.00  0.00           O  
ATOM   2676  N   LEU   183      64.356  81.917  73.199  1.00  0.00           N  
ATOM   2677  H   LEU   183      63.404  82.205  73.377  1.00  0.00           H  
ATOM   2678  CA  LEU   183      65.500  82.677  73.651  1.00  0.00           C  
ATOM   2679  HA  LEU   183      66.179  82.811  72.809  1.00  0.00           H  
ATOM   2680  CB  LEU   183      65.072  84.040  74.100  1.00  0.00           C  
ATOM   2681  HB2 LEU   183      64.502  84.416  73.250  1.00  0.00           H  
ATOM   2682  HB3 LEU   183      64.403  83.839  74.936  1.00  0.00           H  
ATOM   2683  CG  LEU   183      66.161  85.108  74.453  1.00  0.00           C  
ATOM   2684  HG  LEU   183      66.674  84.859  75.382  1.00  0.00           H  
ATOM   2685  CD1 LEU   183      67.204  85.307  73.387  1.00  0.00           C  
ATOM   2686 HD11 LEU   183      66.684  85.523  72.454  1.00  0.00           H  
ATOM   2687 HD12 LEU   183      67.860  86.153  73.591  1.00  0.00           H  
ATOM   2688 HD13 LEU   183      67.748  84.377  73.222  1.00  0.00           H  
ATOM   2689  CD2 LEU   183      65.460  86.463  74.600  1.00  0.00           C  
ATOM   2690 HD21 LEU   183      64.556  86.357  75.199  1.00  0.00           H  
ATOM   2691 HD22 LEU   183      66.000  87.316  75.011  1.00  0.00           H  
ATOM   2692 HD23 LEU   183      65.150  86.893  73.647  1.00  0.00           H  
ATOM   2693  C   LEU   183      66.332  81.935  74.699  1.00  0.00           C  
ATOM   2694  O   LEU   183      67.534  82.096  74.676  1.00  0.00           O  
ATOM   2695  N   LEU   184      65.715  81.062  75.564  1.00  0.00           N  
ATOM   2696  H   LEU   184      64.711  81.162  75.624  1.00  0.00           H  
ATOM   2697  CA  LEU   184      66.379  80.125  76.451  1.00  0.00           C  
ATOM   2698  HA  LEU   184      67.087  80.676  77.070  1.00  0.00           H  
ATOM   2699  CB  LEU   184      65.384  79.602  77.502  1.00  0.00           C  
ATOM   2700  HB2 LEU   184      64.893  80.423  78.025  1.00  0.00           H  
ATOM   2701  HB3 LEU   184      64.677  79.056  76.878  1.00  0.00           H  
ATOM   2702  CG  LEU   184      65.917  78.590  78.535  1.00  0.00           C  
ATOM   2703  HG  LEU   184      66.486  77.881  77.934  1.00  0.00           H  
ATOM   2704  CD1 LEU   184      66.651  79.297  79.675  1.00  0.00           C  
ATOM   2705 HD11 LEU   184      67.508  79.889  79.355  1.00  0.00           H  
ATOM   2706 HD12 LEU   184      65.985  79.950  80.239  1.00  0.00           H  
ATOM   2707 HD13 LEU   184      67.082  78.504  80.286  1.00  0.00           H  
ATOM   2708  CD2 LEU   184      64.752  77.707  78.984  1.00  0.00           C  
ATOM   2709 HD21 LEU   184      63.977  78.286  79.487  1.00  0.00           H  
ATOM   2710 HD22 LEU   184      64.190  77.527  78.068  1.00  0.00           H  
ATOM   2711 HD23 LEU   184      65.009  76.831  79.580  1.00  0.00           H  
ATOM   2712  C   LEU   184      67.303  79.079  75.725  1.00  0.00           C  
ATOM   2713  O   LEU   184      68.344  78.706  76.230  1.00  0.00           O  
ATOM   2714  N   VAL   185      66.839  78.641  74.568  1.00  0.00           N  
ATOM   2715  H   VAL   185      65.941  78.990  74.266  1.00  0.00           H  
ATOM   2716  CA  VAL   185      67.585  77.719  73.707  1.00  0.00           C  
ATOM   2717  HA  VAL   185      68.093  77.049  74.400  1.00  0.00           H  
ATOM   2718  CB  VAL   185      66.703  77.004  72.711  1.00  0.00           C  
ATOM   2719  HB  VAL   185      66.333  77.782  72.044  1.00  0.00           H  
ATOM   2720  CG1 VAL   185      67.512  76.011  71.882  1.00  0.00           C  
ATOM   2721 HG11 VAL   185      67.914  75.223  72.521  1.00  0.00           H  
ATOM   2722 HG12 VAL   185      66.934  75.631  71.040  1.00  0.00           H  
ATOM   2723 HG13 VAL   185      68.473  76.385  71.528  1.00  0.00           H  
ATOM   2724  CG2 VAL   185      65.507  76.198  73.397  1.00  0.00           C  
ATOM   2725 HG21 VAL   185      65.803  75.162  73.562  1.00  0.00           H  
ATOM   2726 HG22 VAL   185      65.220  76.610  74.364  1.00  0.00           H  
ATOM   2727 HG23 VAL   185      64.574  76.331  72.850  1.00  0.00           H  
ATOM   2728  C   VAL   185      68.758  78.479  72.984  1.00  0.00           C  
ATOM   2729  O   VAL   185      69.931  78.057  73.044  1.00  0.00           O  
ATOM   2730  N   LEU   186      68.603  79.769  72.504  1.00  0.00           N  
ATOM   2731  H   LEU   186      67.651  80.106  72.503  1.00  0.00           H  
ATOM   2732  CA  LEU   186      69.742  80.602  72.000  1.00  0.00           C  
ATOM   2733  HA  LEU   186      70.126  80.018  71.163  1.00  0.00           H  
ATOM   2734  CB  LEU   186      69.142  81.991  71.492  1.00  0.00           C  
ATOM   2735  HB2 LEU   186      68.506  82.313  72.317  1.00  0.00           H  
ATOM   2736  HB3 LEU   186      69.989  82.673  71.412  1.00  0.00           H  
ATOM   2737  CG  LEU   186      68.286  81.989  70.233  1.00  0.00           C  
ATOM   2738  HG  LEU   186      67.558  81.181  70.298  1.00  0.00           H  
ATOM   2739  CD1 LEU   186      67.594  83.357  69.962  1.00  0.00           C  
ATOM   2740 HD11 LEU   186      66.929  83.620  70.784  1.00  0.00           H  
ATOM   2741 HD12 LEU   186      68.297  84.179  69.824  1.00  0.00           H  
ATOM   2742 HD13 LEU   186      67.000  83.270  69.052  1.00  0.00           H  
ATOM   2743  CD2 LEU   186      69.221  81.766  69.111  1.00  0.00           C  
ATOM   2744 HD21 LEU   186      69.517  80.721  69.016  1.00  0.00           H  
ATOM   2745 HD22 LEU   186      68.683  82.008  68.195  1.00  0.00           H  
ATOM   2746 HD23 LEU   186      70.106  82.396  69.203  1.00  0.00           H  
ATOM   2747  C   LEU   186      70.793  80.756  73.106  1.00  0.00           C  
ATOM   2748  O   LEU   186      71.980  80.680  72.850  1.00  0.00           O  
ATOM   2749  N   LYS   187      70.435  80.900  74.340  1.00  0.00           N  
ATOM   2750  H   LYS   187      69.464  81.091  74.542  1.00  0.00           H  
ATOM   2751  CA  LYS   187      71.408  81.047  75.468  1.00  0.00           C  
ATOM   2752  HA  LYS   187      72.207  81.770  75.305  1.00  0.00           H  
ATOM   2753  CB  LYS   187      70.506  81.563  76.621  1.00  0.00           C  
ATOM   2754  HB2 LYS   187      69.506  81.145  76.506  1.00  0.00           H  
ATOM   2755  HB3 LYS   187      70.815  81.357  77.645  1.00  0.00           H  
ATOM   2756  CG  LYS   187      70.451  83.120  76.473  1.00  0.00           C  
ATOM   2757  HG2 LYS   187      71.431  83.598  76.455  1.00  0.00           H  
ATOM   2758  HG3 LYS   187      70.050  83.399  75.499  1.00  0.00           H  
ATOM   2759  CD  LYS   187      69.618  83.700  77.589  1.00  0.00           C  
ATOM   2760  HD2 LYS   187      68.579  83.394  77.467  1.00  0.00           H  
ATOM   2761  HD3 LYS   187      70.107  83.401  78.516  1.00  0.00           H  
ATOM   2762  CE  LYS   187      69.622  85.257  77.719  1.00  0.00           C  
ATOM   2763  HE2 LYS   187      70.630  85.666  77.648  1.00  0.00           H  
ATOM   2764  HE3 LYS   187      69.100  85.646  76.845  1.00  0.00           H  
ATOM   2765  NZ  LYS   187      68.731  85.699  78.791  1.00  0.00           N  
ATOM   2766  HZ1 LYS   187      68.931  85.175  79.631  1.00  0.00           H  
ATOM   2767  HZ2 LYS   187      68.929  86.680  78.923  1.00  0.00           H  
ATOM   2768  HZ3 LYS   187      67.744  85.692  78.575  1.00  0.00           H  
ATOM   2769  C   LYS   187      72.034  79.686  75.813  1.00  0.00           C  
ATOM   2770  O   LYS   187      73.181  79.666  76.216  1.00  0.00           O  
ATOM   2771  N   ASP   188      71.233  78.568  75.801  1.00  0.00           N  
ATOM   2772  H   ASP   188      70.244  78.727  75.668  1.00  0.00           H  
ATOM   2773  CA  ASP   188      71.759  77.282  76.021  1.00  0.00           C  
ATOM   2774  HA  ASP   188      72.223  77.143  76.998  1.00  0.00           H  
ATOM   2775  CB  ASP   188      70.564  76.324  75.996  1.00  0.00           C  
ATOM   2776  HB2 ASP   188      69.859  76.839  76.649  1.00  0.00           H  
ATOM   2777  HB3 ASP   188      70.178  76.214  74.983  1.00  0.00           H  
ATOM   2778  CG  ASP   188      70.816  74.964  76.697  1.00  0.00           C  
ATOM   2779  OD1 ASP   188      71.843  74.675  77.310  1.00  0.00           O  
ATOM   2780  OD2 ASP   188      69.918  74.059  76.751  1.00  0.00           O  
ATOM   2781  C   ASP   188      72.841  76.921  74.996  1.00  0.00           C  
ATOM   2782  O   ASP   188      73.828  76.417  75.388  1.00  0.00           O  
ATOM   2783  N   LEU   189      72.762  77.178  73.724  1.00  0.00           N  
ATOM   2784  H   LEU   189      71.852  77.594  73.588  1.00  0.00           H  
ATOM   2785  CA  LEU   189      73.833  76.996  72.694  1.00  0.00           C  
ATOM   2786  HA  LEU   189      74.287  76.053  73.000  1.00  0.00           H  
ATOM   2787  CB  LEU   189      73.335  76.913  71.260  1.00  0.00           C  
ATOM   2788  HB2 LEU   189      72.707  77.770  71.014  1.00  0.00           H  
ATOM   2789  HB3 LEU   189      74.141  76.849  70.529  1.00  0.00           H  
ATOM   2790  CG  LEU   189      72.456  75.632  71.019  1.00  0.00           C  
ATOM   2791  HG  LEU   189      71.612  75.661  71.708  1.00  0.00           H  
ATOM   2792  CD1 LEU   189      71.804  75.585  69.613  1.00  0.00           C  
ATOM   2793 HD11 LEU   189      71.054  74.794  69.638  1.00  0.00           H  
ATOM   2794 HD12 LEU   189      71.238  76.467  69.314  1.00  0.00           H  
ATOM   2795 HD13 LEU   189      72.572  75.460  68.849  1.00  0.00           H  
ATOM   2796  CD2 LEU   189      73.313  74.354  71.165  1.00  0.00           C  
ATOM   2797 HD21 LEU   189      73.396  74.108  72.223  1.00  0.00           H  
ATOM   2798 HD22 LEU   189      72.835  73.497  70.691  1.00  0.00           H  
ATOM   2799 HD23 LEU   189      74.350  74.443  70.842  1.00  0.00           H  
ATOM   2800  C   LEU   189      74.906  78.015  72.751  1.00  0.00           C  
ATOM   2801  O   LEU   189      75.986  77.855  72.213  1.00  0.00           O  
ATOM   2802  N   GLY   190      74.636  79.141  73.416  1.00  0.00           N  
ATOM   2803  H   GLY   190      73.742  79.226  73.879  1.00  0.00           H  
ATOM   2804  CA  GLY   190      75.436  80.379  73.398  1.00  0.00           C  
ATOM   2805  HA2 GLY   190      75.291  80.989  74.290  1.00  0.00           H  
ATOM   2806  HA3 GLY   190      76.501  80.149  73.431  1.00  0.00           H  
ATOM   2807  C   GLY   190      75.326  81.252  72.097  1.00  0.00           C  
ATOM   2808  O   GLY   190      76.320  81.933  71.734  1.00  0.00           O  
ATOM   2809  N   ILE   191      74.300  81.063  71.262  1.00  0.00           N  
ATOM   2810  H   ILE   191      73.435  80.725  71.660  1.00  0.00           H  
ATOM   2811  CA  ILE   191      74.270  81.764  70.001  1.00  0.00           C  
ATOM   2812  HA  ILE   191      75.223  81.812  69.475  1.00  0.00           H  
ATOM   2813  CB  ILE   191      73.280  81.047  69.008  1.00  0.00           C  
ATOM   2814  HB  ILE   191      72.290  81.165  69.447  1.00  0.00           H  
ATOM   2815  CG2 ILE   191      73.103  81.856  67.742  1.00  0.00           C  
ATOM   2816 HG21 ILE   191      72.220  81.637  67.142  1.00  0.00           H  
ATOM   2817 HG22 ILE   191      73.010  82.924  67.943  1.00  0.00           H  
ATOM   2818 HG23 ILE   191      73.993  81.724  67.128  1.00  0.00           H  
ATOM   2819  CG1 ILE   191      73.478  79.571  68.676  1.00  0.00           C  
ATOM   2820 HG12 ILE   191      74.188  79.468  67.855  1.00  0.00           H  
ATOM   2821 HG13 ILE   191      73.924  78.944  69.449  1.00  0.00           H  
ATOM   2822  CD1 ILE   191      72.132  79.004  68.176  1.00  0.00           C  
ATOM   2823 HD11 ILE   191      72.281  77.930  68.060  1.00  0.00           H  
ATOM   2824 HD12 ILE   191      71.251  79.244  68.770  1.00  0.00           H  
ATOM   2825 HD13 ILE   191      71.974  79.506  67.222  1.00  0.00           H  
ATOM   2826  C   ILE   191      73.973  83.238  70.267  1.00  0.00           C  
ATOM   2827  O   ILE   191      72.999  83.505  71.049  1.00  0.00           O  
ATOM   2828  N   GLN   192      74.756  84.109  69.691  1.00  0.00           N  
ATOM   2829  H   GLN   192      75.376  83.829  68.945  1.00  0.00           H  
ATOM   2830  CA  GLN   192      74.617  85.558  69.752  1.00  0.00           C  
ATOM   2831  HA  GLN   192      74.338  85.898  70.749  1.00  0.00           H  
ATOM   2832  CB  GLN   192      75.970  86.241  69.453  1.00  0.00           C  
ATOM   2833  HB2 GLN   192      76.298  86.052  68.431  1.00  0.00           H  
ATOM   2834  HB3 GLN   192      75.751  87.308  69.510  1.00  0.00           H  
ATOM   2835  CG  GLN   192      77.111  85.833  70.395  1.00  0.00           C  
ATOM   2836  HG2 GLN   192      77.345  84.781  70.231  1.00  0.00           H  
ATOM   2837  HG3 GLN   192      78.005  86.451  70.309  1.00  0.00           H  
ATOM   2838  CD  GLN   192      76.783  85.905  71.891  1.00  0.00           C  
ATOM   2839  OE1 GLN   192      76.843  87.000  72.419  1.00  0.00           O  
ATOM   2840  NE2 GLN   192      76.468  84.818  72.582  1.00  0.00           N  
ATOM   2841 HE21 GLN   192      76.148  84.879  73.538  1.00  0.00           H  
ATOM   2842 HE22 GLN   192      76.404  83.903  72.159  1.00  0.00           H  
ATOM   2843  C   GLN   192      73.483  86.055  68.759  1.00  0.00           C  
ATOM   2844  O   GLN   192      73.367  85.809  67.531  1.00  0.00           O  
ATOM   2845  N   VAL   193      72.594  86.974  69.263  1.00  0.00           N  
ATOM   2846  H   VAL   193      72.754  87.236  70.225  1.00  0.00           H  
ATOM   2847  CA  VAL   193      71.336  87.524  68.679  1.00  0.00           C  
ATOM   2848  HA  VAL   193      71.397  87.441  67.594  1.00  0.00           H  
ATOM   2849  CB  VAL   193      70.132  86.658  69.208  1.00  0.00           C  
ATOM   2850  HB  VAL   193      70.253  85.713  68.679  1.00  0.00           H  
ATOM   2851  CG1 VAL   193      69.960  86.474  70.758  1.00  0.00           C  
ATOM   2852 HG11 VAL   193      69.806  87.405  71.302  1.00  0.00           H  
ATOM   2853 HG12 VAL   193      69.066  85.866  70.899  1.00  0.00           H  
ATOM   2854 HG13 VAL   193      70.823  86.028  71.252  1.00  0.00           H  
ATOM   2855  CG2 VAL   193      68.775  87.231  68.923  1.00  0.00           C  
ATOM   2856 HG21 VAL   193      68.514  88.063  69.578  1.00  0.00           H  
ATOM   2857 HG22 VAL   193      68.777  87.584  67.892  1.00  0.00           H  
ATOM   2858 HG23 VAL   193      67.962  86.505  68.950  1.00  0.00           H  
ATOM   2859  C   VAL   193      71.291  89.012  69.077  1.00  0.00           C  
ATOM   2860  O   VAL   193      71.702  89.410  70.147  1.00  0.00           O  
ATOM   2861  N   ASP   194      70.948  89.875  68.182  1.00  0.00           N  
ATOM   2862  H   ASP   194      70.588  89.479  67.325  1.00  0.00           H  
ATOM   2863  CA  ASP   194      71.028  91.314  68.448  1.00  0.00           C  
ATOM   2864  HA  ASP   194      71.805  91.455  69.199  1.00  0.00           H  
ATOM   2865  CB  ASP   194      71.532  92.036  67.170  1.00  0.00           C  
ATOM   2866  HB2 ASP   194      72.396  91.421  66.916  1.00  0.00           H  
ATOM   2867  HB3 ASP   194      70.778  91.948  66.387  1.00  0.00           H  
ATOM   2868  CG  ASP   194      72.000  93.466  67.483  1.00  0.00           C  
ATOM   2869  OD1 ASP   194      71.589  94.331  66.704  1.00  0.00           O  
ATOM   2870  OD2 ASP   194      72.716  93.704  68.490  1.00  0.00           O  
ATOM   2871  C   ASP   194      69.681  91.940  68.955  1.00  0.00           C  
ATOM   2872  O   ASP   194      69.584  92.796  69.891  1.00  0.00           O  
ATOM   2873  N   ARG   195      68.631  91.380  68.425  1.00  0.00           N  
ATOM   2874  H   ARG   195      68.881  90.740  67.684  1.00  0.00           H  
ATOM   2875  CA  ARG   195      67.240  91.769  68.682  1.00  0.00           C  
ATOM   2876  HA  ARG   195      67.194  92.062  69.731  1.00  0.00           H  
ATOM   2877  CB  ARG   195      66.703  92.912  67.720  1.00  0.00           C  
ATOM   2878  HB2 ARG   195      66.829  92.616  66.678  1.00  0.00           H  
ATOM   2879  HB3 ARG   195      65.664  93.188  67.898  1.00  0.00           H  
ATOM   2880  CG  ARG   195      67.435  94.176  68.034  1.00  0.00           C  
ATOM   2881  HG2 ARG   195      67.300  94.560  69.045  1.00  0.00           H  
ATOM   2882  HG3 ARG   195      68.492  94.100  67.778  1.00  0.00           H  
ATOM   2883  CD  ARG   195      66.918  95.435  67.332  1.00  0.00           C  
ATOM   2884  HD2 ARG   195      65.896  95.646  67.646  1.00  0.00           H  
ATOM   2885  HD3 ARG   195      67.602  96.224  67.647  1.00  0.00           H  
ATOM   2886  NE  ARG   195      66.926  95.505  65.803  1.00  0.00           N  
ATOM   2887  HE  ARG   195      67.840  95.440  65.377  1.00  0.00           H  
ATOM   2888  CZ  ARG   195      65.935  95.281  64.908  1.00  0.00           C  
ATOM   2889  NH1 ARG   195      64.695  95.103  65.261  1.00  0.00           N  
ATOM   2890 HH11 ARG   195      64.365  95.236  66.206  1.00  0.00           H  
ATOM   2891 HH12 ARG   195      64.032  95.093  64.499  1.00  0.00           H  
ATOM   2892  NH2 ARG   195      66.170  95.249  63.633  1.00  0.00           N  
ATOM   2893 HH21 ARG   195      67.097  95.503  63.323  1.00  0.00           H  
ATOM   2894 HH22 ARG   195      65.509  94.908  62.950  1.00  0.00           H  
ATOM   2895  C   ARG   195      66.349  90.539  68.497  1.00  0.00           C  
ATOM   2896  O   ARG   195      66.636  89.724  67.600  1.00  0.00           O  
ATOM   2897  N   TYR   196      65.256  90.425  69.199  1.00  0.00           N  
ATOM   2898  H   TYR   196      64.921  91.253  69.672  1.00  0.00           H  
ATOM   2899  CA  TYR   196      64.239  89.291  69.173  1.00  0.00           C  
ATOM   2900  HA  TYR   196      64.335  88.805  68.202  1.00  0.00           H  
ATOM   2901  CB  TYR   196      64.686  88.332  70.235  1.00  0.00           C  
ATOM   2902  HB2 TYR   196      65.725  88.024  70.120  1.00  0.00           H  
ATOM   2903  HB3 TYR   196      64.781  88.873  71.176  1.00  0.00           H  
ATOM   2904  CG  TYR   196      63.903  87.024  70.454  1.00  0.00           C  
ATOM   2905  CD1 TYR   196      62.561  87.071  70.892  1.00  0.00           C  
ATOM   2906  HD1 TYR   196      61.967  87.972  70.952  1.00  0.00           H  
ATOM   2907  CE1 TYR   196      61.870  85.866  71.235  1.00  0.00           C  
ATOM   2908  HE1 TYR   196      60.891  85.957  71.682  1.00  0.00           H  
ATOM   2909  CZ  TYR   196      62.588  84.629  71.251  1.00  0.00           C  
ATOM   2910  OH  TYR   196      61.961  83.539  71.749  1.00  0.00           O  
ATOM   2911  HH  TYR   196      61.064  83.790  71.981  1.00  0.00           H  
ATOM   2912  CE2 TYR   196      63.902  84.570  70.763  1.00  0.00           C  
ATOM   2913  HE2 TYR   196      64.435  83.631  70.796  1.00  0.00           H  
ATOM   2914  CD2 TYR   196      64.542  85.756  70.372  1.00  0.00           C  
ATOM   2915  HD2 TYR   196      65.584  85.691  70.095  1.00  0.00           H  
ATOM   2916  C   TYR   196      62.884  89.951  69.323  1.00  0.00           C  
ATOM   2917  O   TYR   196      62.501  90.496  70.347  1.00  0.00           O  
ATOM   2918  N   ILE   197      62.086  89.865  68.256  1.00  0.00           N  
ATOM   2919  H   ILE   197      62.504  89.555  67.390  1.00  0.00           H  
ATOM   2920  CA  ILE   197      60.736  90.406  68.071  1.00  0.00           C  
ATOM   2921  HA  ILE   197      60.664  91.276  68.724  1.00  0.00           H  
ATOM   2922  CB  ILE   197      60.567  91.054  66.683  1.00  0.00           C  
ATOM   2923  HB  ILE   197      60.763  90.305  65.916  1.00  0.00           H  
ATOM   2924  CG2 ILE   197      59.068  91.475  66.511  1.00  0.00           C  
ATOM   2925 HG21 ILE   197      58.660  91.882  67.436  1.00  0.00           H  
ATOM   2926 HG22 ILE   197      59.018  92.287  65.786  1.00  0.00           H  
ATOM   2927 HG23 ILE   197      58.501  90.641  66.096  1.00  0.00           H  
ATOM   2928  CG1 ILE   197      61.487  92.247  66.434  1.00  0.00           C  
ATOM   2929 HG12 ILE   197      61.130  92.692  65.505  1.00  0.00           H  
ATOM   2930 HG13 ILE   197      61.434  92.956  67.261  1.00  0.00           H  
ATOM   2931  CD1 ILE   197      62.871  91.790  66.028  1.00  0.00           C  
ATOM   2932 HD11 ILE   197      63.158  92.266  65.090  1.00  0.00           H  
ATOM   2933 HD12 ILE   197      63.542  92.055  66.846  1.00  0.00           H  
ATOM   2934 HD13 ILE   197      62.905  90.765  65.660  1.00  0.00           H  
ATOM   2935  C   ILE   197      59.675  89.370  68.469  1.00  0.00           C  
ATOM   2936  O   ILE   197      59.816  88.226  68.051  1.00  0.00           O  
ATOM   2937  N   ALA   198      58.651  89.563  69.345  1.00  0.00           N  
ATOM   2938  H   ALA   198      58.585  90.433  69.855  1.00  0.00           H  
ATOM   2939  CA  ALA   198      57.760  88.534  69.745  1.00  0.00           C  
ATOM   2940  HA  ALA   198      57.760  87.779  68.958  1.00  0.00           H  
ATOM   2941  CB  ALA   198      58.272  87.804  71.010  1.00  0.00           C  
ATOM   2942  HB1 ALA   198      57.620  86.976  71.290  1.00  0.00           H  
ATOM   2943  HB2 ALA   198      59.235  87.304  70.905  1.00  0.00           H  
ATOM   2944  HB3 ALA   198      58.243  88.483  71.862  1.00  0.00           H  
ATOM   2945  C   ALA   198      56.196  88.772  69.821  1.00  0.00           C  
ATOM   2946  O   ALA   198      55.745  89.647  70.597  1.00  0.00           O  
ATOM   2947  N   SER   199      55.443  88.023  69.042  1.00  0.00           N  
ATOM   2948  H   SER   199      55.937  87.377  68.442  1.00  0.00           H  
ATOM   2949  CA  SER   199      54.025  87.904  69.108  1.00  0.00           C  
ATOM   2950  HA  SER   199      53.599  88.887  69.311  1.00  0.00           H  
ATOM   2951  CB  SER   199      53.546  87.378  67.739  1.00  0.00           C  
ATOM   2952  HB2 SER   199      54.101  87.780  66.892  1.00  0.00           H  
ATOM   2953  HB3 SER   199      53.505  86.289  67.698  1.00  0.00           H  
ATOM   2954  OG  SER   199      52.141  87.675  67.686  1.00  0.00           O  
ATOM   2955  HG  SER   199      52.006  88.594  67.444  1.00  0.00           H  
ATOM   2956  C   SER   199      53.662  86.898  70.173  1.00  0.00           C  
ATOM   2957  O   SER   199      53.915  85.705  70.052  1.00  0.00           O  
ATOM   2958  N   GLU   200      52.853  87.374  71.112  1.00  0.00           N  
ATOM   2959  H   GLU   200      52.479  88.287  70.895  1.00  0.00           H  
ATOM   2960  CA  GLU   200      52.357  86.602  72.279  1.00  0.00           C  
ATOM   2961  HA  GLU   200      51.845  85.697  71.951  1.00  0.00           H  
ATOM   2962  CB  GLU   200      53.476  86.280  73.260  1.00  0.00           C  
ATOM   2963  HB2 GLU   200      54.166  85.681  72.666  1.00  0.00           H  
ATOM   2964  HB3 GLU   200      54.003  87.221  73.419  1.00  0.00           H  
ATOM   2965  CG  GLU   200      53.144  85.469  74.573  1.00  0.00           C  
ATOM   2966  HG2 GLU   200      54.063  85.083  75.015  1.00  0.00           H  
ATOM   2967  HG3 GLU   200      52.899  86.228  75.315  1.00  0.00           H  
ATOM   2968  CD  GLU   200      52.047  84.406  74.302  1.00  0.00           C  
ATOM   2969  OE1 GLU   200      50.875  84.590  74.712  1.00  0.00           O  
ATOM   2970  OE2 GLU   200      52.296  83.440  73.520  1.00  0.00           O  
ATOM   2971  C   GLU   200      51.321  87.533  72.943  1.00  0.00           C  
ATOM   2972  O   GLU   200      51.723  88.577  73.526  1.00  0.00           O  
ATOM   2973  N   VAL   201      50.062  87.245  72.922  1.00  0.00           N  
ATOM   2974  H   VAL   201      49.789  86.397  72.446  1.00  0.00           H  
ATOM   2975  CA  VAL   201      48.992  88.137  73.463  1.00  0.00           C  
ATOM   2976  HA  VAL   201      49.184  89.163  73.146  1.00  0.00           H  
ATOM   2977  CB  VAL   201      47.658  87.722  72.904  1.00  0.00           C  
ATOM   2978  HB  VAL   201      47.761  87.651  71.822  1.00  0.00           H  
ATOM   2979  CG1 VAL   201      47.128  86.378  73.365  1.00  0.00           C  
ATOM   2980 HG11 VAL   201      47.883  85.624  73.141  1.00  0.00           H  
ATOM   2981 HG12 VAL   201      46.981  86.470  74.441  1.00  0.00           H  
ATOM   2982 HG13 VAL   201      46.220  86.084  72.839  1.00  0.00           H  
ATOM   2983  CG2 VAL   201      46.503  88.718  73.149  1.00  0.00           C  
ATOM   2984 HG21 VAL   201      46.142  88.716  74.178  1.00  0.00           H  
ATOM   2985 HG22 VAL   201      46.690  89.724  72.773  1.00  0.00           H  
ATOM   2986 HG23 VAL   201      45.608  88.487  72.572  1.00  0.00           H  
ATOM   2987  C   VAL   201      48.949  88.158  75.007  1.00  0.00           C  
ATOM   2988  O   VAL   201      48.737  89.201  75.614  1.00  0.00           O  
ATOM   2989  N   CYS   202      49.311  87.055  75.685  1.00  0.00           N  
ATOM   2990  H   CYS   202      49.565  86.241  75.144  1.00  0.00           H  
ATOM   2991  CA  CYS   202      49.215  86.956  77.168  1.00  0.00           C  
ATOM   2992  HA  CYS   202      48.264  87.390  77.476  1.00  0.00           H  
ATOM   2993  CB  CYS   202      49.199  85.487  77.526  1.00  0.00           C  
ATOM   2994  HB2 CYS   202      48.373  85.021  76.988  1.00  0.00           H  
ATOM   2995  HB3 CYS   202      50.170  85.069  77.261  1.00  0.00           H  
ATOM   2996  SG  CYS   202      48.999  85.186  79.296  1.00  0.00           S  
ATOM   2997  HG  CYS   202      47.711  85.502  79.453  1.00  0.00           H  
ATOM   2998  C   CYS   202      50.257  87.711  78.047  1.00  0.00           C  
ATOM   2999  O   CYS   202      51.445  87.630  77.865  1.00  0.00           O  
ATOM   3000  N   GLU   203      49.671  88.493  78.984  1.00  0.00           N  
ATOM   3001  H   GLU   203      48.683  88.389  79.164  1.00  0.00           H  
ATOM   3002  CA  GLU   203      50.321  89.276  80.026  1.00  0.00           C  
ATOM   3003  HA  GLU   203      50.872  90.131  79.636  1.00  0.00           H  
ATOM   3004  CB  GLU   203      49.228  89.945  80.876  1.00  0.00           C  
ATOM   3005  HB2 GLU   203      48.570  89.182  81.291  1.00  0.00           H  
ATOM   3006  HB3 GLU   203      49.771  90.379  81.715  1.00  0.00           H  
ATOM   3007  CG  GLU   203      48.481  91.134  80.217  1.00  0.00           C  
ATOM   3008  HG2 GLU   203      48.637  91.996  80.865  1.00  0.00           H  
ATOM   3009  HG3 GLU   203      48.866  91.356  79.222  1.00  0.00           H  
ATOM   3010  CD  GLU   203      46.941  90.933  80.147  1.00  0.00           C  
ATOM   3011  OE1 GLU   203      46.188  91.822  80.540  1.00  0.00           O  
ATOM   3012  OE2 GLU   203      46.504  89.900  79.537  1.00  0.00           O  
ATOM   3013  C   GLU   203      51.234  88.499  80.994  1.00  0.00           C  
ATOM   3014  O   GLU   203      52.315  88.983  81.302  1.00  0.00           O  
ATOM   3015  N   ASP   204      50.754  87.298  81.426  1.00  0.00           N  
ATOM   3016  H   ASP   204      49.862  86.995  81.061  1.00  0.00           H  
ATOM   3017  CA  ASP   204      51.576  86.391  82.261  1.00  0.00           C  
ATOM   3018  HA  ASP   204      52.102  86.951  83.033  1.00  0.00           H  
ATOM   3019  CB  ASP   204      50.836  85.165  82.747  1.00  0.00           C  
ATOM   3020  HB2 ASP   204      50.207  84.716  81.978  1.00  0.00           H  
ATOM   3021  HB3 ASP   204      51.561  84.447  83.130  1.00  0.00           H  
ATOM   3022  CG  ASP   204      49.849  85.418  83.871  1.00  0.00           C  
ATOM   3023  OD1 ASP   204      48.881  84.605  83.960  1.00  0.00           O  
ATOM   3024  OD2 ASP   204      50.051  86.407  84.677  1.00  0.00           O  
ATOM   3025  C   ASP   204      52.747  85.871  81.405  1.00  0.00           C  
ATOM   3026  O   ASP   204      53.843  85.798  81.952  1.00  0.00           O  
ATOM   3027  N   SER   205      52.613  85.577  80.078  1.00  0.00           N  
ATOM   3028  H   SER   205      51.736  85.800  79.631  1.00  0.00           H  
ATOM   3029  CA  SER   205      53.739  85.076  79.256  1.00  0.00           C  
ATOM   3030  HA  SER   205      54.115  84.144  79.678  1.00  0.00           H  
ATOM   3031  CB  SER   205      53.189  84.680  77.852  1.00  0.00           C  
ATOM   3032  HB2 SER   205      52.628  85.550  77.509  1.00  0.00           H  
ATOM   3033  HB3 SER   205      54.010  84.499  77.158  1.00  0.00           H  
ATOM   3034  OG  SER   205      52.357  83.493  77.999  1.00  0.00           O  
ATOM   3035  HG  SER   205      52.940  82.750  77.830  1.00  0.00           H  
ATOM   3036  C   SER   205      54.804  86.226  79.136  1.00  0.00           C  
ATOM   3037  O   SER   205      55.984  85.986  79.417  1.00  0.00           O  
ATOM   3038  N   ILE   206      54.289  87.423  78.790  1.00  0.00           N  
ATOM   3039  H   ILE   206      53.303  87.635  78.733  1.00  0.00           H  
ATOM   3040  CA  ILE   206      55.240  88.457  78.463  1.00  0.00           C  
ATOM   3041  HA  ILE   206      55.937  87.988  77.769  1.00  0.00           H  
ATOM   3042  CB  ILE   206      54.710  89.580  77.622  1.00  0.00           C  
ATOM   3043  HB  ILE   206      55.506  90.241  77.279  1.00  0.00           H  
ATOM   3044  CG2 ILE   206      54.166  89.029  76.322  1.00  0.00           C  
ATOM   3045 HG21 ILE   206      53.148  88.657  76.438  1.00  0.00           H  
ATOM   3046 HG22 ILE   206      54.264  89.818  75.577  1.00  0.00           H  
ATOM   3047 HG23 ILE   206      54.801  88.261  75.880  1.00  0.00           H  
ATOM   3048  CG1 ILE   206      53.694  90.453  78.355  1.00  0.00           C  
ATOM   3049 HG12 ILE   206      52.799  89.846  78.491  1.00  0.00           H  
ATOM   3050 HG13 ILE   206      54.008  90.632  79.383  1.00  0.00           H  
ATOM   3051  CD1 ILE   206      53.367  91.770  77.549  1.00  0.00           C  
ATOM   3052 HD11 ILE   206      52.724  92.369  78.193  1.00  0.00           H  
ATOM   3053 HD12 ILE   206      54.253  92.341  77.269  1.00  0.00           H  
ATOM   3054 HD13 ILE   206      52.849  91.507  76.627  1.00  0.00           H  
ATOM   3055  C   ILE   206      56.016  88.883  79.696  1.00  0.00           C  
ATOM   3056  O   ILE   206      57.204  89.199  79.640  1.00  0.00           O  
ATOM   3057  N   THR   207      55.378  88.825  80.922  1.00  0.00           N  
ATOM   3058  H   THR   207      54.416  88.517  80.910  1.00  0.00           H  
ATOM   3059  CA  THR   207      55.979  89.008  82.180  1.00  0.00           C  
ATOM   3060  HA  THR   207      56.582  89.912  82.088  1.00  0.00           H  
ATOM   3061  CB  THR   207      54.955  89.211  83.324  1.00  0.00           C  
ATOM   3062  HB  THR   207      54.421  88.268  83.442  1.00  0.00           H  
ATOM   3063  CG2 THR   207      55.364  89.616  84.710  1.00  0.00           C  
ATOM   3064 HG21 THR   207      55.569  88.730  85.311  1.00  0.00           H  
ATOM   3065 HG22 THR   207      56.070  90.446  84.685  1.00  0.00           H  
ATOM   3066 HG23 THR   207      54.511  90.062  85.222  1.00  0.00           H  
ATOM   3067  OG1 THR   207      54.050  90.174  82.919  1.00  0.00           O  
ATOM   3068  HG1 THR   207      53.425  89.643  82.420  1.00  0.00           H  
ATOM   3069  C   THR   207      56.996  87.974  82.539  1.00  0.00           C  
ATOM   3070  O   THR   207      58.110  88.394  82.829  1.00  0.00           O  
ATOM   3071  N   VAL   208      56.787  86.659  82.350  1.00  0.00           N  
ATOM   3072  H   VAL   208      55.879  86.304  82.086  1.00  0.00           H  
ATOM   3073  CA  VAL   208      57.882  85.653  82.492  1.00  0.00           C  
ATOM   3074  HA  VAL   208      58.256  85.734  83.513  1.00  0.00           H  
ATOM   3075  CB  VAL   208      57.444  84.160  82.274  1.00  0.00           C  
ATOM   3076  HB  VAL   208      57.109  83.988  81.251  1.00  0.00           H  
ATOM   3077  CG1 VAL   208      58.602  83.170  82.493  1.00  0.00           C  
ATOM   3078 HG11 VAL   208      59.462  83.393  81.862  1.00  0.00           H  
ATOM   3079 HG12 VAL   208      58.953  83.073  83.520  1.00  0.00           H  
ATOM   3080 HG13 VAL   208      58.283  82.202  82.106  1.00  0.00           H  
ATOM   3081  CG2 VAL   208      56.321  83.655  83.256  1.00  0.00           C  
ATOM   3082 HG21 VAL   208      56.071  82.618  83.030  1.00  0.00           H  
ATOM   3083 HG22 VAL   208      56.573  83.775  84.309  1.00  0.00           H  
ATOM   3084 HG23 VAL   208      55.402  84.138  82.924  1.00  0.00           H  
ATOM   3085  C   VAL   208      59.113  86.006  81.604  1.00  0.00           C  
ATOM   3086  O   VAL   208      60.273  85.877  82.032  1.00  0.00           O  
ATOM   3087  N   GLY   209      58.886  86.477  80.362  1.00  0.00           N  
ATOM   3088  H   GLY   209      57.945  86.484  79.994  1.00  0.00           H  
ATOM   3089  CA  GLY   209      59.983  86.745  79.411  1.00  0.00           C  
ATOM   3090  HA2 GLY   209      60.616  85.859  79.452  1.00  0.00           H  
ATOM   3091  HA3 GLY   209      59.609  86.896  78.399  1.00  0.00           H  
ATOM   3092  C   GLY   209      60.773  88.001  79.705  1.00  0.00           C  
ATOM   3093  O   GLY   209      62.031  88.051  79.599  1.00  0.00           O  
ATOM   3094  N   MET   210      60.058  89.050  80.179  1.00  0.00           N  
ATOM   3095  H   MET   210      59.050  88.996  80.223  1.00  0.00           H  
ATOM   3096  CA  MET   210      60.616  90.290  80.764  1.00  0.00           C  
ATOM   3097  HA  MET   210      61.358  90.658  80.055  1.00  0.00           H  
ATOM   3098  CB  MET   210      59.476  91.271  80.958  1.00  0.00           C  
ATOM   3099  HB2 MET   210      58.543  90.752  81.178  1.00  0.00           H  
ATOM   3100  HB3 MET   210      59.755  91.998  81.720  1.00  0.00           H  
ATOM   3101  CG  MET   210      59.234  92.087  79.725  1.00  0.00           C  
ATOM   3102  HG2 MET   210      60.170  92.574  79.448  1.00  0.00           H  
ATOM   3103  HG3 MET   210      58.949  91.367  78.958  1.00  0.00           H  
ATOM   3104  SD  MET   210      57.925  93.363  79.719  1.00  0.00           S  
ATOM   3105  CE  MET   210      56.509  92.318  79.314  1.00  0.00           C  
ATOM   3106  HE1 MET   210      55.596  92.902  79.430  1.00  0.00           H  
ATOM   3107  HE2 MET   210      56.569  91.868  78.323  1.00  0.00           H  
ATOM   3108  HE3 MET   210      56.500  91.496  80.030  1.00  0.00           H  
ATOM   3109  C   MET   210      61.413  90.015  82.054  1.00  0.00           C  
ATOM   3110  O   MET   210      62.419  90.679  82.203  1.00  0.00           O  
ATOM   3111  N   VAL   211      60.963  89.052  82.818  1.00  0.00           N  
ATOM   3112  H   VAL   211      60.120  88.533  82.620  1.00  0.00           H  
ATOM   3113  CA  VAL   211      61.657  88.728  84.084  1.00  0.00           C  
ATOM   3114  HA  VAL   211      62.022  89.674  84.484  1.00  0.00           H  
ATOM   3115  CB  VAL   211      60.748  88.047  85.122  1.00  0.00           C  
ATOM   3116  HB  VAL   211      60.102  87.352  84.586  1.00  0.00           H  
ATOM   3117  CG1 VAL   211      61.511  87.312  86.201  1.00  0.00           C  
ATOM   3118 HG11 VAL   211      61.827  87.988  86.996  1.00  0.00           H  
ATOM   3119 HG12 VAL   211      60.910  86.502  86.615  1.00  0.00           H  
ATOM   3120 HG13 VAL   211      62.435  86.825  85.886  1.00  0.00           H  
ATOM   3121  CG2 VAL   211      59.854  89.132  85.689  1.00  0.00           C  
ATOM   3122 HG21 VAL   211      59.434  89.676  84.843  1.00  0.00           H  
ATOM   3123 HG22 VAL   211      59.070  88.606  86.235  1.00  0.00           H  
ATOM   3124 HG23 VAL   211      60.353  89.850  86.340  1.00  0.00           H  
ATOM   3125  C   VAL   211      62.980  87.943  83.738  1.00  0.00           C  
ATOM   3126  O   VAL   211      64.109  88.409  83.973  1.00  0.00           O  
ATOM   3127  N   ARG   212      62.862  86.760  83.128  1.00  0.00           N  
ATOM   3128  H   ARG   212      61.940  86.386  82.958  1.00  0.00           H  
ATOM   3129  CA  ARG   212      63.954  85.839  83.024  1.00  0.00           C  
ATOM   3130  HA  ARG   212      64.483  85.907  83.974  1.00  0.00           H  
ATOM   3131  CB  ARG   212      63.480  84.353  82.711  1.00  0.00           C  
ATOM   3132  HB2 ARG   212      62.759  84.292  81.896  1.00  0.00           H  
ATOM   3133  HB3 ARG   212      64.353  83.779  82.401  1.00  0.00           H  
ATOM   3134  CG  ARG   212      62.891  83.671  83.943  1.00  0.00           C  
ATOM   3135  HG2 ARG   212      62.220  84.317  84.510  1.00  0.00           H  
ATOM   3136  HG3 ARG   212      62.366  82.745  83.709  1.00  0.00           H  
ATOM   3137  CD  ARG   212      64.099  83.376  84.973  1.00  0.00           C  
ATOM   3138  HD2 ARG   212      64.705  82.572  84.557  1.00  0.00           H  
ATOM   3139  HD3 ARG   212      64.736  84.245  85.136  1.00  0.00           H  
ATOM   3140  NE  ARG   212      63.529  82.964  86.278  1.00  0.00           N  
ATOM   3141  HE  ARG   212      62.637  83.368  86.527  1.00  0.00           H  
ATOM   3142  CZ  ARG   212      64.120  82.232  87.244  1.00  0.00           C  
ATOM   3143  NH1 ARG   212      65.268  81.786  87.169  1.00  0.00           N  
ATOM   3144 HH11 ARG   212      65.786  81.960  86.319  1.00  0.00           H  
ATOM   3145 HH12 ARG   212      65.734  81.492  88.015  1.00  0.00           H  
ATOM   3146  NH2 ARG   212      63.529  81.907  88.361  1.00  0.00           N  
ATOM   3147 HH21 ARG   212      62.539  82.052  88.496  1.00  0.00           H  
ATOM   3148 HH22 ARG   212      64.060  81.401  89.055  1.00  0.00           H  
ATOM   3149  C   ARG   212      64.999  86.163  81.942  1.00  0.00           C  
ATOM   3150  O   ARG   212      66.151  85.762  82.063  1.00  0.00           O  
ATOM   3151  N   HIE   213      64.632  86.962  80.898  1.00  0.00           N  
ATOM   3152  H   HIE   213      63.671  87.234  80.749  1.00  0.00           H  
ATOM   3153  CA  HIE   213      65.564  87.580  79.953  1.00  0.00           C  
ATOM   3154  HA  HIE   213      66.560  87.238  80.235  1.00  0.00           H  
ATOM   3155  CB  HIE   213      65.295  87.092  78.569  1.00  0.00           C  
ATOM   3156  HB2 HIE   213      64.356  87.552  78.260  1.00  0.00           H  
ATOM   3157  HB3 HIE   213      66.098  87.435  77.916  1.00  0.00           H  
ATOM   3158  CG  HIE   213      65.085  85.591  78.370  1.00  0.00           C  
ATOM   3159  ND1 HIE   213      66.051  84.577  78.638  1.00  0.00           N  
ATOM   3160  CE1 HIE   213      65.468  83.430  78.317  1.00  0.00           C  
ATOM   3161  HE1 HIE   213      66.027  82.512  78.209  1.00  0.00           H  
ATOM   3162  NE2 HIE   213      64.280  83.683  77.738  1.00  0.00           N  
ATOM   3163  HE2 HIE   213      63.726  82.965  77.292  1.00  0.00           H  
ATOM   3164  CD2 HIE   213      64.035  85.070  77.805  1.00  0.00           C  
ATOM   3165  HD2 HIE   213      63.144  85.586  77.480  1.00  0.00           H  
ATOM   3166  C   HIE   213      65.735  89.099  80.053  1.00  0.00           C  
ATOM   3167  O   HIE   213      66.125  89.797  79.117  1.00  0.00           O  
ATOM   3168  N   GLN   214      65.316  89.668  81.220  1.00  0.00           N  
ATOM   3169  H   GLN   214      64.972  89.022  81.917  1.00  0.00           H  
ATOM   3170  CA  GLN   214      65.636  91.015  81.678  1.00  0.00           C  
ATOM   3171  HA  GLN   214      65.089  91.212  82.600  1.00  0.00           H  
ATOM   3172  CB  GLN   214      67.124  91.108  82.184  1.00  0.00           C  
ATOM   3173  HB2 GLN   214      67.875  90.956  81.409  1.00  0.00           H  
ATOM   3174  HB3 GLN   214      67.265  92.092  82.631  1.00  0.00           H  
ATOM   3175  CG  GLN   214      67.362  90.078  83.284  1.00  0.00           C  
ATOM   3176  HG2 GLN   214      66.752  90.278  84.165  1.00  0.00           H  
ATOM   3177  HG3 GLN   214      67.211  89.076  82.880  1.00  0.00           H  
ATOM   3178  CD  GLN   214      68.866  90.160  83.659  1.00  0.00           C  
ATOM   3179  OE1 GLN   214      69.731  90.314  82.800  1.00  0.00           O  
ATOM   3180  NE2 GLN   214      69.179  90.015  84.929  1.00  0.00           N  
ATOM   3181 HE21 GLN   214      70.148  90.144  85.182  1.00  0.00           H  
ATOM   3182 HE22 GLN   214      68.512  89.745  85.637  1.00  0.00           H  
ATOM   3183  C   GLN   214      65.293  92.134  80.689  1.00  0.00           C  
ATOM   3184  O   GLN   214      66.077  93.035  80.416  1.00  0.00           O  
ATOM   3185  N   GLY   215      64.111  92.129  80.142  1.00  0.00           N  
ATOM   3186  H   GLY   215      63.441  91.611  80.692  1.00  0.00           H  
ATOM   3187  CA  GLY   215      63.539  93.110  79.174  1.00  0.00           C  
ATOM   3188  HA2 GLY   215      62.457  93.009  79.100  1.00  0.00           H  
ATOM   3189  HA3 GLY   215      63.802  94.067  79.624  1.00  0.00           H  
ATOM   3190  C   GLY   215      64.168  93.069  77.765  1.00  0.00           C  
ATOM   3191  O   GLY   215      64.153  94.149  77.106  1.00  0.00           O  
ATOM   3192  N   LYS   216      64.847  91.912  77.364  1.00  0.00           N  
ATOM   3193  H   LYS   216      64.967  91.168  78.036  1.00  0.00           H  
ATOM   3194  CA  LYS   216      65.494  91.745  76.058  1.00  0.00           C  
ATOM   3195  HA  LYS   216      66.218  92.552  75.945  1.00  0.00           H  
ATOM   3196  CB  LYS   216      66.257  90.404  75.999  1.00  0.00           C  
ATOM   3197  HB2 LYS   216      67.054  90.446  76.741  1.00  0.00           H  
ATOM   3198  HB3 LYS   216      65.649  89.519  76.189  1.00  0.00           H  
ATOM   3199  CG  LYS   216      67.131  90.132  74.777  1.00  0.00           C  
ATOM   3200  HG2 LYS   216      67.696  89.220  74.970  1.00  0.00           H  
ATOM   3201  HG3 LYS   216      66.481  90.010  73.910  1.00  0.00           H  
ATOM   3202  CD  LYS   216      68.031  91.344  74.420  1.00  0.00           C  
ATOM   3203  HD2 LYS   216      68.496  91.186  73.447  1.00  0.00           H  
ATOM   3204  HD3 LYS   216      67.360  92.193  74.287  1.00  0.00           H  
ATOM   3205  CE  LYS   216      69.039  91.648  75.547  1.00  0.00           C  
ATOM   3206  HE2 LYS   216      68.642  91.362  76.521  1.00  0.00           H  
ATOM   3207  HE3 LYS   216      69.952  91.085  75.354  1.00  0.00           H  
ATOM   3208  NZ  LYS   216      69.261  93.172  75.578  1.00  0.00           N  
ATOM   3209  HZ1 LYS   216      69.693  93.339  74.681  1.00  0.00           H  
ATOM   3210  HZ2 LYS   216      68.387  93.666  75.686  1.00  0.00           H  
ATOM   3211  HZ3 LYS   216      69.929  93.472  76.273  1.00  0.00           H  
ATOM   3212  C   LYS   216      64.514  91.858  74.940  1.00  0.00           C  
ATOM   3213  O   LYS   216      64.800  92.546  73.925  1.00  0.00           O  
ATOM   3214  N   ILE   217      63.424  91.122  75.023  1.00  0.00           N  
ATOM   3215  H   ILE   217      63.352  90.491  75.809  1.00  0.00           H  
ATOM   3216  CA  ILE   217      62.562  90.875  73.866  1.00  0.00           C  
ATOM   3217  HA  ILE   217      63.127  90.654  72.960  1.00  0.00           H  
ATOM   3218  CB  ILE   217      61.627  89.691  74.164  1.00  0.00           C  
ATOM   3219  HB  ILE   217      61.277  90.009  75.146  1.00  0.00           H  
ATOM   3220  CG2 ILE   217      60.513  89.555  73.167  1.00  0.00           C  
ATOM   3221 HG21 ILE   217      60.898  89.405  72.159  1.00  0.00           H  
ATOM   3222 HG22 ILE   217      60.093  88.572  73.378  1.00  0.00           H  
ATOM   3223 HG23 ILE   217      59.737  90.321  73.176  1.00  0.00           H  
ATOM   3224  CG1 ILE   217      62.416  88.366  74.274  1.00  0.00           C  
ATOM   3225 HG12 ILE   217      62.725  88.049  73.278  1.00  0.00           H  
ATOM   3226 HG13 ILE   217      63.269  88.611  74.907  1.00  0.00           H  
ATOM   3227  CD1 ILE   217      61.712  87.156  74.962  1.00  0.00           C  
ATOM   3228 HD11 ILE   217      60.908  87.469  75.627  1.00  0.00           H  
ATOM   3229 HD12 ILE   217      61.428  86.388  74.242  1.00  0.00           H  
ATOM   3230 HD13 ILE   217      62.441  86.674  75.614  1.00  0.00           H  
ATOM   3231  C   ILE   217      61.775  92.157  73.457  1.00  0.00           C  
ATOM   3232  O   ILE   217      61.403  92.883  74.378  1.00  0.00           O  
ATOM   3233  N   MET   218      61.613  92.447  72.179  1.00  0.00           N  
ATOM   3234  H   MET   218      62.031  91.865  71.467  1.00  0.00           H  
ATOM   3235  CA  MET   218      60.576  93.430  71.697  1.00  0.00           C  
ATOM   3236  HA  MET   218      60.518  94.275  72.384  1.00  0.00           H  
ATOM   3237  CB  MET   218      60.954  94.008  70.307  1.00  0.00           C  
ATOM   3238  HB2 MET   218      61.749  94.702  70.578  1.00  0.00           H  
ATOM   3239  HB3 MET   218      61.315  93.185  69.690  1.00  0.00           H  
ATOM   3240  CG  MET   218      59.727  94.798  69.641  1.00  0.00           C  
ATOM   3241  HG2 MET   218      59.045  94.106  69.147  1.00  0.00           H  
ATOM   3242  HG3 MET   218      59.134  95.260  70.431  1.00  0.00           H  
ATOM   3243  SD  MET   218      60.274  96.065  68.381  1.00  0.00           S  
ATOM   3244  CE  MET   218      58.656  96.312  67.674  1.00  0.00           C  
ATOM   3245  HE1 MET   218      58.320  95.296  67.463  1.00  0.00           H  
ATOM   3246  HE2 MET   218      57.933  96.637  68.423  1.00  0.00           H  
ATOM   3247  HE3 MET   218      58.673  96.998  66.827  1.00  0.00           H  
ATOM   3248  C   MET   218      59.215  92.698  71.693  1.00  0.00           C  
ATOM   3249  O   MET   218      58.868  92.040  70.663  1.00  0.00           O  
ATOM   3250  N   TYR   219      58.446  92.693  72.780  1.00  0.00           N  
ATOM   3251  H   TYR   219      58.827  93.179  73.578  1.00  0.00           H  
ATOM   3252  CA  TYR   219      57.029  92.140  72.848  1.00  0.00           C  
ATOM   3253  HA  TYR   219      56.948  91.231  72.251  1.00  0.00           H  
ATOM   3254  CB  TYR   219      56.615  91.822  74.296  1.00  0.00           C  
ATOM   3255  HB2 TYR   219      56.903  92.617  74.984  1.00  0.00           H  
ATOM   3256  HB3 TYR   219      55.535  91.716  74.399  1.00  0.00           H  
ATOM   3257  CG  TYR   219      57.241  90.548  74.810  1.00  0.00           C  
ATOM   3258  CD1 TYR   219      56.751  89.387  74.191  1.00  0.00           C  
ATOM   3259  HD1 TYR   219      56.084  89.366  73.342  1.00  0.00           H  
ATOM   3260  CE1 TYR   219      57.322  88.181  74.710  1.00  0.00           C  
ATOM   3261  HE1 TYR   219      57.061  87.237  74.255  1.00  0.00           H  
ATOM   3262  CZ  TYR   219      58.182  88.090  75.790  1.00  0.00           C  
ATOM   3263  OH  TYR   219      58.762  86.873  76.213  1.00  0.00           O  
ATOM   3264  HH  TYR   219      58.834  86.317  75.434  1.00  0.00           H  
ATOM   3265  CE2 TYR   219      58.612  89.239  76.398  1.00  0.00           C  
ATOM   3266  HE2 TYR   219      59.311  89.135  77.215  1.00  0.00           H  
ATOM   3267  CD2 TYR   219      58.167  90.458  75.864  1.00  0.00           C  
ATOM   3268  HD2 TYR   219      58.461  91.378  76.346  1.00  0.00           H  
ATOM   3269  C   TYR   219      56.010  93.146  72.145  1.00  0.00           C  
ATOM   3270  O   TYR   219      56.009  94.358  72.327  1.00  0.00           O  
ATOM   3271  N   VAL   220      55.066  92.547  71.319  1.00  0.00           N  
ATOM   3272  H   VAL   220      55.025  91.539  71.367  1.00  0.00           H  
ATOM   3273  CA  VAL   220      54.167  93.200  70.293  1.00  0.00           C  
ATOM   3274  HA  VAL   220      53.903  94.192  70.659  1.00  0.00           H  
ATOM   3275  CB  VAL   220      54.809  93.393  68.890  1.00  0.00           C  
ATOM   3276  HB  VAL   220      54.127  93.850  68.173  1.00  0.00           H  
ATOM   3277  CG1 VAL   220      56.014  94.307  69.077  1.00  0.00           C  
ATOM   3278 HG11 VAL   220      56.596  94.392  68.159  1.00  0.00           H  
ATOM   3279 HG12 VAL   220      55.705  95.260  69.505  1.00  0.00           H  
ATOM   3280 HG13 VAL   220      56.766  93.893  69.749  1.00  0.00           H  
ATOM   3281  CG2 VAL   220      55.277  92.133  68.170  1.00  0.00           C  
ATOM   3282 HG21 VAL   220      56.155  91.698  68.648  1.00  0.00           H  
ATOM   3283 HG22 VAL   220      54.409  91.494  68.006  1.00  0.00           H  
ATOM   3284 HG23 VAL   220      55.542  92.467  67.167  1.00  0.00           H  
ATOM   3285  C   VAL   220      52.794  92.617  70.062  1.00  0.00           C  
ATOM   3286  O   VAL   220      52.104  92.677  68.999  1.00  0.00           O  
ATOM   3287  N   GLY   221      52.208  92.078  71.152  1.00  0.00           N  
ATOM   3288  H   GLY   221      52.796  91.935  71.960  1.00  0.00           H  
ATOM   3289  CA  GLY   221      50.773  91.851  71.286  1.00  0.00           C  
ATOM   3290  HA2 GLY   221      50.579  91.647  72.339  1.00  0.00           H  
ATOM   3291  HA3 GLY   221      50.164  92.701  70.978  1.00  0.00           H  
ATOM   3292  C   GLY   221      50.288  90.596  70.466  1.00  0.00           C  
ATOM   3293  O   GLY   221      51.109  89.698  70.282  1.00  0.00           O  
ATOM   3294  N   ASP   222      49.080  90.678  69.968  1.00  0.00           N  
ATOM   3295  H   ASP   222      48.544  91.512  70.163  1.00  0.00           H  
ATOM   3296  CA  ASP   222      48.272  89.770  69.185  1.00  0.00           C  
ATOM   3297  HA  ASP   222      48.380  88.778  69.622  1.00  0.00           H  
ATOM   3298  CB  ASP   222      46.770  90.220  69.276  1.00  0.00           C  
ATOM   3299  HB2 ASP   222      46.453  90.453  70.293  1.00  0.00           H  
ATOM   3300  HB3 ASP   222      46.741  91.086  68.615  1.00  0.00           H  
ATOM   3301  CG  ASP   222      45.822  89.155  68.714  1.00  0.00           C  
ATOM   3302  OD1 ASP   222      46.183  88.604  67.620  1.00  0.00           O  
ATOM   3303  OD2 ASP   222      44.686  88.965  69.281  1.00  0.00           O  
ATOM   3304  C   ASP   222      48.842  89.733  67.716  1.00  0.00           C  
ATOM   3305  O   ASP   222      48.976  90.766  67.004  1.00  0.00           O  
ATOM   3306  N   VAL   223      49.069  88.479  67.127  1.00  0.00           N  
ATOM   3307  H   VAL   223      49.031  87.624  67.663  1.00  0.00           H  
ATOM   3308  CA  VAL   223      49.551  88.251  65.689  1.00  0.00           C  
ATOM   3309  HA  VAL   223      50.551  88.642  65.502  1.00  0.00           H  
ATOM   3310  CB  VAL   223      49.667  86.751  65.387  1.00  0.00           C  
ATOM   3311  HB  VAL   223      50.129  86.220  66.220  1.00  0.00           H  
ATOM   3312  CG1 VAL   223      48.348  86.021  65.219  1.00  0.00           C  
ATOM   3313 HG11 VAL   223      47.931  86.409  64.289  1.00  0.00           H  
ATOM   3314 HG12 VAL   223      48.621  84.970  65.124  1.00  0.00           H  
ATOM   3315 HG13 VAL   223      47.523  86.051  65.931  1.00  0.00           H  
ATOM   3316  CG2 VAL   223      50.625  86.390  64.256  1.00  0.00           C  
ATOM   3317 HG21 VAL   223      51.573  86.928  64.242  1.00  0.00           H  
ATOM   3318 HG22 VAL   223      50.923  85.372  64.507  1.00  0.00           H  
ATOM   3319 HG23 VAL   223      50.189  86.410  63.257  1.00  0.00           H  
ATOM   3320  C   VAL   223      48.613  88.873  64.630  1.00  0.00           C  
ATOM   3321  O   VAL   223      48.964  89.185  63.491  1.00  0.00           O  
ATOM   3322  N   ARG   224      47.339  89.037  64.997  1.00  0.00           N  
ATOM   3323  H   ARG   224      47.091  88.698  65.916  1.00  0.00           H  
ATOM   3324  CA  ARG   224      46.259  89.647  64.172  1.00  0.00           C  
ATOM   3325  HA  ARG   224      46.436  89.561  63.100  1.00  0.00           H  
ATOM   3326  CB  ARG   224      44.963  89.012  64.591  1.00  0.00           C  
ATOM   3327  HB2 ARG   224      44.697  89.367  65.586  1.00  0.00           H  
ATOM   3328  HB3 ARG   224      44.129  89.278  63.941  1.00  0.00           H  
ATOM   3329  CG  ARG   224      45.019  87.422  64.625  1.00  0.00           C  
ATOM   3330  HG2 ARG   224      45.336  87.104  63.631  1.00  0.00           H  
ATOM   3331  HG3 ARG   224      45.858  87.129  65.256  1.00  0.00           H  
ATOM   3332  CD  ARG   224      43.718  86.844  65.115  1.00  0.00           C  
ATOM   3333  HD2 ARG   224      42.929  87.300  64.519  1.00  0.00           H  
ATOM   3334  HD3 ARG   224      43.640  85.764  64.985  1.00  0.00           H  
ATOM   3335  NE  ARG   224      43.569  87.157  66.565  1.00  0.00           N  
ATOM   3336  HE  ARG   224      44.270  87.714  67.033  1.00  0.00           H  
ATOM   3337  CZ  ARG   224      42.539  86.765  67.309  1.00  0.00           C  
ATOM   3338  NH1 ARG   224      41.657  85.827  66.951  1.00  0.00           N  
ATOM   3339 HH11 ARG   224      41.657  85.472  66.005  1.00  0.00           H  
ATOM   3340 HH12 ARG   224      41.106  85.434  67.701  1.00  0.00           H  
ATOM   3341  NH2 ARG   224      42.369  87.407  68.382  1.00  0.00           N  
ATOM   3342 HH21 ARG   224      43.027  88.155  68.545  1.00  0.00           H  
ATOM   3343 HH22 ARG   224      41.654  87.207  69.067  1.00  0.00           H  
ATOM   3344  C   ARG   224      46.190  91.177  64.193  1.00  0.00           C  
ATOM   3345  O   ARG   224      45.659  91.769  63.246  1.00  0.00           O  
ATOM   3346  N   SER   225      46.785  91.843  65.146  1.00  0.00           N  
ATOM   3347  H   SER   225      47.100  91.321  65.951  1.00  0.00           H  
ATOM   3348  CA  SER   225      47.044  93.310  65.215  1.00  0.00           C  
ATOM   3349  HA  SER   225      46.103  93.792  64.948  1.00  0.00           H  
ATOM   3350  CB  SER   225      47.130  93.823  66.656  1.00  0.00           C  
ATOM   3351  HB2 SER   225      46.185  93.740  67.194  1.00  0.00           H  
ATOM   3352  HB3 SER   225      47.778  93.171  67.240  1.00  0.00           H  
ATOM   3353  OG  SER   225      47.602  95.167  66.688  1.00  0.00           O  
ATOM   3354  HG  SER   225      47.096  95.669  67.331  1.00  0.00           H  
ATOM   3355  C   SER   225      48.148  93.746  64.207  1.00  0.00           C  
ATOM   3356  O   SER   225      47.892  94.632  63.397  1.00  0.00           O  
ATOM   3357  N   VAL   226      49.329  93.166  64.188  1.00  0.00           N  
ATOM   3358  H   VAL   226      49.512  92.530  64.950  1.00  0.00           H  
ATOM   3359  CA  VAL   226      50.507  93.411  63.310  1.00  0.00           C  
ATOM   3360  HA  VAL   226      50.901  94.407  63.512  1.00  0.00           H  
ATOM   3361  CB  VAL   226      51.733  92.630  63.801  1.00  0.00           C  
ATOM   3362  HB  VAL   226      51.968  92.901  64.830  1.00  0.00           H  
ATOM   3363  CG1 VAL   226      51.529  91.078  63.758  1.00  0.00           C  
ATOM   3364 HG11 VAL   226      52.350  90.499  64.180  1.00  0.00           H  
ATOM   3365 HG12 VAL   226      50.594  90.905  64.290  1.00  0.00           H  
ATOM   3366 HG13 VAL   226      51.417  90.855  62.697  1.00  0.00           H  
ATOM   3367  CG2 VAL   226      53.007  92.898  63.092  1.00  0.00           C  
ATOM   3368 HG21 VAL   226      52.878  92.813  62.013  1.00  0.00           H  
ATOM   3369 HG22 VAL   226      53.111  93.930  63.426  1.00  0.00           H  
ATOM   3370 HG23 VAL   226      53.777  92.295  63.573  1.00  0.00           H  
ATOM   3371  C   VAL   226      50.189  93.259  61.795  1.00  0.00           C  
ATOM   3372  O   VAL   226      49.462  92.441  61.287  1.00  0.00           O  
ATOM   3373  N   THR   227      50.883  94.218  61.110  1.00  0.00           N  
ATOM   3374  H   THR   227      51.411  94.895  61.641  1.00  0.00           H  
ATOM   3375  CA  THR   227      50.773  94.589  59.648  1.00  0.00           C  
ATOM   3376  HA  THR   227      50.238  93.815  59.098  1.00  0.00           H  
ATOM   3377  CB  THR   227      50.070  95.896  59.314  1.00  0.00           C  
ATOM   3378  HB  THR   227      49.937  96.046  58.242  1.00  0.00           H  
ATOM   3379  CG2 THR   227      48.729  96.159  60.025  1.00  0.00           C  
ATOM   3380 HG21 THR   227      48.268  96.986  59.485  1.00  0.00           H  
ATOM   3381 HG22 THR   227      47.999  95.353  59.955  1.00  0.00           H  
ATOM   3382 HG23 THR   227      49.018  96.346  61.059  1.00  0.00           H  
ATOM   3383  OG1 THR   227      50.910  96.941  59.724  1.00  0.00           O  
ATOM   3384  HG1 THR   227      50.895  96.934  60.683  1.00  0.00           H  
ATOM   3385  C   THR   227      52.063  94.607  58.889  1.00  0.00           C  
ATOM   3386  O   THR   227      53.105  94.562  59.450  1.00  0.00           O  
ATOM   3387  N   GLN   228      51.963  94.715  57.540  1.00  0.00           N  
ATOM   3388  H   GLN   228      51.091  94.605  57.042  1.00  0.00           H  
ATOM   3389  CA  GLN   228      53.122  94.872  56.644  1.00  0.00           C  
ATOM   3390  HA  GLN   228      53.761  94.012  56.842  1.00  0.00           H  
ATOM   3391  CB  GLN   228      52.481  94.658  55.194  1.00  0.00           C  
ATOM   3392  HB2 GLN   228      51.992  93.686  55.256  1.00  0.00           H  
ATOM   3393  HB3 GLN   228      51.617  95.302  55.030  1.00  0.00           H  
ATOM   3394  CG  GLN   228      53.477  94.643  54.042  1.00  0.00           C  
ATOM   3395  HG2 GLN   228      53.952  95.623  54.005  1.00  0.00           H  
ATOM   3396  HG3 GLN   228      54.182  93.906  54.427  1.00  0.00           H  
ATOM   3397  CD  GLN   228      52.877  94.265  52.732  1.00  0.00           C  
ATOM   3398  OE1 GLN   228      52.663  94.966  51.811  1.00  0.00           O  
ATOM   3399  NE2 GLN   228      52.798  93.043  52.468  1.00  0.00           N  
ATOM   3400 HE21 GLN   228      52.346  92.851  51.585  1.00  0.00           H  
ATOM   3401 HE22 GLN   228      53.108  92.303  53.082  1.00  0.00           H  
ATOM   3402  C   GLN   228      53.952  96.126  56.899  1.00  0.00           C  
ATOM   3403  O   GLN   228      55.169  96.138  56.705  1.00  0.00           O  
ATOM   3404  N   LYS   229      53.251  97.234  57.310  1.00  0.00           N  
ATOM   3405  H   LYS   229      52.245  97.263  57.395  1.00  0.00           H  
ATOM   3406  CA  LYS   229      53.981  98.408  57.630  1.00  0.00           C  
ATOM   3407  HA  LYS   229      54.598  98.580  56.749  1.00  0.00           H  
ATOM   3408  CB  LYS   229      52.982  99.580  57.738  1.00  0.00           C  
ATOM   3409  HB2 LYS   229      52.298  99.575  56.889  1.00  0.00           H  
ATOM   3410  HB3 LYS   229      52.443  99.434  58.674  1.00  0.00           H  
ATOM   3411  CG  LYS   229      53.570 100.991  57.864  1.00  0.00           C  
ATOM   3412  HG2 LYS   229      54.142 101.088  58.786  1.00  0.00           H  
ATOM   3413  HG3 LYS   229      54.262 101.161  57.039  1.00  0.00           H  
ATOM   3414  CD  LYS   229      52.440 102.068  57.817  1.00  0.00           C  
ATOM   3415  HD2 LYS   229      51.818 101.955  56.929  1.00  0.00           H  
ATOM   3416  HD3 LYS   229      51.780 101.938  58.676  1.00  0.00           H  
ATOM   3417  CE  LYS   229      53.314 103.432  57.860  1.00  0.00           C  
ATOM   3418  HE2 LYS   229      53.936 103.471  58.754  1.00  0.00           H  
ATOM   3419  HE3 LYS   229      54.029 103.451  57.037  1.00  0.00           H  
ATOM   3420  NZ  LYS   229      52.399 104.639  57.848  1.00  0.00           N  
ATOM   3421  HZ1 LYS   229      52.995 105.450  57.764  1.00  0.00           H  
ATOM   3422  HZ2 LYS   229      51.791 104.557  57.045  1.00  0.00           H  
ATOM   3423  HZ3 LYS   229      51.856 104.689  58.698  1.00  0.00           H  
ATOM   3424  C   LYS   229      54.826  98.283  58.952  1.00  0.00           C  
ATOM   3425  O   LYS   229      55.986  98.712  58.922  1.00  0.00           O  
ATOM   3426  N   HIE   230      54.393  97.517  59.983  1.00  0.00           N  
ATOM   3427  H   HIE   230      53.408  97.301  60.036  1.00  0.00           H  
ATOM   3428  CA  HIE   230      55.262  97.047  61.004  1.00  0.00           C  
ATOM   3429  HA  HIE   230      55.716  97.931  61.450  1.00  0.00           H  
ATOM   3430  CB  HIE   230      54.397  96.390  62.136  1.00  0.00           C  
ATOM   3431  HB2 HIE   230      54.014  95.492  61.652  1.00  0.00           H  
ATOM   3432  HB3 HIE   230      54.979  96.070  63.001  1.00  0.00           H  
ATOM   3433  CG  HIE   230      53.193  97.119  62.673  1.00  0.00           C  
ATOM   3434  ND1 HIE   230      51.845  96.947  62.218  1.00  0.00           N  
ATOM   3435  CE1 HIE   230      51.107  97.907  62.922  1.00  0.00           C  
ATOM   3436  HE1 HIE   230      50.036  97.964  63.046  1.00  0.00           H  
ATOM   3437  NE2 HIE   230      51.921  98.680  63.669  1.00  0.00           N  
ATOM   3438  HE2 HIE   230      51.544  99.453  64.199  1.00  0.00           H  
ATOM   3439  CD2 HIE   230      53.244  98.244  63.486  1.00  0.00           C  
ATOM   3440  HD2 HIE   230      54.088  98.649  64.025  1.00  0.00           H  
ATOM   3441  C   HIE   230      56.409  96.128  60.562  1.00  0.00           C  
ATOM   3442  O   HIE   230      57.538  96.518  60.818  1.00  0.00           O  
ATOM   3443  N   ILE   231      56.158  94.998  59.976  1.00  0.00           N  
ATOM   3444  H   ILE   231      55.183  94.738  59.933  1.00  0.00           H  
ATOM   3445  CA  ILE   231      57.188  94.054  59.609  1.00  0.00           C  
ATOM   3446  HA  ILE   231      57.704  93.918  60.560  1.00  0.00           H  
ATOM   3447  CB  ILE   231      56.541  92.677  59.063  1.00  0.00           C  
ATOM   3448  HB  ILE   231      55.552  92.609  59.518  1.00  0.00           H  
ATOM   3449  CG2 ILE   231      56.343  92.606  57.515  1.00  0.00           C  
ATOM   3450 HG21 ILE   231      55.823  93.523  57.239  1.00  0.00           H  
ATOM   3451 HG22 ILE   231      57.323  92.497  57.050  1.00  0.00           H  
ATOM   3452 HG23 ILE   231      55.616  91.843  57.235  1.00  0.00           H  
ATOM   3453  CG1 ILE   231      57.322  91.396  59.458  1.00  0.00           C  
ATOM   3454 HG12 ILE   231      56.909  90.565  58.887  1.00  0.00           H  
ATOM   3455 HG13 ILE   231      58.357  91.447  59.117  1.00  0.00           H  
ATOM   3456  CD1 ILE   231      57.268  91.153  61.011  1.00  0.00           C  
ATOM   3457 HD11 ILE   231      56.236  91.179  61.362  1.00  0.00           H  
ATOM   3458 HD12 ILE   231      57.728  90.171  61.118  1.00  0.00           H  
ATOM   3459 HD13 ILE   231      57.891  91.958  61.402  1.00  0.00           H  
ATOM   3460  C   ILE   231      58.333  94.499  58.726  1.00  0.00           C  
ATOM   3461  O   ILE   231      59.496  94.216  58.861  1.00  0.00           O  
ATOM   3462  N   GLN   232      58.017  95.480  57.810  1.00  0.00           N  
ATOM   3463  H   GLN   232      57.025  95.668  57.810  1.00  0.00           H  
ATOM   3464  CA  GLN   232      59.073  96.157  56.951  1.00  0.00           C  
ATOM   3465  HA  GLN   232      59.689  95.341  56.573  1.00  0.00           H  
ATOM   3466  CB  GLN   232      58.483  97.009  55.801  1.00  0.00           C  
ATOM   3467  HB2 GLN   232      57.898  96.463  55.060  1.00  0.00           H  
ATOM   3468  HB3 GLN   232      57.865  97.783  56.257  1.00  0.00           H  
ATOM   3469  CG  GLN   232      59.554  97.534  54.855  1.00  0.00           C  
ATOM   3470  HG2 GLN   232      59.889  98.532  55.135  1.00  0.00           H  
ATOM   3471  HG3 GLN   232      60.479  96.979  55.010  1.00  0.00           H  
ATOM   3472  CD  GLN   232      58.976  97.555  53.440  1.00  0.00           C  
ATOM   3473  OE1 GLN   232      58.898  96.516  52.801  1.00  0.00           O  
ATOM   3474  NE2 GLN   232      58.655  98.687  52.806  1.00  0.00           N  
ATOM   3475 HE21 GLN   232      58.171  98.491  51.942  1.00  0.00           H  
ATOM   3476 HE22 GLN   232      58.947  99.559  53.223  1.00  0.00           H  
ATOM   3477  C   GLN   232      60.057  96.954  57.788  1.00  0.00           C  
ATOM   3478  O   GLN   232      61.266  96.961  57.567  1.00  0.00           O  
ATOM   3479  N   GLU   233      59.533  97.632  58.803  1.00  0.00           N  
ATOM   3480  H   GLU   233      58.536  97.606  58.962  1.00  0.00           H  
ATOM   3481  CA  GLU   233      60.312  98.647  59.598  1.00  0.00           C  
ATOM   3482  HA  GLU   233      61.041  99.037  58.888  1.00  0.00           H  
ATOM   3483  CB  GLU   233      59.263  99.696  59.966  1.00  0.00           C  
ATOM   3484  HB2 GLU   233      58.643  99.819  59.078  1.00  0.00           H  
ATOM   3485  HB3 GLU   233      58.700  99.240  60.781  1.00  0.00           H  
ATOM   3486  CG  GLU   233      59.778 101.130  60.430  1.00  0.00           C  
ATOM   3487  HG2 GLU   233      58.894 101.589  60.873  1.00  0.00           H  
ATOM   3488  HG3 GLU   233      60.316 100.988  61.367  1.00  0.00           H  
ATOM   3489  CD  GLU   233      60.535 101.888  59.409  1.00  0.00           C  
ATOM   3490  OE1 GLU   233      59.930 102.820  58.839  1.00  0.00           O  
ATOM   3491  OE2 GLU   233      61.709 101.577  59.094  1.00  0.00           O  
ATOM   3492  C   GLU   233      60.957  97.991  60.801  1.00  0.00           C  
ATOM   3493  O   GLU   233      62.040  98.443  61.134  1.00  0.00           O  
ATOM   3494  N   TRP   234      60.442  96.957  61.403  1.00  0.00           N  
ATOM   3495  H   TRP   234      59.451  96.859  61.232  1.00  0.00           H  
ATOM   3496  CA  TRP   234      60.947  96.153  62.526  1.00  0.00           C  
ATOM   3497  HA  TRP   234      61.456  96.847  63.195  1.00  0.00           H  
ATOM   3498  CB  TRP   234      59.856  95.466  63.271  1.00  0.00           C  
ATOM   3499  HB2 TRP   234      59.421  94.779  62.546  1.00  0.00           H  
ATOM   3500  HB3 TRP   234      60.402  95.032  64.109  1.00  0.00           H  
ATOM   3501  CG  TRP   234      58.755  96.326  63.899  1.00  0.00           C  
ATOM   3502  CD1 TRP   234      58.822  97.667  64.104  1.00  0.00           C  
ATOM   3503  HD1 TRP   234      59.687  98.293  63.939  1.00  0.00           H  
ATOM   3504  NE1 TRP   234      57.564  98.033  64.682  1.00  0.00           N  
ATOM   3505  HE1 TRP   234      57.279  98.996  64.787  1.00  0.00           H  
ATOM   3506  CE2 TRP   234      56.800  96.915  64.899  1.00  0.00           C  
ATOM   3507  CZ2 TRP   234      55.513  96.759  65.517  1.00  0.00           C  
ATOM   3508  HZ2 TRP   234      54.932  97.621  65.809  1.00  0.00           H  
ATOM   3509  CH2 TRP   234      54.985  95.460  65.540  1.00  0.00           C  
ATOM   3510  HH2 TRP   234      54.001  95.177  65.882  1.00  0.00           H  
ATOM   3511  CZ3 TRP   234      55.719  94.320  65.123  1.00  0.00           C  
ATOM   3512  HZ3 TRP   234      55.322  93.320  65.028  1.00  0.00           H  
ATOM   3513  CE3 TRP   234      56.988  94.528  64.512  1.00  0.00           C  
ATOM   3514  HE3 TRP   234      57.496  93.637  64.175  1.00  0.00           H  
ATOM   3515  CD2 TRP   234      57.529  95.850  64.378  1.00  0.00           C  
ATOM   3516  C   TRP   234      62.058  95.227  62.132  1.00  0.00           C  
ATOM   3517  O   TRP   234      62.761  94.738  62.959  1.00  0.00           O  
ATOM   3518  N   GLY   235      62.251  95.018  60.867  1.00  0.00           N  
ATOM   3519  H   GLY   235      61.684  95.516  60.196  1.00  0.00           H  
ATOM   3520  CA  GLY   235      63.221  94.139  60.344  1.00  0.00           C  
ATOM   3521  HA2 GLY   235      63.337  93.289  61.017  1.00  0.00           H  
ATOM   3522  HA3 GLY   235      62.964  93.825  59.332  1.00  0.00           H  
ATOM   3523  C   GLY   235      64.656  94.715  60.195  1.00  0.00           C  
ATOM   3524  O   GLY   235      64.926  95.835  60.712  1.00  0.00           O  
ATOM   3525  N   PRO   236      65.615  94.044  59.455  1.00  0.00           N  
ATOM   3526  CD  PRO   236      67.000  94.463  59.307  1.00  0.00           C  
ATOM   3527  HD2 PRO   236      67.608  94.171  60.163  1.00  0.00           H  
ATOM   3528  HD3 PRO   236      67.070  95.550  59.258  1.00  0.00           H  
ATOM   3529  CG  PRO   236      67.450  93.806  57.967  1.00  0.00           C  
ATOM   3530  HG2 PRO   236      68.526  93.634  57.927  1.00  0.00           H  
ATOM   3531  HG3 PRO   236      67.133  94.588  57.277  1.00  0.00           H  
ATOM   3532  CB  PRO   236      66.616  92.549  57.852  1.00  0.00           C  
ATOM   3533  HB2 PRO   236      67.217  91.668  58.076  1.00  0.00           H  
ATOM   3534  HB3 PRO   236      66.145  92.437  56.875  1.00  0.00           H  
ATOM   3535  CA  PRO   236      65.460  92.788  58.855  1.00  0.00           C  
ATOM   3536  HA  PRO   236      64.594  92.775  58.193  1.00  0.00           H  
ATOM   3537  C   PRO   236      65.347  91.518  59.722  1.00  0.00           C  
ATOM   3538  O   PRO   236      65.670  91.605  60.931  1.00  0.00           O  
ATOM   3539  N   PHE   237      65.064  90.333  59.189  1.00  0.00           N  
ATOM   3540  H   PHE   237      64.773  90.322  58.222  1.00  0.00           H  
ATOM   3541  CA  PHE   237      65.018  89.056  59.888  1.00  0.00           C  
ATOM   3542  HA  PHE   237      65.268  89.149  60.945  1.00  0.00           H  
ATOM   3543  CB  PHE   237      63.608  88.505  59.859  1.00  0.00           C  
ATOM   3544  HB2 PHE   237      63.383  88.403  58.797  1.00  0.00           H  
ATOM   3545  HB3 PHE   237      63.676  87.475  60.209  1.00  0.00           H  
ATOM   3546  CG  PHE   237      62.650  89.408  60.633  1.00  0.00           C  
ATOM   3547  CD1 PHE   237      62.836  89.491  62.027  1.00  0.00           C  
ATOM   3548  HD1 PHE   237      63.440  88.754  62.536  1.00  0.00           H  
ATOM   3549  CE1 PHE   237      62.144  90.381  62.778  1.00  0.00           C  
ATOM   3550  HE1 PHE   237      62.239  90.287  63.849  1.00  0.00           H  
ATOM   3551  CZ  PHE   237      61.322  91.329  62.144  1.00  0.00           C  
ATOM   3552  HZ  PHE   237      60.809  92.050  62.762  1.00  0.00           H  
ATOM   3553  CE2 PHE   237      61.077  91.287  60.755  1.00  0.00           C  
ATOM   3554  HE2 PHE   237      60.364  91.996  60.360  1.00  0.00           H  
ATOM   3555  CD2 PHE   237      61.714  90.279  60.032  1.00  0.00           C  
ATOM   3556  HD2 PHE   237      61.491  90.254  58.975  1.00  0.00           H  
ATOM   3557  C   PHE   237      65.960  88.016  59.354  1.00  0.00           C  
ATOM   3558  O   PHE   237      65.984  87.727  58.166  1.00  0.00           O  
ATOM   3559  N   ASP   238      66.493  87.178  60.256  1.00  0.00           N  
ATOM   3560  H   ASP   238      66.240  87.213  61.233  1.00  0.00           H  
ATOM   3561  CA  ASP   238      67.419  86.063  59.847  1.00  0.00           C  
ATOM   3562  HA  ASP   238      67.377  85.989  58.761  1.00  0.00           H  
ATOM   3563  CB  ASP   238      68.821  86.477  60.173  1.00  0.00           C  
ATOM   3564  HB2 ASP   238      68.864  86.426  61.261  1.00  0.00           H  
ATOM   3565  HB3 ASP   238      69.522  85.767  59.735  1.00  0.00           H  
ATOM   3566  CG  ASP   238      69.280  87.841  59.624  1.00  0.00           C  
ATOM   3567  OD1 ASP   238      69.048  88.190  58.424  1.00  0.00           O  
ATOM   3568  OD2 ASP   238      70.007  88.466  60.355  1.00  0.00           O  
ATOM   3569  C   ASP   238      67.090  84.686  60.369  1.00  0.00           C  
ATOM   3570  O   ASP   238      67.480  83.648  59.825  1.00  0.00           O  
ATOM   3571  N   LEU   239      66.240  84.689  61.394  1.00  0.00           N  
ATOM   3572  H   LEU   239      65.999  85.570  61.827  1.00  0.00           H  
ATOM   3573  CA  LEU   239      65.570  83.479  61.897  1.00  0.00           C  
ATOM   3574  HA  LEU   239      65.567  82.758  61.079  1.00  0.00           H  
ATOM   3575  CB  LEU   239      66.452  83.045  63.142  1.00  0.00           C  
ATOM   3576  HB2 LEU   239      67.442  82.709  62.833  1.00  0.00           H  
ATOM   3577  HB3 LEU   239      66.525  83.896  63.819  1.00  0.00           H  
ATOM   3578  CG  LEU   239      65.797  81.849  63.849  1.00  0.00           C  
ATOM   3579  HG  LEU   239      64.796  82.022  64.244  1.00  0.00           H  
ATOM   3580  CD1 LEU   239      65.774  80.614  62.990  1.00  0.00           C  
ATOM   3581 HD11 LEU   239      65.542  79.766  63.636  1.00  0.00           H  
ATOM   3582 HD12 LEU   239      64.991  80.704  62.237  1.00  0.00           H  
ATOM   3583 HD13 LEU   239      66.690  80.332  62.471  1.00  0.00           H  
ATOM   3584  CD2 LEU   239      66.614  81.503  65.061  1.00  0.00           C  
ATOM   3585 HD21 LEU   239      66.269  80.569  65.506  1.00  0.00           H  
ATOM   3586 HD22 LEU   239      67.681  81.374  64.876  1.00  0.00           H  
ATOM   3587 HD23 LEU   239      66.481  82.283  65.811  1.00  0.00           H  
ATOM   3588  C   LEU   239      64.178  83.897  62.204  1.00  0.00           C  
ATOM   3589  O   LEU   239      63.879  84.995  62.687  1.00  0.00           O  
ATOM   3590  N   VAL   240      63.283  83.013  61.933  1.00  0.00           N  
ATOM   3591  H   VAL   240      63.594  82.272  61.321  1.00  0.00           H  
ATOM   3592  CA  VAL   240      61.923  82.865  62.317  1.00  0.00           C  
ATOM   3593  HA  VAL   240      61.643  83.604  63.068  1.00  0.00           H  
ATOM   3594  CB  VAL   240      60.895  83.151  61.155  1.00  0.00           C  
ATOM   3595  HB  VAL   240      60.778  82.326  60.453  1.00  0.00           H  
ATOM   3596  CG1 VAL   240      59.546  83.395  61.845  1.00  0.00           C  
ATOM   3597 HG11 VAL   240      59.169  82.432  62.191  1.00  0.00           H  
ATOM   3598 HG12 VAL   240      59.662  84.150  62.623  1.00  0.00           H  
ATOM   3599 HG13 VAL   240      58.777  83.812  61.195  1.00  0.00           H  
ATOM   3600  CG2 VAL   240      61.275  84.451  60.398  1.00  0.00           C  
ATOM   3601 HG21 VAL   240      61.143  85.348  61.003  1.00  0.00           H  
ATOM   3602 HG22 VAL   240      62.313  84.438  60.065  1.00  0.00           H  
ATOM   3603 HG23 VAL   240      60.597  84.567  59.553  1.00  0.00           H  
ATOM   3604  C   VAL   240      61.571  81.489  62.969  1.00  0.00           C  
ATOM   3605  O   VAL   240      61.658  80.477  62.281  1.00  0.00           O  
ATOM   3606  N   ILE   241      60.961  81.543  64.174  1.00  0.00           N  
ATOM   3607  H   ILE   241      60.667  82.413  64.595  1.00  0.00           H  
ATOM   3608  CA  ILE   241      60.534  80.437  64.887  1.00  0.00           C  
ATOM   3609  HA  ILE   241      60.485  79.535  64.277  1.00  0.00           H  
ATOM   3610  CB  ILE   241      61.482  79.994  66.021  1.00  0.00           C  
ATOM   3611  HB  ILE   241      61.096  79.144  66.583  1.00  0.00           H  
ATOM   3612  CG2 ILE   241      62.839  79.625  65.377  1.00  0.00           C  
ATOM   3613 HG21 ILE   241      62.703  79.034  64.471  1.00  0.00           H  
ATOM   3614 HG22 ILE   241      63.426  80.505  65.114  1.00  0.00           H  
ATOM   3615 HG23 ILE   241      63.308  79.118  66.221  1.00  0.00           H  
ATOM   3616  CG1 ILE   241      61.693  81.114  67.049  1.00  0.00           C  
ATOM   3617 HG12 ILE   241      62.759  81.339  67.090  1.00  0.00           H  
ATOM   3618 HG13 ILE   241      61.244  82.046  66.704  1.00  0.00           H  
ATOM   3619  CD1 ILE   241      61.267  80.822  68.527  1.00  0.00           C  
ATOM   3620 HD11 ILE   241      60.188  80.898  68.658  1.00  0.00           H  
ATOM   3621 HD12 ILE   241      61.569  79.815  68.815  1.00  0.00           H  
ATOM   3622 HD13 ILE   241      61.782  81.488  69.220  1.00  0.00           H  
ATOM   3623  C   ILE   241      59.046  80.580  65.409  1.00  0.00           C  
ATOM   3624  O   ILE   241      58.531  81.642  65.687  1.00  0.00           O  
ATOM   3625  N   GLY   242      58.315  79.459  65.637  1.00  0.00           N  
ATOM   3626  H   GLY   242      58.742  78.575  65.401  1.00  0.00           H  
ATOM   3627  CA  GLY   242      56.983  79.428  66.327  1.00  0.00           C  
ATOM   3628  HA2 GLY   242      57.020  79.739  67.371  1.00  0.00           H  
ATOM   3629  HA3 GLY   242      56.323  80.098  65.776  1.00  0.00           H  
ATOM   3630  C   GLY   242      56.222  78.076  66.148  1.00  0.00           C  
ATOM   3631  O   GLY   242      56.696  77.216  65.499  1.00  0.00           O  
ATOM   3632  N   GLY   243      54.985  78.025  66.645  1.00  0.00           N  
ATOM   3633  H   GLY   243      54.658  78.944  66.911  1.00  0.00           H  
ATOM   3634  CA  GLY   243      54.000  76.973  66.326  1.00  0.00           C  
ATOM   3635  HA2 GLY   243      53.872  76.806  65.256  1.00  0.00           H  
ATOM   3636  HA3 GLY   243      54.294  76.007  66.736  1.00  0.00           H  
ATOM   3637  C   GLY   243      52.620  77.370  66.982  1.00  0.00           C  
ATOM   3638  O   GLY   243      52.625  77.922  68.063  1.00  0.00           O  
ATOM   3639  N   SER   244      51.461  77.193  66.315  1.00  0.00           N  
ATOM   3640  H   SER   244      51.386  76.688  65.444  1.00  0.00           H  
ATOM   3641  CA  SER   244      50.166  77.773  66.780  1.00  0.00           C  
ATOM   3642  HA  SER   244      50.416  78.631  67.404  1.00  0.00           H  
ATOM   3643  CB  SER   244      49.440  78.352  65.565  1.00  0.00           C  
ATOM   3644  HB2 SER   244      48.502  78.821  65.863  1.00  0.00           H  
ATOM   3645  HB3 SER   244      50.140  79.072  65.142  1.00  0.00           H  
ATOM   3646  OG  SER   244      49.122  77.326  64.594  1.00  0.00           O  
ATOM   3647  HG  SER   244      48.479  76.723  64.975  1.00  0.00           H  
ATOM   3648  C   SER   244      49.335  76.862  67.668  1.00  0.00           C  
ATOM   3649  O   SER   244      49.333  75.645  67.528  1.00  0.00           O  
ATOM   3650  N   PRO   245      48.566  77.444  68.591  1.00  0.00           N  
ATOM   3651  CD  PRO   245      48.469  78.868  68.862  1.00  0.00           C  
ATOM   3652  HD2 PRO   245      48.282  79.452  67.962  1.00  0.00           H  
ATOM   3653  HD3 PRO   245      49.404  79.253  69.268  1.00  0.00           H  
ATOM   3654  CG  PRO   245      47.316  79.110  69.839  1.00  0.00           C  
ATOM   3655  HG2 PRO   245      46.408  79.422  69.323  1.00  0.00           H  
ATOM   3656  HG3 PRO   245      47.543  79.907  70.547  1.00  0.00           H  
ATOM   3657  CB  PRO   245      47.213  77.768  70.557  1.00  0.00           C  
ATOM   3658  HB2 PRO   245      46.160  77.576  70.765  1.00  0.00           H  
ATOM   3659  HB3 PRO   245      47.753  77.712  71.502  1.00  0.00           H  
ATOM   3660  CA  PRO   245      47.853  76.676  69.593  1.00  0.00           C  
ATOM   3661  HA  PRO   245      48.651  76.187  70.153  1.00  0.00           H  
ATOM   3662  C   PRO   245      46.855  75.630  69.006  1.00  0.00           C  
ATOM   3663  O   PRO   245      46.119  76.064  68.084  1.00  0.00           O  
ATOM   3664  N   CYS   246      46.745  74.389  69.464  1.00  0.00           N  
ATOM   3665  H   CYS   246      47.399  74.159  70.199  1.00  0.00           H  
ATOM   3666  CA  CYS   246      46.103  73.314  68.743  1.00  0.00           C  
ATOM   3667  HA  CYS   246      46.170  73.599  67.693  1.00  0.00           H  
ATOM   3668  CB  CYS   246      47.014  72.052  68.737  1.00  0.00           C  
ATOM   3669  HB2 CYS   246      46.630  71.319  68.028  1.00  0.00           H  
ATOM   3670  HB3 CYS   246      48.015  72.290  68.378  1.00  0.00           H  
ATOM   3671  SG  CYS   246      47.032  71.270  70.332  1.00  0.00           S  
ATOM   3672  HG  CYS   246      45.709  71.282  70.147  1.00  0.00           H  
ATOM   3673  C   CYS   246      44.630  73.088  69.126  1.00  0.00           C  
ATOM   3674  O   CYS   246      44.038  72.118  68.789  1.00  0.00           O  
ATOM   3675  N   ASN   247      44.079  74.072  69.846  1.00  0.00           N  
ATOM   3676  H   ASN   247      44.730  74.727  70.254  1.00  0.00           H  
ATOM   3677  CA  ASN   247      42.788  73.874  70.500  1.00  0.00           C  
ATOM   3678  HA  ASN   247      42.947  73.057  71.203  1.00  0.00           H  
ATOM   3679  CB  ASN   247      42.466  75.123  71.344  1.00  0.00           C  
ATOM   3680  HB2 ASN   247      42.250  75.879  70.589  1.00  0.00           H  
ATOM   3681  HB3 ASN   247      41.587  74.992  71.975  1.00  0.00           H  
ATOM   3682  CG  ASN   247      43.540  75.724  72.172  1.00  0.00           C  
ATOM   3683  OD1 ASN   247      44.727  75.598  71.980  1.00  0.00           O  
ATOM   3684  ND2 ASN   247      43.105  76.490  73.112  1.00  0.00           N  
ATOM   3685 HD21 ASN   247      43.721  76.945  73.770  1.00  0.00           H  
ATOM   3686 HD22 ASN   247      42.103  76.566  73.215  1.00  0.00           H  
ATOM   3687  C   ASN   247      41.579  73.486  69.692  1.00  0.00           C  
ATOM   3688  O   ASN   247      40.601  72.958  70.241  1.00  0.00           O  
ATOM   3689  N   ASP   248      41.642  73.724  68.425  1.00  0.00           N  
ATOM   3690  H   ASP   248      42.475  74.211  68.127  1.00  0.00           H  
ATOM   3691  CA  ASP   248      40.569  73.499  67.440  1.00  0.00           C  
ATOM   3692  HA  ASP   248      39.716  72.999  67.898  1.00  0.00           H  
ATOM   3693  CB  ASP   248      40.112  74.813  66.865  1.00  0.00           C  
ATOM   3694  HB2 ASP   248      40.936  75.333  66.375  1.00  0.00           H  
ATOM   3695  HB3 ASP   248      39.457  74.731  65.998  1.00  0.00           H  
ATOM   3696  CG  ASP   248      39.380  75.729  67.929  1.00  0.00           C  
ATOM   3697  OD1 ASP   248      38.343  75.207  68.390  1.00  0.00           O  
ATOM   3698  OD2 ASP   248      39.713  76.876  68.185  1.00  0.00           O  
ATOM   3699  C   ASP   248      41.013  72.601  66.266  1.00  0.00           C  
ATOM   3700  O   ASP   248      40.156  72.006  65.596  1.00  0.00           O  
ATOM   3701  N   LEU   249      42.370  72.468  66.097  1.00  0.00           N  
ATOM   3702  H   LEU   249      42.977  73.074  66.630  1.00  0.00           H  
ATOM   3703  CA  LEU   249      43.079  71.617  65.185  1.00  0.00           C  
ATOM   3704  HA  LEU   249      42.493  71.501  64.274  1.00  0.00           H  
ATOM   3705  CB  LEU   249      44.515  72.144  64.728  1.00  0.00           C  
ATOM   3706  HB2 LEU   249      45.061  72.783  65.421  1.00  0.00           H  
ATOM   3707  HB3 LEU   249      45.132  71.272  64.511  1.00  0.00           H  
ATOM   3708  CG  LEU   249      44.526  72.948  63.389  1.00  0.00           C  
ATOM   3709  HG  LEU   249      43.753  73.716  63.384  1.00  0.00           H  
ATOM   3710  CD1 LEU   249      45.896  73.573  63.459  1.00  0.00           C  
ATOM   3711 HD11 LEU   249      46.210  74.036  62.523  1.00  0.00           H  
ATOM   3712 HD12 LEU   249      46.066  74.308  64.246  1.00  0.00           H  
ATOM   3713 HD13 LEU   249      46.629  72.771  63.550  1.00  0.00           H  
ATOM   3714  CD2 LEU   249      44.275  72.020  62.172  1.00  0.00           C  
ATOM   3715 HD21 LEU   249      44.880  71.123  62.305  1.00  0.00           H  
ATOM   3716 HD22 LEU   249      43.268  71.623  62.299  1.00  0.00           H  
ATOM   3717 HD23 LEU   249      44.457  72.593  61.263  1.00  0.00           H  
ATOM   3718  C   LEU   249      43.165  70.138  65.729  1.00  0.00           C  
ATOM   3719  O   LEU   249      43.437  69.267  64.943  1.00  0.00           O  
ATOM   3720  N   SER   250      42.998  69.947  67.006  1.00  0.00           N  
ATOM   3721  H   SER   250      42.984  70.856  67.444  1.00  0.00           H  
ATOM   3722  CA  SER   250      42.963  68.567  67.550  1.00  0.00           C  
ATOM   3723  HA  SER   250      43.332  67.750  66.930  1.00  0.00           H  
ATOM   3724  CB  SER   250      43.967  68.581  68.699  1.00  0.00           C  
ATOM   3725  HB2 SER   250      44.931  68.476  68.202  1.00  0.00           H  
ATOM   3726  HB3 SER   250      43.907  69.544  69.207  1.00  0.00           H  
ATOM   3727  OG  SER   250      43.776  67.485  69.521  1.00  0.00           O  
ATOM   3728  HG  SER   250      44.499  67.435  70.150  1.00  0.00           H  
ATOM   3729  C   SER   250      41.568  68.184  68.106  1.00  0.00           C  
ATOM   3730  O   SER   250      40.784  69.095  68.486  1.00  0.00           O  
ATOM   3731  N   ILE   251      41.242  66.888  68.253  1.00  0.00           N  
ATOM   3732  H   ILE   251      41.920  66.224  67.906  1.00  0.00           H  
ATOM   3733  CA  ILE   251      39.907  66.400  68.732  1.00  0.00           C  
ATOM   3734  HA  ILE   251      39.186  67.001  68.177  1.00  0.00           H  
ATOM   3735  CB  ILE   251      39.872  64.828  68.358  1.00  0.00           C  
ATOM   3736  HB  ILE   251      40.185  64.771  67.316  1.00  0.00           H  
ATOM   3737  CG2 ILE   251      40.801  63.960  69.138  1.00  0.00           C  
ATOM   3738 HG21 ILE   251      40.557  62.904  69.028  1.00  0.00           H  
ATOM   3739 HG22 ILE   251      41.841  64.006  68.814  1.00  0.00           H  
ATOM   3740 HG23 ILE   251      40.891  64.087  70.217  1.00  0.00           H  
ATOM   3741  CG1 ILE   251      38.365  64.249  68.453  1.00  0.00           C  
ATOM   3742 HG12 ILE   251      38.229  63.746  69.410  1.00  0.00           H  
ATOM   3743 HG13 ILE   251      37.708  65.117  68.394  1.00  0.00           H  
ATOM   3744  CD1 ILE   251      38.068  63.338  67.262  1.00  0.00           C  
ATOM   3745 HD11 ILE   251      38.209  63.886  66.331  1.00  0.00           H  
ATOM   3746 HD12 ILE   251      38.816  62.545  67.261  1.00  0.00           H  
ATOM   3747 HD13 ILE   251      37.098  62.842  67.228  1.00  0.00           H  
ATOM   3748  C   ILE   251      39.611  66.677  70.216  1.00  0.00           C  
ATOM   3749  O   ILE   251      38.519  66.224  70.655  1.00  0.00           O  
ATOM   3750  N   VAL   252      40.425  67.449  70.933  1.00  0.00           N  
ATOM   3751  H   VAL   252      41.183  67.873  70.418  1.00  0.00           H  
ATOM   3752  CA  VAL   252      40.108  68.181  72.170  1.00  0.00           C  
ATOM   3753  HA  VAL   252      39.734  67.496  72.931  1.00  0.00           H  
ATOM   3754  CB  VAL   252      41.337  68.890  72.750  1.00  0.00           C  
ATOM   3755  HB  VAL   252      42.220  68.250  72.735  1.00  0.00           H  
ATOM   3756  CG1 VAL   252      41.711  70.238  72.135  1.00  0.00           C  
ATOM   3757 HG11 VAL   252      40.889  70.954  72.116  1.00  0.00           H  
ATOM   3758 HG12 VAL   252      42.570  70.571  72.717  1.00  0.00           H  
ATOM   3759 HG13 VAL   252      42.148  70.118  71.144  1.00  0.00           H  
ATOM   3760  CG2 VAL   252      41.070  69.128  74.242  1.00  0.00           C  
ATOM   3761 HG21 VAL   252      40.334  69.892  74.494  1.00  0.00           H  
ATOM   3762 HG22 VAL   252      40.846  68.154  74.677  1.00  0.00           H  
ATOM   3763 HG23 VAL   252      42.022  69.412  74.689  1.00  0.00           H  
ATOM   3764  C   VAL   252      38.896  69.146  72.029  1.00  0.00           C  
ATOM   3765  O   VAL   252      38.143  69.302  72.943  1.00  0.00           O  
ATOM   3766  N   ASN   253      38.707  69.699  70.808  1.00  0.00           N  
ATOM   3767  H   ASN   253      39.417  69.675  70.091  1.00  0.00           H  
ATOM   3768  CA  ASN   253      37.402  70.171  70.486  1.00  0.00           C  
ATOM   3769  HA  ASN   253      36.749  70.449  71.313  1.00  0.00           H  
ATOM   3770  CB  ASN   253      37.488  71.477  69.671  1.00  0.00           C  
ATOM   3771  HB2 ASN   253      38.111  72.138  70.274  1.00  0.00           H  
ATOM   3772  HB3 ASN   253      38.098  71.228  68.802  1.00  0.00           H  
ATOM   3773  CG  ASN   253      36.224  72.112  69.220  1.00  0.00           C  
ATOM   3774  OD1 ASN   253      35.161  71.509  69.071  1.00  0.00           O  
ATOM   3775  ND2 ASN   253      36.293  73.356  68.927  1.00  0.00           N  
ATOM   3776 HD21 ASN   253      35.402  73.774  68.699  1.00  0.00           H  
ATOM   3777 HD22 ASN   253      37.093  73.959  69.059  1.00  0.00           H  
ATOM   3778  C   ASN   253      36.629  69.022  69.758  1.00  0.00           C  
ATOM   3779  O   ASN   253      37.022  68.596  68.690  1.00  0.00           O  
ATOM   3780  N   PRO   254      35.571  68.446  70.402  1.00  0.00           N  
ATOM   3781  CD  PRO   254      34.851  68.905  71.659  1.00  0.00           C  
ATOM   3782  HD2 PRO   254      34.336  69.860  71.555  1.00  0.00           H  
ATOM   3783  HD3 PRO   254      35.611  68.896  72.440  1.00  0.00           H  
ATOM   3784  CG  PRO   254      33.718  67.909  71.879  1.00  0.00           C  
ATOM   3785  HG2 PRO   254      32.740  68.238  71.529  1.00  0.00           H  
ATOM   3786  HG3 PRO   254      33.564  67.644  72.925  1.00  0.00           H  
ATOM   3787  CB  PRO   254      34.036  66.647  71.074  1.00  0.00           C  
ATOM   3788  HB2 PRO   254      33.169  66.127  70.665  1.00  0.00           H  
ATOM   3789  HB3 PRO   254      34.463  65.913  71.756  1.00  0.00           H  
ATOM   3790  CA  PRO   254      34.957  67.223  69.915  1.00  0.00           C  
ATOM   3791  HA  PRO   254      35.740  66.524  69.620  1.00  0.00           H  
ATOM   3792  C   PRO   254      34.172  67.380  68.630  1.00  0.00           C  
ATOM   3793  O   PRO   254      33.917  66.334  68.050  1.00  0.00           O  
ATOM   3794  N   ALA   255      33.842  68.582  68.107  1.00  0.00           N  
ATOM   3795  H   ALA   255      34.042  69.385  68.686  1.00  0.00           H  
ATOM   3796  CA  ALA   255      33.312  68.856  66.784  1.00  0.00           C  
ATOM   3797  HA  ALA   255      33.051  67.877  66.381  1.00  0.00           H  
ATOM   3798  CB  ALA   255      31.992  69.607  66.869  1.00  0.00           C  
ATOM   3799  HB1 ALA   255      32.192  70.573  67.331  1.00  0.00           H  
ATOM   3800  HB2 ALA   255      31.621  69.686  65.847  1.00  0.00           H  
ATOM   3801  HB3 ALA   255      31.197  69.051  67.367  1.00  0.00           H  
ATOM   3802  C   ALA   255      34.341  69.639  65.913  1.00  0.00           C  
ATOM   3803  O   ALA   255      33.998  70.155  64.865  1.00  0.00           O  
ATOM   3804  N   ARG   256      35.591  70.009  66.359  1.00  0.00           N  
ATOM   3805  H   ARG   256      35.752  69.547  67.242  1.00  0.00           H  
ATOM   3806  CA  ARG   256      36.867  70.625  65.753  1.00  0.00           C  
ATOM   3807  HA  ARG   256      37.448  71.070  66.561  1.00  0.00           H  
ATOM   3808  CB  ARG   256      37.729  69.607  65.035  1.00  0.00           C  
ATOM   3809  HB2 ARG   256      37.153  68.978  64.356  1.00  0.00           H  
ATOM   3810  HB3 ARG   256      38.426  70.194  64.438  1.00  0.00           H  
ATOM   3811  CG  ARG   256      38.460  68.550  65.865  1.00  0.00           C  
ATOM   3812  HG2 ARG   256      39.195  69.048  66.497  1.00  0.00           H  
ATOM   3813  HG3 ARG   256      37.711  68.061  66.488  1.00  0.00           H  
ATOM   3814  CD  ARG   256      39.165  67.651  64.846  1.00  0.00           C  
ATOM   3815  HD2 ARG   256      39.412  66.730  65.374  1.00  0.00           H  
ATOM   3816  HD3 ARG   256      38.484  67.281  64.079  1.00  0.00           H  
ATOM   3817  NE  ARG   256      40.347  68.255  64.286  1.00  0.00           N  
ATOM   3818  HE  ARG   256      41.240  68.103  64.732  1.00  0.00           H  
ATOM   3819  CZ  ARG   256      40.563  68.757  63.098  1.00  0.00           C  
ATOM   3820  NH1 ARG   256      39.652  68.950  62.245  1.00  0.00           N  
ATOM   3821 HH11 ARG   256      38.692  68.637  62.290  1.00  0.00           H  
ATOM   3822 HH12 ARG   256      39.831  69.650  61.540  1.00  0.00           H  
ATOM   3823  NH2 ARG   256      41.782  68.969  62.726  1.00  0.00           N  
ATOM   3824 HH21 ARG   256      42.461  68.907  63.471  1.00  0.00           H  
ATOM   3825 HH22 ARG   256      41.945  69.348  61.804  1.00  0.00           H  
ATOM   3826  C   ARG   256      36.595  71.858  64.871  1.00  0.00           C  
ATOM   3827  O   ARG   256      36.347  71.642  63.671  1.00  0.00           O  
ATOM   3828  N   LYS   257      36.837  73.146  65.222  1.00  0.00           N  
ATOM   3829  H   LYS   257      37.071  73.290  66.194  1.00  0.00           H  
ATOM   3830  CA  LYS   257      36.784  74.208  64.195  1.00  0.00           C  
ATOM   3831  HA  LYS   257      35.800  74.095  63.739  1.00  0.00           H  
ATOM   3832  CB  LYS   257      36.862  75.692  64.711  1.00  0.00           C  
ATOM   3833  HB2 LYS   257      37.922  75.929  64.801  1.00  0.00           H  
ATOM   3834  HB3 LYS   257      36.553  76.328  63.882  1.00  0.00           H  
ATOM   3835  CG  LYS   257      36.027  75.922  65.985  1.00  0.00           C  
ATOM   3836  HG2 LYS   257      34.994  75.605  65.837  1.00  0.00           H  
ATOM   3837  HG3 LYS   257      36.474  75.432  66.850  1.00  0.00           H  
ATOM   3838  CD  LYS   257      36.057  77.450  66.343  1.00  0.00           C  
ATOM   3839  HD2 LYS   257      37.108  77.722  66.438  1.00  0.00           H  
ATOM   3840  HD3 LYS   257      35.602  78.024  65.536  1.00  0.00           H  
ATOM   3841  CE  LYS   257      35.334  77.917  67.587  1.00  0.00           C  
ATOM   3842  HE2 LYS   257      35.286  79.004  67.524  1.00  0.00           H  
ATOM   3843  HE3 LYS   257      34.379  77.392  67.587  1.00  0.00           H  
ATOM   3844  NZ  LYS   257      36.086  77.458  68.744  1.00  0.00           N  
ATOM   3845  HZ1 LYS   257      37.087  77.591  68.736  1.00  0.00           H  
ATOM   3846  HZ2 LYS   257      35.594  77.773  69.568  1.00  0.00           H  
ATOM   3847  HZ3 LYS   257      35.989  76.480  68.979  1.00  0.00           H  
ATOM   3848  C   LYS   257      37.771  74.040  62.967  1.00  0.00           C  
ATOM   3849  O   LYS   257      37.486  74.451  61.822  1.00  0.00           O  
ATOM   3850  N   GLY   258      38.849  73.252  63.074  1.00  0.00           N  
ATOM   3851  H   GLY   258      39.023  72.901  64.005  1.00  0.00           H  
ATOM   3852  CA  GLY   258      39.792  72.950  61.954  1.00  0.00           C  
ATOM   3853  HA2 GLY   258      40.467  72.143  62.237  1.00  0.00           H  
ATOM   3854  HA3 GLY   258      39.320  72.705  61.002  1.00  0.00           H  
ATOM   3855  C   GLY   258      40.771  74.125  61.628  1.00  0.00           C  
ATOM   3856  O   GLY   258      40.734  75.157  62.198  1.00  0.00           O  
ATOM   3857  N   LEU   259      41.583  73.891  60.552  1.00  0.00           N  
ATOM   3858  H   LEU   259      41.449  73.154  59.874  1.00  0.00           H  
ATOM   3859  CA  LEU   259      42.747  74.755  60.248  1.00  0.00           C  
ATOM   3860  HA  LEU   259      43.372  74.836  61.138  1.00  0.00           H  
ATOM   3861  CB  LEU   259      43.527  74.261  59.019  1.00  0.00           C  
ATOM   3862  HB2 LEU   259      43.807  73.219  59.174  1.00  0.00           H  
ATOM   3863  HB3 LEU   259      42.891  74.271  58.133  1.00  0.00           H  
ATOM   3864  CG  LEU   259      44.857  75.033  58.705  1.00  0.00           C  
ATOM   3865  HG  LEU   259      44.602  76.089  58.622  1.00  0.00           H  
ATOM   3866  CD1 LEU   259      45.930  74.890  59.841  1.00  0.00           C  
ATOM   3867 HD11 LEU   259      46.078  73.849  60.125  1.00  0.00           H  
ATOM   3868 HD12 LEU   259      46.812  75.407  59.463  1.00  0.00           H  
ATOM   3869 HD13 LEU   259      45.618  75.418  60.742  1.00  0.00           H  
ATOM   3870  CD2 LEU   259      45.403  74.495  57.355  1.00  0.00           C  
ATOM   3871 HD21 LEU   259      45.624  73.448  57.564  1.00  0.00           H  
ATOM   3872 HD22 LEU   259      44.583  74.699  56.667  1.00  0.00           H  
ATOM   3873 HD23 LEU   259      46.272  75.065  57.027  1.00  0.00           H  
ATOM   3874  C   LEU   259      42.200  76.170  59.944  1.00  0.00           C  
ATOM   3875  O   LEU   259      42.916  77.174  60.063  1.00  0.00           O  
ATOM   3876  N   TYR   260      41.027  76.310  59.392  1.00  0.00           N  
ATOM   3877  H   TYR   260      40.439  75.515  59.186  1.00  0.00           H  
ATOM   3878  CA  TYR   260      40.552  77.579  58.785  1.00  0.00           C  
ATOM   3879  HA  TYR   260      41.404  78.192  58.494  1.00  0.00           H  
ATOM   3880  CB  TYR   260      39.709  77.246  57.517  1.00  0.00           C  
ATOM   3881  HB2 TYR   260      38.857  76.620  57.783  1.00  0.00           H  
ATOM   3882  HB3 TYR   260      39.432  78.173  57.014  1.00  0.00           H  
ATOM   3883  CG  TYR   260      40.486  76.431  56.454  1.00  0.00           C  
ATOM   3884  CD1 TYR   260      41.206  77.205  55.509  1.00  0.00           C  
ATOM   3885  HD1 TYR   260      40.965  78.225  55.248  1.00  0.00           H  
ATOM   3886  CE1 TYR   260      41.924  76.556  54.533  1.00  0.00           C  
ATOM   3887  HE1 TYR   260      42.293  77.081  53.664  1.00  0.00           H  
ATOM   3888  CZ  TYR   260      42.155  75.167  54.582  1.00  0.00           C  
ATOM   3889  OH  TYR   260      42.784  74.547  53.542  1.00  0.00           O  
ATOM   3890  HH  TYR   260      43.159  73.732  53.883  1.00  0.00           H  
ATOM   3891  CE2 TYR   260      41.550  74.413  55.658  1.00  0.00           C  
ATOM   3892  HE2 TYR   260      41.772  73.364  55.786  1.00  0.00           H  
ATOM   3893  CD2 TYR   260      40.686  75.033  56.571  1.00  0.00           C  
ATOM   3894  HD2 TYR   260      40.344  74.397  57.374  1.00  0.00           H  
ATOM   3895  C   TYR   260      39.764  78.453  59.735  1.00  0.00           C  
ATOM   3896  O   TYR   260      39.616  79.630  59.378  1.00  0.00           O  
ATOM   3897  N   GLU   261      39.492  78.036  61.000  1.00  0.00           N  
ATOM   3898  H   GLU   261      39.874  77.159  61.324  1.00  0.00           H  
ATOM   3899  CA  GLU   261      38.654  78.853  61.896  1.00  0.00           C  
ATOM   3900  HA  GLU   261      38.671  79.928  61.717  1.00  0.00           H  
ATOM   3901  CB  GLU   261      37.214  78.354  61.720  1.00  0.00           C  
ATOM   3902  HB2 GLU   261      37.299  77.292  61.490  1.00  0.00           H  
ATOM   3903  HB3 GLU   261      36.633  78.437  62.639  1.00  0.00           H  
ATOM   3904  CG  GLU   261      36.572  79.166  60.505  1.00  0.00           C  
ATOM   3905  HG2 GLU   261      36.736  80.216  60.748  1.00  0.00           H  
ATOM   3906  HG3 GLU   261      37.173  78.963  59.619  1.00  0.00           H  
ATOM   3907  CD  GLU   261      35.108  78.932  60.283  1.00  0.00           C  
ATOM   3908  OE1 GLU   261      34.608  77.901  60.742  1.00  0.00           O  
ATOM   3909  OE2 GLU   261      34.414  79.872  59.749  1.00  0.00           O  
ATOM   3910  C   GLU   261      39.182  78.680  63.346  1.00  0.00           C  
ATOM   3911  O   GLU   261      39.995  77.834  63.674  1.00  0.00           O  
ATOM   3912  N   GLY   262      38.703  79.466  64.302  1.00  0.00           N  
ATOM   3913  H   GLY   262      37.954  80.090  64.038  1.00  0.00           H  
ATOM   3914  CA  GLY   262      39.097  79.463  65.750  1.00  0.00           C  
ATOM   3915  HA2 GLY   262      38.539  80.245  66.265  1.00  0.00           H  
ATOM   3916  HA3 GLY   262      38.814  78.496  66.166  1.00  0.00           H  
ATOM   3917  C   GLY   262      40.572  79.682  65.978  1.00  0.00           C  
ATOM   3918  O   GLY   262      41.144  80.489  65.288  1.00  0.00           O  
ATOM   3919  N   THR   263      41.104  79.069  67.017  1.00  0.00           N  
ATOM   3920  H   THR   263      40.518  78.378  67.463  1.00  0.00           H  
ATOM   3921  CA  THR   263      42.552  79.100  67.205  1.00  0.00           C  
ATOM   3922  HA  THR   263      42.922  80.117  67.340  1.00  0.00           H  
ATOM   3923  CB  THR   263      42.870  78.316  68.452  1.00  0.00           C  
ATOM   3924  HB  THR   263      43.942  78.365  68.641  1.00  0.00           H  
ATOM   3925  CG2 THR   263      42.211  78.977  69.721  1.00  0.00           C  
ATOM   3926 HG21 THR   263      41.122  78.996  69.666  1.00  0.00           H  
ATOM   3927 HG22 THR   263      42.491  78.362  70.577  1.00  0.00           H  
ATOM   3928 HG23 THR   263      42.633  79.961  69.928  1.00  0.00           H  
ATOM   3929  OG1 THR   263      42.450  76.938  68.425  1.00  0.00           O  
ATOM   3930  HG1 THR   263      41.494  76.942  68.520  1.00  0.00           H  
ATOM   3931  C   THR   263      43.387  78.545  65.974  1.00  0.00           C  
ATOM   3932  O   THR   263      44.546  78.775  65.869  1.00  0.00           O  
ATOM   3933  N   GLY   264      42.750  77.786  65.069  1.00  0.00           N  
ATOM   3934  H   GLY   264      41.754  77.634  65.144  1.00  0.00           H  
ATOM   3935  CA  GLY   264      43.489  77.169  63.938  1.00  0.00           C  
ATOM   3936  HA2 GLY   264      44.331  76.607  64.340  1.00  0.00           H  
ATOM   3937  HA3 GLY   264      42.766  76.576  63.378  1.00  0.00           H  
ATOM   3938  C   GLY   264      43.899  78.238  62.908  1.00  0.00           C  
ATOM   3939  O   GLY   264      44.948  78.178  62.197  1.00  0.00           O  
ATOM   3940  N   ARG   265      43.128  79.295  62.758  1.00  0.00           N  
ATOM   3941  H   ARG   265      42.259  79.327  63.271  1.00  0.00           H  
ATOM   3942  CA  ARG   265      43.380  80.383  61.841  1.00  0.00           C  
ATOM   3943  HA  ARG   265      43.432  79.939  60.847  1.00  0.00           H  
ATOM   3944  CB  ARG   265      42.177  81.285  61.958  1.00  0.00           C  
ATOM   3945  HB2 ARG   265      41.293  80.663  61.815  1.00  0.00           H  
ATOM   3946  HB3 ARG   265      42.068  81.806  62.909  1.00  0.00           H  
ATOM   3947  CG  ARG   265      42.083  82.347  60.864  1.00  0.00           C  
ATOM   3948  HG2 ARG   265      42.860  83.103  60.980  1.00  0.00           H  
ATOM   3949  HG3 ARG   265      42.251  81.806  59.933  1.00  0.00           H  
ATOM   3950  CD  ARG   265      40.781  83.108  60.876  1.00  0.00           C  
ATOM   3951  HD2 ARG   265      40.494  83.213  61.923  1.00  0.00           H  
ATOM   3952  HD3 ARG   265      40.830  84.153  60.568  1.00  0.00           H  
ATOM   3953  NE  ARG   265      39.699  82.433  60.197  1.00  0.00           N  
ATOM   3954  HE  ARG   265      39.804  81.460  59.947  1.00  0.00           H  
ATOM   3955  CZ  ARG   265      38.487  82.859  59.833  1.00  0.00           C  
ATOM   3956  NH1 ARG   265      38.050  83.992  60.178  1.00  0.00           N  
ATOM   3957 HH11 ARG   265      38.593  84.643  60.728  1.00  0.00           H  
ATOM   3958 HH12 ARG   265      37.090  84.215  59.959  1.00  0.00           H  
ATOM   3959  NH2 ARG   265      37.633  82.027  59.297  1.00  0.00           N  
ATOM   3960 HH21 ARG   265      37.951  81.108  59.022  1.00  0.00           H  
ATOM   3961 HH22 ARG   265      36.719  82.367  59.035  1.00  0.00           H  
ATOM   3962  C   ARG   265      44.761  81.091  62.056  1.00  0.00           C  
ATOM   3963  O   ARG   265      45.246  81.568  61.015  1.00  0.00           O  
ATOM   3964  N   LEU   266      45.228  81.171  63.254  1.00  0.00           N  
ATOM   3965  H   LEU   266      44.775  80.596  63.950  1.00  0.00           H  
ATOM   3966  CA  LEU   266      46.616  81.616  63.655  1.00  0.00           C  
ATOM   3967  HA  LEU   266      46.567  82.687  63.456  1.00  0.00           H  
ATOM   3968  CB  LEU   266      46.592  81.409  65.183  1.00  0.00           C  
ATOM   3969  HB2 LEU   266      46.700  80.384  65.538  1.00  0.00           H  
ATOM   3970  HB3 LEU   266      47.515  81.898  65.495  1.00  0.00           H  
ATOM   3971  CG  LEU   266      45.366  81.968  65.992  1.00  0.00           C  
ATOM   3972  HG  LEU   266      44.491  81.398  65.679  1.00  0.00           H  
ATOM   3973  CD1 LEU   266      45.629  81.650  67.484  1.00  0.00           C  
ATOM   3974 HD11 LEU   266      45.737  80.569  67.572  1.00  0.00           H  
ATOM   3975 HD12 LEU   266      46.572  82.056  67.850  1.00  0.00           H  
ATOM   3976 HD13 LEU   266      44.875  81.988  68.194  1.00  0.00           H  
ATOM   3977  CD2 LEU   266      45.112  83.443  65.716  1.00  0.00           C  
ATOM   3978 HD21 LEU   266      44.697  83.571  64.716  1.00  0.00           H  
ATOM   3979 HD22 LEU   266      44.357  83.745  66.442  1.00  0.00           H  
ATOM   3980 HD23 LEU   266      46.072  83.951  65.803  1.00  0.00           H  
ATOM   3981  C   LEU   266      47.842  81.040  62.802  1.00  0.00           C  
ATOM   3982  O   LEU   266      48.972  81.551  62.826  1.00  0.00           O  
ATOM   3983  N   PHE   267      47.546  79.952  62.123  1.00  0.00           N  
ATOM   3984  H   PHE   267      46.585  79.686  61.964  1.00  0.00           H  
ATOM   3985  CA  PHE   267      48.511  79.363  61.044  1.00  0.00           C  
ATOM   3986  HA  PHE   267      49.530  79.282  61.424  1.00  0.00           H  
ATOM   3987  CB  PHE   267      47.976  78.030  60.433  1.00  0.00           C  
ATOM   3988  HB2 PHE   267      48.022  77.235  61.178  1.00  0.00           H  
ATOM   3989  HB3 PHE   267      46.907  78.185  60.289  1.00  0.00           H  
ATOM   3990  CG  PHE   267      48.712  77.551  59.208  1.00  0.00           C  
ATOM   3991  CD1 PHE   267      50.074  77.202  59.328  1.00  0.00           C  
ATOM   3992  HD1 PHE   267      50.463  77.163  60.334  1.00  0.00           H  
ATOM   3993  CE1 PHE   267      50.821  76.905  58.228  1.00  0.00           C  
ATOM   3994  HE1 PHE   267      51.879  76.688  58.235  1.00  0.00           H  
ATOM   3995  CZ  PHE   267      50.213  76.852  56.938  1.00  0.00           C  
ATOM   3996  HZ  PHE   267      50.857  76.545  56.127  1.00  0.00           H  
ATOM   3997  CE2 PHE   267      48.841  77.211  56.745  1.00  0.00           C  
ATOM   3998  HE2 PHE   267      48.395  77.219  55.761  1.00  0.00           H  
ATOM   3999  CD2 PHE   267      48.099  77.591  57.914  1.00  0.00           C  
ATOM   4000  HD2 PHE   267      47.093  77.972  57.820  1.00  0.00           H  
ATOM   4001  C   PHE   267      48.749  80.317  59.881  1.00  0.00           C  
ATOM   4002  O   PHE   267      49.887  80.546  59.444  1.00  0.00           O  
ATOM   4003  N   PHE   268      47.599  80.807  59.343  1.00  0.00           N  
ATOM   4004  H   PHE   268      46.744  80.755  59.879  1.00  0.00           H  
ATOM   4005  CA  PHE   268      47.639  81.724  58.202  1.00  0.00           C  
ATOM   4006  HA  PHE   268      48.346  81.285  57.498  1.00  0.00           H  
ATOM   4007  CB  PHE   268      46.190  81.826  57.610  1.00  0.00           C  
ATOM   4008  HB2 PHE   268      45.548  82.303  58.350  1.00  0.00           H  
ATOM   4009  HB3 PHE   268      46.130  82.531  56.781  1.00  0.00           H  
ATOM   4010  CG  PHE   268      45.645  80.525  57.053  1.00  0.00           C  
ATOM   4011  CD1 PHE   268      46.213  79.882  55.952  1.00  0.00           C  
ATOM   4012  HD1 PHE   268      47.081  80.284  55.450  1.00  0.00           H  
ATOM   4013  CE1 PHE   268      45.668  78.609  55.493  1.00  0.00           C  
ATOM   4014  HE1 PHE   268      46.173  78.176  54.642  1.00  0.00           H  
ATOM   4015  CZ  PHE   268      44.565  78.046  56.093  1.00  0.00           C  
ATOM   4016  HZ  PHE   268      44.208  77.091  55.735  1.00  0.00           H  
ATOM   4017  CE2 PHE   268      44.019  78.700  57.147  1.00  0.00           C  
ATOM   4018  HE2 PHE   268      43.227  78.257  57.732  1.00  0.00           H  
ATOM   4019  CD2 PHE   268      44.541  79.920  57.643  1.00  0.00           C  
ATOM   4020  HD2 PHE   268      44.029  80.444  58.437  1.00  0.00           H  
ATOM   4021  C   PHE   268      48.190  83.120  58.564  1.00  0.00           C  
ATOM   4022  O   PHE   268      48.724  83.784  57.683  1.00  0.00           O  
ATOM   4023  N   GLU   269      48.119  83.593  59.811  1.00  0.00           N  
ATOM   4024  H   GLU   269      47.584  83.110  60.518  1.00  0.00           H  
ATOM   4025  CA  GLU   269      48.585  84.859  60.250  1.00  0.00           C  
ATOM   4026  HA  GLU   269      48.424  85.665  59.533  1.00  0.00           H  
ATOM   4027  CB  GLU   269      47.912  85.183  61.565  1.00  0.00           C  
ATOM   4028  HB2 GLU   269      48.101  84.426  62.327  1.00  0.00           H  
ATOM   4029  HB3 GLU   269      48.402  86.031  62.043  1.00  0.00           H  
ATOM   4030  CG  GLU   269      46.381  85.339  61.452  1.00  0.00           C  
ATOM   4031  HG2 GLU   269      45.914  84.487  60.958  1.00  0.00           H  
ATOM   4032  HG3 GLU   269      46.048  85.313  62.489  1.00  0.00           H  
ATOM   4033  CD  GLU   269      45.911  86.639  60.801  1.00  0.00           C  
ATOM   4034  OE1 GLU   269      46.733  87.263  60.156  1.00  0.00           O  
ATOM   4035  OE2 GLU   269      44.725  87.047  60.998  1.00  0.00           O  
ATOM   4036  C   GLU   269      50.142  84.649  60.418  1.00  0.00           C  
ATOM   4037  O   GLU   269      50.903  85.515  60.002  1.00  0.00           O  
ATOM   4038  N   PHE   270      50.563  83.566  60.946  1.00  0.00           N  
ATOM   4039  H   PHE   270      49.906  82.962  61.419  1.00  0.00           H  
ATOM   4040  CA  PHE   270      51.966  83.127  60.903  1.00  0.00           C  
ATOM   4041  HA  PHE   270      52.611  83.680  61.585  1.00  0.00           H  
ATOM   4042  CB  PHE   270      52.209  81.619  61.427  1.00  0.00           C  
ATOM   4043  HB2 PHE   270      51.806  81.422  62.420  1.00  0.00           H  
ATOM   4044  HB3 PHE   270      51.706  80.899  60.782  1.00  0.00           H  
ATOM   4045  CG  PHE   270      53.667  81.113  61.425  1.00  0.00           C  
ATOM   4046  CD1 PHE   270      54.218  80.394  60.322  1.00  0.00           C  
ATOM   4047  HD1 PHE   270      53.560  80.096  59.519  1.00  0.00           H  
ATOM   4048  CE1 PHE   270      55.629  80.035  60.313  1.00  0.00           C  
ATOM   4049  HE1 PHE   270      56.097  79.508  59.495  1.00  0.00           H  
ATOM   4050  CZ  PHE   270      56.400  80.264  61.477  1.00  0.00           C  
ATOM   4051  HZ  PHE   270      57.440  79.981  61.540  1.00  0.00           H  
ATOM   4052  CE2 PHE   270      55.885  80.990  62.535  1.00  0.00           C  
ATOM   4053  HE2 PHE   270      56.500  81.152  63.408  1.00  0.00           H  
ATOM   4054  CD2 PHE   270      54.563  81.429  62.489  1.00  0.00           C  
ATOM   4055  HD2 PHE   270      54.068  81.895  63.329  1.00  0.00           H  
ATOM   4056  C   PHE   270      52.551  83.233  59.535  1.00  0.00           C  
ATOM   4057  O   PHE   270      53.601  83.924  59.386  1.00  0.00           O  
ATOM   4058  N   TYR   271      51.877  82.559  58.596  1.00  0.00           N  
ATOM   4059  H   TYR   271      51.078  82.013  58.888  1.00  0.00           H  
ATOM   4060  CA  TYR   271      52.281  82.551  57.183  1.00  0.00           C  
ATOM   4061  HA  TYR   271      53.316  82.211  57.147  1.00  0.00           H  
ATOM   4062  CB  TYR   271      51.378  81.429  56.457  1.00  0.00           C  
ATOM   4063  HB2 TYR   271      51.986  80.525  56.472  1.00  0.00           H  
ATOM   4064  HB3 TYR   271      50.440  81.270  56.989  1.00  0.00           H  
ATOM   4065  CG  TYR   271      50.964  81.666  54.985  1.00  0.00           C  
ATOM   4066  CD1 TYR   271      51.670  81.021  53.946  1.00  0.00           C  
ATOM   4067  HD1 TYR   271      52.550  80.438  54.171  1.00  0.00           H  
ATOM   4068  CE1 TYR   271      51.194  81.184  52.645  1.00  0.00           C  
ATOM   4069  HE1 TYR   271      51.607  80.628  51.817  1.00  0.00           H  
ATOM   4070  CZ  TYR   271      50.153  82.072  52.349  1.00  0.00           C  
ATOM   4071  OH  TYR   271      49.712  82.157  51.059  1.00  0.00           O  
ATOM   4072  HH  TYR   271      49.046  82.836  50.929  1.00  0.00           H  
ATOM   4073  CE2 TYR   271      49.511  82.760  53.405  1.00  0.00           C  
ATOM   4074  HE2 TYR   271      48.599  83.287  53.166  1.00  0.00           H  
ATOM   4075  CD2 TYR   271      49.947  82.598  54.756  1.00  0.00           C  
ATOM   4076  HD2 TYR   271      49.372  83.059  55.546  1.00  0.00           H  
ATOM   4077  C   TYR   271      52.359  83.925  56.484  1.00  0.00           C  
ATOM   4078  O   TYR   271      53.417  84.184  55.882  1.00  0.00           O  
ATOM   4079  N   ARG   272      51.336  84.760  56.624  1.00  0.00           N  
ATOM   4080  H   ARG   272      50.496  84.338  56.994  1.00  0.00           H  
ATOM   4081  CA  ARG   272      51.337  86.208  56.307  1.00  0.00           C  
ATOM   4082  HA  ARG   272      51.260  86.312  55.225  1.00  0.00           H  
ATOM   4083  CB  ARG   272      50.123  86.885  56.880  1.00  0.00           C  
ATOM   4084  HB2 ARG   272      49.190  86.425  56.552  1.00  0.00           H  
ATOM   4085  HB3 ARG   272      50.152  86.725  57.958  1.00  0.00           H  
ATOM   4086  CG  ARG   272      50.085  88.421  56.644  1.00  0.00           C  
ATOM   4087  HG2 ARG   272      50.848  88.929  57.234  1.00  0.00           H  
ATOM   4088  HG3 ARG   272      50.229  88.664  55.591  1.00  0.00           H  
ATOM   4089  CD  ARG   272      48.783  89.035  57.098  1.00  0.00           C  
ATOM   4090  HD2 ARG   272      48.771  90.080  56.789  1.00  0.00           H  
ATOM   4091  HD3 ARG   272      48.017  88.586  56.465  1.00  0.00           H  
ATOM   4092  NE  ARG   272      48.604  88.707  58.579  1.00  0.00           N  
ATOM   4093  HE  ARG   272      47.970  87.972  58.859  1.00  0.00           H  
ATOM   4094  CZ  ARG   272      49.054  89.513  59.539  1.00  0.00           C  
ATOM   4095  NH1 ARG   272      49.844  90.499  59.341  1.00  0.00           N  
ATOM   4096 HH11 ARG   272      50.162  90.783  58.425  1.00  0.00           H  
ATOM   4097 HH12 ARG   272      49.954  91.151  60.104  1.00  0.00           H  
ATOM   4098  NH2 ARG   272      48.677  89.288  60.735  1.00  0.00           N  
ATOM   4099 HH21 ARG   272      47.996  88.548  60.827  1.00  0.00           H  
ATOM   4100 HH22 ARG   272      48.975  89.737  61.589  1.00  0.00           H  
ATOM   4101  C   ARG   272      52.671  86.852  56.714  1.00  0.00           C  
ATOM   4102  O   ARG   272      53.294  87.591  55.924  1.00  0.00           O  
ATOM   4103  N   LEU   273      53.068  86.643  57.977  1.00  0.00           N  
ATOM   4104  H   LEU   273      52.473  86.054  58.542  1.00  0.00           H  
ATOM   4105  CA  LEU   273      54.154  87.363  58.600  1.00  0.00           C  
ATOM   4106  HA  LEU   273      54.202  88.358  58.158  1.00  0.00           H  
ATOM   4107  CB  LEU   273      53.893  87.353  60.186  1.00  0.00           C  
ATOM   4108  HB2 LEU   273      53.678  86.315  60.441  1.00  0.00           H  
ATOM   4109  HB3 LEU   273      54.774  87.711  60.719  1.00  0.00           H  
ATOM   4110  CG  LEU   273      52.641  88.208  60.423  1.00  0.00           C  
ATOM   4111  HG  LEU   273      51.774  88.052  59.781  1.00  0.00           H  
ATOM   4112  CD1 LEU   273      52.255  87.933  61.895  1.00  0.00           C  
ATOM   4113 HD11 LEU   273      51.487  88.621  62.248  1.00  0.00           H  
ATOM   4114 HD12 LEU   273      51.750  86.970  61.960  1.00  0.00           H  
ATOM   4115 HD13 LEU   273      53.116  88.092  62.544  1.00  0.00           H  
ATOM   4116  CD2 LEU   273      52.985  89.685  60.334  1.00  0.00           C  
ATOM   4117 HD21 LEU   273      53.174  89.983  59.302  1.00  0.00           H  
ATOM   4118 HD22 LEU   273      52.134  90.258  60.701  1.00  0.00           H  
ATOM   4119 HD23 LEU   273      53.889  89.968  60.873  1.00  0.00           H  
ATOM   4120  C   LEU   273      55.485  86.751  58.189  1.00  0.00           C  
ATOM   4121  O   LEU   273      56.285  87.448  57.645  1.00  0.00           O  
ATOM   4122  N   LEU   274      55.614  85.426  58.134  1.00  0.00           N  
ATOM   4123  H   LEU   274      54.788  84.968  58.490  1.00  0.00           H  
ATOM   4124  CA  LEU   274      56.704  84.706  57.547  1.00  0.00           C  
ATOM   4125  HA  LEU   274      57.552  84.868  58.213  1.00  0.00           H  
ATOM   4126  CB  LEU   274      56.420  83.238  57.561  1.00  0.00           C  
ATOM   4127  HB2 LEU   274      56.265  82.850  58.568  1.00  0.00           H  
ATOM   4128  HB3 LEU   274      55.487  82.990  57.055  1.00  0.00           H  
ATOM   4129  CG  LEU   274      57.527  82.363  56.841  1.00  0.00           C  
ATOM   4130  HG  LEU   274      57.465  82.621  55.784  1.00  0.00           H  
ATOM   4131  CD1 LEU   274      59.010  82.700  57.243  1.00  0.00           C  
ATOM   4132 HD11 LEU   274      58.972  82.516  58.317  1.00  0.00           H  
ATOM   4133 HD12 LEU   274      59.779  82.105  56.750  1.00  0.00           H  
ATOM   4134 HD13 LEU   274      59.331  83.741  57.202  1.00  0.00           H  
ATOM   4135  CD2 LEU   274      57.471  80.905  57.238  1.00  0.00           C  
ATOM   4136 HD21 LEU   274      56.456  80.531  57.101  1.00  0.00           H  
ATOM   4137 HD22 LEU   274      58.049  80.260  56.576  1.00  0.00           H  
ATOM   4138 HD23 LEU   274      57.796  80.585  58.228  1.00  0.00           H  
ATOM   4139  C   LEU   274      57.180  85.152  56.133  1.00  0.00           C  
ATOM   4140  O   LEU   274      58.317  85.520  55.962  1.00  0.00           O  
ATOM   4141  N   HIE   275      56.216  85.161  55.186  1.00  0.00           N  
ATOM   4142  H   HIE   275      55.258  84.897  55.365  1.00  0.00           H  
ATOM   4143  CA  HIE   275      56.529  85.518  53.853  1.00  0.00           C  
ATOM   4144  HA  HIE   275      57.282  84.838  53.454  1.00  0.00           H  
ATOM   4145  CB  HIE   275      55.343  85.309  52.951  1.00  0.00           C  
ATOM   4146  HB2 HIE   275      54.370  85.497  53.403  1.00  0.00           H  
ATOM   4147  HB3 HIE   275      55.399  85.975  52.090  1.00  0.00           H  
ATOM   4148  CG  HIE   275      55.264  83.853  52.479  1.00  0.00           C  
ATOM   4149  ND1 HIE   275      56.201  83.271  51.574  1.00  0.00           N  
ATOM   4150  CE1 HIE   275      55.760  82.033  51.444  1.00  0.00           C  
ATOM   4151  HE1 HIE   275      56.189  81.350  50.726  1.00  0.00           H  
ATOM   4152  NE2 HIE   275      54.629  81.794  52.095  1.00  0.00           N  
ATOM   4153  HE2 HIE   275      54.141  80.910  52.097  1.00  0.00           H  
ATOM   4154  CD2 HIE   275      54.336  82.929  52.862  1.00  0.00           C  
ATOM   4155  HD2 HIE   275      53.459  83.110  53.465  1.00  0.00           H  
ATOM   4156  C   HIE   275      57.066  86.917  53.614  1.00  0.00           C  
ATOM   4157  O   HIE   275      57.871  87.048  52.748  1.00  0.00           O  
ATOM   4158  N   ASP   276      56.791  87.963  54.401  1.00  0.00           N  
ATOM   4159  H   ASP   276      56.117  87.838  55.144  1.00  0.00           H  
ATOM   4160  CA  ASP   276      57.484  89.263  54.491  1.00  0.00           C  
ATOM   4161  HA  ASP   276      57.960  89.345  53.514  1.00  0.00           H  
ATOM   4162  CB  ASP   276      56.526  90.392  54.793  1.00  0.00           C  
ATOM   4163  HB2 ASP   276      55.953  90.165  55.692  1.00  0.00           H  
ATOM   4164  HB3 ASP   276      57.142  91.252  55.055  1.00  0.00           H  
ATOM   4165  CG  ASP   276      55.497  90.573  53.648  1.00  0.00           C  
ATOM   4166  OD1 ASP   276      54.422  91.133  53.991  1.00  0.00           O  
ATOM   4167  OD2 ASP   276      55.807  90.335  52.450  1.00  0.00           O  
ATOM   4168  C   ASP   276      58.720  89.241  55.494  1.00  0.00           C  
ATOM   4169  O   ASP   276      59.540  90.130  55.369  1.00  0.00           O  
ATOM   4170  N   ALA   277      58.759  88.371  56.533  1.00  0.00           N  
ATOM   4171  H   ALA   277      57.925  87.861  56.788  1.00  0.00           H  
ATOM   4172  CA  ALA   277      60.024  88.188  57.231  1.00  0.00           C  
ATOM   4173  HA  ALA   277      60.397  89.148  57.587  1.00  0.00           H  
ATOM   4174  CB  ALA   277      59.665  87.322  58.494  1.00  0.00           C  
ATOM   4175  HB1 ALA   277      60.462  87.311  59.237  1.00  0.00           H  
ATOM   4176  HB2 ALA   277      58.716  87.586  58.961  1.00  0.00           H  
ATOM   4177  HB3 ALA   277      59.554  86.260  58.273  1.00  0.00           H  
ATOM   4178  C   ALA   277      61.174  87.607  56.409  1.00  0.00           C  
ATOM   4179  O   ALA   277      62.371  87.848  56.531  1.00  0.00           O  
ATOM   4180  N   ARG   278      60.778  86.848  55.392  1.00  0.00           N  
ATOM   4181  H   ARG   278      59.787  86.746  55.227  1.00  0.00           H  
ATOM   4182  CA  ARG   278      61.675  86.166  54.434  1.00  0.00           C  
ATOM   4183  HA  ARG   278      62.388  85.619  55.051  1.00  0.00           H  
ATOM   4184  CB  ARG   278      60.789  85.251  53.653  1.00  0.00           C  
ATOM   4185  HB2 ARG   278      60.158  84.736  54.378  1.00  0.00           H  
ATOM   4186  HB3 ARG   278      60.334  85.726  52.783  1.00  0.00           H  
ATOM   4187  CG  ARG   278      61.645  84.056  53.051  1.00  0.00           C  
ATOM   4188  HG2 ARG   278      62.412  84.559  52.463  1.00  0.00           H  
ATOM   4189  HG3 ARG   278      62.120  83.420  53.797  1.00  0.00           H  
ATOM   4190  CD  ARG   278      60.816  83.157  52.100  1.00  0.00           C  
ATOM   4191  HD2 ARG   278      60.550  83.767  51.237  1.00  0.00           H  
ATOM   4192  HD3 ARG   278      61.412  82.305  51.773  1.00  0.00           H  
ATOM   4193  NE  ARG   278      59.508  82.765  52.618  1.00  0.00           N  
ATOM   4194  HE  ARG   278      58.833  83.496  52.446  1.00  0.00           H  
ATOM   4195  CZ  ARG   278      59.151  81.563  53.111  1.00  0.00           C  
ATOM   4196  NH1 ARG   278      60.002  80.745  53.543  1.00  0.00           N  
ATOM   4197 HH11 ARG   278      61.002  80.882  53.496  1.00  0.00           H  
ATOM   4198 HH12 ARG   278      59.631  79.843  53.804  1.00  0.00           H  
ATOM   4199  NH2 ARG   278      57.904  81.290  53.340  1.00  0.00           N  
ATOM   4200 HH21 ARG   278      57.218  81.846  52.849  1.00  0.00           H  
ATOM   4201 HH22 ARG   278      57.665  80.443  53.836  1.00  0.00           H  
ATOM   4202  C   ARG   278      62.410  87.211  53.427  1.00  0.00           C  
ATOM   4203  O   ARG   278      61.762  88.064  52.895  1.00  0.00           O  
ATOM   4204  N   PRO   279      63.735  87.148  53.296  1.00  0.00           N  
ATOM   4205  CD  PRO   279      64.550  86.332  54.141  1.00  0.00           C  
ATOM   4206  HD2 PRO   279      64.414  85.310  53.787  1.00  0.00           H  
ATOM   4207  HD3 PRO   279      64.362  86.625  55.173  1.00  0.00           H  
ATOM   4208  CG  PRO   279      66.018  86.902  54.033  1.00  0.00           C  
ATOM   4209  HG2 PRO   279      66.747  86.094  53.973  1.00  0.00           H  
ATOM   4210  HG3 PRO   279      66.094  87.525  54.924  1.00  0.00           H  
ATOM   4211  CB  PRO   279      66.022  87.711  52.734  1.00  0.00           C  
ATOM   4212  HB2 PRO   279      66.371  87.106  51.897  1.00  0.00           H  
ATOM   4213  HB3 PRO   279      66.677  88.561  52.926  1.00  0.00           H  
ATOM   4214  CA  PRO   279      64.534  88.135  52.570  1.00  0.00           C  
ATOM   4215  HA  PRO   279      64.428  89.098  53.068  1.00  0.00           H  
ATOM   4216  C   PRO   279      64.208  88.266  51.053  1.00  0.00           C  
ATOM   4217  O   PRO   279      64.285  87.336  50.250  1.00  0.00           O  
ATOM   4218  N   LYS   280      63.876  89.502  50.660  1.00  0.00           N  
ATOM   4219  H   LYS   280      63.779  90.125  51.449  1.00  0.00           H  
ATOM   4220  CA  LYS   280      63.271  89.833  49.382  1.00  0.00           C  
ATOM   4221  HA  LYS   280      62.630  88.994  49.111  1.00  0.00           H  
ATOM   4222  CB  LYS   280      62.584  91.209  49.544  1.00  0.00           C  
ATOM   4223  HB2 LYS   280      63.312  91.964  49.841  1.00  0.00           H  
ATOM   4224  HB3 LYS   280      62.142  91.416  48.569  1.00  0.00           H  
ATOM   4225  CG  LYS   280      61.444  91.161  50.501  1.00  0.00           C  
ATOM   4226  HG2 LYS   280      61.663  90.623  51.423  1.00  0.00           H  
ATOM   4227  HG3 LYS   280      61.211  92.210  50.681  1.00  0.00           H  
ATOM   4228  CD  LYS   280      60.305  90.392  49.828  1.00  0.00           C  
ATOM   4229  HD2 LYS   280      59.979  90.732  48.845  1.00  0.00           H  
ATOM   4230  HD3 LYS   280      60.574  89.345  49.689  1.00  0.00           H  
ATOM   4231  CE  LYS   280      59.128  90.505  50.840  1.00  0.00           C  
ATOM   4232  HE2 LYS   280      59.401  89.985  51.759  1.00  0.00           H  
ATOM   4233  HE3 LYS   280      58.960  91.533  51.161  1.00  0.00           H  
ATOM   4234  NZ  LYS   280      57.920  89.994  50.291  1.00  0.00           N  
ATOM   4235  HZ1 LYS   280      58.003  89.123  49.788  1.00  0.00           H  
ATOM   4236  HZ2 LYS   280      57.310  89.914  51.093  1.00  0.00           H  
ATOM   4237  HZ3 LYS   280      57.504  90.665  49.661  1.00  0.00           H  
ATOM   4238  C   LYS   280      64.284  89.778  48.266  1.00  0.00           C  
ATOM   4239  O   LYS   280      65.494  89.598  48.419  1.00  0.00           O  
ATOM   4240  N   GLU   281      63.812  89.942  46.994  1.00  0.00           N  
ATOM   4241  H   GLU   281      62.806  90.028  46.958  1.00  0.00           H  
ATOM   4242  CA  GLU   281      64.504  89.647  45.763  1.00  0.00           C  
ATOM   4243  HA  GLU   281      64.711  88.578  45.808  1.00  0.00           H  
ATOM   4244  CB  GLU   281      63.507  90.016  44.614  1.00  0.00           C  
ATOM   4245  HB2 GLU   281      62.572  89.480  44.776  1.00  0.00           H  
ATOM   4246  HB3 GLU   281      63.285  91.082  44.674  1.00  0.00           H  
ATOM   4247  CG  GLU   281      63.964  89.790  43.118  1.00  0.00           C  
ATOM   4248  HG2 GLU   281      64.206  88.735  42.989  1.00  0.00           H  
ATOM   4249  HG3 GLU   281      63.115  89.982  42.462  1.00  0.00           H  
ATOM   4250  CD  GLU   281      65.138  90.623  42.678  1.00  0.00           C  
ATOM   4251  OE1 GLU   281      65.227  91.847  43.063  1.00  0.00           O  
ATOM   4252  OE2 GLU   281      65.958  90.115  41.857  1.00  0.00           O  
ATOM   4253  C   GLU   281      65.925  90.314  45.772  1.00  0.00           C  
ATOM   4254  O   GLU   281      66.784  89.700  45.149  1.00  0.00           O  
ATOM   4255  N   GLY   282      66.186  91.500  46.242  1.00  0.00           N  
ATOM   4256  H   GLY   282      65.518  91.868  46.904  1.00  0.00           H  
ATOM   4257  CA  GLY   282      67.502  92.110  46.216  1.00  0.00           C  
ATOM   4258  HA2 GLY   282      68.061  91.776  45.342  1.00  0.00           H  
ATOM   4259  HA3 GLY   282      67.436  93.190  46.083  1.00  0.00           H  
ATOM   4260  C   GLY   282      68.415  91.750  47.391  1.00  0.00           C  
ATOM   4261  O   GLY   282      69.450  92.437  47.667  1.00  0.00           O  
ATOM   4262  N   GLU   283      68.131  90.708  48.149  1.00  0.00           N  
ATOM   4263  H   GLU   283      67.249  90.246  47.980  1.00  0.00           H  
ATOM   4264  CA  GLU   283      68.961  90.209  49.239  1.00  0.00           C  
ATOM   4265  HA  GLU   283      69.742  90.907  49.544  1.00  0.00           H  
ATOM   4266  CB  GLU   283      67.957  89.902  50.354  1.00  0.00           C  
ATOM   4267  HB2 GLU   283      67.133  89.233  50.106  1.00  0.00           H  
ATOM   4268  HB3 GLU   283      68.485  89.380  51.152  1.00  0.00           H  
ATOM   4269  CG  GLU   283      67.379  91.185  50.919  1.00  0.00           C  
ATOM   4270  HG2 GLU   283      66.882  91.727  50.115  1.00  0.00           H  
ATOM   4271  HG3 GLU   283      66.576  90.882  51.590  1.00  0.00           H  
ATOM   4272  CD  GLU   283      68.328  92.145  51.704  1.00  0.00           C  
ATOM   4273  OE1 GLU   283      69.149  91.696  52.500  1.00  0.00           O  
ATOM   4274  OE2 GLU   283      68.143  93.368  51.514  1.00  0.00           O  
ATOM   4275  C   GLU   283      69.684  88.909  48.812  1.00  0.00           C  
ATOM   4276  O   GLU   283      69.025  87.921  48.367  1.00  0.00           O  
ATOM   4277  N   ASP   284      70.982  88.783  49.108  1.00  0.00           N  
ATOM   4278  H   ASP   284      71.419  89.613  49.481  1.00  0.00           H  
ATOM   4279  CA  ASP   284      71.741  87.598  48.896  1.00  0.00           C  
ATOM   4280  HA  ASP   284      71.088  86.778  48.596  1.00  0.00           H  
ATOM   4281  CB  ASP   284      72.859  87.863  47.864  1.00  0.00           C  
ATOM   4282  HB2 ASP   284      72.404  87.949  46.877  1.00  0.00           H  
ATOM   4283  HB3 ASP   284      73.440  88.757  48.093  1.00  0.00           H  
ATOM   4284  CG  ASP   284      73.767  86.710  47.660  1.00  0.00           C  
ATOM   4285  OD1 ASP   284      73.331  85.555  47.471  1.00  0.00           O  
ATOM   4286  OD2 ASP   284      74.998  86.980  47.684  1.00  0.00           O  
ATOM   4287  C   ASP   284      72.324  87.260  50.249  1.00  0.00           C  
ATOM   4288  O   ASP   284      73.525  87.543  50.475  1.00  0.00           O  
ATOM   4289  N   ARG   285      71.464  86.689  51.148  1.00  0.00           N  
ATOM   4290  H   ARG   285      70.521  86.440  50.888  1.00  0.00           H  
ATOM   4291  CA  ARG   285      71.837  86.128  52.488  1.00  0.00           C  
ATOM   4292  HA  ARG   285      72.910  85.942  52.452  1.00  0.00           H  
ATOM   4293  CB  ARG   285      71.710  87.312  53.483  1.00  0.00           C  
ATOM   4294  HB2 ARG   285      72.376  87.257  54.345  1.00  0.00           H  
ATOM   4295  HB3 ARG   285      72.082  88.224  53.016  1.00  0.00           H  
ATOM   4296  CG  ARG   285      70.274  87.654  53.896  1.00  0.00           C  
ATOM   4297  HG2 ARG   285      69.616  87.880  53.057  1.00  0.00           H  
ATOM   4298  HG3 ARG   285      69.850  86.819  54.453  1.00  0.00           H  
ATOM   4299  CD  ARG   285      70.335  88.970  54.673  1.00  0.00           C  
ATOM   4300  HD2 ARG   285      71.258  88.981  55.253  1.00  0.00           H  
ATOM   4301  HD3 ARG   285      70.280  89.793  53.960  1.00  0.00           H  
ATOM   4302  NE  ARG   285      69.262  89.040  55.687  1.00  0.00           N  
ATOM   4303  HE  ARG   285      69.442  88.832  56.659  1.00  0.00           H  
ATOM   4304  CZ  ARG   285      68.096  89.655  55.542  1.00  0.00           C  
ATOM   4305  NH1 ARG   285      67.834  90.368  54.546  1.00  0.00           N  
ATOM   4306 HH11 ARG   285      68.500  90.640  53.837  1.00  0.00           H  
ATOM   4307 HH12 ARG   285      67.039  90.989  54.591  1.00  0.00           H  
ATOM   4308  NH2 ARG   285      67.058  89.530  56.436  1.00  0.00           N  
ATOM   4309 HH21 ARG   285      67.042  88.747  57.073  1.00  0.00           H  
ATOM   4310 HH22 ARG   285      66.149  89.899  56.193  1.00  0.00           H  
ATOM   4311  C   ARG   285      71.071  84.912  52.908  1.00  0.00           C  
ATOM   4312  O   ARG   285      69.927  84.761  52.358  1.00  0.00           O  
ATOM   4313  N   PRO   286      71.682  84.102  53.758  1.00  0.00           N  
ATOM   4314  CD  PRO   286      72.962  84.291  54.432  1.00  0.00           C  
ATOM   4315  HD2 PRO   286      73.147  85.294  54.817  1.00  0.00           H  
ATOM   4316  HD3 PRO   286      73.744  84.016  53.723  1.00  0.00           H  
ATOM   4317  CG  PRO   286      72.934  83.223  55.500  1.00  0.00           C  
ATOM   4318  HG2 PRO   286      72.627  83.571  56.486  1.00  0.00           H  
ATOM   4319  HG3 PRO   286      73.968  82.887  55.572  1.00  0.00           H  
ATOM   4320  CB  PRO   286      72.048  82.106  55.017  1.00  0.00           C  
ATOM   4321  HB2 PRO   286      71.680  81.730  55.971  1.00  0.00           H  
ATOM   4322  HB3 PRO   286      72.585  81.404  54.379  1.00  0.00           H  
ATOM   4323  CA  PRO   286      70.962  82.939  54.314  1.00  0.00           C  
ATOM   4324  HA  PRO   286      70.474  82.328  53.554  1.00  0.00           H  
ATOM   4325  C   PRO   286      69.831  83.403  55.257  1.00  0.00           C  
ATOM   4326  O   PRO   286      69.901  84.481  55.857  1.00  0.00           O  
ATOM   4327  N   PHE   287      68.820  82.562  55.440  1.00  0.00           N  
ATOM   4328  H   PHE   287      68.742  81.797  54.784  1.00  0.00           H  
ATOM   4329  CA  PHE   287      67.691  82.747  56.345  1.00  0.00           C  
ATOM   4330  HA  PHE   287      68.048  83.092  57.316  1.00  0.00           H  
ATOM   4331  CB  PHE   287      66.686  83.693  55.636  1.00  0.00           C  
ATOM   4332  HB2 PHE   287      67.221  84.636  55.524  1.00  0.00           H  
ATOM   4333  HB3 PHE   287      66.582  83.296  54.626  1.00  0.00           H  
ATOM   4334  CG  PHE   287      65.296  83.793  56.161  1.00  0.00           C  
ATOM   4335  CD1 PHE   287      64.311  82.945  55.635  1.00  0.00           C  
ATOM   4336  HD1 PHE   287      64.404  82.401  54.706  1.00  0.00           H  
ATOM   4337  CE1 PHE   287      63.018  83.115  56.121  1.00  0.00           C  
ATOM   4338  HE1 PHE   287      62.231  82.477  55.748  1.00  0.00           H  
ATOM   4339  CZ  PHE   287      62.683  84.010  57.154  1.00  0.00           C  
ATOM   4340  HZ  PHE   287      61.646  84.069  57.451  1.00  0.00           H  
ATOM   4341  CE2 PHE   287      63.744  84.769  57.750  1.00  0.00           C  
ATOM   4342  HE2 PHE   287      63.507  85.448  58.555  1.00  0.00           H  
ATOM   4343  CD2 PHE   287      65.014  84.655  57.236  1.00  0.00           C  
ATOM   4344  HD2 PHE   287      65.801  85.234  57.696  1.00  0.00           H  
ATOM   4345  C   PHE   287      67.037  81.364  56.681  1.00  0.00           C  
ATOM   4346  O   PHE   287      67.312  80.389  55.912  1.00  0.00           O  
ATOM   4347  N   PHE   288      66.375  81.252  57.828  1.00  0.00           N  
ATOM   4348  H   PHE   288      66.004  82.113  58.205  1.00  0.00           H  
ATOM   4349  CA  PHE   288      65.805  80.034  58.313  1.00  0.00           C  
ATOM   4350  HA  PHE   288      65.684  79.344  57.478  1.00  0.00           H  
ATOM   4351  CB  PHE   288      66.751  79.242  59.273  1.00  0.00           C  
ATOM   4352  HB2 PHE   288      66.815  79.773  60.223  1.00  0.00           H  
ATOM   4353  HB3 PHE   288      66.318  78.252  59.417  1.00  0.00           H  
ATOM   4354  CG  PHE   288      68.176  79.056  58.665  1.00  0.00           C  
ATOM   4355  CD1 PHE   288      68.456  77.976  57.834  1.00  0.00           C  
ATOM   4356  HD1 PHE   288      67.664  77.283  57.593  1.00  0.00           H  
ATOM   4357  CE1 PHE   288      69.696  77.884  57.109  1.00  0.00           C  
ATOM   4358  HE1 PHE   288      69.767  77.120  56.349  1.00  0.00           H  
ATOM   4359  CZ  PHE   288      70.663  78.822  57.309  1.00  0.00           C  
ATOM   4360  HZ  PHE   288      71.626  78.657  56.851  1.00  0.00           H  
ATOM   4361  CE2 PHE   288      70.403  79.887  58.188  1.00  0.00           C  
ATOM   4362  HE2 PHE   288      71.230  80.493  58.529  1.00  0.00           H  
ATOM   4363  CD2 PHE   288      69.121  80.100  58.705  1.00  0.00           C  
ATOM   4364  HD2 PHE   288      68.925  81.035  59.209  1.00  0.00           H  
ATOM   4365  C   PHE   288      64.359  80.211  58.975  1.00  0.00           C  
ATOM   4366  O   PHE   288      64.244  81.113  59.792  1.00  0.00           O  
ATOM   4367  N   TRP   289      63.496  79.250  58.622  1.00  0.00           N  
ATOM   4368  H   TRP   289      63.697  78.598  57.877  1.00  0.00           H  
ATOM   4369  CA  TRP   289      62.218  79.163  59.280  1.00  0.00           C  
ATOM   4370  HA  TRP   289      62.419  79.773  60.160  1.00  0.00           H  
ATOM   4371  CB  TRP   289      61.252  79.811  58.319  1.00  0.00           C  
ATOM   4372  HB2 TRP   289      60.315  80.080  58.806  1.00  0.00           H  
ATOM   4373  HB3 TRP   289      61.670  80.760  57.983  1.00  0.00           H  
ATOM   4374  CG  TRP   289      61.025  79.141  57.057  1.00  0.00           C  
ATOM   4375  CD1 TRP   289      61.691  79.373  55.891  1.00  0.00           C  
ATOM   4376  HD1 TRP   289      62.400  80.182  55.796  1.00  0.00           H  
ATOM   4377  NE1 TRP   289      61.401  78.464  54.962  1.00  0.00           N  
ATOM   4378  HE1 TRP   289      61.884  78.297  54.091  1.00  0.00           H  
ATOM   4379  CE2 TRP   289      60.514  77.534  55.410  1.00  0.00           C  
ATOM   4380  CZ2 TRP   289      59.925  76.415  54.858  1.00  0.00           C  
ATOM   4381  HZ2 TRP   289      60.213  76.159  53.849  1.00  0.00           H  
ATOM   4382  CH2 TRP   289      59.058  75.631  55.634  1.00  0.00           C  
ATOM   4383  HH2 TRP   289      58.627  74.707  55.279  1.00  0.00           H  
ATOM   4384  CZ3 TRP   289      58.689  76.137  56.923  1.00  0.00           C  
ATOM   4385  HZ3 TRP   289      57.992  75.581  57.532  1.00  0.00           H  
ATOM   4386  CE3 TRP   289      59.292  77.221  57.485  1.00  0.00           C  
ATOM   4387  HE3 TRP   289      59.079  77.481  58.511  1.00  0.00           H  
ATOM   4388  CD2 TRP   289      60.228  77.964  56.781  1.00  0.00           C  
ATOM   4389  C   TRP   289      61.840  77.757  59.684  1.00  0.00           C  
ATOM   4390  O   TRP   289      62.294  76.744  59.180  1.00  0.00           O  
ATOM   4391  N   LEU   290      61.030  77.766  60.704  1.00  0.00           N  
ATOM   4392  H   LEU   290      60.893  78.679  61.114  1.00  0.00           H  
ATOM   4393  CA  LEU   290      60.423  76.607  61.324  1.00  0.00           C  
ATOM   4394  HA  LEU   290      60.396  75.846  60.544  1.00  0.00           H  
ATOM   4395  CB  LEU   290      61.412  76.183  62.428  1.00  0.00           C  
ATOM   4396  HB2 LEU   290      62.291  75.802  61.907  1.00  0.00           H  
ATOM   4397  HB3 LEU   290      61.784  77.109  62.865  1.00  0.00           H  
ATOM   4398  CG  LEU   290      61.101  75.226  63.569  1.00  0.00           C  
ATOM   4399  HG  LEU   290      60.362  74.464  63.322  1.00  0.00           H  
ATOM   4400  CD1 LEU   290      62.381  74.478  64.088  1.00  0.00           C  
ATOM   4401 HD11 LEU   290      62.245  73.967  65.041  1.00  0.00           H  
ATOM   4402 HD12 LEU   290      62.564  73.728  63.318  1.00  0.00           H  
ATOM   4403 HD13 LEU   290      63.249  75.132  64.157  1.00  0.00           H  
ATOM   4404  CD2 LEU   290      60.604  76.031  64.803  1.00  0.00           C  
ATOM   4405 HD21 LEU   290      60.215  75.418  65.617  1.00  0.00           H  
ATOM   4406 HD22 LEU   290      61.380  76.746  65.074  1.00  0.00           H  
ATOM   4407 HD23 LEU   290      59.822  76.748  64.555  1.00  0.00           H  
ATOM   4408  C   LEU   290      58.936  76.919  61.760  1.00  0.00           C  
ATOM   4409  O   LEU   290      58.547  78.056  61.890  1.00  0.00           O  
ATOM   4410  N   PHE   291      58.222  75.824  62.022  1.00  0.00           N  
ATOM   4411  H   PHE   291      58.661  74.937  61.821  1.00  0.00           H  
ATOM   4412  CA  PHE   291      56.822  75.756  62.466  1.00  0.00           C  
ATOM   4413  HA  PHE   291      56.555  76.651  63.029  1.00  0.00           H  
ATOM   4414  CB  PHE   291      55.887  75.828  61.317  1.00  0.00           C  
ATOM   4415  HB2 PHE   291      56.138  76.716  60.737  1.00  0.00           H  
ATOM   4416  HB3 PHE   291      56.081  74.925  60.739  1.00  0.00           H  
ATOM   4417  CG  PHE   291      54.443  75.967  61.699  1.00  0.00           C  
ATOM   4418  CD1 PHE   291      54.014  77.106  62.451  1.00  0.00           C  
ATOM   4419  HD1 PHE   291      54.716  77.833  62.831  1.00  0.00           H  
ATOM   4420  CE1 PHE   291      52.674  77.255  62.731  1.00  0.00           C  
ATOM   4421  HE1 PHE   291      52.395  78.048  63.408  1.00  0.00           H  
ATOM   4422  CZ  PHE   291      51.749  76.245  62.452  1.00  0.00           C  
ATOM   4423  HZ  PHE   291      50.697  76.434  62.608  1.00  0.00           H  
ATOM   4424  CE2 PHE   291      52.160  75.160  61.682  1.00  0.00           C  
ATOM   4425  HE2 PHE   291      51.456  74.374  61.454  1.00  0.00           H  
ATOM   4426  CD2 PHE   291      53.480  75.006  61.295  1.00  0.00           C  
ATOM   4427  HD2 PHE   291      53.705  74.165  60.655  1.00  0.00           H  
ATOM   4428  C   PHE   291      56.544  74.415  63.169  1.00  0.00           C  
ATOM   4429  O   PHE   291      57.060  73.382  62.827  1.00  0.00           O  
ATOM   4430  N   GLU   292      55.614  74.444  64.100  1.00  0.00           N  
ATOM   4431  H   GLU   292      55.353  75.398  64.309  1.00  0.00           H  
ATOM   4432  CA  GLU   292      55.221  73.362  65.051  1.00  0.00           C  
ATOM   4433  HA  GLU   292      55.572  72.427  64.615  1.00  0.00           H  
ATOM   4434  CB  GLU   292      55.953  73.488  66.444  1.00  0.00           C  
ATOM   4435  HB2 GLU   292      57.019  73.292  66.335  1.00  0.00           H  
ATOM   4436  HB3 GLU   292      55.748  74.507  66.771  1.00  0.00           H  
ATOM   4437  CG  GLU   292      55.450  72.600  67.633  1.00  0.00           C  
ATOM   4438  HG2 GLU   292      55.202  71.601  67.275  1.00  0.00           H  
ATOM   4439  HG3 GLU   292      56.284  72.524  68.332  1.00  0.00           H  
ATOM   4440  CD  GLU   292      54.197  73.208  68.255  1.00  0.00           C  
ATOM   4441  OE1 GLU   292      54.239  74.369  68.741  1.00  0.00           O  
ATOM   4442  OE2 GLU   292      53.237  72.383  68.459  1.00  0.00           O  
ATOM   4443  C   GLU   292      53.666  73.210  65.135  1.00  0.00           C  
ATOM   4444  O   GLU   292      52.964  74.151  65.292  1.00  0.00           O  
ATOM   4445  N   ASN   293      53.282  71.906  65.147  1.00  0.00           N  
ATOM   4446  H   ASN   293      53.991  71.186  65.148  1.00  0.00           H  
ATOM   4447  CA  ASN   293      52.018  71.476  65.648  1.00  0.00           C  
ATOM   4448  HA  ASN   293      51.700  72.184  66.412  1.00  0.00           H  
ATOM   4449  CB  ASN   293      50.929  71.709  64.554  1.00  0.00           C  
ATOM   4450  HB2 ASN   293      51.218  72.245  63.650  1.00  0.00           H  
ATOM   4451  HB3 ASN   293      50.509  70.736  64.297  1.00  0.00           H  
ATOM   4452  CG  ASN   293      49.729  72.335  65.141  1.00  0.00           C  
ATOM   4453  OD1 ASN   293      48.939  71.699  65.818  1.00  0.00           O  
ATOM   4454  ND2 ASN   293      49.677  73.678  65.247  1.00  0.00           N  
ATOM   4455 HD21 ASN   293      48.877  74.080  65.716  1.00  0.00           H  
ATOM   4456 HD22 ASN   293      50.352  74.318  64.854  1.00  0.00           H  
ATOM   4457  C   ASN   293      52.012  70.064  66.197  1.00  0.00           C  
ATOM   4458  O   ASN   293      52.793  69.137  65.971  1.00  0.00           O  
ATOM   4459  N   VAL   294      51.026  69.772  66.999  1.00  0.00           N  
ATOM   4460  H   VAL   294      50.370  70.500  67.244  1.00  0.00           H  
ATOM   4461  CA  VAL   294      50.732  68.371  67.421  1.00  0.00           C  
ATOM   4462  HA  VAL   294      51.609  67.891  67.855  1.00  0.00           H  
ATOM   4463  CB  VAL   294      49.587  68.280  68.454  1.00  0.00           C  
ATOM   4464  HB  VAL   294      49.482  67.251  68.799  1.00  0.00           H  
ATOM   4465  CG1 VAL   294      50.061  69.029  69.690  1.00  0.00           C  
ATOM   4466 HG11 VAL   294      49.236  68.933  70.396  1.00  0.00           H  
ATOM   4467 HG12 VAL   294      50.937  68.534  70.108  1.00  0.00           H  
ATOM   4468 HG13 VAL   294      50.162  70.092  69.469  1.00  0.00           H  
ATOM   4469  CG2 VAL   294      48.254  68.776  67.864  1.00  0.00           C  
ATOM   4470 HG21 VAL   294      47.448  68.746  68.598  1.00  0.00           H  
ATOM   4471 HG22 VAL   294      48.428  69.756  67.418  1.00  0.00           H  
ATOM   4472 HG23 VAL   294      47.981  68.052  67.097  1.00  0.00           H  
ATOM   4473  C   VAL   294      50.368  67.325  66.361  1.00  0.00           C  
ATOM   4474  O   VAL   294      49.644  67.591  65.396  1.00  0.00           O  
ATOM   4475  N   VAL   295      50.832  66.082  66.639  1.00  0.00           N  
ATOM   4476  H   VAL   295      51.468  65.918  67.406  1.00  0.00           H  
ATOM   4477  CA  VAL   295      50.588  64.805  65.906  1.00  0.00           C  
ATOM   4478  HA  VAL   295      50.965  64.907  64.888  1.00  0.00           H  
ATOM   4479  CB  VAL   295      51.484  63.726  66.509  1.00  0.00           C  
ATOM   4480  HB  VAL   295      52.418  64.163  66.860  1.00  0.00           H  
ATOM   4481  CG1 VAL   295      50.789  62.951  67.603  1.00  0.00           C  
ATOM   4482 HG11 VAL   295      50.762  63.607  68.473  1.00  0.00           H  
ATOM   4483 HG12 VAL   295      49.791  62.609  67.330  1.00  0.00           H  
ATOM   4484 HG13 VAL   295      51.341  62.053  67.880  1.00  0.00           H  
ATOM   4485  CG2 VAL   295      51.860  62.676  65.453  1.00  0.00           C  
ATOM   4486 HG21 VAL   295      52.459  63.195  64.705  1.00  0.00           H  
ATOM   4487 HG22 VAL   295      52.377  61.819  65.885  1.00  0.00           H  
ATOM   4488 HG23 VAL   295      50.971  62.194  65.045  1.00  0.00           H  
ATOM   4489  C   VAL   295      49.105  64.420  65.737  1.00  0.00           C  
ATOM   4490  O   VAL   295      48.709  63.753  64.790  1.00  0.00           O  
ATOM   4491  N   ALA   296      48.192  64.989  66.623  1.00  0.00           N  
ATOM   4492  H   ALA   296      48.441  65.684  67.312  1.00  0.00           H  
ATOM   4493  CA  ALA   296      46.785  64.820  66.538  1.00  0.00           C  
ATOM   4494  HA  ALA   296      46.558  63.773  66.339  1.00  0.00           H  
ATOM   4495  CB  ALA   296      46.226  65.238  67.907  1.00  0.00           C  
ATOM   4496  HB1 ALA   296      46.539  64.683  68.791  1.00  0.00           H  
ATOM   4497  HB2 ALA   296      46.573  66.244  68.141  1.00  0.00           H  
ATOM   4498  HB3 ALA   296      45.139  65.166  67.856  1.00  0.00           H  
ATOM   4499  C   ALA   296      46.035  65.559  65.465  1.00  0.00           C  
ATOM   4500  O   ALA   296      44.842  65.350  65.245  1.00  0.00           O  
ATOM   4501  N   MET   297      46.710  66.471  64.687  1.00  0.00           N  
ATOM   4502  H   MET   297      47.716  66.531  64.753  1.00  0.00           H  
ATOM   4503  CA  MET   297      46.088  67.122  63.483  1.00  0.00           C  
ATOM   4504  HA  MET   297      45.159  67.602  63.790  1.00  0.00           H  
ATOM   4505  CB  MET   297      47.029  68.232  62.918  1.00  0.00           C  
ATOM   4506  HB2 MET   297      46.535  68.798  62.129  1.00  0.00           H  
ATOM   4507  HB3 MET   297      47.267  68.957  63.696  1.00  0.00           H  
ATOM   4508  CG  MET   297      48.321  67.721  62.306  1.00  0.00           C  
ATOM   4509  HG2 MET   297      48.725  66.898  62.896  1.00  0.00           H  
ATOM   4510  HG3 MET   297      47.994  67.302  61.355  1.00  0.00           H  
ATOM   4511  SD  MET   297      49.724  68.857  62.163  1.00  0.00           S  
ATOM   4512  CE  MET   297      48.908  70.309  61.483  1.00  0.00           C  
ATOM   4513  HE1 MET   297      47.834  70.252  61.657  1.00  0.00           H  
ATOM   4514  HE2 MET   297      49.443  71.169  61.887  1.00  0.00           H  
ATOM   4515  HE3 MET   297      48.968  70.216  60.398  1.00  0.00           H  
ATOM   4516  C   MET   297      45.820  66.107  62.309  1.00  0.00           C  
ATOM   4517  O   MET   297      46.292  65.025  62.281  1.00  0.00           O  
ATOM   4518  N   GLY   298      44.824  66.531  61.488  1.00  0.00           N  
ATOM   4519  H   GLY   298      44.416  67.450  61.580  1.00  0.00           H  
ATOM   4520  CA  GLY   298      44.492  65.690  60.347  1.00  0.00           C  
ATOM   4521  HA2 GLY   298      43.961  64.788  60.650  1.00  0.00           H  
ATOM   4522  HA3 GLY   298      43.764  66.320  59.834  1.00  0.00           H  
ATOM   4523  C   GLY   298      45.583  65.377  59.319  1.00  0.00           C  
ATOM   4524  O   GLY   298      46.456  66.224  59.091  1.00  0.00           O  
ATOM   4525  N   VAL   299      45.609  64.245  58.580  1.00  0.00           N  
ATOM   4526  H   VAL   299      44.828  63.628  58.749  1.00  0.00           H  
ATOM   4527  CA  VAL   299      46.379  64.045  57.323  1.00  0.00           C  
ATOM   4528  HA  VAL   299      47.425  64.185  57.598  1.00  0.00           H  
ATOM   4529  CB  VAL   299      46.343  62.582  56.880  1.00  0.00           C  
ATOM   4530  HB  VAL   299      45.364  62.215  56.571  1.00  0.00           H  
ATOM   4531  CG1 VAL   299      47.240  62.387  55.629  1.00  0.00           C  
ATOM   4532 HG11 VAL   299      46.878  62.961  54.776  1.00  0.00           H  
ATOM   4533 HG12 VAL   299      48.320  62.413  55.776  1.00  0.00           H  
ATOM   4534 HG13 VAL   299      47.150  61.339  55.342  1.00  0.00           H  
ATOM   4535  CG2 VAL   299      46.885  61.763  58.041  1.00  0.00           C  
ATOM   4536 HG21 VAL   299      47.899  62.051  58.320  1.00  0.00           H  
ATOM   4537 HG22 VAL   299      46.229  61.810  58.911  1.00  0.00           H  
ATOM   4538 HG23 VAL   299      46.881  60.734  57.682  1.00  0.00           H  
ATOM   4539  C   VAL   299      46.024  65.079  56.197  1.00  0.00           C  
ATOM   4540  O   VAL   299      46.916  65.304  55.331  1.00  0.00           O  
ATOM   4541  N   SER   300      44.854  65.702  56.245  1.00  0.00           N  
ATOM   4542  H   SER   300      44.187  65.345  56.914  1.00  0.00           H  
ATOM   4543  CA  SER   300      44.299  66.672  55.315  1.00  0.00           C  
ATOM   4544  HA  SER   300      44.592  66.471  54.284  1.00  0.00           H  
ATOM   4545  CB  SER   300      42.768  66.669  55.430  1.00  0.00           C  
ATOM   4546  HB2 SER   300      42.262  65.704  55.416  1.00  0.00           H  
ATOM   4547  HB3 SER   300      42.477  67.165  56.356  1.00  0.00           H  
ATOM   4548  OG  SER   300      42.168  67.564  54.404  1.00  0.00           O  
ATOM   4549  HG  SER   300      42.418  68.477  54.563  1.00  0.00           H  
ATOM   4550  C   SER   300      44.850  68.047  55.625  1.00  0.00           C  
ATOM   4551  O   SER   300      45.121  68.806  54.703  1.00  0.00           O  
ATOM   4552  N   ASP   301      44.885  68.321  56.924  1.00  0.00           N  
ATOM   4553  H   ASP   301      44.498  67.634  57.555  1.00  0.00           H  
ATOM   4554  CA  ASP   301      45.512  69.494  57.510  1.00  0.00           C  
ATOM   4555  HA  ASP   301      45.284  70.377  56.913  1.00  0.00           H  
ATOM   4556  CB  ASP   301      45.069  69.690  58.990  1.00  0.00           C  
ATOM   4557  HB2 ASP   301      45.321  68.829  59.609  1.00  0.00           H  
ATOM   4558  HB3 ASP   301      45.627  70.559  59.338  1.00  0.00           H  
ATOM   4559  CG  ASP   301      43.550  70.038  59.101  1.00  0.00           C  
ATOM   4560  OD1 ASP   301      42.851  70.410  58.140  1.00  0.00           O  
ATOM   4561  OD2 ASP   301      42.957  69.653  60.166  1.00  0.00           O  
ATOM   4562  C   ASP   301      47.041  69.478  57.446  1.00  0.00           C  
ATOM   4563  O   ASP   301      47.680  70.449  56.990  1.00  0.00           O  
ATOM   4564  N   LYS   302      47.710  68.317  57.719  1.00  0.00           N  
ATOM   4565  H   LYS   302      47.165  67.522  58.020  1.00  0.00           H  
ATOM   4566  CA  LYS   302      49.095  68.145  57.204  1.00  0.00           C  
ATOM   4567  HA  LYS   302      49.789  68.764  57.771  1.00  0.00           H  
ATOM   4568  CB  LYS   302      49.531  66.636  57.659  1.00  0.00           C  
ATOM   4569  HB2 LYS   302      49.288  66.527  58.716  1.00  0.00           H  
ATOM   4570  HB3 LYS   302      49.013  65.812  57.170  1.00  0.00           H  
ATOM   4571  CG  LYS   302      51.039  66.350  57.517  1.00  0.00           C  
ATOM   4572  HG2 LYS   302      51.360  66.410  56.477  1.00  0.00           H  
ATOM   4573  HG3 LYS   302      51.487  67.116  58.150  1.00  0.00           H  
ATOM   4574  CD  LYS   302      51.435  65.021  58.141  1.00  0.00           C  
ATOM   4575  HD2 LYS   302      52.524  64.989  58.116  1.00  0.00           H  
ATOM   4576  HD3 LYS   302      51.129  65.070  59.186  1.00  0.00           H  
ATOM   4577  CE  LYS   302      50.984  63.700  57.455  1.00  0.00           C  
ATOM   4578  HE2 LYS   302      51.078  62.853  58.134  1.00  0.00           H  
ATOM   4579  HE3 LYS   302      49.965  63.873  57.107  1.00  0.00           H  
ATOM   4580  NZ  LYS   302      51.856  63.371  56.315  1.00  0.00           N  
ATOM   4581  HZ1 LYS   302      51.472  62.651  55.719  1.00  0.00           H  
ATOM   4582  HZ2 LYS   302      52.098  64.113  55.675  1.00  0.00           H  
ATOM   4583  HZ3 LYS   302      52.759  62.952  56.487  1.00  0.00           H  
ATOM   4584  C   LYS   302      49.289  68.461  55.723  1.00  0.00           C  
ATOM   4585  O   LYS   302      50.393  68.986  55.450  1.00  0.00           O  
ATOM   4586  N   ARG   303      48.383  68.110  54.760  1.00  0.00           N  
ATOM   4587  H   ARG   303      47.609  67.509  55.001  1.00  0.00           H  
ATOM   4588  CA  ARG   303      48.507  68.357  53.301  1.00  0.00           C  
ATOM   4589  HA  ARG   303      49.542  68.100  53.073  1.00  0.00           H  
ATOM   4590  CB  ARG   303      47.637  67.346  52.546  1.00  0.00           C  
ATOM   4591  HB2 ARG   303      47.925  66.378  52.957  1.00  0.00           H  
ATOM   4592  HB3 ARG   303      46.624  67.501  52.917  1.00  0.00           H  
ATOM   4593  CG  ARG   303      47.768  67.570  51.036  1.00  0.00           C  
ATOM   4594  HG2 ARG   303      47.288  68.513  50.777  1.00  0.00           H  
ATOM   4595  HG3 ARG   303      48.835  67.581  50.815  1.00  0.00           H  
ATOM   4596  CD  ARG   303      47.172  66.481  50.186  1.00  0.00           C  
ATOM   4597  HD2 ARG   303      47.367  66.687  49.134  1.00  0.00           H  
ATOM   4598  HD3 ARG   303      47.729  65.554  50.321  1.00  0.00           H  
ATOM   4599  NE  ARG   303      45.694  66.349  50.509  1.00  0.00           N  
ATOM   4600  HE  ARG   303      45.063  67.002  50.067  1.00  0.00           H  
ATOM   4601  CZ  ARG   303      45.123  65.620  51.425  1.00  0.00           C  
ATOM   4602  NH1 ARG   303      45.780  64.729  52.087  1.00  0.00           N  
ATOM   4603 HH11 ARG   303      46.747  64.496  51.917  1.00  0.00           H  
ATOM   4604 HH12 ARG   303      45.248  64.260  52.807  1.00  0.00           H  
ATOM   4605  NH2 ARG   303      43.835  65.778  51.773  1.00  0.00           N  
ATOM   4606 HH21 ARG   303      43.202  66.268  51.156  1.00  0.00           H  
ATOM   4607 HH22 ARG   303      43.497  65.180  52.514  1.00  0.00           H  
ATOM   4608  C   ARG   303      48.331  69.798  52.964  1.00  0.00           C  
ATOM   4609  O   ARG   303      48.985  70.346  52.036  1.00  0.00           O  
ATOM   4610  N   ASP   304      47.496  70.543  53.696  1.00  0.00           N  
ATOM   4611  H   ASP   304      46.833  70.031  54.260  1.00  0.00           H  
ATOM   4612  CA  ASP   304      47.371  71.980  53.503  1.00  0.00           C  
ATOM   4613  HA  ASP   304      47.366  72.167  52.429  1.00  0.00           H  
ATOM   4614  CB  ASP   304      46.132  72.615  54.194  1.00  0.00           C  
ATOM   4615  HB2 ASP   304      46.239  72.344  55.245  1.00  0.00           H  
ATOM   4616  HB3 ASP   304      46.280  73.695  54.213  1.00  0.00           H  
ATOM   4617  CG  ASP   304      44.741  72.134  53.690  1.00  0.00           C  
ATOM   4618  OD1 ASP   304      44.677  71.755  52.496  1.00  0.00           O  
ATOM   4619  OD2 ASP   304      43.746  72.170  54.406  1.00  0.00           O  
ATOM   4620  C   ASP   304      48.656  72.667  54.056  1.00  0.00           C  
ATOM   4621  O   ASP   304      49.323  73.478  53.431  1.00  0.00           O  
ATOM   4622  N   ILE   305      49.049  72.384  55.266  1.00  0.00           N  
ATOM   4623  H   ILE   305      48.363  71.868  55.797  1.00  0.00           H  
ATOM   4624  CA  ILE   305      50.216  73.060  55.902  1.00  0.00           C  
ATOM   4625  HA  ILE   305      49.935  74.111  55.840  1.00  0.00           H  
ATOM   4626  CB  ILE   305      50.366  72.663  57.333  1.00  0.00           C  
ATOM   4627  HB  ILE   305      50.256  71.585  57.452  1.00  0.00           H  
ATOM   4628  CG2 ILE   305      51.746  73.144  57.931  1.00  0.00           C  
ATOM   4629 HG21 ILE   305      52.000  72.743  58.912  1.00  0.00           H  
ATOM   4630 HG22 ILE   305      52.592  72.855  57.309  1.00  0.00           H  
ATOM   4631 HG23 ILE   305      51.795  74.233  57.959  1.00  0.00           H  
ATOM   4632  CG1 ILE   305      49.102  73.335  58.041  1.00  0.00           C  
ATOM   4633 HG12 ILE   305      48.999  74.385  57.766  1.00  0.00           H  
ATOM   4634 HG13 ILE   305      48.182  72.896  57.657  1.00  0.00           H  
ATOM   4635  CD1 ILE   305      49.187  73.194  59.599  1.00  0.00           C  
ATOM   4636 HD11 ILE   305      50.037  72.530  59.756  1.00  0.00           H  
ATOM   4637 HD12 ILE   305      49.536  74.139  60.017  1.00  0.00           H  
ATOM   4638 HD13 ILE   305      48.250  72.851  60.036  1.00  0.00           H  
ATOM   4639  C   ILE   305      51.567  72.816  55.109  1.00  0.00           C  
ATOM   4640  O   ILE   305      52.307  73.743  54.865  1.00  0.00           O  
ATOM   4641  N   SER   306      51.730  71.556  54.699  1.00  0.00           N  
ATOM   4642  H   SER   306      51.217  70.818  55.160  1.00  0.00           H  
ATOM   4643  CA  SER   306      52.820  71.208  53.696  1.00  0.00           C  
ATOM   4644  HA  SER   306      53.710  71.564  54.214  1.00  0.00           H  
ATOM   4645  CB  SER   306      52.931  69.680  53.492  1.00  0.00           C  
ATOM   4646  HB2 SER   306      52.041  69.355  52.954  1.00  0.00           H  
ATOM   4647  HB3 SER   306      53.808  69.382  52.917  1.00  0.00           H  
ATOM   4648  OG  SER   306      52.973  69.069  54.760  1.00  0.00           O  
ATOM   4649  HG  SER   306      52.064  68.869  54.995  1.00  0.00           H  
ATOM   4650  C   SER   306      52.689  72.019  52.404  1.00  0.00           C  
ATOM   4651  O   SER   306      53.777  72.223  51.865  1.00  0.00           O  
ATOM   4652  N   ARG   307      51.524  72.488  51.943  1.00  0.00           N  
ATOM   4653  H   ARG   307      50.688  72.130  52.382  1.00  0.00           H  
ATOM   4654  CA  ARG   307      51.413  73.233  50.650  1.00  0.00           C  
ATOM   4655  HA  ARG   307      52.326  73.088  50.074  1.00  0.00           H  
ATOM   4656  CB  ARG   307      50.330  72.775  49.688  1.00  0.00           C  
ATOM   4657  HB2 ARG   307      49.352  72.919  50.147  1.00  0.00           H  
ATOM   4658  HB3 ARG   307      50.381  73.396  48.793  1.00  0.00           H  
ATOM   4659  CG  ARG   307      50.620  71.318  49.219  1.00  0.00           C  
ATOM   4660  HG2 ARG   307      51.443  71.272  48.506  1.00  0.00           H  
ATOM   4661  HG3 ARG   307      50.938  70.668  50.034  1.00  0.00           H  
ATOM   4662  CD  ARG   307      49.384  70.717  48.548  1.00  0.00           C  
ATOM   4663  HD2 ARG   307      48.552  70.523  49.224  1.00  0.00           H  
ATOM   4664  HD3 ARG   307      49.068  71.412  47.769  1.00  0.00           H  
ATOM   4665  NE  ARG   307      49.675  69.439  47.928  1.00  0.00           N  
ATOM   4666  HE  ARG   307      49.803  68.663  48.561  1.00  0.00           H  
ATOM   4667  CZ  ARG   307      49.822  69.152  46.656  1.00  0.00           C  
ATOM   4668  NH1 ARG   307      49.608  69.929  45.604  1.00  0.00           N  
ATOM   4669 HH11 ARG   307      48.992  70.728  45.639  1.00  0.00           H  
ATOM   4670 HH12 ARG   307      49.963  69.643  44.702  1.00  0.00           H  
ATOM   4671  NH2 ARG   307      50.351  68.022  46.307  1.00  0.00           N  
ATOM   4672 HH21 ARG   307      50.532  67.324  47.014  1.00  0.00           H  
ATOM   4673 HH22 ARG   307      50.759  67.995  45.384  1.00  0.00           H  
ATOM   4674  C   ARG   307      51.348  74.770  50.824  1.00  0.00           C  
ATOM   4675  O   ARG   307      51.492  75.516  49.882  1.00  0.00           O  
ATOM   4676  N   PHE   308      51.161  75.225  52.029  1.00  0.00           N  
ATOM   4677  H   PHE   308      50.863  74.563  52.732  1.00  0.00           H  
ATOM   4678  CA  PHE   308      51.316  76.676  52.413  1.00  0.00           C  
ATOM   4679  HA  PHE   308      51.176  77.262  51.505  1.00  0.00           H  
ATOM   4680  CB  PHE   308      50.327  77.057  53.514  1.00  0.00           C  
ATOM   4681  HB2 PHE   308      50.202  76.203  54.180  1.00  0.00           H  
ATOM   4682  HB3 PHE   308      50.713  77.912  54.070  1.00  0.00           H  
ATOM   4683  CG  PHE   308      48.934  77.484  52.896  1.00  0.00           C  
ATOM   4684  CD1 PHE   308      48.088  76.528  52.512  1.00  0.00           C  
ATOM   4685  HD1 PHE   308      48.357  75.482  52.514  1.00  0.00           H  
ATOM   4686  CE1 PHE   308      46.741  76.895  52.162  1.00  0.00           C  
ATOM   4687  HE1 PHE   308      46.133  76.057  51.856  1.00  0.00           H  
ATOM   4688  CZ  PHE   308      46.272  78.242  52.127  1.00  0.00           C  
ATOM   4689  HZ  PHE   308      45.211  78.407  52.007  1.00  0.00           H  
ATOM   4690  CE2 PHE   308      47.164  79.170  52.569  1.00  0.00           C  
ATOM   4691  HE2 PHE   308      46.910  80.219  52.609  1.00  0.00           H  
ATOM   4692  CD2 PHE   308      48.415  78.811  53.028  1.00  0.00           C  
ATOM   4693  HD2 PHE   308      49.039  79.569  53.479  1.00  0.00           H  
ATOM   4694  C   PHE   308      52.694  76.997  52.811  1.00  0.00           C  
ATOM   4695  O   PHE   308      53.122  78.107  52.501  1.00  0.00           O  
ATOM   4696  N   LEU   309      53.377  76.203  53.555  1.00  0.00           N  
ATOM   4697  H   LEU   309      52.988  75.311  53.825  1.00  0.00           H  
ATOM   4698  CA  LEU   309      54.872  76.387  53.765  1.00  0.00           C  
ATOM   4699  HA  LEU   309      55.049  77.456  53.878  1.00  0.00           H  
ATOM   4700  CB  LEU   309      55.315  75.694  55.051  1.00  0.00           C  
ATOM   4701  HB2 LEU   309      55.481  74.631  54.873  1.00  0.00           H  
ATOM   4702  HB3 LEU   309      56.321  76.039  55.289  1.00  0.00           H  
ATOM   4703  CG  LEU   309      54.413  76.035  56.317  1.00  0.00           C  
ATOM   4704  HG  LEU   309      53.375  75.757  56.133  1.00  0.00           H  
ATOM   4705  CD1 LEU   309      54.775  75.278  57.558  1.00  0.00           C  
ATOM   4706 HD11 LEU   309      54.914  74.217  57.354  1.00  0.00           H  
ATOM   4707 HD12 LEU   309      55.760  75.565  57.928  1.00  0.00           H  
ATOM   4708 HD13 LEU   309      54.014  75.410  58.328  1.00  0.00           H  
ATOM   4709  CD2 LEU   309      54.451  77.501  56.731  1.00  0.00           C  
ATOM   4710 HD21 LEU   309      54.160  78.097  55.866  1.00  0.00           H  
ATOM   4711 HD22 LEU   309      53.813  77.615  57.607  1.00  0.00           H  
ATOM   4712 HD23 LEU   309      55.479  77.781  56.962  1.00  0.00           H  
ATOM   4713  C   LEU   309      55.688  75.850  52.568  1.00  0.00           C  
ATOM   4714  O   LEU   309      56.921  76.142  52.492  1.00  0.00           O  
ATOM   4715  N   GLU   310      55.108  74.886  51.863  1.00  0.00           N  
ATOM   4716  H   GLU   310      54.216  74.523  52.169  1.00  0.00           H  
ATOM   4717  CA  GLU   310      55.678  74.313  50.637  1.00  0.00           C  
ATOM   4718  HA  GLU   310      55.013  73.606  50.140  1.00  0.00           H  
ATOM   4719  CB  GLU   310      56.037  75.390  49.568  1.00  0.00           C  
ATOM   4720  HB2 GLU   310      56.823  75.996  50.018  1.00  0.00           H  
ATOM   4721  HB3 GLU   310      56.271  74.788  48.690  1.00  0.00           H  
ATOM   4722  CG  GLU   310      54.996  76.358  48.968  1.00  0.00           C  
ATOM   4723  HG2 GLU   310      54.250  75.823  48.380  1.00  0.00           H  
ATOM   4724  HG3 GLU   310      54.421  76.788  49.788  1.00  0.00           H  
ATOM   4725  CD  GLU   310      55.637  77.409  48.181  1.00  0.00           C  
ATOM   4726  OE1 GLU   310      55.762  78.559  48.667  1.00  0.00           O  
ATOM   4727  OE2 GLU   310      55.906  77.176  46.946  1.00  0.00           O  
ATOM   4728  C   GLU   310      56.896  73.384  50.906  1.00  0.00           C  
ATOM   4729  O   GLU   310      57.965  73.518  50.333  1.00  0.00           O  
ATOM   4730  N   SER   311      56.866  72.509  51.878  1.00  0.00           N  
ATOM   4731  H   SER   311      56.032  72.385  52.435  1.00  0.00           H  
ATOM   4732  CA  SER   311      57.921  71.759  52.472  1.00  0.00           C  
ATOM   4733  HA  SER   311      58.450  71.165  51.726  1.00  0.00           H  
ATOM   4734  CB  SER   311      58.836  72.643  53.342  1.00  0.00           C  
ATOM   4735  HB2 SER   311      58.857  73.582  52.789  1.00  0.00           H  
ATOM   4736  HB3 SER   311      58.362  72.773  54.315  1.00  0.00           H  
ATOM   4737  OG  SER   311      60.197  72.117  53.332  1.00  0.00           O  
ATOM   4738  HG  SER   311      60.776  72.259  52.579  1.00  0.00           H  
ATOM   4739  C   SER   311      57.264  70.719  53.367  1.00  0.00           C  
ATOM   4740  O   SER   311      56.146  70.896  53.887  1.00  0.00           O  
ATOM   4741  N   ASN   312      57.884  69.514  53.384  1.00  0.00           N  
ATOM   4742  H   ASN   312      58.802  69.480  52.963  1.00  0.00           H  
ATOM   4743  CA  ASN   312      57.397  68.359  53.983  1.00  0.00           C  
ATOM   4744  HA  ASN   312      56.312  68.453  54.034  1.00  0.00           H  
ATOM   4745  CB  ASN   312      57.892  67.159  53.102  1.00  0.00           C  
ATOM   4746  HB2 ASN   312      58.947  67.341  52.899  1.00  0.00           H  
ATOM   4747  HB3 ASN   312      57.593  66.197  53.519  1.00  0.00           H  
ATOM   4748  CG  ASN   312      57.234  67.198  51.735  1.00  0.00           C  
ATOM   4749  OD1 ASN   312      56.265  67.905  51.382  1.00  0.00           O  
ATOM   4750  ND2 ASN   312      57.640  66.339  50.859  1.00  0.00           N  
ATOM   4751 HD21 ASN   312      57.144  66.191  49.991  1.00  0.00           H  
ATOM   4752 HD22 ASN   312      58.340  65.676  51.159  1.00  0.00           H  
ATOM   4753  C   ASN   312      57.913  68.244  55.446  1.00  0.00           C  
ATOM   4754  O   ASN   312      59.112  68.490  55.609  1.00  0.00           O  
ATOM   4755  N   PRO   313      57.240  67.649  56.402  1.00  0.00           N  
ATOM   4756  CD  PRO   313      55.846  67.239  56.195  1.00  0.00           C  
ATOM   4757  HD2 PRO   313      55.689  66.374  55.552  1.00  0.00           H  
ATOM   4758  HD3 PRO   313      55.256  68.080  55.832  1.00  0.00           H  
ATOM   4759  CG  PRO   313      55.265  66.948  57.548  1.00  0.00           C  
ATOM   4760  HG2 PRO   313      55.396  65.874  57.679  1.00  0.00           H  
ATOM   4761  HG3 PRO   313      54.206  67.193  57.631  1.00  0.00           H  
ATOM   4762  CB  PRO   313      56.188  67.620  58.597  1.00  0.00           C  
ATOM   4763  HB2 PRO   313      56.217  67.011  59.500  1.00  0.00           H  
ATOM   4764  HB3 PRO   313      55.770  68.611  58.772  1.00  0.00           H  
ATOM   4765  CA  PRO   313      57.528  67.649  57.854  1.00  0.00           C  
ATOM   4766  HA  PRO   313      58.002  68.600  58.097  1.00  0.00           H  
ATOM   4767  C   PRO   313      58.514  66.508  58.363  1.00  0.00           C  
ATOM   4768  O   PRO   313      58.936  65.651  57.658  1.00  0.00           O  
ATOM   4769  N   VAL   314      58.743  66.618  59.670  1.00  0.00           N  
ATOM   4770  H   VAL   314      58.438  67.483  60.092  1.00  0.00           H  
ATOM   4771  CA  VAL   314      59.348  65.605  60.538  1.00  0.00           C  
ATOM   4772  HA  VAL   314      59.480  64.661  60.010  1.00  0.00           H  
ATOM   4773  CB  VAL   314      60.866  66.111  60.892  1.00  0.00           C  
ATOM   4774  HB  VAL   314      61.320  65.289  61.445  1.00  0.00           H  
ATOM   4775  CG1 VAL   314      61.732  66.166  59.597  1.00  0.00           C  
ATOM   4776 HG11 VAL   314      62.758  66.016  59.931  1.00  0.00           H  
ATOM   4777 HG12 VAL   314      61.386  65.370  58.938  1.00  0.00           H  
ATOM   4778 HG13 VAL   314      61.486  67.092  59.078  1.00  0.00           H  
ATOM   4779  CG2 VAL   314      60.881  67.404  61.751  1.00  0.00           C  
ATOM   4780 HG21 VAL   314      60.217  67.266  62.604  1.00  0.00           H  
ATOM   4781 HG22 VAL   314      61.872  67.561  62.177  1.00  0.00           H  
ATOM   4782 HG23 VAL   314      60.524  68.318  61.276  1.00  0.00           H  
ATOM   4783  C   VAL   314      58.543  65.412  61.798  1.00  0.00           C  
ATOM   4784  O   VAL   314      57.984  66.396  62.310  1.00  0.00           O  
ATOM   4785  N   MET   315      58.438  64.170  62.237  1.00  0.00           N  
ATOM   4786  H   MET   315      58.905  63.399  61.783  1.00  0.00           H  
ATOM   4787  CA  MET   315      57.779  63.898  63.565  1.00  0.00           C  
ATOM   4788  HA  MET   315      56.978  64.609  63.770  1.00  0.00           H  
ATOM   4789  CB  MET   315      56.951  62.623  63.372  1.00  0.00           C  
ATOM   4790  HB2 MET   315      56.264  62.797  62.544  1.00  0.00           H  
ATOM   4791  HB3 MET   315      57.616  61.824  63.044  1.00  0.00           H  
ATOM   4792  CG  MET   315      56.256  62.138  64.638  1.00  0.00           C  
ATOM   4793  HG2 MET   315      56.011  63.018  65.232  1.00  0.00           H  
ATOM   4794  HG3 MET   315      55.316  61.628  64.422  1.00  0.00           H  
ATOM   4795  SD  MET   315      57.157  61.213  65.842  1.00  0.00           S  
ATOM   4796  CE  MET   315      55.964  61.228  67.168  1.00  0.00           C  
ATOM   4797  HE1 MET   315      56.433  60.754  68.031  1.00  0.00           H  
ATOM   4798  HE2 MET   315      55.693  62.245  67.450  1.00  0.00           H  
ATOM   4799  HE3 MET   315      55.142  60.612  66.802  1.00  0.00           H  
ATOM   4800  C   MET   315      58.819  63.815  64.714  1.00  0.00           C  
ATOM   4801  O   MET   315      59.879  63.162  64.613  1.00  0.00           O  
ATOM   4802  N   ILE   316      58.433  64.467  65.781  1.00  0.00           N  
ATOM   4803  H   ILE   316      57.564  64.977  65.716  1.00  0.00           H  
ATOM   4804  CA  ILE   316      59.194  64.577  66.995  1.00  0.00           C  
ATOM   4805  HA  ILE   316      60.035  63.884  66.997  1.00  0.00           H  
ATOM   4806  CB  ILE   316      59.726  66.023  67.073  1.00  0.00           C  
ATOM   4807  HB  ILE   316      58.856  66.675  66.991  1.00  0.00           H  
ATOM   4808  CG2 ILE   316      60.348  66.304  68.492  1.00  0.00           C  
ATOM   4809 HG21 ILE   316      61.182  65.612  68.612  1.00  0.00           H  
ATOM   4810 HG22 ILE   316      60.730  67.324  68.529  1.00  0.00           H  
ATOM   4811 HG23 ILE   316      59.700  66.228  69.365  1.00  0.00           H  
ATOM   4812  CG1 ILE   316      60.698  66.599  66.013  1.00  0.00           C  
ATOM   4813 HG12 ILE   316      60.131  66.631  65.082  1.00  0.00           H  
ATOM   4814 HG13 ILE   316      60.964  67.631  66.242  1.00  0.00           H  
ATOM   4815  CD1 ILE   316      62.021  65.836  65.857  1.00  0.00           C  
ATOM   4816 HD11 ILE   316      62.620  66.282  65.063  1.00  0.00           H  
ATOM   4817 HD12 ILE   316      62.778  65.984  66.628  1.00  0.00           H  
ATOM   4818 HD13 ILE   316      61.902  64.768  65.675  1.00  0.00           H  
ATOM   4819  C   ILE   316      58.387  64.197  68.270  1.00  0.00           C  
ATOM   4820  O   ILE   316      57.164  64.289  68.309  1.00  0.00           O  
ATOM   4821  N   ASP   317      59.088  63.814  69.310  1.00  0.00           N  
ATOM   4822  H   ASP   317      60.087  63.682  69.240  1.00  0.00           H  
ATOM   4823  CA  ASP   317      58.510  63.568  70.631  1.00  0.00           C  
ATOM   4824  HA  ASP   317      57.668  64.245  70.773  1.00  0.00           H  
ATOM   4825  CB  ASP   317      57.987  62.122  70.630  1.00  0.00           C  
ATOM   4826  HB2 ASP   317      57.247  61.978  69.843  1.00  0.00           H  
ATOM   4827  HB3 ASP   317      58.801  61.438  70.386  1.00  0.00           H  
ATOM   4828  CG  ASP   317      57.344  61.670  71.897  1.00  0.00           C  
ATOM   4829  OD1 ASP   317      57.229  62.309  72.998  1.00  0.00           O  
ATOM   4830  OD2 ASP   317      56.948  60.487  71.866  1.00  0.00           O  
ATOM   4831  C   ASP   317      59.543  63.784  71.748  1.00  0.00           C  
ATOM   4832  O   ASP   317      60.598  63.121  71.803  1.00  0.00           O  
ATOM   4833  N   ALA   318      59.277  64.673  72.666  1.00  0.00           N  
ATOM   4834  H   ALA   318      58.332  65.028  72.645  1.00  0.00           H  
ATOM   4835  CA  ALA   318      60.050  64.925  73.919  1.00  0.00           C  
ATOM   4836  HA  ALA   318      60.986  65.395  73.616  1.00  0.00           H  
ATOM   4837  CB  ALA   318      59.320  65.976  74.774  1.00  0.00           C  
ATOM   4838  HB1 ALA   318      59.278  66.886  74.176  1.00  0.00           H  
ATOM   4839  HB2 ALA   318      58.418  65.541  75.203  1.00  0.00           H  
ATOM   4840  HB3 ALA   318      59.850  66.145  75.711  1.00  0.00           H  
ATOM   4841  C   ALA   318      60.580  63.676  74.706  1.00  0.00           C  
ATOM   4842  O   ALA   318      61.771  63.740  75.070  1.00  0.00           O  
ATOM   4843  N   LYS   319      59.906  62.560  74.754  1.00  0.00           N  
ATOM   4844  H   LYS   319      58.989  62.568  74.331  1.00  0.00           H  
ATOM   4845  CA  LYS   319      60.386  61.380  75.412  1.00  0.00           C  
ATOM   4846  HA  LYS   319      60.377  61.550  76.488  1.00  0.00           H  
ATOM   4847  CB  LYS   319      59.321  60.306  75.093  1.00  0.00           C  
ATOM   4848  HB2 LYS   319      59.261  59.713  76.005  1.00  0.00           H  
ATOM   4849  HB3 LYS   319      58.319  60.691  74.900  1.00  0.00           H  
ATOM   4850  CG  LYS   319      59.586  59.455  73.866  1.00  0.00           C  
ATOM   4851  HG2 LYS   319      59.650  60.190  73.064  1.00  0.00           H  
ATOM   4852  HG3 LYS   319      60.572  59.023  74.035  1.00  0.00           H  
ATOM   4853  CD  LYS   319      58.682  58.287  73.530  1.00  0.00           C  
ATOM   4854  HD2 LYS   319      58.694  57.714  74.458  1.00  0.00           H  
ATOM   4855  HD3 LYS   319      57.661  58.601  73.314  1.00  0.00           H  
ATOM   4856  CE  LYS   319      59.013  57.389  72.316  1.00  0.00           C  
ATOM   4857  HE2 LYS   319      59.946  56.902  72.600  1.00  0.00           H  
ATOM   4858  HE3 LYS   319      58.314  56.553  72.306  1.00  0.00           H  
ATOM   4859  NZ  LYS   319      58.976  58.123  71.075  1.00  0.00           N  
ATOM   4860  HZ1 LYS   319      59.711  58.813  71.013  1.00  0.00           H  
ATOM   4861  HZ2 LYS   319      59.190  57.538  70.281  1.00  0.00           H  
ATOM   4862  HZ3 LYS   319      58.138  58.684  71.019  1.00  0.00           H  
ATOM   4863  C   LYS   319      61.839  60.923  75.075  1.00  0.00           C  
ATOM   4864  O   LYS   319      62.508  60.474  75.976  1.00  0.00           O  
ATOM   4865  N   GLU   320      62.366  61.235  73.910  1.00  0.00           N  
ATOM   4866  H   GLU   320      61.738  61.599  73.208  1.00  0.00           H  
ATOM   4867  CA  GLU   320      63.755  60.922  73.456  1.00  0.00           C  
ATOM   4868  HA  GLU   320      63.972  59.896  73.751  1.00  0.00           H  
ATOM   4869  CB  GLU   320      63.819  61.160  71.925  1.00  0.00           C  
ATOM   4870  HB2 GLU   320      63.243  62.037  71.630  1.00  0.00           H  
ATOM   4871  HB3 GLU   320      64.829  61.320  71.548  1.00  0.00           H  
ATOM   4872  CG  GLU   320      63.533  59.962  71.085  1.00  0.00           C  
ATOM   4873  HG2 GLU   320      63.592  60.320  70.058  1.00  0.00           H  
ATOM   4874  HG3 GLU   320      64.291  59.186  71.194  1.00  0.00           H  
ATOM   4875  CD  GLU   320      62.180  59.270  71.301  1.00  0.00           C  
ATOM   4876  OE1 GLU   320      62.086  58.102  71.734  1.00  0.00           O  
ATOM   4877  OE2 GLU   320      61.181  59.964  70.994  1.00  0.00           O  
ATOM   4878  C   GLU   320      64.839  61.741  74.155  1.00  0.00           C  
ATOM   4879  O   GLU   320      66.029  61.451  73.948  1.00  0.00           O  
ATOM   4880  N   VAL   321      64.492  62.844  74.843  1.00  0.00           N  
ATOM   4881  H   VAL   321      63.514  63.091  74.887  1.00  0.00           H  
ATOM   4882  CA  VAL   321      65.368  63.633  75.636  1.00  0.00           C  
ATOM   4883  HA  VAL   321      66.189  63.045  76.047  1.00  0.00           H  
ATOM   4884  CB  VAL   321      65.962  64.784  74.738  1.00  0.00           C  
ATOM   4885  HB  VAL   321      66.328  64.369  73.798  1.00  0.00           H  
ATOM   4886  CG1 VAL   321      64.940  65.787  74.188  1.00  0.00           C  
ATOM   4887 HG11 VAL   321      64.475  66.395  74.963  1.00  0.00           H  
ATOM   4888 HG12 VAL   321      65.309  66.452  73.407  1.00  0.00           H  
ATOM   4889 HG13 VAL   321      64.233  65.142  73.666  1.00  0.00           H  
ATOM   4890  CG2 VAL   321      67.123  65.530  75.340  1.00  0.00           C  
ATOM   4891 HG21 VAL   321      67.712  66.056  74.589  1.00  0.00           H  
ATOM   4892 HG22 VAL   321      66.802  66.226  76.114  1.00  0.00           H  
ATOM   4893 HG23 VAL   321      67.729  64.749  75.800  1.00  0.00           H  
ATOM   4894  C   VAL   321      64.675  64.318  76.905  1.00  0.00           C  
ATOM   4895  O   VAL   321      65.378  65.089  77.692  1.00  0.00           O  
ATOM   4896  N   SER   322      63.376  64.073  77.211  1.00  0.00           N  
ATOM   4897  H   SER   322      62.801  63.542  76.573  1.00  0.00           H  
ATOM   4898  CA  SER   322      62.575  64.526  78.366  1.00  0.00           C  
ATOM   4899  HA  SER   322      63.243  65.039  79.059  1.00  0.00           H  
ATOM   4900  CB  SER   322      61.569  65.532  77.821  1.00  0.00           C  
ATOM   4901  HB2 SER   322      60.850  65.034  77.171  1.00  0.00           H  
ATOM   4902  HB3 SER   322      60.952  66.024  78.572  1.00  0.00           H  
ATOM   4903  OG  SER   322      62.222  66.628  77.131  1.00  0.00           O  
ATOM   4904  HG  SER   322      63.151  66.691  77.363  1.00  0.00           H  
ATOM   4905  C   SER   322      61.859  63.442  79.139  1.00  0.00           C  
ATOM   4906  O   SER   322      61.353  62.438  78.530  1.00  0.00           O  
ATOM   4907  N   ALA   323      61.633  63.620  80.470  1.00  0.00           N  
ATOM   4908  H   ALA   323      62.287  64.245  80.918  1.00  0.00           H  
ATOM   4909  CA  ALA   323      60.668  62.947  81.303  1.00  0.00           C  
ATOM   4910  HA  ALA   323      60.810  61.875  81.163  1.00  0.00           H  
ATOM   4911  CB  ALA   323      60.859  63.341  82.726  1.00  0.00           C  
ATOM   4912  HB1 ALA   323      61.885  63.155  83.044  1.00  0.00           H  
ATOM   4913  HB2 ALA   323      60.564  64.375  82.909  1.00  0.00           H  
ATOM   4914  HB3 ALA   323      60.303  62.659  83.369  1.00  0.00           H  
ATOM   4915  C   ALA   323      59.178  63.188  80.915  1.00  0.00           C  
ATOM   4916  O   ALA   323      58.334  63.227  81.791  1.00  0.00           O  
ATOM   4917  N   ALA   324      58.793  63.287  79.606  1.00  0.00           N  
ATOM   4918  H   ALA   324      59.539  63.352  78.928  1.00  0.00           H  
ATOM   4919  CA  ALA   324      57.485  63.707  79.118  1.00  0.00           C  
ATOM   4920  HA  ALA   324      56.745  63.187  79.726  1.00  0.00           H  
ATOM   4921  CB  ALA   324      57.277  65.209  79.231  1.00  0.00           C  
ATOM   4922  HB1 ALA   324      57.341  65.551  80.264  1.00  0.00           H  
ATOM   4923  HB2 ALA   324      58.036  65.815  78.735  1.00  0.00           H  
ATOM   4924  HB3 ALA   324      56.262  65.460  78.924  1.00  0.00           H  
ATOM   4925  C   ALA   324      57.202  63.226  77.686  1.00  0.00           C  
ATOM   4926  O   ALA   324      58.004  63.445  76.793  1.00  0.00           O  
ATOM   4927  N   HIE   325      55.995  62.705  77.466  1.00  0.00           N  
ATOM   4928  H   HIE   325      55.290  62.542  78.171  1.00  0.00           H  
ATOM   4929  CA  HIE   325      55.528  62.602  76.094  1.00  0.00           C  
ATOM   4930  HA  HIE   325      56.307  62.232  75.426  1.00  0.00           H  
ATOM   4931  CB  HIE   325      54.402  61.584  75.998  1.00  0.00           C  
ATOM   4932  HB2 HIE   325      53.643  61.953  76.689  1.00  0.00           H
[truncated: 24,082,367 more chars]
