# Supplementary material for: Structural insight into hierarchical DNMT3A autoinhibition and its dysregulation in disease
Source: Nat Commun. 2026 Feb 18;17:2901. doi: 10.1038/s41467-026-69563-1 (PMC13031684; doi:10.1038/s41467-026-69563-1)
Supplement: Supplementary file 3 — Supplementary Data 1 [file 41467_2026_69563_MOESM3_ESM.zip › MD_simulation/DNMT3A_ADD_MTase_Start.pdb]

CRYST1  109.708  147.280  188.205  90.00  90.00  90.00 P 1           1
ATOM      1 ZN   ZN3     1      44.510  44.652  56.263  1.00  0.00          ZN  
TER       2      ZN3     1 
ATOM      2 ZN   ZN3     2      42.865  44.773  66.699  1.00  0.00          ZN  
TER       3      ZN3     2 
ATOM      3 ZN   ZN3     3      53.415  44.525  77.913  1.00  0.00          ZN  
TER       4      ZN3     3 
ATOM      4 ZN   ZN3     4      55.250 108.726 112.357  1.00  0.00          ZN  
TER       5      ZN3     4 
ATOM      5 ZN   ZN3     5      46.805 108.274 123.972  1.00  0.00          ZN  
TER       6      ZN3     5 
ATOM      6 ZN   ZN3     6      51.779 107.312 134.881  1.00  0.00          ZN  
TER       7      ZN3     6 
ATOM      7 ZN   ZN3     7      43.579 123.150  43.485  1.00  0.00          ZN  
TER       8      ZN3     7 
ATOM      8 ZN   ZN3     8      38.453 119.755  32.896  1.00  0.00          ZN  
TER       9      ZN3     8 
ATOM      9 ZN   ZN3     9      44.451 108.686  24.583  1.00  0.00          ZN  
TER      10      ZN3     9 
ATOM     10 ZN   ZN3    10      55.832  30.068 148.023  1.00  0.00          ZN  
TER      11      ZN3    10 
ATOM     11 ZN   ZN3    11      54.196  35.275 156.849  1.00  0.00          ZN  
TER      12      ZN3    11 
ATOM     12 ZN   ZN3    12      60.540  46.661 164.564  1.00  0.00          ZN  
TER      13      ZN3    12 
ATOM     13  N   SAH    13      55.254  76.487  72.051  1.00  0.00           N  
ATOM     14  H3  SAH    13      54.682  75.656  71.841  1.00  0.00           H  
ATOM     15  H1  SAH    13      56.253  76.336  71.855  1.00  0.00           H  
ATOM     16  H2  SAH    13      54.899  77.293  71.517  1.00  0.00           H  
ATOM     17  CA  SAH    13      55.179  76.932  73.573  1.00  0.00           C  
ATOM     18  HA  SAH    13      55.189  78.020  73.655  1.00  0.00           H  
ATOM     19  C   SAH    13      56.364  76.608  74.452  1.00  0.00           C  
ATOM     20  O   SAH    13      57.294  76.058  73.939  1.00  0.00           O  
ATOM     21  OXT SAH    13      56.362  76.978  75.597  1.00  0.00           O  
ATOM     22  CB  SAH    13      53.904  76.289  74.140  1.00  0.00           C  
ATOM     23  HB1 SAH    13      53.898  76.348  75.235  1.00  0.00           H  
ATOM     24  HB2 SAH    13      53.872  75.215  73.918  1.00  0.00           H  
ATOM     25  CG  SAH    13      52.626  76.925  73.521  1.00  0.00           C  
ATOM     26  HG1 SAH    13      52.580  76.753  72.439  1.00  0.00           H  
ATOM     27  HG2 SAH    13      52.504  77.980  73.795  1.00  0.00           H  
ATOM     28  SD  SAH    13      51.042  76.234  74.078  1.00  0.00           S  
ATOM     29  C5' SAH    13      50.004  77.028  72.753  1.00  0.00           C  
ATOM     30  H5' SAH    13      50.479  76.919  71.770  1.00  0.00           H  
ATOM     31 H5'' SAH    13      49.027  76.533  72.698  1.00  0.00           H  
ATOM     32  C4' SAH    13      49.872  78.564  72.997  1.00  0.00           C  
ATOM     33  H4' SAH    13      50.872  79.009  73.074  1.00  0.00           H  
ATOM     34  C3' SAH    13      49.081  78.873  74.310  1.00  0.00           C  
ATOM     35  H3' SAH    13      48.496  78.006  74.642  1.00  0.00           H  
ATOM     36  O3' SAH    13      49.985  79.294  75.300  1.00  0.00           O  
ATOM     37  H9  SAH    13      50.518  80.047  74.990  1.00  0.00           H  
ATOM     38  C2' SAH    13      48.113  79.964  73.869  1.00  0.00           C  
ATOM     39  H2' SAH    13      47.174  79.450  73.630  1.00  0.00           H  
ATOM     40  O2' SAH    13      48.033  81.043  74.872  1.00  0.00           O  
ATOM     41  H10 SAH    13      48.855  81.560  74.921  1.00  0.00           H  
ATOM     42  O4' SAH    13      49.197  79.275  71.979  1.00  0.00           O  
ATOM     43  C1' SAH    13      48.598  80.512  72.538  1.00  0.00           C  
ATOM     44  H1' SAH    13      49.323  81.308  72.744  1.00  0.00           H  
ATOM     45  N9  SAH    13      47.631  81.029  71.602  1.00  0.00           N  
ATOM     46  C4  SAH    13      47.850  82.264  71.045  1.00  0.00           C  
ATOM     47  N3  SAH    13      48.960  82.960  70.915  1.00  0.00           N  
ATOM     48  C2  SAH    13      48.839  84.049  70.222  1.00  0.00           C  
ATOM     49  N1  SAH    13      47.711  84.552  69.610  1.00  0.00           N  
ATOM     50  C6  SAH    13      46.652  83.792  69.817  1.00  0.00           C  
ATOM     51  C5  SAH    13      46.686  82.612  70.446  1.00  0.00           C  
ATOM     52  N7  SAH    13      45.685  81.771  70.704  1.00  0.00           N  
ATOM     53  C8  SAH    13      46.275  80.766  71.394  1.00  0.00           C  
ATOM     54  H8  SAH    13      45.775  79.970  71.930  1.00  0.00           H  
ATOM     55  N6  SAH    13      45.542  84.155  69.100  1.00  0.00           N  
ATOM     56  H61 SAH    13      45.561  85.127  68.818  1.00  0.00           H  
ATOM     57  H62 SAH    13      44.693  83.774  69.498  1.00  0.00           H  
ATOM     58  H7  SAH    13      49.766  84.600  70.078  1.00  0.00           H  
TER      59      SAH    13 
ATOM     59  N   SAH    14      62.115  77.691 113.168  1.00  0.00           N  
ATOM     60  H3  SAH    14      62.700  78.443 113.560  1.00  0.00           H  
ATOM     61  H1  SAH    14      62.727  76.908 112.897  1.00  0.00           H  
ATOM     62  H2  SAH    14      61.524  77.343 113.937  1.00  0.00           H  
ATOM     63  CA  SAH    14      61.183  78.246 112.062  1.00  0.00           C  
ATOM     64  HA  SAH    14      60.417  77.505 111.830  1.00  0.00           H  
ATOM     65  C   SAH    14      61.854  78.609 110.735  1.00  0.00           C  
ATOM     66  O   SAH    14      61.236  78.403 109.686  1.00  0.00           O  
ATOM     67  OXT SAH    14      62.917  79.157 110.825  1.00  0.00           O  
ATOM     68  CB  SAH    14      60.512  79.420 112.658  1.00  0.00           C  
ATOM     69  HB1 SAH    14      60.069  79.886 111.769  1.00  0.00           H  
ATOM     70  HB2 SAH    14      61.220  80.170 113.031  1.00  0.00           H  
ATOM     71  CG  SAH    14      59.485  79.125 113.734  1.00  0.00           C  
ATOM     72  HG1 SAH    14      59.022  80.066 114.056  1.00  0.00           H  
ATOM     73  HG2 SAH    14      59.927  78.538 114.548  1.00  0.00           H  
ATOM     74  SD  SAH    14      58.042  78.152 113.043  1.00  0.00           S  
ATOM     75  C5' SAH    14      57.475  77.472 114.650  1.00  0.00           C  
ATOM     76  H5' SAH    14      58.128  77.589 115.523  1.00  0.00           H  
ATOM     77 H5'' SAH    14      56.546  78.029 114.826  1.00  0.00           H  
ATOM     78  C4' SAH    14      57.348  75.941 114.256  1.00  0.00           C  
ATOM     79  H4' SAH    14      58.361  75.605 114.004  1.00  0.00           H  
ATOM     80  C3' SAH    14      56.338  75.668 113.132  1.00  0.00           C  
ATOM     81  H3' SAH    14      55.670  76.498 112.869  1.00  0.00           H  
ATOM     82  O3' SAH    14      57.123  75.278 111.950  1.00  0.00           O  
ATOM     83  H9  SAH    14      57.800  74.653 112.261  1.00  0.00           H  
ATOM     84  C2' SAH    14      55.452  74.473 113.671  1.00  0.00           C  
ATOM     85  H2' SAH    14      54.509  74.935 113.987  1.00  0.00           H  
ATOM     86  O2' SAH    14      55.133  73.537 112.663  1.00  0.00           O  
ATOM     87  H10 SAH    14      55.865  72.897 112.644  1.00  0.00           H  
ATOM     88  O4' SAH    14      56.940  75.144 115.292  1.00  0.00           O  
ATOM     89  C1' SAH    14      56.285  73.978 114.817  1.00  0.00           C  
ATOM     90  H1' SAH    14      57.035  73.270 114.449  1.00  0.00           H  
ATOM     91  N9  SAH    14      55.608  73.344 115.905  1.00  0.00           N  
ATOM     92  C4  SAH    14      56.205  72.266 116.544  1.00  0.00           C  
ATOM     93  N3  SAH    14      57.394  71.654 116.389  1.00  0.00           N  
ATOM     94  C2  SAH    14      57.473  70.586 117.248  1.00  0.00           C  
ATOM     95  N1  SAH    14      56.605  69.984 118.042  1.00  0.00           N  
ATOM     96  C6  SAH    14      55.493  70.730 118.160  1.00  0.00           C  
ATOM     97  C5  SAH    14      55.261  71.892 117.447  1.00  0.00           C  
ATOM     98  N7  SAH    14      54.121  72.670 117.430  1.00  0.00           N  
ATOM     99  C8  SAH    14      54.408  73.552 116.526  1.00  0.00           C  
ATOM    100  H8  SAH    14      53.718  74.322 116.206  1.00  0.00           H  
ATOM    101  N6  SAH    14      54.515  70.164 118.858  1.00  0.00           N  
ATOM    102  H61 SAH    14      54.628  69.222 119.208  1.00  0.00           H  
ATOM    103  H62 SAH    14      53.582  70.523 118.701  1.00  0.00           H  
ATOM    104  H7  SAH    14      58.457  70.141 117.116  1.00  0.00           H  
TER     105      SAH    14 
ATOM    105  N   LEU    15      39.386  32.983  54.952  1.00  0.00           N  
ATOM    106  H1  LEU    15      39.404  33.500  55.820  1.00  0.00           H  
ATOM    107  H2  LEU    15      38.908  32.094  54.990  1.00  0.00           H  
ATOM    108  H3  LEU    15      38.848  33.552  54.313  1.00  0.00           H  
ATOM    109  CA  LEU    15      40.795  32.840  54.616  1.00  0.00           C  
ATOM    110  HA  LEU    15      40.765  32.091  53.825  1.00  0.00           H  
ATOM    111  CB  LEU    15      41.383  34.108  53.868  1.00  0.00           C  
ATOM    112  HB2 LEU    15      40.548  34.701  53.496  1.00  0.00           H  
ATOM    113  HB3 LEU    15      41.930  34.803  54.506  1.00  0.00           H  
ATOM    114  CG  LEU    15      42.321  33.813  52.704  1.00  0.00           C  
ATOM    115  HG  LEU    15      41.840  33.105  52.029  1.00  0.00           H  
ATOM    116  CD1 LEU    15      42.519  35.109  51.946  1.00  0.00           C  
ATOM    117 HD11 LEU    15      41.577  35.630  51.774  1.00  0.00           H  
ATOM    118 HD12 LEU    15      43.146  35.754  52.561  1.00  0.00           H  
ATOM    119 HD13 LEU    15      43.023  35.008  50.985  1.00  0.00           H  
ATOM    120  CD2 LEU    15      43.626  33.266  53.320  1.00  0.00           C  
ATOM    121 HD21 LEU    15      43.983  33.798  54.203  1.00  0.00           H  
ATOM    122 HD22 LEU    15      43.558  32.199  53.531  1.00  0.00           H  
ATOM    123 HD23 LEU    15      44.324  33.295  52.483  1.00  0.00           H  
ATOM    124  C   LEU    15      41.503  32.368  55.868  1.00  0.00           C  
ATOM    125  O   LEU    15      41.903  31.249  55.926  1.00  0.00           O  
ATOM    126  N   VAL    16      41.662  33.185  56.961  1.00  0.00           N  
ATOM    127  H   VAL    16      41.252  34.108  56.952  1.00  0.00           H  
ATOM    128  CA  VAL    16      42.478  32.848  58.150  1.00  0.00           C  
ATOM    129  HA  VAL    16      43.515  32.867  57.815  1.00  0.00           H  
ATOM    130  CB  VAL    16      42.287  34.001  59.199  1.00  0.00           C  
ATOM    131  HB  VAL    16      41.228  34.071  59.448  1.00  0.00           H  
ATOM    132  CG1 VAL    16      43.166  33.905  60.423  1.00  0.00           C  
ATOM    133 HG11 VAL    16      42.794  33.177  61.144  1.00  0.00           H  
ATOM    134 HG12 VAL    16      44.186  33.643  60.142  1.00  0.00           H  
ATOM    135 HG13 VAL    16      43.078  34.824  61.002  1.00  0.00           H  
ATOM    136  CG2 VAL    16      42.689  35.319  58.613  1.00  0.00           C  
ATOM    137 HG21 VAL    16      43.747  35.326  58.351  1.00  0.00           H  
ATOM    138 HG22 VAL    16      42.207  35.586  57.673  1.00  0.00           H  
ATOM    139 HG23 VAL    16      42.372  36.150  59.243  1.00  0.00           H  
ATOM    140  C   VAL    16      42.214  31.484  58.892  1.00  0.00           C  
ATOM    141  O   VAL    16      43.128  30.907  59.508  1.00  0.00           O  
ATOM    142  N   TYR    17      41.049  30.935  58.788  1.00  0.00           N  
ATOM    143  H   TYR    17      40.286  31.477  58.406  1.00  0.00           H  
ATOM    144  CA  TYR    17      40.856  29.500  59.174  1.00  0.00           C  
ATOM    145  HA  TYR    17      41.086  29.383  60.233  1.00  0.00           H  
ATOM    146  CB  TYR    17      39.346  29.216  59.163  1.00  0.00           C  
ATOM    147  HB2 TYR    17      38.850  29.977  59.765  1.00  0.00           H  
ATOM    148  HB3 TYR    17      38.921  29.450  58.187  1.00  0.00           H  
ATOM    149  CG  TYR    17      38.946  27.815  59.422  1.00  0.00           C  
ATOM    150  CD1 TYR    17      38.550  27.512  60.744  1.00  0.00           C  
ATOM    151  HD1 TYR    17      38.426  28.320  61.450  1.00  0.00           H  
ATOM    152  CE1 TYR    17      38.051  26.244  61.065  1.00  0.00           C  
ATOM    153  HE1 TYR    17      37.554  26.153  62.020  1.00  0.00           H  
ATOM    154  CZ  TYR    17      38.024  25.257  60.086  1.00  0.00           C  
ATOM    155  OH  TYR    17      37.505  23.998  60.403  1.00  0.00           O  
ATOM    156  HH  TYR    17      37.201  23.879  61.306  1.00  0.00           H  
ATOM    157  CE2 TYR    17      38.575  25.475  58.850  1.00  0.00           C  
ATOM    158  HE2 TYR    17      38.554  24.706  58.091  1.00  0.00           H  
ATOM    159  CD2 TYR    17      39.067  26.777  58.564  1.00  0.00           C  
ATOM    160  HD2 TYR    17      39.454  26.890  57.563  1.00  0.00           H  
ATOM    161  C   TYR    17      41.656  28.473  58.377  1.00  0.00           C  
ATOM    162  O   TYR    17      42.203  27.530  58.904  1.00  0.00           O  
ATOM    163  N   GLU    18      41.817  28.650  57.040  1.00  0.00           N  
ATOM    164  H   GLU    18      41.279  29.410  56.648  1.00  0.00           H  
ATOM    165  CA  GLU    18      42.893  27.927  56.309  1.00  0.00           C  
ATOM    166  HA  GLU    18      42.768  26.847  56.391  1.00  0.00           H  
ATOM    167  CB  GLU    18      42.674  28.261  54.834  1.00  0.00           C  
ATOM    168  HB2 GLU    18      41.649  28.035  54.542  1.00  0.00           H  
ATOM    169  HB3 GLU    18      42.948  29.303  54.672  1.00  0.00           H  
ATOM    170  CG  GLU    18      43.517  27.335  53.916  1.00  0.00           C  
ATOM    171  HG2 GLU    18      44.582  27.421  54.131  1.00  0.00           H  
ATOM    172  HG3 GLU    18      43.291  26.291  54.129  1.00  0.00           H  
ATOM    173  CD  GLU    18      43.250  27.716  52.457  1.00  0.00           C  
ATOM    174  OE1 GLU    18      42.112  27.718  51.988  1.00  0.00           O  
ATOM    175  OE2 GLU    18      44.207  28.055  51.703  1.00  0.00           O  
ATOM    176  C   GLU    18      44.356  28.204  56.682  1.00  0.00           C  
ATOM    177  O   GLU    18      45.091  27.214  56.564  1.00  0.00           O  
ATOM    178  N   VAL    19      44.706  29.336  57.250  1.00  0.00           N  
ATOM    179  H   VAL    19      43.948  30.001  57.184  1.00  0.00           H  
ATOM    180  CA  VAL    19      45.959  29.597  57.963  1.00  0.00           C  
ATOM    181  HA  VAL    19      46.841  29.341  57.375  1.00  0.00           H  
ATOM    182  CB  VAL    19      46.130  31.088  58.145  1.00  0.00           C  
ATOM    183  HB  VAL    19      45.348  31.462  58.806  1.00  0.00           H  
ATOM    184  CG1 VAL    19      47.533  31.440  58.737  1.00  0.00           C  
ATOM    185 HG11 VAL    19      48.345  31.097  58.096  1.00  0.00           H  
ATOM    186 HG12 VAL    19      47.603  32.528  58.718  1.00  0.00           H  
ATOM    187 HG13 VAL    19      47.701  31.038  59.736  1.00  0.00           H  
ATOM    188  CG2 VAL    19      45.948  32.045  56.911  1.00  0.00           C  
ATOM    189 HG21 VAL    19      44.894  32.186  56.676  1.00  0.00           H  
ATOM    190 HG22 VAL    19      46.409  33.022  57.054  1.00  0.00           H  
ATOM    191 HG23 VAL    19      46.446  31.522  56.094  1.00  0.00           H  
ATOM    192  C   VAL    19      46.039  28.887  59.239  1.00  0.00           C  
ATOM    193  O   VAL    19      47.121  28.289  59.500  1.00  0.00           O  
ATOM    194  N   ARG    20      44.955  28.855  59.988  1.00  0.00           N  
ATOM    195  H   ARG    20      44.238  29.417  59.552  1.00  0.00           H  
ATOM    196  CA  ARG    20      44.808  28.028  61.186  1.00  0.00           C  
ATOM    197  HA  ARG    20      45.635  28.338  61.824  1.00  0.00           H  
ATOM    198  CB  ARG    20      43.523  28.199  61.980  1.00  0.00           C  
ATOM    199  HB2 ARG    20      43.222  29.244  61.896  1.00  0.00           H  
ATOM    200  HB3 ARG    20      42.749  27.602  61.499  1.00  0.00           H  
ATOM    201  CG  ARG    20      43.777  27.913  63.498  1.00  0.00           C  
ATOM    202  HG2 ARG    20      44.430  27.051  63.635  1.00  0.00           H  
ATOM    203  HG3 ARG    20      44.124  28.818  63.998  1.00  0.00           H  
ATOM    204  CD  ARG    20      42.444  27.665  64.244  1.00  0.00           C  
ATOM    205  HD2 ARG    20      42.662  27.702  65.311  1.00  0.00           H  
ATOM    206  HD3 ARG    20      41.709  28.425  63.979  1.00  0.00           H  
ATOM    207  NE  ARG    20      41.872  26.374  63.849  1.00  0.00           N  
ATOM    208  HE  ARG    20      42.564  25.723  63.509  1.00  0.00           H  
ATOM    209  CZ  ARG    20      40.713  25.933  64.226  1.00  0.00           C  
ATOM    210  NH1 ARG    20      39.710  26.699  64.605  1.00  0.00           N  
ATOM    211 HH11 ARG    20      40.006  27.653  64.752  1.00  0.00           H  
ATOM    212 HH12 ARG    20      38.861  26.303  64.983  1.00  0.00           H  
ATOM    213  NH2 ARG    20      40.328  24.705  64.237  1.00  0.00           N  
ATOM    214 HH21 ARG    20      40.971  23.947  64.056  1.00  0.00           H  
ATOM    215 HH22 ARG    20      39.390  24.341  64.328  1.00  0.00           H  
ATOM    216  C   ARG    20      45.088  26.528  60.972  1.00  0.00           C  
ATOM    217  O   ARG    20      45.826  25.922  61.779  1.00  0.00           O  
ATOM    218  N   GLN    21      44.640  25.976  59.841  1.00  0.00           N  
ATOM    219  H   GLN    21      43.971  26.510  59.306  1.00  0.00           H  
ATOM    220  CA  GLN    21      44.772  24.597  59.498  1.00  0.00           C  
ATOM    221  HA  GLN    21      44.847  23.928  60.355  1.00  0.00           H  
ATOM    222  CB  GLN    21      43.578  24.169  58.626  1.00  0.00           C  
ATOM    223  HB2 GLN    21      43.524  24.960  57.878  1.00  0.00           H  
ATOM    224  HB3 GLN    21      43.743  23.277  58.022  1.00  0.00           H  
ATOM    225  CG  GLN    21      42.197  24.164  59.252  1.00  0.00           C  
ATOM    226  HG2 GLN    21      42.002  25.126  59.726  1.00  0.00           H  
ATOM    227  HG3 GLN    21      41.460  24.079  58.453  1.00  0.00           H  
ATOM    228  CD  GLN    21      42.108  23.022  60.313  1.00  0.00           C  
ATOM    229  OE1 GLN    21      43.038  22.271  60.484  1.00  0.00           O  
ATOM    230  NE2 GLN    21      41.101  22.935  61.082  1.00  0.00           N  
ATOM    231 HE21 GLN    21      40.997  22.211  61.779  1.00  0.00           H  
ATOM    232 HE22 GLN    21      40.325  23.563  60.931  1.00  0.00           H  
ATOM    233  C   GLN    21      46.140  24.389  58.793  1.00  0.00           C  
ATOM    234  O   GLN    21      46.314  23.345  58.185  1.00  0.00           O  
ATOM    235  N   LYS    22      47.137  25.331  58.919  1.00  0.00           N  
ATOM    236  H   LYS    22      46.995  26.171  59.461  1.00  0.00           H  
ATOM    237  CA  LYS    22      48.544  25.228  58.329  1.00  0.00           C  
ATOM    238  HA  LYS    22      48.954  26.218  58.532  1.00  0.00           H  
ATOM    239  CB  LYS    22      49.372  24.193  59.040  1.00  0.00           C  
ATOM    240  HB2 LYS    22      49.034  23.220  58.682  1.00  0.00           H  
ATOM    241  HB3 LYS    22      50.414  24.200  58.720  1.00  0.00           H  
ATOM    242  CG  LYS    22      49.354  24.182  60.600  1.00  0.00           C  
ATOM    243  HG2 LYS    22      48.304  23.957  60.789  1.00  0.00           H  
ATOM    244  HG3 LYS    22      49.980  23.372  60.975  1.00  0.00           H  
ATOM    245  CD  LYS    22      49.668  25.553  61.173  1.00  0.00           C  
ATOM    246  HD2 LYS    22      50.564  25.952  60.698  1.00  0.00           H  
ATOM    247  HD3 LYS    22      48.825  26.242  61.123  1.00  0.00           H  
ATOM    248  CE  LYS    22      49.997  25.149  62.620  1.00  0.00           C  
ATOM    249  HE2 LYS    22      49.123  24.728  63.116  1.00  0.00           H  
ATOM    250  HE3 LYS    22      50.877  24.506  62.596  1.00  0.00           H  
ATOM    251  NZ  LYS    22      50.344  26.343  63.461  1.00  0.00           N  
ATOM    252  HZ1 LYS    22      50.575  26.074  64.406  1.00  0.00           H  
ATOM    253  HZ2 LYS    22      51.079  26.896  63.042  1.00  0.00           H  
ATOM    254  HZ3 LYS    22      49.585  27.009  63.449  1.00  0.00           H  
ATOM    255  C   LYS    22      48.522  24.998  56.749  1.00  0.00           C  
ATOM    256  O   LYS    22      49.626  24.951  56.184  1.00  0.00           O  
ATOM    257  N   CYS    23      47.395  25.096  56.099  1.00  0.00           N  
ATOM    258  H   CYS    23      46.512  25.283  56.553  1.00  0.00           H  
ATOM    259  CA  CYS    23      47.277  25.050  54.685  1.00  0.00           C  
ATOM    260  HA  CYS    23      48.014  24.350  54.290  1.00  0.00           H  
ATOM    261  CB  CYS    23      45.924  24.474  54.189  1.00  0.00           C  
ATOM    262  HB2 CYS    23      45.129  25.182  54.424  1.00  0.00           H  
ATOM    263  HB3 CYS    23      45.986  24.189  53.139  1.00  0.00           H  
ATOM    264  SG  CYS    23      45.509  23.019  55.183  1.00  0.00           S  
ATOM    265  HG  CYS    23      46.280  22.039  54.702  1.00  0.00           H  
ATOM    266  C   CYS    23      47.600  26.388  53.987  1.00  0.00           C  
ATOM    267  O   CYS    23      47.669  26.397  52.773  1.00  0.00           O  
ATOM    268  N   ARG    24      47.907  27.452  54.698  1.00  0.00           N  
ATOM    269  H   ARG    24      47.599  27.318  55.650  1.00  0.00           H  
ATOM    270  CA  ARG    24      48.357  28.781  54.162  1.00  0.00           C  
ATOM    271  HA  ARG    24      48.936  28.454  53.298  1.00  0.00           H  
ATOM    272  CB  ARG    24      47.148  29.579  53.838  1.00  0.00           C  
ATOM    273  HB2 ARG    24      46.500  28.951  53.226  1.00  0.00           H  
ATOM    274  HB3 ARG    24      46.600  29.760  54.762  1.00  0.00           H  
ATOM    275  CG  ARG    24      47.354  30.832  52.954  1.00  0.00           C  
ATOM    276  HG2 ARG    24      46.513  31.514  53.077  1.00  0.00           H  
ATOM    277  HG3 ARG    24      48.277  31.326  53.257  1.00  0.00           H  
ATOM    278  CD  ARG    24      47.343  30.551  51.464  1.00  0.00           C  
ATOM    279  HD2 ARG    24      47.732  31.436  50.962  1.00  0.00           H  
ATOM    280  HD3 ARG    24      47.952  29.660  51.310  1.00  0.00           H  
ATOM    281  NE  ARG    24      45.959  30.234  51.061  1.00  0.00           N  
ATOM    282  HE  ARG    24      45.630  29.333  51.377  1.00  0.00           H  
ATOM    283  CZ  ARG    24      45.159  30.984  50.355  1.00  0.00           C  
ATOM    284  NH1 ARG    24      45.460  32.162  49.938  1.00  0.00           N  
ATOM    285 HH11 ARG    24      46.295  32.679  50.175  1.00  0.00           H  
ATOM    286 HH12 ARG    24      44.863  32.632  49.272  1.00  0.00           H  
ATOM    287  NH2 ARG    24      43.998  30.543  50.058  1.00  0.00           N  
ATOM    288 HH21 ARG    24      43.751  29.623  50.394  1.00  0.00           H  
ATOM    289 HH22 ARG    24      43.314  31.059  49.523  1.00  0.00           H  
ATOM    290  C   ARG    24      49.415  29.401  55.184  1.00  0.00           C  
ATOM    291  O   ARG    24      49.357  29.245  56.391  1.00  0.00           O  
ATOM    292  N   ASN    25      50.378  30.096  54.644  1.00  0.00           N  
ATOM    293  H   ASN    25      50.324  30.284  53.653  1.00  0.00           H  
ATOM    294  CA  ASN    25      51.353  30.859  55.309  1.00  0.00           C  
ATOM    295  HA  ASN    25      51.724  30.362  56.206  1.00  0.00           H  
ATOM    296  CB  ASN    25      52.517  31.062  54.333  1.00  0.00           C  
ATOM    297  HB2 ASN    25      52.159  31.495  53.399  1.00  0.00           H  
ATOM    298  HB3 ASN    25      53.140  31.801  54.838  1.00  0.00           H  
ATOM    299  CG  ASN    25      53.295  29.828  54.119  1.00  0.00           C  
ATOM    300  OD1 ASN    25      53.971  29.365  55.004  1.00  0.00           O  
ATOM    301  ND2 ASN    25      53.314  29.224  52.938  1.00  0.00           N  
ATOM    302 HD21 ASN    25      53.976  28.478  52.776  1.00  0.00           H  
ATOM    303 HD22 ASN    25      52.754  29.627  52.200  1.00  0.00           H  
ATOM    304  C   ASN    25      50.739  32.256  55.638  1.00  0.00           C  
ATOM    305  O   ASN    25      50.021  32.854  54.831  1.00  0.00           O  
ATOM    306  N   ILE    26      51.051  32.829  56.820  1.00  0.00           N  
ATOM    307  H   ILE    26      51.590  32.243  57.441  1.00  0.00           H  
ATOM    308  CA  ILE    26      50.505  33.974  57.499  1.00  0.00           C  
ATOM    309  HA  ILE    26      49.455  33.884  57.219  1.00  0.00           H  
ATOM    310  CB  ILE    26      50.699  33.847  58.994  1.00  0.00           C  
ATOM    311  HB  ILE    26      50.269  32.862  59.175  1.00  0.00           H  
ATOM    312  CG2 ILE    26      52.231  33.864  59.408  1.00  0.00           C  
ATOM    313 HG21 ILE    26      52.639  34.859  59.232  1.00  0.00           H  
ATOM    314 HG22 ILE    26      52.249  33.700  60.485  1.00  0.00           H  
ATOM    315 HG23 ILE    26      52.787  33.049  58.945  1.00  0.00           H  
ATOM    316  CG1 ILE    26      49.840  34.824  59.803  1.00  0.00           C  
ATOM    317 HG12 ILE    26      50.398  35.693  60.151  1.00  0.00           H  
ATOM    318 HG13 ILE    26      48.951  35.258  59.347  1.00  0.00           H  
ATOM    319  CD1 ILE    26      49.262  34.216  61.030  1.00  0.00           C  
ATOM    320 HD11 ILE    26      48.701  33.306  60.821  1.00  0.00           H  
ATOM    321 HD12 ILE    26      50.005  33.931  61.775  1.00  0.00           H  
ATOM    322 HD13 ILE    26      48.592  34.911  61.538  1.00  0.00           H  
ATOM    323  C   ILE    26      51.068  35.272  57.052  1.00  0.00           C  
ATOM    324  O   ILE    26      50.516  36.379  57.180  1.00  0.00           O  
ATOM    325  N   GLU    27      52.296  35.253  56.495  1.00  0.00           N  
ATOM    326  H   GLU    27      52.722  34.359  56.297  1.00  0.00           H  
ATOM    327  CA  GLU    27      53.021  36.319  55.802  1.00  0.00           C  
ATOM    328  HA  GLU    27      52.904  37.229  56.391  1.00  0.00           H  
ATOM    329  CB  GLU    27      54.560  36.037  55.733  1.00  0.00           C  
ATOM    330  HB2 GLU    27      55.026  36.959  55.386  1.00  0.00           H  
ATOM    331  HB3 GLU    27      55.022  35.840  56.700  1.00  0.00           H  
ATOM    332  CG  GLU    27      55.014  34.784  54.974  1.00  0.00           C  
ATOM    333  HG2 GLU    27      54.163  34.603  54.317  1.00  0.00           H  
ATOM    334  HG3 GLU    27      55.830  34.961  54.273  1.00  0.00           H  
ATOM    335  CD  GLU    27      55.213  33.575  55.932  1.00  0.00           C  
ATOM    336  OE1 GLU    27      56.353  33.143  56.100  1.00  0.00           O  
ATOM    337  OE2 GLU    27      54.251  33.085  56.555  1.00  0.00           O  
ATOM    338  C   GLU    27      52.506  36.701  54.420  1.00  0.00           C  
ATOM    339  O   GLU    27      52.759  37.849  54.039  1.00  0.00           O  
ATOM    340  N   ASP    28      51.723  35.847  53.744  1.00  0.00           N  
ATOM    341  H   ASP    28      51.464  34.988  54.209  1.00  0.00           H  
ATOM    342  CA  ASP    28      51.067  36.055  52.465  1.00  0.00           C  
ATOM    343  HA  ASP    28      51.674  36.514  51.685  1.00  0.00           H  
ATOM    344  CB  ASP    28      50.677  34.734  51.857  1.00  0.00           C  
ATOM    345  HB2 ASP    28      49.942  34.130  52.389  1.00  0.00           H  
ATOM    346  HB3 ASP    28      50.138  35.067  50.971  1.00  0.00           H  
ATOM    347  CG  ASP    28      51.833  33.768  51.414  1.00  0.00           C  
ATOM    348  OD1 ASP    28      52.980  34.139  51.364  1.00  0.00           O  
ATOM    349  OD2 ASP    28      51.548  32.613  51.125  1.00  0.00           O  
ATOM    350  C   ASP    28      49.823  36.927  52.639  1.00  0.00           C  
ATOM    351  O   ASP    28      49.228  37.400  51.690  1.00  0.00           O  
ATOM    352  N   ILE    29      49.445  37.316  53.880  1.00  0.00           N  
ATOM    353  H   ILE    29      50.187  37.311  54.565  1.00  0.00           H  
ATOM    354  CA  ILE    29      48.186  37.846  54.308  1.00  0.00           C  
ATOM    355  HA  ILE    29      47.774  38.268  53.391  1.00  0.00           H  
ATOM    356  CB  ILE    29      47.315  36.663  54.941  1.00  0.00           C  
ATOM    357  HB  ILE    29      47.914  36.173  55.707  1.00  0.00           H  
ATOM    358  CG2 ILE    29      45.898  36.966  55.565  1.00  0.00           C  
ATOM    359 HG21 ILE    29      45.377  37.644  54.889  1.00  0.00           H  
ATOM    360 HG22 ILE    29      45.345  36.027  55.576  1.00  0.00           H  
ATOM    361 HG23 ILE    29      45.970  37.459  56.535  1.00  0.00           H  
ATOM    362  CG1 ILE    29      47.106  35.537  53.877  1.00  0.00           C  
ATOM    363 HG12 ILE    29      48.045  35.036  53.640  1.00  0.00           H  
ATOM    364 HG13 ILE    29      46.542  34.725  54.335  1.00  0.00           H  
ATOM    365  CD1 ILE    29      46.223  35.884  52.724  1.00  0.00           C  
ATOM    366 HD11 ILE    29      45.298  36.353  53.060  1.00  0.00           H  
ATOM    367 HD12 ILE    29      46.748  36.682  52.199  1.00  0.00           H  
ATOM    368 HD13 ILE    29      46.033  35.061  52.036  1.00  0.00           H  
ATOM    369  C   ILE    29      48.355  38.937  55.365  1.00  0.00           C  
ATOM    370  O   ILE    29      49.240  38.896  56.199  1.00  0.00           O  
ATOM    371  N   CY3    30      47.328  39.859  55.504  1.00  0.00           N  
ATOM    372  HN  CY3    30      46.530  39.779  54.890  1.00  0.00           H  
ATOM    373  CA  CY3    30      47.366  40.974  56.432  1.00  0.00           C  
ATOM    374  HA  CY3    30      48.361  41.416  56.476  1.00  0.00           H  
ATOM    375  CB  CY3    30      46.331  41.936  55.756  1.00  0.00           C  
ATOM    376  HB3 CY3    30      45.306  41.566  55.734  1.00  0.00           H  
ATOM    377  HB2 CY3    30      46.617  42.197  54.737  1.00  0.00           H  
ATOM    378  SG  CY3    30      46.330  43.371  56.750  1.00  0.00           S  
ATOM    379  C   CY3    30      46.922  40.571  57.899  1.00  0.00           C  
ATOM    380  O   CY3    30      45.908  39.943  58.121  1.00  0.00           O  
ATOM    381  N   ILE    31      47.716  40.944  58.932  1.00  0.00           N  
ATOM    382  H   ILE    31      48.629  41.323  58.728  1.00  0.00           H  
ATOM    383  CA  ILE    31      47.455  40.480  60.347  1.00  0.00           C  
ATOM    384  HA  ILE    31      46.965  39.512  60.248  1.00  0.00           H  
ATOM    385  CB  ILE    31      48.853  40.446  61.108  1.00  0.00           C  
ATOM    386  HB  ILE    31      49.621  40.981  60.549  1.00  0.00           H  
ATOM    387  CG2 ILE    31      48.814  41.078  62.509  1.00  0.00           C  
ATOM    388 HG21 ILE    31      48.580  42.137  62.395  1.00  0.00           H  
ATOM    389 HG22 ILE    31      47.965  40.636  63.030  1.00  0.00           H  
ATOM    390 HG23 ILE    31      49.750  40.944  63.052  1.00  0.00           H  
ATOM    391  CG1 ILE    31      49.273  39.012  61.028  1.00  0.00           C  
ATOM    392 HG12 ILE    31      48.444  38.358  61.298  1.00  0.00           H  
ATOM    393 HG13 ILE    31      49.653  38.911  60.011  1.00  0.00           H  
ATOM    394  CD1 ILE    31      50.387  38.679  61.927  1.00  0.00           C  
ATOM    395 HD11 ILE    31      50.073  38.827  62.961  1.00  0.00           H  
ATOM    396 HD12 ILE    31      50.721  37.657  61.750  1.00  0.00           H  
ATOM    397 HD13 ILE    31      51.263  39.269  61.659  1.00  0.00           H  
ATOM    398  C   ILE    31      46.420  41.374  60.971  1.00  0.00           C  
ATOM    399  O   ILE    31      45.707  40.950  61.877  1.00  0.00           O  
ATOM    400  N   SER    32      46.241  42.633  60.450  1.00  0.00           N  
ATOM    401  H   SER    32      46.929  42.860  59.746  1.00  0.00           H  
ATOM    402  CA  SER    32      45.401  43.690  61.028  1.00  0.00           C  
ATOM    403  HA  SER    32      45.341  43.600  62.113  1.00  0.00           H  
ATOM    404  CB  SER    32      46.072  45.064  60.806  1.00  0.00           C  
ATOM    405  HB2 SER    32      45.527  45.878  61.285  1.00  0.00           H  
ATOM    406  HB3 SER    32      47.041  45.059  61.305  1.00  0.00           H  
ATOM    407  OG  SER    32      46.267  45.319  59.445  1.00  0.00           O  
ATOM    408  HG  SER    32      45.397  45.430  59.055  1.00  0.00           H  
ATOM    409  C   SER    32      43.944  43.658  60.459  1.00  0.00           C  
ATOM    410  O   SER    32      43.100  44.176  61.156  1.00  0.00           O  
ATOM    411  N   CY3    33      43.653  43.043  59.285  1.00  0.00           N  
ATOM    412  HN  CY3    33      44.377  42.660  58.694  1.00  0.00           H  
ATOM    413  CA  CY3    33      42.332  42.625  58.889  1.00  0.00           C  
ATOM    414  HA  CY3    33      41.653  42.805  59.723  1.00  0.00           H  
ATOM    415  CB  CY3    33      41.809  43.593  57.855  1.00  0.00           C  
ATOM    416  HB3 CY3    33      41.961  44.643  58.106  1.00  0.00           H  
ATOM    417  HB2 CY3    33      40.744  43.366  57.804  1.00  0.00           H  
ATOM    418  SG  CY3    33      42.631  43.303  56.225  1.00  0.00           S  
ATOM    419  C   CY3    33      42.052  41.135  58.497  1.00  0.00           C  
ATOM    420  O   CY3    33      40.914  40.737  58.591  1.00  0.00           O  
ATOM    421  N   GLY    34      43.053  40.324  58.151  1.00  0.00           N  
ATOM    422  H   GLY    34      43.943  40.749  57.934  1.00  0.00           H  
ATOM    423  CA  GLY    34      42.789  38.926  57.625  1.00  0.00           C  
ATOM    424  HA2 GLY    34      43.599  38.261  57.924  1.00  0.00           H  
ATOM    425  HA3 GLY    34      41.846  38.478  57.938  1.00  0.00           H  
ATOM    426  C   GLY    34      42.698  38.856  56.094  1.00  0.00           C  
ATOM    427  O   GLY    34      42.404  37.737  55.581  1.00  0.00           O  
ATOM    428  N   SER    35      43.097  39.958  55.375  1.00  0.00           N  
ATOM    429  H   SER    35      43.282  40.819  55.868  1.00  0.00           H  
ATOM    430  CA  SER    35      42.784  40.128  53.978  1.00  0.00           C  
ATOM    431  HA  SER    35      41.822  39.651  53.792  1.00  0.00           H  
ATOM    432  CB  SER    35      42.693  41.658  53.575  1.00  0.00           C  
ATOM    433  HB2 SER    35      41.811  42.090  54.048  1.00  0.00           H  
ATOM    434  HB3 SER    35      43.674  42.042  53.854  1.00  0.00           H  
ATOM    435  OG  SER    35      42.493  41.768  52.191  1.00  0.00           O  
ATOM    436  HG  SER    35      42.492  42.711  52.010  1.00  0.00           H  
ATOM    437  C   SER    35      43.802  39.495  53.075  1.00  0.00           C  
ATOM    438  O   SER    35      44.975  39.719  53.237  1.00  0.00           O  
ATOM    439  N   LEU    36      43.442  38.922  51.880  1.00  0.00           N  
ATOM    440  H   LEU    36      42.442  38.855  51.751  1.00  0.00           H  
ATOM    441  CA  LEU    36      44.350  38.600  50.756  1.00  0.00           C  
ATOM    442  HA  LEU    36      45.042  37.872  51.179  1.00  0.00           H  
ATOM    443  CB  LEU    36      43.493  37.865  49.699  1.00  0.00           C  
ATOM    444  HB2 LEU    36      42.953  37.064  50.203  1.00  0.00           H  
ATOM    445  HB3 LEU    36      42.787  38.567  49.255  1.00  0.00           H  
ATOM    446  CG  LEU    36      44.423  37.328  48.539  1.00  0.00           C  
ATOM    447  HG  LEU    36      44.993  38.109  48.037  1.00  0.00           H  
ATOM    448  CD1 LEU    36      45.385  36.154  48.850  1.00  0.00           C  
ATOM    449 HD11 LEU    36      45.788  35.759  47.917  1.00  0.00           H  
ATOM    450 HD12 LEU    36      46.093  36.451  49.624  1.00  0.00           H  
ATOM    451 HD13 LEU    36      44.818  35.359  49.336  1.00  0.00           H  
ATOM    452  CD2 LEU    36      43.404  36.719  47.526  1.00  0.00           C  
ATOM    453 HD21 LEU    36      42.666  37.379  47.072  1.00  0.00           H  
ATOM    454 HD22 LEU    36      43.939  36.317  46.666  1.00  0.00           H  
ATOM    455 HD23 LEU    36      42.947  35.831  47.964  1.00  0.00           H  
ATOM    456  C   LEU    36      45.253  39.713  50.089  1.00  0.00           C  
ATOM    457  O   LEU    36      46.417  39.430  49.842  1.00  0.00           O  
ATOM    458  N   ASN    37      44.730  40.917  50.059  1.00  0.00           N  
ATOM    459  H   ASN    37      43.771  41.097  50.319  1.00  0.00           H  
ATOM    460  CA  ASN    37      45.350  42.030  49.325  1.00  0.00           C  
ATOM    461  HA  ASN    37      45.917  41.534  48.537  1.00  0.00           H  
ATOM    462  CB  ASN    37      44.348  43.030  48.746  1.00  0.00           C  
ATOM    463  HB2 ASN    37      43.881  43.688  49.480  1.00  0.00           H  
ATOM    464  HB3 ASN    37      44.843  43.755  48.099  1.00  0.00           H  
ATOM    465  CG  ASN    37      43.188  42.312  48.121  1.00  0.00           C  
ATOM    466  OD1 ASN    37      42.198  41.973  48.762  1.00  0.00           O  
ATOM    467  ND2 ASN    37      43.242  42.189  46.810  1.00  0.00           N  
ATOM    468 HD21 ASN    37      42.448  41.806  46.316  1.00  0.00           H  
ATOM    469 HD22 ASN    37      44.128  42.340  46.349  1.00  0.00           H  
ATOM    470  C   ASN    37      46.426  42.741  50.126  1.00  0.00           C  
ATOM    471  O   ASN    37      46.504  43.964  50.206  1.00  0.00           O  
ATOM    472  N   VAL    38      47.417  42.006  50.638  1.00  0.00           N  
ATOM    473  H   VAL    38      47.370  41.007  50.492  1.00  0.00           H  
ATOM    474  CA  VAL    38      48.631  42.566  51.315  1.00  0.00           C  
ATOM    475  HA  VAL    38      48.296  43.182  52.150  1.00  0.00           H  
ATOM    476  CB  VAL    38      49.386  41.289  51.957  1.00  0.00           C  
ATOM    477  HB  VAL    38      48.672  40.558  52.337  1.00  0.00           H  
ATOM    478  CG1 VAL    38      50.347  40.527  50.978  1.00  0.00           C  
ATOM    479 HG11 VAL    38      50.785  39.590  51.321  1.00  0.00           H  
ATOM    480 HG12 VAL    38      49.728  40.475  50.082  1.00  0.00           H  
ATOM    481 HG13 VAL    38      51.194  41.146  50.679  1.00  0.00           H  
ATOM    482  CG2 VAL    38      50.315  41.522  53.183  1.00  0.00           C  
ATOM    483 HG21 VAL    38      51.190  42.156  53.039  1.00  0.00           H  
ATOM    484 HG22 VAL    38      49.727  42.074  53.916  1.00  0.00           H  
ATOM    485 HG23 VAL    38      50.549  40.566  53.651  1.00  0.00           H  
ATOM    486  C   VAL    38      49.630  43.421  50.447  1.00  0.00           C  
ATOM    487  O   VAL    38      49.719  43.279  49.206  1.00  0.00           O  
ATOM    488  N   THR    39      50.568  44.187  51.124  1.00  0.00           N  
ATOM    489  H   THR    39      50.405  44.236  52.120  1.00  0.00           H  
ATOM    490  CA  THR    39      51.533  45.047  50.425  1.00  0.00           C  
ATOM    491  HA  THR    39      51.933  44.413  49.634  1.00  0.00           H  
ATOM    492  CB  THR    39      50.912  46.277  49.793  1.00  0.00           C  
ATOM    493  HB  THR    39      50.056  45.885  49.243  1.00  0.00           H  
ATOM    494  CG2 THR    39      50.487  47.481  50.738  1.00  0.00           C  
ATOM    495 HG21 THR    39      49.672  48.088  50.342  1.00  0.00           H  
ATOM    496 HG22 THR    39      50.265  46.941  51.658  1.00  0.00           H  
ATOM    497 HG23 THR    39      51.381  48.057  50.973  1.00  0.00           H  
ATOM    498  OG1 THR    39      51.682  46.975  48.760  1.00  0.00           O  
ATOM    499  HG1 THR    39      51.233  47.721  48.356  1.00  0.00           H  
ATOM    500  C   THR    39      52.748  45.356  51.329  1.00  0.00           C  
ATOM    501  O   THR    39      53.869  45.696  50.918  1.00  0.00           O  
ATOM    502  N   LEU    40      52.707  45.037  52.618  1.00  0.00           N  
ATOM    503  H   LEU    40      51.927  44.573  53.060  1.00  0.00           H  
ATOM    504  CA  LEU    40      53.808  45.410  53.547  1.00  0.00           C  
ATOM    505  HA  LEU    40      54.753  45.645  53.057  1.00  0.00           H  
ATOM    506  CB  LEU    40      53.387  46.596  54.438  1.00  0.00           C  
ATOM    507  HB2 LEU    40      52.460  46.451  54.993  1.00  0.00           H  
ATOM    508  HB3 LEU    40      54.140  46.817  55.194  1.00  0.00           H  
ATOM    509  CG  LEU    40      53.149  47.929  53.681  1.00  0.00           C  
ATOM    510  HG  LEU    40      52.539  47.731  52.799  1.00  0.00           H  
ATOM    511  CD1 LEU    40      52.440  48.846  54.641  1.00  0.00           C  
ATOM    512 HD11 LEU    40      52.428  49.848  54.213  1.00  0.00           H  
ATOM    513 HD12 LEU    40      51.417  48.510  54.810  1.00  0.00           H  
ATOM    514 HD13 LEU    40      52.988  48.874  55.583  1.00  0.00           H  
ATOM    515  CD2 LEU    40      54.368  48.768  53.372  1.00  0.00           C  
ATOM    516 HD21 LEU    40      54.244  49.691  52.804  1.00  0.00           H  
ATOM    517 HD22 LEU    40      55.054  49.026  54.179  1.00  0.00           H  
ATOM    518 HD23 LEU    40      54.895  48.097  52.695  1.00  0.00           H  
ATOM    519  C   LEU    40      54.019  44.194  54.507  1.00  0.00           C  
ATOM    520  O   LEU    40      53.151  43.298  54.518  1.00  0.00           O  
ATOM    521  N   GLU    41      55.000  44.194  55.359  1.00  0.00           N  
ATOM    522  H   GLU    41      55.680  44.941  55.354  1.00  0.00           H  
ATOM    523  CA  GLU    41      55.127  43.251  56.495  1.00  0.00           C  
ATOM    524  HA  GLU    41      54.559  42.331  56.361  1.00  0.00           H  
ATOM    525  CB  GLU    41      56.596  42.887  56.633  1.00  0.00           C  
ATOM    526  HB2 GLU    41      57.155  43.823  56.663  1.00  0.00           H  
ATOM    527  HB3 GLU    41      56.822  42.406  57.585  1.00  0.00           H  
ATOM    528  CG  GLU    41      57.247  42.003  55.467  1.00  0.00           C  
ATOM    529  HG2 GLU    41      56.954  40.969  55.651  1.00  0.00           H  
ATOM    530  HG3 GLU    41      56.843  42.371  54.525  1.00  0.00           H  
ATOM    531  CD  GLU    41      58.774  42.091  55.533  1.00  0.00           C  
ATOM    532  OE1 GLU    41      59.411  41.896  56.608  1.00  0.00           O  
ATOM    533  OE2 GLU    41      59.436  42.304  54.485  1.00  0.00           O  
ATOM    534  C   GLU    41      54.733  43.991  57.775  1.00  0.00           C  
ATOM    535  O   GLU    41      54.983  45.182  57.892  1.00  0.00           O  
ATOM    536  N   HIE    42      53.943  43.384  58.653  1.00  0.00           N  
ATOM    537  H   HIE    42      53.564  42.470  58.450  1.00  0.00           H  
ATOM    538  CA  HIE    42      53.496  44.008  59.913  1.00  0.00           C  
ATOM    539  HA  HIE    42      52.964  44.935  59.699  1.00  0.00           H  
ATOM    540  CB  HIE    42      52.474  43.128  60.606  1.00  0.00           C  
ATOM    541  HB2 HIE    42      51.762  42.788  59.854  1.00  0.00           H  
ATOM    542  HB3 HIE    42      52.948  42.239  61.023  1.00  0.00           H  
ATOM    543  CG  HIE    42      51.771  43.800  61.743  1.00  0.00           C  
ATOM    544  ND1 HIE    42      52.355  44.102  63.023  1.00  0.00           N  
ATOM    545  CE1 HIE    42      51.283  44.496  63.737  1.00  0.00           C  
ATOM    546  HE1 HIE    42      51.169  44.674  64.796  1.00  0.00           H  
ATOM    547  NE2 HIE    42      50.133  44.621  62.965  1.00  0.00           N  
ATOM    548  HE2 HIE    42      49.237  44.712  63.422  1.00  0.00           H  
ATOM    549  CD2 HIE    42      50.447  44.162  61.726  1.00  0.00           C  
ATOM    550  HD2 HIE    42      49.792  44.022  60.879  1.00  0.00           H  
ATOM    551  C   HIE    42      54.684  44.295  60.873  1.00  0.00           C  
ATOM    552  O   HIE    42      55.550  43.483  61.074  1.00  0.00           O  
ATOM    553  N   PRO    43      54.693  45.435  61.584  1.00  0.00           N  
ATOM    554  CD  PRO    43      53.751  46.507  61.536  1.00  0.00           C  
ATOM    555  HD2 PRO    43      52.754  46.070  61.605  1.00  0.00           H  
ATOM    556  HD3 PRO    43      53.899  47.026  60.590  1.00  0.00           H  
ATOM    557  CG  PRO    43      54.057  47.486  62.594  1.00  0.00           C  
ATOM    558  HG2 PRO    43      53.634  47.277  63.576  1.00  0.00           H  
ATOM    559  HG3 PRO    43      53.737  48.516  62.441  1.00  0.00           H  
ATOM    560  CB  PRO    43      55.573  47.345  62.597  1.00  0.00           C  
ATOM    561  HB2 PRO    43      55.984  47.752  63.521  1.00  0.00           H  
ATOM    562  HB3 PRO    43      55.995  47.929  61.778  1.00  0.00           H  
ATOM    563  CA  PRO    43      55.775  45.819  62.420  1.00  0.00           C  
ATOM    564  HA  PRO    43      56.686  45.640  61.848  1.00  0.00           H  
ATOM    565  C   PRO    43      55.980  45.117  63.785  1.00  0.00           C  
ATOM    566  O   PRO    43      57.131  44.999  64.259  1.00  0.00           O  
ATOM    567  N   LEU    44      54.895  44.663  64.401  1.00  0.00           N  
ATOM    568  H   LEU    44      54.091  44.419  63.842  1.00  0.00           H  
ATOM    569  CA  LEU    44      55.036  43.862  65.660  1.00  0.00           C  
ATOM    570  HA  LEU    44      55.941  44.248  66.129  1.00  0.00           H  
ATOM    571  CB  LEU    44      54.059  44.296  66.774  1.00  0.00           C  
ATOM    572  HB2 LEU    44      53.068  44.030  66.408  1.00  0.00           H  
ATOM    573  HB3 LEU    44      54.216  43.645  67.635  1.00  0.00           H  
ATOM    574  CG  LEU    44      54.074  45.791  67.186  1.00  0.00           C  
ATOM    575  HG  LEU    44      53.628  46.393  66.394  1.00  0.00           H  
ATOM    576  CD1 LEU    44      53.068  45.983  68.279  1.00  0.00           C  
ATOM    577 HD11 LEU    44      52.848  47.050  68.285  1.00  0.00           H  
ATOM    578 HD12 LEU    44      52.168  45.551  67.841  1.00  0.00           H  
ATOM    579 HD13 LEU    44      53.213  45.568  69.277  1.00  0.00           H  
ATOM    580  CD2 LEU    44      55.393  46.355  67.623  1.00  0.00           C  
ATOM    581 HD21 LEU    44      55.656  45.748  68.489  1.00  0.00           H  
ATOM    582 HD22 LEU    44      56.144  46.300  66.836  1.00  0.00           H  
ATOM    583 HD23 LEU    44      55.249  47.359  68.022  1.00  0.00           H  
ATOM    584  C   LEU    44      55.070  42.322  65.499  1.00  0.00           C  
ATOM    585  O   LEU    44      55.809  41.618  66.122  1.00  0.00           O  
ATOM    586  N   PHE    45      54.147  41.759  64.708  1.00  0.00           N  
ATOM    587  H   PHE    45      53.541  42.386  64.201  1.00  0.00           H  
ATOM    588  CA  PHE    45      53.860  40.328  64.710  1.00  0.00           C  
ATOM    589  HA  PHE    45      54.554  39.771  65.340  1.00  0.00           H  
ATOM    590  CB  PHE    45      52.417  40.055  65.186  1.00  0.00           C  
ATOM    591  HB2 PHE    45      51.753  40.588  64.506  1.00  0.00           H  
ATOM    592  HB3 PHE    45      52.243  38.979  65.191  1.00  0.00           H  
ATOM    593  CG  PHE    45      52.152  40.578  66.566  1.00  0.00           C  
ATOM    594  CD1 PHE    45      52.731  39.961  67.718  1.00  0.00           C  
ATOM    595  HD1 PHE    45      53.221  39.014  67.548  1.00  0.00           H  
ATOM    596  CE1 PHE    45      52.590  40.511  68.997  1.00  0.00           C  
ATOM    597  HE1 PHE    45      53.093  40.073  69.847  1.00  0.00           H  
ATOM    598  CZ  PHE    45      51.750  41.609  69.108  1.00  0.00           C  
ATOM    599  HZ  PHE    45      51.665  42.029  70.099  1.00  0.00           H  
ATOM    600  CE2 PHE    45      51.130  42.240  68.005  1.00  0.00           C  
ATOM    601  HE2 PHE    45      50.593  43.154  68.210  1.00  0.00           H  
ATOM    602  CD2 PHE    45      51.348  41.707  66.715  1.00  0.00           C  
ATOM    603  HD2 PHE    45      50.897  42.083  65.808  1.00  0.00           H  
ATOM    604  C   PHE    45      54.129  39.676  63.315  1.00  0.00           C  
ATOM    605  O   PHE    45      54.058  40.375  62.301  1.00  0.00           O  
ATOM    606  N   VAL    46      54.656  38.422  63.224  1.00  0.00           N  
ATOM    607  H   VAL    46      54.406  37.842  64.012  1.00  0.00           H  
ATOM    608  CA  VAL    46      55.043  37.701  62.006  1.00  0.00           C  
ATOM    609  HA  VAL    46      55.827  38.315  61.563  1.00  0.00           H  
ATOM    610  CB  VAL    46      55.767  36.317  62.123  1.00  0.00           C  
ATOM    611  HB  VAL    46      54.927  35.685  62.410  1.00  0.00           H  
ATOM    612  CG1 VAL    46      56.341  35.928  60.799  1.00  0.00           C  
ATOM    613 HG11 VAL    46      56.853  34.973  60.920  1.00  0.00           H  
ATOM    614 HG12 VAL    46      55.580  35.883  60.020  1.00  0.00           H  
ATOM    615 HG13 VAL    46      57.068  36.676  60.481  1.00  0.00           H  
ATOM    616  CG2 VAL    46      56.797  36.253  63.239  1.00  0.00           C  
ATOM    617 HG21 VAL    46      57.192  35.238  63.284  1.00  0.00           H  
ATOM    618 HG22 VAL    46      57.677  36.880  63.095  1.00  0.00           H  
ATOM    619 HG23 VAL    46      56.384  36.599  64.186  1.00  0.00           H  
ATOM    620  C   VAL    46      53.835  37.560  61.072  1.00  0.00           C  
ATOM    621  O   VAL    46      52.976  36.664  61.200  1.00  0.00           O  
ATOM    622  N   GLY    47      53.757  38.391  60.051  1.00  0.00           N  
ATOM    623  H   GLY    47      54.511  39.034  59.857  1.00  0.00           H  
ATOM    624  CA  GLY    47      52.660  38.316  59.063  1.00  0.00           C  
ATOM    625  HA2 GLY    47      52.758  37.551  58.292  1.00  0.00           H  
ATOM    626  HA3 GLY    47      51.708  38.190  59.579  1.00  0.00           H  
ATOM    627  C   GLY    47      52.612  39.686  58.387  1.00  0.00           C  
ATOM    628  O   GLY    47      53.384  40.612  58.572  1.00  0.00           O  
ATOM    629  N   GLY    48      51.685  39.831  57.432  1.00  0.00           N  
ATOM    630  H   GLY    48      51.067  39.047  57.276  1.00  0.00           H  
ATOM    631  CA  GLY    48      51.593  40.942  56.525  1.00  0.00           C  
ATOM    632  HA2 GLY    48      52.602  41.219  56.219  1.00  0.00           H  
ATOM    633  HA3 GLY    48      50.979  40.640  55.676  1.00  0.00           H  
ATOM    634  C   GLY    48      50.865  42.171  57.058  1.00  0.00           C  
ATOM    635  O   GLY    48      50.296  42.129  58.161  1.00  0.00           O  
ATOM    636  N   MET    49      50.800  43.207  56.248  1.00  0.00           N  
ATOM    637  H   MET    49      51.390  43.122  55.432  1.00  0.00           H  
ATOM    638  CA  MET    49      49.811  44.240  56.257  1.00  0.00           C  
ATOM    639  HA  MET    49      49.004  43.793  56.838  1.00  0.00           H  
ATOM    640  CB  MET    49      50.362  45.363  57.282  1.00  0.00           C  
ATOM    641  HB2 MET    49      50.287  44.877  58.254  1.00  0.00           H  
ATOM    642  HB3 MET    49      51.332  45.687  56.903  1.00  0.00           H  
ATOM    643  CG  MET    49      49.461  46.593  57.200  1.00  0.00           C  
ATOM    644  HG2 MET    49      49.763  46.938  56.211  1.00  0.00           H  
ATOM    645  HG3 MET    49      48.434  46.251  57.328  1.00  0.00           H  
ATOM    646  SD  MET    49      49.772  47.891  58.399  1.00  0.00           S  
ATOM    647  CE  MET    49      49.504  46.990  59.922  1.00  0.00           C  
ATOM    648  HE1 MET    49      48.538  46.488  59.877  1.00  0.00           H  
ATOM    649  HE2 MET    49      50.343  46.297  59.995  1.00  0.00           H  
ATOM    650  HE3 MET    49      49.729  47.571  60.817  1.00  0.00           H  
ATOM    651  C   MET    49      49.296  44.666  54.846  1.00  0.00           C  
ATOM    652  O   MET    49      50.035  44.635  53.885  1.00  0.00           O  
ATOM    653  N   CY3    50      48.043  45.175  54.784  1.00  0.00           N  
ATOM    654  HN  CY3    50      47.474  45.066  55.611  1.00  0.00           H  
ATOM    655  CA  CY3    50      47.488  45.855  53.634  1.00  0.00           C  
ATOM    656  HA  CY3    50      48.215  45.786  52.825  1.00  0.00           H  
ATOM    657  CB  CY3    50      46.190  45.094  53.249  1.00  0.00           C  
ATOM    658  HB3 CY3    50      46.369  44.056  53.529  1.00  0.00           H  
ATOM    659  HB2 CY3    50      46.091  45.204  52.169  1.00  0.00           H  
ATOM    660  SG  CY3    50      44.724  45.663  54.155  1.00  0.00           S  
ATOM    661  C   CY3    50      47.227  47.378  53.796  1.00  0.00           C  
ATOM    662  O   CY3    50      47.060  47.906  54.905  1.00  0.00           O  
ATOM    663  N   GLN    51      47.047  48.090  52.670  1.00  0.00           N  
ATOM    664  H   GLN    51      47.229  47.671  51.769  1.00  0.00           H  
ATOM    665  CA  GLN    51      46.746  49.545  52.623  1.00  0.00           C  
ATOM    666  HA  GLN    51      47.450  50.089  53.253  1.00  0.00           H  
ATOM    667  CB  GLN    51      46.916  50.154  51.140  1.00  0.00           C  
ATOM    668  HB2 GLN    51      47.755  49.646  50.665  1.00  0.00           H  
ATOM    669  HB3 GLN    51      46.029  49.843  50.588  1.00  0.00           H  
ATOM    670  CG  GLN    51      47.062  51.652  51.087  1.00  0.00           C  
ATOM    671  HG2 GLN    51      47.130  51.979  50.050  1.00  0.00           H  
ATOM    672  HG3 GLN    51      46.227  52.209  51.511  1.00  0.00           H  
ATOM    673  CD  GLN    51      48.298  52.264  51.765  1.00  0.00           C  
ATOM    674  OE1 GLN    51      48.255  52.799  52.885  1.00  0.00           O  
ATOM    675  NE2 GLN    51      49.483  52.198  51.182  1.00  0.00           N  
ATOM    676 HE21 GLN    51      50.263  52.716  51.559  1.00  0.00           H  
ATOM    677 HE22 GLN    51      49.524  51.797  50.256  1.00  0.00           H  
ATOM    678  C   GLN    51      45.339  49.897  53.120  1.00  0.00           C  
ATOM    679  O   GLN    51      45.053  51.071  53.419  1.00  0.00           O  
ATOM    680  N   ASN    52      44.404  48.883  53.139  1.00  0.00           N  
ATOM    681  H   ASN    52      44.722  47.973  52.838  1.00  0.00           H  
ATOM    682  CA  ASN    52      43.139  49.039  53.757  1.00  0.00           C  
ATOM    683  HA  ASN    52      42.821  50.047  53.491  1.00  0.00           H  
ATOM    684  CB  ASN    52      42.170  48.059  53.125  1.00  0.00           C  
ATOM    685  HB2 ASN    52      42.361  47.118  53.639  1.00  0.00           H  
ATOM    686  HB3 ASN    52      41.145  48.283  53.421  1.00  0.00           H  
ATOM    687  CG  ASN    52      42.131  47.984  51.575  1.00  0.00           C  
ATOM    688  OD1 ASN    52      42.190  46.987  50.990  1.00  0.00           O  
ATOM    689  ND2 ASN    52      41.853  49.058  50.889  1.00  0.00           N  
ATOM    690 HD21 ASN    52      41.803  48.998  49.882  1.00  0.00           H  
ATOM    691 HD22 ASN    52      41.793  49.975  51.307  1.00  0.00           H  
ATOM    692  C   ASN    52      43.204  49.031  55.342  1.00  0.00           C  
ATOM    693  O   ASN    52      42.175  49.174  56.016  1.00  0.00           O  
ATOM    694  N   CY3    53      44.402  48.705  55.791  1.00  0.00           N  
ATOM    695  HN  CY3    53      45.118  48.349  55.173  1.00  0.00           H  
ATOM    696  CA  CY3    53      44.790  48.959  57.217  1.00  0.00           C  
ATOM    697  HA  CY3    53      43.995  49.329  57.865  1.00  0.00           H  
ATOM    698  CB  CY3    53      45.374  47.618  57.733  1.00  0.00           C  
ATOM    699  HB3 CY3    53      45.871  47.732  58.696  1.00  0.00           H  
ATOM    700  HB2 CY3    53      46.201  47.301  57.097  1.00  0.00           H  
ATOM    701  SG  CY3    53      44.120  46.255  57.897  1.00  0.00           S  
ATOM    702  C   CY3    53      45.696  50.219  57.290  1.00  0.00           C  
ATOM    703  O   CY3    53      45.393  51.104  58.111  1.00  0.00           O  
ATOM    704  N   LYS    54      46.828  50.220  56.582  1.00  0.00           N  
ATOM    705  H   LYS    54      46.994  49.396  56.022  1.00  0.00           H  
ATOM    706  CA  LYS    54      47.761  51.335  56.679  1.00  0.00           C  
ATOM    707  HA  LYS    54      48.057  51.393  57.726  1.00  0.00           H  
ATOM    708  CB  LYS    54      49.030  50.940  55.919  1.00  0.00           C  
ATOM    709  HB2 LYS    54      49.374  49.975  56.292  1.00  0.00           H  
ATOM    710  HB3 LYS    54      48.755  50.959  54.865  1.00  0.00           H  
ATOM    711  CG  LYS    54      50.205  51.926  55.983  1.00  0.00           C  
ATOM    712  HG2 LYS    54      51.043  51.588  55.373  1.00  0.00           H  
ATOM    713  HG3 LYS    54      49.964  52.953  55.711  1.00  0.00           H  
ATOM    714  CD  LYS    54      50.651  52.035  57.477  1.00  0.00           C  
ATOM    715  HD2 LYS    54      49.924  52.616  58.044  1.00  0.00           H  
ATOM    716  HD3 LYS    54      50.774  51.057  57.942  1.00  0.00           H  
ATOM    717  CE  LYS    54      51.912  52.888  57.607  1.00  0.00           C  
ATOM    718  HE2 LYS    54      52.760  52.584  56.994  1.00  0.00           H  
ATOM    719  HE3 LYS    54      51.679  53.887  57.240  1.00  0.00           H  
ATOM    720  NZ  LYS    54      52.363  52.949  59.068  1.00  0.00           N  
ATOM    721  HZ1 LYS    54      51.524  53.152  59.593  1.00  0.00           H  
ATOM    722  HZ2 LYS    54      52.804  52.087  59.355  1.00  0.00           H  
ATOM    723  HZ3 LYS    54      53.068  53.662  59.192  1.00  0.00           H  
ATOM    724  C   LYS    54      47.255  52.748  56.390  1.00  0.00           C  
ATOM    725  O   LYS    54      47.770  53.749  56.962  1.00  0.00           O  
ATOM    726  N   ASN    55      46.182  52.924  55.671  1.00  0.00           N  
ATOM    727  H   ASN    55      45.812  52.160  55.123  1.00  0.00           H  
ATOM    728  CA  ASN    55      45.596  54.280  55.589  1.00  0.00           C  
ATOM    729  HA  ASN    55      46.362  55.013  55.336  1.00  0.00           H  
ATOM    730  CB  ASN    55      44.579  54.364  54.462  1.00  0.00           C  
ATOM    731  HB2 ASN    55      44.437  55.440  54.367  1.00  0.00           H  
ATOM    732  HB3 ASN    55      44.994  53.961  53.538  1.00  0.00           H  
ATOM    733  CG  ASN    55      43.241  53.700  54.751  1.00  0.00           C  
ATOM    734  OD1 ASN    55      43.234  52.820  55.538  1.00  0.00           O  
ATOM    735  ND2 ASN    55      42.141  54.127  54.225  1.00  0.00           N  
ATOM    736 HD21 ASN    55      41.304  53.614  54.460  1.00  0.00           H  
ATOM    737 HD22 ASN    55      42.202  54.874  53.548  1.00  0.00           H  
ATOM    738  C   ASN    55      45.078  54.926  56.841  1.00  0.00           C  
ATOM    739  O   ASN    55      45.085  56.160  56.937  1.00  0.00           O  
ATOM    740  N   CYS    56      44.770  54.129  57.978  1.00  0.00           N  
ATOM    741  H   CYS    56      44.837  53.125  57.887  1.00  0.00           H  
ATOM    742  CA  CYS    56      44.579  54.752  59.313  1.00  0.00           C  
ATOM    743  HA  CYS    56      44.932  55.783  59.321  1.00  0.00           H  
ATOM    744  CB  CYS    56      43.078  54.699  59.723  1.00  0.00           C  
ATOM    745  HB2 CYS    56      42.658  53.756  60.072  1.00  0.00           H  
ATOM    746  HB3 CYS    56      42.927  55.258  60.647  1.00  0.00           H  
ATOM    747  SG  CYS    56      42.045  55.276  58.371  1.00  0.00           S  
ATOM    748  HG  CYS    56      42.755  56.408  58.377  1.00  0.00           H  
ATOM    749  C   CYS    56      45.482  54.089  60.378  1.00  0.00           C  
ATOM    750  O   CYS    56      45.110  53.443  61.374  1.00  0.00           O  
ATOM    751  N   PHE    57      46.797  54.247  60.160  1.00  0.00           N  
ATOM    752  H   PHE    57      47.121  54.785  59.369  1.00  0.00           H  
ATOM    753  CA  PHE    57      47.885  53.654  60.947  1.00  0.00           C  
ATOM    754  HA  PHE    57      47.660  53.879  61.989  1.00  0.00           H  
ATOM    755  CB  PHE    57      47.919  52.139  60.681  1.00  0.00           C  
ATOM    756  HB2 PHE    57      46.873  51.884  60.510  1.00  0.00           H  
ATOM    757  HB3 PHE    57      48.433  51.903  59.749  1.00  0.00           H  
ATOM    758  CG  PHE    57      48.282  51.149  61.761  1.00  0.00           C  
ATOM    759  CD1 PHE    57      48.017  49.733  61.626  1.00  0.00           C  
ATOM    760  HD1 PHE    57      47.503  49.480  60.710  1.00  0.00           H  
ATOM    761  CE1 PHE    57      48.192  48.800  62.670  1.00  0.00           C  
ATOM    762  HE1 PHE    57      47.887  47.770  62.559  1.00  0.00           H  
ATOM    763  CZ  PHE    57      48.585  49.315  63.975  1.00  0.00           C  
ATOM    764  HZ  PHE    57      48.533  48.665  64.836  1.00  0.00           H  
ATOM    765  CE2 PHE    57      48.903  50.653  64.091  1.00  0.00           C  
ATOM    766  HE2 PHE    57      49.311  51.037  65.014  1.00  0.00           H  
ATOM    767  CD2 PHE    57      48.844  51.545  62.970  1.00  0.00           C  
ATOM    768  HD2 PHE    57      49.074  52.590  63.116  1.00  0.00           H  
ATOM    769  C   PHE    57      49.313  54.311  60.673  1.00  0.00           C  
ATOM    770  O   PHE    57      50.341  53.824  61.094  1.00  0.00           O  
ATOM    771  N   LEU    58      49.431  55.479  60.015  1.00  0.00           N  
ATOM    772  H   LEU    58      48.635  55.830  59.502  1.00  0.00           H  
ATOM    773  CA  LEU    58      50.640  56.324  60.053  1.00  0.00           C  
ATOM    774  HA  LEU    58      51.500  55.719  60.337  1.00  0.00           H  
ATOM    775  CB  LEU    58      50.758  56.836  58.641  1.00  0.00           C  
ATOM    776  HB2 LEU    58      50.900  56.070  57.879  1.00  0.00           H  
ATOM    777  HB3 LEU    58      49.977  57.493  58.256  1.00  0.00           H  
ATOM    778  CG  LEU    58      52.016  57.674  58.492  1.00  0.00           C  
ATOM    779  HG  LEU    58      52.090  58.361  59.335  1.00  0.00           H  
ATOM    780  CD1 LEU    58      53.274  56.754  58.533  1.00  0.00           C  
ATOM    781 HD11 LEU    58      53.384  56.124  57.651  1.00  0.00           H  
ATOM    782 HD12 LEU    58      54.203  57.320  58.600  1.00  0.00           H  
ATOM    783 HD13 LEU    58      53.261  56.074  59.385  1.00  0.00           H  
ATOM    784  CD2 LEU    58      52.179  58.389  57.106  1.00  0.00           C  
ATOM    785 HD21 LEU    58      53.171  58.841  57.123  1.00  0.00           H  
ATOM    786 HD22 LEU    58      52.136  57.627  56.327  1.00  0.00           H  
ATOM    787 HD23 LEU    58      51.456  59.187  56.940  1.00  0.00           H  
ATOM    788  C   LEU    58      50.606  57.420  61.077  1.00  0.00           C  
ATOM    789  O   LEU    58      51.473  57.592  61.904  1.00  0.00           O  
ATOM    790  N   GLU    59      49.544  58.282  60.979  1.00  0.00           N  
ATOM    791  H   GLU    59      48.876  58.242  60.222  1.00  0.00           H  
ATOM    792  CA  GLU    59      49.307  59.198  62.085  1.00  0.00           C  
ATOM    793  HA  GLU    59      50.259  59.521  62.507  1.00  0.00           H  
ATOM    794  CB  GLU    59      48.644  60.492  61.507  1.00  0.00           C  
ATOM    795  HB2 GLU    59      48.772  61.206  62.321  1.00  0.00           H  
ATOM    796  HB3 GLU    59      49.243  60.786  60.645  1.00  0.00           H  
ATOM    797  CG  GLU    59      47.114  60.539  61.048  1.00  0.00           C  
ATOM    798  HG2 GLU    59      46.588  60.343  61.982  1.00  0.00           H  
ATOM    799  HG3 GLU    59      47.026  61.563  60.685  1.00  0.00           H  
ATOM    800  CD  GLU    59      46.825  59.490  59.980  1.00  0.00           C  
ATOM    801  OE1 GLU    59      47.553  59.359  59.019  1.00  0.00           O  
ATOM    802  OE2 GLU    59      45.882  58.654  60.168  1.00  0.00           O  
ATOM    803  C   GLU    59      48.506  58.448  63.103  1.00  0.00           C  
ATOM    804  O   GLU    59      48.131  57.325  62.932  1.00  0.00           O  
ATOM    805  N   CYS    60      48.249  59.086  64.251  1.00  0.00           N  
ATOM    806  H   CYS    60      48.372  60.088  64.289  1.00  0.00           H  
ATOM    807  CA  CYS    60      47.739  58.481  65.549  1.00  0.00           C  
ATOM    808  HA  CYS    60      47.735  59.339  66.221  1.00  0.00           H  
ATOM    809  CB  CYS    60      46.314  58.139  65.424  1.00  0.00           C  
ATOM    810  HB2 CYS    60      46.148  57.378  64.662  1.00  0.00           H  
ATOM    811  HB3 CYS    60      45.907  57.870  66.399  1.00  0.00           H  
ATOM    812  SG  CYS    60      45.399  59.607  64.826  1.00  0.00           S  
ATOM    813  HG  CYS    60      45.996  59.399  63.649  1.00  0.00           H  
ATOM    814  C   CYS    60      48.629  57.401  66.251  1.00  0.00           C  
ATOM    815  O   CYS    60      48.155  56.490  66.983  1.00  0.00           O  
ATOM    816  N   ALA    61      49.955  57.464  66.040  1.00  0.00           N  
ATOM    817  H   ALA    61      50.229  58.089  65.295  1.00  0.00           H  
ATOM    818  CA  ALA    61      51.034  56.725  66.684  1.00  0.00           C  
ATOM    819  HA  ALA    61      50.922  55.647  66.569  1.00  0.00           H  
ATOM    820  CB  ALA    61      52.279  57.211  65.933  1.00  0.00           C  
ATOM    821  HB1 ALA    61      52.242  58.299  65.989  1.00  0.00           H  
ATOM    822  HB2 ALA    61      53.205  56.812  66.347  1.00  0.00           H  
ATOM    823  HB3 ALA    61      52.203  56.832  64.914  1.00  0.00           H  
ATOM    824  C   ALA    61      51.172  57.150  68.098  1.00  0.00           C  
ATOM    825  O   ALA    61      50.903  58.296  68.486  1.00  0.00           O  
ATOM    826  N   TYR    62      51.707  56.230  68.933  1.00  0.00           N  
ATOM    827  H   TYR    62      51.884  55.277  68.649  1.00  0.00           H  
ATOM    828  CA  TYR    62      51.796  56.356  70.366  1.00  0.00           C  
ATOM    829  HA  TYR    62      51.786  55.368  70.826  1.00  0.00           H  
ATOM    830  CB  TYR    62      53.201  56.952  70.627  1.00  0.00           C  
ATOM    831  HB2 TYR    62      53.332  57.958  70.228  1.00  0.00           H  
ATOM    832  HB3 TYR    62      53.359  57.141  71.688  1.00  0.00           H  
ATOM    833  CG  TYR    62      54.296  56.067  70.199  1.00  0.00           C  
ATOM    834  CD1 TYR    62      54.713  55.029  71.086  1.00  0.00           C  
ATOM    835  HD1 TYR    62      54.081  54.665  71.882  1.00  0.00           H  
ATOM    836  CE1 TYR    62      55.944  54.392  70.953  1.00  0.00           C  
ATOM    837  HE1 TYR    62      56.258  53.632  71.653  1.00  0.00           H  
ATOM    838  CZ  TYR    62      56.674  54.594  69.728  1.00  0.00           C  
ATOM    839  OH  TYR    62      57.833  53.945  69.610  1.00  0.00           O  
ATOM    840  HH  TYR    62      58.344  54.294  68.877  1.00  0.00           H  
ATOM    841  CE2 TYR    62      56.210  55.526  68.789  1.00  0.00           C  
ATOM    842  HE2 TYR    62      56.829  55.770  67.939  1.00  0.00           H  
ATOM    843  CD2 TYR    62      55.054  56.270  69.021  1.00  0.00           C  
ATOM    844  HD2 TYR    62      54.727  57.064  68.365  1.00  0.00           H  
ATOM    845  C   TYR    62      50.741  57.175  71.085  1.00  0.00           C  
ATOM    846  O   TYR    62      50.992  58.146  71.836  1.00  0.00           O  
ATOM    847  N   GLN    63      49.475  56.978  70.710  1.00  0.00           N  
ATOM    848  H   GLN    63      49.249  56.228  70.073  1.00  0.00           H  
ATOM    849  CA  GLN    63      48.365  57.948  70.952  1.00  0.00           C  
ATOM    850  HA  GLN    63      48.797  58.938  70.805  1.00  0.00           H  
ATOM    851  CB  GLN    63      47.272  57.817  69.904  1.00  0.00           C  
ATOM    852  HB2 GLN    63      46.507  58.562  70.122  1.00  0.00           H  
ATOM    853  HB3 GLN    63      47.774  58.089  68.976  1.00  0.00           H  
ATOM    854  CG  GLN    63      46.619  56.496  69.594  1.00  0.00           C  
ATOM    855  HG2 GLN    63      46.123  56.498  68.623  1.00  0.00           H  
ATOM    856  HG3 GLN    63      47.322  55.663  69.614  1.00  0.00           H  
ATOM    857  CD  GLN    63      45.508  56.067  70.578  1.00  0.00           C  
ATOM    858  OE1 GLN    63      45.720  55.123  71.363  1.00  0.00           O  
ATOM    859  NE2 GLN    63      44.425  56.840  70.641  1.00  0.00           N  
ATOM    860 HE21 GLN    63      43.721  56.623  71.331  1.00  0.00           H  
ATOM    861 HE22 GLN    63      44.216  57.392  69.822  1.00  0.00           H  
ATOM    862  C   GLN    63      47.787  57.948  72.430  1.00  0.00           C  
ATOM    863  O   GLN    63      46.617  57.860  72.663  1.00  0.00           O  
ATOM    864  N   TYR    64      48.742  58.005  73.414  1.00  0.00           N  
ATOM    865  H   TYR    64      49.695  58.268  73.209  1.00  0.00           H  
ATOM    866  CA  TYR    64      48.351  58.030  74.847  1.00  0.00           C  
ATOM    867  HA  TYR    64      47.928  57.038  75.006  1.00  0.00           H  
ATOM    868  CB  TYR    64      49.557  58.124  75.851  1.00  0.00           C  
ATOM    869  HB2 TYR    64      50.095  59.023  75.551  1.00  0.00           H  
ATOM    870  HB3 TYR    64      49.125  58.335  76.830  1.00  0.00           H  
ATOM    871  CG  TYR    64      50.398  56.824  75.942  1.00  0.00           C  
ATOM    872  CD1 TYR    64      51.386  56.548  74.951  1.00  0.00           C  
ATOM    873  HD1 TYR    64      51.452  57.154  74.060  1.00  0.00           H  
ATOM    874  CE1 TYR    64      52.174  55.392  75.015  1.00  0.00           C  
ATOM    875  HE1 TYR    64      52.947  55.214  74.282  1.00  0.00           H  
ATOM    876  CZ  TYR    64      52.019  54.533  76.141  1.00  0.00           C  
ATOM    877  OH  TYR    64      52.808  53.406  76.210  1.00  0.00           O  
ATOM    878  HH  TYR    64      53.058  53.215  77.117  1.00  0.00           H  
ATOM    879  CE2 TYR    64      50.971  54.698  77.046  1.00  0.00           C  
ATOM    880  HE2 TYR    64      50.813  53.911  77.769  1.00  0.00           H  
ATOM    881  CD2 TYR    64      50.156  55.859  76.968  1.00  0.00           C  
ATOM    882  HD2 TYR    64      49.431  56.137  77.719  1.00  0.00           H  
ATOM    883  C   TYR    64      47.389  59.172  75.263  1.00  0.00           C  
ATOM    884  O   TYR    64      47.624  60.320  74.875  1.00  0.00           O  
ATOM    885  N   ASP    65      46.389  58.905  76.060  1.00  0.00           N  
ATOM    886  H   ASP    65      46.496  57.971  76.430  1.00  0.00           H  
ATOM    887  CA  ASP    65      45.600  59.878  76.792  1.00  0.00           C  
ATOM    888  HA  ASP    65      45.656  60.852  76.307  1.00  0.00           H  
ATOM    889  CB  ASP    65      44.083  59.443  76.954  1.00  0.00           C  
ATOM    890  HB2 ASP    65      43.855  58.739  77.754  1.00  0.00           H  
ATOM    891  HB3 ASP    65      43.583  60.320  77.366  1.00  0.00           H  
ATOM    892  CG  ASP    65      43.309  59.083  75.720  1.00  0.00           C  
ATOM    893  OD1 ASP    65      42.266  58.377  75.808  1.00  0.00           O  
ATOM    894  OD2 ASP    65      43.546  59.606  74.623  1.00  0.00           O  
ATOM    895  C   ASP    65      46.153  60.198  78.213  1.00  0.00           C  
ATOM    896  O   ASP    65      46.555  59.305  78.926  1.00  0.00           O  
ATOM    897  N   ASP    66      46.142  61.443  78.620  1.00  0.00           N  
ATOM    898  H   ASP    66      45.887  62.143  77.938  1.00  0.00           H  
ATOM    899  CA  ASP    66      46.317  61.794  79.987  1.00  0.00           C  
ATOM    900  HA  ASP    66      47.138  61.201  80.389  1.00  0.00           H  
ATOM    901  CB  ASP    66      46.620  63.288  80.246  1.00  0.00           C  
ATOM    902  HB2 ASP    66      45.910  63.873  79.662  1.00  0.00           H  
ATOM    903  HB3 ASP    66      46.575  63.508  81.313  1.00  0.00           H  
ATOM    904  CG  ASP    66      48.015  63.744  79.748  1.00  0.00           C  
ATOM    905  OD1 ASP    66      48.070  64.880  79.340  1.00  0.00           O  
ATOM    906  OD2 ASP    66      49.010  62.984  79.873  1.00  0.00           O  
ATOM    907  C   ASP    66      45.169  61.423  80.907  1.00  0.00           C  
ATOM    908  O   ASP    66      45.276  61.634  82.120  1.00  0.00           O  
ATOM    909  N   ASP    67      44.147  60.766  80.414  1.00  0.00           N  
ATOM    910  H   ASP    67      44.068  60.723  79.408  1.00  0.00           H  
ATOM    911  CA  ASP    67      43.249  59.946  81.175  1.00  0.00           C  
ATOM    912  HA  ASP    67      43.029  60.514  82.079  1.00  0.00           H  
ATOM    913  CB  ASP    67      41.980  59.693  80.345  1.00  0.00           C  
ATOM    914  HB2 ASP    67      42.266  58.973  79.578  1.00  0.00           H  
ATOM    915  HB3 ASP    67      41.282  59.139  80.974  1.00  0.00           H  
ATOM    916  CG  ASP    67      41.373  61.023  79.850  1.00  0.00           C  
ATOM    917  OD1 ASP    67      41.273  62.010  80.620  1.00  0.00           O  
ATOM    918  OD2 ASP    67      40.857  60.955  78.678  1.00  0.00           O  
ATOM    919  C   ASP    67      43.844  58.519  81.610  1.00  0.00           C  
ATOM    920  O   ASP    67      43.247  57.874  82.490  1.00  0.00           O  
ATOM    921  N   GLY    68      44.943  58.014  81.087  1.00  0.00           N  
ATOM    922  H   GLY    68      45.449  58.585  80.426  1.00  0.00           H  
ATOM    923  CA  GLY    68      45.177  56.616  81.109  1.00  0.00           C  
ATOM    924  HA2 GLY    68      45.431  56.449  82.155  1.00  0.00           H  
ATOM    925  HA3 GLY    68      44.264  56.120  80.779  1.00  0.00           H  
ATOM    926  C   GLY    68      46.336  56.209  80.235  1.00  0.00           C  
ATOM    927  O   GLY    68      47.473  56.660  80.439  1.00  0.00           O  
ATOM    928  N   TYR    69      46.127  55.211  79.388  1.00  0.00           N  
ATOM    929  H   TYR    69      45.166  54.920  79.276  1.00  0.00           H  
ATOM    930  CA  TYR    69      47.072  54.531  78.499  1.00  0.00           C  
ATOM    931  HA  TYR    69      48.081  54.851  78.758  1.00  0.00           H  
ATOM    932  CB  TYR    69      47.096  53.004  78.543  1.00  0.00           C  
ATOM    933  HB2 TYR    69      46.108  52.601  78.324  1.00  0.00           H  
ATOM    934  HB3 TYR    69      47.811  52.597  77.828  1.00  0.00           H  
ATOM    935  CG  TYR    69      47.358  52.284  79.863  1.00  0.00           C  
ATOM    936  CD1 TYR    69      47.242  50.900  79.815  1.00  0.00           C  
ATOM    937  HD1 TYR    69      47.040  50.538  78.817  1.00  0.00           H  
ATOM    938  CE1 TYR    69      47.584  50.089  80.891  1.00  0.00           C  
ATOM    939  HE1 TYR    69      47.629  49.013  80.806  1.00  0.00           H  
ATOM    940  CZ  TYR    69      47.764  50.730  82.129  1.00  0.00           C  
ATOM    941  OH  TYR    69      47.915  49.954  83.261  1.00  0.00           O  
ATOM    942  HH  TYR    69      48.066  50.477  84.052  1.00  0.00           H  
ATOM    943  CE2 TYR    69      47.701  52.145  82.291  1.00  0.00           C  
ATOM    944  HE2 TYR    69      47.909  52.594  83.251  1.00  0.00           H  
ATOM    945  CD2 TYR    69      47.570  52.915  81.115  1.00  0.00           C  
ATOM    946  HD2 TYR    69      47.672  53.985  81.215  1.00  0.00           H  
ATOM    947  C   TYR    69      46.816  54.990  77.001  1.00  0.00           C  
ATOM    948  O   TYR    69      46.175  55.998  76.765  1.00  0.00           O  
ATOM    949  N   GLN    70      47.311  54.310  75.956  1.00  0.00           N  
ATOM    950  H   GLN    70      47.792  53.454  76.194  1.00  0.00           H  
ATOM    951  CA  GLN    70      46.854  54.384  74.547  1.00  0.00           C  
ATOM    952  HA  GLN    70      46.504  55.400  74.364  1.00  0.00           H  
ATOM    953  CB  GLN    70      48.012  54.099  73.554  1.00  0.00           C  
ATOM    954  HB2 GLN    70      47.820  54.657  72.638  1.00  0.00           H  
ATOM    955  HB3 GLN    70      48.897  54.649  73.874  1.00  0.00           H  
ATOM    956  CG  GLN    70      48.345  52.667  73.177  1.00  0.00           C  
ATOM    957  HG2 GLN    70      47.377  52.248  72.899  1.00  0.00           H  
ATOM    958  HG3 GLN    70      49.040  52.672  72.338  1.00  0.00           H  
ATOM    959  CD  GLN    70      49.033  51.921  74.245  1.00  0.00           C  
ATOM    960  OE1 GLN    70      50.253  51.881  74.264  1.00  0.00           O  
ATOM    961  NE2 GLN    70      48.269  51.301  75.213  1.00  0.00           N  
ATOM    962 HE21 GLN    70      48.746  50.949  76.031  1.00  0.00           H  
ATOM    963 HE22 GLN    70      47.261  51.324  75.167  1.00  0.00           H  
ATOM    964  C   GLN    70      45.666  53.349  74.383  1.00  0.00           C  
ATOM    965  O   GLN    70      45.622  52.361  75.122  1.00  0.00           O  
ATOM    966  N   SER    71      44.750  53.595  73.456  1.00  0.00           N  
ATOM    967  H   SER    71      44.766  54.425  72.880  1.00  0.00           H  
ATOM    968  CA  SER    71      43.448  52.973  73.465  1.00  0.00           C  
ATOM    969  HA  SER    71      43.385  52.134  74.158  1.00  0.00           H  
ATOM    970  CB  SER    71      42.422  53.892  74.003  1.00  0.00           C  
ATOM    971  HB2 SER    71      41.456  53.419  74.182  1.00  0.00           H  
ATOM    972  HB3 SER    71      42.642  53.992  75.066  1.00  0.00           H  
ATOM    973  OG  SER    71      42.278  55.171  73.451  1.00  0.00           O  
ATOM    974  HG  SER    71      43.030  55.677  73.769  1.00  0.00           H  
ATOM    975  C   SER    71      43.044  52.395  72.092  1.00  0.00           C  
ATOM    976  O   SER    71      41.977  51.769  71.977  1.00  0.00           O  
ATOM    977  N   TYR    72      43.881  52.587  71.004  1.00  0.00           N  
ATOM    978  H   TYR    72      44.806  52.938  71.210  1.00  0.00           H  
ATOM    979  CA  TYR    72      43.733  51.859  69.718  1.00  0.00           C  
ATOM    980  HA  TYR    72      42.749  51.487  69.432  1.00  0.00           H  
ATOM    981  CB  TYR    72      43.947  52.858  68.624  1.00  0.00           C  
ATOM    982  HB2 TYR    72      44.938  53.302  68.724  1.00  0.00           H  
ATOM    983  HB3 TYR    72      43.956  52.339  67.666  1.00  0.00           H  
ATOM    984  CG  TYR    72      42.996  54.068  68.490  1.00  0.00           C  
ATOM    985  CD1 TYR    72      41.710  54.121  69.062  1.00  0.00           C  
ATOM    986  HD1 TYR    72      41.364  53.251  69.599  1.00  0.00           H  
ATOM    987  CE1 TYR    72      40.926  55.252  68.941  1.00  0.00           C  
ATOM    988  HE1 TYR    72      39.932  55.254  69.362  1.00  0.00           H  
ATOM    989  CZ  TYR    72      41.380  56.353  68.259  1.00  0.00           C  
ATOM    990  OH  TYR    72      40.572  57.457  68.050  1.00  0.00           O  
ATOM    991  HH  TYR    72      39.932  57.689  68.726  1.00  0.00           H  
ATOM    992  CE2 TYR    72      42.667  56.386  67.728  1.00  0.00           C  
ATOM    993  HE2 TYR    72      42.938  57.275  67.178  1.00  0.00           H  
ATOM    994  CD2 TYR    72      43.454  55.213  67.824  1.00  0.00           C  
ATOM    995  HD2 TYR    72      44.470  55.106  67.473  1.00  0.00           H  
ATOM    996  C   TYR    72      44.700  50.736  69.625  1.00  0.00           C  
ATOM    997  O   TYR    72      45.945  50.892  69.613  1.00  0.00           O  
ATOM    998  N   CY3    73      44.129  49.559  69.301  1.00  0.00           N  
ATOM    999  HN  CY3    73      43.127  49.560  69.178  1.00  0.00           H  
ATOM   1000  CA  CY3    73      44.766  48.280  69.031  1.00  0.00           C  
ATOM   1001  HA  CY3    73      44.871  47.809  70.009  1.00  0.00           H  
ATOM   1002  CB  CY3    73      43.927  47.532  68.012  1.00  0.00           C  
ATOM   1003  HB3 CY3    73      44.051  47.953  67.015  1.00  0.00           H  
ATOM   1004  HB2 CY3    73      42.898  47.554  68.370  1.00  0.00           H  
ATOM   1005  SG  CY3    73      44.470  45.746  68.122  1.00  0.00           S  
ATOM   1006  C   CY3    73      46.281  48.436  68.532  1.00  0.00           C  
ATOM   1007  O   CY3    73      46.492  48.921  67.459  1.00  0.00           O  
ATOM   1008  N   THR    74      47.284  47.843  69.211  1.00  0.00           N  
ATOM   1009  H   THR    74      47.033  47.341  70.050  1.00  0.00           H  
ATOM   1010  CA  THR    74      48.713  47.796  68.798  1.00  0.00           C  
ATOM   1011  HA  THR    74      49.020  48.712  68.294  1.00  0.00           H  
ATOM   1012  CB  THR    74      49.711  47.467  69.900  1.00  0.00           C  
ATOM   1013  HB  THR    74      50.727  47.450  69.506  1.00  0.00           H  
ATOM   1014  CG2 THR    74      49.789  48.528  71.024  1.00  0.00           C  
ATOM   1015 HG21 THR    74      50.176  49.481  70.663  1.00  0.00           H  
ATOM   1016 HG22 THR    74      48.818  48.736  71.474  1.00  0.00           H  
ATOM   1017 HG23 THR    74      50.475  48.055  71.726  1.00  0.00           H  
ATOM   1018  OG1 THR    74      49.330  46.324  70.604  1.00  0.00           O  
ATOM   1019  HG1 THR    74      48.542  46.573  71.093  1.00  0.00           H  
ATOM   1020  C   THR    74      48.937  46.729  67.675  1.00  0.00           C  
ATOM   1021  O   THR    74      49.887  46.888  66.927  1.00  0.00           O  
ATOM   1022  N   ILE    75      47.981  45.845  67.385  1.00  0.00           N  
ATOM   1023  H   ILE    75      47.228  45.845  68.059  1.00  0.00           H  
ATOM   1024  CA  ILE    75      47.890  45.081  66.163  1.00  0.00           C  
ATOM   1025  HA  ILE    75      48.872  44.834  65.760  1.00  0.00           H  
ATOM   1026  CB  ILE    75      47.159  43.749  66.371  1.00  0.00           C  
ATOM   1027  HB  ILE    75      46.121  43.925  66.655  1.00  0.00           H  
ATOM   1028  CG2 ILE    75      47.177  42.844  65.111  1.00  0.00           C  
ATOM   1029 HG21 ILE    75      46.858  41.823  65.322  1.00  0.00           H  
ATOM   1030 HG22 ILE    75      46.560  43.197  64.285  1.00  0.00           H  
ATOM   1031 HG23 ILE    75      48.229  42.770  64.836  1.00  0.00           H  
ATOM   1032  CG1 ILE    75      47.794  42.930  67.567  1.00  0.00           C  
ATOM   1033 HG12 ILE    75      48.686  42.414  67.210  1.00  0.00           H  
ATOM   1034 HG13 ILE    75      48.004  43.578  68.418  1.00  0.00           H  
ATOM   1035  CD1 ILE    75      46.836  41.795  68.016  1.00  0.00           C  
ATOM   1036 HD11 ILE    75      46.802  40.969  67.305  1.00  0.00           H  
ATOM   1037 HD12 ILE    75      47.204  41.327  68.929  1.00  0.00           H  
ATOM   1038 HD13 ILE    75      45.846  42.157  68.290  1.00  0.00           H  
ATOM   1039  C   ILE    75      47.163  45.816  64.991  1.00  0.00           C  
ATOM   1040  O   ILE    75      47.694  45.696  63.881  1.00  0.00           O  
ATOM   1041  N   CY3    76      46.023  46.509  65.198  1.00  0.00           N  
ATOM   1042  HN  CY3    76      45.578  46.563  66.103  1.00  0.00           H  
ATOM   1043  CA  CY3    76      45.305  47.007  64.026  1.00  0.00           C  
ATOM   1044  HA  CY3    76      45.958  46.964  63.155  1.00  0.00           H  
ATOM   1045  CB  CY3    76      44.073  46.072  63.846  1.00  0.00           C  
ATOM   1046  HB3 CY3    76      44.348  45.019  63.906  1.00  0.00           H  
ATOM   1047  HB2 CY3    76      43.700  46.292  62.846  1.00  0.00           H  
ATOM   1048  SG  CY3    76      42.892  46.541  65.185  1.00  0.00           S  
ATOM   1049  C   CY3    76      44.867  48.503  63.991  1.00  0.00           C  
ATOM   1050  O   CY3    76      44.228  48.921  63.022  1.00  0.00           O  
ATOM   1051  N   CYS    77      45.244  49.270  65.008  1.00  0.00           N  
ATOM   1052  H   CYS    77      45.868  48.915  65.718  1.00  0.00           H  
ATOM   1053  CA  CYS    77      44.849  50.660  65.242  1.00  0.00           C  
ATOM   1054  HA  CYS    77      45.302  50.967  66.185  1.00  0.00           H  
ATOM   1055  CB  CYS    77      45.566  51.572  64.251  1.00  0.00           C  
ATOM   1056  HB2 CYS    77      46.598  51.293  64.036  1.00  0.00           H  
ATOM   1057  HB3 CYS    77      44.905  51.520  63.386  1.00  0.00           H  
ATOM   1058  SG  CYS    77      45.623  53.211  65.093  1.00  0.00           S  
ATOM   1059  HG  CYS    77      44.329  53.534  65.009  1.00  0.00           H  
ATOM   1060  C   CYS    77      43.350  51.042  65.297  1.00  0.00           C  
ATOM   1061  O   CYS    77      42.830  52.023  64.820  1.00  0.00           O  
ATOM   1062  N   GLY    78      42.610  50.170  65.924  1.00  0.00           N  
ATOM   1063  H   GLY    78      43.005  49.329  66.320  1.00  0.00           H  
ATOM   1064  CA  GLY    78      41.162  50.334  66.227  1.00  0.00           C  
ATOM   1065  HA2 GLY    78      41.068  51.349  66.614  1.00  0.00           H  
ATOM   1066  HA3 GLY    78      40.612  50.224  65.293  1.00  0.00           H  
ATOM   1067  C   GLY    78      40.560  49.366  67.294  1.00  0.00           C  
ATOM   1068  O   GLY    78      41.097  49.239  68.399  1.00  0.00           O  
ATOM   1069  N   GLY    79      39.376  48.811  67.019  1.00  0.00           N  
ATOM   1070  H   GLY    79      38.985  49.078  66.127  1.00  0.00           H  
ATOM   1071  CA  GLY    79      38.643  47.776  67.823  1.00  0.00           C  
ATOM   1072  HA2 GLY    79      38.428  46.921  67.182  1.00  0.00           H  
ATOM   1073  HA3 GLY    79      39.209  47.349  68.651  1.00  0.00           H  
ATOM   1074  C   GLY    79      37.277  48.311  68.367  1.00  0.00           C  
ATOM   1075  O   GLY    79      37.159  49.527  68.661  1.00  0.00           O  
ATOM   1076  N   ARG    80      36.325  47.376  68.628  1.00  0.00           N  
ATOM   1077  H   ARG    80      36.692  46.438  68.564  1.00  0.00           H  
ATOM   1078  CA  ARG    80      35.146  47.580  69.510  1.00  0.00           C  
ATOM   1079  HA  ARG    80      34.696  48.572  69.486  1.00  0.00           H  
ATOM   1080  CB  ARG    80      34.004  46.639  69.184  1.00  0.00           C  
ATOM   1081  HB2 ARG    80      34.137  45.565  69.318  1.00  0.00           H  
ATOM   1082  HB3 ARG    80      33.129  46.904  69.778  1.00  0.00           H  
ATOM   1083  CG  ARG    80      33.609  46.758  67.667  1.00  0.00           C  
ATOM   1084  HG2 ARG    80      33.377  47.807  67.484  1.00  0.00           H  
ATOM   1085  HG3 ARG    80      34.460  46.385  67.097  1.00  0.00           H  
ATOM   1086  CD  ARG    80      32.304  45.945  67.352  1.00  0.00           C  
ATOM   1087  HD2 ARG    80      32.445  44.876  67.514  1.00  0.00           H  
ATOM   1088  HD3 ARG    80      31.523  46.380  67.974  1.00  0.00           H  
ATOM   1089  NE  ARG    80      31.890  46.159  65.995  1.00  0.00           N  
ATOM   1090  HE  ARG    80      32.513  46.235  65.203  1.00  0.00           H  
ATOM   1091  CZ  ARG    80      30.639  46.192  65.612  1.00  0.00           C  
ATOM   1092  NH1 ARG    80      29.636  45.934  66.443  1.00  0.00           N  
ATOM   1093 HH11 ARG    80      29.808  45.416  67.293  1.00  0.00           H  
ATOM   1094 HH12 ARG    80      28.733  45.799  66.012  1.00  0.00           H  
ATOM   1095  NH2 ARG    80      30.447  46.507  64.349  1.00  0.00           N  
ATOM   1096 HH21 ARG    80      31.137  46.913  63.734  1.00  0.00           H  
ATOM   1097 HH22 ARG    80      29.483  46.469  64.050  1.00  0.00           H  
ATOM   1098  C   ARG    80      35.447  47.342  70.952  1.00  0.00           C  
ATOM   1099  O   ARG    80      34.858  48.075  71.759  1.00  0.00           O  
ATOM   1100  N   GLU    81      36.268  46.357  71.345  1.00  0.00           N  
ATOM   1101  H   GLU    81      36.415  45.599  70.694  1.00  0.00           H  
ATOM   1102  CA  GLU    81      36.708  46.173  72.762  1.00  0.00           C  
ATOM   1103  HA  GLU    81      36.649  47.156  73.229  1.00  0.00           H  
ATOM   1104  CB  GLU    81      35.744  45.208  73.377  1.00  0.00           C  
ATOM   1105  HB2 GLU    81      34.732  45.580  73.220  1.00  0.00           H  
ATOM   1106  HB3 GLU    81      35.906  44.284  72.823  1.00  0.00           H  
ATOM   1107  CG  GLU    81      35.939  44.778  74.856  1.00  0.00           C  
ATOM   1108  HG2 GLU    81      34.975  44.294  75.014  1.00  0.00           H  
ATOM   1109  HG3 GLU    81      36.845  44.173  74.886  1.00  0.00           H  
ATOM   1110  CD  GLU    81      36.153  45.875  75.901  1.00  0.00           C  
ATOM   1111  OE1 GLU    81      36.535  46.997  75.588  1.00  0.00           O  
ATOM   1112  OE2 GLU    81      35.930  45.633  77.084  1.00  0.00           O  
ATOM   1113  C   GLU    81      38.117  45.626  72.822  1.00  0.00           C  
ATOM   1114  O   GLU    81      38.622  45.067  71.896  1.00  0.00           O  
ATOM   1115  N   VAL    82      38.773  45.912  73.931  1.00  0.00           N  
ATOM   1116  H   VAL    82      38.179  46.283  74.659  1.00  0.00           H  
ATOM   1117  CA  VAL    82      40.240  46.001  74.093  1.00  0.00           C  
ATOM   1118  HA  VAL    82      40.741  45.380  73.350  1.00  0.00           H  
ATOM   1119  CB  VAL    82      40.764  47.405  73.632  1.00  0.00           C  
ATOM   1120  HB  VAL    82      40.301  48.155  74.274  1.00  0.00           H  
ATOM   1121  CG1 VAL    82      42.262  47.544  73.903  1.00  0.00           C  
ATOM   1122 HG11 VAL    82      42.522  48.570  73.642  1.00  0.00           H  
ATOM   1123 HG12 VAL    82      42.571  47.304  74.921  1.00  0.00           H  
ATOM   1124 HG13 VAL    82      42.758  46.886  73.189  1.00  0.00           H  
ATOM   1125  CG2 VAL    82      40.610  47.803  72.199  1.00  0.00           C  
ATOM   1126 HG21 VAL    82      41.216  47.189  71.532  1.00  0.00           H  
ATOM   1127 HG22 VAL    82      39.544  47.713  71.990  1.00  0.00           H  
ATOM   1128 HG23 VAL    82      40.866  48.846  72.016  1.00  0.00           H  
ATOM   1129  C   VAL    82      40.648  45.589  75.478  1.00  0.00           C  
ATOM   1130  O   VAL    82      39.889  45.762  76.442  1.00  0.00           O  
ATOM   1131  N   LEU    83      41.820  45.023  75.564  1.00  0.00           N  
ATOM   1132  H   LEU    83      42.340  45.062  74.699  1.00  0.00           H  
ATOM   1133  CA  LEU    83      42.611  44.834  76.866  1.00  0.00           C  
ATOM   1134  HA  LEU    83      42.162  45.498  77.604  1.00  0.00           H  
ATOM   1135  CB  LEU    83      42.603  43.324  77.127  1.00  0.00           C  
ATOM   1136  HB2 LEU    83      42.934  43.191  78.157  1.00  0.00           H  
ATOM   1137  HB3 LEU    83      41.552  43.034  77.140  1.00  0.00           H  
ATOM   1138  CG  LEU    83      43.436  42.462  76.233  1.00  0.00           C  
ATOM   1139  HG  LEU    83      43.439  42.862  75.219  1.00  0.00           H  
ATOM   1140  CD1 LEU    83      44.911  42.236  76.767  1.00  0.00           C  
ATOM   1141 HD11 LEU    83      45.575  41.746  76.055  1.00  0.00           H  
ATOM   1142 HD12 LEU    83      45.437  43.144  77.061  1.00  0.00           H  
ATOM   1143 HD13 LEU    83      44.869  41.634  77.675  1.00  0.00           H  
ATOM   1144  CD2 LEU    83      42.818  41.070  76.181  1.00  0.00           C  
ATOM   1145 HD21 LEU    83      42.613  40.610  77.147  1.00  0.00           H  
ATOM   1146 HD22 LEU    83      41.852  41.267  75.717  1.00  0.00           H  
ATOM   1147 HD23 LEU    83      43.401  40.394  75.555  1.00  0.00           H  
ATOM   1148  C   LEU    83      44.003  45.470  76.687  1.00  0.00           C  
ATOM   1149  O   LEU    83      44.430  45.745  75.580  1.00  0.00           O  
ATOM   1150  N   MET    84      44.665  45.714  77.812  1.00  0.00           N  
ATOM   1151  H   MET    84      44.192  45.380  78.639  1.00  0.00           H  
ATOM   1152  CA  MET    84      45.926  46.481  77.979  1.00  0.00           C  
ATOM   1153  HA  MET    84      46.498  46.396  77.055  1.00  0.00           H  
ATOM   1154  CB  MET    84      45.608  47.938  78.257  1.00  0.00           C  
ATOM   1155  HB2 MET    84      46.525  48.526  78.271  1.00  0.00           H  
ATOM   1156  HB3 MET    84      45.043  48.360  77.426  1.00  0.00           H  
ATOM   1157  CG  MET    84      44.876  48.235  79.549  1.00  0.00           C  
ATOM   1158  HG2 MET    84      44.153  47.458  79.798  1.00  0.00           H  
ATOM   1159  HG3 MET    84      45.594  48.174  80.367  1.00  0.00           H  
ATOM   1160  SD  MET    84      44.023  49.824  79.612  1.00  0.00           S  
ATOM   1161  CE  MET    84      42.648  49.440  78.484  1.00  0.00           C  
ATOM   1162  HE1 MET    84      42.281  48.445  78.736  1.00  0.00           H  
ATOM   1163  HE2 MET    84      41.859  50.182  78.613  1.00  0.00           H  
ATOM   1164  HE3 MET    84      42.954  49.458  77.438  1.00  0.00           H  
ATOM   1165  C   MET    84      46.894  46.045  79.132  1.00  0.00           C  
ATOM   1166  O   MET    84      46.502  45.486  80.173  1.00  0.00           O  
ATOM   1167  N   CY3    85      48.188  46.176  78.895  1.00  0.00           N  
ATOM   1168  HN  CY3    85      48.481  46.540  78.000  1.00  0.00           H  
ATOM   1169  CA  CY3    85      49.265  45.663  79.751  1.00  0.00           C  
ATOM   1170  HA  CY3    85      49.020  44.600  79.757  1.00  0.00           H  
ATOM   1171  CB  CY3    85      50.550  45.690  78.944  1.00  0.00           C  
ATOM   1172  HB3 CY3    85      50.884  46.724  78.859  1.00  0.00           H  
ATOM   1173  HB2 CY3    85      50.274  45.396  77.931  1.00  0.00           H  
ATOM   1174  SG  CY3    85      51.812  44.616  79.728  1.00  0.00           S  
ATOM   1175  C   CY3    85      49.420  46.224  81.216  1.00  0.00           C  
ATOM   1176  O   CY3    85      49.450  47.465  81.424  1.00  0.00           O  
ATOM   1177  N   GLY    86      49.455  45.308  82.181  1.00  0.00           N  
ATOM   1178  H   GLY    86      49.523  44.352  81.860  1.00  0.00           H  
ATOM   1179  CA  GLY    86      49.779  45.622  83.578  1.00  0.00           C  
ATOM   1180  HA2 GLY    86      49.261  46.519  83.915  1.00  0.00           H  
ATOM   1181  HA3 GLY    86      49.602  44.839  84.316  1.00  0.00           H  
ATOM   1182  C   GLY    86      51.241  46.050  83.801  1.00  0.00           C  
ATOM   1183  O   GLY    86      51.544  46.729  84.840  1.00  0.00           O  
ATOM   1184  N   ASN    87      52.125  45.660  82.874  1.00  0.00           N  
ATOM   1185  H   ASN    87      51.863  45.142  82.047  1.00  0.00           H  
ATOM   1186  CA  ASN    87      53.534  46.068  83.047  1.00  0.00           C  
ATOM   1187  HA  ASN    87      53.773  45.622  84.012  1.00  0.00           H  
ATOM   1188  CB  ASN    87      54.358  45.138  82.104  1.00  0.00           C  
ATOM   1189  HB2 ASN    87      54.018  44.102  82.109  1.00  0.00           H  
ATOM   1190  HB3 ASN    87      54.295  45.636  81.137  1.00  0.00           H  
ATOM   1191  CG  ASN    87      55.882  45.055  82.372  1.00  0.00           C  
ATOM   1192  OD1 ASN    87      56.557  46.038  82.121  1.00  0.00           O  
ATOM   1193  ND2 ASN    87      56.342  43.944  82.763  1.00  0.00           N  
ATOM   1194 HD21 ASN    87      57.314  43.913  83.036  1.00  0.00           H  
ATOM   1195 HD22 ASN    87      55.772  43.174  83.084  1.00  0.00           H  
ATOM   1196  C   ASN    87      53.955  47.579  82.934  1.00  0.00           C  
ATOM   1197  O   ASN    87      53.855  48.223  81.900  1.00  0.00           O  
ATOM   1198  N   ASN    88      54.559  48.189  84.023  1.00  0.00           N  
ATOM   1199  H   ASN    88      54.577  47.633  84.866  1.00  0.00           H  
ATOM   1200  CA  ASN    88      54.756  49.635  84.071  1.00  0.00           C  
ATOM   1201  HA  ASN    88      53.770  50.061  83.886  1.00  0.00           H  
ATOM   1202  CB  ASN    88      55.167  49.862  85.556  1.00  0.00           C  
ATOM   1203  HB2 ASN    88      56.101  49.330  85.739  1.00  0.00           H  
ATOM   1204  HB3 ASN    88      55.383  50.927  85.638  1.00  0.00           H  
ATOM   1205  CG  ASN    88      54.200  49.519  86.675  1.00  0.00           C  
ATOM   1206  OD1 ASN    88      54.616  49.725  87.810  1.00  0.00           O  
ATOM   1207  ND2 ASN    88      52.966  49.093  86.493  1.00  0.00           N  
ATOM   1208 HD21 ASN    88      52.402  48.998  87.326  1.00  0.00           H  
ATOM   1209 HD22 ASN    88      52.541  48.922  85.593  1.00  0.00           H  
ATOM   1210  C   ASN    88      55.752  50.296  82.965  1.00  0.00           C  
ATOM   1211  O   ASN    88      55.988  51.476  82.948  1.00  0.00           O  
ATOM   1212  N   ASN    89      56.457  49.398  82.205  1.00  0.00           N  
ATOM   1213  H   ASN    89      56.432  48.393  82.310  1.00  0.00           H  
ATOM   1214  CA  ASN    89      57.307  49.870  81.104  1.00  0.00           C  
ATOM   1215  HA  ASN    89      57.469  50.930  81.300  1.00  0.00           H  
ATOM   1216  CB  ASN    89      58.605  49.023  81.334  1.00  0.00           C  
ATOM   1217  HB2 ASN    89      58.302  47.986  81.478  1.00  0.00           H  
ATOM   1218  HB3 ASN    89      59.295  49.159  80.502  1.00  0.00           H  
ATOM   1219  CG  ASN    89      59.397  49.519  82.435  1.00  0.00           C  
ATOM   1220  OD1 ASN    89      59.224  49.128  83.586  1.00  0.00           O  
ATOM   1221  ND2 ASN    89      60.333  50.463  82.249  1.00  0.00           N  
ATOM   1222 HD21 ASN    89      60.810  50.904  83.023  1.00  0.00           H  
ATOM   1223 HD22 ASN    89      60.337  50.831  81.309  1.00  0.00           H  
ATOM   1224  C   ASN    89      56.690  49.716  79.651  1.00  0.00           C  
ATOM   1225  O   ASN    89      57.392  49.975  78.641  1.00  0.00           O  
ATOM   1226  N   CY3    90      55.386  49.315  79.514  1.00  0.00           N  
ATOM   1227  HN  CY3    90      54.864  49.109  80.354  1.00  0.00           H  
ATOM   1228  CA  CY3    90      54.832  48.852  78.285  1.00  0.00           C  
ATOM   1229  HA  CY3    90      55.472  49.207  77.477  1.00  0.00           H  
ATOM   1230  CB  CY3    90      54.898  47.283  78.334  1.00  0.00           C  
ATOM   1231  HB3 CY3    90      54.572  47.016  79.340  1.00  0.00           H  
ATOM   1232  HB2 CY3    90      55.933  46.951  78.254  1.00  0.00           H  
ATOM   1233  SG  CY3    90      53.743  46.578  77.145  1.00  0.00           S  
ATOM   1234  C   CY3    90      53.450  49.582  78.068  1.00  0.00           C  
ATOM   1235  O   CY3    90      53.247  50.454  77.199  1.00  0.00           O  
ATOM   1236  N   CYS    91      52.469  49.087  78.836  1.00  0.00           N  
ATOM   1237  H   CYS    91      52.721  48.505  79.622  1.00  0.00           H  
ATOM   1238  CA  CYS    91      51.064  49.497  78.767  1.00  0.00           C  
ATOM   1239  HA  CYS    91      50.541  48.884  79.500  1.00  0.00           H  
ATOM   1240  CB  CYS    91      50.924  50.914  79.275  1.00  0.00           C  
ATOM   1241  HB2 CYS    91      51.365  51.595  78.547  1.00  0.00           H  
ATOM   1242  HB3 CYS    91      49.891  51.179  79.498  1.00  0.00           H  
ATOM   1243  SG  CYS    91      52.052  51.172  80.668  1.00  0.00           S  
ATOM   1244  HG  CYS    91      51.467  50.466  81.640  1.00  0.00           H  
ATOM   1245  C   CYS    91      50.294  49.198  77.506  1.00  0.00           C  
ATOM   1246  O   CYS    91      49.122  49.569  77.442  1.00  0.00           O  
ATOM   1247  N   ARG    92      50.972  48.552  76.550  1.00  0.00           N  
ATOM   1248  H   ARG    92      51.951  48.403  76.750  1.00  0.00           H  
ATOM   1249  CA  ARG    92      50.368  48.255  75.282  1.00  0.00           C  
ATOM   1250  HA  ARG    92      50.230  49.178  74.718  1.00  0.00           H  
ATOM   1251  CB  ARG    92      51.419  47.406  74.509  1.00  0.00           C  
ATOM   1252  HB2 ARG    92      51.507  46.525  75.146  1.00  0.00           H  
ATOM   1253  HB3 ARG    92      50.974  47.094  73.564  1.00  0.00           H  
ATOM   1254  CG  ARG    92      52.776  48.003  74.252  1.00  0.00           C  
ATOM   1255  HG2 ARG    92      53.278  48.268  75.182  1.00  0.00           H  
ATOM   1256  HG3 ARG    92      53.392  47.266  73.737  1.00  0.00           H  
ATOM   1257  CD  ARG    92      52.745  49.255  73.358  1.00  0.00           C  
ATOM   1258  HD2 ARG    92      52.465  48.968  72.345  1.00  0.00           H  
ATOM   1259  HD3 ARG    92      52.022  49.879  73.883  1.00  0.00           H  
ATOM   1260  NE  ARG    92      53.999  49.944  73.239  1.00  0.00           N  
ATOM   1261  HE  ARG    92      54.595  49.423  72.612  1.00  0.00           H  
ATOM   1262  CZ  ARG    92      54.326  51.161  73.581  1.00  0.00           C  
ATOM   1263  NH1 ARG    92      53.421  52.039  73.908  1.00  0.00           N  
ATOM   1264 HH11 ARG    92      52.432  51.831  73.903  1.00  0.00           H  
ATOM   1265 HH12 ARG    92      53.758  52.872  74.370  1.00  0.00           H  
ATOM   1266  NH2 ARG    92      55.592  51.510  73.512  1.00  0.00           N  
ATOM   1267 HH21 ARG    92      56.314  50.808  73.449  1.00  0.00           H  
ATOM   1268 HH22 ARG    92      55.833  52.365  73.994  1.00  0.00           H  
ATOM   1269  C   ARG    92      49.023  47.513  75.211  1.00  0.00           C  
ATOM   1270  O   ARG    92      48.748  46.665  76.064  1.00  0.00           O  
ATOM   1271  N   CYS    93      48.228  47.806  74.238  1.00  0.00           N  
ATOM   1272  H   CYS    93      48.614  48.423  73.537  1.00  0.00           H  
ATOM   1273  CA  CYS    93      46.786  47.355  74.054  1.00  0.00           C  
ATOM   1274  HA  CYS    93      46.641  46.584  74.810  1.00  0.00           H  
ATOM   1275  CB  CYS    93      45.724  48.413  74.410  1.00  0.00           C  
ATOM   1276  HB2 CYS    93      44.733  47.976  74.529  1.00  0.00           H  
ATOM   1277  HB3 CYS    93      45.937  48.905  75.359  1.00  0.00           H  
ATOM   1278  SG  CYS    93      45.495  49.616  73.074  1.00  0.00           S  
ATOM   1279  HG  CYS    93      44.891  48.755  72.250  1.00  0.00           H  
ATOM   1280  C   CYS    93      46.376  46.590  72.796  1.00  0.00           C  
ATOM   1281  O   CYS    93      46.998  46.849  71.832  1.00  0.00           O  
ATOM   1282  N   PHE    94      45.315  45.750  72.870  1.00  0.00           N  
ATOM   1283  H   PHE    94      44.989  45.618  73.817  1.00  0.00           H  
ATOM   1284  CA  PHE    94      45.015  44.721  71.851  1.00  0.00           C  
ATOM   1285  HA  PHE    94      45.386  45.069  70.887  1.00  0.00           H  
ATOM   1286  CB  PHE    94      45.615  43.408  72.260  1.00  0.00           C  
ATOM   1287  HB2 PHE    94      45.054  42.936  73.066  1.00  0.00           H  
ATOM   1288  HB3 PHE    94      45.645  42.745  71.395  1.00  0.00           H  
ATOM   1289  CG  PHE    94      47.042  43.493  72.747  1.00  0.00           C  
ATOM   1290  CD1 PHE    94      48.155  43.578  71.831  1.00  0.00           C  
ATOM   1291  HD1 PHE    94      47.966  43.543  70.768  1.00  0.00           H  
ATOM   1292  CE1 PHE    94      49.429  43.619  72.369  1.00  0.00           C  
ATOM   1293  HE1 PHE    94      50.225  43.760  71.652  1.00  0.00           H  
ATOM   1294  CZ  PHE    94      49.667  43.618  73.727  1.00  0.00           C  
ATOM   1295  HZ  PHE    94      50.685  43.545  74.082  1.00  0.00           H  
ATOM   1296  CE2 PHE    94      48.592  43.639  74.662  1.00  0.00           C  
ATOM   1297  HE2 PHE    94      48.762  43.687  75.728  1.00  0.00           H  
ATOM   1298  CD2 PHE    94      47.295  43.594  74.137  1.00  0.00           C  
ATOM   1299  HD2 PHE    94      46.441  43.528  74.794  1.00  0.00           H  
ATOM   1300  C   PHE    94      43.450  44.557  71.833  1.00  0.00           C  
ATOM   1301  O   PHE    94      42.827  44.477  72.912  1.00  0.00           O  
ATOM   1302  N   CY3    95      42.846  44.456  70.650  1.00  0.00           N  
ATOM   1303  HN  CY3    95      43.401  44.455  69.806  1.00  0.00           H  
ATOM   1304  CA  CY3    95      41.385  44.318  70.501  1.00  0.00           C  
ATOM   1305  HA  CY3    95      41.036  44.505  71.517  1.00  0.00           H  
ATOM   1306  CB  CY3    95      40.990  45.445  69.532  1.00  0.00           C  
ATOM   1307  HB3 CY3    95      41.710  46.258  69.617  1.00  0.00           H  
ATOM   1308  HB2 CY3    95      40.076  45.890  69.926  1.00  0.00           H  
ATOM   1309  SG  CY3    95      40.709  44.790  67.813  1.00  0.00           S  
ATOM   1310  C   CY3    95      40.891  42.916  70.278  1.00  0.00           C  
ATOM   1311  O   CY3    95      41.567  41.976  69.813  1.00  0.00           O  
ATOM   1312  N   VAL    96      39.600  42.689  70.668  1.00  0.00           N  
ATOM   1313  H   VAL    96      39.057  43.453  71.044  1.00  0.00           H  
ATOM   1314  CA  VAL    96      38.918  41.411  70.737  1.00  0.00           C  
ATOM   1315  HA  VAL    96      39.536  40.712  71.301  1.00  0.00           H  
ATOM   1316  CB  VAL    96      37.547  41.484  71.362  1.00  0.00           C  
ATOM   1317  HB  VAL    96      37.022  40.529  71.364  1.00  0.00           H  
ATOM   1318  CG1 VAL    96      37.853  41.774  72.860  1.00  0.00           C  
ATOM   1319 HG11 VAL    96      38.542  42.618  72.903  1.00  0.00           H  
ATOM   1320 HG12 VAL    96      36.927  41.926  73.414  1.00  0.00           H  
ATOM   1321 HG13 VAL    96      38.319  40.876  73.265  1.00  0.00           H  
ATOM   1322  CG2 VAL    96      36.572  42.447  70.663  1.00  0.00           C  
ATOM   1323 HG21 VAL    96      36.368  42.086  69.655  1.00  0.00           H  
ATOM   1324 HG22 VAL    96      35.652  42.479  71.248  1.00  0.00           H  
ATOM   1325 HG23 VAL    96      36.989  43.447  70.547  1.00  0.00           H  
ATOM   1326  C   VAL    96      38.801  40.774  69.350  1.00  0.00           C  
ATOM   1327  O   VAL    96      38.826  39.537  69.176  1.00  0.00           O  
ATOM   1328  N   GLU    97      38.845  41.547  68.223  1.00  0.00           N  
ATOM   1329  H   GLU    97      39.037  42.536  68.303  1.00  0.00           H  
ATOM   1330  CA  GLU    97      38.771  41.072  66.833  1.00  0.00           C  
ATOM   1331  HA  GLU    97      38.007  40.298  66.770  1.00  0.00           H  
ATOM   1332  CB  GLU    97      38.232  42.196  65.893  1.00  0.00           C  
ATOM   1333  HB2 GLU    97      37.467  42.772  66.414  1.00  0.00           H  
ATOM   1334  HB3 GLU    97      39.011  42.959  65.890  1.00  0.00           H  
ATOM   1335  CG  GLU    97      38.022  41.883  64.386  1.00  0.00           C  
ATOM   1336  HG2 GLU    97      38.101  42.818  63.830  1.00  0.00           H  
ATOM   1337  HG3 GLU    97      38.746  41.212  63.924  1.00  0.00           H  
ATOM   1338  CD  GLU    97      36.624  41.362  64.115  1.00  0.00           C  
ATOM   1339  OE1 GLU    97      36.232  40.335  64.714  1.00  0.00           O  
ATOM   1340  OE2 GLU    97      35.846  42.003  63.367  1.00  0.00           O  
ATOM   1341  C   GLU    97      40.034  40.458  66.342  1.00  0.00           C  
ATOM   1342  O   GLU    97      39.932  39.511  65.561  1.00  0.00           O  
ATOM   1343  N   CY3    98      41.208  40.942  66.794  1.00  0.00           N  
ATOM   1344  HN  CY3    98      41.209  41.633  67.531  1.00  0.00           H  
ATOM   1345  CA  CY3    98      42.505  40.382  66.571  1.00  0.00           C  
ATOM   1346  HA  CY3    98      42.507  40.039  65.536  1.00  0.00           H  
ATOM   1347  CB  CY3    98      43.473  41.567  66.692  1.00  0.00           C  
ATOM   1348  HB3 CY3    98      44.456  41.129  66.521  1.00  0.00           H  
ATOM   1349  HB2 CY3    98      43.535  41.869  67.737  1.00  0.00           H  
ATOM   1350  SG  CY3    98      43.244  42.896  65.474  1.00  0.00           S  
ATOM   1351  C   CY3    98      42.885  39.217  67.555  1.00  0.00           C  
ATOM   1352  O   CY3    98      43.533  38.232  67.227  1.00  0.00           O  
ATOM   1353  N   VAL    99      42.489  39.436  68.822  1.00  0.00           N  
ATOM   1354  H   VAL    99      41.956  40.272  69.015  1.00  0.00           H  
ATOM   1355  CA  VAL    99      42.824  38.469  69.897  1.00  0.00           C  
ATOM   1356  HA  VAL    99      43.891  38.259  69.830  1.00  0.00           H  
ATOM   1357  CB  VAL    99      42.735  39.027  71.313  1.00  0.00           C  
ATOM   1358  HB  VAL    99      41.720  39.407  71.428  1.00  0.00           H  
ATOM   1359  CG1 VAL    99      43.072  37.981  72.499  1.00  0.00           C  
ATOM   1360 HG11 VAL    99      44.122  37.757  72.309  1.00  0.00           H  
ATOM   1361 HG12 VAL    99      42.788  38.517  73.404  1.00  0.00           H  
ATOM   1362 HG13 VAL    99      42.451  37.097  72.359  1.00  0.00           H  
ATOM   1363  CG2 VAL    99      43.762  40.179  71.510  1.00  0.00           C  
ATOM   1364 HG21 VAL    99      43.570  40.835  72.359  1.00  0.00           H  
ATOM   1365 HG22 VAL    99      44.745  39.708  71.539  1.00  0.00           H  
ATOM   1366 HG23 VAL    99      43.638  40.868  70.675  1.00  0.00           H  
ATOM   1367  C   VAL    99      42.120  37.130  69.708  1.00  0.00           C  
ATOM   1368  O   VAL    99      42.803  36.099  69.604  1.00  0.00           O  
ATOM   1369  N   ASP   100      40.800  37.125  69.564  1.00  0.00           N  
ATOM   1370  H   ASP   100      40.411  38.001  69.883  1.00  0.00           H  
ATOM   1371  CA  ASP   100      39.973  35.922  69.498  1.00  0.00           C  
ATOM   1372  HA  ASP   100      40.174  35.262  70.342  1.00  0.00           H  
ATOM   1373  CB  ASP   100      38.497  36.325  69.492  1.00  0.00           C  
ATOM   1374  HB2 ASP   100      38.257  36.965  68.643  1.00  0.00           H  
ATOM   1375  HB3 ASP   100      37.887  35.447  69.278  1.00  0.00           H  
ATOM   1376  CG  ASP   100      37.882  37.050  70.719  1.00  0.00           C  
ATOM   1377  OD1 ASP   100      36.620  37.094  70.688  1.00  0.00           O  
ATOM   1378  OD2 ASP   100      38.604  37.547  71.610  1.00  0.00           O  
ATOM   1379  C   ASP   100      40.331  35.078  68.251  1.00  0.00           C  
ATOM   1380  O   ASP   100      40.041  33.900  68.170  1.00  0.00           O  
ATOM   1381  N   LEU   101      40.779  35.704  67.222  1.00  0.00           N  
ATOM   1382  H   LEU   101      40.725  36.711  67.277  1.00  0.00           H  
ATOM   1383  CA  LEU   101      41.090  35.109  65.956  1.00  0.00           C  
ATOM   1384  HA  LEU   101      40.380  34.306  65.757  1.00  0.00           H  
ATOM   1385  CB  LEU   101      41.018  36.133  64.806  1.00  0.00           C  
ATOM   1386  HB2 LEU   101      40.016  36.560  64.836  1.00  0.00           H  
ATOM   1387  HB3 LEU   101      41.725  36.956  64.905  1.00  0.00           H  
ATOM   1388  CG  LEU   101      41.300  35.829  63.363  1.00  0.00           C  
ATOM   1389  HG  LEU   101      42.338  35.509  63.277  1.00  0.00           H  
ATOM   1390  CD1 LEU   101      40.427  34.750  62.828  1.00  0.00           C  
ATOM   1391 HD11 LEU   101      39.463  35.258  62.808  1.00  0.00           H  
ATOM   1392 HD12 LEU   101      40.721  34.438  61.826  1.00  0.00           H  
ATOM   1393 HD13 LEU   101      40.468  33.852  63.445  1.00  0.00           H  
ATOM   1394  CD2 LEU   101      41.147  37.056  62.412  1.00  0.00           C  
ATOM   1395 HD21 LEU   101      40.157  37.435  62.666  1.00  0.00           H  
ATOM   1396 HD22 LEU   101      41.979  37.681  62.736  1.00  0.00           H  
ATOM   1397 HD23 LEU   101      41.196  36.737  61.371  1.00  0.00           H  
ATOM   1398  C   LEU   101      42.449  34.603  65.840  1.00  0.00           C  
ATOM   1399  O   LEU   101      42.611  33.524  65.303  1.00  0.00           O  
ATOM   1400  N   LEU   102      43.508  35.337  66.253  1.00  0.00           N  
ATOM   1401  H   LEU   102      43.329  36.253  66.640  1.00  0.00           H  
ATOM   1402  CA  LEU   102      44.870  34.787  66.071  1.00  0.00           C  
ATOM   1403  HA  LEU   102      44.883  34.066  65.254  1.00  0.00           H  
ATOM   1404  CB  LEU   102      45.833  35.888  65.696  1.00  0.00           C  
ATOM   1405  HB2 LEU   102      45.821  36.610  66.513  1.00  0.00           H  
ATOM   1406  HB3 LEU   102      46.838  35.468  65.675  1.00  0.00           H  
ATOM   1407  CG  LEU   102      45.534  36.752  64.482  1.00  0.00           C  
ATOM   1408  HG  LEU   102      44.464  36.920  64.357  1.00  0.00           H  
ATOM   1409  CD1 LEU   102      46.123  38.166  64.423  1.00  0.00           C  
ATOM   1410 HD11 LEU   102      47.210  38.153  64.344  1.00  0.00           H  
ATOM   1411 HD12 LEU   102      45.638  38.776  63.661  1.00  0.00           H  
ATOM   1412 HD13 LEU   102      45.897  38.629  65.384  1.00  0.00           H  
ATOM   1413  CD2 LEU   102      46.027  35.912  63.253  1.00  0.00           C  
ATOM   1414 HD21 LEU   102      45.729  36.361  62.306  1.00  0.00           H  
ATOM   1415 HD22 LEU   102      47.111  35.807  63.299  1.00  0.00           H  
ATOM   1416 HD23 LEU   102      45.553  34.946  63.428  1.00  0.00           H  
ATOM   1417  C   LEU   102      45.288  34.026  67.359  1.00  0.00           C  
ATOM   1418  O   LEU   102      45.766  32.888  67.303  1.00  0.00           O  
ATOM   1419  N   VAL   103      45.095  34.537  68.556  1.00  0.00           N  
ATOM   1420  H   VAL   103      44.479  35.337  68.509  1.00  0.00           H  
ATOM   1421  CA  VAL   103      45.284  33.879  69.849  1.00  0.00           C  
ATOM   1422  HA  VAL   103      46.271  33.422  69.920  1.00  0.00           H  
ATOM   1423  CB  VAL   103      45.325  34.857  71.075  1.00  0.00           C  
ATOM   1424  HB  VAL   103      44.322  35.264  71.208  1.00  0.00           H  
ATOM   1425  CG1 VAL   103      45.797  34.180  72.357  1.00  0.00           C  
ATOM   1426 HG11 VAL   103      46.758  33.675  72.264  1.00  0.00           H  
ATOM   1427 HG12 VAL   103      45.748  34.930  73.147  1.00  0.00           H  
ATOM   1428 HG13 VAL   103      45.084  33.443  72.725  1.00  0.00           H  
ATOM   1429  CG2 VAL   103      46.332  35.962  70.853  1.00  0.00           C  
ATOM   1430 HG21 VAL   103      46.202  36.467  69.895  1.00  0.00           H  
ATOM   1431 HG22 VAL   103      46.317  36.670  71.681  1.00  0.00           H  
ATOM   1432 HG23 VAL   103      47.290  35.442  70.851  1.00  0.00           H  
ATOM   1433  C   VAL   103      44.257  32.708  70.032  1.00  0.00           C  
ATOM   1434  O   VAL   103      44.655  31.711  70.633  1.00  0.00           O  
ATOM   1435  N   GLY   104      43.037  32.830  69.525  1.00  0.00           N  
ATOM   1436  H   GLY   104      42.792  33.707  69.089  1.00  0.00           H  
ATOM   1437  CA  GLY   104      41.917  31.846  69.727  1.00  0.00           C  
ATOM   1438  HA2 GLY   104      41.491  31.482  68.792  1.00  0.00           H  
ATOM   1439  HA3 GLY   104      42.244  30.998  70.327  1.00  0.00           H  
ATOM   1440  C   GLY   104      40.866  32.418  70.700  1.00  0.00           C  
ATOM   1441  O   GLY   104      41.189  33.420  71.390  1.00  0.00           O  
ATOM   1442  N   PRO   105      39.639  31.828  70.681  1.00  0.00           N  
ATOM   1443  CD  PRO   105      39.189  30.787  69.800  1.00  0.00           C  
ATOM   1444  HD2 PRO   105      39.874  29.940  69.844  1.00  0.00           H  
ATOM   1445  HD3 PRO   105      39.009  31.280  68.845  1.00  0.00           H  
ATOM   1446  CG  PRO   105      37.802  30.415  70.229  1.00  0.00           C  
ATOM   1447  HG2 PRO   105      37.947  29.607  70.946  1.00  0.00           H  
ATOM   1448  HG3 PRO   105      37.215  30.023  69.398  1.00  0.00           H  
ATOM   1449  CB  PRO   105      37.214  31.658  70.944  1.00  0.00           C  
ATOM   1450  HB2 PRO   105      36.530  31.345  71.733  1.00  0.00           H  
ATOM   1451  HB3 PRO   105      36.706  32.207  70.152  1.00  0.00           H  
ATOM   1452  CA  PRO   105      38.536  32.273  71.532  1.00  0.00           C  
ATOM   1453  HA  PRO   105      38.359  33.347  71.579  1.00  0.00           H  
ATOM   1454  C   PRO   105      38.806  31.914  72.993  1.00  0.00           C  
ATOM   1455  O   PRO   105      39.169  30.811  73.327  1.00  0.00           O  
ATOM   1456  N   GLY   106      38.535  32.815  73.948  1.00  0.00           N  
ATOM   1457  H   GLY   106      38.258  33.732  73.627  1.00  0.00           H  
ATOM   1458  CA  GLY   106      38.556  32.618  75.364  1.00  0.00           C  
ATOM   1459  HA2 GLY   106      37.833  33.327  75.767  1.00  0.00           H  
ATOM   1460  HA3 GLY   106      38.190  31.608  75.546  1.00  0.00           H  
ATOM   1461  C   GLY   106      39.896  32.996  75.955  1.00  0.00           C  
ATOM   1462  O   GLY   106      40.135  32.627  77.096  1.00  0.00           O  
ATOM   1463  N   ALA   107      40.776  33.695  75.197  1.00  0.00           N  
ATOM   1464  H   ALA   107      40.495  33.986  74.272  1.00  0.00           H  
ATOM   1465  CA  ALA   107      42.108  34.185  75.541  1.00  0.00           C  
ATOM   1466  HA  ALA   107      42.460  33.490  76.303  1.00  0.00           H  
ATOM   1467  CB  ALA   107      42.996  34.109  74.275  1.00  0.00           C  
ATOM   1468  HB1 ALA   107      43.966  34.289  74.738  1.00  0.00           H  
ATOM   1469  HB2 ALA   107      42.851  33.116  73.848  1.00  0.00           H  
ATOM   1470  HB3 ALA   107      42.780  34.788  73.451  1.00  0.00           H  
ATOM   1471  C   ALA   107      42.018  35.555  76.159  1.00  0.00           C  
ATOM   1472  O   ALA   107      42.781  35.814  77.098  1.00  0.00           O  
ATOM   1473  N   ALA   108      41.113  36.461  75.670  1.00  0.00           N  
ATOM   1474  H   ALA   108      40.618  36.227  74.821  1.00  0.00           H  
ATOM   1475  CA  ALA   108      40.835  37.713  76.429  1.00  0.00           C  
ATOM   1476  HA  ALA   108      41.748  38.288  76.584  1.00  0.00           H  
ATOM   1477  CB  ALA   108      39.881  38.508  75.512  1.00  0.00           C  
ATOM   1478  HB1 ALA   108      40.469  38.814  74.647  1.00  0.00           H  
ATOM   1479  HB2 ALA   108      39.099  37.805  75.227  1.00  0.00           H  
ATOM   1480  HB3 ALA   108      39.406  39.368  75.985  1.00  0.00           H  
ATOM   1481  C   ALA   108      40.199  37.419  77.814  1.00  0.00           C  
ATOM   1482  O   ALA   108      40.518  38.082  78.775  1.00  0.00           O  
ATOM   1483  N   GLN   109      39.472  36.315  77.834  1.00  0.00           N  
ATOM   1484  H   GLN   109      39.142  35.958  76.949  1.00  0.00           H  
ATOM   1485  CA  GLN   109      38.860  35.913  79.093  1.00  0.00           C  
ATOM   1486  HA  GLN   109      38.426  36.816  79.522  1.00  0.00           H  
ATOM   1487  CB  GLN   109      37.671  34.964  78.737  1.00  0.00           C  
ATOM   1488  HB2 GLN   109      37.026  35.349  77.947  1.00  0.00           H  
ATOM   1489  HB3 GLN   109      37.997  34.058  78.227  1.00  0.00           H  
ATOM   1490  CG  GLN   109      36.892  34.656  80.085  1.00  0.00           C  
ATOM   1491  HG2 GLN   109      37.604  34.174  80.755  1.00  0.00           H  
ATOM   1492  HG3 GLN   109      36.484  35.529  80.594  1.00  0.00           H  
ATOM   1493  CD  GLN   109      35.855  33.543  79.799  1.00  0.00           C  
ATOM   1494  OE1 GLN   109      35.398  33.312  78.678  1.00  0.00           O  
ATOM   1495  NE2 GLN   109      35.453  32.933  80.842  1.00  0.00           N  
ATOM   1496 HE21 GLN   109      34.757  32.207  80.745  1.00  0.00           H  
ATOM   1497 HE22 GLN   109      35.884  33.189  81.718  1.00  0.00           H  
ATOM   1498  C   GLN   109      39.841  35.266  80.186  1.00  0.00           C  
ATOM   1499  O   GLN   109      39.623  35.360  81.363  1.00  0.00           O  
ATOM   1500  N   ALA   110      40.856  34.599  79.665  1.00  0.00           N  
ATOM   1501  H   ALA   110      40.815  34.534  78.658  1.00  0.00           H  
ATOM   1502  CA  ALA   110      42.143  34.173  80.349  1.00  0.00           C  
ATOM   1503  HA  ALA   110      41.870  33.509  81.170  1.00  0.00           H  
ATOM   1504  CB  ALA   110      43.049  33.312  79.417  1.00  0.00           C  
ATOM   1505  HB1 ALA   110      43.243  33.742  78.435  1.00  0.00           H  
ATOM   1506  HB2 ALA   110      43.905  33.243  80.087  1.00  0.00           H  
ATOM   1507  HB3 ALA   110      42.587  32.335  79.275  1.00  0.00           H  
ATOM   1508  C   ALA   110      42.897  35.446  80.873  1.00  0.00           C  
ATOM   1509  O   ALA   110      43.207  35.603  82.055  1.00  0.00           O  
ATOM   1510  N   ALA   111      43.126  36.348  79.941  1.00  0.00           N  
ATOM   1511  H   ALA   111      42.758  36.348  79.000  1.00  0.00           H  
ATOM   1512  CA  ALA   111      43.873  37.590  80.247  1.00  0.00           C  
ATOM   1513  HA  ALA   111      44.890  37.307  80.518  1.00  0.00           H  
ATOM   1514  CB  ALA   111      44.064  38.300  78.966  1.00  0.00           C  
ATOM   1515  HB1 ALA   111      43.137  38.311  78.394  1.00  0.00           H  
ATOM   1516  HB2 ALA   111      44.312  39.347  79.142  1.00  0.00           H  
ATOM   1517  HB3 ALA   111      44.737  37.875  78.222  1.00  0.00           H  
ATOM   1518  C   ALA   111      43.337  38.492  81.356  1.00  0.00           C  
ATOM   1519  O   ALA   111      44.096  39.286  81.964  1.00  0.00           O  
ATOM   1520  N   ILE   112      41.964  38.480  81.577  1.00  0.00           N  
ATOM   1521  H   ILE   112      41.435  38.063  80.824  1.00  0.00           H  
ATOM   1522  CA  ILE   112      41.281  39.106  82.740  1.00  0.00           C  
ATOM   1523  HA  ILE   112      41.527  40.165  82.671  1.00  0.00           H  
ATOM   1524  CB  ILE   112      39.772  39.115  82.559  1.00  0.00           C  
ATOM   1525  HB  ILE   112      39.514  38.100  82.257  1.00  0.00           H  
ATOM   1526  CG2 ILE   112      38.927  39.266  83.841  1.00  0.00           C  
ATOM   1527 HG21 ILE   112      38.923  38.366  84.456  1.00  0.00           H  
ATOM   1528 HG22 ILE   112      39.245  40.134  84.418  1.00  0.00           H  
ATOM   1529 HG23 ILE   112      37.876  39.412  83.591  1.00  0.00           H  
ATOM   1530  CG1 ILE   112      39.367  40.046  81.429  1.00  0.00           C  
ATOM   1531 HG12 ILE   112      39.360  41.082  81.767  1.00  0.00           H  
ATOM   1532 HG13 ILE   112      40.150  40.106  80.673  1.00  0.00           H  
ATOM   1533  CD1 ILE   112      37.995  39.686  80.730  1.00  0.00           C  
ATOM   1534 HD11 ILE   112      37.825  40.430  79.951  1.00  0.00           H  
ATOM   1535 HD12 ILE   112      37.967  38.688  80.292  1.00  0.00           H  
ATOM   1536 HD13 ILE   112      37.154  39.745  81.422  1.00  0.00           H  
ATOM   1537  C   ILE   112      41.667  38.556  84.110  1.00  0.00           C  
ATOM   1538  O   ILE   112      41.955  39.300  85.084  1.00  0.00           O  
ATOM   1539  N   LYS   113      41.717  37.195  84.179  1.00  0.00           N  
ATOM   1540  H   LYS   113      41.505  36.636  83.365  1.00  0.00           H  
ATOM   1541  CA  LYS   113      41.973  36.471  85.469  1.00  0.00           C  
ATOM   1542  HA  LYS   113      41.683  37.028  86.360  1.00  0.00           H  
ATOM   1543  CB  LYS   113      41.037  35.275  85.501  1.00  0.00           C  
ATOM   1544  HB2 LYS   113      41.138  34.679  86.409  1.00  0.00           H  
ATOM   1545  HB3 LYS   113      39.993  35.588  85.505  1.00  0.00           H  
ATOM   1546  CG  LYS   113      41.140  34.246  84.349  1.00  0.00           C  
ATOM   1547  HG2 LYS   113      41.079  34.781  83.401  1.00  0.00           H  
ATOM   1548  HG3 LYS   113      42.136  33.813  84.440  1.00  0.00           H  
ATOM   1549  CD  LYS   113      39.938  33.266  84.367  1.00  0.00           C  
ATOM   1550  HD2 LYS   113      39.794  32.855  85.367  1.00  0.00           H  
ATOM   1551  HD3 LYS   113      39.051  33.780  84.000  1.00  0.00           H  
ATOM   1552  CE  LYS   113      40.185  32.156  83.363  1.00  0.00           C  
ATOM   1553  HE2 LYS   113      39.311  31.507  83.417  1.00  0.00           H  
ATOM   1554  HE3 LYS   113      40.049  32.556  82.358  1.00  0.00           H  
ATOM   1555  NZ  LYS   113      41.407  31.385  83.558  1.00  0.00           N  
ATOM   1556  HZ1 LYS   113      41.561  31.274  84.550  1.00  0.00           H  
ATOM   1557  HZ2 LYS   113      41.213  30.468  83.183  1.00  0.00           H  
ATOM   1558  HZ3 LYS   113      42.239  31.759  83.125  1.00  0.00           H  
ATOM   1559  C   LYS   113      43.459  36.112  85.707  1.00  0.00           C  
ATOM   1560  O   LYS   113      43.843  35.257  86.489  1.00  0.00           O  
ATOM   1561  N   GLU   114      44.415  36.728  84.994  1.00  0.00           N  
ATOM   1562  H   GLU   114      44.032  37.028  84.108  1.00  0.00           H  
ATOM   1563  CA  GLU   114      45.817  36.421  85.079  1.00  0.00           C  
ATOM   1564  HA  GLU   114      45.948  35.426  85.504  1.00  0.00           H  
ATOM   1565  CB  GLU   114      46.385  36.315  83.666  1.00  0.00           C  
ATOM   1566  HB2 GLU   114      45.907  35.591  83.006  1.00  0.00           H  
ATOM   1567  HB3 GLU   114      46.097  37.246  83.177  1.00  0.00           H  
ATOM   1568  CG  GLU   114      47.881  36.159  83.465  1.00  0.00           C  
ATOM   1569  HG2 GLU   114      48.042  36.499  82.442  1.00  0.00           H  
ATOM   1570  HG3 GLU   114      48.300  37.023  83.980  1.00  0.00           H  
ATOM   1571  CD  GLU   114      48.572  34.881  83.965  1.00  0.00           C  
ATOM   1572  OE1 GLU   114      49.789  34.705  83.724  1.00  0.00           O  
ATOM   1573  OE2 GLU   114      47.911  34.008  84.662  1.00  0.00           O  
ATOM   1574  C   GLU   114      46.654  37.440  85.864  1.00  0.00           C  
ATOM   1575  O   GLU   114      46.595  38.617  85.591  1.00  0.00           O  
ATOM   1576  N   ASP   115      47.446  36.987  86.879  1.00  0.00           N  
ATOM   1577  H   ASP   115      47.355  36.031  87.192  1.00  0.00           H  
ATOM   1578  CA  ASP   115      48.133  37.850  87.858  1.00  0.00           C  
ATOM   1579  HA  ASP   115      48.285  38.859  87.475  1.00  0.00           H  
ATOM   1580  CB  ASP   115      47.145  38.050  89.024  1.00  0.00           C  
ATOM   1581  HB2 ASP   115      46.179  38.416  88.676  1.00  0.00           H  
ATOM   1582  HB3 ASP   115      46.906  37.093  89.489  1.00  0.00           H  
ATOM   1583  CG  ASP   115      47.603  39.050  90.105  1.00  0.00           C  
ATOM   1584  OD1 ASP   115      47.015  39.011  91.225  1.00  0.00           O  
ATOM   1585  OD2 ASP   115      48.654  39.746  89.921  1.00  0.00           O  
ATOM   1586  C   ASP   115      49.535  37.336  88.237  1.00  0.00           C  
ATOM   1587  O   ASP   115      49.645  36.255  88.873  1.00  0.00           O  
ATOM   1588  N   PRO   116      50.668  38.062  87.992  1.00  0.00           N  
ATOM   1589  CD  PRO   116      51.983  37.644  88.443  1.00  0.00           C  
ATOM   1590  HD2 PRO   116      52.331  36.631  88.241  1.00  0.00           H  
ATOM   1591  HD3 PRO   116      51.961  37.696  89.531  1.00  0.00           H  
ATOM   1592  CG  PRO   116      52.957  38.701  87.923  1.00  0.00           C  
ATOM   1593  HG2 PRO   116      53.430  38.407  86.986  1.00  0.00           H  
ATOM   1594  HG3 PRO   116      53.784  38.877  88.611  1.00  0.00           H  
ATOM   1595  CB  PRO   116      52.136  40.025  87.821  1.00  0.00           C  
ATOM   1596  HB2 PRO   116      52.515  40.847  87.213  1.00  0.00           H  
ATOM   1597  HB3 PRO   116      52.105  40.345  88.862  1.00  0.00           H  
ATOM   1598  CA  PRO   116      50.731  39.443  87.410  1.00  0.00           C  
ATOM   1599  HA  PRO   116      50.044  40.172  87.839  1.00  0.00           H  
ATOM   1600  C   PRO   116      50.634  39.479  85.894  1.00  0.00           C  
ATOM   1601  O   PRO   116      51.242  38.590  85.293  1.00  0.00           O  
ATOM   1602  N   TRP   117      49.734  40.201  85.230  1.00  0.00           N  
ATOM   1603  H   TRP   117      48.974  40.625  85.741  1.00  0.00           H  
ATOM   1604  CA  TRP   117      49.578  40.202  83.774  1.00  0.00           C  
ATOM   1605  HA  TRP   117      49.797  39.203  83.396  1.00  0.00           H  
ATOM   1606  CB  TRP   117      48.165  40.739  83.402  1.00  0.00           C  
ATOM   1607  HB2 TRP   117      47.467  39.958  83.703  1.00  0.00           H  
ATOM   1608  HB3 TRP   117      47.995  41.571  84.084  1.00  0.00           H  
ATOM   1609  CG  TRP   117      47.973  41.219  82.012  1.00  0.00           C  
ATOM   1610  CD1 TRP   117      47.744  42.528  81.665  1.00  0.00           C  
ATOM   1611  HD1 TRP   117      47.504  43.306  82.374  1.00  0.00           H  
ATOM   1612  NE1 TRP   117      47.601  42.571  80.232  1.00  0.00           N  
ATOM   1613  HE1 TRP   117      47.385  43.445  79.773  1.00  0.00           H  
ATOM   1614  CE2 TRP   117      47.744  41.379  79.656  1.00  0.00           C  
ATOM   1615  CZ2 TRP   117      47.741  40.990  78.347  1.00  0.00           C  
ATOM   1616  HZ2 TRP   117      47.609  41.656  77.508  1.00  0.00           H  
ATOM   1617  CH2 TRP   117      47.982  39.637  78.019  1.00  0.00           C  
ATOM   1618  HH2 TRP   117      48.023  39.372  76.973  1.00  0.00           H  
ATOM   1619  CZ3 TRP   117      48.186  38.689  79.067  1.00  0.00           C  
ATOM   1620  HZ3 TRP   117      48.228  37.624  78.891  1.00  0.00           H  
ATOM   1621  CE3 TRP   117      48.207  39.172  80.406  1.00  0.00           C  
ATOM   1622  HE3 TRP   117      48.391  38.469  81.205  1.00  0.00           H  
ATOM   1623  CD2 TRP   117      48.002  40.478  80.780  1.00  0.00           C  
ATOM   1624  C   TRP   117      50.628  41.055  83.122  1.00  0.00           C  
ATOM   1625  O   TRP   117      50.745  42.253  83.368  1.00  0.00           O  
ATOM   1626  N   ASN   118      51.373  40.439  82.241  1.00  0.00           N  
ATOM   1627  H   ASN   118      51.128  39.493  81.987  1.00  0.00           H  
ATOM   1628  CA  ASN   118      52.384  40.997  81.340  1.00  0.00           C  
ATOM   1629  HA  ASN   118      52.231  42.075  81.402  1.00  0.00           H  
ATOM   1630  CB  ASN   118      53.776  40.550  81.843  1.00  0.00           C  
ATOM   1631  HB2 ASN   118      53.836  39.463  81.796  1.00  0.00           H  
ATOM   1632  HB3 ASN   118      54.578  40.974  81.239  1.00  0.00           H  
ATOM   1633  CG  ASN   118      53.975  40.880  83.231  1.00  0.00           C  
ATOM   1634  OD1 ASN   118      54.291  42.025  83.502  1.00  0.00           O  
ATOM   1635  ND2 ASN   118      53.892  39.987  84.159  1.00  0.00           N  
ATOM   1636 HD21 ASN   118      54.056  40.186  85.136  1.00  0.00           H  
ATOM   1637 HD22 ASN   118      53.487  39.085  83.952  1.00  0.00           H  
ATOM   1638  C   ASN   118      52.200  40.483  79.935  1.00  0.00           C  
ATOM   1639  O   ASN   118      51.884  39.255  79.803  1.00  0.00           O  
ATOM   1640  N   CY3   119      52.204  41.357  78.890  1.00  0.00           N  
ATOM   1641  HN  CY3   119      52.175  42.321  79.191  1.00  0.00           H  
ATOM   1642  CA  CY3   119      51.436  41.052  77.688  1.00  0.00           C  
ATOM   1643  HA  CY3   119      50.568  40.494  78.040  1.00  0.00           H  
ATOM   1644  CB  CY3   119      50.905  42.390  77.217  1.00  0.00           C  
ATOM   1645  HB3 CY3   119      50.674  42.948  78.124  1.00  0.00           H  
ATOM   1646  HB2 CY3   119      50.026  42.293  76.580  1.00  0.00           H  
ATOM   1647  SG  CY3   119      52.329  43.131  76.361  1.00  0.00           S  
ATOM   1648  C   CY3   119      52.108  40.109  76.614  1.00  0.00           C  
ATOM   1649  O   CY3   119      53.038  39.378  76.944  1.00  0.00           O  
ATOM   1650  N   TYR   120      51.570  40.144  75.391  1.00  0.00           N  
ATOM   1651  H   TYR   120      50.761  40.717  75.197  1.00  0.00           H  
ATOM   1652  CA  TYR   120      52.143  39.575  74.130  1.00  0.00           C  
ATOM   1653  HA  TYR   120      52.304  38.506  74.275  1.00  0.00           H  
ATOM   1654  CB  TYR   120      51.027  39.735  73.020  1.00  0.00           C  
ATOM   1655  HB2 TYR   120      50.972  40.780  72.715  1.00  0.00           H  
ATOM   1656  HB3 TYR   120      51.325  39.134  72.161  1.00  0.00           H  
ATOM   1657  CG  TYR   120      49.624  39.226  73.448  1.00  0.00           C  
ATOM   1658  CD1 TYR   120      49.374  37.867  73.631  1.00  0.00           C  
ATOM   1659  HD1 TYR   120      50.174  37.145  73.569  1.00  0.00           H  
ATOM   1660  CE1 TYR   120      48.044  37.479  73.829  1.00  0.00           C  
ATOM   1661  HE1 TYR   120      47.829  36.421  73.857  1.00  0.00           H  
ATOM   1662  CZ  TYR   120      46.999  38.415  74.021  1.00  0.00           C  
ATOM   1663  OH  TYR   120      45.790  37.933  74.384  1.00  0.00           O  
ATOM   1664  HH  TYR   120      45.989  37.270  75.048  1.00  0.00           H  
ATOM   1665  CE2 TYR   120      47.214  39.746  73.790  1.00  0.00           C  
ATOM   1666  HE2 TYR   120      46.416  40.474  73.789  1.00  0.00           H  
ATOM   1667  CD2 TYR   120      48.537  40.144  73.469  1.00  0.00           C  
ATOM   1668  HD2 TYR   120      48.729  41.165  73.175  1.00  0.00           H  
ATOM   1669  C   TYR   120      53.527  40.148  73.677  1.00  0.00           C  
ATOM   1670  O   TYR   120      54.331  39.422  73.188  1.00  0.00           O  
ATOM   1671  N   MET   121      53.758  41.396  73.965  1.00  0.00           N  
ATOM   1672  H   MET   121      53.082  41.819  74.584  1.00  0.00           H  
ATOM   1673  CA  MET   121      55.081  42.095  73.738  1.00  0.00           C  
ATOM   1674  HA  MET   121      55.421  41.729  72.770  1.00  0.00           H  
ATOM   1675  CB  MET   121      54.914  43.584  73.524  1.00  0.00           C  
ATOM   1676  HB2 MET   121      54.422  43.984  74.411  1.00  0.00           H  
ATOM   1677  HB3 MET   121      55.891  44.055  73.417  1.00  0.00           H  
ATOM   1678  CG  MET   121      54.088  44.012  72.290  1.00  0.00           C  
ATOM   1679  HG2 MET   121      53.039  43.831  72.526  1.00  0.00           H  
ATOM   1680  HG3 MET   121      54.260  45.087  72.223  1.00  0.00           H  
ATOM   1681  SD  MET   121      54.400  43.340  70.632  1.00  0.00           S  
ATOM   1682  CE  MET   121      56.219  43.495  70.629  1.00  0.00           C  
ATOM   1683  HE1 MET   121      56.411  44.546  70.842  1.00  0.00           H  
ATOM   1684  HE2 MET   121      56.640  42.766  71.320  1.00  0.00           H  
ATOM   1685  HE3 MET   121      56.524  43.356  69.592  1.00  0.00           H  
ATOM   1686  C   MET   121      56.161  41.703  74.783  1.00  0.00           C  
ATOM   1687  O   MET   121      57.355  41.724  74.524  1.00  0.00           O  
ATOM   1688  N   CY3   122      55.744  41.344  75.987  1.00  0.00           N  
ATOM   1689  HN  CY3   122      54.736  41.371  76.057  1.00  0.00           H  
ATOM   1690  CA  CY3   122      56.537  41.368  77.260  1.00  0.00           C  
ATOM   1691  HA  CY3   122      57.377  42.059  77.190  1.00  0.00           H  
ATOM   1692  CB  CY3   122      55.484  41.953  78.332  1.00  0.00           C  
ATOM   1693  HB3 CY3   122      55.637  41.578  79.345  1.00  0.00           H  
ATOM   1694  HB2 CY3   122      54.447  41.688  78.125  1.00  0.00           H  
ATOM   1695  SG  CY3   122      55.598  43.724  78.622  1.00  0.00           S  
ATOM   1696  C   CY3   122      57.163  39.965  77.611  1.00  0.00           C  
ATOM   1697  O   CY3   122      58.394  39.864  77.957  1.00  0.00           O  
ATOM   1698  N   GLY   123      56.312  38.975  77.536  1.00  0.00           N  
ATOM   1699  H   GLY   123      55.461  39.113  77.010  1.00  0.00           H  
ATOM   1700  CA  GLY   123      56.466  37.671  78.138  1.00  0.00           C  
ATOM   1701  HA2 GLY   123      56.902  37.874  79.117  1.00  0.00           H  
ATOM   1702  HA3 GLY   123      55.498  37.210  78.333  1.00  0.00           H  
ATOM   1703  C   GLY   123      57.349  36.739  77.362  1.00  0.00           C  
ATOM   1704  O   GLY   123      57.576  36.866  76.169  1.00  0.00           O  
ATOM   1705  N   HIE   124      57.910  35.690  78.003  1.00  0.00           N  
ATOM   1706  H   HIE   124      57.755  35.591  78.997  1.00  0.00           H  
ATOM   1707  CA  HIE   124      58.912  34.776  77.373  1.00  0.00           C  
ATOM   1708  HA  HIE   124      59.503  35.423  76.725  1.00  0.00           H  
ATOM   1709  CB  HIE   124      59.753  34.200  78.490  1.00  0.00           C  
ATOM   1710  HB2 HIE   124      59.969  35.014  79.181  1.00  0.00           H  
ATOM   1711  HB3 HIE   124      59.116  33.466  78.982  1.00  0.00           H  
ATOM   1712  CG  HIE   124      61.029  33.505  78.042  1.00  0.00           C  
ATOM   1713  ND1 HIE   124      62.118  34.154  77.500  1.00  0.00           N  
ATOM   1714  CE1 HIE   124      63.130  33.308  77.470  1.00  0.00           C  
ATOM   1715  HE1 HIE   124      64.086  33.526  77.016  1.00  0.00           H  
ATOM   1716  NE2 HIE   124      62.690  32.098  77.876  1.00  0.00           N  
ATOM   1717  HE2 HIE   124      63.228  31.248  77.789  1.00  0.00           H  
ATOM   1718  CD2 HIE   124      61.384  32.217  78.251  1.00  0.00           C  
ATOM   1719  HD2 HIE   124      60.737  31.466  78.681  1.00  0.00           H  
ATOM   1720  C   HIE   124      58.385  33.696  76.422  1.00  0.00           C  
ATOM   1721  O   HIE   124      59.149  32.981  75.786  1.00  0.00           O  
ATOM   1722  N   LYS   125      57.086  33.542  76.465  1.00  0.00           N  
ATOM   1723  H   LYS   125      56.530  33.921  77.218  1.00  0.00           H  
ATOM   1724  CA  LYS   125      56.371  32.679  75.433  1.00  0.00           C  
ATOM   1725  HA  LYS   125      56.721  31.652  75.537  1.00  0.00           H  
ATOM   1726  CB  LYS   125      54.845  32.710  75.711  1.00  0.00           C  
ATOM   1727  HB2 LYS   125      54.419  33.699  75.879  1.00  0.00           H  
ATOM   1728  HB3 LYS   125      54.354  32.456  74.771  1.00  0.00           H  
ATOM   1729  CG  LYS   125      54.309  31.741  76.880  1.00  0.00           C  
ATOM   1730  HG2 LYS   125      54.402  30.688  76.613  1.00  0.00           H  
ATOM   1731  HG3 LYS   125      54.846  31.918  77.811  1.00  0.00           H  
ATOM   1732  CD  LYS   125      52.809  31.923  77.099  1.00  0.00           C  
ATOM   1733  HD2 LYS   125      52.547  31.428  78.034  1.00  0.00           H  
ATOM   1734  HD3 LYS   125      52.570  32.977  77.239  1.00  0.00           H  
ATOM   1735  CE  LYS   125      51.932  31.475  75.876  1.00  0.00           C  
ATOM   1736  HE2 LYS   125      52.260  32.013  74.987  1.00  0.00           H  
ATOM   1737  HE3 LYS   125      52.254  30.449  75.701  1.00  0.00           H  
ATOM   1738  NZ  LYS   125      50.436  31.551  76.009  1.00  0.00           N  
ATOM   1739  HZ1 LYS   125      50.075  30.972  76.754  1.00  0.00           H  
ATOM   1740  HZ2 LYS   125      50.084  32.474  76.217  1.00  0.00           H  
ATOM   1741  HZ3 LYS   125      50.007  31.282  75.136  1.00  0.00           H  
ATOM   1742  C   LYS   125      56.722  33.008  73.981  1.00  0.00           C  
ATOM   1743  O   LYS   125      56.856  32.071  73.201  1.00  0.00           O  
ATOM   1744  N   GLY   126      56.672  34.294  73.666  1.00  0.00           N  
ATOM   1745  H   GLY   126      56.464  34.920  74.431  1.00  0.00           H  
ATOM   1746  CA  GLY   126      56.907  34.656  72.254  1.00  0.00           C  
ATOM   1747  HA2 GLY   126      57.013  35.737  72.161  1.00  0.00           H  
ATOM   1748  HA3 GLY   126      57.813  34.192  71.864  1.00  0.00           H  
ATOM   1749  C   GLY   126      55.826  34.377  71.247  1.00  0.00           C  
ATOM   1750  O   GLY   126      55.453  35.258  70.544  1.00  0.00           O  
ATOM   1751  N   THR   127      55.303  33.155  71.292  1.00  0.00           N  
ATOM   1752  H   THR   127      55.520  32.534  72.059  1.00  0.00           H  
ATOM   1753  CA  THR   127      54.181  32.597  70.449  1.00  0.00           C  
ATOM   1754  HA  THR   127      54.126  33.267  69.591  1.00  0.00           H  
ATOM   1755  CB  THR   127      54.506  31.200  69.913  1.00  0.00           C  
ATOM   1756  HB  THR   127      54.898  30.644  70.765  1.00  0.00           H  
ATOM   1757  CG2 THR   127      53.290  30.456  69.408  1.00  0.00           C  
ATOM   1758 HG21 THR   127      53.474  29.972  68.448  1.00  0.00           H  
ATOM   1759 HG22 THR   127      53.000  29.749  70.186  1.00  0.00           H  
ATOM   1760 HG23 THR   127      52.531  31.135  69.020  1.00  0.00           H  
ATOM   1761  OG1 THR   127      55.467  31.276  68.869  1.00  0.00           O  
ATOM   1762  HG1 THR   127      56.267  31.597  69.292  1.00  0.00           H  
ATOM   1763  C   THR   127      52.901  32.557  71.324  1.00  0.00           C  
ATOM   1764  O   THR   127      52.859  32.172  72.512  1.00  0.00           O  
ATOM   1765  N   TYR   128      51.779  32.966  70.720  1.00  0.00           N  
ATOM   1766  H   TYR   128      51.892  33.471  69.853  1.00  0.00           H  
ATOM   1767  CA  TYR   128      50.426  32.910  71.233  1.00  0.00           C  
ATOM   1768  HA  TYR   128      50.357  32.083  71.939  1.00  0.00           H  
ATOM   1769  CB  TYR   128      49.979  34.121  72.058  1.00  0.00           C  
ATOM   1770  HB2 TYR   128      49.824  34.829  71.244  1.00  0.00           H  
ATOM   1771  HB3 TYR   128      49.045  33.991  72.605  1.00  0.00           H  
ATOM   1772  CG  TYR   128      51.075  34.645  73.049  1.00  0.00           C  
ATOM   1773  CD1 TYR   128      52.117  35.347  72.418  1.00  0.00           C  
ATOM   1774  HD1 TYR   128      52.114  35.411  71.340  1.00  0.00           H  
ATOM   1775  CE1 TYR   128      53.065  36.023  73.221  1.00  0.00           C  
ATOM   1776  HE1 TYR   128      53.835  36.619  72.755  1.00  0.00           H  
ATOM   1777  CZ  TYR   128      53.029  35.896  74.602  1.00  0.00           C  
ATOM   1778  OH  TYR   128      53.992  36.384  75.407  1.00  0.00           O  
ATOM   1779  HH  TYR   128      53.785  36.404  76.344  1.00  0.00           H  
ATOM   1780  CE2 TYR   128      51.948  35.200  75.192  1.00  0.00           C  
ATOM   1781  HE2 TYR   128      51.862  35.107  76.264  1.00  0.00           H  
ATOM   1782  CD2 TYR   128      50.942  34.585  74.489  1.00  0.00           C  
ATOM   1783  HD2 TYR   128      50.044  34.303  75.019  1.00  0.00           H  
ATOM   1784  C   TYR   128      49.435  32.560  70.185  1.00  0.00           C  
ATOM   1785  O   TYR   128      48.640  33.343  69.714  1.00  0.00           O  
ATOM   1786  N   GLY   129      49.324  31.247  69.838  1.00  0.00           N  
ATOM   1787  H   GLY   129      50.009  30.585  70.172  1.00  0.00           H  
ATOM   1788  CA  GLY   129      48.552  30.847  68.662  1.00  0.00           C  
ATOM   1789  HA2 GLY   129      48.768  29.778  68.639  1.00  0.00           H  
ATOM   1790  HA3 GLY   129      47.508  31.119  68.821  1.00  0.00           H  
ATOM   1791  C   GLY   129      49.171  31.468  67.371  1.00  0.00           C  
ATOM   1792  O   GLY   129      50.365  31.494  67.269  1.00  0.00           O  
ATOM   1793  N   LEU   130      48.350  32.020  66.477  1.00  0.00           N  
ATOM   1794  H   LEU   130      47.365  32.060  66.697  1.00  0.00           H  
ATOM   1795  CA  LEU   130      48.770  32.674  65.243  1.00  0.00           C  
ATOM   1796  HA  LEU   130      49.548  32.062  64.786  1.00  0.00           H  
ATOM   1797  CB  LEU   130      47.594  32.710  64.254  1.00  0.00           C  
ATOM   1798  HB2 LEU   130      46.814  33.254  64.787  1.00  0.00           H  
ATOM   1799  HB3 LEU   130      47.797  33.300  63.360  1.00  0.00           H  
ATOM   1800  CG  LEU   130      46.991  31.306  63.956  1.00  0.00           C  
ATOM   1801  HG  LEU   130      46.733  30.733  64.847  1.00  0.00           H  
ATOM   1802  CD1 LEU   130      45.789  31.578  63.100  1.00  0.00           C  
ATOM   1803 HD11 LEU   130      45.196  32.345  63.599  1.00  0.00           H  
ATOM   1804 HD12 LEU   130      45.987  31.955  62.097  1.00  0.00           H  
ATOM   1805 HD13 LEU   130      45.197  30.664  63.046  1.00  0.00           H  
ATOM   1806  CD2 LEU   130      47.973  30.565  63.066  1.00  0.00           C  
ATOM   1807 HD21 LEU   130      47.500  29.724  62.558  1.00  0.00           H  
ATOM   1808 HD22 LEU   130      48.377  31.266  62.336  1.00  0.00           H  
ATOM   1809 HD23 LEU   130      48.841  30.235  63.637  1.00  0.00           H  
ATOM   1810  C   LEU   130      49.434  34.082  65.374  1.00  0.00           C  
ATOM   1811  O   LEU   130      49.668  34.777  64.363  1.00  0.00           O  
ATOM   1812  N   LEU   131      49.714  34.465  66.627  1.00  0.00           N  
ATOM   1813  H   LEU   131      49.480  33.857  67.397  1.00  0.00           H  
ATOM   1814  CA  LEU   131      50.238  35.720  67.058  1.00  0.00           C  
ATOM   1815  HA  LEU   131      50.261  36.459  66.258  1.00  0.00           H  
ATOM   1816  CB  LEU   131      49.232  36.381  67.999  1.00  0.00           C  
ATOM   1817  HB2 LEU   131      48.270  36.437  67.491  1.00  0.00           H  
ATOM   1818  HB3 LEU   131      49.193  35.798  68.919  1.00  0.00           H  
ATOM   1819  CG  LEU   131      49.611  37.820  68.397  1.00  0.00           C  
ATOM   1820  HG  LEU   131      50.611  37.898  68.822  1.00  0.00           H  
ATOM   1821  CD1 LEU   131      49.374  38.789  67.223  1.00  0.00           C  
ATOM   1822 HD11 LEU   131      49.509  39.828  67.523  1.00  0.00           H  
ATOM   1823 HD12 LEU   131      49.915  38.486  66.326  1.00  0.00           H  
ATOM   1824 HD13 LEU   131      48.319  38.796  66.952  1.00  0.00           H  
ATOM   1825  CD2 LEU   131      48.839  38.365  69.619  1.00  0.00           C  
ATOM   1826 HD21 LEU   131      47.841  38.668  69.302  1.00  0.00           H  
ATOM   1827 HD22 LEU   131      48.829  37.584  70.379  1.00  0.00           H  
ATOM   1828 HD23 LEU   131      49.338  39.228  70.059  1.00  0.00           H  
ATOM   1829  C   LEU   131      51.663  35.623  67.596  1.00  0.00           C  
ATOM   1830  O   LEU   131      51.763  34.916  68.605  1.00  0.00           O  
ATOM   1831  N   ARG   132      52.694  36.147  66.923  1.00  0.00           N  
ATOM   1832  H   ARG   132      52.567  36.642  66.052  1.00  0.00           H  
ATOM   1833  CA  ARG   132      54.112  35.725  67.208  1.00  0.00           C  
ATOM   1834  HA  ARG   132      54.131  35.282  68.204  1.00  0.00           H  
ATOM   1835  CB  ARG   132      54.469  34.618  66.208  1.00  0.00           C  
ATOM   1836  HB2 ARG   132      53.820  33.793  66.503  1.00  0.00           H  
ATOM   1837  HB3 ARG   132      54.471  34.978  65.180  1.00  0.00           H  
ATOM   1838  CG  ARG   132      55.841  33.998  66.554  1.00  0.00           C  
ATOM   1839  HG2 ARG   132      56.599  34.778  66.485  1.00  0.00           H  
ATOM   1840  HG3 ARG   132      55.880  33.571  67.556  1.00  0.00           H  
ATOM   1841  CD  ARG   132      56.359  32.869  65.588  1.00  0.00           C  
ATOM   1842  HD2 ARG   132      56.373  33.344  64.607  1.00  0.00           H  
ATOM   1843  HD3 ARG   132      57.354  32.572  65.922  1.00  0.00           H  
ATOM   1844  NE  ARG   132      55.494  31.697  65.764  1.00  0.00           N  
ATOM   1845  HE  ARG   132      54.550  31.950  66.016  1.00  0.00           H  
ATOM   1846  CZ  ARG   132      55.641  30.393  65.775  1.00  0.00           C  
ATOM   1847  NH1 ARG   132      56.793  29.872  65.488  1.00  0.00           N  
ATOM   1848 HH11 ARG   132      57.572  30.510  65.399  1.00  0.00           H  
ATOM   1849 HH12 ARG   132      56.945  28.874  65.511  1.00  0.00           H  
ATOM   1850  NH2 ARG   132      54.628  29.610  65.845  1.00  0.00           N  
ATOM   1851 HH21 ARG   132      53.706  30.018  65.788  1.00  0.00           H  
ATOM   1852 HH22 ARG   132      54.796  28.614  65.858  1.00  0.00           H  
ATOM   1853  C   ARG   132      54.967  36.934  67.135  1.00  0.00           C  
ATOM   1854  O   ARG   132      54.891  37.623  66.140  1.00  0.00           O  
ATOM   1855  N   ARG   133      55.771  37.140  68.174  1.00  0.00           N  
ATOM   1856  H   ARG   133      55.833  36.535  68.980  1.00  0.00           H  
ATOM   1857  CA  ARG   133      56.547  38.371  68.294  1.00  0.00           C  
ATOM   1858  HA  ARG   133      55.891  39.201  68.031  1.00  0.00           H  
ATOM   1859  CB  ARG   133      56.966  38.601  69.863  1.00  0.00           C  
ATOM   1860  HB2 ARG   133      56.034  38.640  70.426  1.00  0.00           H  
ATOM   1861  HB3 ARG   133      57.632  37.794  70.169  1.00  0.00           H  
ATOM   1862  CG  ARG   133      57.652  39.916  70.189  1.00  0.00           C  
ATOM   1863  HG2 ARG   133      58.614  39.857  69.681  1.00  0.00           H  
ATOM   1864  HG3 ARG   133      57.108  40.812  69.890  1.00  0.00           H  
ATOM   1865  CD  ARG   133      57.768  40.100  71.674  1.00  0.00           C  
ATOM   1866  HD2 ARG   133      58.227  41.079  71.814  1.00  0.00           H  
ATOM   1867  HD3 ARG   133      56.792  40.185  72.151  1.00  0.00           H  
ATOM   1868  NE  ARG   133      58.505  39.003  72.345  1.00  0.00           N  
ATOM   1869  HE  ARG   133      59.483  38.839  72.153  1.00  0.00           H  
ATOM   1870  CZ  ARG   133      58.112  38.205  73.228  1.00  0.00           C  
ATOM   1871  NH1 ARG   133      56.938  38.144  73.695  1.00  0.00           N  
ATOM   1872 HH11 ARG   133      56.217  38.805  73.446  1.00  0.00           H  
ATOM   1873 HH12 ARG   133      56.789  37.532  74.484  1.00  0.00           H  
ATOM   1874  NH2 ARG   133      59.012  37.404  73.741  1.00  0.00           N  
ATOM   1875 HH21 ARG   133      59.962  37.272  73.424  1.00  0.00           H  
ATOM   1876 HH22 ARG   133      58.781  36.890  74.579  1.00  0.00           H  
ATOM   1877  C   ARG   133      57.815  38.319  67.371  1.00  0.00           C  
ATOM   1878  O   ARG   133      58.603  37.359  67.381  1.00  0.00           O  
ATOM   1879  N   ARG   134      58.045  39.469  66.708  1.00  0.00           N  
ATOM   1880  H   ARG   134      57.371  40.215  66.803  1.00  0.00           H  
ATOM   1881  CA  ARG   134      59.245  39.825  65.958  1.00  0.00           C  
ATOM   1882  HA  ARG   134      59.450  38.842  65.533  1.00  0.00           H  
ATOM   1883  CB  ARG   134      58.866  40.887  64.888  1.00  0.00           C  
ATOM   1884  HB2 ARG   134      58.367  41.739  65.349  1.00  0.00           H  
ATOM   1885  HB3 ARG   134      59.840  41.109  64.450  1.00  0.00           H  
ATOM   1886  CG  ARG   134      57.989  40.437  63.689  1.00  0.00           C  
ATOM   1887  HG2 ARG   134      58.304  39.486  63.259  1.00  0.00           H  
ATOM   1888  HG3 ARG   134      56.985  40.167  64.017  1.00  0.00           H  
ATOM   1889  CD  ARG   134      57.923  41.528  62.551  1.00  0.00           C  
ATOM   1890  HD2 ARG   134      57.666  42.461  63.052  1.00  0.00           H  
ATOM   1891  HD3 ARG   134      58.922  41.553  62.115  1.00  0.00           H  
ATOM   1892  NE  ARG   134      56.935  41.185  61.546  1.00  0.00           N  
ATOM   1893  HE  ARG   134      56.034  41.621  61.680  1.00  0.00           H  
ATOM   1894  CZ  ARG   134      57.110  40.548  60.400  1.00  0.00           C  
ATOM   1895  NH1 ARG   134      58.276  40.138  60.064  1.00  0.00           N  
ATOM   1896 HH11 ARG   134      59.032  40.322  60.709  1.00  0.00           H  
ATOM   1897 HH12 ARG   134      58.448  39.693  59.174  1.00  0.00           H  
ATOM   1898  NH2 ARG   134      56.119  40.269  59.615  1.00  0.00           N  
ATOM   1899 HH21 ARG   134      55.285  40.833  59.687  1.00  0.00           H  
ATOM   1900 HH22 ARG   134      56.231  39.651  58.824  1.00  0.00           H  
ATOM   1901  C   ARG   134      60.346  40.431  66.833  1.00  0.00           C  
ATOM   1902  O   ARG   134      60.111  41.476  67.427  1.00  0.00           O  
ATOM   1903  N   GLU   135      61.517  39.820  67.086  1.00  0.00           N  
ATOM   1904  H   GLU   135      61.690  38.920  66.662  1.00  0.00           H  
ATOM   1905  CA  GLU   135      62.548  40.402  68.003  1.00  0.00           C  
ATOM   1906  HA  GLU   135      62.177  40.340  69.026  1.00  0.00           H  
ATOM   1907  CB  GLU   135      63.740  39.526  67.847  1.00  0.00           C  
ATOM   1908  HB2 GLU   135      63.415  38.510  68.068  1.00  0.00           H  
ATOM   1909  HB3 GLU   135      64.109  39.584  66.822  1.00  0.00           H  
ATOM   1910  CG  GLU   135      64.938  39.748  68.745  1.00  0.00           C  
ATOM   1911  HG2 GLU   135      65.673  38.950  68.636  1.00  0.00           H  
ATOM   1912  HG3 GLU   135      65.413  40.620  68.296  1.00  0.00           H  
ATOM   1913  CD  GLU   135      64.739  39.952  70.245  1.00  0.00           C  
ATOM   1914  OE1 GLU   135      63.781  39.343  70.815  1.00  0.00           O  
ATOM   1915  OE2 GLU   135      65.346  40.872  70.855  1.00  0.00           O  
ATOM   1916  C   GLU   135      62.961  41.829  67.509  1.00  0.00           C  
ATOM   1917  O   GLU   135      63.355  42.698  68.313  1.00  0.00           O  
ATOM   1918  N   ASP   136      62.927  42.064  66.200  1.00  0.00           N  
ATOM   1919  H   ASP   136      62.806  41.230  65.643  1.00  0.00           H  
ATOM   1920  CA  ASP   136      63.153  43.394  65.581  1.00  0.00           C  
ATOM   1921  HA  ASP   136      63.798  43.991  66.226  1.00  0.00           H  
ATOM   1922  CB  ASP   136      63.844  43.352  64.184  1.00  0.00           C  
ATOM   1923  HB2 ASP   136      64.235  44.360  64.046  1.00  0.00           H  
ATOM   1924  HB3 ASP   136      64.684  42.658  64.178  1.00  0.00           H  
ATOM   1925  CG  ASP   136      63.020  42.832  63.031  1.00  0.00           C  
ATOM   1926  OD1 ASP   136      62.125  42.022  63.171  1.00  0.00           O  
ATOM   1927  OD2 ASP   136      63.354  43.200  61.904  1.00  0.00           O  
ATOM   1928  C   ASP   136      61.944  44.310  65.482  1.00  0.00           C  
ATOM   1929  O   ASP   136      61.952  45.318  64.744  1.00  0.00           O  
ATOM   1930  N   TRP   137      60.848  44.125  66.313  1.00  0.00           N  
ATOM   1931  H   TRP   137      60.908  43.306  66.901  1.00  0.00           H  
ATOM   1932  CA  TRP   137      59.682  45.042  66.493  1.00  0.00           C  
ATOM   1933  HA  TRP   137      59.271  45.238  65.503  1.00  0.00           H  
ATOM   1934  CB  TRP   137      58.656  44.433  67.467  1.00  0.00           C  
ATOM   1935  HB2 TRP   137      57.707  44.907  67.217  1.00  0.00           H  
ATOM   1936  HB3 TRP   137      58.421  43.378  67.325  1.00  0.00           H  
ATOM   1937  CG  TRP   137      58.806  44.580  68.967  1.00  0.00           C  
ATOM   1938  CD1 TRP   137      59.251  43.566  69.800  1.00  0.00           C  
ATOM   1939  HD1 TRP   137      59.437  42.612  69.329  1.00  0.00           H  
ATOM   1940  NE1 TRP   137      59.445  44.058  71.096  1.00  0.00           N  
ATOM   1941  HE1 TRP   137      60.051  43.570  71.741  1.00  0.00           H  
ATOM   1942  CE2 TRP   137      59.046  45.403  71.125  1.00  0.00           C  
ATOM   1943  CZ2 TRP   137      59.048  46.311  72.205  1.00  0.00           C  
ATOM   1944  HZ2 TRP   137      59.243  45.914  73.191  1.00  0.00           H  
ATOM   1945  CH2 TRP   137      58.821  47.635  71.923  1.00  0.00           C  
ATOM   1946  HH2 TRP   137      58.909  48.328  72.747  1.00  0.00           H  
ATOM   1947  CZ3 TRP   137      58.686  48.086  70.598  1.00  0.00           C  
ATOM   1948  HZ3 TRP   137      58.458  49.133  70.467  1.00  0.00           H  
ATOM   1949  CE3 TRP   137      58.470  47.194  69.529  1.00  0.00           C  
ATOM   1950  HE3 TRP   137      58.273  47.549  68.528  1.00  0.00           H  
ATOM   1951  CD2 TRP   137      58.711  45.761  69.758  1.00  0.00           C  
ATOM   1952  C   TRP   137      60.092  46.501  66.855  1.00  0.00           C  
ATOM   1953  O   TRP   137      59.447  47.403  66.299  1.00  0.00           O  
ATOM   1954  N   PRO   138      61.106  46.829  67.703  1.00  0.00           N  
ATOM   1955  CD  PRO   138      61.915  45.946  68.545  1.00  0.00           C  
ATOM   1956  HD2 PRO   138      62.876  45.646  68.127  1.00  0.00           H  
ATOM   1957  HD3 PRO   138      61.396  45.068  68.928  1.00  0.00           H  
ATOM   1958  CG  PRO   138      62.309  46.819  69.706  1.00  0.00           C  
ATOM   1959  HG2 PRO   138      63.142  46.522  70.342  1.00  0.00           H  
ATOM   1960  HG3 PRO   138      61.419  46.778  70.334  1.00  0.00           H  
ATOM   1961  CB  PRO   138      62.548  48.164  69.034  1.00  0.00           C  
ATOM   1962  HB2 PRO   138      63.522  48.189  68.544  1.00  0.00           H  
ATOM   1963  HB3 PRO   138      62.584  48.950  69.787  1.00  0.00           H  
ATOM   1964  CA  PRO   138      61.406  48.276  68.082  1.00  0.00           C  
ATOM   1965  HA  PRO   138      60.559  48.610  68.681  1.00  0.00           H  
ATOM   1966  C   PRO   138      61.686  49.154  66.883  1.00  0.00           C  
ATOM   1967  O   PRO   138      60.990  50.102  66.699  1.00  0.00           O  
ATOM   1968  N   SER   139      62.645  48.745  66.048  1.00  0.00           N  
ATOM   1969  H   SER   139      63.273  48.023  66.368  1.00  0.00           H  
ATOM   1970  CA  SER   139      63.162  49.414  64.820  1.00  0.00           C  
ATOM   1971  HA  SER   139      63.372  50.452  65.077  1.00  0.00           H  
ATOM   1972  CB  SER   139      64.453  48.703  64.336  1.00  0.00           C  
ATOM   1973  HB2 SER   139      64.751  49.198  63.412  1.00  0.00           H  
ATOM   1974  HB3 SER   139      65.269  48.724  65.058  1.00  0.00           H  
ATOM   1975  OG  SER   139      64.304  47.349  63.940  1.00  0.00           O  
ATOM   1976  HG  SER   139      64.085  46.804  64.699  1.00  0.00           H  
ATOM   1977  C   SER   139      62.040  49.379  63.740  1.00  0.00           C  
ATOM   1978  O   SER   139      61.992  50.458  63.123  1.00  0.00           O  
ATOM   1979  N   ARG   140      61.205  48.309  63.592  1.00  0.00           N  
ATOM   1980  H   ARG   140      61.467  47.539  64.190  1.00  0.00           H  
ATOM   1981  CA  ARG   140      60.106  48.180  62.622  1.00  0.00           C  
ATOM   1982  HA  ARG   140      60.419  48.468  61.618  1.00  0.00           H  
ATOM   1983  CB  ARG   140      59.536  46.808  62.718  1.00  0.00           C  
ATOM   1984  HB2 ARG   140      59.641  46.471  63.749  1.00  0.00           H  
ATOM   1985  HB3 ARG   140      58.457  46.875  62.577  1.00  0.00           H  
ATOM   1986  CG  ARG   140      60.277  45.812  61.814  1.00  0.00           C  
ATOM   1987  HG2 ARG   140      60.220  46.123  60.771  1.00  0.00           H  
ATOM   1988  HG3 ARG   140      61.307  45.845  62.170  1.00  0.00           H  
ATOM   1989  CD  ARG   140      59.848  44.363  61.855  1.00  0.00           C  
ATOM   1990  HD2 ARG   140      59.835  43.945  62.861  1.00  0.00           H  
ATOM   1991  HD3 ARG   140      58.837  44.329  61.451  1.00  0.00           H  
ATOM   1992  NE  ARG   140      60.725  43.518  60.998  1.00  0.00           N  
ATOM   1993  HE  ARG   140      61.600  43.277  61.443  1.00  0.00           H  
ATOM   1994  CZ  ARG   140      60.509  42.971  59.859  1.00  0.00           C  
ATOM   1995  NH1 ARG   140      59.365  42.980  59.195  1.00  0.00           N  
ATOM   1996 HH11 ARG   140      58.592  43.552  59.505  1.00  0.00           H  
ATOM   1997 HH12 ARG   140      59.362  42.601  58.259  1.00  0.00           H  
ATOM   1998  NH2 ARG   140      61.481  42.324  59.306  1.00  0.00           N  
ATOM   1999 HH21 ARG   140      62.377  42.391  59.768  1.00  0.00           H  
ATOM   2000 HH22 ARG   140      61.268  41.909  58.410  1.00  0.00           H  
ATOM   2001  C   ARG   140      59.073  49.228  63.037  1.00  0.00           C  
ATOM   2002  O   ARG   140      58.614  49.935  62.168  1.00  0.00           O  
ATOM   2003  N   LEU   141      58.655  49.362  64.336  1.00  0.00           N  
ATOM   2004  H   LEU   141      58.893  48.709  65.068  1.00  0.00           H  
ATOM   2005  CA  LEU   141      57.538  50.356  64.746  1.00  0.00           C  
ATOM   2006  HA  LEU   141      56.685  50.165  64.095  1.00  0.00           H  
ATOM   2007  CB  LEU   141      57.140  50.099  66.215  1.00  0.00           C  
ATOM   2008  HB2 LEU   141      57.148  49.018  66.354  1.00  0.00           H  
ATOM   2009  HB3 LEU   141      57.926  50.539  66.828  1.00  0.00           H  
ATOM   2010  CG  LEU   141      55.805  50.666  66.718  1.00  0.00           C  
ATOM   2011  HG  LEU   141      55.767  51.728  66.477  1.00  0.00           H  
ATOM   2012  CD1 LEU   141      54.501  50.119  66.131  1.00  0.00           C  
ATOM   2013 HD11 LEU   141      54.412  49.057  66.359  1.00  0.00           H  
ATOM   2014 HD12 LEU   141      53.625  50.663  66.483  1.00  0.00           H  
ATOM   2015 HD13 LEU   141      54.627  50.294  65.062  1.00  0.00           H  
ATOM   2016  CD2 LEU   141      55.757  50.460  68.215  1.00  0.00           C  
ATOM   2017 HD21 LEU   141      54.774  50.632  68.654  1.00  0.00           H  
ATOM   2018 HD22 LEU   141      56.035  49.445  68.499  1.00  0.00           H  
ATOM   2019 HD23 LEU   141      56.573  51.067  68.605  1.00  0.00           H  
ATOM   2020  C   LEU   141      57.886  51.810  64.521  1.00  0.00           C  
ATOM   2021  O   LEU   141      57.067  52.618  63.996  1.00  0.00           O  
ATOM   2022  N   GLN   142      59.171  52.139  64.817  1.00  0.00           N  
ATOM   2023  H   GLN   142      59.728  51.541  65.410  1.00  0.00           H  
ATOM   2024  CA  GLN   142      59.789  53.510  64.639  1.00  0.00           C  
ATOM   2025  HA  GLN   142      59.092  54.254  65.024  1.00  0.00           H  
ATOM   2026  CB  GLN   142      61.143  53.798  65.316  1.00  0.00           C  
ATOM   2027  HB2 GLN   142      61.992  53.342  64.806  1.00  0.00           H  
ATOM   2028  HB3 GLN   142      61.258  54.841  65.019  1.00  0.00           H  
ATOM   2029  CG  GLN   142      61.216  53.795  66.837  1.00  0.00           C  
ATOM   2030  HG2 GLN   142      60.954  52.836  67.283  1.00  0.00           H  
ATOM   2031  HG3 GLN   142      62.240  54.018  67.139  1.00  0.00           H  
ATOM   2032  CD  GLN   142      60.413  54.891  67.409  1.00  0.00           C  
ATOM   2033  OE1 GLN   142      59.178  54.877  67.451  1.00  0.00           O  
ATOM   2034  NE2 GLN   142      60.998  55.949  67.784  1.00  0.00           N  
ATOM   2035 HE21 GLN   142      60.418  56.588  68.310  1.00  0.00           H  
ATOM   2036 HE22 GLN   142      62.007  55.926  67.792  1.00  0.00           H  
ATOM   2037  C   GLN   142      59.921  53.898  63.162  1.00  0.00           C  
ATOM   2038  O   GLN   142      59.476  54.954  62.825  1.00  0.00           O  
ATOM   2039  N   MET   143      60.388  53.040  62.280  1.00  0.00           N  
ATOM   2040  H   MET   143      60.846  52.174  62.524  1.00  0.00           H  
ATOM   2041  CA  MET   143      60.485  53.335  60.824  1.00  0.00           C  
ATOM   2042  HA  MET   143      60.908  54.326  60.658  1.00  0.00           H  
ATOM   2043  CB  MET   143      61.382  52.295  60.169  1.00  0.00           C  
ATOM   2044  HB2 MET   143      61.054  51.312  60.506  1.00  0.00           H  
ATOM   2045  HB3 MET   143      61.313  52.382  59.085  1.00  0.00           H  
ATOM   2046  CG  MET   143      62.825  52.277  60.657  1.00  0.00           C  
ATOM   2047  HG2 MET   143      63.171  53.292  60.464  1.00  0.00           H  
ATOM   2048  HG3 MET   143      62.888  52.120  61.734  1.00  0.00           H  
ATOM   2049  SD  MET   143      63.758  51.066  59.771  1.00  0.00           S  
ATOM   2050  CE  MET   143      63.038  49.492  60.323  1.00  0.00           C  
ATOM   2051  HE1 MET   143      63.360  49.272  61.341  1.00  0.00           H  
ATOM   2052  HE2 MET   143      61.950  49.550  60.275  1.00  0.00           H  
ATOM   2053  HE3 MET   143      63.425  48.727  59.650  1.00  0.00           H  
ATOM   2054  C   MET   143      59.104  53.293  60.084  1.00  0.00           C  
ATOM   2055  O   MET   143      58.970  54.065  59.114  1.00  0.00           O  
ATOM   2056  N   PHE   144      58.117  52.591  60.613  1.00  0.00           N  
ATOM   2057  H   PHE   144      58.328  52.069  61.451  1.00  0.00           H  
ATOM   2058  CA  PHE   144      56.729  52.624  60.232  1.00  0.00           C  
ATOM   2059  HA  PHE   144      56.783  52.476  59.154  1.00  0.00           H  
ATOM   2060  CB  PHE   144      56.054  51.395  60.938  1.00  0.00           C  
ATOM   2061  HB2 PHE   144      56.559  50.452  60.730  1.00  0.00           H  
ATOM   2062  HB3 PHE   144      56.263  51.541  61.998  1.00  0.00           H  
ATOM   2063  CG  PHE   144      54.605  51.140  60.748  1.00  0.00           C  
ATOM   2064  CD1 PHE   144      53.689  51.375  61.776  1.00  0.00           C  
ATOM   2065  HD1 PHE   144      53.979  51.960  62.637  1.00  0.00           H  
ATOM   2066  CE1 PHE   144      52.351  50.887  61.724  1.00  0.00           C  
ATOM   2067  HE1 PHE   144      51.690  50.986  62.572  1.00  0.00           H  
ATOM   2068  CZ  PHE   144      51.911  50.213  60.563  1.00  0.00           C  
ATOM   2069  HZ  PHE   144      50.917  49.792  60.530  1.00  0.00           H  
ATOM   2070  CE2 PHE   144      52.844  50.012  59.534  1.00  0.00           C  
ATOM   2071  HE2 PHE   144      52.589  49.413  58.672  1.00  0.00           H  
ATOM   2072  CD2 PHE   144      54.124  50.479  59.617  1.00  0.00           C  
ATOM   2073  HD2 PHE   144      54.823  50.171  58.853  1.00  0.00           H  
ATOM   2074  C   PHE   144      55.934  53.889  60.616  1.00  0.00           C  
ATOM   2075  O   PHE   144      54.930  54.134  59.910  1.00  0.00           O  
ATOM   2076  N   PHE   145      56.281  54.656  61.699  1.00  0.00           N  
ATOM   2077  H   PHE   145      57.008  54.242  62.264  1.00  0.00           H  
ATOM   2078  CA  PHE   145      55.657  55.897  62.133  1.00  0.00           C  
ATOM   2079  HA  PHE   145      54.700  55.966  61.616  1.00  0.00           H  
ATOM   2080  CB  PHE   145      55.403  55.920  63.653  1.00  0.00           C  
ATOM   2081  HB2 PHE   145      56.320  55.721  64.208  1.00  0.00           H  
ATOM   2082  HB3 PHE   145      55.234  56.939  63.999  1.00  0.00           H  
ATOM   2083  CG  PHE   145      54.356  55.008  64.215  1.00  0.00           C  
ATOM   2084  CD1 PHE   145      53.182  54.734  63.458  1.00  0.00           C  
ATOM   2085  HD1 PHE   145      53.055  55.031  62.428  1.00  0.00           H  
ATOM   2086  CE1 PHE   145      52.132  53.948  64.066  1.00  0.00           C  
ATOM   2087  HE1 PHE   145      51.212  53.737  63.540  1.00  0.00           H  
ATOM   2088  CZ  PHE   145      52.287  53.658  65.434  1.00  0.00           C  
ATOM   2089  HZ  PHE   145      51.444  53.134  65.860  1.00  0.00           H  
ATOM   2090  CE2 PHE   145      53.433  53.922  66.104  1.00  0.00           C  
ATOM   2091  HE2 PHE   145      53.557  53.588  67.123  1.00  0.00           H  
ATOM   2092  CD2 PHE   145      54.565  54.511  65.440  1.00  0.00           C  
ATOM   2093  HD2 PHE   145      55.445  54.754  66.019  1.00  0.00           H  
ATOM   2094  C   PHE   145      56.463  57.136  61.707  1.00  0.00           C  
ATOM   2095  O   PHE   145      55.893  58.235  61.887  1.00  0.00           O  
ATOM   2096  N   ALA   146      57.707  57.001  61.290  1.00  0.00           N  
ATOM   2097  H   ALA   146      58.070  56.089  61.051  1.00  0.00           H  
ATOM   2098  CA  ALA   146      58.713  58.052  61.109  1.00  0.00           C  
ATOM   2099  HA  ALA   146      58.882  58.530  62.074  1.00  0.00           H  
ATOM   2100  CB  ALA   146      59.957  57.331  60.485  1.00  0.00           C  
ATOM   2101  HB1 ALA   146      59.888  57.137  59.415  1.00  0.00           H  
ATOM   2102  HB2 ALA   146      60.784  57.990  60.753  1.00  0.00           H  
ATOM   2103  HB3 ALA   146      60.345  56.440  60.980  1.00  0.00           H  
ATOM   2104  C   ALA   146      58.196  59.200  60.088  1.00  0.00           C  
ATOM   2105  O   ALA   146      57.912  60.362  60.511  1.00  0.00           O  
ATOM   2106  N   ASN   147      58.111  58.911  58.764  1.00  0.00           N  
ATOM   2107  H   ASN   147      58.359  57.969  58.495  1.00  0.00           H  
ATOM   2108  CA  ASN   147      58.048  59.915  57.656  1.00  0.00           C  
ATOM   2109  HA  ASN   147      57.285  60.538  58.123  1.00  0.00           H  
ATOM   2110  CB  ASN   147      59.332  60.690  57.488  1.00  0.00           C  
ATOM   2111  HB2 ASN   147      59.264  61.443  56.703  1.00  0.00           H  
ATOM   2112  HB3 ASN   147      59.643  61.329  58.315  1.00  0.00           H  
ATOM   2113  CG  ASN   147      60.442  59.813  56.997  1.00  0.00           C  
ATOM   2114  OD1 ASN   147      60.327  58.619  56.784  1.00  0.00           O  
ATOM   2115  ND2 ASN   147      61.704  60.297  56.996  1.00  0.00           N  
ATOM   2116 HD21 ASN   147      62.425  59.621  56.788  1.00  0.00           H  
ATOM   2117 HD22 ASN   147      61.850  61.187  57.451  1.00  0.00           H  
ATOM   2118  C   ASN   147      57.399  59.373  56.304  1.00  0.00           C  
ATOM   2119  O   ASN   147      57.290  60.203  55.411  1.00  0.00           O  
ATOM   2120  N   ASN   148      56.783  58.213  56.232  1.00  0.00           N  
ATOM   2121  H   ASN   148      56.757  57.658  57.076  1.00  0.00           H  
ATOM   2122  CA  ASN   148      56.337  57.595  54.963  1.00  0.00           C  
ATOM   2123  HA  ASN   148      56.995  58.054  54.226  1.00  0.00           H  
ATOM   2124  CB  ASN   148      56.573  56.027  54.974  1.00  0.00           C  
ATOM   2125  HB2 ASN   148      57.481  55.841  55.548  1.00  0.00           H  
ATOM   2126  HB3 ASN   148      55.745  55.618  55.554  1.00  0.00           H  
ATOM   2127  CG  ASN   148      56.688  55.370  53.623  1.00  0.00           C  
ATOM   2128  OD1 ASN   148      56.727  56.054  52.603  1.00  0.00           O  
ATOM   2129  ND2 ASN   148      56.689  54.082  53.641  1.00  0.00           N  
ATOM   2130 HD21 ASN   148      56.710  53.562  52.776  1.00  0.00           H  
ATOM   2131 HD22 ASN   148      56.424  53.659  54.519  1.00  0.00           H  
ATOM   2132  C   ASN   148      54.989  58.076  54.474  1.00  0.00           C  
ATOM   2133  O   ASN   148      54.121  57.243  54.132  1.00  0.00           O  
ATOM   2134  N   HIE   149      54.726  59.403  54.501  1.00  0.00           N  
ATOM   2135  H   HIE   149      55.418  60.035  54.877  1.00  0.00           H  
ATOM   2136  CA  HIE   149      53.485  59.878  54.032  1.00  0.00           C  
ATOM   2137  HA  HIE   149      52.747  59.366  54.649  1.00  0.00           H  
ATOM   2138  CB  HIE   149      53.383  61.432  54.241  1.00  0.00           C  
ATOM   2139  HB2 HIE   149      54.195  61.924  53.705  1.00  0.00           H  
ATOM   2140  HB3 HIE   149      52.514  61.933  53.815  1.00  0.00           H  
ATOM   2141  CG  HIE   149      53.504  61.849  55.689  1.00  0.00           C  
ATOM   2142  ND1 HIE   149      52.503  61.666  56.610  1.00  0.00           N  
ATOM   2143  CE1 HIE   149      53.102  61.679  57.819  1.00  0.00           C  
ATOM   2144  HE1 HIE   149      52.534  61.695  58.738  1.00  0.00           H  
ATOM   2145  NE2 HIE   149      54.349  61.991  57.647  1.00  0.00           N  
ATOM   2146  HE2 HIE   149      54.993  62.040  58.424  1.00  0.00           H  
ATOM   2147  CD2 HIE   149      54.692  62.078  56.333  1.00  0.00           C  
ATOM   2148  HD2 HIE   149      55.718  62.124  55.999  1.00  0.00           H  
ATOM   2149  C   HIE   149      53.225  59.663  52.492  1.00  0.00           C  
ATOM   2150  O   HIE   149      54.208  59.231  51.774  1.00  0.00           O  
ATOM   2151  N   ASP   150      52.018  60.073  52.011  1.00  0.00           N  
ATOM   2152  H   ASP   150      51.336  60.265  52.731  1.00  0.00           H  
ATOM   2153  CA  ASP   150      51.585  59.958  50.625  1.00  0.00           C  
ATOM   2154  HA  ASP   150      51.980  59.083  50.107  1.00  0.00           H  
ATOM   2155  CB  ASP   150      50.045  59.751  50.807  1.00  0.00           C  
ATOM   2156  HB2 ASP   150      50.004  58.897  51.483  1.00  0.00           H  
ATOM   2157  HB3 ASP   150      49.657  60.591  51.383  1.00  0.00           H  
ATOM   2158  CG  ASP   150      49.261  59.331  49.574  1.00  0.00           C  
ATOM   2159  OD1 ASP   150      49.877  58.621  48.808  1.00  0.00           O  
ATOM   2160  OD2 ASP   150      48.060  59.687  49.494  1.00  0.00           O  
ATOM   2161  C   ASP   150      51.862  61.232  49.834  1.00  0.00           C  
ATOM   2162  O   ASP   150      51.728  61.235  48.632  1.00  0.00           O  
ATOM   2163  N   GLN   151      52.132  62.401  50.540  1.00  0.00           N  
ATOM   2164  H   GLN   151      52.505  62.215  51.459  1.00  0.00           H  
ATOM   2165  CA  GLN   151      52.311  63.679  49.876  1.00  0.00           C  
ATOM   2166  HA  GLN   151      51.539  63.724  49.107  1.00  0.00           H  
ATOM   2167  CB  GLN   151      52.114  64.926  50.858  1.00  0.00           C  
ATOM   2168  HB2 GLN   151      53.078  65.054  51.350  1.00  0.00           H  
ATOM   2169  HB3 GLN   151      51.897  65.816  50.267  1.00  0.00           H  
ATOM   2170  CG  GLN   151      51.031  64.847  51.932  1.00  0.00           C  
ATOM   2171  HG2 GLN   151      51.334  64.222  52.772  1.00  0.00           H  
ATOM   2172  HG3 GLN   151      50.789  65.835  52.325  1.00  0.00           H  
ATOM   2173  CD  GLN   151      49.649  64.397  51.387  1.00  0.00           C  
ATOM   2174  OE1 GLN   151      49.058  65.103  50.552  1.00  0.00           O  
ATOM   2175  NE2 GLN   151      49.142  63.341  52.009  1.00  0.00           N  
ATOM   2176 HE21 GLN   151      48.226  62.952  51.838  1.00  0.00           H  
ATOM   2177 HE22 GLN   151      49.698  62.944  52.753  1.00  0.00           H  
ATOM   2178  C   GLN   151      53.672  63.674  49.052  1.00  0.00           C  
ATOM   2179  O   GLN   151      54.759  63.646  49.632  1.00  0.00           O  
ATOM   2180  N   GLU   152      53.559  63.776  47.745  1.00  0.00           N  
ATOM   2181  H   GLU   152      52.638  63.954  47.369  1.00  0.00           H  
ATOM   2182  CA  GLU   152      54.574  63.406  46.722  1.00  0.00           C  
ATOM   2183  HA  GLU   152      55.058  62.482  47.036  1.00  0.00           H  
ATOM   2184  CB  GLU   152      53.871  63.007  45.378  1.00  0.00           C  
ATOM   2185  HB2 GLU   152      54.675  62.458  44.888  1.00  0.00           H  
ATOM   2186  HB3 GLU   152      53.148  62.241  45.659  1.00  0.00           H  
ATOM   2187  CG  GLU   152      53.127  63.970  44.420  1.00  0.00           C  
ATOM   2188  HG2 GLU   152      53.872  64.741  44.226  1.00  0.00           H  
ATOM   2189  HG3 GLU   152      52.934  63.534  43.440  1.00  0.00           H  
ATOM   2190  CD  GLU   152      51.956  64.690  45.041  1.00  0.00           C  
ATOM   2191  OE1 GLU   152      51.639  65.855  44.716  1.00  0.00           O  
ATOM   2192  OE2 GLU   152      51.304  64.156  45.973  1.00  0.00           O  
ATOM   2193  C   GLU   152      55.723  64.443  46.492  1.00  0.00           C  
ATOM   2194  O   GLU   152      56.247  64.608  45.435  1.00  0.00           O  
ATOM   2195  N   PHE   153      55.881  65.322  47.466  1.00  0.00           N  
ATOM   2196  H   PHE   153      55.176  65.349  48.189  1.00  0.00           H  
ATOM   2197  CA  PHE   153      56.780  66.492  47.488  1.00  0.00           C  
ATOM   2198  HA  PHE   153      56.410  67.182  46.730  1.00  0.00           H  
ATOM   2199  CB  PHE   153      56.652  67.158  48.887  1.00  0.00           C  
ATOM   2200  HB2 PHE   153      57.168  66.547  49.628  1.00  0.00           H  
ATOM   2201  HB3 PHE   153      57.159  68.122  48.851  1.00  0.00           H  
ATOM   2202  CG  PHE   153      55.228  67.453  49.329  1.00  0.00           C  
ATOM   2203  CD1 PHE   153      54.394  68.304  48.586  1.00  0.00           C  
ATOM   2204  HD1 PHE   153      54.636  68.514  47.555  1.00  0.00           H  
ATOM   2205  CE1 PHE   153      53.144  68.662  49.069  1.00  0.00           C  
ATOM   2206  HE1 PHE   153      52.432  69.171  48.436  1.00  0.00           H  
ATOM   2207  CZ  PHE   153      52.752  68.311  50.341  1.00  0.00           C  
ATOM   2208  HZ  PHE   153      51.767  68.655  50.622  1.00  0.00           H  
ATOM   2209  CE2 PHE   153      53.647  67.674  51.243  1.00  0.00           C  
ATOM   2210  HE2 PHE   153      53.428  67.567  52.295  1.00  0.00           H  
ATOM   2211  CD2 PHE   153      54.931  67.304  50.747  1.00  0.00           C  
ATOM   2212  HD2 PHE   153      55.628  66.782  51.386  1.00  0.00           H  
ATOM   2213  C   PHE   153      58.225  66.133  47.285  1.00  0.00           C  
ATOM   2214  O   PHE   153      58.664  64.944  47.348  1.00  0.00           O  
ATOM   2215  N   ASP   154      58.966  67.171  46.913  1.00  0.00           N  
ATOM   2216  H   ASP   154      58.568  68.098  46.862  1.00  0.00           H  
ATOM   2217  CA  ASP   154      60.425  67.047  46.738  1.00  0.00           C  
ATOM   2218  HA  ASP   154      60.617  66.380  45.897  1.00  0.00           H  
ATOM   2219  CB  ASP   154      61.027  68.415  46.338  1.00  0.00           C  
ATOM   2220  HB2 ASP   154      62.098  68.287  46.180  1.00  0.00           H  
ATOM   2221  HB3 ASP   154      60.561  68.764  45.417  1.00  0.00           H  
ATOM   2222  CG  ASP   154      60.751  69.599  47.360  1.00  0.00           C  
ATOM   2223  OD1 ASP   154      61.731  70.302  47.680  1.00  0.00           O  
ATOM   2224  OD2 ASP   154      59.631  69.882  47.873  1.00  0.00           O  
ATOM   2225  C   ASP   154      61.280  66.403  47.905  1.00  0.00           C  
ATOM   2226  O   ASP   154      61.000  66.617  49.081  1.00  0.00           O  
ATOM   2227  N   PRO   155      62.431  65.760  47.533  1.00  0.00           N  
ATOM   2228  CD  PRO   155      63.071  65.652  46.187  1.00  0.00           C  
ATOM   2229  HD2 PRO   155      63.108  66.569  45.599  1.00  0.00           H  
ATOM   2230  HD3 PRO   155      62.541  64.855  45.665  1.00  0.00           H  
ATOM   2231  CG  PRO   155      64.465  65.163  46.443  1.00  0.00           C  
ATOM   2232  HG2 PRO   155      65.234  65.932  46.513  1.00  0.00           H  
ATOM   2233  HG3 PRO   155      64.940  64.553  45.674  1.00  0.00           H  
ATOM   2234  CB  PRO   155      64.378  64.495  47.815  1.00  0.00           C  
ATOM   2235  HB2 PRO   155      65.355  64.568  48.292  1.00  0.00           H  
ATOM   2236  HB3 PRO   155      64.072  63.471  47.602  1.00  0.00           H  
ATOM   2237  CA  PRO   155      63.330  65.313  48.564  1.00  0.00           C  
ATOM   2238  HA  PRO   155      62.801  64.613  49.211  1.00  0.00           H  
ATOM   2239  C   PRO   155      64.042  66.484  49.266  1.00  0.00           C  
ATOM   2240  O   PRO   155      63.870  67.610  48.792  1.00  0.00           O  
ATOM   2241  N   PRO   156      64.780  66.276  50.356  1.00  0.00           N  
ATOM   2242  CD  PRO   156      64.788  65.065  51.104  1.00  0.00           C  
ATOM   2243  HD2 PRO   156      65.364  64.466  50.399  1.00  0.00           H  
ATOM   2244  HD3 PRO   156      63.772  64.728  51.312  1.00  0.00           H  
ATOM   2245  CG  PRO   156      65.465  65.373  52.447  1.00  0.00           C  
ATOM   2246  HG2 PRO   156      66.130  64.585  52.800  1.00  0.00           H  
ATOM   2247  HG3 PRO   156      64.655  65.569  53.150  1.00  0.00           H  
ATOM   2248  CB  PRO   156      66.252  66.640  52.175  1.00  0.00           C  
ATOM   2249  HB2 PRO   156      67.232  66.422  51.749  1.00  0.00           H  
ATOM   2250  HB3 PRO   156      66.329  67.317  53.025  1.00  0.00           H  
ATOM   2251  CA  PRO   156      65.416  67.335  51.117  1.00  0.00           C  
ATOM   2252  HA  PRO   156      64.619  67.906  51.593  1.00  0.00           H  
ATOM   2253  C   PRO   156      66.269  68.380  50.347  1.00  0.00           C  
ATOM   2254  O   PRO   156      66.890  68.063  49.280  1.00  0.00           O  
ATOM   2255  N   LYS   157      66.349  69.649  50.858  1.00  0.00           N  
ATOM   2256  H   LYS   157      65.923  69.897  51.740  1.00  0.00           H  
ATOM   2257  CA  LYS   157      67.237  70.722  50.329  1.00  0.00           C  
ATOM   2258  HA  LYS   157      68.175  70.284  49.987  1.00  0.00           H  
ATOM   2259  CB  LYS   157      66.502  71.461  49.181  1.00  0.00           C  
ATOM   2260  HB2 LYS   157      66.155  70.680  48.505  1.00  0.00           H  
ATOM   2261  HB3 LYS   157      65.599  71.926  49.578  1.00  0.00           H  
ATOM   2262  CG  LYS   157      67.175  72.507  48.252  1.00  0.00           C  
ATOM   2263  HG2 LYS   157      66.414  72.673  47.490  1.00  0.00           H  
ATOM   2264  HG3 LYS   157      67.282  73.448  48.790  1.00  0.00           H  
ATOM   2265  CD  LYS   157      68.436  72.065  47.536  1.00  0.00           C  
ATOM   2266  HD2 LYS   157      69.298  72.071  48.203  1.00  0.00           H  
ATOM   2267  HD3 LYS   157      68.188  71.041  47.254  1.00  0.00           H  
ATOM   2268  CE  LYS   157      68.739  72.923  46.302  1.00  0.00           C  
ATOM   2269  HE2 LYS   157      69.577  72.596  45.686  1.00  0.00           H  
ATOM   2270  HE3 LYS   157      67.928  72.865  45.576  1.00  0.00           H  
ATOM   2271  NZ  LYS   157      68.973  74.316  46.676  1.00  0.00           N  
ATOM   2272  HZ1 LYS   157      69.587  74.373  47.477  1.00  0.00           H  
ATOM   2273  HZ2 LYS   157      69.180  74.927  45.900  1.00  0.00           H  
ATOM   2274  HZ3 LYS   157      68.056  74.678  46.895  1.00  0.00           H  
ATOM   2275  C   LYS   157      67.615  71.732  51.421  1.00  0.00           C  
ATOM   2276  O   LYS   157      66.667  72.159  52.117  1.00  0.00           O  
ATOM   2277  N   VAL   158      68.893  72.122  51.494  1.00  0.00           N  
ATOM   2278  H   VAL   158      69.608  71.796  50.859  1.00  0.00           H  
ATOM   2279  CA  VAL   158      69.327  73.220  52.339  1.00  0.00           C  
ATOM   2280  HA  VAL   158      68.499  73.895  52.555  1.00  0.00           H  
ATOM   2281  CB  VAL   158      69.807  72.626  53.634  1.00  0.00           C  
ATOM   2282  HB  VAL   158      68.964  72.081  54.059  1.00  0.00           H  
ATOM   2283  CG1 VAL   158      71.050  71.707  53.495  1.00  0.00           C  
ATOM   2284 HG11 VAL   158      70.939  71.186  52.544  1.00  0.00           H  
ATOM   2285 HG12 VAL   158      71.979  72.277  53.512  1.00  0.00           H  
ATOM   2286 HG13 VAL   158      71.033  71.068  54.378  1.00  0.00           H  
ATOM   2287  CG2 VAL   158      70.010  73.571  54.796  1.00  0.00           C  
ATOM   2288 HG21 VAL   158      69.158  74.228  54.969  1.00  0.00           H  
ATOM   2289 HG22 VAL   158      70.142  72.844  55.597  1.00  0.00           H  
ATOM   2290 HG23 VAL   158      70.923  74.140  54.620  1.00  0.00           H  
ATOM   2291  C   VAL   158      70.464  73.910  51.645  1.00  0.00           C  
ATOM   2292  O   VAL   158      70.941  73.453  50.595  1.00  0.00           O  
ATOM   2293  N   TYR   159      70.854  75.090  52.119  1.00  0.00           N  
ATOM   2294  H   TYR   159      70.212  75.344  52.856  1.00  0.00           H  
ATOM   2295  CA  TYR   159      71.972  75.885  51.785  1.00  0.00           C  
ATOM   2296  HA  TYR   159      72.045  75.935  50.698  1.00  0.00           H  
ATOM   2297  CB  TYR   159      71.818  77.359  52.336  1.00  0.00           C  
ATOM   2298  HB2 TYR   159      72.492  77.492  53.182  1.00  0.00           H  
ATOM   2299  HB3 TYR   159      72.257  78.010  51.579  1.00  0.00           H  
ATOM   2300  CG  TYR   159      70.377  77.793  52.639  1.00  0.00           C  
ATOM   2301  CD1 TYR   159      69.788  77.408  53.850  1.00  0.00           C  
ATOM   2302  HD1 TYR   159      70.268  76.791  54.596  1.00  0.00           H  
ATOM   2303  CE1 TYR   159      68.369  77.613  54.101  1.00  0.00           C  
ATOM   2304  HE1 TYR   159      67.877  77.379  55.034  1.00  0.00           H  
ATOM   2305  CZ  TYR   159      67.697  78.431  53.194  1.00  0.00           C  
ATOM   2306  OH  TYR   159      66.370  78.838  53.484  1.00  0.00           O  
ATOM   2307  HH  TYR   159      66.235  78.820  54.435  1.00  0.00           H  
ATOM   2308  CE2 TYR   159      68.277  78.882  51.972  1.00  0.00           C  
ATOM   2309  HE2 TYR   159      67.717  79.513  51.298  1.00  0.00           H  
ATOM   2310  CD2 TYR   159      69.676  78.533  51.706  1.00  0.00           C  
ATOM   2311  HD2 TYR   159      70.204  78.871  50.826  1.00  0.00           H  
ATOM   2312  C   TYR   159      73.273  75.273  52.425  1.00  0.00           C  
ATOM   2313  O   TYR   159      73.067  74.838  53.612  1.00  0.00           O  
ATOM   2314  N   PRO   160      74.448  75.219  51.748  1.00  0.00           N  
ATOM   2315  CD  PRO   160      74.765  75.775  50.477  1.00  0.00           C  
ATOM   2316  HD2 PRO   160      74.309  76.765  50.480  1.00  0.00           H  
ATOM   2317  HD3 PRO   160      74.397  75.219  49.615  1.00  0.00           H  
ATOM   2318  CG  PRO   160      76.255  75.912  50.349  1.00  0.00           C  
ATOM   2319  HG2 PRO   160      76.590  76.901  50.660  1.00  0.00           H  
ATOM   2320  HG3 PRO   160      76.586  75.768  49.320  1.00  0.00           H  
ATOM   2321  CB  PRO   160      76.739  74.785  51.319  1.00  0.00           C  
ATOM   2322  HB2 PRO   160      77.734  75.061  51.669  1.00  0.00           H  
ATOM   2323  HB3 PRO   160      76.739  73.823  50.807  1.00  0.00           H  
ATOM   2324  CA  PRO   160      75.678  74.779  52.431  1.00  0.00           C  
ATOM   2325  HA  PRO   160      75.574  73.765  52.819  1.00  0.00           H  
ATOM   2326  C   PRO   160      76.061  75.640  53.611  1.00  0.00           C  
ATOM   2327  O   PRO   160      75.700  76.787  53.676  1.00  0.00           O  
ATOM   2328  N   PRO   161      76.732  75.063  54.614  1.00  0.00           N  
ATOM   2329  CD  PRO   161      76.942  73.653  54.853  1.00  0.00           C  
ATOM   2330  HD2 PRO   161      77.794  73.336  54.252  1.00  0.00           H  
ATOM   2331  HD3 PRO   161      76.061  73.059  54.613  1.00  0.00           H  
ATOM   2332  CG  PRO   161      77.307  73.432  56.305  1.00  0.00           C  
ATOM   2333  HG2 PRO   161      78.151  72.751  56.413  1.00  0.00           H  
ATOM   2334  HG3 PRO   161      76.440  73.247  56.940  1.00  0.00           H  
ATOM   2335  CB  PRO   161      77.927  74.736  56.632  1.00  0.00           C  
ATOM   2336  HB2 PRO   161      78.936  74.833  56.233  1.00  0.00           H  
ATOM   2337  HB3 PRO   161      77.909  74.938  57.703  1.00  0.00           H  
ATOM   2338  CA  PRO   161      77.098  75.756  55.889  1.00  0.00           C  
ATOM   2339  HA  PRO   161      76.157  75.990  56.388  1.00  0.00           H  
ATOM   2340  C   PRO   161      77.928  77.036  55.607  1.00  0.00           C  
ATOM   2341  O   PRO   161      78.766  77.165  54.780  1.00  0.00           O  
ATOM   2342  N   VAL   162      77.814  78.014  56.538  1.00  0.00           N  
ATOM   2343  H   VAL   162      77.222  77.807  57.329  1.00  0.00           H  
ATOM   2344  CA  VAL   162      78.525  79.441  56.514  1.00  0.00           C  
ATOM   2345  HA  VAL   162      78.793  79.763  55.508  1.00  0.00           H  
ATOM   2346  CB  VAL   162      77.698  80.539  57.211  1.00  0.00           C  
ATOM   2347  HB  VAL   162      77.488  80.169  58.215  1.00  0.00           H  
ATOM   2348  CG1 VAL   162      78.519  81.858  57.332  1.00  0.00           C  
ATOM   2349 HG11 VAL   162      78.696  82.321  56.362  1.00  0.00           H  
ATOM   2350 HG12 VAL   162      77.998  82.618  57.914  1.00  0.00           H  
ATOM   2351 HG13 VAL   162      79.524  81.811  57.753  1.00  0.00           H  
ATOM   2352  CG2 VAL   162      76.457  80.782  56.318  1.00  0.00           C  
ATOM   2353 HG21 VAL   162      75.892  81.674  56.590  1.00  0.00           H  
ATOM   2354 HG22 VAL   162      76.914  81.084  55.376  1.00  0.00           H  
ATOM   2355 HG23 VAL   162      75.892  79.852  56.254  1.00  0.00           H  
ATOM   2356  C   VAL   162      79.912  79.301  57.128  1.00  0.00           C  
ATOM   2357  O   VAL   162      79.918  78.694  58.228  1.00  0.00           O  
ATOM   2358  N   PRO   163      81.094  79.804  56.673  1.00  0.00           N  
ATOM   2359  CD  PRO   163      81.363  80.294  55.359  1.00  0.00           C  
ATOM   2360  HD2 PRO   163      81.080  81.345  55.303  1.00  0.00           H  
ATOM   2361  HD3 PRO   163      80.767  79.696  54.670  1.00  0.00           H  
ATOM   2362  CG  PRO   163      82.860  80.126  55.045  1.00  0.00           C  
ATOM   2363  HG2 PRO   163      83.072  81.049  54.505  1.00  0.00           H  
ATOM   2364  HG3 PRO   163      83.165  79.165  54.630  1.00  0.00           H  
ATOM   2365  CB  PRO   163      83.557  80.199  56.373  1.00  0.00           C  
ATOM   2366  HB2 PRO   163      83.854  81.216  56.628  1.00  0.00           H  
ATOM   2367  HB3 PRO   163      84.390  79.498  56.333  1.00  0.00           H  
ATOM   2368  CA  PRO   163      82.452  79.680  57.275  1.00  0.00           C  
ATOM   2369  HA  PRO   163      82.645  78.608  57.324  1.00  0.00           H  
ATOM   2370  C   PRO   163      82.456  80.232  58.628  1.00  0.00           C  
ATOM   2371  O   PRO   163      81.930  81.347  58.895  1.00  0.00           O  
ATOM   2372  N   ALA   164      82.993  79.439  59.577  1.00  0.00           N  
ATOM   2373  H   ALA   164      83.364  78.531  59.336  1.00  0.00           H  
ATOM   2374  CA  ALA   164      82.993  79.584  61.038  1.00  0.00           C  
ATOM   2375  HA  ALA   164      82.003  79.162  61.209  1.00  0.00           H  
ATOM   2376  CB  ALA   164      84.004  78.673  61.715  1.00  0.00           C  
ATOM   2377  HB1 ALA   164      83.763  78.624  62.777  1.00  0.00           H  
ATOM   2378  HB2 ALA   164      83.920  77.648  61.355  1.00  0.00           H  
ATOM   2379  HB3 ALA   164      85.078  78.843  61.636  1.00  0.00           H  
ATOM   2380  C   ALA   164      82.961  81.054  61.660  1.00  0.00           C  
ATOM   2381  O   ALA   164      82.010  81.509  62.320  1.00  0.00           O  
ATOM   2382  N   GLU   165      83.982  81.861  61.280  1.00  0.00           N  
ATOM   2383  H   GLU   165      84.736  81.425  60.770  1.00  0.00           H  
ATOM   2384  CA  GLU   165      83.926  83.260  61.649  1.00  0.00           C  
ATOM   2385  HA  GLU   165      83.828  83.338  62.732  1.00  0.00           H  
ATOM   2386  CB  GLU   165      85.271  83.860  61.311  1.00  0.00           C  
ATOM   2387  HB2 GLU   165      86.058  83.164  61.603  1.00  0.00           H  
ATOM   2388  HB3 GLU   165      85.383  84.052  60.244  1.00  0.00           H  
ATOM   2389  CG  GLU   165      85.465  85.164  62.036  1.00  0.00           C  
ATOM   2390  HG2 GLU   165      84.864  85.970  61.615  1.00  0.00           H  
ATOM   2391  HG3 GLU   165      85.089  85.092  63.056  1.00  0.00           H  
ATOM   2392  CD  GLU   165      87.003  85.577  62.099  1.00  0.00           C  
ATOM   2393  OE1 GLU   165      87.740  85.263  61.168  1.00  0.00           O  
ATOM   2394  OE2 GLU   165      87.467  86.314  63.009  1.00  0.00           O  
ATOM   2395  C   GLU   165      82.725  84.128  61.149  1.00  0.00           C  
ATOM   2396  O   GLU   165      82.210  85.074  61.802  1.00  0.00           O  
ATOM   2397  N   LYS   166      82.260  83.885  59.932  1.00  0.00           N  
ATOM   2398  H   LYS   166      82.706  83.087  59.504  1.00  0.00           H  
ATOM   2399  CA  LYS   166      81.291  84.572  59.144  1.00  0.00           C  
ATOM   2400  HA  LYS   166      81.398  85.652  59.247  1.00  0.00           H  
ATOM   2401  CB  LYS   166      81.570  84.374  57.673  1.00  0.00           C  
ATOM   2402  HB2 LYS   166      81.240  83.350  57.496  1.00  0.00           H  
ATOM   2403  HB3 LYS   166      80.911  85.102  57.200  1.00  0.00           H  
ATOM   2404  CG  LYS   166      83.043  84.670  57.207  1.00  0.00           C  
ATOM   2405  HG2 LYS   166      83.232  85.719  57.437  1.00  0.00           H  
ATOM   2406  HG3 LYS   166      83.755  84.061  57.764  1.00  0.00           H  
ATOM   2407  CD  LYS   166      83.326  84.585  55.710  1.00  0.00           C  
ATOM   2408  HD2 LYS   166      83.272  83.563  55.336  1.00  0.00           H  
ATOM   2409  HD3 LYS   166      82.553  85.221  55.278  1.00  0.00           H  
ATOM   2410  CE  LYS   166      84.793  84.971  55.423  1.00  0.00           C  
ATOM   2411  HE2 LYS   166      85.076  85.972  55.751  1.00  0.00           H  
ATOM   2412  HE3 LYS   166      85.488  84.314  55.945  1.00  0.00           H  
ATOM   2413  NZ  LYS   166      85.060  84.938  54.020  1.00  0.00           N  
ATOM   2414  HZ1 LYS   166      84.487  85.559  53.466  1.00  0.00           H  
ATOM   2415  HZ2 LYS   166      86.047  85.106  53.887  1.00  0.00           H  
ATOM   2416  HZ3 LYS   166      84.935  83.961  53.797  1.00  0.00           H  
ATOM   2417  C   LYS   166      79.811  84.345  59.517  1.00  0.00           C  
ATOM   2418  O   LYS   166      78.894  85.036  58.935  1.00  0.00           O  
ATOM   2419  N   ARG   167      79.646  83.565  60.537  1.00  0.00           N  
ATOM   2420  H   ARG   167      80.495  83.412  61.062  1.00  0.00           H  
ATOM   2421  CA  ARG   167      78.334  83.276  61.152  1.00  0.00           C  
ATOM   2422  HA  ARG   167      77.678  83.271  60.282  1.00  0.00           H  
ATOM   2423  CB  ARG   167      78.472  81.939  61.922  1.00  0.00           C  
ATOM   2424  HB2 ARG   167      79.226  82.065  62.699  1.00  0.00           H  
ATOM   2425  HB3 ARG   167      77.581  81.757  62.524  1.00  0.00           H  
ATOM   2426  CG  ARG   167      78.863  80.670  61.047  1.00  0.00           C  
ATOM   2427  HG2 ARG   167      78.154  80.662  60.219  1.00  0.00           H  
ATOM   2428  HG3 ARG   167      79.856  80.723  60.600  1.00  0.00           H  
ATOM   2429  CD  ARG   167      78.732  79.462  61.997  1.00  0.00           C  
ATOM   2430  HD2 ARG   167      77.807  79.687  62.527  1.00  0.00           H  
ATOM   2431  HD3 ARG   167      78.710  78.533  61.427  1.00  0.00           H  
ATOM   2432  NE  ARG   167      79.854  79.381  62.981  1.00  0.00           N  
ATOM   2433  HE  ARG   167      80.101  80.245  63.443  1.00  0.00           H  
ATOM   2434  CZ  ARG   167      80.444  78.272  63.402  1.00  0.00           C  
ATOM   2435  NH1 ARG   167      80.222  77.079  62.889  1.00  0.00           N  
ATOM   2436 HH11 ARG   167      79.848  76.895  61.969  1.00  0.00           H  
ATOM   2437 HH12 ARG   167      80.700  76.340  63.384  1.00  0.00           H  
ATOM   2438  NH2 ARG   167      81.272  78.260  64.389  1.00  0.00           N  
ATOM   2439 HH21 ARG   167      81.452  79.137  64.856  1.00  0.00           H  
ATOM   2440 HH22 ARG   167      81.653  77.361  64.647  1.00  0.00           H  
ATOM   2441  C   ARG   167      77.801  84.333  62.045  1.00  0.00           C  
ATOM   2442  O   ARG   167      78.279  84.459  63.185  1.00  0.00           O  
ATOM   2443  N   LYS   168      76.781  85.070  61.603  1.00  0.00           N  
ATOM   2444  H   LYS   168      76.321  84.704  60.781  1.00  0.00           H  
ATOM   2445  CA  LYS   168      76.031  86.241  62.260  1.00  0.00           C  
ATOM   2446  HA  LYS   168      76.743  86.860  62.807  1.00  0.00           H  
ATOM   2447  CB  LYS   168      75.211  87.029  61.207  1.00  0.00           C  
ATOM   2448  HB2 LYS   168      74.392  86.435  60.801  1.00  0.00           H  
ATOM   2449  HB3 LYS   168      74.610  87.814  61.666  1.00  0.00           H  
ATOM   2450  CG  LYS   168      75.950  87.687  59.986  1.00  0.00           C  
ATOM   2451  HG2 LYS   168      76.351  86.904  59.342  1.00  0.00           H  
ATOM   2452  HG3 LYS   168      75.200  88.259  59.440  1.00  0.00           H  
ATOM   2453  CD  LYS   168      77.070  88.641  60.399  1.00  0.00           C  
ATOM   2454  HD2 LYS   168      76.644  89.499  60.918  1.00  0.00           H  
ATOM   2455  HD3 LYS   168      77.759  88.185  61.110  1.00  0.00           H  
ATOM   2456  CE  LYS   168      77.877  89.049  59.153  1.00  0.00           C  
ATOM   2457  HE2 LYS   168      78.366  88.158  58.758  1.00  0.00           H  
ATOM   2458  HE3 LYS   168      77.281  89.542  58.385  1.00  0.00           H  
ATOM   2459  NZ  LYS   168      78.918  90.003  59.584  1.00  0.00           N  
ATOM   2460  HZ1 LYS   168      79.606  89.699  60.258  1.00  0.00           H  
ATOM   2461  HZ2 LYS   168      79.477  90.226  58.773  1.00  0.00           H  
ATOM   2462  HZ3 LYS   168      78.460  90.798  60.007  1.00  0.00           H  
ATOM   2463  C   LYS   168      74.962  85.819  63.299  1.00  0.00           C  
ATOM   2464  O   LYS   168      74.331  84.768  63.195  1.00  0.00           O  
ATOM   2465  N   PRO   169      74.670  86.660  64.347  1.00  0.00           N  
ATOM   2466  CD  PRO   169      75.260  87.954  64.631  1.00  0.00           C  
ATOM   2467  HD2 PRO   169      75.398  88.486  63.690  1.00  0.00           H  
ATOM   2468  HD3 PRO   169      76.245  87.874  65.090  1.00  0.00           H  
ATOM   2469  CG  PRO   169      74.196  88.521  65.672  1.00  0.00           C  
ATOM   2470  HG2 PRO   169      73.501  89.197  65.173  1.00  0.00           H  
ATOM   2471  HG3 PRO   169      74.745  89.150  66.373  1.00  0.00           H  
ATOM   2472  CB  PRO   169      73.504  87.411  66.302  1.00  0.00           C  
ATOM   2473  HB2 PRO   169      72.507  87.651  66.672  1.00  0.00           H  
ATOM   2474  HB3 PRO   169      74.098  86.975  67.105  1.00  0.00           H  
ATOM   2475  CA  PRO   169      73.481  86.434  65.200  1.00  0.00           C  
ATOM   2476  HA  PRO   169      73.584  85.449  65.655  1.00  0.00           H  
ATOM   2477  C   PRO   169      72.088  86.392  64.511  1.00  0.00           C  
ATOM   2478  O   PRO   169      71.888  87.144  63.573  1.00  0.00           O  
ATOM   2479  N   ILE   170      71.078  85.599  64.980  1.00  0.00           N  
ATOM   2480  H   ILE   170      71.157  84.924  65.728  1.00  0.00           H  
ATOM   2481  CA  ILE   170      69.759  85.448  64.390  1.00  0.00           C  
ATOM   2482  HA  ILE   170      69.918  85.602  63.322  1.00  0.00           H  
ATOM   2483  CB  ILE   170      69.230  83.995  64.411  1.00  0.00           C  
ATOM   2484  HB  ILE   170      68.192  83.939  64.082  1.00  0.00           H  
ATOM   2485  CG2 ILE   170      69.947  83.020  63.413  1.00  0.00           C  
ATOM   2486 HG21 ILE   170      69.765  82.001  63.755  1.00  0.00           H  
ATOM   2487 HG22 ILE   170      69.574  83.134  62.395  1.00  0.00           H  
ATOM   2488 HG23 ILE   170      71.015  83.238  63.435  1.00  0.00           H  
ATOM   2489  CG1 ILE   170      69.143  83.458  65.899  1.00  0.00           C  
ATOM   2490 HG12 ILE   170      70.179  83.225  66.147  1.00  0.00           H  
ATOM   2491 HG13 ILE   170      68.869  84.290  66.547  1.00  0.00           H  
ATOM   2492  CD1 ILE   170      68.359  82.217  66.049  1.00  0.00           C  
ATOM   2493 HD11 ILE   170      68.970  81.339  65.839  1.00  0.00           H  
ATOM   2494 HD12 ILE   170      68.177  82.136  67.120  1.00  0.00           H  
ATOM   2495 HD13 ILE   170      67.502  82.174  65.377  1.00  0.00           H  
ATOM   2496  C   ILE   170      68.672  86.517  64.777  1.00  0.00           C  
ATOM   2497  O   ILE   170      68.518  86.808  65.956  1.00  0.00           O  
ATOM   2498  N   ARG   171      67.927  87.068  63.829  1.00  0.00           N  
ATOM   2499  H   ARG   171      68.139  86.872  62.862  1.00  0.00           H  
ATOM   2500  CA  ARG   171      66.615  87.756  64.110  1.00  0.00           C  
ATOM   2501  HA  ARG   171      66.788  88.163  65.106  1.00  0.00           H  
ATOM   2502  CB  ARG   171      66.444  88.845  63.049  1.00  0.00           C  
ATOM   2503  HB2 ARG   171      66.343  88.286  62.119  1.00  0.00           H  
ATOM   2504  HB3 ARG   171      65.531  89.357  63.352  1.00  0.00           H  
ATOM   2505  CG  ARG   171      67.434  89.982  63.022  1.00  0.00           C  
ATOM   2506  HG2 ARG   171      66.919  90.850  62.610  1.00  0.00           H  
ATOM   2507  HG3 ARG   171      67.558  90.339  64.045  1.00  0.00           H  
ATOM   2508  CD  ARG   171      68.756  89.832  62.231  1.00  0.00           C  
ATOM   2509  HD2 ARG   171      69.204  90.807  62.043  1.00  0.00           H  
ATOM   2510  HD3 ARG   171      69.529  89.323  62.808  1.00  0.00           H  
ATOM   2511  NE  ARG   171      68.446  89.208  60.946  1.00  0.00           N  
ATOM   2512  HE  ARG   171      68.309  88.211  61.035  1.00  0.00           H  
ATOM   2513  CZ  ARG   171      68.354  89.688  59.757  1.00  0.00           C  
ATOM   2514  NH1 ARG   171      68.555  90.982  59.509  1.00  0.00           N  
ATOM   2515 HH11 ARG   171      68.647  91.555  60.336  1.00  0.00           H  
ATOM   2516 HH12 ARG   171      68.523  91.377  58.581  1.00  0.00           H  
ATOM   2517  NH2 ARG   171      68.163  88.876  58.765  1.00  0.00           N  
ATOM   2518 HH21 ARG   171      68.067  87.882  58.915  1.00  0.00           H  
ATOM   2519 HH22 ARG   171      68.089  89.213  57.816  1.00  0.00           H  
ATOM   2520  C   ARG   171      65.387  86.730  64.038  1.00  0.00           C  
ATOM   2521  O   ARG   171      65.358  85.921  63.109  1.00  0.00           O  
ATOM   2522  N   VAL   172      64.607  86.703  65.171  1.00  0.00           N  
ATOM   2523  H   VAL   172      64.815  87.371  65.899  1.00  0.00           H  
ATOM   2524  CA  VAL   172      63.680  85.576  65.477  1.00  0.00           C  
ATOM   2525  HA  VAL   172      63.703  84.851  64.664  1.00  0.00           H  
ATOM   2526  CB  VAL   172      64.161  84.737  66.745  1.00  0.00           C  
ATOM   2527  HB  VAL   172      64.009  85.262  67.688  1.00  0.00           H  
ATOM   2528  CG1 VAL   172      63.254  83.490  67.001  1.00  0.00           C  
ATOM   2529 HG11 VAL   172      62.249  83.859  67.205  1.00  0.00           H  
ATOM   2530 HG12 VAL   172      63.124  82.870  66.114  1.00  0.00           H  
ATOM   2531 HG13 VAL   172      63.588  82.967  67.898  1.00  0.00           H  
ATOM   2532  CG2 VAL   172      65.683  84.371  66.866  1.00  0.00           C  
ATOM   2533 HG21 VAL   172      65.875  83.613  66.107  1.00  0.00           H  
ATOM   2534 HG22 VAL   172      66.332  85.212  66.620  1.00  0.00           H  
ATOM   2535 HG23 VAL   172      65.851  83.948  67.857  1.00  0.00           H  
ATOM   2536  C   VAL   172      62.273  86.120  65.675  1.00  0.00           C  
ATOM   2537  O   VAL   172      62.092  87.028  66.490  1.00  0.00           O  
ATOM   2538  N   LEU   173      61.235  85.520  65.140  1.00  0.00           N  
ATOM   2539  H   LEU   173      61.354  84.757  64.489  1.00  0.00           H  
ATOM   2540  CA  LEU   173      59.830  85.792  65.559  1.00  0.00           C  
ATOM   2541  HA  LEU   173      59.856  86.450  66.427  1.00  0.00           H  
ATOM   2542  CB  LEU   173      59.072  86.356  64.326  1.00  0.00           C  
ATOM   2543  HB2 LEU   173      59.809  86.512  63.538  1.00  0.00           H  
ATOM   2544  HB3 LEU   173      58.372  85.642  63.893  1.00  0.00           H  
ATOM   2545  CG  LEU   173      58.162  87.554  64.596  1.00  0.00           C  
ATOM   2546  HG  LEU   173      58.837  88.333  64.952  1.00  0.00           H  
ATOM   2547  CD1 LEU   173      57.511  88.123  63.307  1.00  0.00           C  
ATOM   2548 HD11 LEU   173      57.046  89.065  63.597  1.00  0.00           H  
ATOM   2549 HD12 LEU   173      58.296  88.388  62.599  1.00  0.00           H  
ATOM   2550 HD13 LEU   173      56.786  87.396  62.942  1.00  0.00           H  
ATOM   2551  CD2 LEU   173      57.095  87.236  65.667  1.00  0.00           C  
ATOM   2552 HD21 LEU   173      56.480  88.114  65.860  1.00  0.00           H  
ATOM   2553 HD22 LEU   173      56.552  86.332  65.391  1.00  0.00           H  
ATOM   2554 HD23 LEU   173      57.633  87.020  66.590  1.00  0.00           H  
ATOM   2555  C   LEU   173      59.236  84.463  66.114  1.00  0.00           C  
ATOM   2556  O   LEU   173      59.484  83.407  65.479  1.00  0.00           O  
ATOM   2557  N   SER   174      58.580  84.547  67.295  1.00  0.00           N  
ATOM   2558  H   SER   174      58.522  85.399  67.835  1.00  0.00           H  
ATOM   2559  CA  SER   174      57.949  83.275  67.810  1.00  0.00           C  
ATOM   2560  HA  SER   174      58.100  82.476  67.083  1.00  0.00           H  
ATOM   2561  CB  SER   174      58.714  82.943  69.085  1.00  0.00           C  
ATOM   2562  HB2 SER   174      59.698  82.621  68.745  1.00  0.00           H  
ATOM   2563  HB3 SER   174      58.732  83.738  69.831  1.00  0.00           H  
ATOM   2564  OG  SER   174      57.970  81.875  69.638  1.00  0.00           O  
ATOM   2565  HG  SER   174      58.314  81.890  70.534  1.00  0.00           H  
ATOM   2566  C   SER   174      56.468  83.595  68.156  1.00  0.00           C  
ATOM   2567  O   SER   174      56.045  84.667  68.639  1.00  0.00           O  
ATOM   2568  N   LEU   175      55.578  82.628  67.913  1.00  0.00           N  
ATOM   2569  H   LEU   175      55.926  81.699  67.718  1.00  0.00           H  
ATOM   2570  CA  LEU   175      54.148  82.797  67.898  1.00  0.00           C  
ATOM   2571  HA  LEU   175      53.817  83.678  68.448  1.00  0.00           H  
ATOM   2572  CB  LEU   175      53.864  83.165  66.458  1.00  0.00           C  
ATOM   2573  HB2 LEU   175      54.539  83.977  66.189  1.00  0.00           H  
ATOM   2574  HB3 LEU   175      54.194  82.320  65.853  1.00  0.00           H  
ATOM   2575  CG  LEU   175      52.424  83.554  66.039  1.00  0.00           C  
ATOM   2576  HG  LEU   175      52.357  84.604  65.751  1.00  0.00           H  
ATOM   2577  CD1 LEU   175      52.014  82.748  64.768  1.00  0.00           C  
ATOM   2578 HD11 LEU   175      50.954  82.900  64.568  1.00  0.00           H  
ATOM   2579 HD12 LEU   175      52.523  83.091  63.867  1.00  0.00           H  
ATOM   2580 HD13 LEU   175      52.162  81.695  65.008  1.00  0.00           H  
ATOM   2581  CD2 LEU   175      51.346  83.234  67.003  1.00  0.00           C  
ATOM   2582 HD21 LEU   175      50.367  83.367  66.543  1.00  0.00           H  
ATOM   2583 HD22 LEU   175      51.327  82.167  67.228  1.00  0.00           H  
ATOM   2584 HD23 LEU   175      51.396  83.832  67.912  1.00  0.00           H  
ATOM   2585  C   LEU   175      53.577  81.476  68.454  1.00  0.00           C  
ATOM   2586  O   LEU   175      54.073  80.378  68.123  1.00  0.00           O  
ATOM   2587  N   PHE   176      52.661  81.542  69.366  1.00  0.00           N  
ATOM   2588  H   PHE   176      52.348  82.461  69.642  1.00  0.00           H  
ATOM   2589  CA  PHE   176      52.412  80.514  70.379  1.00  0.00           C  
ATOM   2590  HA  PHE   176      51.619  80.845  71.050  1.00  0.00           H  
ATOM   2591  CB  PHE   176      51.828  79.205  69.692  1.00  0.00           C  
ATOM   2592  HB2 PHE   176      52.649  78.625  69.268  1.00  0.00           H  
ATOM   2593  HB3 PHE   176      51.452  78.478  70.412  1.00  0.00           H  
ATOM   2594  CG  PHE   176      50.816  79.565  68.566  1.00  0.00           C  
ATOM   2595  CD1 PHE   176      49.622  80.220  68.940  1.00  0.00           C  
ATOM   2596  HD1 PHE   176      49.260  80.210  69.957  1.00  0.00           H  
ATOM   2597  CE1 PHE   176      48.672  80.674  67.983  1.00  0.00           C  
ATOM   2598  HE1 PHE   176      47.687  80.916  68.353  1.00  0.00           H  
ATOM   2599  CZ  PHE   176      48.933  80.400  66.607  1.00  0.00           C  
ATOM   2600  HZ  PHE   176      48.275  80.797  65.848  1.00  0.00           H  
ATOM   2601  CE2 PHE   176      50.143  79.703  66.172  1.00  0.00           C  
ATOM   2602  HE2 PHE   176      50.245  79.526  65.112  1.00  0.00           H  
ATOM   2603  CD2 PHE   176      51.098  79.353  67.161  1.00  0.00           C  
ATOM   2604  HD2 PHE   176      51.969  78.799  66.844  1.00  0.00           H  
ATOM   2605  C   PHE   176      53.639  80.137  71.299  1.00  0.00           C  
ATOM   2606  O   PHE   176      53.953  78.976  71.496  1.00  0.00           O  
ATOM   2607  N   ASP   177      54.100  81.203  71.918  1.00  0.00           N  
ATOM   2608  H   ASP   177      53.678  82.085  71.662  1.00  0.00           H  
ATOM   2609  CA  ASP   177      55.452  81.232  72.544  1.00  0.00           C  
ATOM   2610  HA  ASP   177      56.162  80.744  71.876  1.00  0.00           H  
ATOM   2611  CB  ASP   177      55.875  82.626  72.858  1.00  0.00           C  
ATOM   2612  HB2 ASP   177      55.709  83.178  71.933  1.00  0.00           H  
ATOM   2613  HB3 ASP   177      55.159  83.074  73.547  1.00  0.00           H  
ATOM   2614  CG  ASP   177      57.357  82.844  73.167  1.00  0.00           C  
ATOM   2615  OD1 ASP   177      57.668  83.672  74.052  1.00  0.00           O  
ATOM   2616  OD2 ASP   177      58.188  82.385  72.310  1.00  0.00           O  
ATOM   2617  C   ASP   177      55.492  80.419  73.844  1.00  0.00           C  
ATOM   2618  O   ASP   177      56.581  80.039  74.320  1.00  0.00           O  
ATOM   2619  N   GLY   178      54.370  80.137  74.487  1.00  0.00           N  
ATOM   2620  H   GLY   178      53.459  80.431  74.164  1.00  0.00           H  
ATOM   2621  CA  GLY   178      54.160  79.292  75.676  1.00  0.00           C  
ATOM   2622  HA2 GLY   178      53.122  79.213  75.999  1.00  0.00           H  
ATOM   2623  HA3 GLY   178      54.507  78.279  75.470  1.00  0.00           H  
ATOM   2624  C   GLY   178      54.789  79.819  76.942  1.00  0.00           C  
ATOM   2625  O   GLY   178      54.179  80.467  77.782  1.00  0.00           O  
ATOM   2626  N   ILE   179      56.107  79.495  77.035  1.00  0.00           N  
ATOM   2627  H   ILE   179      56.523  78.932  76.307  1.00  0.00           H  
ATOM   2628  CA  ILE   179      56.927  79.782  78.256  1.00  0.00           C  
ATOM   2629  HA  ILE   179      56.269  80.447  78.815  1.00  0.00           H  
ATOM   2630  CB  ILE   179      57.024  78.537  79.224  1.00  0.00           C  
ATOM   2631  HB  ILE   179      56.022  78.109  79.272  1.00  0.00           H  
ATOM   2632  CG2 ILE   179      57.940  77.437  78.709  1.00  0.00           C  
ATOM   2633 HG21 ILE   179      57.835  76.550  79.333  1.00  0.00           H  
ATOM   2634 HG22 ILE   179      57.716  77.214  77.666  1.00  0.00           H  
ATOM   2635 HG23 ILE   179      58.977  77.770  78.752  1.00  0.00           H  
ATOM   2636  CG1 ILE   179      57.330  78.942  80.684  1.00  0.00           C  
ATOM   2637 HG12 ILE   179      58.037  79.768  80.765  1.00  0.00           H  
ATOM   2638 HG13 ILE   179      56.443  79.502  80.982  1.00  0.00           H  
ATOM   2639  CD1 ILE   179      57.483  77.840  81.697  1.00  0.00           C  
ATOM   2640 HD11 ILE   179      57.789  78.228  82.668  1.00  0.00           H  
ATOM   2641 HD12 ILE   179      56.575  77.258  81.857  1.00  0.00           H  
ATOM   2642 HD13 ILE   179      58.321  77.227  81.364  1.00  0.00           H  
ATOM   2643  C   ILE   179      58.361  80.413  77.943  1.00  0.00           C  
ATOM   2644  O   ILE   179      59.257  80.296  78.783  1.00  0.00           O  
ATOM   2645  N   ALA   180      58.489  81.128  76.810  1.00  0.00           N  
ATOM   2646  H   ALA   180      57.641  81.338  76.302  1.00  0.00           H  
ATOM   2647  CA  ALA   180      59.695  81.673  76.217  1.00  0.00           C  
ATOM   2648  HA  ALA   180      59.453  82.178  75.282  1.00  0.00           H  
ATOM   2649  CB  ALA   180      60.412  82.724  77.167  1.00  0.00           C  
ATOM   2650  HB1 ALA   180      61.338  83.064  76.705  1.00  0.00           H  
ATOM   2651  HB2 ALA   180      59.715  83.549  77.321  1.00  0.00           H  
ATOM   2652  HB3 ALA   180      60.735  82.213  78.074  1.00  0.00           H  
ATOM   2653  C   ALA   180      60.700  80.544  75.739  1.00  0.00           C  
ATOM   2654  O   ALA   180      61.905  80.762  75.627  1.00  0.00           O  
ATOM   2655  N   THR   181      60.143  79.381  75.319  1.00  0.00           N  
ATOM   2656  H   THR   181      59.139  79.408  75.419  1.00  0.00           H  
ATOM   2657  CA  THR   181      60.919  78.138  75.152  1.00  0.00           C  
ATOM   2658  HA  THR   181      61.568  78.051  76.023  1.00  0.00           H  
ATOM   2659  CB  THR   181      60.099  76.900  74.893  1.00  0.00           C  
ATOM   2660  HB  THR   181      59.519  77.102  73.992  1.00  0.00           H  
ATOM   2661  CG2 THR   181      61.049  75.613  74.760  1.00  0.00           C  
ATOM   2662 HG21 THR   181      61.485  75.618  73.761  1.00  0.00           H  
ATOM   2663 HG22 THR   181      61.760  75.581  75.585  1.00  0.00           H  
ATOM   2664 HG23 THR   181      60.466  74.692  74.764  1.00  0.00           H  
ATOM   2665  OG1 THR   181      59.289  76.618  75.981  1.00  0.00           O  
ATOM   2666  HG1 THR   181      58.345  76.701  75.833  1.00  0.00           H  
ATOM   2667  C   THR   181      61.868  78.384  73.956  1.00  0.00           C  
ATOM   2668  O   THR   181      62.990  77.914  74.100  1.00  0.00           O  
ATOM   2669  N   GLY   182      61.528  79.019  72.824  1.00  0.00           N  
ATOM   2670  H   GLY   182      60.595  79.406  72.837  1.00  0.00           H  
ATOM   2671  CA  GLY   182      62.345  79.242  71.640  1.00  0.00           C  
ATOM   2672  HA2 GLY   182      62.499  78.313  71.091  1.00  0.00           H  
ATOM   2673  HA3 GLY   182      61.801  79.857  70.923  1.00  0.00           H  
ATOM   2674  C   GLY   182      63.723  79.888  71.971  1.00  0.00           C  
ATOM   2675  O   GLY   182      64.711  79.458  71.473  1.00  0.00           O  
ATOM   2676  N   LEU   183      63.632  80.887  72.865  1.00  0.00           N  
ATOM   2677  H   LEU   183      62.806  81.125  73.396  1.00  0.00           H  
ATOM   2678  CA  LEU   183      64.770  81.678  73.234  1.00  0.00           C  
ATOM   2679  HA  LEU   183      65.515  81.798  72.447  1.00  0.00           H  
ATOM   2680  CB  LEU   183      64.309  82.967  73.950  1.00  0.00           C  
ATOM   2681  HB2 LEU   183      63.509  83.335  73.308  1.00  0.00           H  
ATOM   2682  HB3 LEU   183      63.763  82.691  74.851  1.00  0.00           H  
ATOM   2683  CG  LEU   183      65.393  84.054  74.254  1.00  0.00           C  
ATOM   2684  HG  LEU   183      66.216  83.506  74.712  1.00  0.00           H  
ATOM   2685  CD1 LEU   183      65.991  84.542  72.945  1.00  0.00           C  
ATOM   2686 HD11 LEU   183      66.386  83.659  72.443  1.00  0.00           H  
ATOM   2687 HD12 LEU   183      65.151  85.017  72.437  1.00  0.00           H  
ATOM   2688 HD13 LEU   183      66.787  85.263  73.130  1.00  0.00           H  
ATOM   2689  CD2 LEU   183      64.760  85.219  75.003  1.00  0.00           C  
ATOM   2690 HD21 LEU   183      64.037  85.736  74.372  1.00  0.00           H  
ATOM   2691 HD22 LEU   183      64.229  84.819  75.867  1.00  0.00           H  
ATOM   2692 HD23 LEU   183      65.464  85.961  75.380  1.00  0.00           H  
ATOM   2693  C   LEU   183      65.575  80.879  74.266  1.00  0.00           C  
ATOM   2694  O   LEU   183      66.761  80.776  74.110  1.00  0.00           O  
ATOM   2695  N   LEU   184      64.917  80.256  75.237  1.00  0.00           N  
ATOM   2696  H   LEU   184      63.914  80.355  75.173  1.00  0.00           H  
ATOM   2697  CA  LEU   184      65.500  79.290  76.190  1.00  0.00           C  
ATOM   2698  HA  LEU   184      66.292  79.852  76.684  1.00  0.00           H  
ATOM   2699  CB  LEU   184      64.437  78.643  77.116  1.00  0.00           C  
ATOM   2700  HB2 LEU   184      63.928  79.462  77.624  1.00  0.00           H  
ATOM   2701  HB3 LEU   184      63.727  78.033  76.557  1.00  0.00           H  
ATOM   2702  CG  LEU   184      65.054  77.583  78.068  1.00  0.00           C  
ATOM   2703  HG  LEU   184      65.435  76.724  77.516  1.00  0.00           H  
ATOM   2704  CD1 LEU   184      66.112  78.236  78.879  1.00  0.00           C  
ATOM   2705 HD11 LEU   184      66.991  78.481  78.282  1.00  0.00           H  
ATOM   2706 HD12 LEU   184      65.657  79.122  79.321  1.00  0.00           H  
ATOM   2707 HD13 LEU   184      66.429  77.505  79.622  1.00  0.00           H  
ATOM   2708  CD2 LEU   184      64.051  77.037  79.072  1.00  0.00           C  
ATOM   2709 HD21 LEU   184      64.499  76.402  79.836  1.00  0.00           H  
ATOM   2710 HD22 LEU   184      63.638  77.938  79.526  1.00  0.00           H  
ATOM   2711 HD23 LEU   184      63.225  76.520  78.584  1.00  0.00           H  
ATOM   2712  C   LEU   184      66.299  78.141  75.394  1.00  0.00           C  
ATOM   2713  O   LEU   184      67.478  78.078  75.538  1.00  0.00           O  
ATOM   2714  N   VAL   185      65.747  77.414  74.458  1.00  0.00           N  
ATOM   2715  H   VAL   185      64.750  77.537  74.351  1.00  0.00           H  
ATOM   2716  CA  VAL   185      66.458  76.292  73.729  1.00  0.00           C  
ATOM   2717  HA  VAL   185      66.897  75.683  74.520  1.00  0.00           H  
ATOM   2718  CB  VAL   185      65.348  75.408  73.065  1.00  0.00           C  
ATOM   2719  HB  VAL   185      64.594  75.251  73.836  1.00  0.00           H  
ATOM   2720  CG1 VAL   185      64.707  76.087  71.841  1.00  0.00           C  
ATOM   2721 HG11 VAL   185      65.413  76.488  71.115  1.00  0.00           H  
ATOM   2722 HG12 VAL   185      63.981  75.411  71.389  1.00  0.00           H  
ATOM   2723 HG13 VAL   185      64.157  76.937  72.246  1.00  0.00           H  
ATOM   2724  CG2 VAL   185      65.764  74.017  72.730  1.00  0.00           C  
ATOM   2725 HG21 VAL   185      66.386  74.158  71.846  1.00  0.00           H  
ATOM   2726 HG22 VAL   185      66.293  73.470  73.510  1.00  0.00           H  
ATOM   2727 HG23 VAL   185      64.874  73.428  72.507  1.00  0.00           H  
ATOM   2728  C   VAL   185      67.522  76.742  72.786  1.00  0.00           C  
ATOM   2729  O   VAL   185      68.518  76.040  72.682  1.00  0.00           O  
ATOM   2730  N   LEU   186      67.431  77.978  72.274  1.00  0.00           N  
ATOM   2731  H   LEU   186      66.674  78.516  72.671  1.00  0.00           H  
ATOM   2732  CA  LEU   186      68.497  78.579  71.437  1.00  0.00           C  
ATOM   2733  HA  LEU   186      68.848  77.865  70.693  1.00  0.00           H  
ATOM   2734  CB  LEU   186      68.096  79.875  70.724  1.00  0.00           C  
ATOM   2735  HB2 LEU   186      67.538  80.425  71.482  1.00  0.00           H  
ATOM   2736  HB3 LEU   186      68.969  80.453  70.420  1.00  0.00           H  
ATOM   2737  CG  LEU   186      67.238  79.662  69.515  1.00  0.00           C  
ATOM   2738  HG  LEU   186      66.486  78.902  69.728  1.00  0.00           H  
ATOM   2739  CD1 LEU   186      66.441  80.931  69.230  1.00  0.00           C  
ATOM   2740 HD11 LEU   186      65.747  81.135  70.046  1.00  0.00           H  
ATOM   2741 HD12 LEU   186      67.145  81.763  69.229  1.00  0.00           H  
ATOM   2742 HD13 LEU   186      65.927  80.764  68.284  1.00  0.00           H  
ATOM   2743  CD2 LEU   186      68.020  79.391  68.324  1.00  0.00           C  
ATOM   2744 HD21 LEU   186      67.359  78.995  67.553  1.00  0.00           H  
ATOM   2745 HD22 LEU   186      68.543  80.302  68.033  1.00  0.00           H  
ATOM   2746 HD23 LEU   186      68.741  78.585  68.461  1.00  0.00           H  
ATOM   2747  C   LEU   186      69.670  78.993  72.334  1.00  0.00           C  
ATOM   2748  O   LEU   186      70.842  78.717  71.926  1.00  0.00           O  
ATOM   2749  N   LYS   187      69.468  79.724  73.478  1.00  0.00           N  
ATOM   2750  H   LYS   187      68.524  80.072  73.566  1.00  0.00           H  
ATOM   2751  CA  LYS   187      70.416  80.022  74.617  1.00  0.00           C  
ATOM   2752  HA  LYS   187      71.235  80.604  74.193  1.00  0.00           H  
ATOM   2753  CB  LYS   187      69.679  80.871  75.741  1.00  0.00           C  
ATOM   2754  HB2 LYS   187      68.770  80.464  76.185  1.00  0.00           H  
ATOM   2755  HB3 LYS   187      70.411  81.023  76.534  1.00  0.00           H  
ATOM   2756  CG  LYS   187      69.350  82.260  75.115  1.00  0.00           C  
ATOM   2757  HG2 LYS   187      70.306  82.781  75.060  1.00  0.00           H  
ATOM   2758  HG3 LYS   187      68.843  82.170  74.155  1.00  0.00           H  
ATOM   2759  CD  LYS   187      68.456  83.018  76.098  1.00  0.00           C  
ATOM   2760  HD2 LYS   187      68.156  83.927  75.576  1.00  0.00           H  
ATOM   2761  HD3 LYS   187      67.611  82.369  76.325  1.00  0.00           H  
ATOM   2762  CE  LYS   187      69.020  83.464  77.494  1.00  0.00           C  
ATOM   2763  HE2 LYS   187      68.993  82.566  78.111  1.00  0.00           H  
ATOM   2764  HE3 LYS   187      70.023  83.838  77.286  1.00  0.00           H  
ATOM   2765  NZ  LYS   187      68.264  84.537  78.151  1.00  0.00           N  
ATOM   2766  HZ1 LYS   187      68.666  84.670  79.068  1.00  0.00           H  
ATOM   2767  HZ2 LYS   187      68.432  85.404  77.660  1.00  0.00           H  
ATOM   2768  HZ3 LYS   187      67.273  84.376  78.258  1.00  0.00           H  
ATOM   2769  C   LYS   187      71.013  78.781  75.295  1.00  0.00           C  
ATOM   2770  O   LYS   187      72.187  78.785  75.596  1.00  0.00           O  
ATOM   2771  N   ASP   188      70.192  77.705  75.439  1.00  0.00           N  
ATOM   2772  H   ASP   188      69.269  77.826  75.047  1.00  0.00           H  
ATOM   2773  CA  ASP   188      70.606  76.351  75.817  1.00  0.00           C  
ATOM   2774  HA  ASP   188      71.189  76.426  76.735  1.00  0.00           H  
ATOM   2775  CB  ASP   188      69.327  75.583  76.228  1.00  0.00           C  
ATOM   2776  HB2 ASP   188      68.769  76.176  76.953  1.00  0.00           H  
ATOM   2777  HB3 ASP   188      68.727  75.403  75.336  1.00  0.00           H  
ATOM   2778  CG  ASP   188      69.479  74.164  76.797  1.00  0.00           C  
ATOM   2779  OD1 ASP   188      70.409  73.918  77.596  1.00  0.00           O  
ATOM   2780  OD2 ASP   188      68.523  73.350  76.602  1.00  0.00           O  
ATOM   2781  C   ASP   188      71.489  75.613  74.789  1.00  0.00           C  
ATOM   2782  O   ASP   188      72.499  75.085  75.260  1.00  0.00           O  
ATOM   2783  N   LEU   189      71.218  75.734  73.493  1.00  0.00           N  
ATOM   2784  H   LEU   189      70.344  76.124  73.169  1.00  0.00           H  
ATOM   2785  CA  LEU   189      72.099  75.343  72.372  1.00  0.00           C  
ATOM   2786  HA  LEU   189      72.317  74.295  72.577  1.00  0.00           H  
ATOM   2787  CB  LEU   189      71.180  75.391  71.105  1.00  0.00           C  
ATOM   2788  HB2 LEU   189      70.272  74.814  71.281  1.00  0.00           H  
ATOM   2789  HB3 LEU   189      70.856  76.397  70.839  1.00  0.00           H  
ATOM   2790  CG  LEU   189      71.776  74.937  69.755  1.00  0.00           C  
ATOM   2791  HG  LEU   189      72.669  75.515  69.516  1.00  0.00           H  
ATOM   2792  CD1 LEU   189      72.155  73.493  69.962  1.00  0.00           C  
ATOM   2793 HD11 LEU   189      72.772  73.428  70.858  1.00  0.00           H  
ATOM   2794 HD12 LEU   189      71.192  72.988  70.039  1.00  0.00           H  
ATOM   2795 HD13 LEU   189      72.836  73.136  69.190  1.00  0.00           H  
ATOM   2796  CD2 LEU   189      70.796  75.265  68.620  1.00  0.00           C  
ATOM   2797 HD21 LEU   189      70.863  76.351  68.550  1.00  0.00           H  
ATOM   2798 HD22 LEU   189      71.221  74.730  67.771  1.00  0.00           H  
ATOM   2799 HD23 LEU   189      69.739  75.115  68.839  1.00  0.00           H  
ATOM   2800  C   LEU   189      73.358  76.230  72.277  1.00  0.00           C  
ATOM   2801  O   LEU   189      74.265  75.855  71.567  1.00  0.00           O  
ATOM   2802  N   GLY   190      73.384  77.479  72.806  1.00  0.00           N  
ATOM   2803  H   GLY   190      72.551  77.698  73.334  1.00  0.00           H  
ATOM   2804  CA  GLY   190      74.453  78.525  72.830  1.00  0.00           C  
ATOM   2805  HA2 GLY   190      74.514  78.961  73.827  1.00  0.00           H  
ATOM   2806  HA3 GLY   190      75.375  77.947  72.766  1.00  0.00           H  
ATOM   2807  C   GLY   190      74.226  79.590  71.702  1.00  0.00           C  
ATOM   2808  O   GLY   190      74.958  80.566  71.569  1.00  0.00           O  
ATOM   2809  N   ILE   191      73.231  79.431  70.810  1.00  0.00           N  
ATOM   2810  H   ILE   191      72.464  78.837  71.093  1.00  0.00           H  
ATOM   2811  CA  ILE   191      72.996  80.298  69.690  1.00  0.00           C  
ATOM   2812  HA  ILE   191      73.894  80.488  69.103  1.00  0.00           H  
ATOM   2813  CB  ILE   191      71.988  79.588  68.686  1.00  0.00           C  
ATOM   2814  HB  ILE   191      71.182  79.153  69.277  1.00  0.00           H  
ATOM   2815  CG2 ILE   191      71.345  80.627  67.784  1.00  0.00           C  
ATOM   2816 HG21 ILE   191      70.744  81.319  68.375  1.00  0.00           H  
ATOM   2817 HG22 ILE   191      72.124  81.126  67.207  1.00  0.00           H  
ATOM   2818 HG23 ILE   191      70.664  80.279  67.009  1.00  0.00           H  
ATOM   2819  CG1 ILE   191      72.575  78.437  67.778  1.00  0.00           C  
ATOM   2820 HG12 ILE   191      73.116  77.697  68.368  1.00  0.00           H  
ATOM   2821 HG13 ILE   191      71.753  77.905  67.298  1.00  0.00           H  
ATOM   2822  CD1 ILE   191      73.588  78.931  66.732  1.00  0.00           C  
ATOM   2823 HD11 ILE   191      73.082  79.429  65.905  1.00  0.00           H  
ATOM   2824 HD12 ILE   191      74.384  79.530  67.176  1.00  0.00           H  
ATOM   2825 HD13 ILE   191      74.150  78.082  66.344  1.00  0.00           H  
ATOM   2826  C   ILE   191      72.561  81.691  70.148  1.00  0.00           C  
ATOM   2827  O   ILE   191      71.733  81.807  71.094  1.00  0.00           O  
ATOM   2828  N   GLN   192      73.214  82.689  69.604  1.00  0.00           N  
ATOM   2829  H   GLN   192      73.796  82.401  68.831  1.00  0.00           H  
ATOM   2830  CA  GLN   192      73.115  84.080  70.010  1.00  0.00           C  
ATOM   2831  HA  GLN   192      72.881  84.025  71.074  1.00  0.00           H  
ATOM   2832  CB  GLN   192      74.431  84.797  69.794  1.00  0.00           C  
ATOM   2833  HB2 GLN   192      74.949  84.355  68.942  1.00  0.00           H  
ATOM   2834  HB3 GLN   192      74.135  85.798  69.483  1.00  0.00           H  
ATOM   2835  CG  GLN   192      75.374  84.725  70.922  1.00  0.00           C  
ATOM   2836  HG2 GLN   192      74.696  85.035  71.717  1.00  0.00           H  
ATOM   2837  HG3 GLN   192      75.612  83.706  71.227  1.00  0.00           H  
ATOM   2838  CD  GLN   192      76.668  85.534  70.763  1.00  0.00           C  
ATOM   2839  OE1 GLN   192      77.359  85.358  69.761  1.00  0.00           O  
ATOM   2840  NE2 GLN   192      77.076  86.293  71.765  1.00  0.00           N  
ATOM   2841 HE21 GLN   192      77.927  86.822  71.640  1.00  0.00           H  
ATOM   2842 HE22 GLN   192      76.562  86.297  72.635  1.00  0.00           H  
ATOM   2843  C   GLN   192      71.924  84.738  69.264  1.00  0.00           C  
ATOM   2844  O   GLN   192      71.949  84.781  68.083  1.00  0.00           O  
ATOM   2845  N   VAL   193      70.914  85.302  69.953  1.00  0.00           N  
ATOM   2846  H   VAL   193      70.944  85.268  70.962  1.00  0.00           H  
ATOM   2847  CA  VAL   193      69.734  85.963  69.331  1.00  0.00           C  
ATOM   2848  HA  VAL   193      69.663  85.711  68.273  1.00  0.00           H  
ATOM   2849  CB  VAL   193      68.418  85.557  70.047  1.00  0.00           C  
ATOM   2850  HB  VAL   193      68.379  85.976  71.053  1.00  0.00           H  
ATOM   2851  CG1 VAL   193      67.181  86.176  69.394  1.00  0.00           C  
ATOM   2852 HG11 VAL   193      66.400  85.432  69.546  1.00  0.00           H  
ATOM   2853 HG12 VAL   193      66.880  87.178  69.701  1.00  0.00           H  
ATOM   2854 HG13 VAL   193      67.307  86.127  68.312  1.00  0.00           H  
ATOM   2855  CG2 VAL   193      68.256  84.087  70.060  1.00  0.00           C  
ATOM   2856 HG21 VAL   193      67.439  83.581  70.574  1.00  0.00           H  
ATOM   2857 HG22 VAL   193      68.433  83.698  69.058  1.00  0.00           H  
ATOM   2858 HG23 VAL   193      68.987  83.621  70.722  1.00  0.00           H  
ATOM   2859  C   VAL   193      69.930  87.486  69.329  1.00  0.00           C  
ATOM   2860  O   VAL   193      70.167  88.126  70.383  1.00  0.00           O  
ATOM   2861  N   ASP   194      69.912  88.171  68.198  1.00  0.00           N  
ATOM   2862  H   ASP   194      69.838  87.680  67.319  1.00  0.00           H  
ATOM   2863  CA  ASP   194      69.806  89.634  67.999  1.00  0.00           C  
ATOM   2864  HA  ASP   194      70.679  90.136  68.417  1.00  0.00           H  
ATOM   2865  CB  ASP   194      70.012  89.927  66.446  1.00  0.00           C  
ATOM   2866  HB2 ASP   194      70.930  89.567  65.982  1.00  0.00           H  
ATOM   2867  HB3 ASP   194      69.191  89.473  65.891  1.00  0.00           H  
ATOM   2868  CG  ASP   194      70.047  91.437  66.170  1.00  0.00           C  
ATOM   2869  OD1 ASP   194      70.885  92.171  66.695  1.00  0.00           O  
ATOM   2870  OD2 ASP   194      69.324  91.951  65.287  1.00  0.00           O  
ATOM   2871  C   ASP   194      68.512  90.203  68.482  1.00  0.00           C  
ATOM   2872  O   ASP   194      68.496  91.240  69.168  1.00  0.00           O  
ATOM   2873  N   ARG   195      67.370  89.646  68.101  1.00  0.00           N  
ATOM   2874  H   ARG   195      67.418  88.854  67.476  1.00  0.00           H  
ATOM   2875  CA  ARG   195      66.023  90.114  68.457  1.00  0.00           C  
ATOM   2876  HA  ARG   195      66.124  90.583  69.436  1.00  0.00           H  
ATOM   2877  CB  ARG   195      65.577  91.237  67.557  1.00  0.00           C  
ATOM   2878  HB2 ARG   195      64.563  91.592  67.743  1.00  0.00           H  
ATOM   2879  HB3 ARG   195      66.254  92.070  67.744  1.00  0.00           H  
ATOM   2880  CG  ARG   195      65.574  90.840  66.093  1.00  0.00           C  
ATOM   2881  HG2 ARG   195      66.477  90.288  65.831  1.00  0.00           H  
ATOM   2882  HG3 ARG   195      64.644  90.323  65.854  1.00  0.00           H  
ATOM   2883  CD  ARG   195      65.382  92.182  65.242  1.00  0.00           C  
ATOM   2884  HD2 ARG   195      65.017  91.939  64.244  1.00  0.00           H  
ATOM   2885  HD3 ARG   195      64.787  92.813  65.903  1.00  0.00           H  
ATOM   2886  NE  ARG   195      66.646  92.870  64.886  1.00  0.00           N  
ATOM   2887  HE  ARG   195      67.533  92.671  65.327  1.00  0.00           H  
ATOM   2888  CZ  ARG   195      66.728  93.860  63.987  1.00  0.00           C  
ATOM   2889  NH1 ARG   195      65.740  94.339  63.323  1.00  0.00           N  
ATOM   2890 HH11 ARG   195      64.825  94.038  63.624  1.00  0.00           H  
ATOM   2891 HH12 ARG   195      65.833  94.817  62.438  1.00  0.00           H  
ATOM   2892  NH2 ARG   195      67.913  94.087  63.676  1.00  0.00           N  
ATOM   2893 HH21 ARG   195      68.691  93.559  64.046  1.00  0.00           H  
ATOM   2894 HH22 ARG   195      68.089  94.731  62.918  1.00  0.00           H  
ATOM   2895  C   ARG   195      65.021  88.932  68.490  1.00  0.00           C  
ATOM   2896  O   ARG   195      65.073  88.000  67.646  1.00  0.00           O  
ATOM   2897  N   TYR   196      64.180  88.991  69.498  1.00  0.00           N  
ATOM   2898  H   TYR   196      64.185  89.879  69.979  1.00  0.00           H  
ATOM   2899  CA  TYR   196      63.180  87.935  69.778  1.00  0.00           C  
ATOM   2900  HA  TYR   196      63.029  87.322  68.890  1.00  0.00           H  
ATOM   2901  CB  TYR   196      63.706  87.023  70.889  1.00  0.00           C  
ATOM   2902  HB2 TYR   196      64.728  86.687  70.716  1.00  0.00           H  
ATOM   2903  HB3 TYR   196      63.651  87.529  71.852  1.00  0.00           H  
ATOM   2904  CG  TYR   196      62.799  85.729  70.994  1.00  0.00           C  
ATOM   2905  CD1 TYR   196      61.439  85.776  71.524  1.00  0.00           C  
ATOM   2906  HD1 TYR   196      61.156  86.792  71.759  1.00  0.00           H  
ATOM   2907  CE1 TYR   196      60.722  84.563  71.700  1.00  0.00           C  
ATOM   2908  HE1 TYR   196      59.808  84.538  72.275  1.00  0.00           H  
ATOM   2909  CZ  TYR   196      61.388  83.376  71.371  1.00  0.00           C  
ATOM   2910  OH  TYR   196      60.811  82.177  71.652  1.00  0.00           O  
ATOM   2911  HH  TYR   196      59.895  82.189  71.940  1.00  0.00           H  
ATOM   2912  CE2 TYR   196      62.647  83.295  70.704  1.00  0.00           C  
ATOM   2913  HE2 TYR   196      63.103  82.347  70.461  1.00  0.00           H  
ATOM   2914  CD2 TYR   196      63.341  84.514  70.523  1.00  0.00           C  
ATOM   2915  HD2 TYR   196      64.279  84.524  69.988  1.00  0.00           H  
ATOM   2916  C   TYR   196      61.872  88.593  70.090  1.00  0.00           C  
ATOM   2917  O   TYR   196      61.671  89.295  71.066  1.00  0.00           O  
ATOM   2918  N   ILE   197      60.901  88.404  69.205  1.00  0.00           N  
ATOM   2919  H   ILE   197      61.050  87.727  68.471  1.00  0.00           H  
ATOM   2920  CA  ILE   197      59.534  88.926  69.302  1.00  0.00           C  
ATOM   2921  HA  ILE   197      59.520  89.678  70.091  1.00  0.00           H  
ATOM   2922  CB  ILE   197      59.200  89.621  67.952  1.00  0.00           C  
ATOM   2923  HB  ILE   197      59.371  88.949  67.110  1.00  0.00           H  
ATOM   2924  CG2 ILE   197      57.826  90.269  67.849  1.00  0.00           C  
ATOM   2925 HG21 ILE   197      57.090  89.477  67.986  1.00  0.00           H  
ATOM   2926 HG22 ILE   197      57.560  90.865  68.723  1.00  0.00           H  
ATOM   2927 HG23 ILE   197      57.616  90.641  66.846  1.00  0.00           H  
ATOM   2928  CG1 ILE   197      60.153  90.846  67.810  1.00  0.00           C  
ATOM   2929 HG12 ILE   197      59.717  91.590  67.143  1.00  0.00           H  
ATOM   2930 HG13 ILE   197      60.113  91.355  68.773  1.00  0.00           H  
ATOM   2931  CD1 ILE   197      61.601  90.755  67.386  1.00  0.00           C  
ATOM   2932 HD11 ILE   197      61.931  91.789  67.282  1.00  0.00           H  
ATOM   2933 HD12 ILE   197      62.249  90.331  68.152  1.00  0.00           H  
ATOM   2934 HD13 ILE   197      61.734  90.195  66.460  1.00  0.00           H  
ATOM   2935  C   ILE   197      58.588  87.802  69.621  1.00  0.00           C  
ATOM   2936  O   ILE   197      58.683  86.761  68.988  1.00  0.00           O  
ATOM   2937  N   ALA   198      57.605  88.020  70.521  1.00  0.00           N  
ATOM   2938  H   ALA   198      57.602  88.970  70.865  1.00  0.00           H  
ATOM   2939  CA  ALA   198      56.709  86.962  71.011  1.00  0.00           C  
ATOM   2940  HA  ALA   198      56.824  86.088  70.369  1.00  0.00           H  
ATOM   2941  CB  ALA   198      57.148  86.606  72.400  1.00  0.00           C  
ATOM   2942  HB1 ALA   198      56.714  85.643  72.668  1.00  0.00           H  
ATOM   2943  HB2 ALA   198      58.204  86.336  72.392  1.00  0.00           H  
ATOM   2944  HB3 ALA   198      56.827  87.349  73.129  1.00  0.00           H  
ATOM   2945  C   ALA   198      55.210  87.250  70.902  1.00  0.00           C  
ATOM   2946  O   ALA   198      54.659  88.348  71.176  1.00  0.00           O  
ATOM   2947  N   SER   199      54.432  86.326  70.419  1.00  0.00           N  
ATOM   2948  H   SER   199      54.812  85.443  70.108  1.00  0.00           H  
ATOM   2949  CA  SER   199      52.989  86.482  70.305  1.00  0.00           C  
ATOM   2950  HA  SER   199      52.662  87.474  70.615  1.00  0.00           H  
ATOM   2951  CB  SER   199      52.510  86.563  68.826  1.00  0.00           C  
ATOM   2952  HB2 SER   199      52.874  87.516  68.442  1.00  0.00           H  
ATOM   2953  HB3 SER   199      52.928  85.758  68.222  1.00  0.00           H  
ATOM   2954  OG  SER   199      51.092  86.477  68.789  1.00  0.00           O  
ATOM   2955  HG  SER   199      50.669  87.266  69.137  1.00  0.00           H  
ATOM   2956  C   SER   199      52.350  85.331  71.098  1.00  0.00           C  
ATOM   2957  O   SER   199      52.618  84.119  70.999  1.00  0.00           O  
ATOM   2958  N   GLU   200      51.444  85.792  71.984  1.00  0.00           N  
ATOM   2959  H   GLU   200      51.190  86.765  71.884  1.00  0.00           H  
ATOM   2960  CA  GLU   200      50.820  85.036  73.069  1.00  0.00           C  
ATOM   2961  HA  GLU   200      50.641  84.052  72.637  1.00  0.00           H  
ATOM   2962  CB  GLU   200      51.745  84.873  74.245  1.00  0.00           C  
ATOM   2963  HB2 GLU   200      52.549  85.582  74.045  1.00  0.00           H  
ATOM   2964  HB3 GLU   200      51.199  85.186  75.135  1.00  0.00           H  
ATOM   2965  CG  GLU   200      52.277  83.471  74.591  1.00  0.00           C  
ATOM   2966  HG2 GLU   200      52.892  83.259  73.716  1.00  0.00           H  
ATOM   2967  HG3 GLU   200      52.889  83.576  75.487  1.00  0.00           H  
ATOM   2968  CD  GLU   200      51.148  82.430  74.634  1.00  0.00           C  
ATOM   2969  OE1 GLU   200      49.936  82.683  74.973  1.00  0.00           O  
ATOM   2970  OE2 GLU   200      51.501  81.261  74.333  1.00  0.00           O  
ATOM   2971  C   GLU   200      49.511  85.714  73.515  1.00  0.00           C  
ATOM   2972  O   GLU   200      49.448  86.952  73.685  1.00  0.00           O  
ATOM   2973  N   VAL   201      48.510  84.948  73.998  1.00  0.00           N  
ATOM   2974  H   VAL   201      48.810  83.996  74.147  1.00  0.00           H  
ATOM   2975  CA  VAL   201      47.347  85.470  74.698  1.00  0.00           C  
ATOM   2976  HA  VAL   201      47.513  86.538  74.841  1.00  0.00           H  
ATOM   2977  CB  VAL   201      46.086  85.415  73.766  1.00  0.00           C  
ATOM   2978  HB  VAL   201      46.364  85.549  72.720  1.00  0.00           H  
ATOM   2979  CG1 VAL   201      45.312  84.030  73.804  1.00  0.00           C  
ATOM   2980 HG11 VAL   201      44.364  84.106  73.272  1.00  0.00           H  
ATOM   2981 HG12 VAL   201      45.889  83.199  73.400  1.00  0.00           H  
ATOM   2982 HG13 VAL   201      45.163  83.628  74.806  1.00  0.00           H  
ATOM   2983  CG2 VAL   201      45.051  86.583  74.019  1.00  0.00           C  
ATOM   2984 HG21 VAL   201      44.560  86.468  74.985  1.00  0.00           H  
ATOM   2985 HG22 VAL   201      45.530  87.556  74.124  1.00  0.00           H  
ATOM   2986 HG23 VAL   201      44.292  86.633  73.238  1.00  0.00           H  
ATOM   2987  C   VAL   201      47.015  84.957  76.109  1.00  0.00           C  
ATOM   2988  O   VAL   201      46.099  85.507  76.725  1.00  0.00           O  
ATOM   2989  N   CYS   202      47.778  84.013  76.627  1.00  0.00           N  
ATOM   2990  H   CYS   202      48.465  83.536  76.059  1.00  0.00           H  
ATOM   2991  CA  CYS   202      47.761  83.645  78.017  1.00  0.00           C  
ATOM   2992  HA  CYS   202      46.717  83.595  78.325  1.00  0.00           H  
ATOM   2993  CB  CYS   202      48.381  82.278  78.191  1.00  0.00           C  
ATOM   2994  HB2 CYS   202      47.806  81.581  77.581  1.00  0.00           H  
ATOM   2995  HB3 CYS   202      49.462  82.283  78.055  1.00  0.00           H  
ATOM   2996  SG  CYS   202      48.163  81.542  79.845  1.00  0.00           S  
ATOM   2997  HG  CYS   202      46.842  81.610  80.032  1.00  0.00           H  
ATOM   2998  C   CYS   202      48.319  84.683  79.019  1.00  0.00           C  
ATOM   2999  O   CYS   202      49.331  85.287  78.719  1.00  0.00           O  
ATOM   3000  N   GLU   203      47.749  84.861  80.231  1.00  0.00           N  
ATOM   3001  H   GLU   203      46.953  84.306  80.512  1.00  0.00           H  
ATOM   3002  CA  GLU   203      48.261  85.831  81.214  1.00  0.00           C  
ATOM   3003  HA  GLU   203      48.334  86.854  80.845  1.00  0.00           H  
ATOM   3004  CB  GLU   203      47.266  86.071  82.407  1.00  0.00           C  
ATOM   3005  HB2 GLU   203      46.933  85.051  82.599  1.00  0.00           H  
ATOM   3006  HB3 GLU   203      47.731  86.493  83.299  1.00  0.00           H  
ATOM   3007  CG  GLU   203      46.061  87.005  81.999  1.00  0.00           C  
ATOM   3008  HG2 GLU   203      45.516  87.270  82.904  1.00  0.00           H  
ATOM   3009  HG3 GLU   203      46.472  87.858  81.460  1.00  0.00           H  
ATOM   3010  CD  GLU   203      45.051  86.303  81.080  1.00  0.00           C  
ATOM   3011  OE1 GLU   203      44.709  86.873  80.029  1.00  0.00           O  
ATOM   3012  OE2 GLU   203      44.368  85.378  81.577  1.00  0.00           O  
ATOM   3013  C   GLU   203      49.638  85.323  81.664  1.00  0.00           C  
ATOM   3014  O   GLU   203      50.556  86.116  81.894  1.00  0.00           O  
ATOM   3015  N   ASP   204      49.697  84.095  82.061  1.00  0.00           N  
ATOM   3016  H   ASP   204      48.958  83.553  81.636  1.00  0.00           H  
ATOM   3017  CA  ASP   204      50.851  83.431  82.673  1.00  0.00           C  
ATOM   3018  HA  ASP   204      50.978  83.700  83.722  1.00  0.00           H  
ATOM   3019  CB  ASP   204      50.464  81.891  82.809  1.00  0.00           C  
ATOM   3020  HB2 ASP   204      50.123  81.368  81.915  1.00  0.00           H  
ATOM   3021  HB3 ASP   204      51.393  81.417  83.124  1.00  0.00           H  
ATOM   3022  CG  ASP   204      49.413  81.561  83.844  1.00  0.00           C  
ATOM   3023  OD1 ASP   204      48.877  80.422  83.843  1.00  0.00           O  
ATOM   3024  OD2 ASP   204      49.161  82.383  84.729  1.00  0.00           O  
ATOM   3025  C   ASP   204      52.138  83.508  81.802  1.00  0.00           C  
ATOM   3026  O   ASP   204      53.181  84.003  82.285  1.00  0.00           O  
ATOM   3027  N   SER   205      52.002  83.154  80.471  1.00  0.00           N  
ATOM   3028  H   SER   205      51.086  82.832  80.192  1.00  0.00           H  
ATOM   3029  CA  SER   205      53.026  83.265  79.451  1.00  0.00           C  
ATOM   3030  HA  SER   205      53.834  82.564  79.662  1.00  0.00           H  
ATOM   3031  CB  SER   205      52.563  82.827  78.080  1.00  0.00           C  
ATOM   3032  HB2 SER   205      51.790  83.484  77.681  1.00  0.00           H  
ATOM   3033  HB3 SER   205      53.410  82.739  77.400  1.00  0.00           H  
ATOM   3034  OG  SER   205      51.910  81.639  78.247  1.00  0.00           O  
ATOM   3035  HG  SER   205      52.690  81.085  78.163  1.00  0.00           H  
ATOM   3036  C   SER   205      53.744  84.657  79.417  1.00  0.00           C  
ATOM   3037  O   SER   205      54.962  84.612  79.633  1.00  0.00           O  
ATOM   3038  N   ILE   206      53.034  85.788  79.360  1.00  0.00           N  
ATOM   3039  H   ILE   206      52.027  85.766  79.288  1.00  0.00           H  
ATOM   3040  CA  ILE   206      53.595  87.216  79.431  1.00  0.00           C  
ATOM   3041  HA  ILE   206      54.550  87.127  78.913  1.00  0.00           H  
ATOM   3042  CB  ILE   206      52.778  88.172  78.498  1.00  0.00           C  
ATOM   3043  HB  ILE   206      53.451  89.018  78.361  1.00  0.00           H  
ATOM   3044  CG2 ILE   206      52.515  87.572  77.088  1.00  0.00           C  
ATOM   3045 HG21 ILE   206      51.704  86.846  77.038  1.00  0.00           H  
ATOM   3046 HG22 ILE   206      52.121  88.427  76.539  1.00  0.00           H  
ATOM   3047 HG23 ILE   206      53.478  87.190  76.748  1.00  0.00           H  
ATOM   3048  CG1 ILE   206      51.452  88.724  79.066  1.00  0.00           C  
ATOM   3049 HG12 ILE   206      50.958  89.203  78.221  1.00  0.00           H  
ATOM   3050 HG13 ILE   206      50.749  87.912  79.252  1.00  0.00           H  
ATOM   3051  CD1 ILE   206      51.513  89.793  80.190  1.00  0.00           C  
ATOM   3052 HD11 ILE   206      50.638  90.439  80.270  1.00  0.00           H  
ATOM   3053 HD12 ILE   206      51.667  89.274  81.136  1.00  0.00           H  
ATOM   3054 HD13 ILE   206      52.384  90.439  80.078  1.00  0.00           H  
ATOM   3055  C   ILE   206      53.934  87.735  80.873  1.00  0.00           C  
ATOM   3056  O   ILE   206      54.870  88.510  81.008  1.00  0.00           O  
ATOM   3057  N   THR   207      53.389  87.083  81.916  1.00  0.00           N  
ATOM   3058  H   THR   207      52.661  86.398  81.773  1.00  0.00           H  
ATOM   3059  CA  THR   207      53.859  87.300  83.324  1.00  0.00           C  
ATOM   3060  HA  THR   207      53.920  88.378  83.475  1.00  0.00           H  
ATOM   3061  CB  THR   207      52.812  86.881  84.408  1.00  0.00           C  
ATOM   3062  HB  THR   207      52.611  85.811  84.373  1.00  0.00           H  
ATOM   3063  CG2 THR   207      53.195  87.402  85.824  1.00  0.00           C  
ATOM   3064 HG21 THR   207      53.113  88.485  85.919  1.00  0.00           H  
ATOM   3065 HG22 THR   207      52.417  87.016  86.484  1.00  0.00           H  
ATOM   3066 HG23 THR   207      54.168  87.066  86.182  1.00  0.00           H  
ATOM   3067  OG1 THR   207      51.551  87.495  84.064  1.00  0.00           O  
ATOM   3068  HG1 THR   207      51.301  87.066  83.243  1.00  0.00           H  
ATOM   3069  C   THR   207      55.281  86.730  83.630  1.00  0.00           C  
ATOM   3070  O   THR   207      56.123  87.346  84.255  1.00  0.00           O  
ATOM   3071  N   VAL   208      55.524  85.458  83.133  1.00  0.00           N  
ATOM   3072  H   VAL   208      54.716  84.875  82.964  1.00  0.00           H  
ATOM   3073  CA  VAL   208      56.852  84.867  83.098  1.00  0.00           C  
ATOM   3074  HA  VAL   208      57.268  85.016  84.095  1.00  0.00           H  
ATOM   3075  CB  VAL   208      56.766  83.287  83.002  1.00  0.00           C  
ATOM   3076  HB  VAL   208      56.127  82.955  83.820  1.00  0.00           H  
ATOM   3077  CG1 VAL   208      56.253  82.690  81.640  1.00  0.00           C  
ATOM   3078 HG11 VAL   208      57.066  82.846  80.931  1.00  0.00           H  
ATOM   3079 HG12 VAL   208      56.135  81.614  81.766  1.00  0.00           H  
ATOM   3080 HG13 VAL   208      55.332  83.255  81.496  1.00  0.00           H  
ATOM   3081  CG2 VAL   208      58.197  82.660  83.275  1.00  0.00           C  
ATOM   3082 HG21 VAL   208      58.649  83.039  84.191  1.00  0.00           H  
ATOM   3083 HG22 VAL   208      58.108  81.597  83.501  1.00  0.00           H  
ATOM   3084 HG23 VAL   208      58.874  82.770  82.427  1.00  0.00           H  
ATOM   3085  C   VAL   208      57.920  85.410  82.129  1.00  0.00           C  
ATOM   3086  O   VAL   208      58.999  85.801  82.578  1.00  0.00           O  
ATOM   3087  N   GLY   209      57.507  85.526  80.875  1.00  0.00           N  
ATOM   3088  H   GLY   209      56.543  85.253  80.749  1.00  0.00           H  
ATOM   3089  CA  GLY   209      58.331  85.689  79.687  1.00  0.00           C  
ATOM   3090  HA2 GLY   209      58.687  84.673  79.517  1.00  0.00           H  
ATOM   3091  HA3 GLY   209      57.745  85.844  78.781  1.00  0.00           H  
ATOM   3092  C   GLY   209      59.415  86.784  79.703  1.00  0.00           C  
ATOM   3093  O   GLY   209      60.504  86.574  79.190  1.00  0.00           O  
ATOM   3094  N   MET   210      59.060  88.055  80.050  1.00  0.00           N  
ATOM   3095  H   MET   210      58.152  88.183  80.473  1.00  0.00           H  
ATOM   3096  CA  MET   210      60.030  89.142  79.979  1.00  0.00           C  
ATOM   3097  HA  MET   210      60.592  89.130  79.045  1.00  0.00           H  
ATOM   3098  CB  MET   210      59.185  90.443  79.990  1.00  0.00           C  
ATOM   3099  HB2 MET   210      58.381  90.232  80.695  1.00  0.00           H  
ATOM   3100  HB3 MET   210      59.720  91.284  80.432  1.00  0.00           H  
ATOM   3101  CG  MET   210      58.625  90.816  78.618  1.00  0.00           C  
ATOM   3102  HG2 MET   210      59.493  91.249  78.122  1.00  0.00           H  
ATOM   3103  HG3 MET   210      58.383  89.820  78.247  1.00  0.00           H  
ATOM   3104  SD  MET   210      57.353  92.006  78.396  1.00  0.00           S  
ATOM   3105  CE  MET   210      55.918  91.072  78.735  1.00  0.00           C  
ATOM   3106  HE1 MET   210      55.066  91.560  78.262  1.00  0.00           H  
ATOM   3107  HE2 MET   210      55.976  90.027  78.431  1.00  0.00           H  
ATOM   3108  HE3 MET   210      55.672  91.156  79.794  1.00  0.00           H  
ATOM   3109  C   MET   210      60.987  89.044  81.145  1.00  0.00           C  
ATOM   3110  O   MET   210      62.223  88.908  81.021  1.00  0.00           O  
ATOM   3111  N   VAL   211      60.476  89.016  82.365  1.00  0.00           N  
ATOM   3112  H   VAL   211      59.477  89.002  82.517  1.00  0.00           H  
ATOM   3113  CA  VAL   211      61.220  88.959  83.640  1.00  0.00           C  
ATOM   3114  HA  VAL   211      61.883  89.819  83.729  1.00  0.00           H  
ATOM   3115  CB  VAL   211      60.251  88.835  84.773  1.00  0.00           C  
ATOM   3116  HB  VAL   211      59.502  88.083  84.527  1.00  0.00           H  
ATOM   3117  CG1 VAL   211      60.876  88.539  86.135  1.00  0.00           C  
ATOM   3118 HG11 VAL   211      61.226  87.509  86.202  1.00  0.00           H  
ATOM   3119 HG12 VAL   211      61.567  89.302  86.495  1.00  0.00           H  
ATOM   3120 HG13 VAL   211      60.047  88.512  86.842  1.00  0.00           H  
ATOM   3121  CG2 VAL   211      59.557  90.211  84.908  1.00  0.00           C  
ATOM   3122 HG21 VAL   211      60.238  91.056  85.014  1.00  0.00           H  
ATOM   3123 HG22 VAL   211      58.855  90.394  84.095  1.00  0.00           H  
ATOM   3124 HG23 VAL   211      58.788  90.241  85.680  1.00  0.00           H  
ATOM   3125  C   VAL   211      62.149  87.754  83.697  1.00  0.00           C  
ATOM   3126  O   VAL   211      63.244  87.896  84.078  1.00  0.00           O  
ATOM   3127  N   ARG   212      61.713  86.619  83.227  1.00  0.00           N  
ATOM   3128  H   ARG   212      60.741  86.527  82.966  1.00  0.00           H  
ATOM   3129  CA  ARG   212      62.513  85.306  83.309  1.00  0.00           C  
ATOM   3130  HA  ARG   212      62.898  85.116  84.311  1.00  0.00           H  
ATOM   3131  CB  ARG   212      61.600  84.138  82.953  1.00  0.00           C  
ATOM   3132  HB2 ARG   212      60.670  84.152  83.521  1.00  0.00           H  
ATOM   3133  HB3 ARG   212      61.277  84.299  81.925  1.00  0.00           H  
ATOM   3134  CG  ARG   212      62.300  82.789  83.028  1.00  0.00           C  
ATOM   3135  HG2 ARG   212      61.550  82.012  82.874  1.00  0.00           H  
ATOM   3136  HG3 ARG   212      62.906  82.753  82.123  1.00  0.00           H  
ATOM   3137  CD  ARG   212      63.180  82.451  84.295  1.00  0.00           C  
ATOM   3138  HD2 ARG   212      63.825  81.619  84.014  1.00  0.00           H  
ATOM   3139  HD3 ARG   212      63.816  83.298  84.551  1.00  0.00           H  
ATOM   3140  NE  ARG   212      62.451  82.030  85.458  1.00  0.00           N  
ATOM   3141  HE  ARG   212      61.848  81.225  85.367  1.00  0.00           H  
ATOM   3142  CZ  ARG   212      62.345  82.647  86.609  1.00  0.00           C  
ATOM   3143  NH1 ARG   212      62.920  83.840  86.798  1.00  0.00           N  
ATOM   3144 HH11 ARG   212      63.610  84.264  86.194  1.00  0.00           H  
ATOM   3145 HH12 ARG   212      62.941  84.144  87.761  1.00  0.00           H  
ATOM   3146  NH2 ARG   212      61.757  82.007  87.561  1.00  0.00           N  
ATOM   3147 HH21 ARG   212      61.343  81.089  87.479  1.00  0.00           H  
ATOM   3148 HH22 ARG   212      61.813  82.451  88.467  1.00  0.00           H  
ATOM   3149  C   ARG   212      63.772  85.366  82.349  1.00  0.00           C  
ATOM   3150  O   ARG   212      64.635  84.508  82.537  1.00  0.00           O  
ATOM   3151  N   HIE   213      63.792  86.311  81.371  1.00  0.00           N  
ATOM   3152  H   HIE   213      63.061  86.998  81.481  1.00  0.00           H  
ATOM   3153  CA  HIE   213      64.874  86.602  80.397  1.00  0.00           C  
ATOM   3154  HA  HIE   213      65.709  85.949  80.654  1.00  0.00           H  
ATOM   3155  CB  HIE   213      64.420  86.125  79.020  1.00  0.00           C  
ATOM   3156  HB2 HIE   213      63.458  86.555  78.742  1.00  0.00           H  
ATOM   3157  HB3 HIE   213      65.152  86.383  78.254  1.00  0.00           H  
ATOM   3158  CG  HIE   213      64.279  84.606  78.999  1.00  0.00           C  
ATOM   3159  ND1 HIE   213      65.343  83.731  78.770  1.00  0.00           N  
ATOM   3160  CE1 HIE   213      64.762  82.539  78.747  1.00  0.00           C  
ATOM   3161  HE1 HIE   213      65.278  81.591  78.765  1.00  0.00           H  
ATOM   3162  NE2 HIE   213      63.466  82.617  78.860  1.00  0.00           N  
ATOM   3163  HE2 HIE   213      62.866  81.843  79.109  1.00  0.00           H  
ATOM   3164  CD2 HIE   213      63.095  83.931  79.017  1.00  0.00           C  
ATOM   3165  HD2 HIE   213      62.137  84.404  79.171  1.00  0.00           H  
ATOM   3166  C   HIE   213      65.406  88.058  80.519  1.00  0.00           C  
ATOM   3167  O   HIE   213      65.769  88.638  79.501  1.00  0.00           O  
ATOM   3168  N   GLN   214      65.380  88.550  81.733  1.00  0.00           N  
ATOM   3169  H   GLN   214      64.996  88.077  82.538  1.00  0.00           H  
ATOM   3170  CA  GLN   214      65.875  89.925  82.014  1.00  0.00           C  
ATOM   3171  HA  GLN   214      65.441  90.170  82.984  1.00  0.00           H  
ATOM   3172  CB  GLN   214      67.458  89.882  82.193  1.00  0.00           C  
ATOM   3173  HB2 GLN   214      67.853  89.790  81.181  1.00  0.00           H  
ATOM   3174  HB3 GLN   214      67.891  90.846  82.460  1.00  0.00           H  
ATOM   3175  CG  GLN   214      68.025  88.728  83.019  1.00  0.00           C  
ATOM   3176  HG2 GLN   214      68.071  87.892  82.321  1.00  0.00           H  
ATOM   3177  HG3 GLN   214      69.013  88.983  83.401  1.00  0.00           H  
ATOM   3178  CD  GLN   214      67.130  88.294  84.243  1.00  0.00           C  
ATOM   3179  OE1 GLN   214      66.525  89.067  84.953  1.00  0.00           O  
ATOM   3180  NE2 GLN   214      67.131  87.028  84.604  1.00  0.00           N  
ATOM   3181 HE21 GLN   214      66.646  86.795  85.459  1.00  0.00           H  
ATOM   3182 HE22 GLN   214      67.447  86.319  83.959  1.00  0.00           H  
ATOM   3183  C   GLN   214      65.367  91.021  81.104  1.00  0.00           C  
ATOM   3184  O   GLN   214      66.103  91.953  80.722  1.00  0.00           O  
ATOM   3185  N   GLY   215      64.123  91.033  80.674  1.00  0.00           N  
ATOM   3186  H   GLY   215      63.498  90.273  80.902  1.00  0.00           H  
ATOM   3187  CA  GLY   215      63.475  92.132  79.976  1.00  0.00           C  
ATOM   3188  HA2 GLY   215      62.433  91.879  80.167  1.00  0.00           H  
ATOM   3189  HA3 GLY   215      63.791  93.117  80.321  1.00  0.00           H  
ATOM   3190  C   GLY   215      63.626  92.013  78.433  1.00  0.00           C  
ATOM   3191  O   GLY   215      63.241  92.929  77.718  1.00  0.00           O  
ATOM   3192  N   LYS   216      64.203  90.865  77.987  1.00  0.00           N  
ATOM   3193  H   LYS   216      64.485  90.217  78.708  1.00  0.00           H  
ATOM   3194  CA  LYS   216      64.625  90.708  76.596  1.00  0.00           C  
ATOM   3195  HA  LYS   216      65.167  91.616  76.331  1.00  0.00           H  
ATOM   3196  CB  LYS   216      65.523  89.442  76.420  1.00  0.00           C  
ATOM   3197  HB2 LYS   216      66.288  89.677  77.161  1.00  0.00           H  
ATOM   3198  HB3 LYS   216      64.933  88.603  76.787  1.00  0.00           H  
ATOM   3199  CG  LYS   216      66.110  89.186  75.080  1.00  0.00           C  
ATOM   3200  HG2 LYS   216      66.769  88.321  75.156  1.00  0.00           H  
ATOM   3201  HG3 LYS   216      65.271  88.977  74.417  1.00  0.00           H  
ATOM   3202  CD  LYS   216      66.940  90.381  74.498  1.00  0.00           C  
ATOM   3203  HD2 LYS   216      67.089  90.200  73.434  1.00  0.00           H  
ATOM   3204  HD3 LYS   216      66.349  91.297  74.519  1.00  0.00           H  
ATOM   3205  CE  LYS   216      68.262  90.580  75.247  1.00  0.00           C  
ATOM   3206  HE2 LYS   216      67.990  91.119  76.154  1.00  0.00           H  
ATOM   3207  HE3 LYS   216      68.641  89.588  75.496  1.00  0.00           H  
ATOM   3208  NZ  LYS   216      69.120  91.335  74.404  1.00  0.00           N  
ATOM   3209  HZ1 LYS   216      70.058  91.472  74.751  1.00  0.00           H  
ATOM   3210  HZ2 LYS   216      69.287  90.745  73.602  1.00  0.00           H  
ATOM   3211  HZ3 LYS   216      68.685  92.233  74.240  1.00  0.00           H  
ATOM   3212  C   LYS   216      63.535  90.731  75.569  1.00  0.00           C  
ATOM   3213  O   LYS   216      63.655  91.518  74.561  1.00  0.00           O  
ATOM   3214  N   ILE   217      62.458  89.924  75.833  1.00  0.00           N  
ATOM   3215  H   ILE   217      62.214  89.785  76.803  1.00  0.00           H  
ATOM   3216  CA  ILE   217      61.527  89.622  74.768  1.00  0.00           C  
ATOM   3217  HA  ILE   217      62.127  89.447  73.875  1.00  0.00           H  
ATOM   3218  CB  ILE   217      60.707  88.253  74.974  1.00  0.00           C  
ATOM   3219  HB  ILE   217      60.378  88.428  75.998  1.00  0.00           H  
ATOM   3220  CG2 ILE   217      59.470  88.115  74.128  1.00  0.00           C  
ATOM   3221 HG21 ILE   217      58.715  88.867  74.360  1.00  0.00           H  
ATOM   3222 HG22 ILE   217      59.708  88.006  73.070  1.00  0.00           H  
ATOM   3223 HG23 ILE   217      59.017  87.174  74.438  1.00  0.00           H  
ATOM   3224  CG1 ILE   217      61.672  87.092  74.892  1.00  0.00           C  
ATOM   3225 HG12 ILE   217      62.001  86.995  73.857  1.00  0.00           H  
ATOM   3226 HG13 ILE   217      62.605  87.204  75.445  1.00  0.00           H  
ATOM   3227  CD1 ILE   217      61.147  85.698  75.308  1.00  0.00           C  
ATOM   3228 HD11 ILE   217      61.939  84.963  75.163  1.00  0.00           H  
ATOM   3229 HD12 ILE   217      60.861  85.757  76.358  1.00  0.00           H  
ATOM   3230 HD13 ILE   217      60.310  85.416  74.669  1.00  0.00           H  
ATOM   3231  C   ILE   217      60.520  90.788  74.545  1.00  0.00           C  
ATOM   3232  O   ILE   217      59.930  91.215  75.545  1.00  0.00           O  
ATOM   3233  N   MET   218      60.213  91.195  73.304  1.00  0.00           N  
ATOM   3234  H   MET   218      60.558  90.725  72.479  1.00  0.00           H  
ATOM   3235  CA  MET   218      59.073  92.058  73.007  1.00  0.00           C  
ATOM   3236  HA  MET   218      58.881  92.668  73.889  1.00  0.00           H  
ATOM   3237  CB  MET   218      59.358  93.009  71.794  1.00  0.00           C  
ATOM   3238  HB2 MET   218      60.298  93.551  71.899  1.00  0.00           H  
ATOM   3239  HB3 MET   218      59.515  92.481  70.853  1.00  0.00           H  
ATOM   3240  CG  MET   218      58.218  93.955  71.697  1.00  0.00           C  
ATOM   3241  HG2 MET   218      57.281  93.458  71.445  1.00  0.00           H  
ATOM   3242  HG3 MET   218      58.044  94.441  72.658  1.00  0.00           H  
ATOM   3243  SD  MET   218      58.558  95.244  70.526  1.00  0.00           S  
ATOM   3244  CE  MET   218      59.255  96.412  71.619  1.00  0.00           C  
ATOM   3245  HE1 MET   218      59.594  97.286  71.063  1.00  0.00           H  
ATOM   3246  HE2 MET   218      58.537  96.633  72.409  1.00  0.00           H  
ATOM   3247  HE3 MET   218      60.145  95.975  72.071  1.00  0.00           H  
ATOM   3248  C   MET   218      57.814  91.246  72.787  1.00  0.00           C  
ATOM   3249  O   MET   218      57.604  90.702  71.668  1.00  0.00           O  
ATOM   3250  N   TYR   219      56.939  91.105  73.762  1.00  0.00           N  
ATOM   3251  H   TYR   219      57.113  91.565  74.645  1.00  0.00           H  
ATOM   3252  CA  TYR   219      55.671  90.449  73.462  1.00  0.00           C  
ATOM   3253  HA  TYR   219      55.847  89.599  72.802  1.00  0.00           H  
ATOM   3254  CB  TYR   219      55.189  89.945  74.863  1.00  0.00           C  
ATOM   3255  HB2 TYR   219      55.487  90.557  75.715  1.00  0.00           H  
ATOM   3256  HB3 TYR   219      54.109  89.823  74.942  1.00  0.00           H  
ATOM   3257  CG  TYR   219      55.710  88.530  75.215  1.00  0.00           C  
ATOM   3258  CD1 TYR   219      55.013  87.460  74.692  1.00  0.00           C  
ATOM   3259  HD1 TYR   219      54.170  87.582  74.027  1.00  0.00           H  
ATOM   3260  CE1 TYR   219      55.351  86.187  75.161  1.00  0.00           C  
ATOM   3261  HE1 TYR   219      54.821  85.335  74.763  1.00  0.00           H  
ATOM   3262  CZ  TYR   219      56.569  85.983  75.918  1.00  0.00           C  
ATOM   3263  OH  TYR   219      57.082  84.813  76.288  1.00  0.00           O  
ATOM   3264  HH  TYR   219      57.505  84.348  75.563  1.00  0.00           H  
ATOM   3265  CE2 TYR   219      57.242  87.163  76.434  1.00  0.00           C  
ATOM   3266  HE2 TYR   219      58.070  86.965  77.099  1.00  0.00           H  
ATOM   3267  CD2 TYR   219      56.866  88.402  76.032  1.00  0.00           C  
ATOM   3268  HD2 TYR   219      57.426  89.264  76.364  1.00  0.00           H  
ATOM   3269  C   TYR   219      54.636  91.362  72.836  1.00  0.00           C  
ATOM   3270  O   TYR   219      54.410  92.526  73.174  1.00  0.00           O  
ATOM   3271  N   VAL   220      54.096  90.938  71.717  1.00  0.00           N  
ATOM   3272  H   VAL   220      54.218  89.982  71.415  1.00  0.00           H  
ATOM   3273  CA  VAL   220      53.239  91.733  70.742  1.00  0.00           C  
ATOM   3274  HA  VAL   220      53.247  92.747  71.141  1.00  0.00           H  
ATOM   3275  CB  VAL   220      53.941  91.808  69.350  1.00  0.00           C  
ATOM   3276  HB  VAL   220      53.332  92.376  68.647  1.00  0.00           H  
ATOM   3277  CG1 VAL   220      55.231  92.508  69.445  1.00  0.00           C  
ATOM   3278 HG11 VAL   220      55.941  92.104  70.166  1.00  0.00           H  
ATOM   3279 HG12 VAL   220      55.715  92.512  68.468  1.00  0.00           H  
ATOM   3280 HG13 VAL   220      54.980  93.557  69.601  1.00  0.00           H  
ATOM   3281  CG2 VAL   220      54.188  90.417  68.771  1.00  0.00           C  
ATOM   3282 HG21 VAL   220      55.064  89.937  69.207  1.00  0.00           H  
ATOM   3283 HG22 VAL   220      53.313  89.768  68.810  1.00  0.00           H  
ATOM   3284 HG23 VAL   220      54.396  90.660  67.728  1.00  0.00           H  
ATOM   3285  C   VAL   220      51.750  91.269  70.720  1.00  0.00           C  
ATOM   3286  O   VAL   220      51.021  91.556  69.794  1.00  0.00           O  
ATOM   3287  N   GLY   221      51.270  90.668  71.813  1.00  0.00           N  
ATOM   3288  H   GLY   221      51.918  90.486  72.567  1.00  0.00           H  
ATOM   3289  CA  GLY   221      49.796  90.308  71.986  1.00  0.00           C  
ATOM   3290  HA2 GLY   221      49.601  90.152  73.047  1.00  0.00           H  
ATOM   3291  HA3 GLY   221      49.220  91.161  71.628  1.00  0.00           H  
ATOM   3292  C   GLY   221      49.309  89.130  71.160  1.00  0.00           C  
ATOM   3293  O   GLY   221      50.007  88.463  70.373  1.00  0.00           O  
ATOM   3294  N   ASP   222      48.029  88.936  71.231  1.00  0.00           N  
ATOM   3295  H   ASP   222      47.404  89.445  71.840  1.00  0.00           H  
ATOM   3296  CA  ASP   222      47.322  87.947  70.289  1.00  0.00           C  
ATOM   3297  HA  ASP   222      47.553  86.932  70.613  1.00  0.00           H  
ATOM   3298  CB  ASP   222      45.829  88.322  70.493  1.00  0.00           C  
ATOM   3299  HB2 ASP   222      45.702  88.306  71.575  1.00  0.00           H  
ATOM   3300  HB3 ASP   222      45.816  89.384  70.247  1.00  0.00           H  
ATOM   3301  CG  ASP   222      44.699  87.547  69.734  1.00  0.00           C  
ATOM   3302  OD1 ASP   222      44.986  86.931  68.660  1.00  0.00           O  
ATOM   3303  OD2 ASP   222      43.524  87.798  70.114  1.00  0.00           O  
ATOM   3304  C   ASP   222      47.572  88.109  68.741  1.00  0.00           C  
ATOM   3305  O   ASP   222      47.500  89.202  68.228  1.00  0.00           O  
ATOM   3306  N   VAL   223      47.993  87.077  68.028  1.00  0.00           N  
ATOM   3307  H   VAL   223      48.168  86.171  68.440  1.00  0.00           H  
ATOM   3308  CA  VAL   223      48.361  87.207  66.582  1.00  0.00           C  
ATOM   3309  HA  VAL   223      49.251  87.830  66.498  1.00  0.00           H  
ATOM   3310  CB  VAL   223      48.856  85.870  66.010  1.00  0.00           C  
ATOM   3311  HB  VAL   223      49.771  85.630  66.551  1.00  0.00           H  
ATOM   3312  CG1 VAL   223      47.843  84.710  66.060  1.00  0.00           C  
ATOM   3313 HG11 VAL   223      47.643  84.557  67.121  1.00  0.00           H  
ATOM   3314 HG12 VAL   223      46.987  85.025  65.464  1.00  0.00           H  
ATOM   3315 HG13 VAL   223      48.154  83.757  65.633  1.00  0.00           H  
ATOM   3316  CG2 VAL   223      49.276  85.952  64.544  1.00  0.00           C  
ATOM   3317 HG21 VAL   223      48.538  86.285  63.815  1.00  0.00           H  
ATOM   3318 HG22 VAL   223      50.144  86.612  64.533  1.00  0.00           H  
ATOM   3319 HG23 VAL   223      49.686  84.985  64.251  1.00  0.00           H  
ATOM   3320  C   VAL   223      47.298  87.837  65.749  1.00  0.00           C  
ATOM   3321  O   VAL   223      47.749  88.502  64.793  1.00  0.00           O  
ATOM   3322  N   ARG   224      45.989  87.764  66.013  1.00  0.00           N  
ATOM   3323  H   ARG   224      45.743  87.215  66.825  1.00  0.00           H  
ATOM   3324  CA  ARG   224      44.918  88.293  65.125  1.00  0.00           C  
ATOM   3325  HA  ARG   224      45.120  87.984  64.100  1.00  0.00           H  
ATOM   3326  CB  ARG   224      43.628  87.687  65.605  1.00  0.00           C  
ATOM   3327  HB2 ARG   224      43.356  88.043  66.598  1.00  0.00           H  
ATOM   3328  HB3 ARG   224      42.722  88.007  65.089  1.00  0.00           H  
ATOM   3329  CG  ARG   224      43.758  86.125  65.491  1.00  0.00           C  
ATOM   3330  HG2 ARG   224      43.641  85.877  64.436  1.00  0.00           H  
ATOM   3331  HG3 ARG   224      44.716  85.732  65.833  1.00  0.00           H  
ATOM   3332  CD  ARG   224      42.688  85.276  66.239  1.00  0.00           C  
ATOM   3333  HD2 ARG   224      41.687  85.439  65.839  1.00  0.00           H  
ATOM   3334  HD3 ARG   224      42.960  84.224  66.160  1.00  0.00           H  
ATOM   3335  NE  ARG   224      42.587  85.626  67.657  1.00  0.00           N  
ATOM   3336  HE  ARG   224      43.395  86.133  67.987  1.00  0.00           H  
ATOM   3337  CZ  ARG   224      41.776  85.138  68.511  1.00  0.00           C  
ATOM   3338  NH1 ARG   224      40.902  84.208  68.277  1.00  0.00           N  
ATOM   3339 HH11 ARG   224      40.847  83.842  67.337  1.00  0.00           H  
ATOM   3340 HH12 ARG   224      40.491  83.695  69.044  1.00  0.00           H  
ATOM   3341  NH2 ARG   224      41.903  85.578  69.658  1.00  0.00           N  
ATOM   3342 HH21 ARG   224      42.421  86.410  69.901  1.00  0.00           H  
ATOM   3343 HH22 ARG   224      41.222  85.312  70.355  1.00  0.00           H  
ATOM   3344  C   ARG   224      44.821  89.838  65.147  1.00  0.00           C  
ATOM   3345  O   ARG   224      43.745  90.395  64.782  1.00  0.00           O  
ATOM   3346  N   SER   225      45.865  90.643  65.584  1.00  0.00           N  
ATOM   3347  H   SER   225      46.698  90.143  65.864  1.00  0.00           H  
ATOM   3348  CA  SER   225      45.988  92.068  65.525  1.00  0.00           C  
ATOM   3349  HA  SER   225      45.223  92.403  64.825  1.00  0.00           H  
ATOM   3350  CB  SER   225      45.534  92.702  66.798  1.00  0.00           C  
ATOM   3351  HB2 SER   225      44.602  92.289  67.183  1.00  0.00           H  
ATOM   3352  HB3 SER   225      46.235  92.394  67.574  1.00  0.00           H  
ATOM   3353  OG  SER   225      45.311  94.114  66.656  1.00  0.00           O  
ATOM   3354  HG  SER   225      44.353  94.153  66.624  1.00  0.00           H  
ATOM   3355  C   SER   225      47.354  92.578  64.993  1.00  0.00           C  
ATOM   3356  O   SER   225      47.511  93.764  64.510  1.00  0.00           O  
ATOM   3357  N   VAL   226      48.339  91.705  64.942  1.00  0.00           N  
ATOM   3358  H   VAL   226      48.236  90.817  65.413  1.00  0.00           H  
ATOM   3359  CA  VAL   226      49.660  91.804  64.247  1.00  0.00           C  
ATOM   3360  HA  VAL   226      50.242  92.698  64.473  1.00  0.00           H  
ATOM   3361  CB  VAL   226      50.493  90.602  64.661  1.00  0.00           C  
ATOM   3362  HB  VAL   226      49.915  89.682  64.580  1.00  0.00           H  
ATOM   3363  CG1 VAL   226      51.840  90.645  63.824  1.00  0.00           C  
ATOM   3364 HG11 VAL   226      52.387  91.572  63.997  1.00  0.00           H  
ATOM   3365 HG12 VAL   226      52.398  89.851  64.320  1.00  0.00           H  
ATOM   3366 HG13 VAL   226      51.733  90.366  62.776  1.00  0.00           H  
ATOM   3367  CG2 VAL   226      50.823  90.751  66.139  1.00  0.00           C  
ATOM   3368 HG21 VAL   226      51.649  90.052  66.268  1.00  0.00           H  
ATOM   3369 HG22 VAL   226      51.161  91.765  66.353  1.00  0.00           H  
ATOM   3370 HG23 VAL   226      49.921  90.408  66.646  1.00  0.00           H  
ATOM   3371  C   VAL   226      49.465  91.746  62.749  1.00  0.00           C  
ATOM   3372  O   VAL   226      48.766  90.881  62.224  1.00  0.00           O  
ATOM   3373  N   THR   227      50.189  92.545  61.918  1.00  0.00           N  
ATOM   3374  H   THR   227      50.747  93.254  62.373  1.00  0.00           H  
ATOM   3375  CA  THR   227      50.242  92.481  60.394  1.00  0.00           C  
ATOM   3376  HA  THR   227      49.792  91.562  60.018  1.00  0.00           H  
ATOM   3377  CB  THR   227      49.382  93.593  59.865  1.00  0.00           C  
ATOM   3378  HB  THR   227      49.494  93.549  58.782  1.00  0.00           H  
ATOM   3379  CG2 THR   227      47.935  93.695  60.334  1.00  0.00           C  
ATOM   3380 HG21 THR   227      47.381  92.775  60.521  1.00  0.00           H  
ATOM   3381 HG22 THR   227      47.963  94.337  61.215  1.00  0.00           H  
ATOM   3382 HG23 THR   227      47.394  94.118  59.488  1.00  0.00           H  
ATOM   3383  OG1 THR   227      49.963  94.840  60.107  1.00  0.00           O  
ATOM   3384  HG1 THR   227      49.957  94.920  61.064  1.00  0.00           H  
ATOM   3385  C   THR   227      51.689  92.496  59.825  1.00  0.00           C  
ATOM   3386  O   THR   227      52.684  92.809  60.494  1.00  0.00           O  
ATOM   3387  N   GLN   228      51.774  92.460  58.517  1.00  0.00           N  
ATOM   3388  H   GLN   228      50.927  92.243  58.010  1.00  0.00           H  
ATOM   3389  CA  GLN   228      53.001  92.696  57.819  1.00  0.00           C  
ATOM   3390  HA  GLN   228      53.698  91.896  58.068  1.00  0.00           H  
ATOM   3391  CB  GLN   228      52.706  92.563  56.328  1.00  0.00           C  
ATOM   3392  HB2 GLN   228      52.121  91.644  56.290  1.00  0.00           H  
ATOM   3393  HB3 GLN   228      52.018  93.351  56.024  1.00  0.00           H  
ATOM   3394  CG  GLN   228      53.983  92.448  55.394  1.00  0.00           C  
ATOM   3395  HG2 GLN   228      54.682  91.741  55.841  1.00  0.00           H  
ATOM   3396  HG3 GLN   228      53.688  91.980  54.455  1.00  0.00           H  
ATOM   3397  CD  GLN   228      54.638  93.777  55.109  1.00  0.00           C  
ATOM   3398  OE1 GLN   228      54.011  94.817  55.069  1.00  0.00           O  
ATOM   3399  NE2 GLN   228      55.909  93.925  54.748  1.00  0.00           N  
ATOM   3400 HE21 GLN   228      56.125  94.816  54.325  1.00  0.00           H  
ATOM   3401 HE22 GLN   228      56.444  93.095  54.531  1.00  0.00           H  
ATOM   3402  C   GLN   228      53.560  94.130  58.129  1.00  0.00           C  
ATOM   3403  O   GLN   228      54.796  94.314  58.206  1.00  0.00           O  
ATOM   3404  N   LYS   229      52.765  95.106  58.418  1.00  0.00           N  
ATOM   3405  H   LYS   229      51.787  94.911  58.579  1.00  0.00           H  
ATOM   3406  CA  LYS   229      53.258  96.448  58.802  1.00  0.00           C  
ATOM   3407  HA  LYS   229      53.783  97.018  58.035  1.00  0.00           H  
ATOM   3408  CB  LYS   229      51.977  97.226  59.082  1.00  0.00           C  
ATOM   3409  HB2 LYS   229      51.195  97.180  58.324  1.00  0.00           H  
ATOM   3410  HB3 LYS   229      51.552  96.977  60.054  1.00  0.00           H  
ATOM   3411  CG  LYS   229      52.181  98.778  59.105  1.00  0.00           C  
ATOM   3412  HG2 LYS   229      52.899  98.984  59.899  1.00  0.00           H  
ATOM   3413  HG3 LYS   229      52.498  99.050  58.098  1.00  0.00           H  
ATOM   3414  CD  LYS   229      50.871  99.372  59.524  1.00  0.00           C  
ATOM   3415  HD2 LYS   229      50.095  99.305  58.762  1.00  0.00           H  
ATOM   3416  HD3 LYS   229      50.540  98.913  60.456  1.00  0.00           H  
ATOM   3417  CE  LYS   229      51.192 100.874  59.634  1.00  0.00           C  
ATOM   3418  HE2 LYS   229      52.157 101.137  60.067  1.00  0.00           H  
ATOM   3419  HE3 LYS   229      51.247 101.178  58.589  1.00  0.00           H  
ATOM   3420  NZ  LYS   229      50.080 101.585  60.319  1.00  0.00           N  
ATOM   3421  HZ1 LYS   229      50.280 102.574  60.372  1.00  0.00           H  
ATOM   3422  HZ2 LYS   229      49.164 101.460  59.913  1.00  0.00           H  
ATOM   3423  HZ3 LYS   229      50.099 101.275  61.280  1.00  0.00           H  
ATOM   3424  C   LYS   229      54.170  96.468  60.024  1.00  0.00           C  
ATOM   3425  O   LYS   229      55.293  97.049  60.009  1.00  0.00           O  
ATOM   3426  N   HIE   230      53.762  95.746  61.041  1.00  0.00           N  
ATOM   3427  H   HIE   230      52.866  95.281  61.007  1.00  0.00           H  
ATOM   3428  CA  HIE   230      54.501  95.413  62.288  1.00  0.00           C  
ATOM   3429  HA  HIE   230      54.913  96.323  62.723  1.00  0.00           H  
ATOM   3430  CB  HIE   230      53.652  94.781  63.275  1.00  0.00           C  
ATOM   3431  HB2 HIE   230      53.443  93.750  62.988  1.00  0.00           H  
ATOM   3432  HB3 HIE   230      54.221  94.683  64.200  1.00  0.00           H  
ATOM   3433  CG  HIE   230      52.346  95.443  63.633  1.00  0.00           C  
ATOM   3434  ND1 HIE   230      51.264  95.377  62.773  1.00  0.00           N  
ATOM   3435  CE1 HIE   230      50.353  96.228  63.355  1.00  0.00           C  
ATOM   3436  HE1 HIE   230      49.508  96.657  62.838  1.00  0.00           H  
ATOM   3437  NE2 HIE   230      50.906  96.918  64.414  1.00  0.00           N  
ATOM   3438  HE2 HIE   230      50.425  97.645  64.926  1.00  0.00           H  
ATOM   3439  CD2 HIE   230      52.142  96.343  64.657  1.00  0.00           C  
ATOM   3440  HD2 HIE   230      52.903  96.628  65.368  1.00  0.00           H  
ATOM   3441  C   HIE   230      55.731  94.592  61.905  1.00  0.00           C  
ATOM   3442  O   HIE   230      56.785  94.944  62.358  1.00  0.00           O  
ATOM   3443  N   ILE   231      55.595  93.511  61.117  1.00  0.00           N  
ATOM   3444  H   ILE   231      54.632  93.287  60.909  1.00  0.00           H  
ATOM   3445  CA  ILE   231      56.669  92.571  60.857  1.00  0.00           C  
ATOM   3446  HA  ILE   231      57.135  92.147  61.746  1.00  0.00           H  
ATOM   3447  CB  ILE   231      56.085  91.274  60.118  1.00  0.00           C  
ATOM   3448  HB  ILE   231      55.540  91.627  59.243  1.00  0.00           H  
ATOM   3449  CG2 ILE   231      57.150  90.241  59.669  1.00  0.00           C  
ATOM   3450 HG21 ILE   231      56.743  89.401  59.107  1.00  0.00           H  
ATOM   3451 HG22 ILE   231      57.869  90.701  58.992  1.00  0.00           H  
ATOM   3452 HG23 ILE   231      57.585  89.829  60.580  1.00  0.00           H  
ATOM   3453  CG1 ILE   231      55.084  90.560  61.018  1.00  0.00           C  
ATOM   3454 HG12 ILE   231      55.538  89.906  61.763  1.00  0.00           H  
ATOM   3455 HG13 ILE   231      54.317  91.253  61.364  1.00  0.00           H  
ATOM   3456  CD1 ILE   231      54.271  89.512  60.325  1.00  0.00           C  
ATOM   3457 HD11 ILE   231      53.475  89.216  61.008  1.00  0.00           H  
ATOM   3458 HD12 ILE   231      53.685  89.945  59.514  1.00  0.00           H  
ATOM   3459 HD13 ILE   231      54.818  88.644  59.955  1.00  0.00           H  
ATOM   3460  C   ILE   231      57.773  93.362  60.153  1.00  0.00           C  
ATOM   3461  O   ILE   231      58.929  93.164  60.552  1.00  0.00           O  
ATOM   3462  N   GLN   232      57.401  94.272  59.239  1.00  0.00           N  
ATOM   3463  H   GLN   232      56.454  94.396  58.912  1.00  0.00           H  
ATOM   3464  CA  GLN   232      58.413  95.086  58.522  1.00  0.00           C  
ATOM   3465  HA  GLN   232      59.166  94.379  58.173  1.00  0.00           H  
ATOM   3466  CB  GLN   232      57.757  95.788  57.360  1.00  0.00           C  
ATOM   3467  HB2 GLN   232      56.812  95.310  57.102  1.00  0.00           H  
ATOM   3468  HB3 GLN   232      57.505  96.804  57.666  1.00  0.00           H  
ATOM   3469  CG  GLN   232      58.570  95.846  56.110  1.00  0.00           C  
ATOM   3470  HG2 GLN   232      59.505  96.375  56.297  1.00  0.00           H  
ATOM   3471  HG3 GLN   232      58.852  94.809  55.925  1.00  0.00           H  
ATOM   3472  CD  GLN   232      57.939  96.386  54.844  1.00  0.00           C  
ATOM   3473  OE1 GLN   232      57.898  95.717  53.804  1.00  0.00           O  
ATOM   3474  NE2 GLN   232      57.557  97.670  54.791  1.00  0.00           N  
ATOM   3475 HE21 GLN   232      56.948  97.999  54.055  1.00  0.00           H  
ATOM   3476 HE22 GLN   232      57.736  98.361  55.506  1.00  0.00           H  
ATOM   3477  C   GLN   232      59.224  96.075  59.450  1.00  0.00           C  
ATOM   3478  O   GLN   232      60.438  96.234  59.331  1.00  0.00           O  
ATOM   3479  N   GLU   233      58.523  96.467  60.552  1.00  0.00           N  
ATOM   3480  H   GLU   233      57.590  96.117  60.720  1.00  0.00           H  
ATOM   3481  CA  GLU   233      59.096  97.297  61.647  1.00  0.00           C  
ATOM   3482  HA  GLU   233      59.801  98.022  61.240  1.00  0.00           H  
ATOM   3483  CB  GLU   233      58.007  97.959  62.505  1.00  0.00           C  
ATOM   3484  HB2 GLU   233      57.126  98.229  61.924  1.00  0.00           H  
ATOM   3485  HB3 GLU   233      57.654  97.211  63.216  1.00  0.00           H  
ATOM   3486  CG  GLU   233      58.512  99.222  63.280  1.00  0.00           C  
ATOM   3487  HG2 GLU   233      57.622  99.720  63.664  1.00  0.00           H  
ATOM   3488  HG3 GLU   233      59.164  99.004  64.126  1.00  0.00           H  
ATOM   3489  CD  GLU   233      59.048 100.284  62.342  1.00  0.00           C  
ATOM   3490  OE1 GLU   233      58.297 100.840  61.516  1.00  0.00           O  
ATOM   3491  OE2 GLU   233      60.172 100.732  62.660  1.00  0.00           O  
ATOM   3492  C   GLU   233      59.975  96.555  62.617  1.00  0.00           C  
ATOM   3493  O   GLU   233      61.014  97.071  63.091  1.00  0.00           O  
ATOM   3494  N   TRP   234      59.772  95.219  62.826  1.00  0.00           N  
ATOM   3495  H   TRP   234      58.899  94.957  62.391  1.00  0.00           H  
ATOM   3496  CA  TRP   234      60.471  94.355  63.711  1.00  0.00           C  
ATOM   3497  HA  TRP   234      60.775  95.072  64.474  1.00  0.00           H  
ATOM   3498  CB  TRP   234      59.460  93.389  64.318  1.00  0.00           C  
ATOM   3499  HB2 TRP   234      58.874  92.847  63.575  1.00  0.00           H  
ATOM   3500  HB3 TRP   234      60.013  92.905  65.123  1.00  0.00           H  
ATOM   3501  CG  TRP   234      58.354  94.163  65.073  1.00  0.00           C  
ATOM   3502  CD1 TRP   234      58.450  95.355  65.736  1.00  0.00           C  
ATOM   3503  HD1 TRP   234      59.308  96.010  65.767  1.00  0.00           H  
ATOM   3504  NE1 TRP   234      57.176  95.607  66.369  1.00  0.00           N  
ATOM   3505  HE1 TRP   234      57.180  96.274  67.128  1.00  0.00           H  
ATOM   3506  CE2 TRP   234      56.221  94.618  66.064  1.00  0.00           C  
ATOM   3507  CZ2 TRP   234      54.911  94.302  66.520  1.00  0.00           C  
ATOM   3508  HZ2 TRP   234      54.331  94.898  67.209  1.00  0.00           H  
ATOM   3509  CH2 TRP   234      54.400  93.071  66.143  1.00  0.00           C  
ATOM   3510  HH2 TRP   234      53.395  92.820  66.451  1.00  0.00           H  
ATOM   3511  CZ3 TRP   234      55.045  92.232  65.197  1.00  0.00           C  
ATOM   3512  HZ3 TRP   234      54.587  91.313  64.863  1.00  0.00           H  
ATOM   3513  CE3 TRP   234      56.391  92.514  64.816  1.00  0.00           C  
ATOM   3514  HE3 TRP   234      56.963  91.840  64.196  1.00  0.00           H  
ATOM   3515  CD2 TRP   234      57.002  93.727  65.243  1.00  0.00           C  
ATOM   3516  C   TRP   234      61.758  93.572  63.171  1.00  0.00           C  
ATOM   3517  O   TRP   234      62.784  93.504  63.868  1.00  0.00           O  
ATOM   3518  N   GLY   235      61.647  93.165  61.932  1.00  0.00           N  
ATOM   3519  H   GLY   235      60.747  93.334  61.506  1.00  0.00           H  
ATOM   3520  CA  GLY   235      62.685  92.429  61.277  1.00  0.00           C  
ATOM   3521  HA2 GLY   235      63.077  91.700  61.986  1.00  0.00           H  
ATOM   3522  HA3 GLY   235      62.047  91.796  60.660  1.00  0.00           H  
ATOM   3523  C   GLY   235      63.825  93.145  60.549  1.00  0.00           C  
ATOM   3524  O   GLY   235      64.044  94.296  60.907  1.00  0.00           O  
ATOM   3525  N   PRO   236      64.501  92.518  59.530  1.00  0.00           N  
ATOM   3526  CD  PRO   236      65.651  93.120  58.774  1.00  0.00           C  
ATOM   3527  HD2 PRO   236      66.603  92.841  59.225  1.00  0.00           H  
ATOM   3528  HD3 PRO   236      65.632  94.209  58.746  1.00  0.00           H  
ATOM   3529  CG  PRO   236      65.528  92.459  57.371  1.00  0.00           C  
ATOM   3530  HG2 PRO   236      66.539  92.393  56.969  1.00  0.00           H  
ATOM   3531  HG3 PRO   236      64.831  93.045  56.773  1.00  0.00           H  
ATOM   3532  CB  PRO   236      65.067  91.069  57.761  1.00  0.00           C  
ATOM   3533  HB2 PRO   236      65.931  90.412  57.866  1.00  0.00           H  
ATOM   3534  HB3 PRO   236      64.363  90.656  57.039  1.00  0.00           H  
ATOM   3535  CA  PRO   236      64.310  91.176  59.001  1.00  0.00           C  
ATOM   3536  HA  PRO   236      63.258  91.170  58.714  1.00  0.00           H  
ATOM   3537  C   PRO   236      64.450  89.991  59.989  1.00  0.00           C  
ATOM   3538  O   PRO   236      64.759  90.224  61.157  1.00  0.00           O  
ATOM   3539  N   PHE   237      64.258  88.798  59.442  1.00  0.00           N  
ATOM   3540  H   PHE   237      64.173  88.723  58.438  1.00  0.00           H  
ATOM   3541  CA  PHE   237      64.265  87.554  60.220  1.00  0.00           C  
ATOM   3542  HA  PHE   237      64.640  87.782  61.218  1.00  0.00           H  
ATOM   3543  CB  PHE   237      62.775  87.082  60.472  1.00  0.00           C  
ATOM   3544  HB2 PHE   237      62.265  86.851  59.537  1.00  0.00           H  
ATOM   3545  HB3 PHE   237      62.821  86.198  61.108  1.00  0.00           H  
ATOM   3546  CG  PHE   237      61.973  88.185  61.166  1.00  0.00           C  
ATOM   3547  CD1 PHE   237      62.085  88.330  62.523  1.00  0.00           C  
ATOM   3548  HD1 PHE   237      62.756  87.746  63.134  1.00  0.00           H  
ATOM   3549  CE1 PHE   237      61.292  89.234  63.320  1.00  0.00           C  
ATOM   3550  HE1 PHE   237      61.366  89.265  64.397  1.00  0.00           H  
ATOM   3551  CZ  PHE   237      60.424  90.045  62.572  1.00  0.00           C  
ATOM   3552  HZ  PHE   237      59.732  90.713  63.063  1.00  0.00           H  
ATOM   3553  CE2 PHE   237      60.402  90.012  61.132  1.00  0.00           C  
ATOM   3554  HE2 PHE   237      59.806  90.744  60.608  1.00  0.00           H  
ATOM   3555  CD2 PHE   237      61.193  89.116  60.413  1.00  0.00           C  
ATOM   3556  HD2 PHE   237      61.247  89.102  59.335  1.00  0.00           H  
ATOM   3557  C   PHE   237      65.049  86.367  59.548  1.00  0.00           C  
ATOM   3558  O   PHE   237      65.045  86.214  58.337  1.00  0.00           O  
ATOM   3559  N   ASP   238      65.740  85.579  60.417  1.00  0.00           N  
ATOM   3560  H   ASP   238      65.610  85.797  61.395  1.00  0.00           H  
ATOM   3561  CA  ASP   238      66.424  84.392  59.973  1.00  0.00           C  
ATOM   3562  HA  ASP   238      66.594  84.357  58.897  1.00  0.00           H  
ATOM   3563  CB  ASP   238      67.883  84.424  60.424  1.00  0.00           C  
ATOM   3564  HB2 ASP   238      67.891  84.132  61.474  1.00  0.00           H  
ATOM   3565  HB3 ASP   238      68.465  83.743  59.803  1.00  0.00           H  
ATOM   3566  CG  ASP   238      68.627  85.738  60.292  1.00  0.00           C  
ATOM   3567  OD1 ASP   238      68.671  86.196  59.139  1.00  0.00           O  
ATOM   3568  OD2 ASP   238      69.010  86.461  61.223  1.00  0.00           O  
ATOM   3569  C   ASP   238      65.718  83.105  60.387  1.00  0.00           C  
ATOM   3570  O   ASP   238      65.686  82.139  59.645  1.00  0.00           O  
ATOM   3571  N   LEU   239      65.113  83.099  61.600  1.00  0.00           N  
ATOM   3572  H   LEU   239      65.025  83.992  62.064  1.00  0.00           H  
ATOM   3573  CA  LEU   239      64.298  81.989  62.110  1.00  0.00           C  
ATOM   3574  HA  LEU   239      64.160  81.195  61.376  1.00  0.00           H  
ATOM   3575  CB  LEU   239      65.048  81.341  63.351  1.00  0.00           C  
ATOM   3576  HB2 LEU   239      65.965  80.926  62.933  1.00  0.00           H  
ATOM   3577  HB3 LEU   239      65.294  82.024  64.164  1.00  0.00           H  
ATOM   3578  CG  LEU   239      64.362  80.102  63.968  1.00  0.00           C  
ATOM   3579  HG  LEU   239      63.414  80.391  64.422  1.00  0.00           H  
ATOM   3580  CD1 LEU   239      64.342  78.787  63.113  1.00  0.00           C  
ATOM   3581 HD11 LEU   239      64.103  78.005  63.833  1.00  0.00           H  
ATOM   3582 HD12 LEU   239      63.556  78.750  62.359  1.00  0.00           H  
ATOM   3583 HD13 LEU   239      65.313  78.563  62.671  1.00  0.00           H  
ATOM   3584  CD2 LEU   239      65.250  79.802  65.170  1.00  0.00           C  
ATOM   3585 HD21 LEU   239      65.030  78.890  65.726  1.00  0.00           H  
ATOM   3586 HD22 LEU   239      66.243  79.622  64.758  1.00  0.00           H  
ATOM   3587 HD23 LEU   239      65.243  80.597  65.915  1.00  0.00           H  
ATOM   3588  C   LEU   239      62.855  82.371  62.517  1.00  0.00           C  
ATOM   3589  O   LEU   239      62.656  83.290  63.327  1.00  0.00           O  
ATOM   3590  N   VAL   240      61.825  81.573  62.051  1.00  0.00           N  
ATOM   3591  H   VAL   240      61.959  80.955  61.264  1.00  0.00           H  
ATOM   3592  CA  VAL   240      60.415  81.694  62.425  1.00  0.00           C  
ATOM   3593  HA  VAL   240      60.233  82.579  63.035  1.00  0.00           H  
ATOM   3594  CB  VAL   240      59.454  81.980  61.228  1.00  0.00           C  
ATOM   3595  HB  VAL   240      59.471  81.178  60.491  1.00  0.00           H  
ATOM   3596  CG1 VAL   240      57.943  82.164  61.588  1.00  0.00           C  
ATOM   3597 HG11 VAL   240      57.406  81.243  61.815  1.00  0.00           H  
ATOM   3598 HG12 VAL   240      57.790  82.875  62.399  1.00  0.00           H  
ATOM   3599 HG13 VAL   240      57.428  82.400  60.657  1.00  0.00           H  
ATOM   3600  CG2 VAL   240      60.068  83.218  60.506  1.00  0.00           C  
ATOM   3601 HG21 VAL   240      61.139  83.074  60.359  1.00  0.00           H  
ATOM   3602 HG22 VAL   240      59.645  83.275  59.503  1.00  0.00           H  
ATOM   3603 HG23 VAL   240      59.956  84.105  61.130  1.00  0.00           H  
ATOM   3604  C   VAL   240      59.990  80.460  63.255  1.00  0.00           C  
ATOM   3605  O   VAL   240      60.450  79.358  62.919  1.00  0.00           O  
ATOM   3606  N   ILE   241      59.190  80.609  64.308  1.00  0.00           N  
ATOM   3607  H   ILE   241      58.789  81.520  64.481  1.00  0.00           H  
ATOM   3608  CA  ILE   241      58.961  79.597  65.369  1.00  0.00           C  
ATOM   3609  HA  ILE   241      59.256  78.599  65.046  1.00  0.00           H  
ATOM   3610  CB  ILE   241      59.842  79.914  66.573  1.00  0.00           C  
ATOM   3611  HB  ILE   241      59.707  80.974  66.788  1.00  0.00           H  
ATOM   3612  CG2 ILE   241      59.378  79.190  67.823  1.00  0.00           C  
ATOM   3613 HG21 ILE   241      58.353  79.419  68.118  1.00  0.00           H  
ATOM   3614 HG22 ILE   241      59.479  78.116  67.672  1.00  0.00           H  
ATOM   3615 HG23 ILE   241      60.009  79.360  68.696  1.00  0.00           H  
ATOM   3616  CG1 ILE   241      61.323  79.797  66.253  1.00  0.00           C  
ATOM   3617 HG12 ILE   241      61.457  78.775  65.901  1.00  0.00           H  
ATOM   3618 HG13 ILE   241      61.509  80.586  65.524  1.00  0.00           H  
ATOM   3619  CD1 ILE   241      62.276  79.977  67.411  1.00  0.00           C  
ATOM   3620 HD11 ILE   241      63.290  80.132  67.042  1.00  0.00           H  
ATOM   3621 HD12 ILE   241      61.981  80.782  68.085  1.00  0.00           H  
ATOM   3622 HD13 ILE   241      62.303  79.130  68.095  1.00  0.00           H  
ATOM   3623  C   ILE   241      57.546  79.560  65.725  1.00  0.00           C  
ATOM   3624  O   ILE   241      56.944  80.635  65.899  1.00  0.00           O  
ATOM   3625  N   GLY   242      56.955  78.359  65.898  1.00  0.00           N  
ATOM   3626  H   GLY   242      57.433  77.502  65.662  1.00  0.00           H  
ATOM   3627  CA  GLY   242      55.648  78.285  66.507  1.00  0.00           C  
ATOM   3628  HA2 GLY   242      55.766  78.677  67.517  1.00  0.00           H  
ATOM   3629  HA3 GLY   242      55.047  79.046  66.009  1.00  0.00           H  
ATOM   3630  C   GLY   242      54.957  76.948  66.441  1.00  0.00           C  
ATOM   3631  O   GLY   242      55.655  76.037  65.963  1.00  0.00           O  
ATOM   3632  N   GLY   243      53.693  76.787  66.879  1.00  0.00           N  
ATOM   3633  H   GLY   243      53.328  77.407  67.587  1.00  0.00           H  
ATOM   3634  CA  GLY   243      52.957  75.540  66.874  1.00  0.00           C  
ATOM   3635  HA2 GLY   243      52.864  75.160  65.856  1.00  0.00           H  
ATOM   3636  HA3 GLY   243      53.442  74.712  67.391  1.00  0.00           H  
ATOM   3637  C   GLY   243      51.580  75.813  67.501  1.00  0.00           C  
ATOM   3638  O   GLY   243      51.535  76.114  68.710  1.00  0.00           O  
ATOM   3639  N   SER   244      50.533  75.818  66.714  1.00  0.00           N  
ATOM   3640  H   SER   244      50.515  75.361  65.813  1.00  0.00           H  
ATOM   3641  CA  SER   244      49.216  76.259  67.073  1.00  0.00           C  
ATOM   3642  HA  SER   244      49.348  77.269  67.462  1.00  0.00           H  
ATOM   3643  CB  SER   244      48.296  76.364  65.799  1.00  0.00           C  
ATOM   3644  HB2 SER   244      47.314  76.777  66.030  1.00  0.00           H  
ATOM   3645  HB3 SER   244      48.799  76.910  65.001  1.00  0.00           H  
ATOM   3646  OG  SER   244      48.086  75.010  65.389  1.00  0.00           O  
ATOM   3647  HG  SER   244      47.423  74.664  65.992  1.00  0.00           H  
ATOM   3648  C   SER   244      48.585  75.513  68.203  1.00  0.00           C  
ATOM   3649  O   SER   244      48.862  74.332  68.443  1.00  0.00           O  
ATOM   3650  N   PRO   245      47.608  76.181  68.850  1.00  0.00           N  
ATOM   3651  CD  PRO   245      47.377  77.600  68.881  1.00  0.00           C  
ATOM   3652  HD2 PRO   245      46.993  78.027  67.955  1.00  0.00           H  
ATOM   3653  HD3 PRO   245      48.201  78.165  69.316  1.00  0.00           H  
ATOM   3654  CG  PRO   245      46.240  77.763  69.948  1.00  0.00           C  
ATOM   3655  HG2 PRO   245      45.754  78.735  69.861  1.00  0.00           H  
ATOM   3656  HG3 PRO   245      46.659  77.619  70.944  1.00  0.00           H  
ATOM   3657  CB  PRO   245      45.375  76.572  69.656  1.00  0.00           C  
ATOM   3658  HB2 PRO   245      44.801  76.720  68.741  1.00  0.00           H  
ATOM   3659  HB3 PRO   245      44.682  76.349  70.467  1.00  0.00           H  
ATOM   3660  CA  PRO   245      46.442  75.454  69.433  1.00  0.00           C  
ATOM   3661  HA  PRO   245      46.704  75.024  70.400  1.00  0.00           H  
ATOM   3662  C   PRO   245      45.888  74.354  68.504  1.00  0.00           C  
ATOM   3663  O   PRO   245      46.090  74.315  67.280  1.00  0.00           O  
ATOM   3664  N   CYS   246      45.279  73.350  69.105  1.00  0.00           N  
ATOM   3665  H   CYS   246      45.200  73.374  70.111  1.00  0.00           H  
ATOM   3666  CA  CYS   246      44.970  72.117  68.350  1.00  0.00           C  
ATOM   3667  HA  CYS   246      44.682  72.370  67.330  1.00  0.00           H  
ATOM   3668  CB  CYS   246      46.238  71.208  68.396  1.00  0.00           C  
ATOM   3669  HB2 CYS   246      46.040  70.287  67.847  1.00  0.00           H  
ATOM   3670  HB3 CYS   246      47.024  71.801  67.928  1.00  0.00           H  
ATOM   3671  SG  CYS   246      46.931  70.941  70.076  1.00  0.00           S  
ATOM   3672  HG  CYS   246      47.612  72.089  70.006  1.00  0.00           H  
ATOM   3673  C   CYS   246      43.774  71.322  68.762  1.00  0.00           C  
ATOM   3674  O   CYS   246      43.624  70.150  68.317  1.00  0.00           O  
ATOM   3675  N   ASN   247      42.860  71.830  69.624  1.00  0.00           N  
ATOM   3676  H   ASN   247      43.111  72.703  70.064  1.00  0.00           H  
ATOM   3677  CA  ASN   247      41.812  71.021  70.246  1.00  0.00           C  
ATOM   3678  HA  ASN   247      42.192  70.214  70.872  1.00  0.00           H  
ATOM   3679  CB  ASN   247      40.893  71.888  71.178  1.00  0.00           C  
ATOM   3680  HB2 ASN   247      40.385  72.630  70.561  1.00  0.00           H  
ATOM   3681  HB3 ASN   247      40.067  71.260  71.512  1.00  0.00           H  
ATOM   3682  CG  ASN   247      41.664  72.512  72.324  1.00  0.00           C  
ATOM   3683  OD1 ASN   247      42.838  72.854  72.189  1.00  0.00           O  
ATOM   3684  ND2 ASN   247      41.120  72.596  73.498  1.00  0.00           N  
ATOM   3685 HD21 ASN   247      41.804  72.854  74.196  1.00  0.00           H  
ATOM   3686 HD22 ASN   247      40.263  72.071  73.591  1.00  0.00           H  
ATOM   3687  C   ASN   247      40.935  70.475  69.160  1.00  0.00           C  
ATOM   3688  O   ASN   247      40.682  69.269  68.972  1.00  0.00           O  
ATOM   3689  N   ASP   248      40.512  71.301  68.155  1.00  0.00           N  
ATOM   3690  H   ASP   248      40.663  72.297  68.228  1.00  0.00           H  
ATOM   3691  CA  ASP   248      39.831  70.801  66.975  1.00  0.00           C  
ATOM   3692  HA  ASP   248      38.982  70.219  67.334  1.00  0.00           H  
ATOM   3693  CB  ASP   248      39.232  72.021  66.226  1.00  0.00           C  
ATOM   3694  HB2 ASP   248      40.129  72.541  65.888  1.00  0.00           H  
ATOM   3695  HB3 ASP   248      38.713  71.753  65.306  1.00  0.00           H  
ATOM   3696  CG  ASP   248      38.375  72.983  67.055  1.00  0.00           C  
ATOM   3697  OD1 ASP   248      37.207  72.672  67.343  1.00  0.00           O  
ATOM   3698  OD2 ASP   248      38.819  74.156  67.227  1.00  0.00           O  
ATOM   3699  C   ASP   248      40.600  69.904  65.958  1.00  0.00           C  
ATOM   3700  O   ASP   248      39.981  69.128  65.254  1.00  0.00           O  
ATOM   3701  N   LEU   249      41.921  69.959  65.924  1.00  0.00           N  
ATOM   3702  H   LEU   249      42.434  70.495  66.611  1.00  0.00           H  
ATOM   3703  CA  LEU   249      42.759  69.068  65.057  1.00  0.00           C  
ATOM   3704  HA  LEU   249      42.241  69.110  64.099  1.00  0.00           H  
ATOM   3705  CB  LEU   249      44.235  69.658  64.892  1.00  0.00           C  
ATOM   3706  HB2 LEU   249      44.766  69.560  65.839  1.00  0.00           H  
ATOM   3707  HB3 LEU   249      44.825  69.006  64.248  1.00  0.00           H  
ATOM   3708  CG  LEU   249      44.216  71.109  64.339  1.00  0.00           C  
ATOM   3709  HG  LEU   249      43.751  71.879  64.955  1.00  0.00           H  
ATOM   3710  CD1 LEU   249      45.644  71.681  64.426  1.00  0.00           C  
ATOM   3711 HD11 LEU   249      45.547  72.722  64.118  1.00  0.00           H  
ATOM   3712 HD12 LEU   249      45.949  71.547  65.464  1.00  0.00           H  
ATOM   3713 HD13 LEU   249      46.243  71.276  63.610  1.00  0.00           H  
ATOM   3714  CD2 LEU   249      43.768  71.200  62.848  1.00  0.00           C  
ATOM   3715 HD21 LEU   249      44.532  70.793  62.187  1.00  0.00           H  
ATOM   3716 HD22 LEU   249      42.796  70.729  62.702  1.00  0.00           H  
ATOM   3717 HD23 LEU   249      43.584  72.242  62.585  1.00  0.00           H  
ATOM   3718  C   LEU   249      42.701  67.617  65.502  1.00  0.00           C  
ATOM   3719  O   LEU   249      42.977  66.733  64.703  1.00  0.00           O  
ATOM   3720  N   SER   250      42.320  67.358  66.770  1.00  0.00           N  
ATOM   3721  H   SER   250      41.997  68.179  67.262  1.00  0.00           H  
ATOM   3722  CA  SER   250      42.303  66.025  67.467  1.00  0.00           C  
ATOM   3723  HA  SER   250      43.268  65.529  67.365  1.00  0.00           H  
ATOM   3724  CB  SER   250      42.100  66.237  68.926  1.00  0.00           C  
ATOM   3725  HB2 SER   250      42.947  66.732  69.402  1.00  0.00           H  
ATOM   3726  HB3 SER   250      41.259  66.904  69.116  1.00  0.00           H  
ATOM   3727  OG  SER   250      41.824  65.008  69.470  1.00  0.00           O  
ATOM   3728  HG  SER   250      42.394  64.929  70.239  1.00  0.00           H  
ATOM   3729  C   SER   250      41.219  65.104  66.764  1.00  0.00           C  
ATOM   3730  O   SER   250      40.115  65.503  66.497  1.00  0.00           O  
ATOM   3731  N   ILE   251      41.636  63.861  66.548  1.00  0.00           N  
ATOM   3732  H   ILE   251      42.614  63.663  66.699  1.00  0.00           H  
ATOM   3733  CA  ILE   251      40.804  62.699  66.180  1.00  0.00           C  
ATOM   3734  HA  ILE   251      40.179  63.007  65.341  1.00  0.00           H  
ATOM   3735  CB  ILE   251      41.686  61.535  65.666  1.00  0.00           C  
ATOM   3736  HB  ILE   251      42.421  61.966  64.987  1.00  0.00           H  
ATOM   3737  CG2 ILE   251      42.480  60.915  66.820  1.00  0.00           C  
ATOM   3738 HG21 ILE   251      43.278  60.340  66.351  1.00  0.00           H  
ATOM   3739 HG22 ILE   251      42.923  61.649  67.493  1.00  0.00           H  
ATOM   3740 HG23 ILE   251      41.903  60.196  67.402  1.00  0.00           H  
ATOM   3741  CG1 ILE   251      41.008  60.403  64.903  1.00  0.00           C  
ATOM   3742 HG12 ILE   251      41.792  59.696  64.634  1.00  0.00           H  
ATOM   3743 HG13 ILE   251      40.380  59.924  65.654  1.00  0.00           H  
ATOM   3744  CD1 ILE   251      40.294  60.848  63.632  1.00  0.00           C  
ATOM   3745 HD11 ILE   251      40.971  61.473  63.049  1.00  0.00           H  
ATOM   3746 HD12 ILE   251      40.085  59.931  63.082  1.00  0.00           H  
ATOM   3747 HD13 ILE   251      39.303  61.252  63.840  1.00  0.00           H  
ATOM   3748  C   ILE   251      39.825  62.112  67.181  1.00  0.00           C  
ATOM   3749  O   ILE   251      38.747  61.749  66.845  1.00  0.00           O  
ATOM   3750  N   VAL   252      40.303  62.143  68.433  1.00  0.00           N  
ATOM   3751  H   VAL   252      41.235  62.419  68.708  1.00  0.00           H  
ATOM   3752  CA  VAL   252      39.442  61.906  69.631  1.00  0.00           C  
ATOM   3753  HA  VAL   252      38.790  61.088  69.321  1.00  0.00           H  
ATOM   3754  CB  VAL   252      40.203  61.273  70.840  1.00  0.00           C  
ATOM   3755  HB  VAL   252      39.526  61.030  71.658  1.00  0.00           H  
ATOM   3756  CG1 VAL   252      41.070  60.048  70.436  1.00  0.00           C  
ATOM   3757 HG11 VAL   252      40.532  59.334  69.812  1.00  0.00           H  
ATOM   3758 HG12 VAL   252      41.978  60.425  69.965  1.00  0.00           H  
ATOM   3759 HG13 VAL   252      41.435  59.437  71.261  1.00  0.00           H  
ATOM   3760  CG2 VAL   252      41.124  62.238  71.479  1.00  0.00           C  
ATOM   3761 HG21 VAL   252      41.845  61.729  72.119  1.00  0.00           H  
ATOM   3762 HG22 VAL   252      41.603  62.900  70.759  1.00  0.00           H  
ATOM   3763 HG23 VAL   252      40.585  62.916  72.140  1.00  0.00           H  
ATOM   3764  C   VAL   252      38.517  63.010  70.018  1.00  0.00           C  
ATOM   3765  O   VAL   252      37.711  62.767  70.892  1.00  0.00           O  
ATOM   3766  N   ASN   253      38.668  64.232  69.464  1.00  0.00           N  
ATOM   3767  H   ASN   253      39.356  64.408  68.746  1.00  0.00           H  
ATOM   3768  CA  ASN   253      37.908  65.382  69.875  1.00  0.00           C  
ATOM   3769  HA  ASN   253      38.160  65.582  70.916  1.00  0.00           H  
ATOM   3770  CB  ASN   253      38.314  66.626  69.048  1.00  0.00           C  
ATOM   3771  HB2 ASN   253      39.325  66.981  69.251  1.00  0.00           H  
ATOM   3772  HB3 ASN   253      38.321  66.297  68.009  1.00  0.00           H  
ATOM   3773  CG  ASN   253      37.411  67.821  69.380  1.00  0.00           C  
ATOM   3774  OD1 ASN   253      36.462  67.952  68.646  1.00  0.00           O  
ATOM   3775  ND2 ASN   253      37.718  68.665  70.332  1.00  0.00           N  
ATOM   3776 HD21 ASN   253      37.235  69.534  70.510  1.00  0.00           H  
ATOM   3777 HD22 ASN   253      38.578  68.597  70.857  1.00  0.00           H  
ATOM   3778  C   ASN   253      36.445  65.042  69.680  1.00  0.00           C  
ATOM   3779  O   ASN   253      36.074  64.439  68.658  1.00  0.00           O  
ATOM   3780  N   PRO   254      35.580  65.512  70.591  1.00  0.00           N  
ATOM   3781  CD  PRO   254      35.840  66.028  71.906  1.00  0.00           C  
ATOM   3782  HD2 PRO   254      35.918  67.115  71.887  1.00  0.00           H  
ATOM   3783  HD3 PRO   254      36.792  65.636  72.265  1.00  0.00           H  
ATOM   3784  CG  PRO   254      34.632  65.671  72.812  1.00  0.00           C  
ATOM   3785  HG2 PRO   254      34.517  66.456  73.559  1.00  0.00           H  
ATOM   3786  HG3 PRO   254      34.829  64.687  73.239  1.00  0.00           H  
ATOM   3787  CB  PRO   254      33.427  65.613  71.876  1.00  0.00           C  
ATOM   3788  HB2 PRO   254      33.085  66.642  71.768  1.00  0.00           H  
ATOM   3789  HB3 PRO   254      32.752  64.807  72.165  1.00  0.00           H  
ATOM   3790  CA  PRO   254      34.170  65.124  70.634  1.00  0.00           C  
ATOM   3791  HA  PRO   254      34.132  64.035  70.657  1.00  0.00           H  
ATOM   3792  C   PRO   254      33.383  65.387  69.365  1.00  0.00           C  
ATOM   3793  O   PRO   254      32.787  64.447  68.821  1.00  0.00           O  
ATOM   3794  N   ALA   255      33.475  66.647  68.953  1.00  0.00           N  
ATOM   3795  H   ALA   255      34.148  67.191  69.474  1.00  0.00           H  
ATOM   3796  CA  ALA   255      32.944  67.331  67.714  1.00  0.00           C  
ATOM   3797  HA  ALA   255      31.921  67.048  67.464  1.00  0.00           H  
ATOM   3798  CB  ALA   255      32.826  68.827  67.945  1.00  0.00           C  
ATOM   3799  HB1 ALA   255      32.335  69.144  68.865  1.00  0.00           H  
ATOM   3800  HB2 ALA   255      33.825  69.262  67.984  1.00  0.00           H  
ATOM   3801  HB3 ALA   255      32.283  69.382  67.180  1.00  0.00           H  
ATOM   3802  C   ALA   255      33.713  67.175  66.424  1.00  0.00           C  
ATOM   3803  O   ALA   255      33.161  67.094  65.298  1.00  0.00           O  
ATOM   3804  N   ARG   256      35.059  67.101  66.537  1.00  0.00           N  
ATOM   3805  H   ARG   256      35.487  67.220  67.444  1.00  0.00           H  
ATOM   3806  CA  ARG   256      36.041  66.703  65.471  1.00  0.00           C  
ATOM   3807  HA  ARG   256      37.002  66.928  65.934  1.00  0.00           H  
ATOM   3808  CB  ARG   256      35.820  65.185  65.240  1.00  0.00           C  
ATOM   3809  HB2 ARG   256      35.231  64.783  66.064  1.00  0.00           H  
ATOM   3810  HB3 ARG   256      35.262  65.205  64.304  1.00  0.00           H  
ATOM   3811  CG  ARG   256      37.063  64.274  65.266  1.00  0.00           C  
ATOM   3812  HG2 ARG   256      37.653  64.593  66.125  1.00  0.00           H  
ATOM   3813  HG3 ARG   256      36.751  63.236  65.373  1.00  0.00           H  
ATOM   3814  CD  ARG   256      37.863  64.413  63.985  1.00  0.00           C  
ATOM   3815  HD2 ARG   256      38.405  63.483  63.818  1.00  0.00           H  
ATOM   3816  HD3 ARG   256      37.171  64.658  63.179  1.00  0.00           H  
ATOM   3817  NE  ARG   256      38.897  65.445  64.039  1.00  0.00           N  
ATOM   3818  HE  ARG   256      39.287  65.743  64.922  1.00  0.00           H  
ATOM   3819  CZ  ARG   256      39.518  65.937  62.993  1.00  0.00           C  
ATOM   3820  NH1 ARG   256      39.161  65.577  61.798  1.00  0.00           N  
ATOM   3821 HH11 ARG   256      38.707  64.676  61.749  1.00  0.00           H  
ATOM   3822 HH12 ARG   256      39.440  66.061  60.956  1.00  0.00           H  
ATOM   3823  NH2 ARG   256      40.153  67.117  63.114  1.00  0.00           N  
ATOM   3824 HH21 ARG   256      40.246  67.604  63.994  1.00  0.00           H  
ATOM   3825 HH22 ARG   256      40.646  67.450  62.297  1.00  0.00           H  
ATOM   3826  C   ARG   256      36.065  67.600  64.241  1.00  0.00           C  
ATOM   3827  O   ARG   256      36.336  67.101  63.120  1.00  0.00           O  
ATOM   3828  N   LYS   257      35.817  68.909  64.376  1.00  0.00           N  
ATOM   3829  H   LYS   257      35.909  69.360  65.275  1.00  0.00           H  
ATOM   3830  CA  LYS   257      35.696  69.819  63.229  1.00  0.00           C  
ATOM   3831  HA  LYS   257      34.910  69.497  62.547  1.00  0.00           H  
ATOM   3832  CB  LYS   257      35.212  71.181  63.843  1.00  0.00           C  
ATOM   3833  HB2 LYS   257      36.028  71.536  64.471  1.00  0.00           H  
ATOM   3834  HB3 LYS   257      35.030  71.927  63.069  1.00  0.00           H  
ATOM   3835  CG  LYS   257      33.872  71.079  64.590  1.00  0.00           C  
ATOM   3836  HG2 LYS   257      33.245  70.786  63.748  1.00  0.00           H  
ATOM   3837  HG3 LYS   257      33.916  70.342  65.392  1.00  0.00           H  
ATOM   3838  CD  LYS   257      33.371  72.456  65.032  1.00  0.00           C  
ATOM   3839  HD2 LYS   257      34.111  72.647  65.809  1.00  0.00           H  
ATOM   3840  HD3 LYS   257      33.364  73.138  64.181  1.00  0.00           H  
ATOM   3841  CE  LYS   257      31.961  72.388  65.634  1.00  0.00           C  
ATOM   3842  HE2 LYS   257      31.360  71.711  65.026  1.00  0.00           H  
ATOM   3843  HE3 LYS   257      31.919  72.115  66.689  1.00  0.00           H  
ATOM   3844  NZ  LYS   257      31.442  73.781  65.509  1.00  0.00           N  
ATOM   3845  HZ1 LYS   257      32.249  74.375  65.636  1.00  0.00           H  
ATOM   3846  HZ2 LYS   257      31.065  73.872  64.577  1.00  0.00           H  
ATOM   3847  HZ3 LYS   257      30.786  73.914  66.266  1.00  0.00           H  
ATOM   3848  C   LYS   257      36.932  69.959  62.369  1.00  0.00           C  
ATOM   3849  O   LYS   257      36.709  70.101  61.182  1.00  0.00           O  
ATOM   3850  N   GLY   258      38.165  69.954  62.831  1.00  0.00           N  
ATOM   3851  H   GLY   258      38.354  69.891  63.821  1.00  0.00           H  
ATOM   3852  CA  GLY   258      39.302  70.082  61.996  1.00  0.00           C  
ATOM   3853  HA2 GLY   258      40.141  69.598  62.495  1.00  0.00           H  
ATOM   3854  HA3 GLY   258      39.200  69.569  61.039  1.00  0.00           H  
ATOM   3855  C   GLY   258      39.798  71.520  61.738  1.00  0.00           C  
ATOM   3856  O   GLY   258      39.564  72.333  62.573  1.00  0.00           O  
ATOM   3857  N   LEU   259      40.599  71.661  60.609  1.00  0.00           N  
ATOM   3858  H   LEU   259      40.705  70.831  60.043  1.00  0.00           H  
ATOM   3859  CA  LEU   259      41.475  72.814  60.341  1.00  0.00           C  
ATOM   3860  HA  LEU   259      42.156  72.895  61.188  1.00  0.00           H  
ATOM   3861  CB  LEU   259      42.300  72.494  59.158  1.00  0.00           C  
ATOM   3862  HB2 LEU   259      42.819  71.570  59.411  1.00  0.00           H  
ATOM   3863  HB3 LEU   259      41.689  72.122  58.335  1.00  0.00           H  
ATOM   3864  CG  LEU   259      43.443  73.423  58.689  1.00  0.00           C  
ATOM   3865  HG  LEU   259      43.049  74.423  58.509  1.00  0.00           H  
ATOM   3866  CD1 LEU   259      44.602  73.502  59.695  1.00  0.00           C  
ATOM   3867 HD11 LEU   259      45.462  73.815  59.102  1.00  0.00           H  
ATOM   3868 HD12 LEU   259      44.312  74.181  60.497  1.00  0.00           H  
ATOM   3869 HD13 LEU   259      44.879  72.572  60.190  1.00  0.00           H  
ATOM   3870  CD2 LEU   259      43.945  72.777  57.343  1.00  0.00           C  
ATOM   3871 HD21 LEU   259      44.596  71.907  57.420  1.00  0.00           H  
ATOM   3872 HD22 LEU   259      43.091  72.476  56.736  1.00  0.00           H  
ATOM   3873 HD23 LEU   259      44.510  73.510  56.768  1.00  0.00           H  
ATOM   3874  C   LEU   259      40.775  74.192  60.142  1.00  0.00           C  
ATOM   3875  O   LEU   259      41.539  75.112  60.378  1.00  0.00           O  
ATOM   3876  N   TYR   260      39.529  74.300  59.668  1.00  0.00           N  
ATOM   3877  H   TYR   260      38.952  73.472  59.699  1.00  0.00           H  
ATOM   3878  CA  TYR   260      38.960  75.593  59.195  1.00  0.00           C  
ATOM   3879  HA  TYR   260      39.743  76.336  59.045  1.00  0.00           H  
ATOM   3880  CB  TYR   260      38.327  75.288  57.809  1.00  0.00           C  
ATOM   3881  HB2 TYR   260      37.528  74.556  57.932  1.00  0.00           H  
ATOM   3882  HB3 TYR   260      37.963  76.230  57.398  1.00  0.00           H  
ATOM   3883  CG  TYR   260      39.279  74.788  56.743  1.00  0.00           C  
ATOM   3884  CD1 TYR   260      39.968  75.711  55.901  1.00  0.00           C  
ATOM   3885  HD1 TYR   260      39.804  76.769  56.042  1.00  0.00           H  
ATOM   3886  CE1 TYR   260      40.779  75.285  54.840  1.00  0.00           C  
ATOM   3887  HE1 TYR   260      41.223  75.967  54.130  1.00  0.00           H  
ATOM   3888  CZ  TYR   260      41.110  73.877  54.735  1.00  0.00           C  
ATOM   3889  OH  TYR   260      41.818  73.390  53.703  1.00  0.00           O  
ATOM   3890  HH  TYR   260      41.877  72.433  53.761  1.00  0.00           H  
ATOM   3891  CE2 TYR   260      40.448  72.984  55.588  1.00  0.00           C  
ATOM   3892  HE2 TYR   260      40.505  71.911  55.474  1.00  0.00           H  
ATOM   3893  CD2 TYR   260      39.440  73.458  56.487  1.00  0.00           C  
ATOM   3894  HD2 TYR   260      38.856  72.729  57.029  1.00  0.00           H  
ATOM   3895  C   TYR   260      37.970  76.240  60.248  1.00  0.00           C  
ATOM   3896  O   TYR   260      37.111  77.067  59.939  1.00  0.00           O  
ATOM   3897  N   GLU   261      38.122  75.894  61.512  1.00  0.00           N  
ATOM   3898  H   GLU   261      38.849  75.217  61.692  1.00  0.00           H  
ATOM   3899  CA  GLU   261      37.220  76.213  62.619  1.00  0.00           C  
ATOM   3900  HA  GLU   261      36.670  77.096  62.294  1.00  0.00           H  
ATOM   3901  CB  GLU   261      36.205  75.035  62.839  1.00  0.00           C  
ATOM   3902  HB2 GLU   261      36.781  74.144  62.588  1.00  0.00           H  
ATOM   3903  HB3 GLU   261      35.901  74.999  63.885  1.00  0.00           H  
ATOM   3904  CG  GLU   261      34.981  74.959  61.867  1.00  0.00           C  
ATOM   3905  HG2 GLU   261      35.226  74.697  60.838  1.00  0.00           H  
ATOM   3906  HG3 GLU   261      34.316  74.148  62.162  1.00  0.00           H  
ATOM   3907  CD  GLU   261      34.015  76.183  61.950  1.00  0.00           C  
ATOM   3908  OE1 GLU   261      34.010  76.891  62.932  1.00  0.00           O  
ATOM   3909  OE2 GLU   261      33.147  76.459  61.049  1.00  0.00           O  
ATOM   3910  C   GLU   261      38.020  76.600  63.922  1.00  0.00           C  
ATOM   3911  O   GLU   261      39.124  76.099  64.118  1.00  0.00           O  
ATOM   3912  N   GLY   262      37.373  77.357  64.804  1.00  0.00           N  
ATOM   3913  H   GLY   262      36.433  77.689  64.644  1.00  0.00           H  
ATOM   3914  CA  GLY   262      37.845  77.524  66.193  1.00  0.00           C  
ATOM   3915  HA2 GLY   262      37.239  78.298  66.666  1.00  0.00           H  
ATOM   3916  HA3 GLY   262      37.609  76.585  66.694  1.00  0.00           H  
ATOM   3917  C   GLY   262      39.305  77.777  66.442  1.00  0.00           C  
ATOM   3918  O   GLY   262      39.983  78.710  65.936  1.00  0.00           O  
ATOM   3919  N   THR   263      39.897  76.800  67.110  1.00  0.00           N  
ATOM   3920  H   THR   263      39.304  75.986  67.185  1.00  0.00           H  
ATOM   3921  CA  THR   263      41.288  76.663  67.485  1.00  0.00           C  
ATOM   3922  HA  THR   263      41.700  77.605  67.846  1.00  0.00           H  
ATOM   3923  CB  THR   263      41.545  75.686  68.664  1.00  0.00           C  
ATOM   3924  HB  THR   263      42.619  75.690  68.854  1.00  0.00           H  
ATOM   3925  CG2 THR   263      40.875  76.221  69.938  1.00  0.00           C  
ATOM   3926 HG21 THR   263      41.092  77.287  70.001  1.00  0.00           H  
ATOM   3927 HG22 THR   263      39.800  76.046  69.889  1.00  0.00           H  
ATOM   3928 HG23 THR   263      41.315  75.798  70.841  1.00  0.00           H  
ATOM   3929  OG1 THR   263      41.127  74.357  68.399  1.00  0.00           O  
ATOM   3930  HG1 THR   263      40.178  74.386  68.261  1.00  0.00           H  
ATOM   3931  C   THR   263      42.178  76.153  66.325  1.00  0.00           C  
ATOM   3932  O   THR   263      43.212  76.757  66.124  1.00  0.00           O  
ATOM   3933  N   GLY   264      41.735  75.148  65.483  1.00  0.00           N  
ATOM   3934  H   GLY   264      40.829  74.747  65.680  1.00  0.00           H  
ATOM   3935  CA  GLY   264      42.545  74.750  64.325  1.00  0.00           C  
ATOM   3936  HA2 GLY   264      43.539  74.497  64.692  1.00  0.00           H  
ATOM   3937  HA3 GLY   264      42.071  73.853  63.927  1.00  0.00           H  
ATOM   3938  C   GLY   264      42.703  75.867  63.322  1.00  0.00           C  
ATOM   3939  O   GLY   264      43.707  76.015  62.644  1.00  0.00           O  
ATOM   3940  N   ARG   265      41.732  76.848  63.142  1.00  0.00           N  
ATOM   3941  H   ARG   265      40.830  76.773  63.591  1.00  0.00           H  
ATOM   3942  CA  ARG   265      41.874  78.058  62.291  1.00  0.00           C  
ATOM   3943  HA  ARG   265      41.893  77.657  61.278  1.00  0.00           H  
ATOM   3944  CB  ARG   265      40.565  78.895  62.380  1.00  0.00           C  
ATOM   3945  HB2 ARG   265      39.652  78.354  62.132  1.00  0.00           H  
ATOM   3946  HB3 ARG   265      40.484  79.171  63.431  1.00  0.00           H  
ATOM   3947  CG  ARG   265      40.718  80.152  61.560  1.00  0.00           C  
ATOM   3948  HG2 ARG   265      41.479  80.788  62.012  1.00  0.00           H  
ATOM   3949  HG3 ARG   265      41.024  79.827  60.565  1.00  0.00           H  
ATOM   3950  CD  ARG   265      39.348  80.885  61.530  1.00  0.00           C  
ATOM   3951  HD2 ARG   265      39.067  81.157  62.547  1.00  0.00           H  
ATOM   3952  HD3 ARG   265      39.578  81.861  61.102  1.00  0.00           H  
ATOM   3953  NE  ARG   265      38.321  80.197  60.714  1.00  0.00           N  
ATOM   3954  HE  ARG   265      38.577  79.305  60.316  1.00  0.00           H  
ATOM   3955  CZ  ARG   265      37.205  80.736  60.229  1.00  0.00           C  
ATOM   3956  NH1 ARG   265      36.899  81.939  60.514  1.00  0.00           N  
ATOM   3957 HH11 ARG   265      37.482  82.516  61.103  1.00  0.00           H  
ATOM   3958 HH12 ARG   265      36.014  82.283  60.168  1.00  0.00           H  
ATOM   3959  NH2 ARG   265      36.290  80.099  59.543  1.00  0.00           N  
ATOM   3960 HH21 ARG   265      36.169  79.097  59.507  1.00  0.00           H  
ATOM   3961 HH22 ARG   265      35.572  80.705  59.173  1.00  0.00           H  
ATOM   3962  C   ARG   265      43.097  78.889  62.590  1.00  0.00           C  
ATOM   3963  O   ARG   265      43.647  79.490  61.614  1.00  0.00           O  
ATOM   3964  N   LEU   266      43.600  78.925  63.861  1.00  0.00           N  
ATOM   3965  H   LEU   266      43.074  78.356  64.509  1.00  0.00           H  
ATOM   3966  CA  LEU   266      44.879  79.474  64.238  1.00  0.00           C  
ATOM   3967  HA  LEU   266      44.723  80.489  63.870  1.00  0.00           H  
ATOM   3968  CB  LEU   266      44.929  79.629  65.809  1.00  0.00           C  
ATOM   3969  HB2 LEU   266      44.483  78.726  66.226  1.00  0.00           H  
ATOM   3970  HB3 LEU   266      46.004  79.671  65.983  1.00  0.00           H  
ATOM   3971  CG  LEU   266      44.322  80.845  66.487  1.00  0.00           C  
ATOM   3972  HG  LEU   266      44.661  80.915  67.521  1.00  0.00           H  
ATOM   3973  CD1 LEU   266      44.760  82.106  65.775  1.00  0.00           C  
ATOM   3974 HD11 LEU   266      44.449  82.984  66.340  1.00  0.00           H  
ATOM   3975 HD12 LEU   266      45.837  82.083  65.604  1.00  0.00           H  
ATOM   3976 HD13 LEU   266      44.205  82.091  64.837  1.00  0.00           H  
ATOM   3977  CD2 LEU   266      42.788  80.860  66.491  1.00  0.00           C  
ATOM   3978 HD21 LEU   266      42.460  81.648  67.169  1.00  0.00           H  
ATOM   3979 HD22 LEU   266      42.330  81.092  65.529  1.00  0.00           H  
ATOM   3980 HD23 LEU   266      42.383  79.931  66.891  1.00  0.00           H  
ATOM   3981  C   LEU   266      46.160  78.895  63.597  1.00  0.00           C  
ATOM   3982  O   LEU   266      47.226  79.440  63.808  1.00  0.00           O  
ATOM   3983  N   PHE   267      46.041  77.787  62.862  1.00  0.00           N  
ATOM   3984  H   PHE   267      45.154  77.307  62.805  1.00  0.00           H  
ATOM   3985  CA  PHE   267      47.131  77.467  61.937  1.00  0.00           C  
ATOM   3986  HA  PHE   267      48.063  77.434  62.501  1.00  0.00           H  
ATOM   3987  CB  PHE   267      46.888  76.099  61.235  1.00  0.00           C  
ATOM   3988  HB2 PHE   267      47.004  75.258  61.918  1.00  0.00           H  
ATOM   3989  HB3 PHE   267      45.854  76.053  60.894  1.00  0.00           H  
ATOM   3990  CG  PHE   267      47.827  75.915  60.017  1.00  0.00           C  
ATOM   3991  CD1 PHE   267      49.209  75.751  60.188  1.00  0.00           C  
ATOM   3992  HD1 PHE   267      49.604  75.587  61.180  1.00  0.00           H  
ATOM   3993  CE1 PHE   267      50.071  75.668  59.076  1.00  0.00           C  
ATOM   3994  HE1 PHE   267      51.137  75.566  59.213  1.00  0.00           H  
ATOM   3995  CZ  PHE   267      49.507  75.686  57.780  1.00  0.00           C  
ATOM   3996  HZ  PHE   267      50.148  75.716  56.911  1.00  0.00           H  
ATOM   3997  CE2 PHE   267      48.099  75.823  57.586  1.00  0.00           C  
ATOM   3998  HE2 PHE   267      47.573  75.830  56.643  1.00  0.00           H  
ATOM   3999  CD2 PHE   267      47.255  75.938  58.720  1.00  0.00           C  
ATOM   4000  HD2 PHE   267      46.201  76.141  58.601  1.00  0.00           H  
ATOM   4001  C   PHE   267      47.350  78.577  60.896  1.00  0.00           C  
ATOM   4002  O   PHE   267      48.459  79.023  60.588  1.00  0.00           O  
ATOM   4003  N   PHE   268      46.238  79.067  60.328  1.00  0.00           N  
ATOM   4004  H   PHE   268      45.380  78.656  60.667  1.00  0.00           H  
ATOM   4005  CA  PHE   268      46.333  79.974  59.186  1.00  0.00           C  
ATOM   4006  HA  PHE   268      46.946  79.585  58.373  1.00  0.00           H  
ATOM   4007  CB  PHE   268      44.995  80.222  58.417  1.00  0.00           C  
ATOM   4008  HB2 PHE   268      44.262  80.553  59.152  1.00  0.00           H  
ATOM   4009  HB3 PHE   268      45.161  80.983  57.655  1.00  0.00           H  
ATOM   4010  CG  PHE   268      44.355  78.966  57.792  1.00  0.00           C  
ATOM   4011  CD1 PHE   268      45.041  78.448  56.695  1.00  0.00           C  
ATOM   4012  HD1 PHE   268      45.967  78.889  56.357  1.00  0.00           H  
ATOM   4013  CE1 PHE   268      44.519  77.330  56.071  1.00  0.00           C  
ATOM   4014  HE1 PHE   268      45.188  76.839  55.381  1.00  0.00           H  
ATOM   4015  CZ  PHE   268      43.410  76.621  56.608  1.00  0.00           C  
ATOM   4016  HZ  PHE   268      43.120  75.661  56.207  1.00  0.00           H  
ATOM   4017  CE2 PHE   268      42.784  77.181  57.738  1.00  0.00           C  
ATOM   4018  HE2 PHE   268      41.876  76.729  58.108  1.00  0.00           H  
ATOM   4019  CD2 PHE   268      43.187  78.332  58.334  1.00  0.00           C  
ATOM   4020  HD2 PHE   268      42.689  78.792  59.174  1.00  0.00           H  
ATOM   4021  C   PHE   268      46.986  81.355  59.552  1.00  0.00           C  
ATOM   4022  O   PHE   268      47.759  81.967  58.808  1.00  0.00           O  
ATOM   4023  N   GLU   269      46.889  81.776  60.783  1.00  0.00           N  
ATOM   4024  H   GLU   269      46.398  81.170  61.425  1.00  0.00           H  
ATOM   4025  CA  GLU   269      47.362  83.039  61.313  1.00  0.00           C  
ATOM   4026  HA  GLU   269      47.054  83.721  60.521  1.00  0.00           H  
ATOM   4027  CB  GLU   269      46.690  83.561  62.554  1.00  0.00           C  
ATOM   4028  HB2 GLU   269      46.914  82.878  63.374  1.00  0.00           H  
ATOM   4029  HB3 GLU   269      47.304  84.404  62.869  1.00  0.00           H  
ATOM   4030  CG  GLU   269      45.253  83.946  62.645  1.00  0.00           C  
ATOM   4031  HG2 GLU   269      44.549  83.191  62.296  1.00  0.00           H  
ATOM   4032  HG3 GLU   269      45.016  84.059  63.703  1.00  0.00           H  
ATOM   4033  CD  GLU   269      44.846  85.291  61.920  1.00  0.00           C  
ATOM   4034  OE1 GLU   269      45.807  85.911  61.315  1.00  0.00           O  
ATOM   4035  OE2 GLU   269      43.675  85.709  61.881  1.00  0.00           O  
ATOM   4036  C   GLU   269      48.895  83.008  61.508  1.00  0.00           C  
ATOM   4037  O   GLU   269      49.610  84.002  61.224  1.00  0.00           O  
ATOM   4038  N   PHE   270      49.429  81.810  61.828  1.00  0.00           N  
ATOM   4039  H   PHE   270      48.776  81.040  61.875  1.00  0.00           H  
ATOM   4040  CA  PHE   270      50.871  81.575  61.616  1.00  0.00           C  
ATOM   4041  HA  PHE   270      51.467  82.346  62.105  1.00  0.00           H  
ATOM   4042  CB  PHE   270      51.271  80.160  62.191  1.00  0.00           C  
ATOM   4043  HB2 PHE   270      51.313  80.246  63.277  1.00  0.00           H  
ATOM   4044  HB3 PHE   270      50.561  79.367  61.959  1.00  0.00           H  
ATOM   4045  CG  PHE   270      52.585  79.584  61.790  1.00  0.00           C  
ATOM   4046  CD1 PHE   270      52.672  78.455  60.958  1.00  0.00           C  
ATOM   4047  HD1 PHE   270      51.786  78.017  60.523  1.00  0.00           H  
ATOM   4048  CE1 PHE   270      53.912  77.909  60.651  1.00  0.00           C  
ATOM   4049  HE1 PHE   270      54.078  77.098  59.957  1.00  0.00           H  
ATOM   4050  CZ  PHE   270      55.088  78.339  61.336  1.00  0.00           C  
ATOM   4051  HZ  PHE   270      55.956  77.706  61.224  1.00  0.00           H  
ATOM   4052  CE2 PHE   270      55.068  79.460  62.172  1.00  0.00           C  
ATOM   4053  HE2 PHE   270      55.967  79.656  62.737  1.00  0.00           H  
ATOM   4054  CD2 PHE   270      53.836  80.078  62.341  1.00  0.00           C  
ATOM   4055  HD2 PHE   270      53.834  80.912  63.028  1.00  0.00           H  
ATOM   4056  C   PHE   270      51.276  81.540  60.108  1.00  0.00           C  
ATOM   4057  O   PHE   270      52.279  82.138  59.937  1.00  0.00           O  
ATOM   4058  N   TYR   271      50.557  80.894  59.177  1.00  0.00           N  
ATOM   4059  H   TYR   271      49.733  80.410  59.502  1.00  0.00           H  
ATOM   4060  CA  TYR   271      50.949  80.831  57.692  1.00  0.00           C  
ATOM   4061  HA  TYR   271      51.869  80.288  57.474  1.00  0.00           H  
ATOM   4062  CB  TYR   271      49.891  80.034  56.987  1.00  0.00           C  
ATOM   4063  HB2 TYR   271      49.888  79.020  57.386  1.00  0.00           H  
ATOM   4064  HB3 TYR   271      48.903  80.470  57.132  1.00  0.00           H  
ATOM   4065  CG  TYR   271      50.032  79.907  55.455  1.00  0.00           C  
ATOM   4066  CD1 TYR   271      51.127  79.321  54.844  1.00  0.00           C  
ATOM   4067  HD1 TYR   271      51.920  78.860  55.415  1.00  0.00           H  
ATOM   4068  CE1 TYR   271      51.329  79.373  53.476  1.00  0.00           C  
ATOM   4069  HE1 TYR   271      52.167  78.914  52.974  1.00  0.00           H  
ATOM   4070  CZ  TYR   271      50.240  79.796  52.701  1.00  0.00           C  
ATOM   4071  OH  TYR   271      50.334  79.654  51.351  1.00  0.00           O  
ATOM   4072  HH  TYR   271      51.206  79.662  50.949  1.00  0.00           H  
ATOM   4073  CE2 TYR   271      48.984  80.244  53.230  1.00  0.00           C  
ATOM   4074  HE2 TYR   271      48.138  80.567  52.641  1.00  0.00           H  
ATOM   4075  CD2 TYR   271      48.935  80.409  54.634  1.00  0.00           C  
ATOM   4076  HD2 TYR   271      48.063  80.748  55.174  1.00  0.00           H  
ATOM   4077  C   TYR   271      51.085  82.267  57.087  1.00  0.00           C  
ATOM   4078  O   TYR   271      52.022  82.469  56.327  1.00  0.00           O  
ATOM   4079  N   ARG   272      50.206  83.186  57.473  1.00  0.00           N  
ATOM   4080  H   ARG   272      49.469  82.770  58.023  1.00  0.00           H  
ATOM   4081  CA  ARG   272      50.246  84.581  57.181  1.00  0.00           C  
ATOM   4082  HA  ARG   272      50.252  84.769  56.107  1.00  0.00           H  
ATOM   4083  CB  ARG   272      48.981  85.172  57.775  1.00  0.00           C  
ATOM   4084  HB2 ARG   272      48.109  84.619  57.427  1.00  0.00           H  
ATOM   4085  HB3 ARG   272      48.872  84.940  58.834  1.00  0.00           H  
ATOM   4086  CG  ARG   272      48.907  86.653  57.459  1.00  0.00           C  
ATOM   4087  HG2 ARG   272      49.848  87.172  57.641  1.00  0.00           H  
ATOM   4088  HG3 ARG   272      48.765  86.720  56.380  1.00  0.00           H  
ATOM   4089  CD  ARG   272      47.676  87.295  58.101  1.00  0.00           C  
ATOM   4090  HD2 ARG   272      47.633  88.343  57.804  1.00  0.00           H  
ATOM   4091  HD3 ARG   272      46.798  86.832  57.650  1.00  0.00           H  
ATOM   4092  NE  ARG   272      47.651  87.115  59.557  1.00  0.00           N  
ATOM   4093  HE  ARG   272      46.907  86.540  59.927  1.00  0.00           H  
ATOM   4094  CZ  ARG   272      48.220  87.889  60.444  1.00  0.00           C  
ATOM   4095  NH1 ARG   272      49.134  88.826  60.212  1.00  0.00           N  
ATOM   4096 HH11 ARG   272      49.441  88.978  59.262  1.00  0.00           H  
ATOM   4097 HH12 ARG   272      49.204  89.534  60.928  1.00  0.00           H  
ATOM   4098  NH2 ARG   272      47.832  87.850  61.694  1.00  0.00           N  
ATOM   4099 HH21 ARG   272      47.346  87.006  61.963  1.00  0.00           H  
ATOM   4100 HH22 ARG   272      48.252  88.419  62.415  1.00  0.00           H  
ATOM   4101  C   ARG   272      51.493  85.263  57.733  1.00  0.00           C  
ATOM   4102  O   ARG   272      52.159  85.918  56.936  1.00  0.00           O  
ATOM   4103  N   LEU   273      51.878  85.006  58.975  1.00  0.00           N  
ATOM   4104  H   LEU   273      51.235  84.604  59.642  1.00  0.00           H  
ATOM   4105  CA  LEU   273      53.103  85.599  59.566  1.00  0.00           C  
ATOM   4106  HA  LEU   273      53.055  86.664  59.337  1.00  0.00           H  
ATOM   4107  CB  LEU   273      53.025  85.314  61.102  1.00  0.00           C  
ATOM   4108  HB2 LEU   273      52.151  85.893  61.399  1.00  0.00           H  
ATOM   4109  HB3 LEU   273      52.735  84.288  61.327  1.00  0.00           H  
ATOM   4110  CG  LEU   273      54.265  85.726  61.880  1.00  0.00           C  
ATOM   4111  HG  LEU   273      54.818  86.499  61.347  1.00  0.00           H  
ATOM   4112  CD1 LEU   273      53.743  86.219  63.272  1.00  0.00           C  
ATOM   4113 HD11 LEU   273      53.216  87.164  63.141  1.00  0.00           H  
ATOM   4114 HD12 LEU   273      53.125  85.453  63.739  1.00  0.00           H  
ATOM   4115 HD13 LEU   273      54.595  86.499  63.892  1.00  0.00           H  
ATOM   4116  CD2 LEU   273      55.265  84.522  62.047  1.00  0.00           C  
ATOM   4117 HD21 LEU   273      54.760  83.671  62.504  1.00  0.00           H  
ATOM   4118 HD22 LEU   273      55.697  84.249  61.083  1.00  0.00           H  
ATOM   4119 HD23 LEU   273      56.000  84.929  62.741  1.00  0.00           H  
ATOM   4120  C   LEU   273      54.359  84.997  58.915  1.00  0.00           C  
ATOM   4121  O   LEU   273      55.360  85.704  58.654  1.00  0.00           O  
ATOM   4122  N   LEU   274      54.350  83.732  58.647  1.00  0.00           N  
ATOM   4123  H   LEU   274      53.474  83.248  58.786  1.00  0.00           H  
ATOM   4124  CA  LEU   274      55.488  82.889  58.197  1.00  0.00           C  
ATOM   4125  HA  LEU   274      56.268  82.986  58.951  1.00  0.00           H  
ATOM   4126  CB  LEU   274      55.001  81.396  58.282  1.00  0.00           C  
ATOM   4127  HB2 LEU   274      54.887  81.050  59.309  1.00  0.00           H  
ATOM   4128  HB3 LEU   274      54.060  81.238  57.756  1.00  0.00           H  
ATOM   4129  CG  LEU   274      56.006  80.507  57.535  1.00  0.00           C  
ATOM   4130  HG  LEU   274      56.210  80.856  56.523  1.00  0.00           H  
ATOM   4131  CD1 LEU   274      57.260  80.366  58.413  1.00  0.00           C  
ATOM   4132 HD11 LEU   274      58.127  80.029  57.847  1.00  0.00           H  
ATOM   4133 HD12 LEU   274      57.572  81.378  58.672  1.00  0.00           H  
ATOM   4134 HD13 LEU   274      57.123  79.700  59.265  1.00  0.00           H  
ATOM   4135  CD2 LEU   274      55.459  79.099  57.460  1.00  0.00           C  
ATOM   4136 HD21 LEU   274      55.144  78.813  58.464  1.00  0.00           H  
ATOM   4137 HD22 LEU   274      54.626  79.092  56.756  1.00  0.00           H  
ATOM   4138 HD23 LEU   274      56.229  78.449  57.044  1.00  0.00           H  
ATOM   4139  C   LEU   274      55.972  83.332  56.830  1.00  0.00           C  
ATOM   4140  O   LEU   274      57.123  83.650  56.633  1.00  0.00           O  
ATOM   4141  N   HIE   275      55.056  83.382  55.941  1.00  0.00           N  
ATOM   4142  H   HIE   275      54.105  83.260  56.256  1.00  0.00           H  
ATOM   4143  CA  HIE   275      55.331  83.953  54.635  1.00  0.00           C  
ATOM   4144  HA  HIE   275      56.301  83.558  54.333  1.00  0.00           H  
ATOM   4145  CB  HIE   275      54.272  83.515  53.648  1.00  0.00           C  
ATOM   4146  HB2 HIE   275      53.294  83.679  54.100  1.00  0.00           H  
ATOM   4147  HB3 HIE   275      54.227  84.232  52.828  1.00  0.00           H  
ATOM   4148  CG  HIE   275      54.494  82.088  53.191  1.00  0.00           C  
ATOM   4149  ND1 HIE   275      55.387  81.674  52.220  1.00  0.00           N  
ATOM   4150  CE1 HIE   275      55.627  80.342  52.379  1.00  0.00           C  
ATOM   4151  HE1 HIE   275      56.136  79.639  51.736  1.00  0.00           H  
ATOM   4152  NE2 HIE   275      54.819  79.924  53.397  1.00  0.00           N  
ATOM   4153  HE2 HIE   275      54.652  78.936  53.520  1.00  0.00           H  
ATOM   4154  CD2 HIE   275      54.171  81.003  53.924  1.00  0.00           C  
ATOM   4155  HD2 HIE   275      53.665  81.054  54.877  1.00  0.00           H  
ATOM   4156  C   HIE   275      55.548  85.482  54.575  1.00  0.00           C  
ATOM   4157  O   HIE   275      56.132  85.881  53.545  1.00  0.00           O  
ATOM   4158  N   ASP   276      55.242  86.275  55.576  1.00  0.00           N  
ATOM   4159  H   ASP   276      54.702  85.862  56.323  1.00  0.00           H  
ATOM   4160  CA  ASP   276      55.720  87.681  55.666  1.00  0.00           C  
ATOM   4161  HA  ASP   276      55.571  88.186  54.712  1.00  0.00           H  
ATOM   4162  CB  ASP   276      54.665  88.419  56.494  1.00  0.00           C  
ATOM   4163  HB2 ASP   276      54.440  87.735  57.313  1.00  0.00           H  
ATOM   4164  HB3 ASP   276      54.994  89.398  56.841  1.00  0.00           H  
ATOM   4165  CG  ASP   276      53.359  88.712  55.728  1.00  0.00           C  
ATOM   4166  OD1 ASP   276      53.334  88.716  54.471  1.00  0.00           O  
ATOM   4167  OD2 ASP   276      52.327  88.940  56.446  1.00  0.00           O  
ATOM   4168  C   ASP   276      57.138  87.965  56.152  1.00  0.00           C  
ATOM   4169  O   ASP   276      57.787  88.933  55.652  1.00  0.00           O  
ATOM   4170  N   ALA   277      57.631  87.125  57.054  1.00  0.00           N  
ATOM   4171  H   ALA   277      56.925  86.693  57.633  1.00  0.00           H  
ATOM   4172  CA  ALA   277      58.903  87.294  57.695  1.00  0.00           C  
ATOM   4173  HA  ALA   277      59.231  88.332  57.639  1.00  0.00           H  
ATOM   4174  CB  ALA   277      58.698  86.687  59.115  1.00  0.00           C  
ATOM   4175  HB1 ALA   277      57.882  87.276  59.535  1.00  0.00           H  
ATOM   4176  HB2 ALA   277      58.401  85.649  58.964  1.00  0.00           H  
ATOM   4177  HB3 ALA   277      59.574  86.753  59.760  1.00  0.00           H  
ATOM   4178  C   ALA   277      60.025  86.526  56.906  1.00  0.00           C  
ATOM   4179  O   ALA   277      61.160  86.566  57.319  1.00  0.00           O  
ATOM   4180  N   ARG   278      59.657  85.832  55.845  1.00  0.00           N  
ATOM   4181  H   ARG   278      58.685  85.774  55.576  1.00  0.00           H  
ATOM   4182  CA  ARG   278      60.598  85.167  54.970  1.00  0.00           C  
ATOM   4183  HA  ARG   278      61.354  84.588  55.500  1.00  0.00           H  
ATOM   4184  CB  ARG   278      59.729  84.106  54.258  1.00  0.00           C  
ATOM   4185  HB2 ARG   278      59.286  83.425  54.985  1.00  0.00           H  
ATOM   4186  HB3 ARG   278      58.850  84.411  53.691  1.00  0.00           H  
ATOM   4187  CG  ARG   278      60.547  83.284  53.218  1.00  0.00           C  
ATOM   4188  HG2 ARG   278      60.523  83.650  52.192  1.00  0.00           H  
ATOM   4189  HG3 ARG   278      61.612  83.319  53.447  1.00  0.00           H  
ATOM   4190  CD  ARG   278      60.179  81.867  53.010  1.00  0.00           C  
ATOM   4191  HD2 ARG   278      59.983  81.534  54.030  1.00  0.00           H  
ATOM   4192  HD3 ARG   278      59.262  81.719  52.439  1.00  0.00           H  
ATOM   4193  NE  ARG   278      61.309  81.015  52.478  1.00  0.00           N  
ATOM   4194  HE  ARG   278      61.983  81.445  51.861  1.00  0.00           H  
ATOM   4195  CZ  ARG   278      61.705  79.808  52.856  1.00  0.00           C  
ATOM   4196  NH1 ARG   278      60.937  79.014  53.567  1.00  0.00           N  
ATOM   4197 HH11 ARG   278      60.009  79.346  53.787  1.00  0.00           H  
ATOM   4198 HH12 ARG   278      61.182  78.035  53.609  1.00  0.00           H  
ATOM   4199  NH2 ARG   278      62.822  79.278  52.480  1.00  0.00           N  
ATOM   4200 HH21 ARG   278      63.575  79.810  52.067  1.00  0.00           H  
ATOM   4201 HH22 ARG   278      63.013  78.307  52.681  1.00  0.00           H  
ATOM   4202  C   ARG   278      61.237  86.145  53.962  1.00  0.00           C  
ATOM   4203  O   ARG   278      60.545  86.926  53.312  1.00  0.00           O  
ATOM   4204  N   PRO   279      62.561  86.148  53.797  1.00  0.00           N  
ATOM   4205  CD  PRO   279      63.489  85.332  54.602  1.00  0.00           C  
ATOM   4206  HD2 PRO   279      63.119  84.308  54.547  1.00  0.00           H  
ATOM   4207  HD3 PRO   279      63.697  85.797  55.566  1.00  0.00           H  
ATOM   4208  CG  PRO   279      64.850  85.451  53.936  1.00  0.00           C  
ATOM   4209  HG2 PRO   279      64.949  84.672  53.180  1.00  0.00           H  
ATOM   4210  HG3 PRO   279      65.657  85.455  54.668  1.00  0.00           H  
ATOM   4211  CB  PRO   279      64.748  86.858  53.322  1.00  0.00           C  
ATOM   4212  HB2 PRO   279      65.474  86.935  52.513  1.00  0.00           H  
ATOM   4213  HB3 PRO   279      64.944  87.660  54.034  1.00  0.00           H  
ATOM   4214  CA  PRO   279      63.317  87.030  52.844  1.00  0.00           C  
ATOM   4215  HA  PRO   279      63.092  88.094  52.928  1.00  0.00           H  
ATOM   4216  C   PRO   279      63.026  86.567  51.441  1.00  0.00           C  
ATOM   4217  O   PRO   279      62.835  85.367  51.305  1.00  0.00           O  
ATOM   4218  N   LYS   280      62.874  87.440  50.485  1.00  0.00           N  
ATOM   4219  H   LYS   280      62.911  88.423  50.715  1.00  0.00           H  
ATOM   4220  CA  LYS   280      62.598  86.959  49.140  1.00  0.00           C  
ATOM   4221  HA  LYS   280      61.631  86.473  49.263  1.00  0.00           H  
ATOM   4222  CB  LYS   280      62.360  88.125  48.137  1.00  0.00           C  
ATOM   4223  HB2 LYS   280      63.349  88.578  48.064  1.00  0.00           H  
ATOM   4224  HB3 LYS   280      61.987  87.796  47.168  1.00  0.00           H  
ATOM   4225  CG  LYS   280      61.304  89.142  48.581  1.00  0.00           C  
ATOM   4226  HG2 LYS   280      61.505  89.529  49.580  1.00  0.00           H  
ATOM   4227  HG3 LYS   280      61.258  89.853  47.756  1.00  0.00           H  
ATOM   4228  CD  LYS   280      59.923  88.555  48.760  1.00  0.00           C  
ATOM   4229  HD2 LYS   280      59.525  88.162  47.824  1.00  0.00           H  
ATOM   4230  HD3 LYS   280      59.909  87.737  49.480  1.00  0.00           H  
ATOM   4231  CE  LYS   280      58.997  89.581  49.413  1.00  0.00           C  
ATOM   4232  HE2 LYS   280      59.399  89.913  50.371  1.00  0.00           H  
ATOM   4233  HE3 LYS   280      59.021  90.454  48.762  1.00  0.00           H  
ATOM   4234  NZ  LYS   280      57.726  88.923  49.455  1.00  0.00           N  
ATOM   4235  HZ1 LYS   280      57.771  88.335  50.275  1.00  0.00           H  
ATOM   4236  HZ2 LYS   280      56.977  89.579  49.624  1.00  0.00           H  
ATOM   4237  HZ3 LYS   280      57.555  88.428  48.592  1.00  0.00           H  
ATOM   4238  C   LYS   280      63.590  85.929  48.590  1.00  0.00           C  
ATOM   4239  O   LYS   280      64.757  85.991  48.816  1.00  0.00           O  
ATOM   4240  N   GLU   281      63.193  85.088  47.636  1.00  0.00           N  
ATOM   4241  H   GLU   281      62.236  85.229  47.345  1.00  0.00           H  
ATOM   4242  CA  GLU   281      64.007  83.973  47.042  1.00  0.00           C  
ATOM   4243  HA  GLU   281      64.386  83.396  47.886  1.00  0.00           H  
ATOM   4244  CB  GLU   281      63.166  83.069  46.189  1.00  0.00           C  
ATOM   4245  HB2 GLU   281      62.229  82.862  46.706  1.00  0.00           H  
ATOM   4246  HB3 GLU   281      62.760  83.512  45.280  1.00  0.00           H  
ATOM   4247  CG  GLU   281      63.788  81.671  46.036  1.00  0.00           C  
ATOM   4248  HG2 GLU   281      64.672  81.705  45.399  1.00  0.00           H  
ATOM   4249  HG3 GLU   281      64.171  81.258  46.970  1.00  0.00           H  
ATOM   4250  CD  GLU   281      62.843  80.571  45.538  1.00  0.00           C  
ATOM   4251  OE1 GLU   281      62.521  80.572  44.327  1.00  0.00           O  
ATOM   4252  OE2 GLU   281      62.431  79.678  46.358  1.00  0.00           O  
ATOM   4253  C   GLU   281      65.246  84.519  46.292  1.00  0.00           C  
ATOM   4254  O   GLU   281      66.221  83.756  46.160  1.00  0.00           O  
ATOM   4255  N   GLY   282      65.239  85.764  45.678  1.00  0.00           N  
ATOM   4256  H   GLY   282      64.455  86.386  45.817  1.00  0.00           H  
ATOM   4257  CA  GLY   282      66.436  86.331  45.141  1.00  0.00           C  
ATOM   4258  HA2 GLY   282      66.895  85.553  44.532  1.00  0.00           H  
ATOM   4259  HA3 GLY   282      66.202  87.189  44.511  1.00  0.00           H  
ATOM   4260  C   GLY   282      67.602  86.816  46.033  1.00  0.00           C  
ATOM   4261  O   GLY   282      68.691  86.938  45.560  1.00  0.00           O  
ATOM   4262  N   GLU   283      67.292  86.973  47.304  1.00  0.00           N  
ATOM   4263  H   GLU   283      66.337  87.076  47.615  1.00  0.00           H  
ATOM   4264  CA  GLU   283      68.348  87.308  48.298  1.00  0.00           C  
ATOM   4265  HA  GLU   283      68.851  88.142  47.808  1.00  0.00           H  
ATOM   4266  CB  GLU   283      67.742  87.842  49.565  1.00  0.00           C  
ATOM   4267  HB2 GLU   283      67.309  86.993  50.094  1.00  0.00           H  
ATOM   4268  HB3 GLU   283      68.515  88.302  50.181  1.00  0.00           H  
ATOM   4269  CG  GLU   283      66.646  88.860  49.337  1.00  0.00           C  
ATOM   4270  HG2 GLU   283      65.874  88.284  48.828  1.00  0.00           H  
ATOM   4271  HG3 GLU   283      66.150  89.137  50.268  1.00  0.00           H  
ATOM   4272  CD  GLU   283      67.025  90.205  48.639  1.00  0.00           C  
ATOM   4273  OE1 GLU   283      66.194  90.824  47.910  1.00  0.00           O  
ATOM   4274  OE2 GLU   283      68.157  90.714  48.896  1.00  0.00           O  
ATOM   4275  C   GLU   283      69.281  86.147  48.609  1.00  0.00           C  
ATOM   4276  O   GLU   283      68.854  85.040  48.946  1.00  0.00           O  
ATOM   4277  N   ASP   284      70.598  86.420  48.604  1.00  0.00           N  
ATOM   4278  H   ASP   284      70.974  87.294  48.264  1.00  0.00           H  
ATOM   4279  CA  ASP   284      71.607  85.452  48.997  1.00  0.00           C  
ATOM   4280  HA  ASP   284      71.291  84.447  48.719  1.00  0.00           H  
ATOM   4281  CB  ASP   284      72.829  85.696  48.081  1.00  0.00           C  
ATOM   4282  HB2 ASP   284      72.472  85.877  47.067  1.00  0.00           H  
ATOM   4283  HB3 ASP   284      73.313  86.629  48.369  1.00  0.00           H  
ATOM   4284  CG  ASP   284      73.908  84.628  48.120  1.00  0.00           C  
ATOM   4285  OD1 ASP   284      73.538  83.451  48.173  1.00  0.00           O  
ATOM   4286  OD2 ASP   284      75.072  84.891  47.900  1.00  0.00           O  
ATOM   4287  C   ASP   284      71.928  85.362  50.486  1.00  0.00           C  
ATOM   4288  O   ASP   284      73.035  85.723  50.877  1.00  0.00           O  
ATOM   4289  N   ARG   285      70.955  84.981  51.344  1.00  0.00           N  
ATOM   4290  H   ARG   285      70.000  84.851  51.040  1.00  0.00           H  
ATOM   4291  CA  ARG   285      71.289  84.607  52.699  1.00  0.00           C  
ATOM   4292  HA  ARG   285      72.327  84.340  52.899  1.00  0.00           H  
ATOM   4293  CB  ARG   285      71.070  85.753  53.651  1.00  0.00           C  
ATOM   4294  HB2 ARG   285      71.194  85.378  54.667  1.00  0.00           H  
ATOM   4295  HB3 ARG   285      71.771  86.566  53.457  1.00  0.00           H  
ATOM   4296  CG  ARG   285      69.643  86.418  53.590  1.00  0.00           C  
ATOM   4297  HG2 ARG   285      69.448  86.785  52.582  1.00  0.00           H  
ATOM   4298  HG3 ARG   285      68.930  85.670  53.935  1.00  0.00           H  
ATOM   4299  CD  ARG   285      69.681  87.657  54.576  1.00  0.00           C  
ATOM   4300  HD2 ARG   285      70.000  87.332  55.566  1.00  0.00           H  
ATOM   4301  HD3 ARG   285      70.424  88.389  54.259  1.00  0.00           H  
ATOM   4302  NE  ARG   285      68.396  88.398  54.555  1.00  0.00           N  
ATOM   4303  HE  ARG   285      67.752  88.055  55.253  1.00  0.00           H  
ATOM   4304  CZ  ARG   285      67.951  89.411  53.824  1.00  0.00           C  
ATOM   4305  NH1 ARG   285      68.615  89.912  52.829  1.00  0.00           N  
ATOM   4306 HH11 ARG   285      69.591  89.688  52.700  1.00  0.00           H  
ATOM   4307 HH12 ARG   285      68.201  90.695  52.344  1.00  0.00           H  
ATOM   4308  NH2 ARG   285      66.861  89.954  54.228  1.00  0.00           N  
ATOM   4309 HH21 ARG   285      66.403  89.553  55.034  1.00  0.00           H  
ATOM   4310 HH22 ARG   285      66.690  90.920  53.990  1.00  0.00           H  
ATOM   4311  C   ARG   285      70.577  83.332  53.231  1.00  0.00           C  
ATOM   4312  O   ARG   285      69.543  82.960  52.590  1.00  0.00           O  
ATOM   4313  N   PRO   286      71.031  82.713  54.308  1.00  0.00           N  
ATOM   4314  CD  PRO   286      72.434  82.578  54.774  1.00  0.00           C  
ATOM   4315  HD2 PRO   286      72.547  83.248  55.626  1.00  0.00           H  
ATOM   4316  HD3 PRO   286      73.193  82.842  54.037  1.00  0.00           H  
ATOM   4317  CG  PRO   286      72.531  81.120  55.326  1.00  0.00           C  
ATOM   4318  HG2 PRO   286      73.136  81.225  56.227  1.00  0.00           H  
ATOM   4319  HG3 PRO   286      72.798  80.398  54.553  1.00  0.00           H  
ATOM   4320  CB  PRO   286      71.130  80.881  55.820  1.00  0.00           C  
ATOM   4321  HB2 PRO   286      71.082  81.319  56.817  1.00  0.00           H  
ATOM   4322  HB3 PRO   286      70.820  79.836  55.810  1.00  0.00           H  
ATOM   4323  CA  PRO   286      70.192  81.614  54.896  1.00  0.00           C  
ATOM   4324  HA  PRO   286      69.880  80.903  54.132  1.00  0.00           H  
ATOM   4325  C   PRO   286      68.894  82.024  55.626  1.00  0.00           C  
ATOM   4326  O   PRO   286      68.860  83.124  56.207  1.00  0.00           O  
ATOM   4327  N   PHE   287      68.000  81.055  55.852  1.00  0.00           N  
ATOM   4328  H   PHE   287      68.169  80.145  55.448  1.00  0.00           H  
ATOM   4329  CA  PHE   287      66.695  81.203  56.477  1.00  0.00           C  
ATOM   4330  HA  PHE   287      66.770  81.789  57.393  1.00  0.00           H  
ATOM   4331  CB  PHE   287      65.692  81.934  55.584  1.00  0.00           C  
ATOM   4332  HB2 PHE   287      65.966  82.963  55.348  1.00  0.00           H  
ATOM   4333  HB3 PHE   287      65.607  81.373  54.653  1.00  0.00           H  
ATOM   4334  CG  PHE   287      64.279  82.055  56.092  1.00  0.00           C  
ATOM   4335  CD1 PHE   287      63.250  81.136  55.809  1.00  0.00           C  
ATOM   4336  HD1 PHE   287      63.442  80.261  55.205  1.00  0.00           H  
ATOM   4337  CE1 PHE   287      61.947  81.277  56.343  1.00  0.00           C  
ATOM   4338  HE1 PHE   287      61.131  80.650  56.017  1.00  0.00           H  
ATOM   4339  CZ  PHE   287      61.589  82.324  57.184  1.00  0.00           C  
ATOM   4340  HZ  PHE   287      60.598  82.443  57.597  1.00  0.00           H  
ATOM   4341  CE2 PHE   287      62.624  83.241  57.628  1.00  0.00           C  
ATOM   4342  HE2 PHE   287      62.442  84.050  58.321  1.00  0.00           H  
ATOM   4343  CD2 PHE   287      63.905  83.096  57.040  1.00  0.00           C  
ATOM   4344  HD2 PHE   287      64.652  83.799  57.380  1.00  0.00           H  
ATOM   4345  C   PHE   287      66.041  79.906  56.893  1.00  0.00           C  
ATOM   4346  O   PHE   287      66.157  78.911  56.108  1.00  0.00           O  
ATOM   4347  N   PHE   288      65.370  79.798  58.001  1.00  0.00           N  
ATOM   4348  H   PHE   288      65.374  80.635  58.566  1.00  0.00           H  
ATOM   4349  CA  PHE   288      64.979  78.570  58.712  1.00  0.00           C  
ATOM   4350  HA  PHE   288      64.951  77.806  57.935  1.00  0.00           H  
ATOM   4351  CB  PHE   288      66.084  78.160  59.605  1.00  0.00           C  
ATOM   4352  HB2 PHE   288      66.355  78.980  60.270  1.00  0.00           H  
ATOM   4353  HB3 PHE   288      65.657  77.414  60.275  1.00  0.00           H  
ATOM   4354  CG  PHE   288      67.329  77.617  58.918  1.00  0.00           C  
ATOM   4355  CD1 PHE   288      67.322  76.273  58.501  1.00  0.00           C  
ATOM   4356  HD1 PHE   288      66.480  75.640  58.741  1.00  0.00           H  
ATOM   4357  CE1 PHE   288      68.455  75.765  57.913  1.00  0.00           C  
ATOM   4358  HE1 PHE   288      68.530  74.699  57.754  1.00  0.00           H  
ATOM   4359  CZ  PHE   288      69.563  76.565  57.679  1.00  0.00           C  
ATOM   4360  HZ  PHE   288      70.476  76.198  57.232  1.00  0.00           H  
ATOM   4361  CE2 PHE   288      69.566  77.949  58.105  1.00  0.00           C  
ATOM   4362  HE2 PHE   288      70.409  78.601  57.925  1.00  0.00           H  
ATOM   4363  CD2 PHE   288      68.398  78.503  58.572  1.00  0.00           C  
ATOM   4364  HD2 PHE   288      68.363  79.543  58.860  1.00  0.00           H  
ATOM   4365  C   PHE   288      63.646  78.803  59.299  1.00  0.00           C  
ATOM   4366  O   PHE   288      63.254  79.906  59.593  1.00  0.00           O  
ATOM   4367  N   TRP   289      62.870  77.751  59.504  1.00  0.00           N  
ATOM   4368  H   TRP   289      63.195  76.878  59.114  1.00  0.00           H  
ATOM   4369  CA  TRP   289      61.637  77.655  60.303  1.00  0.00           C  
ATOM   4370  HA  TRP   289      61.640  78.275  61.199  1.00  0.00           H  
ATOM   4371  CB  TRP   289      60.472  78.178  59.508  1.00  0.00           C  
ATOM   4372  HB2 TRP   289      59.626  78.298  60.184  1.00  0.00           H  
ATOM   4373  HB3 TRP   289      60.691  79.207  59.224  1.00  0.00           H  
ATOM   4374  CG  TRP   289      59.951  77.410  58.323  1.00  0.00           C  
ATOM   4375  CD1 TRP   289      60.394  77.604  57.029  1.00  0.00           C  
ATOM   4376  HD1 TRP   289      61.035  78.426  56.744  1.00  0.00           H  
ATOM   4377  NE1 TRP   289      59.885  76.635  56.219  1.00  0.00           N  
ATOM   4378  HE1 TRP   289      60.264  76.532  55.288  1.00  0.00           H  
ATOM   4379  CE2 TRP   289      58.982  75.808  56.878  1.00  0.00           C  
ATOM   4380  CZ2 TRP   289      58.263  74.735  56.393  1.00  0.00           C  
ATOM   4381  HZ2 TRP   289      58.282  74.440  55.354  1.00  0.00           H  
ATOM   4382  CH2 TRP   289      57.420  74.091  57.286  1.00  0.00           C  
ATOM   4383  HH2 TRP   289      56.805  73.261  56.974  1.00  0.00           H  
ATOM   4384  CZ3 TRP   289      57.274  74.617  58.600  1.00  0.00           C  
ATOM   4385  HZ3 TRP   289      56.556  74.135  59.247  1.00  0.00           H  
ATOM   4386  CE3 TRP   289      58.094  75.630  59.117  1.00  0.00           C  
ATOM   4387  HE3 TRP   289      57.887  76.051  60.090  1.00  0.00           H  
ATOM   4388  CD2 TRP   289      59.032  76.258  58.265  1.00  0.00           C  
ATOM   4389  C   TRP   289      61.290  76.212  60.874  1.00  0.00           C  
ATOM   4390  O   TRP   289      61.864  75.173  60.454  1.00  0.00           O  
ATOM   4391  N   LEU   290      60.285  76.175  61.722  1.00  0.00           N  
ATOM   4392  H   LEU   290      59.845  77.031  62.029  1.00  0.00           H  
ATOM   4393  CA  LEU   290      59.672  74.974  62.307  1.00  0.00           C  
ATOM   4394  HA  LEU   290      59.720  74.190  61.551  1.00  0.00           H  
ATOM   4395  CB  LEU   290      60.560  74.563  63.486  1.00  0.00           C  
ATOM   4396  HB2 LEU   290      61.607  74.408  63.228  1.00  0.00           H  
ATOM   4397  HB3 LEU   290      60.543  75.368  64.222  1.00  0.00           H  
ATOM   4398  CG  LEU   290      60.132  73.234  64.180  1.00  0.00           C  
ATOM   4399  HG  LEU   290      59.058  73.061  64.118  1.00  0.00           H  
ATOM   4400  CD1 LEU   290      60.923  72.037  63.524  1.00  0.00           C  
ATOM   4401 HD11 LEU   290      61.083  72.091  62.447  1.00  0.00           H  
ATOM   4402 HD12 LEU   290      61.962  72.170  63.825  1.00  0.00           H  
ATOM   4403 HD13 LEU   290      60.717  71.030  63.888  1.00  0.00           H  
ATOM   4404  CD2 LEU   290      60.514  73.262  65.660  1.00  0.00           C  
ATOM   4405 HD21 LEU   290      60.314  72.249  66.007  1.00  0.00           H  
ATOM   4406 HD22 LEU   290      61.512  73.622  65.908  1.00  0.00           H  
ATOM   4407 HD23 LEU   290      59.797  73.958  66.097  1.00  0.00           H  
ATOM   4408  C   LEU   290      58.221  75.206  62.675  1.00  0.00           C  
ATOM   4409  O   LEU   290      57.971  76.315  63.072  1.00  0.00           O  
ATOM   4410  N   PHE   291      57.297  74.208  62.473  1.00  0.00           N  
ATOM   4411  H   PHE   291      57.631  73.265  62.329  1.00  0.00           H  
ATOM   4412  CA  PHE   291      55.891  74.266  63.063  1.00  0.00           C  
ATOM   4413  HA  PHE   291      55.826  75.101  63.761  1.00  0.00           H  
ATOM   4414  CB  PHE   291      54.774  74.654  62.049  1.00  0.00           C  
ATOM   4415  HB2 PHE   291      55.018  75.672  61.746  1.00  0.00           H  
ATOM   4416  HB3 PHE   291      54.903  74.001  61.186  1.00  0.00           H  
ATOM   4417  CG  PHE   291      53.333  74.595  62.480  1.00  0.00           C  
ATOM   4418  CD1 PHE   291      52.724  75.688  63.136  1.00  0.00           C  
ATOM   4419  HD1 PHE   291      53.185  76.647  63.317  1.00  0.00           H  
ATOM   4420  CE1 PHE   291      51.371  75.655  63.400  1.00  0.00           C  
ATOM   4421  HE1 PHE   291      50.955  76.556  63.826  1.00  0.00           H  
ATOM   4422  CZ  PHE   291      50.673  74.504  63.153  1.00  0.00           C  
ATOM   4423  HZ  PHE   291      49.659  74.438  63.520  1.00  0.00           H  
ATOM   4424  CE2 PHE   291      51.158  73.417  62.506  1.00  0.00           C  
ATOM   4425  HE2 PHE   291      50.616  72.529  62.216  1.00  0.00           H  
ATOM   4426  CD2 PHE   291      52.536  73.428  62.269  1.00  0.00           C  
ATOM   4427  HD2 PHE   291      52.899  72.509  61.831  1.00  0.00           H  
ATOM   4428  C   PHE   291      55.515  72.918  63.859  1.00  0.00           C  
ATOM   4429  O   PHE   291      55.703  71.808  63.288  1.00  0.00           O  
ATOM   4430  N   GLU   292      54.955  73.139  65.063  1.00  0.00           N  
ATOM   4431  H   GLU   292      54.943  74.073  65.447  1.00  0.00           H  
ATOM   4432  CA  GLU   292      54.642  71.966  65.963  1.00  0.00           C  
ATOM   4433  HA  GLU   292      55.106  71.120  65.455  1.00  0.00           H  
ATOM   4434  CB  GLU   292      55.343  72.045  67.277  1.00  0.00           C  
ATOM   4435  HB2 GLU   292      56.406  72.086  67.039  1.00  0.00           H  
ATOM   4436  HB3 GLU   292      55.132  72.986  67.785  1.00  0.00           H  
ATOM   4437  CG  GLU   292      55.124  70.889  68.211  1.00  0.00           C  
ATOM   4438  HG2 GLU   292      55.027  69.954  67.659  1.00  0.00           H  
ATOM   4439  HG3 GLU   292      56.094  70.822  68.705  1.00  0.00           H  
ATOM   4440  CD  GLU   292      53.925  71.021  69.084  1.00  0.00           C  
ATOM   4441  OE1 GLU   292      53.652  72.147  69.612  1.00  0.00           O  
ATOM   4442  OE2 GLU   292      53.318  70.015  69.371  1.00  0.00           O  
ATOM   4443  C   GLU   292      53.116  71.664  66.096  1.00  0.00           C  
ATOM   4444  O   GLU   292      52.316  72.540  65.928  1.00  0.00           O  
ATOM   4445  N   ASN   293      52.680  70.360  66.141  1.00  0.00           N  
ATOM   4446  H   ASN   293      53.333  69.591  66.183  1.00  0.00           H  
ATOM   4447  CA  ASN   293      51.290  69.906  66.374  1.00  0.00           C  
ATOM   4448  HA  ASN   293      50.974  70.591  67.161  1.00  0.00           H  
ATOM   4449  CB  ASN   293      50.542  70.160  65.077  1.00  0.00           C  
ATOM   4450  HB2 ASN   293      51.169  70.796  64.452  1.00  0.00           H  
ATOM   4451  HB3 ASN   293      50.264  69.217  64.606  1.00  0.00           H  
ATOM   4452  CG  ASN   293      49.244  70.841  65.478  1.00  0.00           C  
ATOM   4453  OD1 ASN   293      48.263  70.179  65.742  1.00  0.00           O  
ATOM   4454  ND2 ASN   293      49.231  72.224  65.445  1.00  0.00           N  
ATOM   4455 HD21 ASN   293      48.431  72.671  65.870  1.00  0.00           H  
ATOM   4456 HD22 ASN   293      50.143  72.656  65.421  1.00  0.00           H  
ATOM   4457  C   ASN   293      51.096  68.490  66.933  1.00  0.00           C  
ATOM   4458  O   ASN   293      52.070  67.717  67.176  1.00  0.00           O  
ATOM   4459  N   VAL   294      49.830  68.066  67.211  1.00  0.00           N  
ATOM   4460  H   VAL   294      49.032  68.646  66.996  1.00  0.00           H  
ATOM   4461  CA  VAL   294      49.558  66.699  67.606  1.00  0.00           C  
ATOM   4462  HA  VAL   294      50.221  66.480  68.442  1.00  0.00           H  
ATOM   4463  CB  VAL   294      48.109  66.509  68.150  1.00  0.00           C  
ATOM   4464  HB  VAL   294      48.034  65.494  68.542  1.00  0.00           H  
ATOM   4465  CG1 VAL   294      47.708  67.387  69.267  1.00  0.00           C  
ATOM   4466 HG11 VAL   294      46.732  67.093  69.652  1.00  0.00           H  
ATOM   4467 HG12 VAL   294      48.411  67.292  70.094  1.00  0.00           H  
ATOM   4468 HG13 VAL   294      47.830  68.417  68.930  1.00  0.00           H  
ATOM   4469  CG2 VAL   294      47.025  66.711  67.080  1.00  0.00           C  
ATOM   4470 HG21 VAL   294      47.052  65.863  66.396  1.00  0.00           H  
ATOM   4471 HG22 VAL   294      46.027  66.745  67.518  1.00  0.00           H  
ATOM   4472 HG23 VAL   294      47.205  67.524  66.377  1.00  0.00           H  
ATOM   4473  C   VAL   294      49.819  65.685  66.458  1.00  0.00           C  
ATOM   4474  O   VAL   294      49.638  66.020  65.292  1.00  0.00           O  
ATOM   4475  N   VAL   295      50.149  64.420  66.875  1.00  0.00           N  
ATOM   4476  H   VAL   295      50.237  64.341  67.878  1.00  0.00           H  
ATOM   4477  CA  VAL   295      50.050  63.230  65.918  1.00  0.00           C  
ATOM   4478  HA  VAL   295      50.144  63.628  64.907  1.00  0.00           H  
ATOM   4479  CB  VAL   295      51.241  62.320  66.139  1.00  0.00           C  
ATOM   4480  HB  VAL   295      52.202  62.762  65.878  1.00  0.00           H  
ATOM   4481  CG1 VAL   295      51.140  61.766  67.612  1.00  0.00           C  
ATOM   4482 HG11 VAL   295      50.160  61.325  67.794  1.00  0.00           H  
ATOM   4483 HG12 VAL   295      51.988  61.113  67.818  1.00  0.00           H  
ATOM   4484 HG13 VAL   295      51.253  62.573  68.336  1.00  0.00           H  
ATOM   4485  CG2 VAL   295      51.121  61.018  65.268  1.00  0.00           C  
ATOM   4486 HG21 VAL   295      52.054  60.454  65.266  1.00  0.00           H  
ATOM   4487 HG22 VAL   295      50.331  60.373  65.654  1.00  0.00           H  
ATOM   4488 HG23 VAL   295      50.934  61.370  64.254  1.00  0.00           H  
ATOM   4489  C   VAL   295      48.745  62.566  65.932  1.00  0.00           C  
ATOM   4490  O   VAL   295      48.394  62.028  64.897  1.00  0.00           O  
ATOM   4491  N   ALA   296      47.997  62.696  67.003  1.00  0.00           N  
ATOM   4492  H   ALA   296      48.567  63.021  67.771  1.00  0.00           H  
ATOM   4493  CA  ALA   296      46.531  62.463  67.011  1.00  0.00           C  
ATOM   4494  HA  ALA   296      46.378  61.413  66.765  1.00  0.00           H  
ATOM   4495  CB  ALA   296      45.973  62.417  68.447  1.00  0.00           C  
ATOM   4496  HB1 ALA   296      46.209  63.372  68.916  1.00  0.00           H  
ATOM   4497  HB2 ALA   296      44.901  62.221  68.454  1.00  0.00           H  
ATOM   4498  HB3 ALA   296      46.414  61.581  68.991  1.00  0.00           H  
ATOM   4499  C   ALA   296      45.676  63.267  65.986  1.00  0.00           C  
ATOM   4500  O   ALA   296      44.500  63.516  66.250  1.00  0.00           O  
ATOM   4501  N   MET   297      46.198  63.772  64.852  1.00  0.00           N  
ATOM   4502  H   MET   297      47.122  63.446  64.606  1.00  0.00           H  
ATOM   4503  CA  MET   297      45.590  64.665  63.969  1.00  0.00           C  
ATOM   4504  HA  MET   297      45.074  65.392  64.596  1.00  0.00           H  
ATOM   4505  CB  MET   297      46.697  65.505  63.264  1.00  0.00           C  
ATOM   4506  HB2 MET   297      47.162  66.069  64.073  1.00  0.00           H  
ATOM   4507  HB3 MET   297      47.488  64.851  62.900  1.00  0.00           H  
ATOM   4508  CG  MET   297      46.302  66.543  62.191  1.00  0.00           C  
ATOM   4509  HG2 MET   297      45.964  65.846  61.424  1.00  0.00           H  
ATOM   4510  HG3 MET   297      45.496  67.204  62.513  1.00  0.00           H  
ATOM   4511  SD  MET   297      47.636  67.522  61.398  1.00  0.00           S  
ATOM   4512  CE  MET   297      47.859  68.690  62.726  1.00  0.00           C  
ATOM   4513  HE1 MET   297      48.790  69.239  62.583  1.00  0.00           H  
ATOM   4514  HE2 MET   297      47.010  69.365  62.831  1.00  0.00           H  
ATOM   4515  HE3 MET   297      48.009  68.163  63.668  1.00  0.00           H  
ATOM   4516  C   MET   297      44.663  63.999  62.942  1.00  0.00           C  
ATOM   4517  O   MET   297      44.987  62.962  62.402  1.00  0.00           O  
ATOM   4518  N   GLY   298      43.631  64.778  62.564  1.00  0.00           N  
ATOM   4519  H   GLY   298      43.357  65.572  63.124  1.00  0.00           H  
ATOM   4520  CA  GLY   298      42.692  64.463  61.462  1.00  0.00           C  
ATOM   4521  HA2 GLY   298      42.219  63.503  61.672  1.00  0.00           H  
ATOM   4522  HA3 GLY   298      41.919  65.228  61.383  1.00  0.00           H  
ATOM   4523  C   GLY   298      43.442  64.480  60.107  1.00  0.00           C  
ATOM   4524  O   GLY   298      44.036  65.451  59.664  1.00  0.00           O  
ATOM   4525  N   VAL   299      43.342  63.406  59.325  1.00  0.00           N  
ATOM   4526  H   VAL   299      42.710  62.748  59.759  1.00  0.00           H  
ATOM   4527  CA  VAL   299      44.174  63.031  58.161  1.00  0.00           C  
ATOM   4528  HA  VAL   299      45.223  63.083  58.452  1.00  0.00           H  
ATOM   4529  CB  VAL   299      43.923  61.528  57.829  1.00  0.00           C  
ATOM   4530  HB  VAL   299      44.116  60.958  58.738  1.00  0.00           H  
ATOM   4531  CG1 VAL   299      42.458  61.189  57.464  1.00  0.00           C  
ATOM   4532 HG11 VAL   299      42.033  61.683  56.590  1.00  0.00           H  
ATOM   4533 HG12 VAL   299      42.275  60.126  57.305  1.00  0.00           H  
ATOM   4534 HG13 VAL   299      41.877  61.540  58.317  1.00  0.00           H  
ATOM   4535  CG2 VAL   299      44.914  60.997  56.763  1.00  0.00           C  
ATOM   4536 HG21 VAL   299      45.962  61.093  57.047  1.00  0.00           H  
ATOM   4537 HG22 VAL   299      44.802  59.914  56.803  1.00  0.00           H  
ATOM   4538 HG23 VAL   299      44.746  61.336  55.741  1.00  0.00           H  
ATOM   4539  C   VAL   299      43.850  63.980  57.017  1.00  0.00           C  
ATOM   4540  O   VAL   299      44.859  64.341  56.325  1.00  0.00           O  
ATOM   4541  N   SER   300      42.653  64.490  56.739  1.00  0.00           N  
ATOM   4542  H   SER   300      41.885  64.181  57.317  1.00  0.00           H  
ATOM   4543  CA  SER   300      42.390  65.630  55.804  1.00  0.00           C  
ATOM   4544  HA  SER   300      42.814  65.342  54.842  1.00  0.00           H  
ATOM   4545  CB  SER   300      40.887  65.686  55.580  1.00  0.00           C  
ATOM   4546  HB2 SER   300      40.596  64.824  54.980  1.00  0.00           H  
ATOM   4547  HB3 SER   300      40.346  65.617  56.523  1.00  0.00           H  
ATOM   4548  OG  SER   300      40.477  66.865  54.891  1.00  0.00           O  
ATOM   4549  HG  SER   300      40.605  67.653  55.424  1.00  0.00           H  
ATOM   4550  C   SER   300      43.024  66.945  56.169  1.00  0.00           C  
ATOM   4551  O   SER   300      43.476  67.695  55.310  1.00  0.00           O  
ATOM   4552  N   ASP   301      43.065  67.226  57.444  1.00  0.00           N  
ATOM   4553  H   ASP   301      42.787  66.516  58.106  1.00  0.00           H  
ATOM   4554  CA  ASP   301      43.704  68.404  58.066  1.00  0.00           C  
ATOM   4555  HA  ASP   301      43.457  69.322  57.533  1.00  0.00           H  
ATOM   4556  CB  ASP   301      43.203  68.593  59.559  1.00  0.00           C  
ATOM   4557  HB2 ASP   301      43.633  67.845  60.226  1.00  0.00           H  
ATOM   4558  HB3 ASP   301      43.506  69.538  60.011  1.00  0.00           H  
ATOM   4559  CG  ASP   301      41.642  68.483  59.711  1.00  0.00           C  
ATOM   4560  OD1 ASP   301      40.950  69.175  58.999  1.00  0.00           O  
ATOM   4561  OD2 ASP   301      41.252  67.708  60.593  1.00  0.00           O  
ATOM   4562  C   ASP   301      45.248  68.384  58.053  1.00  0.00           C  
ATOM   4563  O   ASP   301      45.829  69.311  57.494  1.00  0.00           O  
ATOM   4564  N   LYS   302      45.800  67.216  58.264  1.00  0.00           N  
ATOM   4565  H   LYS   302      45.241  66.459  58.629  1.00  0.00           H  
ATOM   4566  CA  LYS   302      47.282  66.918  58.101  1.00  0.00           C  
ATOM   4567  HA  LYS   302      47.891  67.645  58.638  1.00  0.00           H  
ATOM   4568  CB  LYS   302      47.587  65.439  58.516  1.00  0.00           C  
ATOM   4569  HB2 LYS   302      46.988  65.223  59.400  1.00  0.00           H  
ATOM   4570  HB3 LYS   302      47.213  64.722  57.784  1.00  0.00           H  
ATOM   4571  CG  LYS   302      49.064  65.033  58.769  1.00  0.00           C  
ATOM   4572  HG2 LYS   302      49.693  65.342  57.934  1.00  0.00           H  
ATOM   4573  HG3 LYS   302      49.379  65.435  59.733  1.00  0.00           H  
ATOM   4574  CD  LYS   302      49.126  63.423  58.887  1.00  0.00           C  
ATOM   4575  HD2 LYS   302      50.140  63.159  59.186  1.00  0.00           H  
ATOM   4576  HD3 LYS   302      48.459  63.014  59.645  1.00  0.00           H  
ATOM   4577  CE  LYS   302      48.691  62.594  57.705  1.00  0.00           C  
ATOM   4578  HE2 LYS   302      48.679  61.571  58.082  1.00  0.00           H  
ATOM   4579  HE3 LYS   302      47.663  62.785  57.396  1.00  0.00           H  
ATOM   4580  NZ  LYS   302      49.606  62.595  56.547  1.00  0.00           N  
ATOM   4581  HZ1 LYS   302      49.102  62.058  55.855  1.00  0.00           H  
ATOM   4582  HZ2 LYS   302      49.700  63.519  56.151  1.00  0.00           H  
ATOM   4583  HZ3 LYS   302      50.506  62.178  56.736  1.00  0.00           H  
ATOM   4584  C   LYS   302      47.655  67.032  56.667  1.00  0.00           C  
ATOM   4585  O   LYS   302      48.746  67.578  56.482  1.00  0.00           O  
ATOM   4586  N   ARG   303      46.877  66.515  55.708  1.00  0.00           N  
ATOM   4587  H   ARG   303      46.084  65.929  55.927  1.00  0.00           H  
ATOM   4588  CA  ARG   303      47.169  66.733  54.273  1.00  0.00           C  
ATOM   4589  HA  ARG   303      48.178  66.373  54.071  1.00  0.00           H  
ATOM   4590  CB  ARG   303      46.214  65.856  53.464  1.00  0.00           C  
ATOM   4591  HB2 ARG   303      46.568  64.859  53.725  1.00  0.00           H  
ATOM   4592  HB3 ARG   303      45.168  65.907  53.769  1.00  0.00           H  
ATOM   4593  CG  ARG   303      46.279  66.116  51.929  1.00  0.00           C  
ATOM   4594  HG2 ARG   303      45.711  67.008  51.665  1.00  0.00           H  
ATOM   4595  HG3 ARG   303      47.301  66.230  51.570  1.00  0.00           H  
ATOM   4596  CD  ARG   303      45.643  64.931  51.111  1.00  0.00           C  
ATOM   4597  HD2 ARG   303      46.505  64.376  50.742  1.00  0.00           H  
ATOM   4598  HD3 ARG   303      45.150  64.261  51.815  1.00  0.00           H  
ATOM   4599  NE  ARG   303      44.695  65.352  50.051  1.00  0.00           N  
ATOM   4600  HE  ARG   303      43.743  65.560  50.317  1.00  0.00           H  
ATOM   4601  CZ  ARG   303      44.890  65.316  48.786  1.00  0.00           C  
ATOM   4602  NH1 ARG   303      45.998  64.879  48.237  1.00  0.00           N  
ATOM   4603 HH11 ARG   303      46.730  64.461  48.793  1.00  0.00           H  
ATOM   4604 HH12 ARG   303      46.192  65.071  47.265  1.00  0.00           H  
ATOM   4605  NH2 ARG   303      44.015  65.844  47.991  1.00  0.00           N  
ATOM   4606 HH21 ARG   303      43.076  66.062  48.293  1.00  0.00           H  
ATOM   4607 HH22 ARG   303      44.235  65.937  47.010  1.00  0.00           H  
ATOM   4608  C   ARG   303      47.047  68.123  53.813  1.00  0.00           C  
ATOM   4609  O   ARG   303      47.997  68.596  53.133  1.00  0.00           O  
ATOM   4610  N   ASP   304      46.027  68.791  54.277  1.00  0.00           N  
ATOM   4611  H   ASP   304      45.460  68.248  54.913  1.00  0.00           H  
ATOM   4612  CA  ASP   304      45.985  70.259  54.188  1.00  0.00           C  
ATOM   4613  HA  ASP   304      46.132  70.437  53.123  1.00  0.00           H  
ATOM   4614  CB  ASP   304      44.610  70.825  54.572  1.00  0.00           C  
ATOM   4615  HB2 ASP   304      44.415  70.340  55.529  1.00  0.00           H  
ATOM   4616  HB3 ASP   304      44.653  71.870  54.878  1.00  0.00           H  
ATOM   4617  CG  ASP   304      43.481  70.594  53.514  1.00  0.00           C  
ATOM   4618  OD1 ASP   304      43.806  70.377  52.289  1.00  0.00           O  
ATOM   4619  OD2 ASP   304      42.323  70.644  53.933  1.00  0.00           O  
ATOM   4620  C   ASP   304      47.210  70.990  54.736  1.00  0.00           C  
ATOM   4621  O   ASP   304      47.881  71.665  53.947  1.00  0.00           O  
ATOM   4622  N   ILE   305      47.441  70.979  56.005  1.00  0.00           N  
ATOM   4623  H   ILE   305      46.859  70.357  56.547  1.00  0.00           H  
ATOM   4624  CA  ILE   305      48.641  71.627  56.677  1.00  0.00           C  
ATOM   4625  HA  ILE   305      48.544  72.711  56.744  1.00  0.00           H  
ATOM   4626  CB  ILE   305      48.826  71.193  58.130  1.00  0.00           C  
ATOM   4627  HB  ILE   305      48.768  70.108  58.218  1.00  0.00           H  
ATOM   4628  CG2 ILE   305      50.209  71.308  58.575  1.00  0.00           C  
ATOM   4629 HG21 ILE   305      50.999  70.714  58.116  1.00  0.00           H  
ATOM   4630 HG22 ILE   305      50.531  72.340  58.715  1.00  0.00           H  
ATOM   4631 HG23 ILE   305      50.305  70.785  59.526  1.00  0.00           H  
ATOM   4632  CG1 ILE   305      47.804  71.933  59.090  1.00  0.00           C  
ATOM   4633 HG12 ILE   305      48.121  72.976  59.051  1.00  0.00           H  
ATOM   4634 HG13 ILE   305      46.765  71.870  58.765  1.00  0.00           H  
ATOM   4635  CD1 ILE   305      47.922  71.459  60.549  1.00  0.00           C  
ATOM   4636 HD11 ILE   305      47.661  70.408  60.680  1.00  0.00           H  
ATOM   4637 HD12 ILE   305      48.927  71.532  60.963  1.00  0.00           H  
ATOM   4638 HD13 ILE   305      47.323  72.151  61.141  1.00  0.00           H  
ATOM   4639  C   ILE   305      49.959  71.328  55.817  1.00  0.00           C  
ATOM   4640  O   ILE   305      50.501  72.305  55.324  1.00  0.00           O  
ATOM   4641  N   SER   306      50.218  70.089  55.375  1.00  0.00           N  
ATOM   4642  H   SER   306      49.528  69.414  55.671  1.00  0.00           H  
ATOM   4643  CA  SER   306      51.407  69.712  54.622  1.00  0.00           C  
ATOM   4644  HA  SER   306      52.240  70.066  55.229  1.00  0.00           H  
ATOM   4645  CB  SER   306      51.525  68.135  54.668  1.00  0.00           C  
ATOM   4646  HB2 SER   306      50.848  67.611  53.995  1.00  0.00           H  
ATOM   4647  HB3 SER   306      52.567  67.959  54.401  1.00  0.00           H  
ATOM   4648  OG  SER   306      51.391  67.632  56.013  1.00  0.00           O  
ATOM   4649  HG  SER   306      50.473  67.680  56.290  1.00  0.00           H  
ATOM   4650  C   SER   306      51.476  70.261  53.177  1.00  0.00           C  
ATOM   4651  O   SER   306      52.624  70.383  52.691  1.00  0.00           O  
ATOM   4652  N   ARG   307      50.352  70.653  52.564  1.00  0.00           N  
ATOM   4653  H   ARG   307      49.530  70.220  52.959  1.00  0.00           H  
ATOM   4654  CA  ARG   307      50.114  71.353  51.332  1.00  0.00           C  
ATOM   4655  HA  ARG   307      50.908  71.121  50.622  1.00  0.00           H  
ATOM   4656  CB  ARG   307      48.789  71.110  50.692  1.00  0.00           C  
ATOM   4657  HB2 ARG   307      47.985  71.327  51.396  1.00  0.00           H  
ATOM   4658  HB3 ARG   307      48.730  71.787  49.840  1.00  0.00           H  
ATOM   4659  CG  ARG   307      48.616  69.629  50.247  1.00  0.00           C  
ATOM   4660  HG2 ARG   307      48.914  68.939  51.036  1.00  0.00           H  
ATOM   4661  HG3 ARG   307      47.552  69.449  50.093  1.00  0.00           H  
ATOM   4662  CD  ARG   307      49.462  69.174  49.059  1.00  0.00           C  
ATOM   4663  HD2 ARG   307      49.088  69.604  48.130  1.00  0.00           H  
ATOM   4664  HD3 ARG   307      50.495  69.508  49.156  1.00  0.00           H  
ATOM   4665  NE  ARG   307      49.519  67.719  48.851  1.00  0.00           N  
ATOM   4666  HE  ARG   307      49.063  67.150  49.550  1.00  0.00           H  
ATOM   4667  CZ  ARG   307      50.016  67.048  47.857  1.00  0.00           C  
ATOM   4668  NH1 ARG   307      50.539  67.657  46.831  1.00  0.00           N  
ATOM   4669 HH11 ARG   307      50.329  68.620  46.610  1.00  0.00           H  
ATOM   4670 HH12 ARG   307      50.851  67.118  46.036  1.00  0.00           H  
ATOM   4671  NH2 ARG   307      49.914  65.748  47.893  1.00  0.00           N  
ATOM   4672 HH21 ARG   307      49.535  65.261  48.693  1.00  0.00           H  
ATOM   4673 HH22 ARG   307      50.046  65.242  47.029  1.00  0.00           H  
ATOM   4674  C   ARG   307      50.246  72.858  51.538  1.00  0.00           C  
ATOM   4675  O   ARG   307      50.854  73.480  50.677  1.00  0.00           O  
ATOM   4676  N   PHE   308      49.639  73.407  52.566  1.00  0.00           N  
ATOM   4677  H   PHE   308      49.305  72.765  53.271  1.00  0.00           H  
ATOM   4678  CA  PHE   308      49.827  74.821  52.940  1.00  0.00           C  
ATOM   4679  HA  PHE   308      49.644  75.468  52.082  1.00  0.00           H  
ATOM   4680  CB  PHE   308      48.862  75.262  54.040  1.00  0.00           C  
ATOM   4681  HB2 PHE   308      48.616  74.479  54.757  1.00  0.00           H  
ATOM   4682  HB3 PHE   308      49.324  76.121  54.528  1.00  0.00           H  
ATOM   4683  CG  PHE   308      47.517  75.713  53.578  1.00  0.00           C  
ATOM   4684  CD1 PHE   308      46.431  74.845  53.179  1.00  0.00           C  
ATOM   4685  HD1 PHE   308      46.524  73.781  53.341  1.00  0.00           H  
ATOM   4686  CE1 PHE   308      45.234  75.373  52.529  1.00  0.00           C  
ATOM   4687  HE1 PHE   308      44.523  74.703  52.068  1.00  0.00           H  
ATOM   4688  CZ  PHE   308      45.176  76.764  52.339  1.00  0.00           C  
ATOM   4689  HZ  PHE   308      44.359  77.150  51.748  1.00  0.00           H  
ATOM   4690  CE2 PHE   308      46.174  77.590  52.814  1.00  0.00           C  
ATOM   4691  HE2 PHE   308      46.137  78.617  52.482  1.00  0.00           H  
ATOM   4692  CD2 PHE   308      47.363  77.091  53.391  1.00  0.00           C  
ATOM   4693  HD2 PHE   308      48.072  77.824  53.746  1.00  0.00           H  
ATOM   4694  C   PHE   308      51.302  75.169  53.362  1.00  0.00           C  
ATOM   4695  O   PHE   308      51.925  76.112  52.893  1.00  0.00           O  
ATOM   4696  N   LEU   309      52.023  74.310  54.040  1.00  0.00           N  
ATOM   4697  H   LEU   309      51.543  73.455  54.285  1.00  0.00           H  
ATOM   4698  CA  LEU   309      53.460  74.458  54.376  1.00  0.00           C  
ATOM   4699  HA  LEU   309      53.594  75.537  54.452  1.00  0.00           H  
ATOM   4700  CB  LEU   309      53.710  73.827  55.721  1.00  0.00           C  
ATOM   4701  HB2 LEU   309      53.545  72.750  55.747  1.00  0.00           H  
ATOM   4702  HB3 LEU   309      54.784  73.942  55.865  1.00  0.00           H  
ATOM   4703  CG  LEU   309      53.029  74.498  56.883  1.00  0.00           C  
ATOM   4704  HG  LEU   309      51.969  74.245  56.843  1.00  0.00           H  
ATOM   4705  CD1 LEU   309      53.377  73.900  58.282  1.00  0.00           C  
ATOM   4706 HD11 LEU   309      53.082  72.864  58.112  1.00  0.00           H  
ATOM   4707 HD12 LEU   309      54.463  73.892  58.368  1.00  0.00           H  
ATOM   4708 HD13 LEU   309      52.968  74.446  59.132  1.00  0.00           H  
ATOM   4709  CD2 LEU   309      53.244  76.040  57.000  1.00  0.00           C  
ATOM   4710 HD21 LEU   309      52.800  76.428  57.917  1.00  0.00           H  
ATOM   4711 HD22 LEU   309      54.313  76.238  57.086  1.00  0.00           H  
ATOM   4712 HD23 LEU   309      52.875  76.582  56.129  1.00  0.00           H  
ATOM   4713  C   LEU   309      54.442  74.025  53.350  1.00  0.00           C  
ATOM   4714  O   LEU   309      55.641  74.300  53.492  1.00  0.00           O  
ATOM   4715  N   GLU   310      54.018  73.376  52.209  1.00  0.00           N  
ATOM   4716  H   GLU   310      53.031  73.169  52.278  1.00  0.00           H  
ATOM   4717  CA  GLU   310      54.874  72.791  51.190  1.00  0.00           C  
ATOM   4718  HA  GLU   310      54.179  72.231  50.564  1.00  0.00           H  
ATOM   4719  CB  GLU   310      55.520  73.847  50.287  1.00  0.00           C  
ATOM   4720  HB2 GLU   310      56.235  74.428  50.869  1.00  0.00           H  
ATOM   4721  HB3 GLU   310      56.121  73.287  49.570  1.00  0.00           H  
ATOM   4722  CG  GLU   310      54.591  74.740  49.506  1.00  0.00           C  
ATOM   4723  HG2 GLU   310      54.033  74.178  48.757  1.00  0.00           H  
ATOM   4724  HG3 GLU   310      53.879  75.119  50.239  1.00  0.00           H  
ATOM   4725  CD  GLU   310      55.363  75.859  48.872  1.00  0.00           C  
ATOM   4726  OE1 GLU   310      55.975  75.633  47.803  1.00  0.00           O  
ATOM   4727  OE2 GLU   310      55.408  76.926  49.485  1.00  0.00           O  
ATOM   4728  C   GLU   310      55.822  71.643  51.664  1.00  0.00           C  
ATOM   4729  O   GLU   310      56.934  71.524  51.051  1.00  0.00           O  
ATOM   4730  N   SER   311      55.434  70.805  52.550  1.00  0.00           N  
ATOM   4731  H   SER   311      54.487  70.841  52.898  1.00  0.00           H  
ATOM   4732  CA  SER   311      56.372  69.874  53.218  1.00  0.00           C  
ATOM   4733  HA  SER   311      57.044  69.384  52.513  1.00  0.00           H  
ATOM   4734  CB  SER   311      57.295  70.686  54.176  1.00  0.00           C  
ATOM   4735  HB2 SER   311      57.683  71.543  53.624  1.00  0.00           H  
ATOM   4736  HB3 SER   311      56.743  70.968  55.072  1.00  0.00           H  
ATOM   4737  OG  SER   311      58.301  69.749  54.447  1.00  0.00           O  
ATOM   4738  HG  SER   311      59.041  69.778  53.837  1.00  0.00           H  
ATOM   4739  C   SER   311      55.708  68.883  54.151  1.00  0.00           C  
ATOM   4740  O   SER   311      54.634  69.109  54.745  1.00  0.00           O  
ATOM   4741  N   ASN   312      56.231  67.623  54.316  1.00  0.00           N  
ATOM   4742  H   ASN   312      57.040  67.408  53.751  1.00  0.00           H  
ATOM   4743  CA  ASN   312      55.734  66.608  55.267  1.00  0.00           C  
ATOM   4744  HA  ASN   312      54.645  66.661  55.261  1.00  0.00           H  
ATOM   4745  CB  ASN   312      55.997  65.204  54.813  1.00  0.00           C  
ATOM   4746  HB2 ASN   312      57.068  65.174  54.613  1.00  0.00           H  
ATOM   4747  HB3 ASN   312      55.880  64.443  55.585  1.00  0.00           H  
ATOM   4748  CG  ASN   312      55.322  64.696  53.542  1.00  0.00           C  
ATOM   4749  OD1 ASN   312      54.110  64.522  53.586  1.00  0.00           O  
ATOM   4750  ND2 ASN   312      56.016  64.322  52.500  1.00  0.00           N  
ATOM   4751 HD21 ASN   312      55.493  64.142  51.655  1.00  0.00           H  
ATOM   4752 HD22 ASN   312      57.024  64.366  52.445  1.00  0.00           H  
ATOM   4753  C   ASN   312      56.260  66.750  56.700  1.00  0.00           C  
ATOM   4754  O   ASN   312      57.417  67.166  56.948  1.00  0.00           O  
ATOM   4755  N   PRO   313      55.545  66.269  57.733  1.00  0.00           N  
ATOM   4756  CD  PRO   313      54.123  65.856  57.708  1.00  0.00           C  
ATOM   4757  HD2 PRO   313      54.039  65.058  56.971  1.00  0.00           H  
ATOM   4758  HD3 PRO   313      53.518  66.607  57.200  1.00  0.00           H  
ATOM   4759  CG  PRO   313      53.759  65.383  59.177  1.00  0.00           C  
ATOM   4760  HG2 PRO   313      53.876  64.300  59.149  1.00  0.00           H  
ATOM   4761  HG3 PRO   313      52.776  65.758  59.464  1.00  0.00           H  
ATOM   4762  CB  PRO   313      54.825  66.106  60.034  1.00  0.00           C  
ATOM   4763  HB2 PRO   313      55.140  65.600  60.947  1.00  0.00           H  
ATOM   4764  HB3 PRO   313      54.478  67.112  60.271  1.00  0.00           H  
ATOM   4765  CA  PRO   313      56.045  66.192  59.117  1.00  0.00           C  
ATOM   4766  HA  PRO   313      56.548  67.116  59.401  1.00  0.00           H  
ATOM   4767  C   PRO   313      56.977  64.954  59.358  1.00  0.00           C  
ATOM   4768  O   PRO   313      57.012  64.025  58.547  1.00  0.00           O  
ATOM   4769  N   VAL   314      57.729  65.092  60.447  1.00  0.00           N  
ATOM   4770  H   VAL   314      57.826  66.004  60.871  1.00  0.00           H  
ATOM   4771  CA  VAL   314      58.240  63.916  61.263  1.00  0.00           C  
ATOM   4772  HA  VAL   314      58.027  63.014  60.689  1.00  0.00           H  
ATOM   4773  CB  VAL   314      59.736  64.020  61.490  1.00  0.00           C  
ATOM   4774  HB  VAL   314      60.010  63.110  62.024  1.00  0.00           H  
ATOM   4775  CG1 VAL   314      60.380  63.994  60.124  1.00  0.00           C  
ATOM   4776 HG11 VAL   314      60.128  64.865  59.519  1.00  0.00           H  
ATOM   4777 HG12 VAL   314      61.462  63.937  60.240  1.00  0.00           H  
ATOM   4778 HG13 VAL   314      59.971  63.192  59.509  1.00  0.00           H  
ATOM   4779  CG2 VAL   314      60.194  65.191  62.214  1.00  0.00           C  
ATOM   4780 HG21 VAL   314      59.890  66.153  61.803  1.00  0.00           H  
ATOM   4781 HG22 VAL   314      59.808  65.104  63.230  1.00  0.00           H  
ATOM   4782 HG23 VAL   314      61.276  65.127  62.326  1.00  0.00           H  
ATOM   4783  C   VAL   314      57.473  63.779  62.564  1.00  0.00           C  
ATOM   4784  O   VAL   314      57.091  64.796  63.126  1.00  0.00           O  
ATOM   4785  N   MET   315      57.214  62.591  63.026  1.00  0.00           N  
ATOM   4786  H   MET   315      57.550  61.823  62.463  1.00  0.00           H  
ATOM   4787  CA  MET   315      56.750  62.298  64.367  1.00  0.00           C  
ATOM   4788  HA  MET   315      56.214  63.162  64.759  1.00  0.00           H  
ATOM   4789  CB  MET   315      55.637  61.221  64.305  1.00  0.00           C  
ATOM   4790  HB2 MET   315      54.868  61.493  63.581  1.00  0.00           H  
ATOM   4791  HB3 MET   315      56.068  60.367  63.783  1.00  0.00           H  
ATOM   4792  CG  MET   315      55.009  60.917  65.659  1.00  0.00           C  
ATOM   4793  HG2 MET   315      55.501  61.571  66.380  1.00  0.00           H  
ATOM   4794  HG3 MET   315      53.933  61.087  65.669  1.00  0.00           H  
ATOM   4795  SD  MET   315      55.101  59.172  66.133  1.00  0.00           S  
ATOM   4796  CE  MET   315      56.868  59.053  66.630  1.00  0.00           C  
ATOM   4797  HE1 MET   315      57.465  58.794  65.755  1.00  0.00           H  
ATOM   4798  HE2 MET   315      57.024  60.030  67.089  1.00  0.00           H  
ATOM   4799  HE3 MET   315      57.046  58.210  67.297  1.00  0.00           H  
ATOM   4800  C   MET   315      57.932  62.024  65.295  1.00  0.00           C  
ATOM   4801  O   MET   315      58.845  61.343  64.865  1.00  0.00           O  
ATOM   4802  N   ILE   316      57.904  62.599  66.539  1.00  0.00           N  
ATOM   4803  H   ILE   316      57.064  63.038  66.888  1.00  0.00           H  
ATOM   4804  CA  ILE   316      58.874  62.271  67.589  1.00  0.00           C  
ATOM   4805  HA  ILE   316      59.315  61.282  67.466  1.00  0.00           H  
ATOM   4806  CB  ILE   316      59.945  63.346  67.678  1.00  0.00           C  
ATOM   4807  HB  ILE   316      59.443  64.290  67.892  1.00  0.00           H  
ATOM   4808  CG2 ILE   316      60.857  62.971  68.919  1.00  0.00           C  
ATOM   4809 HG21 ILE   316      60.273  62.959  69.839  1.00  0.00           H  
ATOM   4810 HG22 ILE   316      61.338  62.002  68.784  1.00  0.00           H  
ATOM   4811 HG23 ILE   316      61.722  63.624  69.033  1.00  0.00           H  
ATOM   4812  CG1 ILE   316      60.871  63.440  66.398  1.00  0.00           C  
ATOM   4813 HG12 ILE   316      61.539  62.579  66.405  1.00  0.00           H  
ATOM   4814 HG13 ILE   316      60.173  63.421  65.561  1.00  0.00           H  
ATOM   4815  CD1 ILE   316      61.726  64.682  66.186  1.00  0.00           C  
ATOM   4816 HD11 ILE   316      62.634  64.569  66.778  1.00  0.00           H  
ATOM   4817 HD12 ILE   316      62.008  64.588  65.138  1.00  0.00           H  
ATOM   4818 HD13 ILE   316      61.143  65.595  66.306  1.00  0.00           H  
ATOM   4819  C   ILE   316      57.933  62.162  68.893  1.00  0.00           C  
ATOM   4820  O   ILE   316      57.034  62.957  69.109  1.00  0.00           O  
ATOM   4821  N   ASP   317      58.342  61.270  69.722  1.00  0.00           N  
ATOM   4822  H   ASP   317      59.181  60.785  69.436  1.00  0.00           H  
ATOM   4823  CA  ASP   317      57.887  61.202  71.132  1.00  0.00           C  
ATOM   4824  HA  ASP   317      57.059  61.904  71.230  1.00  0.00           H  
ATOM   4825  CB  ASP   317      57.339  59.778  71.402  1.00  0.00           C  
ATOM   4826  HB2 ASP   317      56.715  59.414  70.585  1.00  0.00           H  
ATOM   4827  HB3 ASP   317      58.205  59.117  71.436  1.00  0.00           H  
ATOM   4828  CG  ASP   317      56.559  59.551  72.700  1.00  0.00           C  
ATOM   4829  OD1 ASP   317      56.589  60.367  73.669  1.00  0.00           O  
ATOM   4830  OD2 ASP   317      55.944  58.493  72.843  1.00  0.00           O  
ATOM   4831  C   ASP   317      58.933  61.675  72.114  1.00  0.00           C  
ATOM   4832  O   ASP   317      60.083  61.331  72.027  1.00  0.00           O  
ATOM   4833  N   ALA   318      58.555  62.493  73.141  1.00  0.00           N  
ATOM   4834  H   ALA   318      57.568  62.599  73.329  1.00  0.00           H  
ATOM   4835  CA  ALA   318      59.448  62.860  74.188  1.00  0.00           C  
ATOM   4836  HA  ALA   318      60.298  63.350  73.715  1.00  0.00           H  
ATOM   4837  CB  ALA   318      58.749  63.898  75.135  1.00  0.00           C  
ATOM   4838  HB1 ALA   318      57.876  63.517  75.666  1.00  0.00           H  
ATOM   4839  HB2 ALA   318      59.509  64.244  75.835  1.00  0.00           H  
ATOM   4840  HB3 ALA   318      58.241  64.614  74.489  1.00  0.00           H  
ATOM   4841  C   ALA   318      60.050  61.751  74.970  1.00  0.00           C  
ATOM   4842  O   ALA   318      61.174  61.921  75.397  1.00  0.00           O  
ATOM   4843  N   LYS   319      59.482  60.512  74.969  1.00  0.00           N  
ATOM   4844  H   LYS   319      58.560  60.398  74.574  1.00  0.00           H  
ATOM   4845  CA  LYS   319      60.140  59.338  75.679  1.00  0.00           C  
ATOM   4846  HA  LYS   319      60.247  59.596  76.733  1.00  0.00           H  
ATOM   4847  CB  LYS   319      59.121  58.096  75.628  1.00  0.00           C  
ATOM   4848  HB2 LYS   319      59.437  57.373  76.379  1.00  0.00           H  
ATOM   4849  HB3 LYS   319      58.099  58.419  75.828  1.00  0.00           H  
ATOM   4850  CG  LYS   319      59.148  57.362  74.247  1.00  0.00           C  
ATOM   4851  HG2 LYS   319      58.651  58.005  73.521  1.00  0.00           H  
ATOM   4852  HG3 LYS   319      60.172  57.196  73.912  1.00  0.00           H  
ATOM   4853  CD  LYS   319      58.360  56.096  74.375  1.00  0.00           C  
ATOM   4854  HD2 LYS   319      58.912  55.333  74.924  1.00  0.00           H  
ATOM   4855  HD3 LYS   319      57.465  56.337  74.948  1.00  0.00           H  
ATOM   4856  CE  LYS   319      57.972  55.595  72.971  1.00  0.00           C  
ATOM   4857  HE2 LYS   319      57.358  54.695  72.957  1.00  0.00           H  
ATOM   4858  HE3 LYS   319      57.419  56.380  72.455  1.00  0.00           H  
ATOM   4859  NZ  LYS   319      59.146  55.248  72.137  1.00  0.00           N  
ATOM   4860  HZ1 LYS   319      59.721  54.548  72.582  1.00  0.00           H  
ATOM   4861  HZ2 LYS   319      58.819  54.870  71.259  1.00  0.00           H  
ATOM   4862  HZ3 LYS   319      59.716  56.061  71.948  1.00  0.00           H  
ATOM   4863  C   LYS   319      61.606  59.045  75.206  1.00  0.00           C  
ATOM   4864  O   LYS   319      62.330  58.489  76.027  1.00  0.00           O  
ATOM   4865  N   GLU   320      62.055  59.511  74.033  1.00  0.00           N  
ATOM   4866  H   GLU   320      61.462  60.016  73.390  1.00  0.00           H  
ATOM   4867  CA  GLU   320      63.466  59.256  73.593  1.00  0.00           C  
ATOM   4868  HA  GLU   320      63.793  58.221  73.684  1.00  0.00           H  
ATOM   4869  CB  GLU   320      63.672  59.882  72.204  1.00  0.00           C  
ATOM   4870  HB2 GLU   320      63.418  60.942  72.212  1.00  0.00           H  
ATOM   4871  HB3 GLU   320      64.745  59.785  72.037  1.00  0.00           H  
ATOM   4872  CG  GLU   320      62.893  59.214  71.045  1.00  0.00           C  
ATOM   4873  HG2 GLU   320      61.824  59.199  71.259  1.00  0.00           H  
ATOM   4874  HG3 GLU   320      62.943  59.827  70.146  1.00  0.00           H  
ATOM   4875  CD  GLU   320      63.385  57.783  70.904  1.00  0.00           C  
ATOM   4876  OE1 GLU   320      62.554  56.792  70.922  1.00  0.00           O  
ATOM   4877  OE2 GLU   320      64.600  57.592  70.672  1.00  0.00           O  
ATOM   4878  C   GLU   320      64.485  59.940  74.483  1.00  0.00           C  
ATOM   4879  O   GLU   320      65.555  59.430  74.591  1.00  0.00           O  
ATOM   4880  N   VAL   321      64.141  61.136  75.019  1.00  0.00           N  
ATOM   4881  H   VAL   321      63.162  61.361  74.918  1.00  0.00           H  
ATOM   4882  CA  VAL   321      65.034  62.168  75.595  1.00  0.00           C  
ATOM   4883  HA  VAL   321      65.951  61.727  75.986  1.00  0.00           H  
ATOM   4884  CB  VAL   321      65.399  63.048  74.357  1.00  0.00           C  
ATOM   4885  HB  VAL   321      65.472  62.342  73.529  1.00  0.00           H  
ATOM   4886  CG1 VAL   321      64.250  64.043  74.038  1.00  0.00           C  
ATOM   4887 HG11 VAL   321      63.293  63.541  74.181  1.00  0.00           H  
ATOM   4888 HG12 VAL   321      64.229  64.949  74.644  1.00  0.00           H  
ATOM   4889 HG13 VAL   321      64.401  64.182  72.968  1.00  0.00           H  
ATOM   4890  CG2 VAL   321      66.783  63.611  74.588  1.00  0.00           C  
ATOM   4891 HG21 VAL   321      67.591  62.900  74.416  1.00  0.00           H  
ATOM   4892 HG22 VAL   321      66.903  64.426  73.875  1.00  0.00           H  
ATOM   4893 HG23 VAL   321      66.872  64.165  75.523  1.00  0.00           H  
ATOM   4894  C   VAL   321      64.472  62.952  76.781  1.00  0.00           C  
ATOM   4895  O   VAL   321      64.996  63.949  77.202  1.00  0.00           O  
ATOM   4896  N   SER   322      63.354  62.456  77.360  1.00  0.00           N  
ATOM   4897  H   SER   322      62.807  61.797  76.825  1.00  0.00           H  
ATOM   4898  CA  SER   322      62.696  62.957  78.593  1.00  0.00           C  
ATOM   4899  HA  SER   322      63.539  63.276  79.206  1.00  0.00           H  
ATOM   4900  CB  SER   322      61.658  64.049  78.201  1.00  0.00           C  
ATOM   4901  HB2 SER   322      62.254  64.902  77.876  1.00  0.00           H  
ATOM   4902  HB3 SER   322      61.138  63.629  77.340  1.00  0.00           H  
ATOM   4903  OG  SER   322      60.672  64.383  79.201  1.00  0.00           O  
ATOM   4904  HG  SER   322      60.995  65.091  79.762  1.00  0.00           H  
ATOM   4905  C   SER   322      62.013  61.896  79.430  1.00  0.00           C  
ATOM   4906  O   SER   322      61.411  60.944  78.954  1.00  0.00           O  
ATOM   4907  N   ALA   323      61.943  62.108  80.725  1.00  0.00           N  
ATOM   4908  H   ALA   323      62.608  62.757  81.119  1.00  0.00           H  
ATOM   4909  CA  ALA   323      61.126  61.405  81.685  1.00  0.00           C  
ATOM   4910  HA  ALA   323      61.418  60.355  81.652  1.00  0.00           H  
ATOM   4911  CB  ALA   323      61.680  61.780  83.071  1.00  0.00           C  
ATOM   4912  HB1 ALA   323      61.692  62.869  83.082  1.00  0.00           H  
ATOM   4913  HB2 ALA   323      61.082  61.403  83.901  1.00  0.00           H  
ATOM   4914  HB3 ALA   323      62.691  61.381  83.153  1.00  0.00           H  
ATOM   4915  C   ALA   323      59.546  61.602  81.465  1.00  0.00           C  
ATOM   4916  O   ALA   323      58.758  61.338  82.446  1.00  0.00           O  
ATOM   4917  N   ALA   324      59.026  61.944  80.238  1.00  0.00           N  
ATOM   4918  H   ALA   324      59.723  62.079  79.520  1.00  0.00           H  
ATOM   4919  CA  ALA   324      57.658  61.771  79.928  1.00  0.00           C  
ATOM   4920  HA  ALA   324      57.149  61.181  80.691  1.00  0.00           H  
ATOM   4921  CB  ALA   324      56.999  63.184  79.990  1.00  0.00           C  
ATOM   4922  HB1 ALA   324      57.320  63.637  79.052  1.00  0.00           H  
ATOM   4923  HB2 ALA   324      55.918  63.048  80.022  1.00  0.00           H  
ATOM   4924  HB3 ALA   324      57.311  63.718  80.887  1.00  0.00           H  
ATOM   4925  C   ALA   324      57.312  61.228  78.567  1.00  0.00           C  
ATOM   4926  O   ALA   324      58.123  61.115  77.713  1.00  0.00           O  
ATOM   4927  N   HIE   325      56.004  60.884  78.320  1.00  0.00           N  
ATOM   4928  H   HIE   325      55.427  61.146  79.107  1.00  0.00           H  
ATOM   4929  CA  HIE   325      55.380  60.342  77.117  1.00  0.00           C  
ATOM   4930  HA  HIE   325      56.196  60.001  76.480  1.00  0.00           H  
ATOM   4931  CB  HIE   325      54.382  59.219  77.619  1.00  0.00           C  
ATOM   4932  HB2 HIE   325      53.802  59.424  78.519  1.00  0.00           H
[truncated: 24,075,021 more chars]
