# Supplementary material for: Structural insight into hierarchical DNMT3A autoinhibition and its dysregulation in disease
Source: Nat Commun. 2026 Feb 18;17:2901. doi: 10.1038/s41467-026-69563-1 (PMC13031684; doi:10.1038/s41467-026-69563-1)
Supplement: Supplementary file 3 — Supplementary Data 1 [file 41467_2026_69563_MOESM3_ESM.zip › MD_simulation/DNMT3A_PWWP_ADD_MTase_Start.pdb]

CRYST1  109.792  147.227  188.137  90.00  90.00  90.00 P 1           1
ATOM      1 ZN   ZN3     1      44.137  46.755  54.103  1.00  0.00          ZN  
TER       2      ZN3     1 
ATOM      2 ZN   ZN3     2      40.487  45.901  65.883  1.00  0.00          ZN  
TER       3      ZN3     2 
ATOM      3 ZN   ZN3     3      51.698  46.420  76.600  1.00  0.00          ZN  
TER       4      ZN3     3 
ATOM      4 ZN   ZN3     4      55.540 108.521 110.212  1.00  0.00          ZN  
TER       5      ZN3     4 
ATOM      5 ZN   ZN3     5      47.651 107.860 122.628  1.00  0.00          ZN  
TER       6      ZN3     5 
ATOM      6 ZN   ZN3     6      51.096 106.297 133.138  1.00  0.00          ZN  
TER       7      ZN3     6 
ATOM      7 ZN   ZN3     7      38.045 124.367  40.688  1.00  0.00          ZN  
TER       8      ZN3     7 
ATOM      8 ZN   ZN3     8      35.650 119.245  31.387  1.00  0.00          ZN  
TER       9      ZN3     8 
ATOM      9 ZN   ZN3     9      42.417 109.347  22.353  1.00  0.00          ZN  
TER      10      ZN3     9 
ATOM     10 ZN   ZN3    10      59.221  29.345 147.784  1.00  0.00          ZN  
TER      11      ZN3    10 
ATOM     11 ZN   ZN3    11      56.374  34.221 156.730  1.00  0.00          ZN  
TER      12      ZN3    11 
ATOM     12 ZN   ZN3    12      61.146  44.781 164.891  1.00  0.00          ZN  
TER      13      ZN3    12 
ATOM     13  N   SAH    13      55.583  77.955  71.121  1.00  0.00           N  
ATOM     14  H3  SAH    13      56.500  78.401  70.976  1.00  0.00           H  
ATOM     15  H1  SAH    13      54.894  78.539  70.626  1.00  0.00           H  
ATOM     16  H2  SAH    13      55.657  77.145  70.489  1.00  0.00           H  
ATOM     17  CA  SAH    13      55.198  77.462  72.584  1.00  0.00           C  
ATOM     18  HA  SAH    13      55.001  78.453  72.997  1.00  0.00           H  
ATOM     19  C   SAH    13      56.334  76.771  73.306  1.00  0.00           C  
ATOM     20  O   SAH    13      56.181  75.568  73.566  1.00  0.00           O  
ATOM     21  OXT SAH    13      57.322  77.422  73.619  1.00  0.00           O  
ATOM     22  CB  SAH    13      53.892  76.751  72.734  1.00  0.00           C  
ATOM     23  HB1 SAH    13      53.680  76.662  73.806  1.00  0.00           H  
ATOM     24  HB2 SAH    13      54.026  75.727  72.365  1.00  0.00           H  
ATOM     25  CG  SAH    13      52.741  77.400  71.984  1.00  0.00           C  
ATOM     26  HG1 SAH    13      52.781  77.262  70.896  1.00  0.00           H  
ATOM     27  HG2 SAH    13      52.758  78.487  72.134  1.00  0.00           H  
ATOM     28  SD  SAH    13      51.112  76.700  72.498  1.00  0.00           S  
ATOM     29  C5' SAH    13      49.989  77.830  71.477  1.00  0.00           C  
ATOM     30  H5' SAH    13      50.409  77.896  70.466  1.00  0.00           H  
ATOM     31 H5'' SAH    13      48.998  77.364  71.416  1.00  0.00           H  
ATOM     32  C4' SAH    13      49.882  79.281  71.951  1.00  0.00           C  
ATOM     33  H4' SAH    13      50.845  79.807  71.948  1.00  0.00           H  
ATOM     34  C3' SAH    13      49.267  79.438  73.391  1.00  0.00           C  
ATOM     35  H3' SAH    13      48.833  78.479  73.700  1.00  0.00           H  
ATOM     36  O3' SAH    13      50.246  79.904  74.366  1.00  0.00           O  
ATOM     37  H9  SAH    13      50.408  80.834  74.132  1.00  0.00           H  
ATOM     38  C2' SAH    13      48.076  80.337  73.221  1.00  0.00           C  
ATOM     39  H2' SAH    13      47.210  79.693  73.022  1.00  0.00           H  
ATOM     40  O2' SAH    13      47.812  81.233  74.376  1.00  0.00           O  
ATOM     41  H10 SAH    13      48.628  81.738  74.537  1.00  0.00           H  
ATOM     42  O4' SAH    13      49.155  80.230  71.180  1.00  0.00           O  
ATOM     43  C1' SAH    13      48.506  81.242  71.967  1.00  0.00           C  
ATOM     44  H1' SAH    13      49.256  81.989  72.253  1.00  0.00           H  
ATOM     45  N9  SAH    13      47.541  81.908  71.129  1.00  0.00           N  
ATOM     46  C4  SAH    13      47.877  82.977  70.367  1.00  0.00           C  
ATOM     47  N3  SAH    13      48.747  83.989  70.517  1.00  0.00           N  
ATOM     48  C2  SAH    13      48.561  85.144  69.871  1.00  0.00           C  
ATOM     49  N1  SAH    13      47.562  85.363  68.980  1.00  0.00           N  
ATOM     50  C6  SAH    13      46.726  84.344  68.834  1.00  0.00           C  
ATOM     51  C5  SAH    13      46.860  83.146  69.512  1.00  0.00           C  
ATOM     52  N7  SAH    13      45.892  82.146  69.614  1.00  0.00           N  
ATOM     53  C8  SAH    13      46.467  81.286  70.523  1.00  0.00           C  
ATOM     54  H8  SAH    13      46.051  80.353  70.879  1.00  0.00           H  
ATOM     55  N6  SAH    13      45.644  84.684  68.064  1.00  0.00           N  
ATOM     56  H61 SAH    13      45.617  85.671  67.842  1.00  0.00           H  
ATOM     57  H62 SAH    13      44.780  84.196  68.264  1.00  0.00           H  
ATOM     58  H7  SAH    13      49.361  85.873  69.981  1.00  0.00           H  
TER      59      SAH    13 
ATOM     59  N   SAH    14      61.619  75.874 113.209  1.00  0.00           N  
ATOM     60  H3  SAH    14      61.096  75.391 113.954  1.00  0.00           H  
ATOM     61  H1  SAH    14      62.347  76.372 113.740  1.00  0.00           H  
ATOM     62  H2  SAH    14      62.057  75.058 112.758  1.00  0.00           H  
ATOM     63  CA  SAH    14      60.660  76.695 112.329  1.00  0.00           C  
ATOM     64  HA  SAH    14      59.902  75.994 111.977  1.00  0.00           H  
ATOM     65  C   SAH    14      61.267  77.278 111.011  1.00  0.00           C  
ATOM     66  O   SAH    14      60.602  77.403 110.003  1.00  0.00           O  
ATOM     67  OXT SAH    14      62.319  77.936 111.133  1.00  0.00           O  
ATOM     68  CB  SAH    14      59.823  77.755 113.104  1.00  0.00           C  
ATOM     69  HB1 SAH    14      59.406  78.455 112.371  1.00  0.00           H  
ATOM     70  HB2 SAH    14      60.528  78.357 113.691  1.00  0.00           H  
ATOM     71  CG  SAH    14      58.754  77.102 113.978  1.00  0.00           C  
ATOM     72  HG1 SAH    14      58.179  77.948 114.373  1.00  0.00           H  
ATOM     73  HG2 SAH    14      59.062  76.513 114.851  1.00  0.00           H  
ATOM     74  SD  SAH    14      57.585  76.053 112.991  1.00  0.00           S  
ATOM     75  C5' SAH    14      56.727  75.194 114.444  1.00  0.00           C  
ATOM     76  H5' SAH    14      57.360  75.319 115.331  1.00  0.00           H  
ATOM     77 H5'' SAH    14      55.775  75.695 114.662  1.00  0.00           H  
ATOM     78  C4' SAH    14      56.574  73.671 114.086  1.00  0.00           C  
ATOM     79  H4' SAH    14      57.544  73.357 113.680  1.00  0.00           H  
ATOM     80  C3' SAH    14      55.441  73.322 113.116  1.00  0.00           C  
ATOM     81  H3' SAH    14      54.833  74.195 112.845  1.00  0.00           H  
ATOM     82  O3' SAH    14      55.941  72.873 111.873  1.00  0.00           O  
ATOM     83  H9  SAH    14      56.597  72.183 112.073  1.00  0.00           H  
ATOM     84  C2' SAH    14      54.563  72.266 113.740  1.00  0.00           C  
ATOM     85  H2' SAH    14      53.699  72.780 114.179  1.00  0.00           H  
ATOM     86  O2' SAH    14      54.090  71.228 112.775  1.00  0.00           O  
ATOM     87  H10 SAH    14      54.854  70.810 112.341  1.00  0.00           H  
ATOM     88  O4' SAH    14      56.227  72.929 115.278  1.00  0.00           O  
ATOM     89  C1' SAH    14      55.544  71.740 114.827  1.00  0.00           C  
ATOM     90  H1' SAH    14      56.286  71.034 114.438  1.00  0.00           H  
ATOM     91  N9  SAH    14      54.845  70.997 115.877  1.00  0.00           N  
ATOM     92  C4  SAH    14      55.267  69.839 116.460  1.00  0.00           C  
ATOM     93  N3  SAH    14      56.406  69.189 116.314  1.00  0.00           N  
ATOM     94  C2  SAH    14      56.499  68.063 117.096  1.00  0.00           C  
ATOM     95  N1  SAH    14      55.562  67.566 117.937  1.00  0.00           N  
ATOM     96  C6  SAH    14      54.492  68.322 118.039  1.00  0.00           C  
ATOM     97  C5  SAH    14      54.260  69.488 117.323  1.00  0.00           C  
ATOM     98  N7  SAH    14      53.281  70.348 117.318  1.00  0.00           N  
ATOM     99  C8  SAH    14      53.684  71.329 116.522  1.00  0.00           C  
ATOM    100  H8  SAH    14      53.170  72.221 116.188  1.00  0.00           H  
ATOM    101  N6  SAH    14      53.655  67.863 119.013  1.00  0.00           N  
ATOM    102  H61 SAH    14      53.890  66.888 119.145  1.00  0.00           H  
ATOM    103  H62 SAH    14      52.694  68.042 118.752  1.00  0.00           H  
ATOM    104  H7  SAH    14      57.391  67.444 117.019  1.00  0.00           H  
TER     105      SAH    14 
ATOM    105  N   LEU    15      39.925  35.599  53.339  1.00  0.00           N  
ATOM    106  H1  LEU    15      39.732  34.696  53.748  1.00  0.00           H  
ATOM    107  H2  LEU    15      39.415  35.650  52.468  1.00  0.00           H  
ATOM    108  H3  LEU    15      39.552  36.236  54.029  1.00  0.00           H  
ATOM    109  CA  LEU    15      41.400  35.703  52.973  1.00  0.00           C  
ATOM    110  HA  LEU    15      41.720  34.863  52.355  1.00  0.00           H  
ATOM    111  CB  LEU    15      41.682  37.069  52.237  1.00  0.00           C  
ATOM    112  HB2 LEU    15      41.230  37.853  52.845  1.00  0.00           H  
ATOM    113  HB3 LEU    15      42.716  37.399  52.340  1.00  0.00           H  
ATOM    114  CG  LEU    15      41.209  37.139  50.738  1.00  0.00           C  
ATOM    115  HG  LEU    15      40.196  36.755  50.624  1.00  0.00           H  
ATOM    116  CD1 LEU    15      41.282  38.476  50.176  1.00  0.00           C  
ATOM    117 HD11 LEU    15      41.005  38.338  49.131  1.00  0.00           H  
ATOM    118 HD12 LEU    15      40.734  39.220  50.754  1.00  0.00           H  
ATOM    119 HD13 LEU    15      42.329  38.781  50.190  1.00  0.00           H  
ATOM    120  CD2 LEU    15      42.299  36.402  49.950  1.00  0.00           C  
ATOM    121 HD21 LEU    15      43.251  36.885  50.165  1.00  0.00           H  
ATOM    122 HD22 LEU    15      42.411  35.361  50.255  1.00  0.00           H  
ATOM    123 HD23 LEU    15      42.085  36.414  48.881  1.00  0.00           H  
ATOM    124  C   LEU    15      42.152  35.402  54.270  1.00  0.00           C  
ATOM    125  O   LEU    15      42.902  34.417  54.352  1.00  0.00           O  
ATOM    126  N   VAL    16      41.858  36.105  55.347  1.00  0.00           N  
ATOM    127  H   VAL    16      41.455  37.027  55.252  1.00  0.00           H  
ATOM    128  CA  VAL    16      42.523  35.879  56.661  1.00  0.00           C  
ATOM    129  HA  VAL    16      43.587  35.731  56.478  1.00  0.00           H  
ATOM    130  CB  VAL    16      42.511  37.095  57.592  1.00  0.00           C  
ATOM    131  HB  VAL    16      41.479  37.369  57.809  1.00  0.00           H  
ATOM    132  CG1 VAL    16      43.295  36.998  58.937  1.00  0.00           C  
ATOM    133 HG11 VAL    16      43.241  37.867  59.592  1.00  0.00           H  
ATOM    134 HG12 VAL    16      42.918  36.245  59.630  1.00  0.00           H  
ATOM    135 HG13 VAL    16      44.334  36.697  58.802  1.00  0.00           H  
ATOM    136  CG2 VAL    16      43.165  38.262  56.877  1.00  0.00           C  
ATOM    137 HG21 VAL    16      42.514  38.620  56.079  1.00  0.00           H  
ATOM    138 HG22 VAL    16      43.264  39.074  57.596  1.00  0.00           H  
ATOM    139 HG23 VAL    16      44.100  37.888  56.460  1.00  0.00           H  
ATOM    140  C   VAL    16      42.066  34.543  57.355  1.00  0.00           C  
ATOM    141  O   VAL    16      42.872  33.819  57.893  1.00  0.00           O  
ATOM    142  N   TYR    17      40.851  34.112  57.245  1.00  0.00           N  
ATOM    143  H   TYR    17      40.133  34.666  56.799  1.00  0.00           H  
ATOM    144  CA  TYR    17      40.440  32.793  57.737  1.00  0.00           C  
ATOM    145  HA  TYR    17      40.582  32.743  58.816  1.00  0.00           H  
ATOM    146  CB  TYR    17      38.952  32.531  57.465  1.00  0.00           C  
ATOM    147  HB2 TYR    17      38.392  33.433  57.709  1.00  0.00           H  
ATOM    148  HB3 TYR    17      38.840  32.250  56.417  1.00  0.00           H  
ATOM    149  CG  TYR    17      38.447  31.390  58.326  1.00  0.00           C  
ATOM    150  CD1 TYR    17      37.785  31.569  59.551  1.00  0.00           C  
ATOM    151  HD1 TYR    17      37.917  32.526  60.034  1.00  0.00           H  
ATOM    152  CE1 TYR    17      37.237  30.504  60.295  1.00  0.00           C  
ATOM    153  HE1 TYR    17      36.879  30.656  61.302  1.00  0.00           H  
ATOM    154  CZ  TYR    17      37.248  29.209  59.727  1.00  0.00           C  
ATOM    155  OH  TYR    17      36.643  28.212  60.385  1.00  0.00           O  
ATOM    156  HH  TYR    17      36.988  27.343  60.165  1.00  0.00           H  
ATOM    157  CE2 TYR    17      37.820  29.032  58.513  1.00  0.00           C  
ATOM    158  HE2 TYR    17      37.799  28.035  58.097  1.00  0.00           H  
ATOM    159  CD2 TYR    17      38.493  30.045  57.867  1.00  0.00           C  
ATOM    160  HD2 TYR    17      38.989  29.943  56.913  1.00  0.00           H  
ATOM    161  C   TYR    17      41.286  31.651  57.119  1.00  0.00           C  
ATOM    162  O   TYR    17      41.626  30.720  57.789  1.00  0.00           O  
ATOM    163  N   GLU    18      41.686  31.768  55.837  1.00  0.00           N  
ATOM    164  H   GLU    18      41.287  32.551  55.339  1.00  0.00           H  
ATOM    165  CA  GLU    18      42.476  30.767  55.183  1.00  0.00           C  
ATOM    166  HA  GLU    18      42.003  29.799  55.347  1.00  0.00           H  
ATOM    167  CB  GLU    18      42.438  30.983  53.652  1.00  0.00           C  
ATOM    168  HB2 GLU    18      42.886  31.940  53.383  1.00  0.00           H  
ATOM    169  HB3 GLU    18      42.981  30.182  53.151  1.00  0.00           H  
ATOM    170  CG  GLU    18      40.986  30.864  53.055  1.00  0.00           C  
ATOM    171  HG2 GLU    18      41.101  30.357  52.097  1.00  0.00           H  
ATOM    172  HG3 GLU    18      40.392  30.233  53.716  1.00  0.00           H  
ATOM    173  CD  GLU    18      40.341  32.210  52.801  1.00  0.00           C  
ATOM    174  OE1 GLU    18      39.720  32.825  53.686  1.00  0.00           O  
ATOM    175  OE2 GLU    18      40.478  32.638  51.621  1.00  0.00           O  
ATOM    176  C   GLU    18      43.927  30.757  55.664  1.00  0.00           C  
ATOM    177  O   GLU    18      44.615  29.797  55.360  1.00  0.00           O  
ATOM    178  N   VAL    19      44.379  31.802  56.431  1.00  0.00           N  
ATOM    179  H   VAL    19      43.717  32.528  56.666  1.00  0.00           H  
ATOM    180  CA  VAL    19      45.580  31.729  57.247  1.00  0.00           C  
ATOM    181  HA  VAL    19      46.334  31.317  56.576  1.00  0.00           H  
ATOM    182  CB  VAL    19      46.079  33.161  57.515  1.00  0.00           C  
ATOM    183  HB  VAL    19      45.386  33.672  58.183  1.00  0.00           H  
ATOM    184  CG1 VAL    19      47.467  33.084  58.136  1.00  0.00           C  
ATOM    185 HG11 VAL    19      47.607  32.525  59.062  1.00  0.00           H  
ATOM    186 HG12 VAL    19      48.128  32.532  57.468  1.00  0.00           H  
ATOM    187 HG13 VAL    19      47.987  34.008  58.389  1.00  0.00           H  
ATOM    188  CG2 VAL    19      46.367  33.993  56.228  1.00  0.00           C  
ATOM    189 HG21 VAL    19      45.460  33.975  55.623  1.00  0.00           H  
ATOM    190 HG22 VAL    19      46.596  35.053  56.335  1.00  0.00           H  
ATOM    191 HG23 VAL    19      47.185  33.606  55.621  1.00  0.00           H  
ATOM    192  C   VAL    19      45.395  30.840  58.468  1.00  0.00           C  
ATOM    193  O   VAL    19      46.309  30.100  58.746  1.00  0.00           O  
ATOM    194  N   ARG    20      44.254  30.786  59.130  1.00  0.00           N  
ATOM    195  H   ARG    20      43.374  31.201  58.857  1.00  0.00           H  
ATOM    196  CA  ARG    20      44.030  29.807  60.173  1.00  0.00           C  
ATOM    197  HA  ARG    20      44.788  29.847  60.955  1.00  0.00           H  
ATOM    198  CB  ARG    20      42.673  30.119  60.818  1.00  0.00           C  
ATOM    199  HB2 ARG    20      41.903  30.184  60.048  1.00  0.00           H  
ATOM    200  HB3 ARG    20      42.435  29.328  61.529  1.00  0.00           H  
ATOM    201  CG  ARG    20      42.690  31.409  61.654  1.00  0.00           C  
ATOM    202  HG2 ARG    20      43.551  31.395  62.323  1.00  0.00           H  
ATOM    203  HG3 ARG    20      42.919  32.293  61.060  1.00  0.00           H  
ATOM    204  CD  ARG    20      41.334  31.634  62.462  1.00  0.00           C  
ATOM    205  HD2 ARG    20      41.479  32.503  63.104  1.00  0.00           H  
ATOM    206  HD3 ARG    20      40.563  31.870  61.729  1.00  0.00           H  
ATOM    207  NE  ARG    20      40.852  30.499  63.280  1.00  0.00           N  
ATOM    208  HE  ARG    20      41.528  29.776  63.485  1.00  0.00           H  
ATOM    209  CZ  ARG    20      39.617  30.185  63.530  1.00  0.00           C  
ATOM    210  NH1 ARG    20      38.561  30.959  63.394  1.00  0.00           N  
ATOM    211 HH11 ARG    20      38.635  31.830  62.888  1.00  0.00           H  
ATOM    212 HH12 ARG    20      37.686  30.577  63.722  1.00  0.00           H  
ATOM    213  NH2 ARG    20      39.370  28.980  63.996  1.00  0.00           N  
ATOM    214 HH21 ARG    20      40.140  28.353  64.177  1.00  0.00           H  
ATOM    215 HH22 ARG    20      38.393  28.728  64.044  1.00  0.00           H  
ATOM    216  C   ARG    20      44.131  28.330  59.708  1.00  0.00           C  
ATOM    217  O   ARG    20      44.696  27.497  60.433  1.00  0.00           O  
ATOM    218  N   GLN    21      43.659  28.107  58.497  1.00  0.00           N  
ATOM    219  H   GLN    21      43.156  28.873  58.072  1.00  0.00           H  
ATOM    220  CA  GLN    21      43.761  26.826  57.698  1.00  0.00           C  
ATOM    221  HA  GLN    21      43.568  25.992  58.373  1.00  0.00           H  
ATOM    222  CB  GLN    21      42.758  26.825  56.607  1.00  0.00           C  
ATOM    223  HB2 GLN    21      42.722  27.801  56.122  1.00  0.00           H  
ATOM    224  HB3 GLN    21      42.999  26.135  55.799  1.00  0.00           H  
ATOM    225  CG  GLN    21      41.250  26.594  57.150  1.00  0.00           C  
ATOM    226  HG2 GLN    21      41.238  25.606  57.610  1.00  0.00           H  
ATOM    227  HG3 GLN    21      41.090  27.370  57.899  1.00  0.00           H  
ATOM    228  CD  GLN    21      40.156  26.709  56.134  1.00  0.00           C  
ATOM    229  OE1 GLN    21      40.220  27.386  55.068  1.00  0.00           O  
ATOM    230  NE2 GLN    21      39.100  25.959  56.283  1.00  0.00           N  
ATOM    231 HE21 GLN    21      38.313  26.346  55.783  1.00  0.00           H  
ATOM    232 HE22 GLN    21      38.867  25.522  57.163  1.00  0.00           H  
ATOM    233  C   GLN    21      45.114  26.496  57.048  1.00  0.00           C  
ATOM    234  O   GLN    21      45.290  25.388  56.531  1.00  0.00           O  
ATOM    235  N   LYS    22      46.072  27.447  57.128  1.00  0.00           N  
ATOM    236  H   LYS    22      45.755  28.230  57.682  1.00  0.00           H  
ATOM    237  CA  LYS    22      47.428  27.576  56.576  1.00  0.00           C  
ATOM    238  HA  LYS    22      47.695  28.632  56.597  1.00  0.00           H  
ATOM    239  CB  LYS    22      48.478  26.696  57.373  1.00  0.00           C  
ATOM    240  HB2 LYS    22      48.271  25.659  57.112  1.00  0.00           H  
ATOM    241  HB3 LYS    22      49.449  26.906  56.925  1.00  0.00           H  
ATOM    242  CG  LYS    22      48.405  26.817  58.902  1.00  0.00           C  
ATOM    243  HG2 LYS    22      47.389  26.672  59.269  1.00  0.00           H  
ATOM    244  HG3 LYS    22      48.989  25.976  59.276  1.00  0.00           H  
ATOM    245  CD  LYS    22      48.964  28.113  59.456  1.00  0.00           C  
ATOM    246  HD2 LYS    22      48.679  29.020  58.923  1.00  0.00           H  
ATOM    247  HD3 LYS    22      48.646  28.127  60.498  1.00  0.00           H  
ATOM    248  CE  LYS    22      50.473  28.041  59.525  1.00  0.00           C  
ATOM    249  HE2 LYS    22      50.722  27.812  60.561  1.00  0.00           H  
ATOM    250  HE3 LYS    22      50.864  27.198  58.955  1.00  0.00           H  
ATOM    251  NZ  LYS    22      51.108  29.317  59.109  1.00  0.00           N  
ATOM    252  HZ1 LYS    22      50.723  30.037  59.705  1.00  0.00           H  
ATOM    253  HZ2 LYS    22      52.115  29.239  59.126  1.00  0.00           H  
ATOM    254  HZ3 LYS    22      50.819  29.571  58.175  1.00  0.00           H  
ATOM    255  C   LYS    22      47.504  27.271  55.054  1.00  0.00           C  
ATOM    256  O   LYS    22      48.597  27.244  54.529  1.00  0.00           O  
ATOM    257  N   CYS    23      46.359  27.323  54.354  1.00  0.00           N  
ATOM    258  H   CYS    23      45.525  27.386  54.920  1.00  0.00           H  
ATOM    259  CA  CYS    23      46.241  27.279  52.824  1.00  0.00           C  
ATOM    260  HA  CYS    23      47.142  26.765  52.487  1.00  0.00           H  
ATOM    261  CB  CYS    23      44.969  26.570  52.505  1.00  0.00           C  
ATOM    262  HB2 CYS    23      44.270  27.241  53.005  1.00  0.00           H  
ATOM    263  HB3 CYS    23      44.764  26.597  51.435  1.00  0.00           H  
ATOM    264  SG  CYS    23      44.887  24.815  52.955  1.00  0.00           S  
ATOM    265  HG  CYS    23      45.939  24.404  52.242  1.00  0.00           H  
ATOM    266  C   CYS    23      46.404  28.744  52.272  1.00  0.00           C  
ATOM    267  O   CYS    23      46.409  28.941  51.045  1.00  0.00           O  
ATOM    268  N   ARG    24      46.598  29.765  53.116  1.00  0.00           N  
ATOM    269  H   ARG    24      46.290  29.605  54.064  1.00  0.00           H  
ATOM    270  CA  ARG    24      47.151  31.041  52.771  1.00  0.00           C  
ATOM    271  HA  ARG    24      47.572  30.891  51.777  1.00  0.00           H  
ATOM    272  CB  ARG    24      45.906  32.019  52.774  1.00  0.00           C  
ATOM    273  HB2 ARG    24      45.020  31.556  52.339  1.00  0.00           H  
ATOM    274  HB3 ARG    24      45.692  32.121  53.838  1.00  0.00           H  
ATOM    275  CG  ARG    24      46.093  33.481  52.235  1.00  0.00           C  
ATOM    276  HG2 ARG    24      45.100  33.880  52.445  1.00  0.00           H  
ATOM    277  HG3 ARG    24      46.874  33.981  52.808  1.00  0.00           H  
ATOM    278  CD  ARG    24      46.394  33.623  50.789  1.00  0.00           C  
ATOM    279  HD2 ARG    24      46.516  34.673  50.522  1.00  0.00           H  
ATOM    280  HD3 ARG    24      47.324  33.128  50.512  1.00  0.00           H  
ATOM    281  NE  ARG    24      45.241  33.057  49.976  1.00  0.00           N  
ATOM    282  HE  ARG    24      44.527  32.463  50.375  1.00  0.00           H  
ATOM    283  CZ  ARG    24      45.107  33.226  48.636  1.00  0.00           C  
ATOM    284  NH1 ARG    24      45.988  33.766  47.925  1.00  0.00           N  
ATOM    285 HH11 ARG    24      46.805  34.095  48.419  1.00  0.00           H  
ATOM    286 HH12 ARG    24      45.901  33.850  46.922  1.00  0.00           H  
ATOM    287  NH2 ARG    24      44.062  32.819  48.053  1.00  0.00           N  
ATOM    288 HH21 ARG    24      43.273  32.511  48.604  1.00  0.00           H  
ATOM    289 HH22 ARG    24      44.087  32.849  47.044  1.00  0.00           H  
ATOM    290  C   ARG    24      48.295  31.434  53.808  1.00  0.00           C  
ATOM    291  O   ARG    24      48.328  30.871  54.903  1.00  0.00           O  
ATOM    292  N   ASN    25      49.160  32.410  53.441  1.00  0.00           N  
ATOM    293  H   ASN    25      49.028  32.961  52.605  1.00  0.00           H  
ATOM    294  CA  ASN    25      50.317  32.742  54.317  1.00  0.00           C  
ATOM    295  HA  ASN    25      50.407  32.074  55.173  1.00  0.00           H  
ATOM    296  CB  ASN    25      51.618  32.540  53.542  1.00  0.00           C  
ATOM    297  HB2 ASN    25      51.289  32.816  52.540  1.00  0.00           H  
ATOM    298  HB3 ASN    25      52.375  33.234  53.908  1.00  0.00           H  
ATOM    299  CG  ASN    25      52.128  31.057  53.475  1.00  0.00           C  
ATOM    300  OD1 ASN    25      51.485  30.060  53.675  1.00  0.00           O  
ATOM    301  ND2 ASN    25      53.366  30.960  53.132  1.00  0.00           N  
ATOM    302 HD21 ASN    25      53.851  30.074  53.137  1.00  0.00           H  
ATOM    303 HD22 ASN    25      53.934  31.783  53.274  1.00  0.00           H  
ATOM    304  C   ASN    25      50.350  34.201  54.919  1.00  0.00           C  
ATOM    305  O   ASN    25      50.050  35.205  54.209  1.00  0.00           O  
ATOM    306  N   ILE    26      50.647  34.270  56.239  1.00  0.00           N  
ATOM    307  H   ILE    26      50.969  33.476  56.773  1.00  0.00           H  
ATOM    308  CA  ILE    26      50.517  35.499  57.002  1.00  0.00           C  
ATOM    309  HA  ILE    26      49.467  35.788  56.959  1.00  0.00           H  
ATOM    310  CB  ILE    26      50.697  35.211  58.572  1.00  0.00           C  
ATOM    311  HB  ILE    26      50.154  34.333  58.922  1.00  0.00           H  
ATOM    312  CG2 ILE    26      52.130  34.980  59.058  1.00  0.00           C  
ATOM    313 HG21 ILE    26      52.788  35.847  59.129  1.00  0.00           H  
ATOM    314 HG22 ILE    26      52.160  34.592  60.076  1.00  0.00           H  
ATOM    315 HG23 ILE    26      52.654  34.281  58.406  1.00  0.00           H  
ATOM    316  CG1 ILE    26      50.199  36.491  59.367  1.00  0.00           C  
ATOM    317 HG12 ILE    26      50.623  36.497  60.371  1.00  0.00           H  
ATOM    318 HG13 ILE    26      50.583  37.430  58.968  1.00  0.00           H  
ATOM    319  CD1 ILE    26      48.684  36.545  59.599  1.00  0.00           C  
ATOM    320 HD11 ILE    26      48.623  37.128  60.518  1.00  0.00           H  
ATOM    321 HD12 ILE    26      48.196  36.971  58.722  1.00  0.00           H  
ATOM    322 HD13 ILE    26      48.235  35.574  59.811  1.00  0.00           H  
ATOM    323  C   ILE    26      51.447  36.683  56.519  1.00  0.00           C  
ATOM    324  O   ILE    26      51.027  37.794  56.520  1.00  0.00           O  
ATOM    325  N   GLU    27      52.624  36.338  55.927  1.00  0.00           N  
ATOM    326  H   GLU    27      52.786  35.341  55.934  1.00  0.00           H  
ATOM    327  CA  GLU    27      53.604  37.355  55.568  1.00  0.00           C  
ATOM    328  HA  GLU    27      53.679  38.121  56.340  1.00  0.00           H  
ATOM    329  CB  GLU    27      55.026  36.762  55.432  1.00  0.00           C  
ATOM    330  HB2 GLU    27      55.724  37.540  55.123  1.00  0.00           H  
ATOM    331  HB3 GLU    27      55.485  36.460  56.374  1.00  0.00           H  
ATOM    332  CG  GLU    27      55.147  35.564  54.412  1.00  0.00           C  
ATOM    333  HG2 GLU    27      54.490  35.702  53.553  1.00  0.00           H  
ATOM    334  HG3 GLU    27      56.173  35.624  54.049  1.00  0.00           H  
ATOM    335  CD  GLU    27      54.914  34.204  55.053  1.00  0.00           C  
ATOM    336  OE1 GLU    27      55.016  34.060  56.258  1.00  0.00           O  
ATOM    337  OE2 GLU    27      54.793  33.265  54.245  1.00  0.00           O  
ATOM    338  C   GLU    27      53.187  38.185  54.300  1.00  0.00           C  
ATOM    339  O   GLU    27      53.706  39.253  54.000  1.00  0.00           O  
ATOM    340  N   ASP    28      52.263  37.688  53.552  1.00  0.00           N  
ATOM    341  H   ASP    28      51.872  36.832  53.919  1.00  0.00           H  
ATOM    342  CA  ASP    28      51.830  38.226  52.255  1.00  0.00           C  
ATOM    343  HA  ASP    28      52.369  39.139  52.003  1.00  0.00           H  
ATOM    344  CB  ASP    28      52.151  37.204  51.090  1.00  0.00           C  
ATOM    345  HB2 ASP    28      51.587  36.298  51.312  1.00  0.00           H  
ATOM    346  HB3 ASP    28      51.840  37.652  50.147  1.00  0.00           H  
ATOM    347  CG  ASP    28      53.613  36.881  50.968  1.00  0.00           C  
ATOM    348  OD1 ASP    28      54.453  37.790  50.892  1.00  0.00           O  
ATOM    349  OD2 ASP    28      54.121  35.724  50.935  1.00  0.00           O  
ATOM    350  C   ASP    28      50.354  38.752  52.200  1.00  0.00           C  
ATOM    351  O   ASP    28      49.635  38.402  51.264  1.00  0.00           O  
ATOM    352  N   ILE    29      49.889  39.413  53.272  1.00  0.00           N  
ATOM    353  H   ILE    29      50.498  39.518  54.070  1.00  0.00           H  
ATOM    354  CA  ILE    29      48.454  39.674  53.446  1.00  0.00           C  
ATOM    355  HA  ILE    29      48.027  40.037  52.511  1.00  0.00           H  
ATOM    356  CB  ILE    29      47.632  38.397  53.982  1.00  0.00           C  
ATOM    357  HB  ILE    29      47.940  37.502  53.441  1.00  0.00           H  
ATOM    358  CG2 ILE    29      47.764  38.094  55.453  1.00  0.00           C  
ATOM    359 HG21 ILE    29      48.746  37.781  55.809  1.00  0.00           H  
ATOM    360 HG22 ILE    29      47.417  38.934  56.053  1.00  0.00           H  
ATOM    361 HG23 ILE    29      47.050  37.311  55.711  1.00  0.00           H  
ATOM    362  CG1 ILE    29      46.055  38.504  53.713  1.00  0.00           C  
ATOM    363 HG12 ILE    29      45.499  37.686  54.171  1.00  0.00           H  
ATOM    364 HG13 ILE    29      45.793  39.419  54.245  1.00  0.00           H  
ATOM    365  CD1 ILE    29      45.644  38.620  52.245  1.00  0.00           C  
ATOM    366 HD11 ILE    29      44.618  38.956  52.095  1.00  0.00           H  
ATOM    367 HD12 ILE    29      46.234  39.355  51.698  1.00  0.00           H  
ATOM    368 HD13 ILE    29      45.730  37.697  51.671  1.00  0.00           H  
ATOM    369  C   ILE    29      48.305  40.835  54.439  1.00  0.00           C  
ATOM    370  O   ILE    29      49.033  40.946  55.463  1.00  0.00           O  
ATOM    371  N   CY3    30      47.347  41.750  54.163  1.00  0.00           N  
ATOM    372  HN  CY3    30      46.804  41.703  53.313  1.00  0.00           H  
ATOM    373  CA  CY3    30      47.143  42.910  54.972  1.00  0.00           C  
ATOM    374  HA  CY3    30      48.056  43.479  55.147  1.00  0.00           H  
ATOM    375  CB  CY3    30      46.175  43.820  54.103  1.00  0.00           C  
ATOM    376  HB3 CY3    30      45.214  43.340  53.920  1.00  0.00           H  
ATOM    377  HB2 CY3    30      46.621  43.937  53.115  1.00  0.00           H  
ATOM    378  SG  CY3    30      45.922  45.431  54.898  1.00  0.00           S  
ATOM    379  C   CY3    30      46.632  42.427  56.317  1.00  0.00           C  
ATOM    380  O   CY3    30      45.567  41.866  56.444  1.00  0.00           O  
ATOM    381  N   ILE    31      47.327  42.916  57.375  1.00  0.00           N  
ATOM    382  H   ILE    31      48.247  43.309  57.236  1.00  0.00           H  
ATOM    383  CA  ILE    31      46.932  42.890  58.805  1.00  0.00           C  
ATOM    384  HA  ILE    31      46.798  41.855  59.122  1.00  0.00           H  
ATOM    385  CB  ILE    31      48.025  43.524  59.673  1.00  0.00           C  
ATOM    386  HB  ILE    31      48.307  44.490  59.254  1.00  0.00           H  
ATOM    387  CG2 ILE    31      47.604  43.808  61.115  1.00  0.00           C  
ATOM    388 HG21 ILE    31      47.188  42.956  61.653  1.00  0.00           H  
ATOM    389 HG22 ILE    31      48.464  44.163  61.682  1.00  0.00           H  
ATOM    390 HG23 ILE    31      46.907  44.645  61.138  1.00  0.00           H  
ATOM    391  CG1 ILE    31      49.320  42.596  59.707  1.00  0.00           C  
ATOM    392 HG12 ILE    31      49.680  42.472  58.686  1.00  0.00           H  
ATOM    393 HG13 ILE    31      50.008  43.119  60.372  1.00  0.00           H  
ATOM    394  CD1 ILE    31      49.252  41.137  60.195  1.00  0.00           C  
ATOM    395 HD11 ILE    31      50.167  40.630  60.501  1.00  0.00           H  
ATOM    396 HD12 ILE    31      48.541  41.011  61.012  1.00  0.00           H  
ATOM    397 HD13 ILE    31      48.725  40.558  59.436  1.00  0.00           H  
ATOM    398  C   ILE    31      45.553  43.710  58.957  1.00  0.00           C  
ATOM    399  O   ILE    31      44.567  43.215  59.503  1.00  0.00           O  
ATOM    400  N   SER    32      45.544  44.915  58.447  1.00  0.00           N  
ATOM    401  H   SER    32      46.177  45.172  57.702  1.00  0.00           H  
ATOM    402  CA  SER    32      44.588  45.993  58.912  1.00  0.00           C  
ATOM    403  HA  SER    32      44.295  45.797  59.944  1.00  0.00           H  
ATOM    404  CB  SER    32      45.330  47.364  59.015  1.00  0.00           C  
ATOM    405  HB2 SER    32      44.703  48.228  59.236  1.00  0.00           H  
ATOM    406  HB3 SER    32      46.104  47.261  59.775  1.00  0.00           H  
ATOM    407  OG  SER    32      46.045  47.557  57.748  1.00  0.00           O  
ATOM    408  HG  SER    32      45.467  47.793  57.019  1.00  0.00           H  
ATOM    409  C   SER    32      43.181  45.944  58.196  1.00  0.00           C  
ATOM    410  O   SER    32      42.278  46.669  58.685  1.00  0.00           O  
ATOM    411  N   CY3    33      43.070  45.277  57.087  1.00  0.00           N  
ATOM    412  HN  CY3    33      43.904  44.786  56.799  1.00  0.00           H  
ATOM    413  CA  CY3    33      41.724  44.880  56.574  1.00  0.00           C  
ATOM    414  HA  CY3    33      41.027  45.064  57.392  1.00  0.00           H  
ATOM    415  CB  CY3    33      41.310  45.909  55.502  1.00  0.00           C  
ATOM    416  HB3 CY3    33      41.406  46.924  55.886  1.00  0.00           H  
ATOM    417  HB2 CY3    33      40.239  45.745  55.386  1.00  0.00           H  
ATOM    418  SG  CY3    33      42.079  45.761  53.861  1.00  0.00           S  
ATOM    419  C   CY3    33      41.535  43.458  56.113  1.00  0.00           C  
ATOM    420  O   CY3    33      40.436  42.942  55.902  1.00  0.00           O  
ATOM    421  N   GLY    34      42.637  42.768  55.866  1.00  0.00           N  
ATOM    422  H   GLY    34      43.508  43.124  56.231  1.00  0.00           H  
ATOM    423  CA  GLY    34      42.753  41.409  55.241  1.00  0.00           C  
ATOM    424  HA2 GLY    34      43.725  40.968  55.462  1.00  0.00           H  
ATOM    425  HA3 GLY    34      42.040  40.774  55.767  1.00  0.00           H  
ATOM    426  C   GLY    34      42.497  41.288  53.768  1.00  0.00           C  
ATOM    427  O   GLY    34      42.514  40.168  53.273  1.00  0.00           O  
ATOM    428  N   SER    35      42.513  42.344  52.998  1.00  0.00           N  
ATOM    429  H   SER    35      42.729  43.216  53.459  1.00  0.00           H  
ATOM    430  CA  SER    35      42.639  42.374  51.520  1.00  0.00           C  
ATOM    431  HA  SER    35      41.878  41.735  51.071  1.00  0.00           H  
ATOM    432  CB  SER    35      42.519  43.864  51.089  1.00  0.00           C  
ATOM    433  HB2 SER    35      41.595  44.305  51.464  1.00  0.00           H  
ATOM    434  HB3 SER    35      43.400  44.347  51.510  1.00  0.00           H  
ATOM    435  OG  SER    35      42.583  44.037  49.635  1.00  0.00           O  
ATOM    436  HG  SER    35      42.437  44.973  49.483  1.00  0.00           H  
ATOM    437  C   SER    35      43.967  41.794  50.954  1.00  0.00           C  
ATOM    438  O   SER    35      45.008  41.840  51.591  1.00  0.00           O  
ATOM    439  N   LEU    36      43.918  41.255  49.706  1.00  0.00           N  
ATOM    440  H   LEU    36      42.974  41.043  49.416  1.00  0.00           H  
ATOM    441  CA  LEU    36      45.047  40.741  48.915  1.00  0.00           C  
ATOM    442  HA  LEU    36      45.706  40.362  49.696  1.00  0.00           H  
ATOM    443  CB  LEU    36      44.523  39.574  48.025  1.00  0.00           C  
ATOM    444  HB2 LEU    36      43.813  38.947  48.564  1.00  0.00           H  
ATOM    445  HB3 LEU    36      43.949  40.014  47.209  1.00  0.00           H  
ATOM    446  CG  LEU    36      45.515  38.541  47.547  1.00  0.00           C  
ATOM    447  HG  LEU    36      46.135  39.043  46.804  1.00  0.00           H  
ATOM    448  CD1 LEU    36      46.377  37.772  48.551  1.00  0.00           C  
ATOM    449 HD11 LEU    36      46.931  38.461  49.188  1.00  0.00           H  
ATOM    450 HD12 LEU    36      45.848  37.015  49.130  1.00  0.00           H  
ATOM    451 HD13 LEU    36      47.165  37.256  48.003  1.00  0.00           H  
ATOM    452  CD2 LEU    36      44.778  37.462  46.777  1.00  0.00           C  
ATOM    453 HD21 LEU    36      45.345  36.619  46.383  1.00  0.00           H  
ATOM    454 HD22 LEU    36      44.148  37.016  47.546  1.00  0.00           H  
ATOM    455 HD23 LEU    36      44.309  37.932  45.912  1.00  0.00           H  
ATOM    456  C   LEU    36      45.902  41.778  48.170  1.00  0.00           C  
ATOM    457  O   LEU    36      46.947  41.442  47.565  1.00  0.00           O  
ATOM    458  N   ASN    37      45.421  43.035  48.134  1.00  0.00           N  
ATOM    459  H   ASN    37      44.492  43.177  48.504  1.00  0.00           H  
ATOM    460  CA  ASN    37      46.078  44.223  47.542  1.00  0.00           C  
ATOM    461  HA  ASN    37      46.564  43.902  46.620  1.00  0.00           H  
ATOM    462  CB  ASN    37      45.015  45.359  47.280  1.00  0.00           C  
ATOM    463  HB2 ASN    37      44.634  45.699  48.242  1.00  0.00           H  
ATOM    464  HB3 ASN    37      45.472  46.260  46.870  1.00  0.00           H  
ATOM    465  CG  ASN    37      43.888  44.956  46.392  1.00  0.00           C  
ATOM    466  OD1 ASN    37      44.198  44.178  45.496  1.00  0.00           O  
ATOM    467  ND2 ASN    37      42.688  45.384  46.579  1.00  0.00           N  
ATOM    468 HD21 ASN    37      41.983  45.024  45.952  1.00  0.00           H  
ATOM    469 HD22 ASN    37      42.437  45.851  47.438  1.00  0.00           H  
ATOM    470  C   ASN    37      47.251  44.691  48.373  1.00  0.00           C  
ATOM    471  O   ASN    37      47.424  45.881  48.503  1.00  0.00           O  
ATOM    472  N   VAL    38      47.907  43.831  49.132  1.00  0.00           N  
ATOM    473  H   VAL    38      47.506  42.906  49.190  1.00  0.00           H  
ATOM    474  CA  VAL    38      49.042  44.068  49.990  1.00  0.00           C  
ATOM    475  HA  VAL    38      48.721  44.864  50.661  1.00  0.00           H  
ATOM    476  CB  VAL    38      49.407  42.720  50.580  1.00  0.00           C  
ATOM    477  HB  VAL    38      48.504  42.296  51.018  1.00  0.00           H  
ATOM    478  CG1 VAL    38      50.091  41.840  49.549  1.00  0.00           C  
ATOM    479 HG11 VAL    38      50.070  40.808  49.899  1.00  0.00           H  
ATOM    480 HG12 VAL    38      49.556  41.773  48.601  1.00  0.00           H  
ATOM    481 HG13 VAL    38      51.116  42.184  49.411  1.00  0.00           H  
ATOM    482  CG2 VAL    38      50.397  43.006  51.732  1.00  0.00           C  
ATOM    483 HG21 VAL    38      49.930  43.793  52.325  1.00  0.00           H  
ATOM    484 HG22 VAL    38      50.535  42.124  52.358  1.00  0.00           H  
ATOM    485 HG23 VAL    38      51.342  43.397  51.355  1.00  0.00           H  
ATOM    486  C   VAL    38      50.210  44.715  49.133  1.00  0.00           C  
ATOM    487  O   VAL    38      50.401  44.273  47.992  1.00  0.00           O  
ATOM    488  N   THR    39      50.956  45.694  49.716  1.00  0.00           N  
ATOM    489  H   THR    39      50.701  46.022  50.637  1.00  0.00           H  
ATOM    490  CA  THR    39      52.090  46.450  49.075  1.00  0.00           C  
ATOM    491  HA  THR    39      52.691  45.789  48.451  1.00  0.00           H  
ATOM    492  CB  THR    39      51.496  47.604  48.225  1.00  0.00           C  
ATOM    493  HB  THR    39      50.892  47.177  47.425  1.00  0.00           H  
ATOM    494  CG2 THR    39      50.690  48.686  48.971  1.00  0.00           C  
ATOM    495 HG21 THR    39      51.354  49.469  49.336  1.00  0.00           H  
ATOM    496 HG22 THR    39      49.967  49.314  48.451  1.00  0.00           H  
ATOM    497 HG23 THR    39      50.104  48.198  49.749  1.00  0.00           H  
ATOM    498  OG1 THR    39      52.527  48.248  47.508  1.00  0.00           O  
ATOM    499  HG1 THR    39      52.703  47.614  46.809  1.00  0.00           H  
ATOM    500  C   THR    39      53.061  47.031  50.043  1.00  0.00           C  
ATOM    501  O   THR    39      54.228  47.262  49.700  1.00  0.00           O  
ATOM    502  N   LEU    40      52.676  47.442  51.263  1.00  0.00           N  
ATOM    503  H   LEU    40      51.704  47.331  51.516  1.00  0.00           H  
ATOM    504  CA  LEU    40      53.607  47.653  52.392  1.00  0.00           C  
ATOM    505  HA  LEU    40      54.578  47.863  51.942  1.00  0.00           H  
ATOM    506  CB  LEU    40      53.028  48.827  53.205  1.00  0.00           C  
ATOM    507  HB2 LEU    40      51.980  48.634  53.432  1.00  0.00           H  
ATOM    508  HB3 LEU    40      53.591  48.848  54.138  1.00  0.00           H  
ATOM    509  CG  LEU    40      52.960  50.245  52.578  1.00  0.00           C  
ATOM    510  HG  LEU    40      52.301  50.172  51.713  1.00  0.00           H  
ATOM    511  CD1 LEU    40      52.379  51.261  53.585  1.00  0.00           C  
ATOM    512 HD11 LEU    40      53.050  51.311  54.443  1.00  0.00           H  
ATOM    513 HD12 LEU    40      52.240  52.205  53.059  1.00  0.00           H  
ATOM    514 HD13 LEU    40      51.456  50.793  53.927  1.00  0.00           H  
ATOM    515  CD2 LEU    40      54.335  50.534  52.000  1.00  0.00           C  
ATOM    516 HD21 LEU    40      54.459  51.579  51.716  1.00  0.00           H  
ATOM    517 HD22 LEU    40      55.145  50.489  52.728  1.00  0.00           H  
ATOM    518 HD23 LEU    40      54.604  49.896  51.158  1.00  0.00           H  
ATOM    519  C   LEU    40      53.886  46.367  53.239  1.00  0.00           C  
ATOM    520  O   LEU    40      53.040  45.427  53.307  1.00  0.00           O  
ATOM    521  N   GLU    41      54.920  46.379  54.076  1.00  0.00           N  
ATOM    522  H   GLU    41      55.643  47.050  53.858  1.00  0.00           H  
ATOM    523  CA  GLU    41      55.088  45.515  55.263  1.00  0.00           C  
ATOM    524  HA  GLU    41      54.700  44.506  55.122  1.00  0.00           H  
ATOM    525  CB  GLU    41      56.589  45.493  55.587  1.00  0.00           C  
ATOM    526  HB2 GLU    41      56.962  46.473  55.288  1.00  0.00           H  
ATOM    527  HB3 GLU    41      56.625  45.303  56.659  1.00  0.00           H  
ATOM    528  CG  GLU    41      57.453  44.589  54.732  1.00  0.00           C  
ATOM    529  HG2 GLU    41      57.335  44.643  53.649  1.00  0.00           H  
ATOM    530  HG3 GLU    41      58.476  44.964  54.768  1.00  0.00           H  
ATOM    531  CD  GLU    41      57.371  43.123  55.045  1.00  0.00           C  
ATOM    532  OE1 GLU    41      56.303  42.605  55.439  1.00  0.00           O  
ATOM    533  OE2 GLU    41      58.425  42.458  55.134  1.00  0.00           O  
ATOM    534  C   GLU    41      54.295  46.164  56.396  1.00  0.00           C  
ATOM    535  O   GLU    41      54.370  47.382  56.590  1.00  0.00           O  
ATOM    536  N   HIE    42      53.722  45.400  57.331  1.00  0.00           N  
ATOM    537  H   HIE    42      53.716  44.409  57.136  1.00  0.00           H  
ATOM    538  CA  HIE    42      53.307  45.934  58.612  1.00  0.00           C  
ATOM    539  HA  HIE    42      52.761  46.869  58.482  1.00  0.00           H  
ATOM    540  CB  HIE    42      52.326  44.945  59.272  1.00  0.00           C  
ATOM    541  HB2 HIE    42      51.658  44.436  58.576  1.00  0.00           H  
ATOM    542  HB3 HIE    42      53.033  44.212  59.659  1.00  0.00           H  
ATOM    543  CG  HIE    42      51.592  45.688  60.404  1.00  0.00           C  
ATOM    544  ND1 HIE    42      51.980  45.980  61.694  1.00  0.00           N  
ATOM    545  CE1 HIE    42      50.893  46.632  62.201  1.00  0.00           C  
ATOM    546  HE1 HIE    42      50.923  47.098  63.175  1.00  0.00           H  
ATOM    547  NE2 HIE    42      49.878  46.798  61.299  1.00  0.00           N  
ATOM    548  HE2 HIE    42      49.020  47.278  61.531  1.00  0.00           H  
ATOM    549  CD2 HIE    42      50.289  46.103  60.205  1.00  0.00           C  
ATOM    550  HD2 HIE    42      49.729  46.077  59.282  1.00  0.00           H  
ATOM    551  C   HIE    42      54.420  46.343  59.585  1.00  0.00           C  
ATOM    552  O   HIE    42      55.354  45.555  59.764  1.00  0.00           O  
ATOM    553  N   PRO    43      54.344  47.526  60.291  1.00  0.00           N  
ATOM    554  CD  PRO    43      53.511  48.730  60.039  1.00  0.00           C  
ATOM    555  HD2 PRO    43      52.470  48.426  59.933  1.00  0.00           H  
ATOM    556  HD3 PRO    43      53.893  49.134  59.101  1.00  0.00           H  
ATOM    557  CG  PRO    43      53.796  49.730  61.163  1.00  0.00           C  
ATOM    558  HG2 PRO    43      53.183  49.657  62.062  1.00  0.00           H  
ATOM    559  HG3 PRO    43      53.715  50.777  60.872  1.00  0.00           H  
ATOM    560  CB  PRO    43      55.320  49.455  61.489  1.00  0.00           C  
ATOM    561  HB2 PRO    43      55.645  49.605  62.519  1.00  0.00           H  
ATOM    562  HB3 PRO    43      55.950  50.029  60.809  1.00  0.00           H  
ATOM    563  CA  PRO    43      55.498  47.951  61.139  1.00  0.00           C  
ATOM    564  HA  PRO    43      56.434  47.939  60.580  1.00  0.00           H  
ATOM    565  C   PRO    43      55.708  47.186  62.500  1.00  0.00           C  
ATOM    566  O   PRO    43      56.813  47.217  63.011  1.00  0.00           O  
ATOM    567  N   LEU    44      54.673  46.647  63.064  1.00  0.00           N  
ATOM    568  H   LEU    44      53.814  46.694  62.535  1.00  0.00           H  
ATOM    569  CA  LEU    44      54.750  46.080  64.421  1.00  0.00           C  
ATOM    570  HA  LEU    44      55.611  46.499  64.941  1.00  0.00           H  
ATOM    571  CB  LEU    44      53.471  46.567  65.158  1.00  0.00           C  
ATOM    572  HB2 LEU    44      52.574  46.370  64.570  1.00  0.00           H  
ATOM    573  HB3 LEU    44      53.457  45.937  66.047  1.00  0.00           H  
ATOM    574  CG  LEU    44      53.633  48.118  65.513  1.00  0.00           C  
ATOM    575  HG  LEU    44      53.524  48.725  64.615  1.00  0.00           H  
ATOM    576  CD1 LEU    44      52.452  48.506  66.441  1.00  0.00           C  
ATOM    577 HD11 LEU    44      52.603  49.523  66.804  1.00  0.00           H  
ATOM    578 HD12 LEU    44      51.521  48.516  65.875  1.00  0.00           H  
ATOM    579 HD13 LEU    44      52.497  47.881  67.333  1.00  0.00           H  
ATOM    580  CD2 LEU    44      54.982  48.534  66.166  1.00  0.00           C  
ATOM    581 HD21 LEU    44      54.889  49.529  66.602  1.00  0.00           H  
ATOM    582 HD22 LEU    44      55.249  47.790  66.917  1.00  0.00           H  
ATOM    583 HD23 LEU    44      55.752  48.476  65.398  1.00  0.00           H  
ATOM    584  C   LEU    44      54.586  44.514  64.373  1.00  0.00           C  
ATOM    585  O   LEU    44      55.115  43.889  65.280  1.00  0.00           O  
ATOM    586  N   PHE    45      53.950  43.942  63.336  1.00  0.00           N  
ATOM    587  H   PHE    45      53.461  44.501  62.652  1.00  0.00           H  
ATOM    588  CA  PHE    45      53.901  42.542  63.175  1.00  0.00           C  
ATOM    589  HA  PHE    45      54.551  42.115  63.939  1.00  0.00           H  
ATOM    590  CB  PHE    45      52.456  41.969  63.559  1.00  0.00           C  
ATOM    591  HB2 PHE    45      51.742  42.329  62.818  1.00  0.00           H  
ATOM    592  HB3 PHE    45      52.468  40.882  63.473  1.00  0.00           H  
ATOM    593  CG  PHE    45      51.945  42.493  64.872  1.00  0.00           C  
ATOM    594  CD1 PHE    45      52.424  41.991  66.155  1.00  0.00           C  
ATOM    595  HD1 PHE    45      53.110  41.165  66.269  1.00  0.00           H  
ATOM    596  CE1 PHE    45      51.890  42.579  67.297  1.00  0.00           C  
ATOM    597  HE1 PHE    45      52.182  42.297  68.298  1.00  0.00           H  
ATOM    598  CZ  PHE    45      51.098  43.750  67.281  1.00  0.00           C  
ATOM    599  HZ  PHE    45      50.834  44.149  68.249  1.00  0.00           H  
ATOM    600  CE2 PHE    45      50.849  44.350  66.047  1.00  0.00           C  
ATOM    601  HE2 PHE    45      50.433  45.347  66.078  1.00  0.00           H  
ATOM    602  CD2 PHE    45      51.229  43.767  64.882  1.00  0.00           C  
ATOM    603  HD2 PHE    45      50.959  44.266  63.964  1.00  0.00           H  
ATOM    604  C   PHE    45      54.378  41.960  61.815  1.00  0.00           C  
ATOM    605  O   PHE    45      54.658  42.697  60.870  1.00  0.00           O  
ATOM    606  N   VAL    46      54.702  40.725  61.686  1.00  0.00           N  
ATOM    607  H   VAL    46      54.767  40.175  62.531  1.00  0.00           H  
ATOM    608  CA  VAL    46      54.950  40.027  60.426  1.00  0.00           C  
ATOM    609  HA  VAL    46      55.461  40.636  59.680  1.00  0.00           H  
ATOM    610  CB  VAL    46      55.833  38.783  60.610  1.00  0.00           C  
ATOM    611  HB  VAL    46      55.315  38.122  61.305  1.00  0.00           H  
ATOM    612  CG1 VAL    46      55.994  37.937  59.302  1.00  0.00           C  
ATOM    613 HG11 VAL    46      56.241  36.906  59.557  1.00  0.00           H  
ATOM    614 HG12 VAL    46      55.056  37.901  58.748  1.00  0.00           H  
ATOM    615 HG13 VAL    46      56.732  38.369  58.626  1.00  0.00           H  
ATOM    616  CG2 VAL    46      57.182  39.128  61.166  1.00  0.00           C  
ATOM    617 HG21 VAL    46      57.771  39.577  60.366  1.00  0.00           H  
ATOM    618 HG22 VAL    46      56.998  39.857  61.956  1.00  0.00           H  
ATOM    619 HG23 VAL    46      57.655  38.271  61.645  1.00  0.00           H  
ATOM    620  C   VAL    46      53.584  39.736  59.685  1.00  0.00           C  
ATOM    621  O   VAL    46      52.600  39.339  60.346  1.00  0.00           O  
ATOM    622  N   GLY    47      53.595  40.099  58.364  1.00  0.00           N  
ATOM    623  H   GLY    47      54.517  40.197  57.962  1.00  0.00           H  
ATOM    624  CA  GLY    47      52.397  40.421  57.642  1.00  0.00           C  
ATOM    625  HA2 GLY    47      52.271  39.648  56.884  1.00  0.00           H  
ATOM    626  HA3 GLY    47      51.462  40.486  58.198  1.00  0.00           H  
ATOM    627  C   GLY    47      52.612  41.742  56.930  1.00  0.00           C  
ATOM    628  O   GLY    47      53.393  42.567  57.348  1.00  0.00           O  
ATOM    629  N   GLY    48      51.755  42.022  55.929  1.00  0.00           N  
ATOM    630  H   GLY    48      50.911  41.467  55.896  1.00  0.00           H  
ATOM    631  CA  GLY    48      51.886  43.162  55.063  1.00  0.00           C  
ATOM    632  HA2 GLY    48      52.796  43.616  55.454  1.00  0.00           H  
ATOM    633  HA3 GLY    48      52.002  42.793  54.044  1.00  0.00           H  
ATOM    634  C   GLY    48      50.739  44.169  55.379  1.00  0.00           C  
ATOM    635  O   GLY    48      49.988  44.039  56.370  1.00  0.00           O  
ATOM    636  N   MET    49      50.597  45.176  54.521  1.00  0.00           N  
ATOM    637  H   MET    49      51.204  45.261  53.717  1.00  0.00           H  
ATOM    638  CA  MET    49      49.524  46.135  54.582  1.00  0.00           C  
ATOM    639  HA  MET    49      48.627  45.672  54.993  1.00  0.00           H  
ATOM    640  CB  MET    49      49.960  47.275  55.577  1.00  0.00           C  
ATOM    641  HB2 MET    49      50.066  46.810  56.558  1.00  0.00           H  
ATOM    642  HB3 MET    49      50.985  47.558  55.338  1.00  0.00           H  
ATOM    643  CG  MET    49      48.914  48.437  55.601  1.00  0.00           C  
ATOM    644  HG2 MET    49      48.887  48.992  54.664  1.00  0.00           H  
ATOM    645  HG3 MET    49      47.919  48.095  55.885  1.00  0.00           H  
ATOM    646  SD  MET    49      49.374  49.740  56.877  1.00  0.00           S  
ATOM    647  CE  MET    49      48.628  49.085  58.403  1.00  0.00           C  
ATOM    648  HE1 MET    49      48.681  48.002  58.513  1.00  0.00           H  
ATOM    649  HE2 MET    49      48.924  49.643  59.291  1.00  0.00           H  
ATOM    650  HE3 MET    49      47.552  49.252  58.354  1.00  0.00           H  
ATOM    651  C   MET    49      49.266  46.720  53.176  1.00  0.00           C  
ATOM    652  O   MET    49      50.137  46.796  52.294  1.00  0.00           O  
ATOM    653  N   CY3    50      48.031  47.017  52.938  1.00  0.00           N  
ATOM    654  HN  CY3    50      47.400  46.923  53.721  1.00  0.00           H  
ATOM    655  CA  CY3    50      47.475  47.555  51.637  1.00  0.00           C  
ATOM    656  HA  CY3    50      48.119  47.226  50.821  1.00  0.00           H  
ATOM    657  CB  CY3    50      46.174  46.825  51.325  1.00  0.00           C  
ATOM    658  HB3 CY3    50      46.220  45.782  51.641  1.00  0.00           H  
ATOM    659  HB2 CY3    50      46.019  46.848  50.247  1.00  0.00           H  
ATOM    660  SG  CY3    50      44.695  47.671  52.013  1.00  0.00           S  
ATOM    661  C   CY3    50      47.494  49.129  51.512  1.00  0.00           C  
ATOM    662  O   CY3    50      47.895  49.808  52.525  1.00  0.00           O  
ATOM    663  N   GLN    51      47.058  49.599  50.368  1.00  0.00           N  
ATOM    664  H   GLN    51      46.620  48.938  49.742  1.00  0.00           H  
ATOM    665  CA  GLN    51      46.955  51.077  50.034  1.00  0.00           C  
ATOM    666  HA  GLN    51      47.830  51.701  50.217  1.00  0.00           H  
ATOM    667  CB  GLN    51      46.846  51.320  48.539  1.00  0.00           C  
ATOM    668  HB2 GLN    51      47.704  50.798  48.114  1.00  0.00           H  
ATOM    669  HB3 GLN    51      45.952  50.886  48.092  1.00  0.00           H  
ATOM    670  CG  GLN    51      46.718  52.724  47.895  1.00  0.00           C  
ATOM    671  HG2 GLN    51      45.664  52.950  48.055  1.00  0.00           H  
ATOM    672  HG3 GLN    51      47.374  53.501  48.287  1.00  0.00           H  
ATOM    673  CD  GLN    51      46.943  52.611  46.413  1.00  0.00           C  
ATOM    674  OE1 GLN    51      48.063  52.473  46.035  1.00  0.00           O  
ATOM    675  NE2 GLN    51      45.944  52.749  45.596  1.00  0.00           N  
ATOM    676 HE21 GLN    51      46.115  52.766  44.601  1.00  0.00           H  
ATOM    677 HE22 GLN    51      45.013  52.976  45.917  1.00  0.00           H  
ATOM    678  C   GLN    51      45.779  51.774  50.813  1.00  0.00           C  
ATOM    679  O   GLN    51      45.836  52.968  51.143  1.00  0.00           O  
ATOM    680  N   ASN    52      44.688  51.034  51.058  1.00  0.00           N  
ATOM    681  H   ASN    52      44.699  50.060  50.791  1.00  0.00           H  
ATOM    682  CA  ASN    52      43.495  51.631  51.665  1.00  0.00           C  
ATOM    683  HA  ASN    52      43.380  52.590  51.162  1.00  0.00           H  
ATOM    684  CB  ASN    52      42.411  50.583  51.225  1.00  0.00           C  
ATOM    685  HB2 ASN    52      42.392  50.429  50.146  1.00  0.00           H  
ATOM    686  HB3 ASN    52      42.707  49.663  51.730  1.00  0.00           H  
ATOM    687  CG  ASN    52      41.065  51.073  51.793  1.00  0.00           C  
ATOM    688  OD1 ASN    52      40.762  51.049  52.968  1.00  0.00           O  
ATOM    689  ND2 ASN    52      40.209  51.531  50.982  1.00  0.00           N  
ATOM    690 HD21 ASN    52      39.391  51.963  51.388  1.00  0.00           H  
ATOM    691 HD22 ASN    52      40.510  51.673  50.028  1.00  0.00           H  
ATOM    692  C   ASN    52      43.566  51.808  53.170  1.00  0.00           C  
ATOM    693  O   ASN    52      43.338  52.890  53.708  1.00  0.00           O  
ATOM    694  N   CY3    53      44.246  50.818  53.766  1.00  0.00           N  
ATOM    695  HN  CY3    53      44.322  49.878  53.404  1.00  0.00           H  
ATOM    696  CA  CY3    53      44.723  50.914  55.098  1.00  0.00           C  
ATOM    697  HA  CY3    53      43.915  51.051  55.817  1.00  0.00           H  
ATOM    698  CB  CY3    53      45.351  49.586  55.411  1.00  0.00           C  
ATOM    699  HB3 CY3    53      46.034  49.706  56.252  1.00  0.00           H  
ATOM    700  HB2 CY3    53      45.940  49.218  54.571  1.00  0.00           H  
ATOM    701  SG  CY3    53      43.992  48.428  55.823  1.00  0.00           S  
ATOM    702  C   CY3    53      45.677  52.104  55.312  1.00  0.00           C  
ATOM    703  O   CY3    53      45.439  52.992  56.178  1.00  0.00           O  
ATOM    704  N   LYS    54      46.785  52.251  54.588  1.00  0.00           N  
ATOM    705  H   LYS    54      47.004  51.614  53.835  1.00  0.00           H  
ATOM    706  CA  LYS    54      47.548  53.461  54.680  1.00  0.00           C  
ATOM    707  HA  LYS    54      47.938  53.544  55.694  1.00  0.00           H  
ATOM    708  CB  LYS    54      48.706  53.339  53.636  1.00  0.00           C  
ATOM    709  HB2 LYS    54      49.109  52.333  53.746  1.00  0.00           H  
ATOM    710  HB3 LYS    54      48.383  53.450  52.600  1.00  0.00           H  
ATOM    711  CG  LYS    54      49.874  54.319  53.848  1.00  0.00           C  
ATOM    712  HG2 LYS    54      50.788  54.148  53.279  1.00  0.00           H  
ATOM    713  HG3 LYS    54      49.499  55.328  53.677  1.00  0.00           H  
ATOM    714  CD  LYS    54      50.334  54.332  55.310  1.00  0.00           C  
ATOM    715  HD2 LYS    54      49.626  54.874  55.938  1.00  0.00           H  
ATOM    716  HD3 LYS    54      50.425  53.341  55.754  1.00  0.00           H  
ATOM    717  CE  LYS    54      51.737  54.873  55.578  1.00  0.00           C  
ATOM    718  HE2 LYS    54      52.153  54.200  56.327  1.00  0.00           H  
ATOM    719  HE3 LYS    54      52.396  54.872  54.710  1.00  0.00           H  
ATOM    720  NZ  LYS    54      51.716  56.229  56.101  1.00  0.00           N  
ATOM    721  HZ1 LYS    54      51.274  56.889  55.477  1.00  0.00           H  
ATOM    722  HZ2 LYS    54      51.299  56.240  57.021  1.00  0.00           H  
ATOM    723  HZ3 LYS    54      52.643  56.630  56.137  1.00  0.00           H  
ATOM    724  C   LYS    54      46.864  54.759  54.494  1.00  0.00           C  
ATOM    725  O   LYS    54      47.332  55.832  55.070  1.00  0.00           O  
ATOM    726  N   ASN    55      45.733  54.796  53.768  1.00  0.00           N  
ATOM    727  H   ASN    55      45.240  53.936  53.573  1.00  0.00           H  
ATOM    728  CA  ASN    55      44.850  55.975  53.761  1.00  0.00           C  
ATOM    729  HA  ASN    55      45.403  56.862  53.453  1.00  0.00           H  
ATOM    730  CB  ASN    55      43.697  55.807  52.663  1.00  0.00           C  
ATOM    731  HB2 ASN    55      44.017  55.269  51.771  1.00  0.00           H  
ATOM    732  HB3 ASN    55      42.863  55.351  53.197  1.00  0.00           H  
ATOM    733  CG  ASN    55      43.235  57.153  52.236  1.00  0.00           C  
ATOM    734  OD1 ASN    55      43.697  58.215  52.632  1.00  0.00           O  
ATOM    735  ND2 ASN    55      42.312  57.224  51.366  1.00  0.00           N  
ATOM    736 HD21 ASN    55      42.124  58.172  51.076  1.00  0.00           H  
ATOM    737 HD22 ASN    55      41.815  56.431  50.985  1.00  0.00           H  
ATOM    738  C   ASN    55      44.258  56.413  55.140  1.00  0.00           C  
ATOM    739  O   ASN    55      43.767  57.582  55.264  1.00  0.00           O  
ATOM    740  N   CYS    56      44.395  55.631  56.255  1.00  0.00           N  
ATOM    741  H   CYS    56      44.838  54.731  56.135  1.00  0.00           H  
ATOM    742  CA  CYS    56      43.937  55.920  57.631  1.00  0.00           C  
ATOM    743  HA  CYS    56      43.519  56.921  57.739  1.00  0.00           H  
ATOM    744  CB  CYS    56      42.681  55.108  57.958  1.00  0.00           C  
ATOM    745  HB2 CYS    56      42.205  55.569  58.822  1.00  0.00           H  
ATOM    746  HB3 CYS    56      42.086  55.301  57.065  1.00  0.00           H  
ATOM    747  SG  CYS    56      42.950  53.324  58.221  1.00  0.00           S  
ATOM    748  HG  CYS    56      43.937  53.476  59.108  1.00  0.00           H  
ATOM    749  C   CYS    56      45.065  55.835  58.687  1.00  0.00           C  
ATOM    750  O   CYS    56      44.681  55.969  59.874  1.00  0.00           O  
ATOM    751  N   PHE    57      46.317  55.720  58.344  1.00  0.00           N  
ATOM    752  H   PHE    57      46.487  55.631  57.353  1.00  0.00           H  
ATOM    753  CA  PHE    57      47.515  55.642  59.214  1.00  0.00           C  
ATOM    754  HA  PHE    57      47.175  55.875  60.223  1.00  0.00           H  
ATOM    755  CB  PHE    57      47.976  54.154  59.227  1.00  0.00           C  
ATOM    756  HB2 PHE    57      48.120  53.788  58.211  1.00  0.00           H  
ATOM    757  HB3 PHE    57      48.917  54.009  59.757  1.00  0.00           H  
ATOM    758  CG  PHE    57      46.824  53.230  59.803  1.00  0.00           C  
ATOM    759  CD1 PHE    57      46.426  52.049  59.104  1.00  0.00           C  
ATOM    760  HD1 PHE    57      46.893  51.815  58.158  1.00  0.00           H  
ATOM    761  CE1 PHE    57      45.357  51.269  59.578  1.00  0.00           C  
ATOM    762  HE1 PHE    57      45.049  50.448  58.947  1.00  0.00           H  
ATOM    763  CZ  PHE    57      44.766  51.533  60.825  1.00  0.00           C  
ATOM    764  HZ  PHE    57      44.039  50.820  61.184  1.00  0.00           H  
ATOM    765  CE2 PHE    57      45.228  52.634  61.549  1.00  0.00           C  
ATOM    766  HE2 PHE    57      44.934  52.766  62.580  1.00  0.00           H  
ATOM    767  CD2 PHE    57      46.261  53.478  61.063  1.00  0.00           C  
ATOM    768  HD2 PHE    57      46.568  54.273  61.726  1.00  0.00           H  
ATOM    769  C   PHE    57      48.704  56.590  58.819  1.00  0.00           C  
ATOM    770  O   PHE    57      49.823  56.220  58.382  1.00  0.00           O  
ATOM    771  N   LEU    58      48.480  57.885  58.852  1.00  0.00           N  
ATOM    772  H   LEU    58      47.526  58.137  59.066  1.00  0.00           H  
ATOM    773  CA  LEU    58      49.505  58.975  58.924  1.00  0.00           C  
ATOM    774  HA  LEU    58      50.476  58.576  59.215  1.00  0.00           H  
ATOM    775  CB  LEU    58      49.648  59.549  57.489  1.00  0.00           C  
ATOM    776  HB2 LEU    58      49.821  58.665  56.876  1.00  0.00           H  
ATOM    777  HB3 LEU    58      48.680  59.966  57.213  1.00  0.00           H  
ATOM    778  CG  LEU    58      50.767  60.570  57.334  1.00  0.00           C  
ATOM    779  HG  LEU    58      50.812  61.251  58.184  1.00  0.00           H  
ATOM    780  CD1 LEU    58      52.169  59.958  57.191  1.00  0.00           C  
ATOM    781 HD11 LEU    58      52.950  60.638  57.532  1.00  0.00           H  
ATOM    782 HD12 LEU    58      52.182  59.049  57.792  1.00  0.00           H  
ATOM    783 HD13 LEU    58      52.271  59.650  56.150  1.00  0.00           H  
ATOM    784  CD2 LEU    58      50.345  61.445  56.104  1.00  0.00           C  
ATOM    785 HD21 LEU    58      50.243  60.673  55.342  1.00  0.00           H  
ATOM    786 HD22 LEU    58      49.382  61.914  56.305  1.00  0.00           H  
ATOM    787 HD23 LEU    58      51.118  62.163  55.831  1.00  0.00           H  
ATOM    788  C   LEU    58      49.076  59.960  60.030  1.00  0.00           C  
ATOM    789  O   LEU    58      49.944  60.668  60.557  1.00  0.00           O  
ATOM    790  N   GLU    59      47.788  60.154  60.358  1.00  0.00           N  
ATOM    791  H   GLU    59      47.043  59.690  59.857  1.00  0.00           H  
ATOM    792  CA  GLU    59      47.281  60.865  61.589  1.00  0.00           C  
ATOM    793  HA  GLU    59      47.982  61.684  61.749  1.00  0.00           H  
ATOM    794  CB  GLU    59      45.800  61.316  61.275  1.00  0.00           C  
ATOM    795  HB2 GLU    59      45.500  62.033  62.039  1.00  0.00           H  
ATOM    796  HB3 GLU    59      45.847  61.829  60.314  1.00  0.00           H  
ATOM    797  CG  GLU    59      44.692  60.233  61.197  1.00  0.00           C  
ATOM    798  HG2 GLU    59      44.845  59.476  61.966  1.00  0.00           H  
ATOM    799  HG3 GLU    59      43.724  60.678  61.430  1.00  0.00           H  
ATOM    800  CD  GLU    59      44.561  59.595  59.766  1.00  0.00           C  
ATOM    801  OE1 GLU    59      45.576  59.161  59.125  1.00  0.00           O  
ATOM    802  OE2 GLU    59      43.471  59.561  59.176  1.00  0.00           O  
ATOM    803  C   GLU    59      47.198  59.936  62.833  1.00  0.00           C  
ATOM    804  O   GLU    59      47.440  58.716  62.707  1.00  0.00           O  
ATOM    805  N   CYS    60      46.907  60.564  63.967  1.00  0.00           N  
ATOM    806  H   CYS    60      46.970  61.568  63.886  1.00  0.00           H  
ATOM    807  CA  CYS    60      46.564  60.027  65.265  1.00  0.00           C  
ATOM    808  HA  CYS    60      46.588  60.884  65.938  1.00  0.00           H  
ATOM    809  CB  CYS    60      45.114  59.517  65.383  1.00  0.00           C  
ATOM    810  HB2 CYS    60      44.434  60.107  64.768  1.00  0.00           H  
ATOM    811  HB3 CYS    60      45.054  58.459  65.126  1.00  0.00           H  
ATOM    812  SG  CYS    60      44.419  59.511  67.072  1.00  0.00           S  
ATOM    813  HG  CYS    60      45.415  58.773  67.570  1.00  0.00           H  
ATOM    814  C   CYS    60      47.727  59.158  65.943  1.00  0.00           C  
ATOM    815  O   CYS    60      47.440  58.604  66.982  1.00  0.00           O  
ATOM    816  N   ALA    61      48.938  58.915  65.400  1.00  0.00           N  
ATOM    817  H   ALA    61      48.974  59.147  64.418  1.00  0.00           H  
ATOM    818  CA  ALA    61      50.010  58.144  65.886  1.00  0.00           C  
ATOM    819  HA  ALA    61      49.523  57.200  66.131  1.00  0.00           H  
ATOM    820  CB  ALA    61      51.047  57.844  64.807  1.00  0.00           C  
ATOM    821  HB1 ALA    61      51.962  57.400  65.199  1.00  0.00           H  
ATOM    822  HB2 ALA    61      50.661  57.109  64.100  1.00  0.00           H  
ATOM    823  HB3 ALA    61      51.402  58.768  64.350  1.00  0.00           H  
ATOM    824  C   ALA    61      50.583  58.661  67.213  1.00  0.00           C  
ATOM    825  O   ALA    61      50.559  59.822  67.540  1.00  0.00           O  
ATOM    826  N   TYR    62      50.913  57.748  68.142  1.00  0.00           N  
ATOM    827  H   TYR    62      50.875  56.793  67.815  1.00  0.00           H  
ATOM    828  CA  TYR    62      51.271  57.975  69.579  1.00  0.00           C  
ATOM    829  HA  TYR    62      51.210  57.002  70.067  1.00  0.00           H  
ATOM    830  CB  TYR    62      52.724  58.516  69.651  1.00  0.00           C  
ATOM    831  HB2 TYR    62      52.725  59.524  69.236  1.00  0.00           H  
ATOM    832  HB3 TYR    62      52.997  58.493  70.706  1.00  0.00           H  
ATOM    833  CG  TYR    62      53.789  57.727  68.900  1.00  0.00           C  
ATOM    834  CD1 TYR    62      54.336  56.525  69.464  1.00  0.00           C  
ATOM    835  HD1 TYR    62      53.849  56.196  70.370  1.00  0.00           H  
ATOM    836  CE1 TYR    62      55.347  55.804  68.763  1.00  0.00           C  
ATOM    837  HE1 TYR    62      55.705  54.848  69.116  1.00  0.00           H  
ATOM    838  CZ  TYR    62      55.858  56.340  67.523  1.00  0.00           C  
ATOM    839  OH  TYR    62      56.654  55.627  66.732  1.00  0.00           O  
ATOM    840  HH  TYR    62      57.234  55.055  67.239  1.00  0.00           H  
ATOM    841  CE2 TYR    62      55.330  57.531  67.048  1.00  0.00           C  
ATOM    842  HE2 TYR    62      55.699  57.869  66.091  1.00  0.00           H  
ATOM    843  CD2 TYR    62      54.350  58.243  67.725  1.00  0.00           C  
ATOM    844  HD2 TYR    62      54.047  59.120  67.172  1.00  0.00           H  
ATOM    845  C   TYR    62      50.265  58.743  70.442  1.00  0.00           C  
ATOM    846  O   TYR    62      50.501  58.878  71.668  1.00  0.00           O  
ATOM    847  N   GLN    63      49.140  59.250  69.922  1.00  0.00           N  
ATOM    848  H   GLN    63      48.773  58.889  69.053  1.00  0.00           H  
ATOM    849  CA  GLN    63      48.180  60.154  70.646  1.00  0.00           C  
ATOM    850  HA  GLN    63      48.793  60.846  71.223  1.00  0.00           H  
ATOM    851  CB  GLN    63      47.288  60.926  69.638  1.00  0.00           C  
ATOM    852  HB2 GLN    63      47.989  61.660  69.241  1.00  0.00           H  
ATOM    853  HB3 GLN    63      47.081  60.174  68.877  1.00  0.00           H  
ATOM    854  CG  GLN    63      45.929  61.552  70.163  1.00  0.00           C  
ATOM    855  HG2 GLN    63      45.255  61.946  69.402  1.00  0.00           H  
ATOM    856  HG3 GLN    63      45.412  60.748  70.686  1.00  0.00           H  
ATOM    857  CD  GLN    63      46.204  62.712  71.154  1.00  0.00           C  
ATOM    858  OE1 GLN    63      47.318  62.921  71.668  1.00  0.00           O  
ATOM    859  NE2 GLN    63      45.150  63.309  71.582  1.00  0.00           N  
ATOM    860 HE21 GLN    63      45.256  63.953  72.353  1.00  0.00           H  
ATOM    861 HE22 GLN    63      44.267  63.085  71.147  1.00  0.00           H  
ATOM    862  C   GLN    63      47.301  59.327  71.607  1.00  0.00           C  
ATOM    863  O   GLN    63      46.940  58.206  71.285  1.00  0.00           O  
ATOM    864  N   TYR    64      47.059  59.902  72.847  1.00  0.00           N  
ATOM    865  H   TYR    64      47.269  60.866  73.062  1.00  0.00           H  
ATOM    866  CA  TYR    64      46.287  59.094  73.804  1.00  0.00           C  
ATOM    867  HA  TYR    64      46.112  58.075  73.459  1.00  0.00           H  
ATOM    868  CB  TYR    64      47.179  58.787  75.057  1.00  0.00           C  
ATOM    869  HB2 TYR    64      47.339  59.684  75.656  1.00  0.00           H  
ATOM    870  HB3 TYR    64      46.604  58.176  75.753  1.00  0.00           H  
ATOM    871  CG  TYR    64      48.444  57.974  74.725  1.00  0.00           C  
ATOM    872  CD1 TYR    64      49.756  58.537  74.936  1.00  0.00           C  
ATOM    873  HD1 TYR    64      49.906  59.426  75.530  1.00  0.00           H  
ATOM    874  CE1 TYR    64      50.965  57.890  74.613  1.00  0.00           C  
ATOM    875  HE1 TYR    64      51.905  58.283  74.970  1.00  0.00           H  
ATOM    876  CZ  TYR    64      50.861  56.664  73.956  1.00  0.00           C  
ATOM    877  OH  TYR    64      51.985  55.993  73.580  1.00  0.00           O  
ATOM    878  HH  TYR    64      52.747  56.505  73.861  1.00  0.00           H  
ATOM    879  CE2 TYR    64      49.586  56.123  73.674  1.00  0.00           C  
ATOM    880  HE2 TYR    64      49.579  55.139  73.230  1.00  0.00           H  
ATOM    881  CD2 TYR    64      48.383  56.702  74.092  1.00  0.00           C  
ATOM    882  HD2 TYR    64      47.428  56.237  73.893  1.00  0.00           H  
ATOM    883  C   TYR    64      45.054  59.850  74.289  1.00  0.00           C  
ATOM    884  O   TYR    64      45.065  61.092  74.442  1.00  0.00           O  
ATOM    885  N   ASP    65      43.937  59.175  74.691  1.00  0.00           N  
ATOM    886  H   ASP    65      43.880  58.196  74.448  1.00  0.00           H  
ATOM    887  CA  ASP    65      43.038  59.732  75.700  1.00  0.00           C  
ATOM    888  HA  ASP    65      42.804  60.765  75.441  1.00  0.00           H  
ATOM    889  CB  ASP    65      41.729  58.886  75.686  1.00  0.00           C  
ATOM    890  HB2 ASP    65      41.874  57.921  76.171  1.00  0.00           H  
ATOM    891  HB3 ASP    65      41.000  59.362  76.341  1.00  0.00           H  
ATOM    892  CG  ASP    65      41.178  58.697  74.254  1.00  0.00           C  
ATOM    893  OD1 ASP    65      40.450  57.649  74.143  1.00  0.00           O  
ATOM    894  OD2 ASP    65      41.278  59.592  73.401  1.00  0.00           O  
ATOM    895  C   ASP    65      43.607  59.758  77.111  1.00  0.00           C  
ATOM    896  O   ASP    65      44.595  59.148  77.486  1.00  0.00           O  
ATOM    897  N   ASP    66      42.912  60.562  77.937  1.00  0.00           N  
ATOM    898  H   ASP    66      42.079  60.999  77.569  1.00  0.00           H  
ATOM    899  CA  ASP    66      43.344  61.017  79.274  1.00  0.00           C  
ATOM    900  HA  ASP    66      44.303  61.520  79.150  1.00  0.00           H  
ATOM    901  CB  ASP    66      42.235  62.053  79.687  1.00  0.00           C  
ATOM    902  HB2 ASP    66      41.239  61.817  79.313  1.00  0.00           H  
ATOM    903  HB3 ASP    66      42.125  61.942  80.766  1.00  0.00           H  
ATOM    904  CG  ASP    66      42.567  63.447  79.276  1.00  0.00           C  
ATOM    905  OD1 ASP    66      41.533  64.217  79.291  1.00  0.00           O  
ATOM    906  OD2 ASP    66      43.803  63.771  79.204  1.00  0.00           O  
ATOM    907  C   ASP    66      43.457  59.910  80.308  1.00  0.00           C  
ATOM    908  O   ASP    66      44.301  59.931  81.229  1.00  0.00           O  
ATOM    909  N   ASP    67      42.679  58.830  80.068  1.00  0.00           N  
ATOM    910  H   ASP    67      42.072  58.864  79.261  1.00  0.00           H  
ATOM    911  CA  ASP    67      42.905  57.501  80.695  1.00  0.00           C  
ATOM    912  HA  ASP    67      42.545  57.563  81.722  1.00  0.00           H  
ATOM    913  CB  ASP    67      42.087  56.383  79.965  1.00  0.00           C  
ATOM    914  HB2 ASP    67      42.633  56.249  79.031  1.00  0.00           H  
ATOM    915  HB3 ASP    67      42.055  55.468  80.557  1.00  0.00           H  
ATOM    916  CG  ASP    67      40.654  56.813  79.683  1.00  0.00           C  
ATOM    917  OD1 ASP    67      39.991  57.378  80.561  1.00  0.00           O  
ATOM    918  OD2 ASP    67      40.201  56.549  78.521  1.00  0.00           O  
ATOM    919  C   ASP    67      44.347  56.958  80.695  1.00  0.00           C  
ATOM    920  O   ASP    67      44.748  56.194  81.544  1.00  0.00           O  
ATOM    921  N   GLY    68      45.129  57.440  79.686  1.00  0.00           N  
ATOM    922  H   GLY    68      44.717  58.128  79.072  1.00  0.00           H  
ATOM    923  CA  GLY    68      46.431  56.983  79.442  1.00  0.00           C  
ATOM    924  HA2 GLY    68      47.031  57.785  79.011  1.00  0.00           H  
ATOM    925  HA3 GLY    68      46.818  56.860  80.454  1.00  0.00           H  
ATOM    926  C   GLY    68      46.552  55.829  78.497  1.00  0.00           C  
ATOM    927  O   GLY    68      47.430  54.959  78.637  1.00  0.00           O  
ATOM    928  N   TYR    69      45.636  55.796  77.482  1.00  0.00           N  
ATOM    929  H   TYR    69      44.982  56.565  77.441  1.00  0.00           H  
ATOM    930  CA  TYR    69      45.455  54.762  76.442  1.00  0.00           C  
ATOM    931  HA  TYR    69      46.478  54.447  76.235  1.00  0.00           H  
ATOM    932  CB  TYR    69      44.670  53.592  76.916  1.00  0.00           C  
ATOM    933  HB2 TYR    69      43.626  53.876  77.050  1.00  0.00           H  
ATOM    934  HB3 TYR    69      44.687  52.913  76.064  1.00  0.00           H  
ATOM    935  CG  TYR    69      45.163  52.753  78.098  1.00  0.00           C  
ATOM    936  CD1 TYR    69      46.073  51.699  77.923  1.00  0.00           C  
ATOM    937  HD1 TYR    69      46.225  51.293  76.934  1.00  0.00           H  
ATOM    938  CE1 TYR    69      46.593  51.129  79.106  1.00  0.00           C  
ATOM    939  HE1 TYR    69      47.378  50.389  79.063  1.00  0.00           H  
ATOM    940  CZ  TYR    69      46.120  51.558  80.361  1.00  0.00           C  
ATOM    941  OH  TYR    69      46.525  50.998  81.567  1.00  0.00           O  
ATOM    942  HH  TYR    69      47.323  50.475  81.460  1.00  0.00           H  
ATOM    943  CE2 TYR    69      45.186  52.600  80.502  1.00  0.00           C  
ATOM    944  HE2 TYR    69      44.896  53.046  81.442  1.00  0.00           H  
ATOM    945  CD2 TYR    69      44.739  53.281  79.362  1.00  0.00           C  
ATOM    946  HD2 TYR    69      44.083  54.139  79.388  1.00  0.00           H  
ATOM    947  C   TYR    69      44.770  55.375  75.165  1.00  0.00           C  
ATOM    948  O   TYR    69      44.842  56.589  74.954  1.00  0.00           O  
ATOM    949  N   GLN    70      44.052  54.606  74.357  1.00  0.00           N  
ATOM    950  H   GLN    70      44.052  53.600  74.451  1.00  0.00           H  
ATOM    951  CA  GLN    70      43.053  55.136  73.378  1.00  0.00           C  
ATOM    952  HA  GLN    70      42.544  56.049  73.686  1.00  0.00           H  
ATOM    953  CB  GLN    70      43.748  55.423  72.033  1.00  0.00           C  
ATOM    954  HB2 GLN    70      42.991  55.635  71.279  1.00  0.00           H  
ATOM    955  HB3 GLN    70      44.404  56.284  72.161  1.00  0.00           H  
ATOM    956  CG  GLN    70      44.555  54.315  71.402  1.00  0.00           C  
ATOM    957  HG2 GLN    70      43.867  53.471  71.342  1.00  0.00           H  
ATOM    958  HG3 GLN    70      44.785  54.501  70.353  1.00  0.00           H  
ATOM    959  CD  GLN    70      45.806  53.909  72.117  1.00  0.00           C  
ATOM    960  OE1 GLN    70      46.840  54.523  72.012  1.00  0.00           O  
ATOM    961  NE2 GLN    70      45.766  52.776  72.772  1.00  0.00           N  
ATOM    962 HE21 GLN    70      46.620  52.473  73.220  1.00  0.00           H  
ATOM    963 HE22 GLN    70      44.953  52.177  72.788  1.00  0.00           H  
ATOM    964  C   GLN    70      41.826  54.260  73.304  1.00  0.00           C  
ATOM    965  O   GLN    70      42.026  53.083  73.415  1.00  0.00           O  
ATOM    966  N   SER    71      40.662  54.776  72.803  1.00  0.00           N  
ATOM    967  H   SER    71      40.619  55.781  72.714  1.00  0.00           H  
ATOM    968  CA  SER    71      39.264  54.264  72.591  1.00  0.00           C  
ATOM    969  HA  SER    71      38.969  53.696  73.474  1.00  0.00           H  
ATOM    970  CB  SER    71      38.199  55.405  72.339  1.00  0.00           C  
ATOM    971  HB2 SER    71      37.143  55.146  72.261  1.00  0.00           H  
ATOM    972  HB3 SER    71      38.255  56.001  73.250  1.00  0.00           H  
ATOM    973  OG  SER    71      38.619  56.201  71.228  1.00  0.00           O  
ATOM    974  HG  SER    71      37.976  56.207  70.516  1.00  0.00           H  
ATOM    975  C   SER    71      39.180  53.288  71.320  1.00  0.00           C  
ATOM    976  O   SER    71      38.180  52.590  71.184  1.00  0.00           O  
ATOM    977  N   TYR    72      40.212  53.304  70.419  1.00  0.00           N  
ATOM    978  H   TYR    72      41.036  53.841  70.653  1.00  0.00           H  
ATOM    979  CA  TYR    72      40.109  52.646  69.122  1.00  0.00           C  
ATOM    980  HA  TYR    72      39.310  51.906  69.167  1.00  0.00           H  
ATOM    981  CB  TYR    72      39.823  53.576  67.906  1.00  0.00           C  
ATOM    982  HB2 TYR    72      40.697  54.228  67.886  1.00  0.00           H  
ATOM    983  HB3 TYR    72      39.775  52.934  67.027  1.00  0.00           H  
ATOM    984  CG  TYR    72      38.632  54.469  68.049  1.00  0.00           C  
ATOM    985  CD1 TYR    72      37.370  53.834  68.229  1.00  0.00           C  
ATOM    986  HD1 TYR    72      37.301  52.766  68.371  1.00  0.00           H  
ATOM    987  CE1 TYR    72      36.236  54.608  68.393  1.00  0.00           C  
ATOM    988  HE1 TYR    72      35.268  54.183  68.609  1.00  0.00           H  
ATOM    989  CZ  TYR    72      36.260  56.045  68.363  1.00  0.00           C  
ATOM    990  OH  TYR    72      35.180  56.807  68.490  1.00  0.00           O  
ATOM    991  HH  TYR    72      34.485  56.204  68.764  1.00  0.00           H  
ATOM    992  CE2 TYR    72      37.509  56.639  68.165  1.00  0.00           C  
ATOM    993  HE2 TYR    72      37.497  57.709  68.016  1.00  0.00           H  
ATOM    994  CD2 TYR    72      38.685  55.864  68.002  1.00  0.00           C  
ATOM    995  HD2 TYR    72      39.579  56.382  67.689  1.00  0.00           H  
ATOM    996  C   TYR    72      41.308  51.712  69.091  1.00  0.00           C  
ATOM    997  O   TYR    72      42.389  52.155  69.404  1.00  0.00           O  
ATOM    998  N   CY3    73      41.172  50.422  68.823  1.00  0.00           N  
ATOM    999  HN  CY3    73      40.221  50.131  68.649  1.00  0.00           H  
ATOM   1000  CA  CY3    73      42.222  49.417  68.550  1.00  0.00           C  
ATOM   1001  HA  CY3    73      42.578  49.017  69.499  1.00  0.00           H  
ATOM   1002  CB  CY3    73      41.309  48.418  67.847  1.00  0.00           C  
ATOM   1003  HB3 CY3    73      40.923  48.876  66.936  1.00  0.00           H  
ATOM   1004  HB2 CY3    73      40.550  48.101  68.562  1.00  0.00           H  
ATOM   1005  SG  CY3    73      42.199  46.819  67.290  1.00  0.00           S  
ATOM   1006  C   CY3    73      43.464  49.907  67.766  1.00  0.00           C  
ATOM   1007  O   CY3    73      43.265  50.661  66.835  1.00  0.00           O  
ATOM   1008  N   THR    74      44.661  49.705  68.242  1.00  0.00           N  
ATOM   1009  H   THR    74      44.700  49.306  69.169  1.00  0.00           H  
ATOM   1010  CA  THR    74      45.962  49.843  67.594  1.00  0.00           C  
ATOM   1011  HA  THR    74      45.966  50.898  67.322  1.00  0.00           H  
ATOM   1012  CB  THR    74      47.156  49.495  68.470  1.00  0.00           C  
ATOM   1013  HB  THR    74      48.035  49.564  67.829  1.00  0.00           H  
ATOM   1014  CG2 THR    74      47.222  50.484  69.661  1.00  0.00           C  
ATOM   1015 HG21 THR    74      48.206  50.328  70.104  1.00  0.00           H  
ATOM   1016 HG22 THR    74      47.171  51.456  69.170  1.00  0.00           H  
ATOM   1017 HG23 THR    74      46.418  50.274  70.366  1.00  0.00           H  
ATOM   1018  OG1 THR    74      47.042  48.101  68.832  1.00  0.00           O  
ATOM   1019  HG1 THR    74      46.311  48.001  69.445  1.00  0.00           H  
ATOM   1020  C   THR    74      46.070  49.091  66.280  1.00  0.00           C  
ATOM   1021  O   THR    74      47.051  49.357  65.625  1.00  0.00           O  
ATOM   1022  N   ILE    75      45.123  48.182  66.014  1.00  0.00           N  
ATOM   1023  H   ILE    75      44.302  48.032  66.582  1.00  0.00           H  
ATOM   1024  CA  ILE    75      45.119  47.368  64.726  1.00  0.00           C  
ATOM   1025  HA  ILE    75      46.146  47.412  64.362  1.00  0.00           H  
ATOM   1026  CB  ILE    75      44.713  45.849  64.925  1.00  0.00           C  
ATOM   1027  HB  ILE    75      43.633  45.739  65.026  1.00  0.00           H  
ATOM   1028  CG2 ILE    75      45.129  45.041  63.589  1.00  0.00           C  
ATOM   1029 HG21 ILE    75      44.804  44.011  63.738  1.00  0.00           H  
ATOM   1030 HG22 ILE    75      44.638  45.374  62.675  1.00  0.00           H  
ATOM   1031 HG23 ILE    75      46.177  45.088  63.291  1.00  0.00           H  
ATOM   1032  CG1 ILE    75      45.407  45.247  66.176  1.00  0.00           C  
ATOM   1033 HG12 ILE    75      45.178  45.828  67.069  1.00  0.00           H  
ATOM   1034 HG13 ILE    75      45.124  44.194  66.154  1.00  0.00           H  
ATOM   1035  CD1 ILE    75      46.932  45.263  66.097  1.00  0.00           C  
ATOM   1036 HD11 ILE    75      47.238  44.780  65.169  1.00  0.00           H  
ATOM   1037 HD12 ILE    75      47.436  46.229  66.124  1.00  0.00           H  
ATOM   1038 HD13 ILE    75      47.360  44.810  66.992  1.00  0.00           H  
ATOM   1039  C   ILE    75      44.250  47.966  63.605  1.00  0.00           C  
ATOM   1040  O   ILE    75      44.655  48.033  62.414  1.00  0.00           O  
ATOM   1041  N   CY3    76      43.007  48.270  63.918  1.00  0.00           N  
ATOM   1042  HN  CY3    76      42.714  48.138  64.875  1.00  0.00           H  
ATOM   1043  CA  CY3    76      41.983  48.628  62.938  1.00  0.00           C  
ATOM   1044  HA  CY3    76      42.283  48.490  61.900  1.00  0.00           H  
ATOM   1045  CB  CY3    76      40.984  47.520  62.961  1.00  0.00           C  
ATOM   1046  HB3 CY3    76      41.441  46.536  63.070  1.00  0.00           H  
ATOM   1047  HB2 CY3    76      40.455  47.443  62.012  1.00  0.00           H  
ATOM   1048  SG  CY3    76      39.868  47.655  64.423  1.00  0.00           S  
ATOM   1049  C   CY3    76      41.413  50.056  63.055  1.00  0.00           C  
ATOM   1050  O   CY3    76      40.466  50.296  62.377  1.00  0.00           O  
ATOM   1051  N   CYS    77      41.793  50.875  64.022  1.00  0.00           N  
ATOM   1052  H   CYS    77      42.635  50.584  64.498  1.00  0.00           H  
ATOM   1053  CA  CYS    77      41.205  52.105  64.512  1.00  0.00           C  
ATOM   1054  HA  CYS    77      41.591  52.320  65.508  1.00  0.00           H  
ATOM   1055  CB  CYS    77      41.702  53.285  63.659  1.00  0.00           C  
ATOM   1056  HB2 CYS    77      42.755  53.162  63.407  1.00  0.00           H  
ATOM   1057  HB3 CYS    77      41.157  53.336  62.717  1.00  0.00           H  
ATOM   1058  SG  CYS    77      41.495  54.935  64.523  1.00  0.00           S  
ATOM   1059  HG  CYS    77      40.160  54.879  64.519  1.00  0.00           H  
ATOM   1060  C   CYS    77      39.668  51.959  64.657  1.00  0.00           C  
ATOM   1061  O   CYS    77      38.933  52.936  64.427  1.00  0.00           O  
ATOM   1062  N   GLY    78      39.178  50.792  65.088  1.00  0.00           N  
ATOM   1063  H   GLY    78      39.803  50.012  65.234  1.00  0.00           H  
ATOM   1064  CA  GLY    78      37.821  50.679  65.474  1.00  0.00           C  
ATOM   1065  HA2 GLY    78      37.239  51.597  65.392  1.00  0.00           H  
ATOM   1066  HA3 GLY    78      37.398  49.800  64.987  1.00  0.00           H  
ATOM   1067  C   GLY    78      37.725  50.267  66.930  1.00  0.00           C  
ATOM   1068  O   GLY    78      38.735  50.064  67.565  1.00  0.00           O  
ATOM   1069  N   GLY    79      36.524  50.162  67.522  1.00  0.00           N  
ATOM   1070  H   GLY    79      35.644  50.412  67.095  1.00  0.00           H  
ATOM   1071  CA  GLY    79      36.411  49.574  68.854  1.00  0.00           C  
ATOM   1072  HA2 GLY    79      36.883  48.597  68.952  1.00  0.00           H  
ATOM   1073  HA3 GLY    79      36.883  50.199  69.612  1.00  0.00           H  
ATOM   1074  C   GLY    79      34.957  49.394  69.191  1.00  0.00           C  
ATOM   1075  O   GLY    79      34.278  50.178  69.832  1.00  0.00           O  
ATOM   1076  N   ARG    80      34.369  48.275  68.703  1.00  0.00           N  
ATOM   1077  H   ARG    80      34.836  47.790  67.950  1.00  0.00           H  
ATOM   1078  CA  ARG    80      33.041  47.767  69.276  1.00  0.00           C  
ATOM   1079  HA  ARG    80      32.194  48.451  69.235  1.00  0.00           H  
ATOM   1080  CB  ARG    80      32.708  46.491  68.464  1.00  0.00           C  
ATOM   1081  HB2 ARG    80      32.657  46.696  67.394  1.00  0.00           H  
ATOM   1082  HB3 ARG    80      33.505  45.796  68.726  1.00  0.00           H  
ATOM   1083  CG  ARG    80      31.409  45.701  68.824  1.00  0.00           C  
ATOM   1084  HG2 ARG    80      31.327  45.294  69.832  1.00  0.00           H  
ATOM   1085  HG3 ARG    80      30.555  46.373  68.738  1.00  0.00           H  
ATOM   1086  CD  ARG    80      31.157  44.548  67.819  1.00  0.00           C  
ATOM   1087  HD2 ARG    80      31.364  44.973  66.837  1.00  0.00           H  
ATOM   1088  HD3 ARG    80      31.877  43.747  67.990  1.00  0.00           H  
ATOM   1089  NE  ARG    80      29.743  43.986  67.903  1.00  0.00           N  
ATOM   1090  HE  ARG    80      29.046  44.714  67.970  1.00  0.00           H  
ATOM   1091  CZ  ARG    80      29.449  42.683  68.212  1.00  0.00           C  
ATOM   1092  NH1 ARG    80      30.374  41.728  68.540  1.00  0.00           N  
ATOM   1093 HH11 ARG    80      31.362  41.892  68.410  1.00  0.00           H  
ATOM   1094 HH12 ARG    80      30.062  40.767  68.518  1.00  0.00           H  
ATOM   1095  NH2 ARG    80      28.289  42.216  68.059  1.00  0.00           N  
ATOM   1096 HH21 ARG    80      27.571  42.799  67.655  1.00  0.00           H  
ATOM   1097 HH22 ARG    80      28.014  41.252  68.180  1.00  0.00           H  
ATOM   1098  C   ARG    80      33.073  47.366  70.803  1.00  0.00           C  
ATOM   1099  O   ARG    80      32.089  47.611  71.518  1.00  0.00           O  
ATOM   1100  N   GLU    81      34.213  46.878  71.297  1.00  0.00           N  
ATOM   1101  H   GLU    81      34.895  46.964  70.557  1.00  0.00           H  
ATOM   1102  CA  GLU    81      34.668  46.647  72.700  1.00  0.00           C  
ATOM   1103  HA  GLU    81      34.476  47.514  73.332  1.00  0.00           H  
ATOM   1104  CB  GLU    81      33.912  45.482  73.232  1.00  0.00           C  
ATOM   1105  HB2 GLU    81      32.935  45.838  73.560  1.00  0.00           H  
ATOM   1106  HB3 GLU    81      33.848  44.746  72.431  1.00  0.00           H  
ATOM   1107  CG  GLU    81      34.476  44.822  74.494  1.00  0.00           C  
ATOM   1108  HG2 GLU    81      33.973  43.855  74.532  1.00  0.00           H  
ATOM   1109  HG3 GLU    81      35.540  44.615  74.386  1.00  0.00           H  
ATOM   1110  CD  GLU    81      34.215  45.592  75.752  1.00  0.00           C  
ATOM   1111  OE1 GLU    81      34.207  45.020  76.850  1.00  0.00           O  
ATOM   1112  OE2 GLU    81      34.227  46.818  75.740  1.00  0.00           O  
ATOM   1113  C   GLU    81      36.168  46.385  72.794  1.00  0.00           C  
ATOM   1114  O   GLU    81      36.590  45.743  71.830  1.00  0.00           O  
ATOM   1115  N   VAL    82      36.956  46.898  73.777  1.00  0.00           N  
ATOM   1116  H   VAL    82      36.568  47.498  74.491  1.00  0.00           H  
ATOM   1117  CA  VAL    82      38.339  47.147  73.676  1.00  0.00           C  
ATOM   1118  HA  VAL    82      38.753  46.492  72.910  1.00  0.00           H  
ATOM   1119  CB  VAL    82      38.659  48.596  73.233  1.00  0.00           C  
ATOM   1120  HB  VAL    82      37.994  49.294  73.741  1.00  0.00           H  
ATOM   1121  CG1 VAL    82      40.138  49.070  73.443  1.00  0.00           C  
ATOM   1122 HG11 VAL    82      40.916  48.372  73.133  1.00  0.00           H  
ATOM   1123 HG12 VAL    82      40.342  50.088  73.110  1.00  0.00           H  
ATOM   1124 HG13 VAL    82      40.170  49.178  74.527  1.00  0.00           H  
ATOM   1125  CG2 VAL    82      38.390  48.844  71.819  1.00  0.00           C  
ATOM   1126 HG21 VAL    82      37.371  48.565  71.552  1.00  0.00           H  
ATOM   1127 HG22 VAL    82      38.473  49.906  71.586  1.00  0.00           H  
ATOM   1128 HG23 VAL    82      39.104  48.375  71.142  1.00  0.00           H  
ATOM   1129  C   VAL    82      39.022  46.791  74.977  1.00  0.00           C  
ATOM   1130  O   VAL    82      38.548  47.235  76.033  1.00  0.00           O  
ATOM   1131  N   LEU    83      40.094  45.964  74.948  1.00  0.00           N  
ATOM   1132  H   LEU    83      40.497  45.834  74.031  1.00  0.00           H  
ATOM   1133  CA  LEU    83      40.987  45.587  76.108  1.00  0.00           C  
ATOM   1134  HA  LEU    83      40.575  45.900  77.067  1.00  0.00           H  
ATOM   1135  CB  LEU    83      41.263  44.041  76.221  1.00  0.00           C  
ATOM   1136  HB2 LEU    83      41.959  43.921  77.052  1.00  0.00           H  
ATOM   1137  HB3 LEU    83      40.304  43.645  76.556  1.00  0.00           H  
ATOM   1138  CG  LEU    83      41.762  43.391  74.879  1.00  0.00           C  
ATOM   1139  HG  LEU    83      41.959  44.157  74.130  1.00  0.00           H  
ATOM   1140  CD1 LEU    83      43.035  42.551  75.092  1.00  0.00           C  
ATOM   1141 HD11 LEU    83      43.457  42.205  74.149  1.00  0.00           H  
ATOM   1142 HD12 LEU    83      43.731  43.163  75.667  1.00  0.00           H  
ATOM   1143 HD13 LEU    83      42.751  41.715  75.731  1.00  0.00           H  
ATOM   1144  CD2 LEU    83      40.655  42.501  74.343  1.00  0.00           C  
ATOM   1145 HD21 LEU    83      40.657  41.676  75.056  1.00  0.00           H  
ATOM   1146 HD22 LEU    83      39.699  42.996  74.176  1.00  0.00           H  
ATOM   1147 HD23 LEU    83      40.924  42.008  73.408  1.00  0.00           H  
ATOM   1148  C   LEU    83      42.269  46.397  75.981  1.00  0.00           C  
ATOM   1149  O   LEU    83      42.854  46.469  74.886  1.00  0.00           O  
ATOM   1150  N   MET    84      42.759  46.830  77.144  1.00  0.00           N  
ATOM   1151  H   MET    84      42.205  46.623  77.963  1.00  0.00           H  
ATOM   1152  CA  MET    84      43.893  47.643  77.411  1.00  0.00           C  
ATOM   1153  HA  MET    84      44.344  47.898  76.451  1.00  0.00           H  
ATOM   1154  CB  MET    84      43.487  48.927  78.139  1.00  0.00           C  
ATOM   1155  HB2 MET    84      42.945  48.765  79.071  1.00  0.00           H  
ATOM   1156  HB3 MET    84      44.380  49.510  78.363  1.00  0.00           H  
ATOM   1157  CG  MET    84      42.638  49.708  77.221  1.00  0.00           C  
ATOM   1158  HG2 MET    84      43.162  50.650  77.057  1.00  0.00           H  
ATOM   1159  HG3 MET    84      42.533  49.160  76.285  1.00  0.00           H  
ATOM   1160  SD  MET    84      40.992  50.121  77.725  1.00  0.00           S  
ATOM   1161  CE  MET    84      41.252  51.242  79.064  1.00  0.00           C  
ATOM   1162  HE1 MET    84      41.862  52.093  78.760  1.00  0.00           H  
ATOM   1163  HE2 MET    84      40.300  51.686  79.355  1.00  0.00           H  
ATOM   1164  HE3 MET    84      41.806  50.809  79.896  1.00  0.00           H  
ATOM   1165  C   MET    84      45.063  46.987  78.182  1.00  0.00           C  
ATOM   1166  O   MET    84      44.852  46.079  78.983  1.00  0.00           O  
ATOM   1167  N   CY3    85      46.309  47.441  77.844  1.00  0.00           N  
ATOM   1168  HN  CY3    85      46.528  48.215  77.234  1.00  0.00           H  
ATOM   1169  CA  CY3    85      47.452  46.891  78.564  1.00  0.00           C  
ATOM   1170  HA  CY3    85      47.461  45.818  78.369  1.00  0.00           H  
ATOM   1171  CB  CY3    85      48.781  47.333  77.989  1.00  0.00           C  
ATOM   1172  HB3 CY3    85      48.906  48.393  78.209  1.00  0.00           H  
ATOM   1173  HB2 CY3    85      48.637  47.193  76.917  1.00  0.00           H  
ATOM   1174  SG  CY3    85      50.188  46.202  78.477  1.00  0.00           S  
ATOM   1175  C   CY3    85      47.361  47.157  80.137  1.00  0.00           C  
ATOM   1176  O   CY3    85      46.475  47.869  80.673  1.00  0.00           O  
ATOM   1177  N   GLY    86      48.279  46.465  80.760  1.00  0.00           N  
ATOM   1178  H   GLY    86      48.998  46.043  80.190  1.00  0.00           H  
ATOM   1179  CA  GLY    86      48.524  46.424  82.191  1.00  0.00           C  
ATOM   1180  HA2 GLY    86      47.804  47.074  82.688  1.00  0.00           H  
ATOM   1181  HA3 GLY    86      48.193  45.427  82.481  1.00  0.00           H  
ATOM   1182  C   GLY    86      50.015  46.776  82.531  1.00  0.00           C  
ATOM   1183  O   GLY    86      50.372  46.808  83.720  1.00  0.00           O  
ATOM   1184  N   ASN    87      50.957  46.876  81.565  1.00  0.00           N  
ATOM   1185  H   ASN    87      50.674  46.790  80.599  1.00  0.00           H  
ATOM   1186  CA  ASN    87      52.357  47.064  81.857  1.00  0.00           C  
ATOM   1187  HA  ASN    87      52.646  46.564  82.782  1.00  0.00           H  
ATOM   1188  CB  ASN    87      53.126  46.299  80.747  1.00  0.00           C  
ATOM   1189  HB2 ASN    87      52.846  45.246  80.758  1.00  0.00           H  
ATOM   1190  HB3 ASN    87      52.733  46.698  79.812  1.00  0.00           H  
ATOM   1191  CG  ASN    87      54.624  46.448  80.901  1.00  0.00           C  
ATOM   1192  OD1 ASN    87      55.290  47.145  80.156  1.00  0.00           O  
ATOM   1193  ND2 ASN    87      55.239  45.735  81.860  1.00  0.00           N  
ATOM   1194 HD21 ASN    87      56.243  45.840  81.899  1.00  0.00           H  
ATOM   1195 HD22 ASN    87      54.729  44.989  82.311  1.00  0.00           H  
ATOM   1196  C   ASN    87      52.716  48.551  82.006  1.00  0.00           C  
ATOM   1197  O   ASN    87      52.194  49.377  81.237  1.00  0.00           O  
ATOM   1198  N   ASN    88      53.637  48.870  82.866  1.00  0.00           N  
ATOM   1199  H   ASN    88      54.069  48.095  83.349  1.00  0.00           H  
ATOM   1200  CA  ASN    88      54.087  50.226  83.190  1.00  0.00           C  
ATOM   1201  HA  ASN    88      53.215  50.879  83.143  1.00  0.00           H  
ATOM   1202  CB  ASN    88      54.531  50.345  84.666  1.00  0.00           C  
ATOM   1203  HB2 ASN    88      55.202  49.494  84.785  1.00  0.00           H  
ATOM   1204  HB3 ASN    88      55.041  51.292  84.846  1.00  0.00           H  
ATOM   1205  CG  ASN    88      53.348  50.302  85.693  1.00  0.00           C  
ATOM   1206  OD1 ASN    88      52.226  49.995  85.370  1.00  0.00           O  
ATOM   1207  ND2 ASN    88      53.644  50.269  86.936  1.00  0.00           N  
ATOM   1208 HD21 ASN    88      52.878  50.000  87.536  1.00  0.00           H  
ATOM   1209 HD22 ASN    88      54.578  50.528  87.221  1.00  0.00           H  
ATOM   1210  C   ASN    88      55.109  50.878  82.234  1.00  0.00           C  
ATOM   1211  O   ASN    88      55.877  51.823  82.547  1.00  0.00           O  
ATOM   1212  N   ASN    89      55.084  50.458  81.012  1.00  0.00           N  
ATOM   1213  H   ASN    89      54.331  49.803  80.863  1.00  0.00           H  
ATOM   1214  CA  ASN    89      55.786  51.058  79.894  1.00  0.00           C  
ATOM   1215  HA  ASN    89      56.225  52.027  80.133  1.00  0.00           H  
ATOM   1216  CB  ASN    89      56.899  50.126  79.359  1.00  0.00           C  
ATOM   1217  HB2 ASN    89      56.421  49.177  79.113  1.00  0.00           H  
ATOM   1218  HB3 ASN    89      57.491  50.633  78.598  1.00  0.00           H  
ATOM   1219  CG  ASN    89      57.867  49.678  80.357  1.00  0.00           C  
ATOM   1220  OD1 ASN    89      58.783  50.434  80.618  1.00  0.00           O  
ATOM   1221  ND2 ASN    89      57.844  48.536  80.961  1.00  0.00           N  
ATOM   1222 HD21 ASN    89      58.469  48.385  81.740  1.00  0.00           H  
ATOM   1223 HD22 ASN    89      57.151  47.811  80.842  1.00  0.00           H  
ATOM   1224  C   ASN    89      54.873  51.355  78.638  1.00  0.00           C  
ATOM   1225  O   ASN    89      55.349  51.539  77.541  1.00  0.00           O  
ATOM   1226  N   CY3    90      53.534  51.233  78.823  1.00  0.00           N  
ATOM   1227  HN  CY3    90      53.221  51.144  79.779  1.00  0.00           H  
ATOM   1228  CA  CY3    90      52.592  50.907  77.773  1.00  0.00           C  
ATOM   1229  HA  CY3    90      53.005  51.115  76.785  1.00  0.00           H  
ATOM   1230  CB  CY3    90      52.454  49.378  77.768  1.00  0.00           C  
ATOM   1231  HB3 CY3    90      51.828  49.201  78.643  1.00  0.00           H  
ATOM   1232  HB2 CY3    90      53.305  48.782  78.096  1.00  0.00           H  
ATOM   1233  SG  CY3    90      51.605  48.712  76.320  1.00  0.00           S  
ATOM   1234  C   CY3    90      51.260  51.590  77.931  1.00  0.00           C  
ATOM   1235  O   CY3    90      50.719  51.618  79.050  1.00  0.00           O  
ATOM   1236  N   CYS    91      50.742  52.072  76.804  1.00  0.00           N  
ATOM   1237  H   CYS    91      51.347  51.998  75.999  1.00  0.00           H  
ATOM   1238  CA  CYS    91      49.473  52.657  76.615  1.00  0.00           C  
ATOM   1239  HA  CYS    91      48.876  52.579  77.524  1.00  0.00           H  
ATOM   1240  CB  CYS    91      49.647  54.201  76.355  1.00  0.00           C  
ATOM   1241  HB2 CYS    91      50.293  54.336  75.487  1.00  0.00           H  
ATOM   1242  HB3 CYS    91      48.671  54.595  76.069  1.00  0.00           H  
ATOM   1243  SG  CYS    91      50.301  55.041  77.908  1.00  0.00           S  
ATOM   1244  HG  CYS    91      49.151  54.746  78.522  1.00  0.00           H  
ATOM   1245  C   CYS    91      48.597  51.992  75.486  1.00  0.00           C  
ATOM   1246  O   CYS    91      47.713  52.638  74.931  1.00  0.00           O  
ATOM   1247  N   ARG    92      48.948  50.775  75.008  1.00  0.00           N  
ATOM   1248  H   ARG    92      49.624  50.256  75.551  1.00  0.00           H  
ATOM   1249  CA  ARG    92      48.346  50.146  73.833  1.00  0.00           C  
ATOM   1250  HA  ARG    92      48.033  50.962  73.181  1.00  0.00           H  
ATOM   1251  CB  ARG    92      49.372  49.250  73.175  1.00  0.00           C  
ATOM   1252  HB2 ARG    92      49.637  48.439  73.852  1.00  0.00           H  
ATOM   1253  HB3 ARG    92      48.949  48.732  72.314  1.00  0.00           H  
ATOM   1254  CG  ARG    92      50.730  49.884  72.897  1.00  0.00           C  
ATOM   1255  HG2 ARG    92      51.100  50.333  73.818  1.00  0.00           H  
ATOM   1256  HG3 ARG    92      51.382  49.076  72.567  1.00  0.00           H  
ATOM   1257  CD  ARG    92      50.793  50.887  71.774  1.00  0.00           C  
ATOM   1258  HD2 ARG    92      49.991  51.625  71.785  1.00  0.00           H  
ATOM   1259  HD3 ARG    92      51.704  51.472  71.895  1.00  0.00           H  
ATOM   1260  NE  ARG    92      50.799  50.234  70.468  1.00  0.00           N  
ATOM   1261  HE  ARG    92      50.628  49.238  70.475  1.00  0.00           H  
ATOM   1262  CZ  ARG    92      50.663  50.857  69.282  1.00  0.00           C  
ATOM   1263  NH1 ARG    92      50.669  52.182  69.146  1.00  0.00           N  
ATOM   1264 HH11 ARG    92      51.127  52.685  69.893  1.00  0.00           H  
ATOM   1265 HH12 ARG    92      50.536  52.537  68.210  1.00  0.00           H  
ATOM   1266  NH2 ARG    92      50.623  50.134  68.185  1.00  0.00           N  
ATOM   1267 HH21 ARG    92      50.539  49.129  68.226  1.00  0.00           H  
ATOM   1268 HH22 ARG    92      50.647  50.648  67.316  1.00  0.00           H  
ATOM   1269  C   ARG    92      47.069  49.419  74.059  1.00  0.00           C  
ATOM   1270  O   ARG    92      46.788  49.167  75.240  1.00  0.00           O  
ATOM   1271  N   CYS    93      46.416  49.018  72.978  1.00  0.00           N  
ATOM   1272  H   CYS    93      46.738  49.142  72.029  1.00  0.00           H  
ATOM   1273  CA  CYS    93      45.057  48.459  73.149  1.00  0.00           C  
ATOM   1274  HA  CYS    93      45.100  47.690  73.920  1.00  0.00           H  
ATOM   1275  CB  CYS    93      44.051  49.539  73.573  1.00  0.00           C  
ATOM   1276  HB2 CYS    93      43.140  49.205  74.068  1.00  0.00           H  
ATOM   1277  HB3 CYS    93      44.525  50.109  74.372  1.00  0.00           H  
ATOM   1278  SG  CYS    93      43.684  50.531  72.104  1.00  0.00           S  
ATOM   1279  HG  CYS    93      42.870  51.497  72.538  1.00  0.00           H  
ATOM   1280  C   CYS    93      44.560  47.810  71.865  1.00  0.00           C  
ATOM   1281  O   CYS    93      45.173  47.926  70.826  1.00  0.00           O  
ATOM   1282  N   PHE    94      43.519  47.014  72.055  1.00  0.00           N  
ATOM   1283  H   PHE    94      43.120  46.824  72.963  1.00  0.00           H  
ATOM   1284  CA  PHE    94      43.106  46.056  71.003  1.00  0.00           C  
ATOM   1285  HA  PHE    94      43.292  46.521  70.035  1.00  0.00           H  
ATOM   1286  CB  PHE    94      43.861  44.718  71.222  1.00  0.00           C  
ATOM   1287  HB2 PHE    94      43.587  44.326  72.202  1.00  0.00           H  
ATOM   1288  HB3 PHE    94      43.401  44.123  70.433  1.00  0.00           H  
ATOM   1289  CG  PHE    94      45.396  44.823  71.107  1.00  0.00           C  
ATOM   1290  CD1 PHE    94      46.069  44.652  69.921  1.00  0.00           C  
ATOM   1291  HD1 PHE    94      45.522  44.347  69.041  1.00  0.00           H  
ATOM   1292  CE1 PHE    94      47.511  44.718  69.895  1.00  0.00           C  
ATOM   1293  HE1 PHE    94      48.028  44.439  68.988  1.00  0.00           H  
ATOM   1294  CZ  PHE    94      48.238  44.855  71.071  1.00  0.00           C  
ATOM   1295  HZ  PHE    94      49.318  44.865  71.066  1.00  0.00           H  
ATOM   1296  CE2 PHE    94      47.558  45.216  72.206  1.00  0.00           C  
ATOM   1297  HE2 PHE    94      48.091  45.383  73.130  1.00  0.00           H  
ATOM   1298  CD2 PHE    94      46.153  45.134  72.283  1.00  0.00           C  
ATOM   1299  HD2 PHE    94      45.749  45.167  73.284  1.00  0.00           H  
ATOM   1300  C   PHE    94      41.616  45.847  71.174  1.00  0.00           C  
ATOM   1301  O   PHE    94      40.993  45.767  72.253  1.00  0.00           O  
ATOM   1302  N   CY3    95      40.866  45.827  70.062  1.00  0.00           N  
ATOM   1303  HN  CY3    95      41.345  46.068  69.206  1.00  0.00           H  
ATOM   1304  CA  CY3    95      39.552  45.225  69.890  1.00  0.00           C  
ATOM   1305  HA  CY3    95      39.016  45.477  70.805  1.00  0.00           H  
ATOM   1306  CB  CY3    95      38.671  45.931  68.778  1.00  0.00           C  
ATOM   1307  HB3 CY3    95      39.063  46.925  68.566  1.00  0.00           H  
ATOM   1308  HB2 CY3    95      37.624  45.981  69.076  1.00  0.00           H  
ATOM   1309  SG  CY3    95      38.718  45.058  67.113  1.00  0.00           S  
ATOM   1310  C   CY3    95      39.552  43.749  69.880  1.00  0.00           C  
ATOM   1311  O   CY3    95      40.389  43.006  69.338  1.00  0.00           O  
ATOM   1312  N   VAL    96      38.452  43.277  70.488  1.00  0.00           N  
ATOM   1313  H   VAL    96      37.753  43.979  70.680  1.00  0.00           H  
ATOM   1314  CA  VAL    96      38.114  41.865  70.716  1.00  0.00           C  
ATOM   1315  HA  VAL    96      38.915  41.298  71.189  1.00  0.00           H  
ATOM   1316  CB  VAL    96      36.815  41.719  71.589  1.00  0.00           C  
ATOM   1317  HB  VAL    96      36.610  40.679  71.842  1.00  0.00           H  
ATOM   1318  CG1 VAL    96      37.032  42.446  72.975  1.00  0.00           C  
ATOM   1319 HG11 VAL    96      37.646  41.808  73.612  1.00  0.00           H  
ATOM   1320 HG12 VAL    96      37.496  43.422  72.832  1.00  0.00           H  
ATOM   1321 HG13 VAL    96      36.067  42.551  73.471  1.00  0.00           H  
ATOM   1322  CG2 VAL    96      35.572  42.275  70.907  1.00  0.00           C  
ATOM   1323 HG21 VAL    96      35.566  43.358  70.779  1.00  0.00           H  
ATOM   1324 HG22 VAL    96      35.440  41.759  69.956  1.00  0.00           H  
ATOM   1325 HG23 VAL    96      34.674  42.046  71.481  1.00  0.00           H  
ATOM   1326  C   VAL    96      37.951  41.156  69.357  1.00  0.00           C  
ATOM   1327  O   VAL    96      38.339  40.006  69.216  1.00  0.00           O  
ATOM   1328  N   GLU    97      37.437  41.881  68.343  1.00  0.00           N  
ATOM   1329  H   GLU    97      37.136  42.826  68.531  1.00  0.00           H  
ATOM   1330  CA  GLU    97      37.258  41.287  67.042  1.00  0.00           C  
ATOM   1331  HA  GLU    97      36.686  40.373  67.201  1.00  0.00           H  
ATOM   1332  CB  GLU    97      36.428  42.155  66.128  1.00  0.00           C  
ATOM   1333  HB2 GLU    97      36.964  43.091  65.967  1.00  0.00           H  
ATOM   1334  HB3 GLU    97      36.278  41.774  65.118  1.00  0.00           H  
ATOM   1335  CG  GLU    97      35.027  42.685  66.756  1.00  0.00           C  
ATOM   1336  HG2 GLU    97      35.164  43.065  67.768  1.00  0.00           H  
ATOM   1337  HG3 GLU    97      34.621  43.455  66.099  1.00  0.00           H  
ATOM   1338  CD  GLU    97      34.049  41.498  66.869  1.00  0.00           C  
ATOM   1339  OE1 GLU    97      34.141  40.530  66.094  1.00  0.00           O  
ATOM   1340  OE2 GLU    97      33.137  41.593  67.772  1.00  0.00           O  
ATOM   1341  C   GLU    97      38.632  40.916  66.310  1.00  0.00           C  
ATOM   1342  O   GLU    97      38.762  39.880  65.617  1.00  0.00           O  
ATOM   1343  N   CY3    98      39.613  41.840  66.394  1.00  0.00           N  
ATOM   1344  HN  CY3    98      39.271  42.659  66.875  1.00  0.00           H  
ATOM   1345  CA  CY3    98      41.002  41.659  65.881  1.00  0.00           C  
ATOM   1346  HA  CY3    98      40.991  41.360  64.833  1.00  0.00           H  
ATOM   1347  CB  CY3    98      41.654  43.031  66.040  1.00  0.00           C  
ATOM   1348  HB3 CY3    98      42.737  42.913  66.083  1.00  0.00           H  
ATOM   1349  HB2 CY3    98      41.404  43.505  66.989  1.00  0.00           H  
ATOM   1350  SG  CY3    98      41.389  44.225  64.703  1.00  0.00           S  
ATOM   1351  C   CY3    98      41.681  40.517  66.657  1.00  0.00           C  
ATOM   1352  O   CY3    98      42.163  39.490  66.098  1.00  0.00           O  
ATOM   1353  N   VAL    99      41.622  40.658  67.996  1.00  0.00           N  
ATOM   1354  H   VAL    99      41.365  41.564  68.361  1.00  0.00           H  
ATOM   1355  CA  VAL    99      42.270  39.689  68.797  1.00  0.00           C  
ATOM   1356  HA  VAL    99      43.324  39.664  68.521  1.00  0.00           H  
ATOM   1357  CB  VAL    99      42.243  40.131  70.243  1.00  0.00           C  
ATOM   1358  HB  VAL    99      41.230  40.493  70.417  1.00  0.00           H  
ATOM   1359  CG1 VAL    99      42.763  39.021  71.206  1.00  0.00           C  
ATOM   1360 HG11 VAL    99      43.794  38.698  71.066  1.00  0.00           H  
ATOM   1361 HG12 VAL    99      42.723  39.459  72.203  1.00  0.00           H  
ATOM   1362 HG13 VAL    99      42.028  38.218  71.266  1.00  0.00           H  
ATOM   1363  CG2 VAL    99      43.168  41.240  70.590  1.00  0.00           C  
ATOM   1364 HG21 VAL    99      44.182  40.887  70.402  1.00  0.00           H  
ATOM   1365 HG22 VAL    99      42.911  42.060  69.919  1.00  0.00           H  
ATOM   1366 HG23 VAL    99      43.067  41.637  71.600  1.00  0.00           H  
ATOM   1367  C   VAL    99      41.751  38.224  68.563  1.00  0.00           C  
ATOM   1368  O   VAL    99      42.511  37.374  68.114  1.00  0.00           O  
ATOM   1369  N   ASP   100      40.480  38.001  68.646  1.00  0.00           N  
ATOM   1370  H   ASP   100      39.871  38.800  68.754  1.00  0.00           H  
ATOM   1371  CA  ASP   100      39.797  36.733  68.314  1.00  0.00           C  
ATOM   1372  HA  ASP   100      40.329  35.986  68.903  1.00  0.00           H  
ATOM   1373  CB  ASP   100      38.378  36.775  68.794  1.00  0.00           C  
ATOM   1374  HB2 ASP   100      37.832  37.522  68.217  1.00  0.00           H  
ATOM   1375  HB3 ASP   100      37.922  35.821  68.531  1.00  0.00           H  
ATOM   1376  CG  ASP   100      38.179  36.890  70.242  1.00  0.00           C  
ATOM   1377  OD1 ASP   100      39.013  36.310  71.003  1.00  0.00           O  
ATOM   1378  OD2 ASP   100      37.117  37.419  70.684  1.00  0.00           O  
ATOM   1379  C   ASP   100      39.839  36.413  66.797  1.00  0.00           C  
ATOM   1380  O   ASP   100      39.234  35.401  66.468  1.00  0.00           O  
ATOM   1381  N   LEU   101      40.468  37.180  65.870  1.00  0.00           N  
ATOM   1382  H   LEU   101      40.810  38.108  66.076  1.00  0.00           H  
ATOM   1383  CA  LEU   101      40.652  36.835  64.447  1.00  0.00           C  
ATOM   1384  HA  LEU   101      39.933  36.066  64.163  1.00  0.00           H  
ATOM   1385  CB  LEU   101      40.429  38.046  63.537  1.00  0.00           C  
ATOM   1386  HB2 LEU   101      39.367  38.277  63.615  1.00  0.00           H  
ATOM   1387  HB3 LEU   101      40.987  38.884  63.955  1.00  0.00           H  
ATOM   1388  CG  LEU   101      40.886  37.617  62.072  1.00  0.00           C  
ATOM   1389  HG  LEU   101      41.957  37.413  62.099  1.00  0.00           H  
ATOM   1390  CD1 LEU   101      40.110  36.421  61.460  1.00  0.00           C  
ATOM   1391 HD11 LEU   101      40.317  36.256  60.402  1.00  0.00           H  
ATOM   1392 HD12 LEU   101      40.501  35.581  62.034  1.00  0.00           H  
ATOM   1393 HD13 LEU   101      39.032  36.532  61.573  1.00  0.00           H  
ATOM   1394  CD2 LEU   101      40.736  38.813  61.166  1.00  0.00           C  
ATOM   1395 HD21 LEU   101      41.353  39.621  61.560  1.00  0.00           H  
ATOM   1396 HD22 LEU   101      41.143  38.456  60.220  1.00  0.00           H  
ATOM   1397 HD23 LEU   101      39.684  39.099  61.158  1.00  0.00           H  
ATOM   1398  C   LEU   101      42.142  36.245  64.329  1.00  0.00           C  
ATOM   1399  O   LEU   101      42.412  35.181  63.784  1.00  0.00           O  
ATOM   1400  N   LEU   102      43.117  36.983  64.889  1.00  0.00           N  
ATOM   1401  H   LEU   102      42.822  37.861  65.290  1.00  0.00           H  
ATOM   1402  CA  LEU   102      44.584  36.841  64.872  1.00  0.00           C  
ATOM   1403  HA  LEU   102      44.915  36.305  63.982  1.00  0.00           H  
ATOM   1404  CB  LEU   102      45.176  38.318  64.847  1.00  0.00           C  
ATOM   1405  HB2 LEU   102      44.962  38.762  65.819  1.00  0.00           H  
ATOM   1406  HB3 LEU   102      46.217  38.102  64.607  1.00  0.00           H  
ATOM   1407  CG  LEU   102      44.560  39.222  63.748  1.00  0.00           C  
ATOM   1408  HG  LEU   102      43.475  39.139  63.813  1.00  0.00           H  
ATOM   1409  CD1 LEU   102      44.823  40.683  64.056  1.00  0.00           C  
ATOM   1410 HD11 LEU   102      45.807  41.031  63.743  1.00  0.00           H  
ATOM   1411 HD12 LEU   102      44.116  41.328  63.532  1.00  0.00           H  
ATOM   1412 HD13 LEU   102      44.632  40.872  65.112  1.00  0.00           H  
ATOM   1413  CD2 LEU   102      44.881  38.832  62.353  1.00  0.00           C  
ATOM   1414 HD21 LEU   102      44.338  39.476  61.661  1.00  0.00           H  
ATOM   1415 HD22 LEU   102      45.932  38.952  62.092  1.00  0.00           H  
ATOM   1416 HD23 LEU   102      44.595  37.794  62.183  1.00  0.00           H  
ATOM   1417  C   LEU   102      45.180  35.967  65.963  1.00  0.00           C  
ATOM   1418  O   LEU   102      45.897  34.998  65.696  1.00  0.00           O  
ATOM   1419  N   VAL   103      44.930  36.285  67.207  1.00  0.00           N  
ATOM   1420  H   VAL   103      44.281  37.043  67.362  1.00  0.00           H  
ATOM   1421  CA  VAL   103      45.238  35.461  68.343  1.00  0.00           C  
ATOM   1422  HA  VAL   103      46.241  35.041  68.269  1.00  0.00           H  
ATOM   1423  CB  VAL   103      45.393  36.370  69.611  1.00  0.00           C  
ATOM   1424  HB  VAL   103      44.402  36.758  69.850  1.00  0.00           H  
ATOM   1425  CG1 VAL   103      45.735  35.452  70.754  1.00  0.00           C  
ATOM   1426 HG11 VAL   103      46.751  35.098  70.578  1.00  0.00           H  
ATOM   1427 HG12 VAL   103      45.707  36.029  71.677  1.00  0.00           H  
ATOM   1428 HG13 VAL   103      45.013  34.639  70.831  1.00  0.00           H  
ATOM   1429  CG2 VAL   103      46.359  37.495  69.516  1.00  0.00           C  
ATOM   1430 HG21 VAL   103      47.434  37.318  69.484  1.00  0.00           H  
ATOM   1431 HG22 VAL   103      46.053  38.168  68.715  1.00  0.00           H  
ATOM   1432 HG23 VAL   103      46.263  38.093  70.423  1.00  0.00           H  
ATOM   1433  C   VAL   103      44.248  34.344  68.486  1.00  0.00           C  
ATOM   1434  O   VAL   103      44.712  33.241  68.740  1.00  0.00           O  
ATOM   1435  N   GLY   104      42.920  34.570  68.215  1.00  0.00           N  
ATOM   1436  H   GLY   104      42.693  35.510  67.923  1.00  0.00           H  
ATOM   1437  CA  GLY   104      42.045  33.532  67.735  1.00  0.00           C  
ATOM   1438  HA2 GLY   104      41.539  33.879  66.834  1.00  0.00           H  
ATOM   1439  HA3 GLY   104      42.575  32.624  67.447  1.00  0.00           H  
ATOM   1440  C   GLY   104      40.887  33.187  68.628  1.00  0.00           C  
ATOM   1441  O   GLY   104      40.930  33.656  69.726  1.00  0.00           O  
ATOM   1442  N   PRO   105      39.913  32.308  68.260  1.00  0.00           N  
ATOM   1443  CD  PRO   105      39.660  31.837  66.914  1.00  0.00           C  
ATOM   1444  HD2 PRO   105      40.129  30.868  66.740  1.00  0.00           H  
ATOM   1445  HD3 PRO   105      40.111  32.347  66.063  1.00  0.00           H  
ATOM   1446  CG  PRO   105      38.164  31.833  66.693  1.00  0.00           C  
ATOM   1447  HG2 PRO   105      37.802  31.100  65.972  1.00  0.00           H  
ATOM   1448  HG3 PRO   105      37.971  32.837  66.316  1.00  0.00           H  
ATOM   1449  CB  PRO   105      37.569  31.791  68.149  1.00  0.00           C  
ATOM   1450  HB2 PRO   105      37.275  30.777  68.419  1.00  0.00           H  
ATOM   1451  HB3 PRO   105      36.649  32.376  68.154  1.00  0.00           H  
ATOM   1452  CA  PRO   105      38.637  32.444  68.942  1.00  0.00           C  
ATOM   1453  HA  PRO   105      38.431  33.515  68.945  1.00  0.00           H  
ATOM   1454  C   PRO   105      38.766  31.871  70.423  1.00  0.00           C  
ATOM   1455  O   PRO   105      39.371  30.841  70.753  1.00  0.00           O  
ATOM   1456  N   GLY   106      38.336  32.722  71.377  1.00  0.00           N  
ATOM   1457  H   GLY   106      37.754  33.495  71.087  1.00  0.00           H  
ATOM   1458  CA  GLY   106      38.527  32.626  72.784  1.00  0.00           C  
ATOM   1459  HA2 GLY   106      37.653  33.033  73.292  1.00  0.00           H  
ATOM   1460  HA3 GLY   106      38.674  31.562  72.968  1.00  0.00           H  
ATOM   1461  C   GLY   106      39.707  33.376  73.368  1.00  0.00           C  
ATOM   1462  O   GLY   106      39.790  33.497  74.597  1.00  0.00           O  
ATOM   1463  N   ALA   107      40.618  33.922  72.583  1.00  0.00           N  
ATOM   1464  H   ALA   107      40.395  33.997  71.601  1.00  0.00           H  
ATOM   1465  CA  ALA   107      41.753  34.813  73.074  1.00  0.00           C  
ATOM   1466  HA  ALA   107      42.438  34.209  73.669  1.00  0.00           H  
ATOM   1467  CB  ALA   107      42.483  35.331  71.812  1.00  0.00           C  
ATOM   1468  HB1 ALA   107      42.756  34.466  71.208  1.00  0.00           H  
ATOM   1469  HB2 ALA   107      41.828  35.965  71.215  1.00  0.00           H  
ATOM   1470  HB3 ALA   107      43.378  35.872  72.119  1.00  0.00           H  
ATOM   1471  C   ALA   107      41.330  36.104  73.840  1.00  0.00           C  
ATOM   1472  O   ALA   107      41.976  36.476  74.834  1.00  0.00           O  
ATOM   1473  N   ALA   108      40.226  36.828  73.464  1.00  0.00           N  
ATOM   1474  H   ALA   108      39.765  36.543  72.612  1.00  0.00           H  
ATOM   1475  CA  ALA   108      39.736  37.960  74.280  1.00  0.00           C  
ATOM   1476  HA  ALA   108      40.566  38.625  74.522  1.00  0.00           H  
ATOM   1477  CB  ALA   108      38.576  38.680  73.594  1.00  0.00           C  
ATOM   1478  HB1 ALA   108      38.497  39.664  74.055  1.00  0.00           H  
ATOM   1479  HB2 ALA   108      38.837  38.730  72.537  1.00  0.00           H  
ATOM   1480  HB3 ALA   108      37.631  38.139  73.645  1.00  0.00           H  
ATOM   1481  C   ALA   108      39.293  37.529  75.698  1.00  0.00           C  
ATOM   1482  O   ALA   108      39.642  38.224  76.613  1.00  0.00           O  
ATOM   1483  N   GLN   109      38.526  36.455  75.874  1.00  0.00           N  
ATOM   1484  H   GLN   109      38.237  35.964  75.040  1.00  0.00           H  
ATOM   1485  CA  GLN   109      38.052  35.951  77.171  1.00  0.00           C  
ATOM   1486  HA  GLN   109      37.684  36.730  77.839  1.00  0.00           H  
ATOM   1487  CB  GLN   109      36.912  34.900  76.933  1.00  0.00           C  
ATOM   1488  HB2 GLN   109      37.331  34.336  76.100  1.00  0.00           H  
ATOM   1489  HB3 GLN   109      36.790  34.271  77.815  1.00  0.00           H  
ATOM   1490  CG  GLN   109      35.570  35.478  76.419  1.00  0.00           C  
ATOM   1491  HG2 GLN   109      35.722  35.969  75.458  1.00  0.00           H  
ATOM   1492  HG3 GLN   109      34.824  34.716  76.193  1.00  0.00           H  
ATOM   1493  CD  GLN   109      34.851  36.408  77.435  1.00  0.00           C  
ATOM   1494  OE1 GLN   109      35.142  36.438  78.625  1.00  0.00           O  
ATOM   1495  NE2 GLN   109      33.749  37.019  77.051  1.00  0.00           N  
ATOM   1496 HE21 GLN   109      33.260  37.608  77.710  1.00  0.00           H  
ATOM   1497 HE22 GLN   109      33.427  36.977  76.095  1.00  0.00           H  
ATOM   1498  C   GLN   109      39.173  35.346  77.976  1.00  0.00           C  
ATOM   1499  O   GLN   109      39.199  35.607  79.169  1.00  0.00           O  
ATOM   1500  N   ALA   110      40.205  34.805  77.356  1.00  0.00           N  
ATOM   1501  H   ALA   110      40.152  34.456  76.410  1.00  0.00           H  
ATOM   1502  CA  ALA   110      41.407  34.471  78.053  1.00  0.00           C  
ATOM   1503  HA  ALA   110      41.151  33.857  78.916  1.00  0.00           H  
ATOM   1504  CB  ALA   110      42.369  33.647  77.155  1.00  0.00           C  
ATOM   1505  HB1 ALA   110      43.273  34.227  76.971  1.00  0.00           H  
ATOM   1506  HB2 ALA   110      42.666  32.685  77.573  1.00  0.00           H  
ATOM   1507  HB3 ALA   110      41.886  33.299  76.242  1.00  0.00           H  
ATOM   1508  C   ALA   110      42.176  35.739  78.578  1.00  0.00           C  
ATOM   1509  O   ALA   110      42.531  35.768  79.766  1.00  0.00           O  
ATOM   1510  N   ALA   111      42.383  36.716  77.649  1.00  0.00           N  
ATOM   1511  H   ALA   111      41.990  36.597  76.726  1.00  0.00           H  
ATOM   1512  CA  ALA   111      43.177  37.925  77.962  1.00  0.00           C  
ATOM   1513  HA  ALA   111      44.190  37.639  78.244  1.00  0.00           H  
ATOM   1514  CB  ALA   111      43.251  38.666  76.663  1.00  0.00           C  
ATOM   1515  HB1 ALA   111      43.686  39.651  76.829  1.00  0.00           H  
ATOM   1516  HB2 ALA   111      44.002  38.253  75.990  1.00  0.00           H  
ATOM   1517  HB3 ALA   111      42.277  38.694  76.173  1.00  0.00           H  
ATOM   1518  C   ALA   111      42.476  38.863  79.074  1.00  0.00           C  
ATOM   1519  O   ALA   111      43.214  39.419  79.934  1.00  0.00           O  
ATOM   1520  N   ILE   112      41.169  39.112  79.005  1.00  0.00           N  
ATOM   1521  H   ILE   112      40.724  38.673  78.212  1.00  0.00           H  
ATOM   1522  CA  ILE   112      40.338  39.912  80.019  1.00  0.00           C  
ATOM   1523  HA  ILE   112      40.718  40.934  80.007  1.00  0.00           H  
ATOM   1524  CB  ILE   112      38.884  39.924  79.439  1.00  0.00           C  
ATOM   1525  HB  ILE   112      38.518  38.912  79.269  1.00  0.00           H  
ATOM   1526  CG2 ILE   112      38.036  40.605  80.567  1.00  0.00           C  
ATOM   1527 HG21 ILE   112      37.108  40.927  80.094  1.00  0.00           H  
ATOM   1528 HG22 ILE   112      37.814  39.892  81.361  1.00  0.00           H  
ATOM   1529 HG23 ILE   112      38.488  41.493  81.008  1.00  0.00           H  
ATOM   1530  CG1 ILE   112      38.664  40.810  78.164  1.00  0.00           C  
ATOM   1531 HG12 ILE   112      38.733  41.834  78.532  1.00  0.00           H  
ATOM   1532 HG13 ILE   112      39.509  40.708  77.483  1.00  0.00           H  
ATOM   1533  CD1 ILE   112      37.371  40.655  77.435  1.00  0.00           C  
ATOM   1534 HD11 ILE   112      37.345  39.718  76.879  1.00  0.00           H  
ATOM   1535 HD12 ILE   112      36.510  40.861  78.070  1.00  0.00           H  
ATOM   1536 HD13 ILE   112      37.361  41.410  76.649  1.00  0.00           H  
ATOM   1537  C   ILE   112      40.430  39.300  81.378  1.00  0.00           C  
ATOM   1538  O   ILE   112      40.302  40.084  82.358  1.00  0.00           O  
ATOM   1539  N   LYS   113      40.659  37.986  81.538  1.00  0.00           N  
ATOM   1540  H   LYS   113      40.725  37.370  80.740  1.00  0.00           H  
ATOM   1541  CA  LYS   113      40.873  37.358  82.853  1.00  0.00           C  
ATOM   1542  HA  LYS   113      40.519  38.019  83.644  1.00  0.00           H  
ATOM   1543  CB  LYS   113      39.896  36.267  83.039  1.00  0.00           C  
ATOM   1544  HB2 LYS   113      39.732  36.090  84.102  1.00  0.00           H  
ATOM   1545  HB3 LYS   113      38.901  36.482  82.650  1.00  0.00           H  
ATOM   1546  CG  LYS   113      40.313  34.929  82.354  1.00  0.00           C  
ATOM   1547  HG2 LYS   113      40.399  34.910  81.268  1.00  0.00           H  
ATOM   1548  HG3 LYS   113      41.307  34.595  82.650  1.00  0.00           H  
ATOM   1549  CD  LYS   113      39.372  33.780  82.724  1.00  0.00           C  
ATOM   1550  HD2 LYS   113      39.897  32.831  82.616  1.00  0.00           H  
ATOM   1551  HD3 LYS   113      39.067  33.994  83.748  1.00  0.00           H  
ATOM   1552  CE  LYS   113      38.213  33.720  81.692  1.00  0.00           C  
ATOM   1553  HE2 LYS   113      37.567  34.581  81.865  1.00  0.00           H  
ATOM   1554  HE3 LYS   113      38.660  33.636  80.701  1.00  0.00           H  
ATOM   1555  NZ  LYS   113      37.351  32.564  81.951  1.00  0.00           N  
ATOM   1556  HZ1 LYS   113      36.434  32.758  81.573  1.00  0.00           H  
ATOM   1557  HZ2 LYS   113      37.669  31.716  81.504  1.00  0.00           H  
ATOM   1558  HZ3 LYS   113      37.433  32.450  82.951  1.00  0.00           H  
ATOM   1559  C   LYS   113      42.334  36.984  83.286  1.00  0.00           C  
ATOM   1560  O   LYS   113      42.597  36.564  84.451  1.00  0.00           O  
ATOM   1561  N   GLU   114      43.273  37.298  82.418  1.00  0.00           N  
ATOM   1562  H   GLU   114      42.986  37.808  81.595  1.00  0.00           H  
ATOM   1563  CA  GLU   114      44.745  37.079  82.647  1.00  0.00           C  
ATOM   1564  HA  GLU   114      44.860  36.017  82.866  1.00  0.00           H  
ATOM   1565  CB  GLU   114      45.564  37.535  81.405  1.00  0.00           C  
ATOM   1566  HB2 GLU   114      45.130  36.994  80.564  1.00  0.00           H  
ATOM   1567  HB3 GLU   114      45.391  38.604  81.280  1.00  0.00           H  
ATOM   1568  CG  GLU   114      47.123  37.204  81.454  1.00  0.00           C  
ATOM   1569  HG2 GLU   114      47.482  37.489  80.466  1.00  0.00           H  
ATOM   1570  HG3 GLU   114      47.684  37.745  82.216  1.00  0.00           H  
ATOM   1571  CD  GLU   114      47.308  35.693  81.665  1.00  0.00           C  
ATOM   1572  OE1 GLU   114      47.745  35.294  82.773  1.00  0.00           O  
ATOM   1573  OE2 GLU   114      47.050  34.925  80.647  1.00  0.00           O  
ATOM   1574  C   GLU   114      45.255  37.807  83.905  1.00  0.00           C  
ATOM   1575  O   GLU   114      44.767  38.860  84.364  1.00  0.00           O  
ATOM   1576  N   ASP   115      46.300  37.195  84.519  1.00  0.00           N  
ATOM   1577  H   ASP   115      46.564  36.321  84.086  1.00  0.00           H  
ATOM   1578  CA  ASP   115      46.873  37.686  85.810  1.00  0.00           C  
ATOM   1579  HA  ASP   115      46.878  38.773  85.724  1.00  0.00           H  
ATOM   1580  CB  ASP   115      45.849  37.319  86.903  1.00  0.00           C  
ATOM   1581  HB2 ASP   115      44.923  37.829  86.637  1.00  0.00           H  
ATOM   1582  HB3 ASP   115      45.667  36.245  86.862  1.00  0.00           H  
ATOM   1583  CG  ASP   115      46.225  37.814  88.259  1.00  0.00           C  
ATOM   1584  OD1 ASP   115      46.932  38.852  88.416  1.00  0.00           O  
ATOM   1585  OD2 ASP   115      45.761  37.290  89.291  1.00  0.00           O  
ATOM   1586  C   ASP   115      48.270  37.125  86.216  1.00  0.00           C  
ATOM   1587  O   ASP   115      48.443  35.933  86.572  1.00  0.00           O  
ATOM   1588  N   PRO   116      49.325  37.923  86.114  1.00  0.00           N  
ATOM   1589  CD  PRO   116      50.639  37.526  86.601  1.00  0.00           C  
ATOM   1590  HD2 PRO   116      50.980  36.568  86.211  1.00  0.00           H  
ATOM   1591  HD3 PRO   116      50.749  37.592  87.684  1.00  0.00           H  
ATOM   1592  CG  PRO   116      51.626  38.638  86.082  1.00  0.00           C  
ATOM   1593  HG2 PRO   116      51.951  38.263  85.111  1.00  0.00           H  
ATOM   1594  HG3 PRO   116      52.438  38.851  86.777  1.00  0.00           H  
ATOM   1595  CB  PRO   116      50.661  39.823  86.136  1.00  0.00           C  
ATOM   1596  HB2 PRO   116      50.997  40.625  85.479  1.00  0.00           H  
ATOM   1597  HB3 PRO   116      50.541  40.118  87.179  1.00  0.00           H  
ATOM   1598  CA  PRO   116      49.384  39.238  85.558  1.00  0.00           C  
ATOM   1599  HA  PRO   116      48.638  39.811  86.108  1.00  0.00           H  
ATOM   1600  C   PRO   116      49.308  39.433  84.096  1.00  0.00           C  
ATOM   1601  O   PRO   116      49.684  38.485  83.338  1.00  0.00           O  
ATOM   1602  N   TRP   117      48.787  40.574  83.679  1.00  0.00           N  
ATOM   1603  H   TRP   117      48.371  41.215  84.340  1.00  0.00           H  
ATOM   1604  CA  TRP   117      48.663  40.938  82.303  1.00  0.00           C  
ATOM   1605  HA  TRP   117      48.802  40.078  81.647  1.00  0.00           H  
ATOM   1606  CB  TRP   117      47.216  41.378  82.093  1.00  0.00           C  
ATOM   1607  HB2 TRP   117      46.576  40.543  82.378  1.00  0.00           H  
ATOM   1608  HB3 TRP   117      47.041  42.124  82.868  1.00  0.00           H  
ATOM   1609  CG  TRP   117      46.759  41.990  80.781  1.00  0.00           C  
ATOM   1610  CD1 TRP   117      46.210  43.181  80.661  1.00  0.00           C  
ATOM   1611  HD1 TRP   117      45.978  43.893  81.438  1.00  0.00           H  
ATOM   1612  NE1 TRP   117      45.907  43.384  79.304  1.00  0.00           N  
ATOM   1613  HE1 TRP   117      45.536  44.268  78.986  1.00  0.00           H  
ATOM   1614  CE2 TRP   117      46.410  42.445  78.492  1.00  0.00           C  
ATOM   1615  CZ2 TRP   117      46.378  42.285  77.087  1.00  0.00           C  
ATOM   1616  HZ2 TRP   117      46.106  43.111  76.447  1.00  0.00           H  
ATOM   1617  CH2 TRP   117      46.767  41.084  76.528  1.00  0.00           C  
ATOM   1618  HH2 TRP   117      46.797  40.959  75.456  1.00  0.00           H  
ATOM   1619  CZ3 TRP   117      47.225  40.026  77.440  1.00  0.00           C  
ATOM   1620  HZ3 TRP   117      47.369  39.043  77.016  1.00  0.00           H  
ATOM   1621  CE3 TRP   117      47.202  40.194  78.860  1.00  0.00           C  
ATOM   1622  HE3 TRP   117      47.380  39.295  79.431  1.00  0.00           H  
ATOM   1623  CD2 TRP   117      46.867  41.428  79.433  1.00  0.00           C  
ATOM   1624  C   TRP   117      49.691  41.978  81.868  1.00  0.00           C  
ATOM   1625  O   TRP   117      50.029  42.903  82.610  1.00  0.00           O  
ATOM   1626  N   ASN   118      50.159  41.688  80.671  1.00  0.00           N  
ATOM   1627  H   ASN   118      49.939  40.762  80.333  1.00  0.00           H  
ATOM   1628  CA  ASN   118      51.150  42.400  79.873  1.00  0.00           C  
ATOM   1629  HA  ASN   118      51.076  43.449  80.163  1.00  0.00           H  
ATOM   1630  CB  ASN   118      52.599  41.877  80.163  1.00  0.00           C  
ATOM   1631  HB2 ASN   118      52.662  40.805  79.971  1.00  0.00           H  
ATOM   1632  HB3 ASN   118      53.254  42.277  79.389  1.00  0.00           H  
ATOM   1633  CG  ASN   118      53.051  42.134  81.565  1.00  0.00           C  
ATOM   1634  OD1 ASN   118      53.551  43.185  81.902  1.00  0.00           O  
ATOM   1635  ND2 ASN   118      52.671  41.237  82.486  1.00  0.00           N  
ATOM   1636 HD21 ASN   118      52.688  41.581  83.436  1.00  0.00           H  
ATOM   1637 HD22 ASN   118      52.188  40.406  82.178  1.00  0.00           H  
ATOM   1638  C   ASN   118      50.789  42.087  78.416  1.00  0.00           C  
ATOM   1639  O   ASN   118      50.525  40.906  78.088  1.00  0.00           O  
ATOM   1640  N   CY3   119      50.633  43.089  77.512  1.00  0.00           N  
ATOM   1641  HN  CY3   119      50.837  44.046  77.761  1.00  0.00           H  
ATOM   1642  CA  CY3   119      50.033  42.834  76.244  1.00  0.00           C  
ATOM   1643  HA  CY3   119      49.188  42.148  76.309  1.00  0.00           H  
ATOM   1644  CB  CY3   119      49.464  44.205  75.762  1.00  0.00           C  
ATOM   1645  HB3 CY3   119      49.073  44.818  76.574  1.00  0.00           H  
ATOM   1646  HB2 CY3   119      48.674  44.157  75.012  1.00  0.00           H  
ATOM   1647  SG  CY3   119      50.831  45.113  74.993  1.00  0.00           S  
ATOM   1648  C   CY3   119      50.991  42.073  75.283  1.00  0.00           C  
ATOM   1649  O   CY3   119      52.151  41.784  75.627  1.00  0.00           O  
ATOM   1650  N   TYR   120      50.528  41.843  74.081  1.00  0.00           N  
ATOM   1651  H   TYR   120      49.551  42.058  73.940  1.00  0.00           H  
ATOM   1652  CA  TYR   120      51.215  41.331  72.925  1.00  0.00           C  
ATOM   1653  HA  TYR   120      51.565  40.324  73.153  1.00  0.00           H  
ATOM   1654  CB  TYR   120      50.186  41.208  71.776  1.00  0.00           C  
ATOM   1655  HB2 TYR   120      49.942  42.142  71.269  1.00  0.00           H  
ATOM   1656  HB3 TYR   120      50.451  40.440  71.049  1.00  0.00           H  
ATOM   1657  CG  TYR   120      48.911  40.445  72.242  1.00  0.00           C  
ATOM   1658  CD1 TYR   120      49.047  39.244  72.945  1.00  0.00           C  
ATOM   1659  HD1 TYR   120      50.022  38.877  73.230  1.00  0.00           H  
ATOM   1660  CE1 TYR   120      47.899  38.685  73.498  1.00  0.00           C  
ATOM   1661  HE1 TYR   120      48.010  37.813  74.126  1.00  0.00           H  
ATOM   1662  CZ  TYR   120      46.630  39.275  73.215  1.00  0.00           C  
ATOM   1663  OH  TYR   120      45.414  38.760  73.568  1.00  0.00           O  
ATOM   1664  HH  TYR   120      45.542  37.919  74.014  1.00  0.00           H  
ATOM   1665  CE2 TYR   120      46.542  40.489  72.501  1.00  0.00           C  
ATOM   1666  HE2 TYR   120      45.584  40.921  72.254  1.00  0.00           H  
ATOM   1667  CD2 TYR   120      47.690  41.105  72.093  1.00  0.00           C  
ATOM   1668  HD2 TYR   120      47.682  42.099  71.671  1.00  0.00           H  
ATOM   1669  C   TYR   120      52.445  42.110  72.597  1.00  0.00           C  
ATOM   1670  O   TYR   120      53.387  41.499  72.101  1.00  0.00           O  
ATOM   1671  N   MET   121      52.476  43.445  72.836  1.00  0.00           N  
ATOM   1672  H   MET   121      51.698  43.907  73.285  1.00  0.00           H  
ATOM   1673  CA  MET   121      53.602  44.335  72.575  1.00  0.00           C  
ATOM   1674  HA  MET   121      54.220  44.110  71.706  1.00  0.00           H  
ATOM   1675  CB  MET   121      53.215  45.805  72.349  1.00  0.00           C  
ATOM   1676  HB2 MET   121      52.755  46.283  73.214  1.00  0.00           H  
ATOM   1677  HB3 MET   121      54.134  46.355  72.145  1.00  0.00           H  
ATOM   1678  CG  MET   121      52.365  46.004  71.049  1.00  0.00           C  
ATOM   1679  HG2 MET   121      51.357  45.632  71.234  1.00  0.00           H  
ATOM   1680  HG3 MET   121      52.365  47.089  70.948  1.00  0.00           H  
ATOM   1681  SD  MET   121      52.969  45.255  69.470  1.00  0.00           S  
ATOM   1682  CE  MET   121      54.423  46.276  69.353  1.00  0.00           C  
ATOM   1683  HE1 MET   121      54.069  47.306  69.341  1.00  0.00           H  
ATOM   1684  HE2 MET   121      55.200  46.241  70.116  1.00  0.00           H  
ATOM   1685  HE3 MET   121      54.940  46.032  68.425  1.00  0.00           H  
ATOM   1686  C   MET   121      54.647  44.216  73.732  1.00  0.00           C  
ATOM   1687  O   MET   121      55.832  44.506  73.558  1.00  0.00           O  
ATOM   1688  N   CY3   122      54.238  43.722  74.970  1.00  0.00           N  
ATOM   1689  HN  CY3   122      53.253  43.546  75.111  1.00  0.00           H  
ATOM   1690  CA  CY3   122      55.137  43.714  76.162  1.00  0.00           C  
ATOM   1691  HA  CY3   122      55.959  44.421  76.053  1.00  0.00           H  
ATOM   1692  CB  CY3   122      54.272  44.141  77.378  1.00  0.00           C  
ATOM   1693  HB3 CY3   122      54.869  43.958  78.271  1.00  0.00           H  
ATOM   1694  HB2 CY3   122      53.318  43.618  77.309  1.00  0.00           H  
ATOM   1695  SG  CY3   122      54.009  45.982  77.357  1.00  0.00           S  
ATOM   1696  C   CY3   122      55.746  42.314  76.369  1.00  0.00           C  
ATOM   1697  O   CY3   122      56.860  42.110  76.882  1.00  0.00           O  
ATOM   1698  N   GLY   123      54.898  41.287  76.154  1.00  0.00           N  
ATOM   1699  H   GLY   123      54.031  41.377  75.644  1.00  0.00           H  
ATOM   1700  CA  GLY   123      55.220  39.898  76.501  1.00  0.00           C  
ATOM   1701  HA2 GLY   123      55.242  39.639  77.560  1.00  0.00           H  
ATOM   1702  HA3 GLY   123      54.468  39.293  75.995  1.00  0.00           H  
ATOM   1703  C   GLY   123      56.418  39.242  75.839  1.00  0.00           C  
ATOM   1704  O   GLY   123      56.756  39.562  74.705  1.00  0.00           O  
ATOM   1705  N   HIE   124      57.071  38.292  76.468  1.00  0.00           N  
ATOM   1706  H   HIE   124      56.796  38.210  77.436  1.00  0.00           H  
ATOM   1707  CA  HIE   124      58.242  37.543  76.007  1.00  0.00           C  
ATOM   1708  HA  HIE   124      59.006  38.281  75.762  1.00  0.00           H  
ATOM   1709  CB  HIE   124      58.631  36.522  77.095  1.00  0.00           C  
ATOM   1710  HB2 HIE   124      58.613  36.905  78.115  1.00  0.00           H  
ATOM   1711  HB3 HIE   124      57.880  35.732  77.107  1.00  0.00           H  
ATOM   1712  CG  HIE   124      59.945  35.839  76.819  1.00  0.00           C  
ATOM   1713  ND1 HIE   124      60.115  34.751  75.957  1.00  0.00           N  
ATOM   1714  CE1 HIE   124      61.435  34.491  75.966  1.00  0.00           C  
ATOM   1715  HE1 HIE   124      61.998  33.792  75.365  1.00  0.00           H  
ATOM   1716  NE2 HIE   124      62.071  35.284  76.875  1.00  0.00           N  
ATOM   1717  HE2 HIE   124      63.072  35.418  76.865  1.00  0.00           H  
ATOM   1718  CD2 HIE   124      61.131  36.176  77.340  1.00  0.00           C  
ATOM   1719  HD2 HIE   124      61.327  37.058  77.933  1.00  0.00           H  
ATOM   1720  C   HIE   124      58.012  36.819  74.685  1.00  0.00           C  
ATOM   1721  O   HIE   124      58.948  36.735  73.845  1.00  0.00           O  
ATOM   1722  N   LYS   125      56.898  36.161  74.452  1.00  0.00           N  
ATOM   1723  H   LYS   125      56.149  36.354  75.101  1.00  0.00           H  
ATOM   1724  CA  LYS   125      56.773  35.059  73.472  1.00  0.00           C  
ATOM   1725  HA  LYS   125      57.700  34.494  73.566  1.00  0.00           H  
ATOM   1726  CB  LYS   125      55.551  34.159  73.865  1.00  0.00           C  
ATOM   1727  HB2 LYS   125      54.593  34.636  73.655  1.00  0.00           H  
ATOM   1728  HB3 LYS   125      55.697  33.304  73.204  1.00  0.00           H  
ATOM   1729  CG  LYS   125      55.673  33.728  75.329  1.00  0.00           C  
ATOM   1730  HG2 LYS   125      56.543  33.073  75.364  1.00  0.00           H  
ATOM   1731  HG3 LYS   125      55.773  34.502  76.090  1.00  0.00           H  
ATOM   1732  CD  LYS   125      54.464  32.806  75.670  1.00  0.00           C  
ATOM   1733  HD2 LYS   125      53.480  33.240  75.489  1.00  0.00           H  
ATOM   1734  HD3 LYS   125      54.517  31.972  74.971  1.00  0.00           H  
ATOM   1735  CE  LYS   125      54.490  32.190  77.074  1.00  0.00           C  
ATOM   1736  HE2 LYS   125      54.520  33.066  77.722  1.00  0.00           H  
ATOM   1737  HE3 LYS   125      53.664  31.565  77.413  1.00  0.00           H  
ATOM   1738  NZ  LYS   125      55.718  31.381  77.191  1.00  0.00           N  
ATOM   1739  HZ1 LYS   125      55.738  30.832  78.039  1.00  0.00           H  
ATOM   1740  HZ2 LYS   125      55.744  30.765  76.391  1.00  0.00           H  
ATOM   1741  HZ3 LYS   125      56.557  31.939  77.255  1.00  0.00           H  
ATOM   1742  C   LYS   125      56.724  35.465  72.036  1.00  0.00           C  
ATOM   1743  O   LYS   125      57.086  34.664  71.150  1.00  0.00           O  
ATOM   1744  N   GLY   126      56.369  36.705  71.751  1.00  0.00           N  
ATOM   1745  H   GLY   126      56.160  37.238  72.583  1.00  0.00           H  
ATOM   1746  CA  GLY   126      56.523  37.356  70.404  1.00  0.00           C  
ATOM   1747  HA2 GLY   126      56.306  38.412  70.561  1.00  0.00           H  
ATOM   1748  HA3 GLY   126      57.556  37.255  70.072  1.00  0.00           H  
ATOM   1749  C   GLY   126      55.521  36.847  69.340  1.00  0.00           C  
ATOM   1750  O   GLY   126      55.368  37.483  68.325  1.00  0.00           O  
ATOM   1751  N   THR   127      54.881  35.678  69.568  1.00  0.00           N  
ATOM   1752  H   THR   127      55.331  35.130  70.288  1.00  0.00           H  
ATOM   1753  CA  THR   127      53.944  34.989  68.708  1.00  0.00           C  
ATOM   1754  HA  THR   127      53.461  35.771  68.122  1.00  0.00           H  
ATOM   1755  CB  THR   127      54.566  33.868  67.893  1.00  0.00           C  
ATOM   1756  HB  THR   127      54.930  33.097  68.573  1.00  0.00           H  
ATOM   1757  CG2 THR   127      53.498  33.399  66.877  1.00  0.00           C  
ATOM   1758 HG21 THR   127      53.200  34.168  66.164  1.00  0.00           H  
ATOM   1759 HG22 THR   127      54.030  32.637  66.308  1.00  0.00           H  
ATOM   1760 HG23 THR   127      52.695  32.847  67.367  1.00  0.00           H  
ATOM   1761  OG1 THR   127      55.652  34.293  67.106  1.00  0.00           O  
ATOM   1762  HG1 THR   127      56.357  34.507  67.721  1.00  0.00           H  
ATOM   1763  C   THR   127      52.732  34.531  69.450  1.00  0.00           C  
ATOM   1764  O   THR   127      52.944  33.740  70.364  1.00  0.00           O  
ATOM   1765  N   TYR   128      51.552  34.902  69.058  1.00  0.00           N  
ATOM   1766  H   TYR   128      51.521  35.548  68.282  1.00  0.00           H  
ATOM   1767  CA  TYR   128      50.299  34.771  69.749  1.00  0.00           C  
ATOM   1768  HA  TYR   128      50.418  34.031  70.540  1.00  0.00           H  
ATOM   1769  CB  TYR   128      49.942  36.193  70.283  1.00  0.00           C  
ATOM   1770  HB2 TYR   128      49.837  36.733  69.343  1.00  0.00           H  
ATOM   1771  HB3 TYR   128      48.969  36.130  70.769  1.00  0.00           H  
ATOM   1772  CG  TYR   128      50.958  36.753  71.263  1.00  0.00           C  
ATOM   1773  CD1 TYR   128      51.943  37.548  70.754  1.00  0.00           C  
ATOM   1774  HD1 TYR   128      52.085  37.815  69.718  1.00  0.00           H  
ATOM   1775  CE1 TYR   128      52.893  38.056  71.636  1.00  0.00           C  
ATOM   1776  HE1 TYR   128      53.624  38.754  71.254  1.00  0.00           H  
ATOM   1777  CZ  TYR   128      52.901  37.645  72.987  1.00  0.00           C  
ATOM   1778  OH  TYR   128      53.984  37.901  73.717  1.00  0.00           O  
ATOM   1779  HH  TYR   128      53.896  37.848  74.672  1.00  0.00           H  
ATOM   1780  CE2 TYR   128      51.887  36.846  73.433  1.00  0.00           C  
ATOM   1781  HE2 TYR   128      51.913  36.494  74.453  1.00  0.00           H  
ATOM   1782  CD2 TYR   128      50.884  36.383  72.596  1.00  0.00           C  
ATOM   1783  HD2 TYR   128      50.080  35.792  73.010  1.00  0.00           H  
ATOM   1784  C   TYR   128      49.197  34.286  68.723  1.00  0.00           C  
ATOM   1785  O   TYR   128      48.640  35.118  68.058  1.00  0.00           O  
ATOM   1786  N   GLY   129      49.058  32.973  68.440  1.00  0.00           N  
ATOM   1787  H   GLY   129      49.648  32.359  68.982  1.00  0.00           H  
ATOM   1788  CA  GLY   129      48.293  32.462  67.301  1.00  0.00           C  
ATOM   1789  HA2 GLY   129      48.169  31.389  67.448  1.00  0.00           H  
ATOM   1790  HA3 GLY   129      47.270  32.839  67.313  1.00  0.00           H  
ATOM   1791  C   GLY   129      48.924  32.687  65.886  1.00  0.00           C  
ATOM   1792  O   GLY   129      49.955  32.105  65.495  1.00  0.00           O  
ATOM   1793  N   LEU   130      48.393  33.681  65.189  1.00  0.00           N  
ATOM   1794  H   LEU   130      47.595  34.181  65.555  1.00  0.00           H  
ATOM   1795  CA  LEU   130      48.955  34.263  63.948  1.00  0.00           C  
ATOM   1796  HA  LEU   130      49.710  33.673  63.428  1.00  0.00           H  
ATOM   1797  CB  LEU   130      47.741  34.438  63.012  1.00  0.00           C  
ATOM   1798  HB2 LEU   130      47.041  35.113  63.504  1.00  0.00           H  
ATOM   1799  HB3 LEU   130      48.123  35.026  62.177  1.00  0.00           H  
ATOM   1800  CG  LEU   130      46.911  33.178  62.540  1.00  0.00           C  
ATOM   1801  HG  LEU   130      46.485  32.664  63.402  1.00  0.00           H  
ATOM   1802  CD1 LEU   130      45.716  33.747  61.780  1.00  0.00           C  
ATOM   1803 HD11 LEU   130      45.122  34.406  62.413  1.00  0.00           H  
ATOM   1804 HD12 LEU   130      46.122  34.285  60.923  1.00  0.00           H  
ATOM   1805 HD13 LEU   130      45.081  32.901  61.519  1.00  0.00           H  
ATOM   1806  CD2 LEU   130      47.772  32.229  61.842  1.00  0.00           C  
ATOM   1807 HD21 LEU   130      47.161  31.716  61.099  1.00  0.00           H  
ATOM   1808 HD22 LEU   130      48.579  32.809  61.394  1.00  0.00           H  
ATOM   1809 HD23 LEU   130      48.155  31.523  62.579  1.00  0.00           H  
ATOM   1810  C   LEU   130      49.674  35.629  64.154  1.00  0.00           C  
ATOM   1811  O   LEU   130      50.405  36.027  63.268  1.00  0.00           O  
ATOM   1812  N   LEU   131      49.556  36.281  65.297  1.00  0.00           N  
ATOM   1813  H   LEU   131      49.001  35.889  66.044  1.00  0.00           H  
ATOM   1814  CA  LEU   131      50.025  37.651  65.523  1.00  0.00           C  
ATOM   1815  HA  LEU   131      49.986  38.119  64.539  1.00  0.00           H  
ATOM   1816  CB  LEU   131      49.199  38.336  66.568  1.00  0.00           C  
ATOM   1817  HB2 LEU   131      48.193  38.142  66.197  1.00  0.00           H  
ATOM   1818  HB3 LEU   131      49.407  37.825  67.509  1.00  0.00           H  
ATOM   1819  CG  LEU   131      49.450  39.835  66.796  1.00  0.00           C  
ATOM   1820  HG  LEU   131      50.537  39.920  66.798  1.00  0.00           H  
ATOM   1821  CD1 LEU   131      48.862  40.589  65.665  1.00  0.00           C  
ATOM   1822 HD11 LEU   131      47.798  40.360  65.593  1.00  0.00           H  
ATOM   1823 HD12 LEU   131      48.944  41.656  65.874  1.00  0.00           H  
ATOM   1824 HD13 LEU   131      49.279  40.370  64.682  1.00  0.00           H  
ATOM   1825  CD2 LEU   131      48.947  40.242  68.184  1.00  0.00           C  
ATOM   1826 HD21 LEU   131      47.866  40.120  68.249  1.00  0.00           H  
ATOM   1827 HD22 LEU   131      49.389  39.682  69.008  1.00  0.00           H  
ATOM   1828 HD23 LEU   131      49.183  41.301  68.290  1.00  0.00           H  
ATOM   1829  C   LEU   131      51.474  37.476  65.992  1.00  0.00           C  
ATOM   1830  O   LEU   131      51.743  36.994  67.078  1.00  0.00           O  
ATOM   1831  N   ARG   132      52.463  37.908  65.210  1.00  0.00           N  
ATOM   1832  H   ARG   132      52.307  38.314  64.299  1.00  0.00           H  
ATOM   1833  CA  ARG   132      53.898  37.785  65.507  1.00  0.00           C  
ATOM   1834  HA  ARG   132      54.007  37.295  66.475  1.00  0.00           H  
ATOM   1835  CB  ARG   132      54.365  36.761  64.467  1.00  0.00           C  
ATOM   1836  HB2 ARG   132      54.371  35.756  64.889  1.00  0.00           H  
ATOM   1837  HB3 ARG   132      53.815  36.809  63.527  1.00  0.00           H  
ATOM   1838  CG  ARG   132      55.869  36.910  64.056  1.00  0.00           C  
ATOM   1839  HG2 ARG   132      55.878  37.814  63.446  1.00  0.00           H  
ATOM   1840  HG3 ARG   132      56.366  37.035  65.018  1.00  0.00           H  
ATOM   1841  CD  ARG   132      56.324  35.715  63.252  1.00  0.00           C  
ATOM   1842  HD2 ARG   132      56.451  34.912  63.978  1.00  0.00           H  
ATOM   1843  HD3 ARG   132      55.533  35.576  62.516  1.00  0.00           H  
ATOM   1844  NE  ARG   132      57.654  35.922  62.580  1.00  0.00           N  
ATOM   1845  HE  ARG   132      58.249  36.649  62.951  1.00  0.00           H  
ATOM   1846  CZ  ARG   132      58.018  35.357  61.426  1.00  0.00           C  
ATOM   1847  NH1 ARG   132      57.385  34.437  60.730  1.00  0.00           N  
ATOM   1848 HH11 ARG   132      56.480  34.096  61.021  1.00  0.00           H  
ATOM   1849 HH12 ARG   132      58.002  33.999  60.060  1.00  0.00           H  
ATOM   1850  NH2 ARG   132      59.233  35.649  61.004  1.00  0.00           N  
ATOM   1851 HH21 ARG   132      59.903  36.017  61.663  1.00  0.00           H  
ATOM   1852 HH22 ARG   132      59.594  35.145  60.206  1.00  0.00           H  
ATOM   1853  C   ARG   132      54.559  39.154  65.438  1.00  0.00           C  
ATOM   1854  O   ARG   132      54.570  39.739  64.354  1.00  0.00           O  
ATOM   1855  N   ARG   133      55.265  39.525  66.509  1.00  0.00           N  
ATOM   1856  H   ARG   133      55.486  38.883  67.256  1.00  0.00           H  
ATOM   1857  CA  ARG   133      55.968  40.812  66.623  1.00  0.00           C  
ATOM   1858  HA  ARG   133      55.344  41.568  66.146  1.00  0.00           H  
ATOM   1859  CB  ARG   133      56.048  41.173  68.178  1.00  0.00           C  
ATOM   1860  HB2 ARG   133      55.135  40.718  68.563  1.00  0.00           H  
ATOM   1861  HB3 ARG   133      56.925  40.634  68.535  1.00  0.00           H  
ATOM   1862  CG  ARG   133      56.152  42.634  68.669  1.00  0.00           C  
ATOM   1863  HG2 ARG   133      57.009  43.128  68.213  1.00  0.00           H  
ATOM   1864  HG3 ARG   133      55.466  43.256  68.094  1.00  0.00           H  
ATOM   1865  CD  ARG   133      56.049  42.795  70.213  1.00  0.00           C  
ATOM   1866  HD2 ARG   133      56.108  43.850  70.478  1.00  0.00           H  
ATOM   1867  HD3 ARG   133      55.095  42.421  70.584  1.00  0.00           H  
ATOM   1868  NE  ARG   133      57.167  42.127  70.866  1.00  0.00           N  
ATOM   1869  HE  ARG   133      58.091  42.226  70.471  1.00  0.00           H  
ATOM   1870  CZ  ARG   133      57.120  41.291  71.891  1.00  0.00           C  
ATOM   1871  NH1 ARG   133      56.074  41.009  72.626  1.00  0.00           N  
ATOM   1872 HH11 ARG   133      55.164  41.093  72.196  1.00  0.00           H  
ATOM   1873 HH12 ARG   133      56.042  40.290  73.335  1.00  0.00           H  
ATOM   1874  NH2 ARG   133      58.214  40.855  72.280  1.00  0.00           N  
ATOM   1875 HH21 ARG   133      58.992  40.950  71.643  1.00  0.00           H  
ATOM   1876 HH22 ARG   133      58.286  40.335  73.143  1.00  0.00           H  
ATOM   1877  C   ARG   133      57.366  40.876  65.893  1.00  0.00           C  
ATOM   1878  O   ARG   133      58.291  40.019  66.007  1.00  0.00           O  
ATOM   1879  N   ARG   134      57.586  42.050  65.202  1.00  0.00           N  
ATOM   1880  H   ARG   134      56.881  42.772  65.238  1.00  0.00           H  
ATOM   1881  CA  ARG   134      58.927  42.367  64.706  1.00  0.00           C  
ATOM   1882  HA  ARG   134      59.313  41.393  64.407  1.00  0.00           H  
ATOM   1883  CB  ARG   134      58.863  43.307  63.492  1.00  0.00           C  
ATOM   1884  HB2 ARG   134      58.779  44.286  63.965  1.00  0.00           H  
ATOM   1885  HB3 ARG   134      59.845  43.237  63.023  1.00  0.00           H  
ATOM   1886  CG  ARG   134      57.908  42.902  62.440  1.00  0.00           C  
ATOM   1887  HG2 ARG   134      57.674  41.839  62.487  1.00  0.00           H  
ATOM   1888  HG3 ARG   134      56.923  43.305  62.678  1.00  0.00           H  
ATOM   1889  CD  ARG   134      58.337  43.287  61.006  1.00  0.00           C  
ATOM   1890  HD2 ARG   134      58.588  44.348  60.992  1.00  0.00           H  
ATOM   1891  HD3 ARG   134      59.156  42.721  60.562  1.00  0.00           H  
ATOM   1892  NE  ARG   134      57.240  43.138  60.078  1.00  0.00           N  
ATOM   1893  HE  ARG   134      56.398  43.584  60.415  1.00  0.00           H  
ATOM   1894  CZ  ARG   134      57.216  42.838  58.806  1.00  0.00           C  
ATOM   1895  NH1 ARG   134      58.272  42.660  58.067  1.00  0.00           N  
ATOM   1896 HH11 ARG   134      59.140  43.129  58.282  1.00  0.00           H  
ATOM   1897 HH12 ARG   134      58.013  42.521  57.101  1.00  0.00           H  
ATOM   1898  NH2 ARG   134      56.052  42.729  58.249  1.00  0.00           N  
ATOM   1899 HH21 ARG   134      55.236  42.754  58.843  1.00  0.00           H  
ATOM   1900 HH22 ARG   134      55.957  42.346  57.319  1.00  0.00           H  
ATOM   1901  C   ARG   134      59.930  42.855  65.771  1.00  0.00           C  
ATOM   1902  O   ARG   134      59.473  43.385  66.678  1.00  0.00           O  
ATOM   1903  N   GLU   135      61.203  42.648  65.641  1.00  0.00           N  
ATOM   1904  H   GLU   135      61.565  42.288  64.770  1.00  0.00           H  
ATOM   1905  CA  GLU   135      62.226  42.854  66.726  1.00  0.00           C  
ATOM   1906  HA  GLU   135      61.862  42.616  67.725  1.00  0.00           H  
ATOM   1907  CB  GLU   135      63.408  41.901  66.511  1.00  0.00           C  
ATOM   1908  HB2 GLU   135      63.665  42.085  65.467  1.00  0.00           H  
ATOM   1909  HB3 GLU   135      64.257  42.157  67.144  1.00  0.00           H  
ATOM   1910  CG  GLU   135      63.197  40.461  66.716  1.00  0.00           C  
ATOM   1911  HG2 GLU   135      62.508  40.167  65.925  1.00  0.00           H  
ATOM   1912  HG3 GLU   135      64.166  39.962  66.743  1.00  0.00           H  
ATOM   1913  CD  GLU   135      62.470  40.199  68.063  1.00  0.00           C  
ATOM   1914  OE1 GLU   135      61.436  39.403  67.995  1.00  0.00           O  
ATOM   1915  OE2 GLU   135      62.978  40.537  69.182  1.00  0.00           O  
ATOM   1916  C   GLU   135      62.778  44.303  66.747  1.00  0.00           C  
ATOM   1917  O   GLU   135      63.087  44.902  67.804  1.00  0.00           O  
ATOM   1918  N   ASP   136      62.899  44.910  65.600  1.00  0.00           N  
ATOM   1919  H   ASP   136      62.684  44.381  64.768  1.00  0.00           H  
ATOM   1920  CA  ASP   136      63.111  46.363  65.486  1.00  0.00           C  
ATOM   1921  HA  ASP   136      63.512  46.793  66.404  1.00  0.00           H  
ATOM   1922  CB  ASP   136      64.192  46.665  64.463  1.00  0.00           C  
ATOM   1923  HB2 ASP   136      64.249  47.720  64.193  1.00  0.00           H  
ATOM   1924  HB3 ASP   136      65.157  46.432  64.914  1.00  0.00           H  
ATOM   1925  CG  ASP   136      64.103  45.922  63.041  1.00  0.00           C  
ATOM   1926  OD1 ASP   136      63.150  45.119  62.853  1.00  0.00           O  
ATOM   1927  OD2 ASP   136      65.024  46.133  62.232  1.00  0.00           O  
ATOM   1928  C   ASP   136      61.775  47.121  65.317  1.00  0.00           C  
ATOM   1929  O   ASP   136      61.778  48.128  64.600  1.00  0.00           O  
ATOM   1930  N   TRP   137      60.636  46.604  65.832  1.00  0.00           N  
ATOM   1931  H   TRP   137      60.741  45.699  66.269  1.00  0.00           H  
ATOM   1932  CA  TRP   137      59.324  47.259  65.852  1.00  0.00           C  
ATOM   1933  HA  TRP   137      59.007  47.261  64.809  1.00  0.00           H  
ATOM   1934  CB  TRP   137      58.301  46.442  66.725  1.00  0.00           C  
ATOM   1935  HB2 TRP   137      57.308  46.744  66.391  1.00  0.00           H  
ATOM   1936  HB3 TRP   137      58.320  45.393  66.430  1.00  0.00           H  
ATOM   1937  CG  TRP   137      58.195  46.511  68.210  1.00  0.00           C  
ATOM   1938  CD1 TRP   137      58.768  45.676  69.086  1.00  0.00           C  
ATOM   1939  HD1 TRP   137      59.322  44.797  68.790  1.00  0.00           H  
ATOM   1940  NE1 TRP   137      58.700  46.062  70.366  1.00  0.00           N  
ATOM   1941  HE1 TRP   137      59.148  45.601  71.146  1.00  0.00           H  
ATOM   1942  CE2 TRP   137      58.096  47.280  70.406  1.00  0.00           C  
ATOM   1943  CZ2 TRP   137      57.820  48.157  71.432  1.00  0.00           C  
ATOM   1944  HZ2 TRP   137      58.213  47.926  72.411  1.00  0.00           H  
ATOM   1945  CH2 TRP   137      57.218  49.449  71.221  1.00  0.00           C  
ATOM   1946  HH2 TRP   137      57.106  50.092  72.081  1.00  0.00           H  
ATOM   1947  CZ3 TRP   137      56.829  49.749  69.942  1.00  0.00           C  
ATOM   1948  HZ3 TRP   137      56.347  50.703  69.781  1.00  0.00           H  
ATOM   1949  CE3 TRP   137      56.957  48.793  68.885  1.00  0.00           C  
ATOM   1950  HE3 TRP   137      56.649  49.106  67.898  1.00  0.00           H  
ATOM   1951  CD2 TRP   137      57.659  47.582  69.089  1.00  0.00           C  
ATOM   1952  C   TRP   137      59.210  48.706  66.200  1.00  0.00           C  
ATOM   1953  O   TRP   137      58.449  49.433  65.582  1.00  0.00           O  
ATOM   1954  N   PRO   138      59.888  49.191  67.252  1.00  0.00           N  
ATOM   1955  CD  PRO   138      60.772  48.462  68.235  1.00  0.00           C  
ATOM   1956  HD2 PRO   138      61.759  48.421  67.772  1.00  0.00           H  
ATOM   1957  HD3 PRO   138      60.325  47.505  68.503  1.00  0.00           H  
ATOM   1958  CG  PRO   138      60.854  49.397  69.422  1.00  0.00           C  
ATOM   1959  HG2 PRO   138      61.938  49.503  69.467  1.00  0.00           H  
ATOM   1960  HG3 PRO   138      60.521  48.898  70.331  1.00  0.00           H  
ATOM   1961  CB  PRO   138      60.258  50.707  69.084  1.00  0.00           C  
ATOM   1962  HB2 PRO   138      60.975  51.525  69.160  1.00  0.00           H  
ATOM   1963  HB3 PRO   138      59.586  51.058  69.866  1.00  0.00           H  
ATOM   1964  CA  PRO   138      59.693  50.552  67.678  1.00  0.00           C  
ATOM   1965  HA  PRO   138      58.631  50.792  67.744  1.00  0.00           H  
ATOM   1966  C   PRO   138      60.405  51.514  66.676  1.00  0.00           C  
ATOM   1967  O   PRO   138      59.890  52.534  66.317  1.00  0.00           O  
ATOM   1968  N   SER   139      61.565  51.115  66.056  1.00  0.00           N  
ATOM   1969  H   SER   139      62.069  50.291  66.353  1.00  0.00           H  
ATOM   1970  CA  SER   139      62.166  51.896  64.905  1.00  0.00           C  
ATOM   1971  HA  SER   139      62.202  52.966  65.112  1.00  0.00           H  
ATOM   1972  CB  SER   139      63.556  51.292  64.599  1.00  0.00           C  
ATOM   1973  HB2 SER   139      64.220  51.463  65.447  1.00  0.00           H  
ATOM   1974  HB3 SER   139      63.523  50.223  64.386  1.00  0.00           H  
ATOM   1975  OG  SER   139      64.189  51.916  63.543  1.00  0.00           O  
ATOM   1976  HG  SER   139      65.018  51.449  63.414  1.00  0.00           H  
ATOM   1977  C   SER   139      61.260  51.801  63.645  1.00  0.00           C  
ATOM   1978  O   SER   139      61.006  52.787  62.990  1.00  0.00           O  
ATOM   1979  N   ARG   140      60.734  50.637  63.261  1.00  0.00           N  
ATOM   1980  H   ARG   140      60.944  49.830  63.832  1.00  0.00           H  
ATOM   1981  CA  ARG   140      59.799  50.473  62.192  1.00  0.00           C  
ATOM   1982  HA  ARG   140      60.237  50.765  61.237  1.00  0.00           H  
ATOM   1983  CB  ARG   140      59.418  49.001  62.017  1.00  0.00           C  
ATOM   1984  HB2 ARG   140      58.973  48.673  62.956  1.00  0.00           H  
ATOM   1985  HB3 ARG   140      58.639  48.955  61.256  1.00  0.00           H  
ATOM   1986  CG  ARG   140      60.610  48.144  61.479  1.00  0.00           C  
ATOM   1987  HG2 ARG   140      60.846  48.422  60.452  1.00  0.00           H  
ATOM   1988  HG3 ARG   140      61.463  48.210  62.155  1.00  0.00           H  
ATOM   1989  CD  ARG   140      60.164  46.702  61.362  1.00  0.00           C  
ATOM   1990  HD2 ARG   140      59.834  46.293  62.317  1.00  0.00           H  
ATOM   1991  HD3 ARG   140      59.297  46.613  60.707  1.00  0.00           H  
ATOM   1992  NE  ARG   140      61.286  45.906  60.773  1.00  0.00           N  
ATOM   1993  HE  ARG   140      61.906  45.547  61.485  1.00  0.00           H  
ATOM   1994  CZ  ARG   140      61.635  45.940  59.508  1.00  0.00           C  
ATOM   1995  NH1 ARG   140      60.925  46.449  58.603  1.00  0.00           N  
ATOM   1996 HH11 ARG   140      59.999  46.746  58.875  1.00  0.00           H  
ATOM   1997 HH12 ARG   140      61.290  46.600  57.673  1.00  0.00           H  
ATOM   1998  NH2 ARG   140      62.874  45.599  59.079  1.00  0.00           N  
ATOM   1999 HH21 ARG   140      63.577  45.246  59.712  1.00  0.00           H  
ATOM   2000 HH22 ARG   140      63.097  45.692  58.098  1.00  0.00           H  
ATOM   2001  C   ARG   140      58.552  51.312  62.386  1.00  0.00           C  
ATOM   2002  O   ARG   140      58.011  51.899  61.454  1.00  0.00           O  
ATOM   2003  N   LEU   141      57.919  51.301  63.551  1.00  0.00           N  
ATOM   2004  H   LEU   141      58.231  50.639  64.248  1.00  0.00           H  
ATOM   2005  CA  LEU   141      56.896  52.304  63.835  1.00  0.00           C  
ATOM   2006  HA  LEU   141      56.115  52.188  63.084  1.00  0.00           H  
ATOM   2007  CB  LEU   141      56.147  51.975  65.203  1.00  0.00           C  
ATOM   2008  HB2 LEU   141      56.006  50.901  65.082  1.00  0.00           H  
ATOM   2009  HB3 LEU   141      56.764  52.252  66.058  1.00  0.00           H  
ATOM   2010  CG  LEU   141      54.854  52.641  65.409  1.00  0.00           C  
ATOM   2011  HG  LEU   141      55.178  53.679  65.479  1.00  0.00           H  
ATOM   2012  CD1 LEU   141      53.695  52.480  64.450  1.00  0.00           C  
ATOM   2013 HD11 LEU   141      53.312  51.465  64.562  1.00  0.00           H  
ATOM   2014 HD12 LEU   141      52.911  53.228  64.568  1.00  0.00           H  
ATOM   2015 HD13 LEU   141      54.028  52.593  63.418  1.00  0.00           H  
ATOM   2016  CD2 LEU   141      54.416  52.503  66.943  1.00  0.00           C  
ATOM   2017 HD21 LEU   141      55.272  52.426  67.613  1.00  0.00           H  
ATOM   2018 HD22 LEU   141      53.779  53.369  67.117  1.00  0.00           H  
ATOM   2019 HD23 LEU   141      53.888  51.553  67.021  1.00  0.00           H  
ATOM   2020  C   LEU   141      57.350  53.814  63.744  1.00  0.00           C  
ATOM   2021  O   LEU   141      56.796  54.563  62.938  1.00  0.00           O  
ATOM   2022  N   GLN   142      58.462  54.108  64.358  1.00  0.00           N  
ATOM   2023  H   GLN   142      58.891  53.466  65.008  1.00  0.00           H  
ATOM   2024  CA  GLN   142      58.991  55.441  64.361  1.00  0.00           C  
ATOM   2025  HA  GLN   142      58.237  56.074  64.827  1.00  0.00           H  
ATOM   2026  CB  GLN   142      60.311  55.539  65.172  1.00  0.00           C  
ATOM   2027  HB2 GLN   142      60.288  54.887  66.045  1.00  0.00           H  
ATOM   2028  HB3 GLN   142      61.064  55.090  64.525  1.00  0.00           H  
ATOM   2029  CG  GLN   142      60.806  56.896  65.603  1.00  0.00           C  
ATOM   2030  HG2 GLN   142      61.794  56.776  66.048  1.00  0.00           H  
ATOM   2031  HG3 GLN   142      60.909  57.551  64.738  1.00  0.00           H  
ATOM   2032  CD  GLN   142      60.005  57.645  66.706  1.00  0.00           C  
ATOM   2033  OE1 GLN   142      59.232  57.002  67.423  1.00  0.00           O  
ATOM   2034  NE2 GLN   142      60.003  58.990  66.710  1.00  0.00           N  
ATOM   2035 HE21 GLN   142      59.453  59.337  67.483  1.00  0.00           H  
ATOM   2036 HE22 GLN   142      60.600  59.568  66.136  1.00  0.00           H  
ATOM   2037  C   GLN   142      59.202  56.027  62.864  1.00  0.00           C  
ATOM   2038  O   GLN   142      59.024  57.209  62.627  1.00  0.00           O  
ATOM   2039  N   MET   143      59.608  55.165  61.919  1.00  0.00           N  
ATOM   2040  H   MET   143      59.825  54.207  62.153  1.00  0.00           H  
ATOM   2041  CA  MET   143      59.753  55.512  60.548  1.00  0.00           C  
ATOM   2042  HA  MET   143      60.003  56.568  60.445  1.00  0.00           H  
ATOM   2043  CB  MET   143      60.920  54.768  59.969  1.00  0.00           C  
ATOM   2044  HB2 MET   143      60.694  53.715  60.133  1.00  0.00           H  
ATOM   2045  HB3 MET   143      60.907  54.940  58.893  1.00  0.00           H  
ATOM   2046  CG  MET   143      62.280  55.085  60.477  1.00  0.00           C  
ATOM   2047  HG2 MET   143      62.399  56.168  60.508  1.00  0.00           H  
ATOM   2048  HG3 MET   143      62.296  54.851  61.541  1.00  0.00           H  
ATOM   2049  SD  MET   143      63.715  54.207  59.598  1.00  0.00           S  
ATOM   2050  CE  MET   143      63.362  52.465  59.994  1.00  0.00           C  
ATOM   2051  HE1 MET   143      62.311  52.180  60.048  1.00  0.00           H  
ATOM   2052  HE2 MET   143      63.901  51.856  59.268  1.00  0.00           H  
ATOM   2053  HE3 MET   143      63.841  52.258  60.950  1.00  0.00           H  
ATOM   2054  C   MET   143      58.545  55.240  59.708  1.00  0.00           C  
ATOM   2055  O   MET   143      58.580  55.493  58.475  1.00  0.00           O  
ATOM   2056  N   PHE   144      57.423  54.785  60.217  1.00  0.00           N  
ATOM   2057  H   PHE   144      57.389  54.367  61.136  1.00  0.00           H  
ATOM   2058  CA  PHE   144      56.194  54.619  59.356  1.00  0.00           C  
ATOM   2059  HA  PHE   144      56.400  53.895  58.566  1.00  0.00           H  
ATOM   2060  CB  PHE   144      55.007  53.979  60.229  1.00  0.00           C  
ATOM   2061  HB2 PHE   144      55.533  53.237  60.830  1.00  0.00           H  
ATOM   2062  HB3 PHE   144      54.564  54.824  60.755  1.00  0.00           H  
ATOM   2063  CG  PHE   144      53.936  53.388  59.342  1.00  0.00           C  
ATOM   2064  CD1 PHE   144      52.591  53.903  59.309  1.00  0.00           C  
ATOM   2065  HD1 PHE   144      52.452  54.788  59.911  1.00  0.00           H  
ATOM   2066  CE1 PHE   144      51.594  53.340  58.520  1.00  0.00           C  
ATOM   2067  HE1 PHE   144      50.583  53.718  58.472  1.00  0.00           H  
ATOM   2068  CZ  PHE   144      51.915  52.225  57.695  1.00  0.00           C  
ATOM   2069  HZ  PHE   144      51.242  51.862  56.932  1.00  0.00           H  
ATOM   2070  CE2 PHE   144      53.209  51.679  57.770  1.00  0.00           C  
ATOM   2071  HE2 PHE   144      53.464  50.837  57.144  1.00  0.00           H  
ATOM   2072  CD2 PHE   144      54.255  52.284  58.489  1.00  0.00           C  
ATOM   2073  HD2 PHE   144      55.229  51.818  58.526  1.00  0.00           H  
ATOM   2074  C   PHE   144      55.633  55.973  58.768  1.00  0.00           C  
ATOM   2075  O   PHE   144      54.682  55.833  58.008  1.00  0.00           O  
ATOM   2076  N   PHE   145      56.072  57.140  59.220  1.00  0.00           N  
ATOM   2077  H   PHE   145      56.626  57.016  60.056  1.00  0.00           H  
ATOM   2078  CA  PHE   145      55.615  58.476  58.700  1.00  0.00           C  
ATOM   2079  HA  PHE   145      54.662  58.402  58.177  1.00  0.00           H  
ATOM   2080  CB  PHE   145      55.202  59.307  59.932  1.00  0.00           C  
ATOM   2081  HB2 PHE   145      56.126  59.716  60.342  1.00  0.00           H  
ATOM   2082  HB3 PHE   145      54.568  60.152  59.663  1.00  0.00           H  
ATOM   2083  CG  PHE   145      54.526  58.433  61.009  1.00  0.00           C  
ATOM   2084  CD1 PHE   145      53.115  58.319  60.978  1.00  0.00           C  
ATOM   2085  HD1 PHE   145      52.519  58.882  60.275  1.00  0.00           H  
ATOM   2086  CE1 PHE   145      52.460  57.345  61.754  1.00  0.00           C  
ATOM   2087  HE1 PHE   145      51.405  57.151  61.637  1.00  0.00           H  
ATOM   2088  CZ  PHE   145      53.206  56.640  62.711  1.00  0.00           C  
ATOM   2089  HZ  PHE   145      52.787  55.914  63.393  1.00  0.00           H  
ATOM   2090  CE2 PHE   145      54.526  56.897  62.946  1.00  0.00           C  
ATOM   2091  HE2 PHE   145      55.057  56.442  63.769  1.00  0.00           H  
ATOM   2092  CD2 PHE   145      55.217  57.822  62.099  1.00  0.00           C  
ATOM   2093  HD2 PHE   145      56.260  58.073  62.231  1.00  0.00           H  
ATOM   2094  C   PHE   145      56.545  59.186  57.736  1.00  0.00           C  
ATOM   2095  O   PHE   145      56.214  60.240  57.156  1.00  0.00           O  
ATOM   2096  N   ALA   146      57.725  58.532  57.458  1.00  0.00           N  
ATOM   2097  H   ALA   146      57.887  57.574  57.733  1.00  0.00           H  
ATOM   2098  CA  ALA   146      58.840  59.133  56.852  1.00  0.00           C  
ATOM   2099  HA  ALA   146      59.256  59.834  57.575  1.00  0.00           H  
ATOM   2100  CB  ALA   146      59.885  58.023  56.729  1.00  0.00           C  
ATOM   2101  HB1 ALA   146      59.462  57.218  56.127  1.00  0.00           H  
ATOM   2102  HB2 ALA   146      60.793  58.386  56.249  1.00  0.00           H  
ATOM   2103  HB3 ALA   146      60.204  57.733  57.730  1.00  0.00           H  
ATOM   2104  C   ALA   146      58.658  59.702  55.456  1.00  0.00           C  
ATOM   2105  O   ALA   146      58.954  60.889  55.271  1.00  0.00           O  
ATOM   2106  N   ASN   147      58.198  59.017  54.428  1.00  0.00           N  
ATOM   2107  H   ASN   147      57.858  58.080  54.589  1.00  0.00           H  
ATOM   2108  CA  ASN   147      58.438  59.349  52.972  1.00  0.00           C  
ATOM   2109  HA  ASN   147      58.552  60.431  52.903  1.00  0.00           H  
ATOM   2110  CB  ASN   147      59.788  58.783  52.517  1.00  0.00           C  
ATOM   2111  HB2 ASN   147      60.018  59.286  51.577  1.00  0.00           H  
ATOM   2112  HB3 ASN   147      60.606  59.061  53.181  1.00  0.00           H  
ATOM   2113  CG  ASN   147      59.805  57.309  52.250  1.00  0.00           C  
ATOM   2114  OD1 ASN   147      59.521  56.613  53.159  1.00  0.00           O  
ATOM   2115  ND2 ASN   147      60.178  56.911  51.025  1.00  0.00           N  
ATOM   2116 HD21 ASN   147      60.048  55.919  50.881  1.00  0.00           H  
ATOM   2117 HD22 ASN   147      60.527  57.595  50.369  1.00  0.00           H  
ATOM   2118  C   ASN   147      57.211  59.143  52.005  1.00  0.00           C  
ATOM   2119  O   ASN   147      57.134  59.792  50.994  1.00  0.00           O  
ATOM   2120  N   ASN   148      56.352  58.131  52.343  1.00  0.00           N  
ATOM   2121  H   ASN   148      56.546  57.738  53.253  1.00  0.00           H  
ATOM   2122  CA  ASN   148      55.256  57.662  51.527  1.00  0.00           C  
ATOM   2123  HA  ASN   148      55.572  57.635  50.485  1.00  0.00           H  
ATOM   2124  CB  ASN   148      54.928  56.244  52.040  1.00  0.00           C  
ATOM   2125  HB2 ASN   148      55.830  55.639  52.123  1.00  0.00           H  
ATOM   2126  HB3 ASN   148      54.586  56.315  53.073  1.00  0.00           H  
ATOM   2127  CG  ASN   148      53.887  55.507  51.244  1.00  0.00           C  
ATOM   2128  OD1 ASN   148      53.160  56.147  50.510  1.00  0.00           O  
ATOM   2129  ND2 ASN   148      53.802  54.228  51.479  1.00  0.00           N  
ATOM   2130 HD21 ASN   148      52.940  53.829  51.135  1.00  0.00           H  
ATOM   2131 HD22 ASN   148      54.408  53.864  52.199  1.00  0.00           H  
ATOM   2132  C   ASN   148      54.030  58.606  51.631  1.00  0.00           C  
ATOM   2133  O   ASN   148      53.549  58.802  52.703  1.00  0.00           O  
ATOM   2134  N   HIE   149      53.680  59.319  50.538  1.00  0.00           N  
ATOM   2135  H   HIE   149      54.010  59.094  49.611  1.00  0.00           H  
ATOM   2136  CA  HIE   149      52.831  60.509  50.613  1.00  0.00           C  
ATOM   2137  HA  HIE   149      52.065  60.243  51.341  1.00  0.00           H  
ATOM   2138  CB  HIE   149      53.638  61.691  51.086  1.00  0.00           C  
ATOM   2139  HB2 HIE   149      54.490  61.838  50.422  1.00  0.00           H  
ATOM   2140  HB3 HIE   149      52.919  62.509  51.057  1.00  0.00           H  
ATOM   2141  CG  HIE   149      54.265  61.665  52.435  1.00  0.00           C  
ATOM   2142  ND1 HIE   149      53.485  61.565  53.563  1.00  0.00           N  
ATOM   2143  CE1 HIE   149      54.363  61.526  54.578  1.00  0.00           C  
ATOM   2144  HE1 HIE   149      53.996  61.441  55.590  1.00  0.00           H  
ATOM   2145  NE2 HIE   149      55.616  61.621  54.171  1.00  0.00           N  
ATOM   2146  HE2 HIE   149      56.392  61.737  54.807  1.00  0.00           H  
ATOM   2147  CD2 HIE   149      55.587  61.762  52.779  1.00  0.00           C  
ATOM   2148  HD2 HIE   149      56.405  61.801  52.075  1.00  0.00           H  
ATOM   2149  C   HIE   149      52.214  60.798  49.233  1.00  0.00           C  
ATOM   2150  O   HIE   149      52.729  60.335  48.198  1.00  0.00           O  
ATOM   2151  N   ASP   150      51.240  61.618  49.227  1.00  0.00           N  
ATOM   2152  H   ASP   150      51.125  62.180  50.058  1.00  0.00           H  
ATOM   2153  CA  ASP   150      50.633  62.154  47.997  1.00  0.00           C  
ATOM   2154  HA  ASP   150      50.446  61.380  47.252  1.00  0.00           H  
ATOM   2155  CB  ASP   150      49.262  62.721  48.390  1.00  0.00           C  
ATOM   2156  HB2 ASP   150      48.856  62.088  49.179  1.00  0.00           H  
ATOM   2157  HB3 ASP   150      49.466  63.598  49.004  1.00  0.00           H  
ATOM   2158  CG  ASP   150      48.111  62.897  47.372  1.00  0.00           C  
ATOM   2159  OD1 ASP   150      48.216  62.306  46.249  1.00  0.00           O  
ATOM   2160  OD2 ASP   150      47.148  63.683  47.644  1.00  0.00           O  
ATOM   2161  C   ASP   150      51.539  63.265  47.276  1.00  0.00           C  
ATOM   2162  O   ASP   150      51.616  63.206  46.056  1.00  0.00           O  
ATOM   2163  N   GLN   151      52.138  64.213  48.031  1.00  0.00           N  
ATOM   2164  H   GLN   151      52.084  64.073  49.030  1.00  0.00           H  
ATOM   2165  CA  GLN   151      52.961  65.362  47.623  1.00  0.00           C  
ATOM   2166  HA  GLN   151      52.359  65.984  46.960  1.00  0.00           H  
ATOM   2167  CB  GLN   151      53.444  65.983  48.956  1.00  0.00           C  
ATOM   2168  HB2 GLN   151      53.824  65.154  49.553  1.00  0.00           H  
ATOM   2169  HB3 GLN   151      54.254  66.695  48.797  1.00  0.00           H  
ATOM   2170  CG  GLN   151      52.402  66.768  49.685  1.00  0.00           C  
ATOM   2171  HG2 GLN   151      52.882  67.190  50.568  1.00  0.00           H  
ATOM   2172  HG3 GLN   151      52.084  67.604  49.062  1.00  0.00           H  
ATOM   2173  CD  GLN   151      51.179  65.952  50.042  1.00  0.00           C  
ATOM   2174  OE1 GLN   151      50.143  66.165  49.361  1.00  0.00           O  
ATOM   2175  NE2 GLN   151      51.138  65.010  50.966  1.00  0.00           N  
ATOM   2176 HE21 GLN   151      50.248  64.582  51.178  1.00  0.00           H  
ATOM   2177 HE22 GLN   151      51.839  65.007  51.692  1.00  0.00           H  
ATOM   2178  C   GLN   151      54.138  64.866  46.728  1.00  0.00           C  
ATOM   2179  O   GLN   151      54.552  63.701  46.844  1.00  0.00           O  
ATOM   2180  N   GLU   152      54.714  65.830  45.887  1.00  0.00           N  
ATOM   2181  H   GLU   152      54.535  66.779  46.181  1.00  0.00           H  
ATOM   2182  CA  GLU   152      55.755  65.546  44.818  1.00  0.00           C  
ATOM   2183  HA  GLU   152      56.256  64.634  45.143  1.00  0.00           H  
ATOM   2184  CB  GLU   152      55.074  65.142  43.520  1.00  0.00           C  
ATOM   2185  HB2 GLU   152      55.901  64.858  42.870  1.00  0.00           H  
ATOM   2186  HB3 GLU   152      54.497  64.244  43.739  1.00  0.00           H  
ATOM   2187  CG  GLU   152      54.055  66.170  42.927  1.00  0.00           C  
ATOM   2188  HG2 GLU   152      53.430  66.684  43.658  1.00  0.00           H  
ATOM   2189  HG3 GLU   152      54.663  66.957  42.481  1.00  0.00           H  
ATOM   2190  CD  GLU   152      53.118  65.553  41.861  1.00  0.00           C  
ATOM   2191  OE1 GLU   152      51.902  65.520  42.078  1.00  0.00           O  
ATOM   2192  OE2 GLU   152      53.701  65.108  40.857  1.00  0.00           O  
ATOM   2193  C   GLU   152      56.737  66.745  44.748  1.00  0.00           C  
ATOM   2194  O   GLU   152      57.216  67.101  43.666  1.00  0.00           O  
ATOM   2195  N   PHE   153      57.049  67.426  45.829  1.00  0.00           N  
ATOM   2196  H   PHE   153      56.855  67.074  46.755  1.00  0.00           H  
ATOM   2197  CA  PHE   153      57.751  68.746  45.797  1.00  0.00           C  
ATOM   2198  HA  PHE   153      57.317  69.456  45.093  1.00  0.00           H  
ATOM   2199  CB  PHE   153      57.620  69.434  47.145  1.00  0.00           C  
ATOM   2200  HB2 PHE   153      58.229  68.787  47.775  1.00  0.00           H  
ATOM   2201  HB3 PHE   153      58.056  70.431  47.067  1.00  0.00           H  
ATOM   2202  CG  PHE   153      56.238  69.640  47.775  1.00  0.00           C  
ATOM   2203  CD1 PHE   153      55.252  70.370  47.064  1.00  0.00           C  
ATOM   2204  HD1 PHE   153      55.320  70.604  46.012  1.00  0.00           H  
ATOM   2205  CE1 PHE   153      54.083  70.693  47.808  1.00  0.00           C  
ATOM   2206  HE1 PHE   153      53.299  71.217  47.282  1.00  0.00           H  
ATOM   2207  CZ  PHE   153      53.939  70.370  49.165  1.00  0.00           C  
ATOM   2208  HZ  PHE   153      53.082  70.753  49.699  1.00  0.00           H  
ATOM   2209  CE2 PHE   153      54.864  69.543  49.791  1.00  0.00           C  
ATOM   2210  HE2 PHE   153      54.675  69.114  50.764  1.00  0.00           H  
ATOM   2211  CD2 PHE   153      56.028  69.242  49.106  1.00  0.00           C  
ATOM   2212  HD2 PHE   153      56.704  68.553  49.592  1.00  0.00           H  
ATOM   2213  C   PHE   153      59.229  68.565  45.489  1.00  0.00           C  
ATOM   2214  O   PHE   153      59.907  67.767  46.134  1.00  0.00           O  
ATOM   2215  N   ASP   154      59.702  69.460  44.666  1.00  0.00           N  
ATOM   2216  H   ASP   154      59.023  70.067  44.231  1.00  0.00           H  
ATOM   2217  CA  ASP   154      61.134  69.525  44.377  1.00  0.00           C  
ATOM   2218  HA  ASP   154      61.541  68.561  44.074  1.00  0.00           H  
ATOM   2219  CB  ASP   154      61.235  70.590  43.189  1.00  0.00           C  
ATOM   2220  HB2 ASP   154      60.830  70.044  42.337  1.00  0.00           H  
ATOM   2221  HB3 ASP   154      60.683  71.499  43.432  1.00  0.00           H  
ATOM   2222  CG  ASP   154      62.694  70.985  42.891  1.00  0.00           C  
ATOM   2223  OD1 ASP   154      63.533  70.047  42.807  1.00  0.00           O  
ATOM   2224  OD2 ASP   154      63.080  72.193  42.918  1.00  0.00           O  
ATOM   2225  C   ASP   154      61.934  70.007  45.620  1.00  0.00           C  
ATOM   2226  O   ASP   154      61.600  71.087  46.159  1.00  0.00           O  
ATOM   2227  N   PRO   155      62.934  69.252  46.146  1.00  0.00           N  
ATOM   2228  CD  PRO   155      63.226  67.839  45.857  1.00  0.00           C  
ATOM   2229  HD2 PRO   155      64.010  67.772  45.104  1.00  0.00           H  
ATOM   2230  HD3 PRO   155      62.355  67.222  45.637  1.00  0.00           H  
ATOM   2231  CG  PRO   155      63.849  67.300  47.140  1.00  0.00           C  
ATOM   2232  HG2 PRO   155      64.604  66.584  46.815  1.00  0.00           H  
ATOM   2233  HG3 PRO   155      63.036  66.913  47.754  1.00  0.00           H  
ATOM   2234  CB  PRO   155      64.577  68.500  47.775  1.00  0.00           C  
ATOM   2235  HB2 PRO   155      65.607  68.615  47.437  1.00  0.00           H  
ATOM   2236  HB3 PRO   155      64.621  68.427  48.861  1.00  0.00           H  
ATOM   2237  CA  PRO   155      63.649  69.687  47.341  1.00  0.00           C  
ATOM   2238  HA  PRO   155      62.964  69.906  48.160  1.00  0.00           H  
ATOM   2239  C   PRO   155      64.528  70.920  47.164  1.00  0.00           C  
ATOM   2240  O   PRO   155      65.272  70.961  46.145  1.00  0.00           O  
ATOM   2241  N   PRO   156      64.609  71.769  48.181  1.00  0.00           N  
ATOM   2242  CD  PRO   156      63.731  71.907  49.267  1.00  0.00           C  
ATOM   2243  HD2 PRO   156      63.614  70.983  49.834  1.00  0.00           H  
ATOM   2244  HD3 PRO   156      62.737  72.200  48.929  1.00  0.00           H  
ATOM   2245  CG  PRO   156      64.256  72.951  50.245  1.00  0.00           C  
ATOM   2246  HG2 PRO   156      65.007  72.624  50.963  1.00  0.00           H  
ATOM   2247  HG3 PRO   156      63.445  73.404  50.816  1.00  0.00           H  
ATOM   2248  CB  PRO   156      64.883  73.922  49.218  1.00  0.00           C  
ATOM   2249  HB2 PRO   156      65.622  74.494  49.780  1.00  0.00           H  
ATOM   2250  HB3 PRO   156      64.010  74.476  48.872  1.00  0.00           H  
ATOM   2251  CA  PRO   156      65.437  72.923  48.195  1.00  0.00           C  
ATOM   2252  HA  PRO   156      65.423  73.511  47.276  1.00  0.00           H  
ATOM   2253  C   PRO   156      66.907  72.638  48.559  1.00  0.00           C  
ATOM   2254  O   PRO   156      67.175  72.148  49.666  1.00  0.00           O  
ATOM   2255  N   LYS   157      67.880  73.111  47.803  1.00  0.00           N  
ATOM   2256  H   LYS   157      67.553  73.717  47.064  1.00  0.00           H  
ATOM   2257  CA  LYS   157      69.293  73.119  48.196  1.00  0.00           C  
ATOM   2258  HA  LYS   157      69.486  72.062  48.377  1.00  0.00           H  
ATOM   2259  CB  LYS   157      70.207  73.561  47.014  1.00  0.00           C  
ATOM   2260  HB2 LYS   157      70.072  72.893  46.163  1.00  0.00           H  
ATOM   2261  HB3 LYS   157      70.074  74.625  46.819  1.00  0.00           H  
ATOM   2262  CG  LYS   157      71.747  73.390  47.373  1.00  0.00           C  
ATOM   2263  HG2 LYS   157      71.918  73.943  48.297  1.00  0.00           H  
ATOM   2264  HG3 LYS   157      71.822  72.312  47.509  1.00  0.00           H  
ATOM   2265  CD  LYS   157      72.584  74.007  46.188  1.00  0.00           C  
ATOM   2266  HD2 LYS   157      72.317  73.431  45.302  1.00  0.00           H  
ATOM   2267  HD3 LYS   157      72.371  75.074  46.118  1.00  0.00           H  
ATOM   2268  CE  LYS   157      74.081  73.792  46.335  1.00  0.00           C  
ATOM   2269  HE2 LYS   157      74.413  74.398  47.178  1.00  0.00           H  
ATOM   2270  HE3 LYS   157      74.331  72.770  46.622  1.00  0.00           H  
ATOM   2271  NZ  LYS   157      74.915  74.168  45.182  1.00  0.00           N  
ATOM   2272  HZ1 LYS   157      74.723  75.108  44.868  1.00  0.00           H  
ATOM   2273  HZ2 LYS   157      75.915  74.080  45.299  1.00  0.00           H  
ATOM   2274  HZ3 LYS   157      74.664  73.648  44.353  1.00  0.00           H  
ATOM   2275  C   LYS   157      69.548  73.775  49.510  1.00  0.00           C  
ATOM   2276  O   LYS   157      68.984  74.869  49.706  1.00  0.00           O  
ATOM   2277  N   VAL   158      70.288  73.173  50.450  1.00  0.00           N  
ATOM   2278  H   VAL   158      70.581  72.222  50.273  1.00  0.00           H  
ATOM   2279  CA  VAL   158      70.683  73.735  51.777  1.00  0.00           C  
ATOM   2280  HA  VAL   158      69.790  73.859  52.389  1.00  0.00           H  
ATOM   2281  CB  VAL   158      71.495  72.713  52.580  1.00  0.00           C  
ATOM   2282  HB  VAL   158      71.205  71.699  52.304  1.00  0.00           H  
ATOM   2283  CG1 VAL   158      72.942  72.704  51.955  1.00  0.00           C  
ATOM   2284 HG11 VAL   158      73.596  73.572  52.046  1.00  0.00           H  
ATOM   2285 HG12 VAL   158      73.421  71.866  52.462  1.00  0.00           H  
ATOM   2286 HG13 VAL   158      72.919  72.422  50.902  1.00  0.00           H  
ATOM   2287  CG2 VAL   158      71.518  72.768  54.079  1.00  0.00           C  
ATOM   2288 HG21 VAL   158      71.950  71.846  54.468  1.00  0.00           H  
ATOM   2289 HG22 VAL   158      72.065  73.674  54.337  1.00  0.00           H  
ATOM   2290 HG23 VAL   158      70.509  72.756  54.491  1.00  0.00           H  
ATOM   2291  C   VAL   158      71.316  75.096  51.758  1.00  0.00           C  
ATOM   2292  O   VAL   158      71.989  75.473  50.778  1.00  0.00           O  
ATOM   2293  N   TYR   159      71.249  75.937  52.811  1.00  0.00           N  
ATOM   2294  H   TYR   159      70.651  75.769  53.607  1.00  0.00           H  
ATOM   2295  CA  TYR   159      72.066  77.168  52.806  1.00  0.00           C  
ATOM   2296  HA  TYR   159      71.911  77.550  51.797  1.00  0.00           H  
ATOM   2297  CB  TYR   159      71.475  78.153  53.877  1.00  0.00           C  
ATOM   2298  HB2 TYR   159      70.908  77.642  54.655  1.00  0.00           H  
ATOM   2299  HB3 TYR   159      72.228  78.725  54.419  1.00  0.00           H  
ATOM   2300  CG  TYR   159      70.562  79.116  53.288  1.00  0.00           C  
ATOM   2301  CD1 TYR   159      69.221  79.190  53.755  1.00  0.00           C  
ATOM   2302  HD1 TYR   159      68.978  78.408  54.459  1.00  0.00           H  
ATOM   2303  CE1 TYR   159      68.360  80.211  53.398  1.00  0.00           C  
ATOM   2304  HE1 TYR   159      67.379  80.288  53.842  1.00  0.00           H  
ATOM   2305  CZ  TYR   159      68.853  81.271  52.593  1.00  0.00           C  
ATOM   2306  OH  TYR   159      68.008  82.299  52.317  1.00  0.00           O  
ATOM   2307  HH  TYR   159      68.386  83.098  51.942  1.00  0.00           H  
ATOM   2308  CE2 TYR   159      70.191  81.249  52.130  1.00  0.00           C  
ATOM   2309  HE2 TYR   159      70.643  82.024  51.529  1.00  0.00           H  
ATOM   2310  CD2 TYR   159      71.037  80.130  52.415  1.00  0.00           C  
ATOM   2311  HD2 TYR   159      72.058  80.084  52.067  1.00  0.00           H  
ATOM   2312  C   TYR   159      73.586  77.028  53.060  1.00  0.00           C  
ATOM   2313  O   TYR   159      73.949  76.381  54.027  1.00  0.00           O  
ATOM   2314  N   PRO   160      74.498  77.614  52.287  1.00  0.00           N  
ATOM   2315  CD  PRO   160      74.277  78.378  51.075  1.00  0.00           C  
ATOM   2316  HD2 PRO   160      74.116  79.442  51.253  1.00  0.00           H  
ATOM   2317  HD3 PRO   160      73.398  77.938  50.605  1.00  0.00           H  
ATOM   2318  CG  PRO   160      75.480  78.137  50.185  1.00  0.00           C  
ATOM   2319  HG2 PRO   160      75.596  78.721  49.273  1.00  0.00           H  
ATOM   2320  HG3 PRO   160      75.427  77.057  50.045  1.00  0.00           H  
ATOM   2321  CB  PRO   160      76.561  78.326  51.213  1.00  0.00           C  
ATOM   2322  HB2 PRO   160      76.757  79.388  51.355  1.00  0.00           H  
ATOM   2323  HB3 PRO   160      77.445  77.792  50.865  1.00  0.00           H  
ATOM   2324  CA  PRO   160      75.959  77.623  52.445  1.00  0.00           C  
ATOM   2325  HA  PRO   160      76.237  76.592  52.667  1.00  0.00           H  
ATOM   2326  C   PRO   160      76.234  78.446  53.727  1.00  0.00           C  
ATOM   2327  O   PRO   160      75.624  79.459  53.790  1.00  0.00           O  
ATOM   2328  N   PRO   161      77.178  78.003  54.645  1.00  0.00           N  
ATOM   2329  CD  PRO   161      78.003  76.757  54.543  1.00  0.00           C  
ATOM   2330  HD2 PRO   161      78.561  76.702  53.608  1.00  0.00           H  
ATOM   2331  HD3 PRO   161      77.255  75.963  54.555  1.00  0.00           H  
ATOM   2332  CG  PRO   161      78.883  76.659  55.795  1.00  0.00           C  
ATOM   2333  HG2 PRO   161      79.943  76.898  55.706  1.00  0.00           H  
ATOM   2334  HG3 PRO   161      78.768  75.618  56.097  1.00  0.00           H  
ATOM   2335  CB  PRO   161      78.142  77.493  56.781  1.00  0.00           C  
ATOM   2336  HB2 PRO   161      78.848  77.838  57.537  1.00  0.00           H  
ATOM   2337  HB3 PRO   161      77.332  76.898  57.204  1.00  0.00           H  
ATOM   2338  CA  PRO   161      77.487  78.651  55.957  1.00  0.00           C  
ATOM   2339  HA  PRO   161      76.603  78.950  56.520  1.00  0.00           H  
ATOM   2340  C   PRO   161      78.460  79.919  55.787  1.00  0.00           C  
ATOM   2341  O   PRO   161      79.164  80.130  54.795  1.00  0.00           O  
ATOM   2342  N   VAL   162      78.232  80.810  56.731  1.00  0.00           N  
ATOM   2343  H   VAL   162      77.726  80.493  57.545  1.00  0.00           H  
ATOM   2344  CA  VAL   162      78.852  82.071  56.898  1.00  0.00           C  
ATOM   2345  HA  VAL   162      79.059  82.598  55.967  1.00  0.00           H  
ATOM   2346  CB  VAL   162      77.914  83.152  57.595  1.00  0.00           C  
ATOM   2347  HB  VAL   162      77.833  82.907  58.654  1.00  0.00           H  
ATOM   2348  CG1 VAL   162      78.500  84.486  57.603  1.00  0.00           C  
ATOM   2349 HG11 VAL   162      77.825  85.191  58.088  1.00  0.00           H  
ATOM   2350 HG12 VAL   162      79.428  84.537  58.172  1.00  0.00           H  
ATOM   2351 HG13 VAL   162      78.586  84.871  56.587  1.00  0.00           H  
ATOM   2352  CG2 VAL   162      76.500  83.263  57.017  1.00  0.00           C  
ATOM   2353 HG21 VAL   162      76.588  83.326  55.932  1.00  0.00           H  
ATOM   2354 HG22 VAL   162      75.995  82.357  57.353  1.00  0.00           H  
ATOM   2355 HG23 VAL   162      75.919  84.109  57.384  1.00  0.00           H  
ATOM   2356  C   VAL   162      80.165  81.982  57.720  1.00  0.00           C  
ATOM   2357  O   VAL   162      80.163  81.308  58.750  1.00  0.00           O  
ATOM   2358  N   PRO   163      81.259  82.647  57.311  1.00  0.00           N  
ATOM   2359  CD  PRO   163      81.482  83.142  55.969  1.00  0.00           C  
ATOM   2360  HD2 PRO   163      80.896  84.060  55.923  1.00  0.00           H  
ATOM   2361  HD3 PRO   163      81.068  82.443  55.242  1.00  0.00           H  
ATOM   2362  CG  PRO   163      82.971  83.375  55.853  1.00  0.00           C  
ATOM   2363  HG2 PRO   163      83.143  84.245  55.219  1.00  0.00           H  
ATOM   2364  HG3 PRO   163      83.442  82.611  55.236  1.00  0.00           H  
ATOM   2365  CB  PRO   163      83.522  83.492  57.206  1.00  0.00           C  
ATOM   2366  HB2 PRO   163      83.472  84.502  57.611  1.00  0.00           H  
ATOM   2367  HB3 PRO   163      84.460  82.937  57.221  1.00  0.00           H  
ATOM   2368  CA  PRO   163      82.499  82.653  58.085  1.00  0.00           C  
ATOM   2369  HA  PRO   163      82.841  81.618  58.087  1.00  0.00           H  
ATOM   2370  C   PRO   163      82.559  83.242  59.458  1.00  0.00           C  
ATOM   2371  O   PRO   163      81.792  84.160  59.751  1.00  0.00           O  
ATOM   2372  N   ALA   164      83.485  82.769  60.258  1.00  0.00           N  
ATOM   2373  H   ALA   164      84.127  82.083  59.887  1.00  0.00           H  
ATOM   2374  CA  ALA   164      83.393  83.024  61.767  1.00  0.00           C  
ATOM   2375  HA  ALA   164      82.456  82.679  62.205  1.00  0.00           H  
ATOM   2376  CB  ALA   164      84.556  82.177  62.429  1.00  0.00           C  
ATOM   2377  HB1 ALA   164      84.333  81.112  62.499  1.00  0.00           H  
ATOM   2378  HB2 ALA   164      85.406  82.433  61.797  1.00  0.00           H  
ATOM   2379  HB3 ALA   164      84.615  82.453  63.482  1.00  0.00           H  
ATOM   2380  C   ALA   164      83.524  84.515  62.214  1.00  0.00           C  
ATOM   2381  O   ALA   164      82.894  84.948  63.212  1.00  0.00           O  
ATOM   2382  N   GLU   165      84.190  85.358  61.417  1.00  0.00           N  
ATOM   2383  H   GLU   165      84.520  84.992  60.535  1.00  0.00           H  
ATOM   2384  CA  GLU   165      84.203  86.806  61.504  1.00  0.00           C  
ATOM   2385  HA  GLU   165      84.456  87.085  62.526  1.00  0.00           H  
ATOM   2386  CB  GLU   165      85.249  87.370  60.488  1.00  0.00           C  
ATOM   2387  HB2 GLU   165      86.160  86.819  60.720  1.00  0.00           H  
ATOM   2388  HB3 GLU   165      84.960  87.094  59.473  1.00  0.00           H  
ATOM   2389  CG  GLU   165      85.533  88.905  60.518  1.00  0.00           C  
ATOM   2390  HG2 GLU   165      86.326  89.161  59.815  1.00  0.00           H  
ATOM   2391  HG3 GLU   165      84.658  89.460  60.180  1.00  0.00           H  
ATOM   2392  CD  GLU   165      86.099  89.389  61.870  1.00  0.00           C  
ATOM   2393  OE1 GLU   165      87.199  88.926  62.291  1.00  0.00           O  
ATOM   2394  OE2 GLU   165      85.602  90.416  62.328  1.00  0.00           O  
ATOM   2395  C   GLU   165      82.839  87.443  61.221  1.00  0.00           C  
ATOM   2396  O   GLU   165      82.456  88.327  61.986  1.00  0.00           O  
ATOM   2397  N   LYS   166      82.220  87.065  60.114  1.00  0.00           N  
ATOM   2398  H   LYS   166      82.501  86.257  59.578  1.00  0.00           H  
ATOM   2399  CA  LYS   166      81.115  87.803  59.522  1.00  0.00           C  
ATOM   2400  HA  LYS   166      81.265  88.883  59.540  1.00  0.00           H  
ATOM   2401  CB  LYS   166      81.048  87.484  57.989  1.00  0.00           C  
ATOM   2402  HB2 LYS   166      81.010  86.396  57.928  1.00  0.00           H  
ATOM   2403  HB3 LYS   166      80.150  87.827  57.476  1.00  0.00           H  
ATOM   2404  CG  LYS   166      82.352  87.928  57.203  1.00  0.00           C  
ATOM   2405  HG2 LYS   166      82.555  88.997  57.267  1.00  0.00           H  
ATOM   2406  HG3 LYS   166      83.213  87.392  57.600  1.00  0.00           H  
ATOM   2407  CD  LYS   166      82.075  87.515  55.764  1.00  0.00           C  
ATOM   2408  HD2 LYS   166      82.055  86.445  55.558  1.00  0.00           H  
ATOM   2409  HD3 LYS   166      81.086  87.680  55.337  1.00  0.00           H  
ATOM   2410  CE  LYS   166      83.084  88.207  54.875  1.00  0.00           C  
ATOM   2411  HE2 LYS   166      82.983  89.253  55.166  1.00  0.00           H  
ATOM   2412  HE3 LYS   166      84.107  87.909  55.103  1.00  0.00           H  
ATOM   2413  NZ  LYS   166      82.782  88.049  53.409  1.00  0.00           N  
ATOM   2414  HZ1 LYS   166      81.789  87.978  53.235  1.00  0.00           H  
ATOM   2415  HZ2 LYS   166      83.123  88.814  52.845  1.00  0.00           H  
ATOM   2416  HZ3 LYS   166      83.056  87.143  53.057  1.00  0.00           H  
ATOM   2417  C   LYS   166      79.766  87.488  60.147  1.00  0.00           C  
ATOM   2418  O   LYS   166      78.850  88.191  59.884  1.00  0.00           O  
ATOM   2419  N   ARG   167      79.657  86.502  61.039  1.00  0.00           N  
ATOM   2420  H   ARG   167      80.503  85.960  61.145  1.00  0.00           H  
ATOM   2421  CA  ARG   167      78.427  86.019  61.676  1.00  0.00           C  
ATOM   2422  HA  ARG   167      77.633  85.863  60.946  1.00  0.00           H  
ATOM   2423  CB  ARG   167      78.622  84.680  62.551  1.00  0.00           C  
ATOM   2424  HB2 ARG   167      79.345  84.875  63.343  1.00  0.00           H  
ATOM   2425  HB3 ARG   167      77.667  84.474  63.035  1.00  0.00           H  
ATOM   2426  CG  ARG   167      78.976  83.556  61.585  1.00  0.00           C  
ATOM   2427  HG2 ARG   167      78.335  83.755  60.726  1.00  0.00           H  
ATOM   2428  HG3 ARG   167      79.982  83.820  61.258  1.00  0.00           H  
ATOM   2429  CD  ARG   167      78.875  82.081  62.037  1.00  0.00           C  
ATOM   2430  HD2 ARG   167      77.982  81.984  62.653  1.00  0.00           H  
ATOM   2431  HD3 ARG   167      78.670  81.497  61.140  1.00  0.00           H  
ATOM   2432  NE  ARG   167      80.112  81.695  62.764  1.00  0.00           N  
ATOM   2433  HE  ARG   167      80.291  82.157  63.644  1.00  0.00           H  
ATOM   2434  CZ  ARG   167      80.760  80.559  62.541  1.00  0.00           C  
ATOM   2435  NH1 ARG   167      80.627  79.788  61.473  1.00  0.00           N  
ATOM   2436 HH11 ARG   167      79.840  79.928  60.856  1.00  0.00           H  
ATOM   2437 HH12 ARG   167      81.179  78.950  61.354  1.00  0.00           H  
ATOM   2438  NH2 ARG   167      81.649  80.247  63.380  1.00  0.00           N  
ATOM   2439 HH21 ARG   167      81.683  80.860  64.182  1.00  0.00           H  
ATOM   2440 HH22 ARG   167      82.005  79.304  63.434  1.00  0.00           H  
ATOM   2441  C   ARG   167      77.813  87.143  62.553  1.00  0.00           C  
ATOM   2442  O   ARG   167      78.501  87.829  63.337  1.00  0.00           O  
ATOM   2443  N   LYS   168      76.473  87.238  62.478  1.00  0.00           N  
ATOM   2444  H   LYS   168      76.085  86.699  61.717  1.00  0.00           H  
ATOM   2445  CA  LYS   168      75.540  88.147  63.111  1.00  0.00           C  
ATOM   2446  HA  LYS   168      76.053  88.986  63.581  1.00  0.00           H  
ATOM   2447  CB  LYS   168      74.586  88.655  62.129  1.00  0.00           C  
ATOM   2448  HB2 LYS   168      74.087  87.785  61.702  1.00  0.00           H  
ATOM   2449  HB3 LYS   168      73.797  89.113  62.727  1.00  0.00           H  
ATOM   2450  CG  LYS   168      75.087  89.678  61.031  1.00  0.00           C  
ATOM   2451  HG2 LYS   168      75.688  90.503  61.414  1.00  0.00           H  
ATOM   2452  HG3 LYS   168      75.722  89.135  60.331  1.00  0.00           H  
ATOM   2453  CD  LYS   168      73.907  90.390  60.325  1.00  0.00           C  
ATOM   2454  HD2 LYS   168      73.172  89.680  59.948  1.00  0.00           H  
ATOM   2455  HD3 LYS   168      73.451  91.109  61.006  1.00  0.00           H  
ATOM   2456  CE  LYS   168      74.425  91.072  58.991  1.00  0.00           C  
ATOM   2457  HE2 LYS   168      74.915  90.213  58.534  1.00  0.00           H  
ATOM   2458  HE3 LYS   168      73.588  91.357  58.353  1.00  0.00           H  
ATOM   2459  NZ  LYS   168      75.314  92.303  59.270  1.00  0.00           N  
ATOM   2460  HZ1 LYS   168      76.192  92.091  59.722  1.00  0.00           H  
ATOM   2461  HZ2 LYS   168      75.507  92.749  58.384  1.00  0.00           H  
ATOM   2462  HZ3 LYS   168      74.770  92.985  59.778  1.00  0.00           H  
ATOM   2463  C   LYS   168      74.801  87.487  64.287  1.00  0.00           C  
ATOM   2464  O   LYS   168      74.582  86.266  64.158  1.00  0.00           O  
ATOM   2465  N   PRO   169      74.448  88.121  65.389  1.00  0.00           N  
ATOM   2466  CD  PRO   169      74.915  89.420  65.730  1.00  0.00           C  
ATOM   2467  HD2 PRO   169      74.770  90.108  64.897  1.00  0.00           H  
ATOM   2468  HD3 PRO   169      75.923  89.501  66.138  1.00  0.00           H  
ATOM   2469  CG  PRO   169      73.965  89.805  66.832  1.00  0.00           C  
ATOM   2470  HG2 PRO   169      73.029  90.093  66.353  1.00  0.00           H  
ATOM   2471  HG3 PRO   169      74.371  90.650  67.389  1.00  0.00           H  
ATOM   2472  CB  PRO   169      73.614  88.542  67.618  1.00  0.00           C  
ATOM   2473  HB2 PRO   169      72.705  88.670  68.206  1.00  0.00           H  
ATOM   2474  HB3 PRO   169      74.455  88.318  68.275  1.00  0.00           H  
ATOM   2475  CA  PRO   169      73.462  87.593  66.394  1.00  0.00           C  
ATOM   2476  HA  PRO   169      73.703  86.601  66.776  1.00  0.00           H  
ATOM   2477  C   PRO   169      71.995  87.555  65.785  1.00  0.00           C  
ATOM   2478  O   PRO   169      71.646  88.456  64.962  1.00  0.00           O  
ATOM   2479  N   ILE   170      71.125  86.570  66.152  1.00  0.00           N  
ATOM   2480  H   ILE   170      71.301  85.988  66.958  1.00  0.00           H  
ATOM   2481  CA  ILE   170      69.906  86.309  65.403  1.00  0.00           C  
ATOM   2482  HA  ILE   170      70.221  86.254  64.361  1.00  0.00           H  
ATOM   2483  CB  ILE   170      69.408  84.790  65.612  1.00  0.00           C  
ATOM   2484  HB  ILE   170      69.018  84.604  66.612  1.00  0.00           H  
ATOM   2485  CG2 ILE   170      68.207  84.557  64.631  1.00  0.00           C  
ATOM   2486 HG21 ILE   170      67.786  83.563  64.786  1.00  0.00           H  
ATOM   2487 HG22 ILE   170      67.479  85.353  64.783  1.00  0.00           H  
ATOM   2488 HG23 ILE   170      68.604  84.553  63.615  1.00  0.00           H  
ATOM   2489  CG1 ILE   170      70.559  83.811  65.246  1.00  0.00           C  
ATOM   2490 HG12 ILE   170      70.884  84.008  64.224  1.00  0.00           H  
ATOM   2491 HG13 ILE   170      71.402  84.002  65.910  1.00  0.00           H  
ATOM   2492  CD1 ILE   170      70.099  82.276  65.302  1.00  0.00           C  
ATOM   2493 HD11 ILE   170      70.946  81.591  65.262  1.00  0.00           H  
ATOM   2494 HD12 ILE   170      69.587  82.189  66.261  1.00  0.00           H  
ATOM   2495 HD13 ILE   170      69.449  81.975  64.480  1.00  0.00           H  
ATOM   2496  C   ILE   170      68.867  87.349  65.603  1.00  0.00           C  
ATOM   2497  O   ILE   170      68.610  87.792  66.714  1.00  0.00           O  
ATOM   2498  N   ARG   171      68.207  87.746  64.534  1.00  0.00           N  
ATOM   2499  H   ARG   171      68.638  87.513  63.651  1.00  0.00           H  
ATOM   2500  CA  ARG   171      66.911  88.453  64.507  1.00  0.00           C  
ATOM   2501  HA  ARG   171      66.781  88.989  65.448  1.00  0.00           H  
ATOM   2502  CB  ARG   171      66.848  89.538  63.387  1.00  0.00           C  
ATOM   2503  HB2 ARG   171      66.977  89.034  62.429  1.00  0.00           H  
ATOM   2504  HB3 ARG   171      65.817  89.886  63.319  1.00  0.00           H  
ATOM   2505  CG  ARG   171      67.716  90.832  63.493  1.00  0.00           C  
ATOM   2506  HG2 ARG   171      67.505  91.535  62.687  1.00  0.00           H  
ATOM   2507  HG3 ARG   171      67.409  91.288  64.434  1.00  0.00           H  
ATOM   2508  CD  ARG   171      69.236  90.754  63.604  1.00  0.00           C  
ATOM   2509  HD2 ARG   171      69.559  91.771  63.827  1.00  0.00           H  
ATOM   2510  HD3 ARG   171      69.589  90.138  64.432  1.00  0.00           H  
ATOM   2511  NE  ARG   171      69.790  90.127  62.419  1.00  0.00           N  
ATOM   2512  HE  ARG   171      69.749  89.121  62.348  1.00  0.00           H  
ATOM   2513  CZ  ARG   171      70.199  90.708  61.293  1.00  0.00           C  
ATOM   2514  NH1 ARG   171      70.697  91.878  61.334  1.00  0.00           N  
ATOM   2515 HH11 ARG   171      70.763  92.432  62.176  1.00  0.00           H  
ATOM   2516 HH12 ARG   171      70.959  92.241  60.429  1.00  0.00           H  
ATOM   2517  NH2 ARG   171      70.313  90.130  60.177  1.00  0.00           N  
ATOM   2518 HH21 ARG   171      69.812  89.254  60.231  1.00  0.00           H  
ATOM   2519 HH22 ARG   171      70.429  90.602  59.291  1.00  0.00           H  
ATOM   2520  C   ARG   171      65.706  87.523  64.448  1.00  0.00           C  
ATOM   2521  O   ARG   171      65.317  87.171  63.336  1.00  0.00           O  
ATOM   2522  N   VAL   172      65.183  87.091  65.602  1.00  0.00           N  
ATOM   2523  H   VAL   172      65.662  87.440  66.421  1.00  0.00           H  
ATOM   2524  CA  VAL   172      64.157  86.081  65.774  1.00  0.00           C  
ATOM   2525  HA  VAL   172      64.282  85.364  64.963  1.00  0.00           H  
ATOM   2526  CB  VAL   172      64.339  85.385  67.118  1.00  0.00           C  
ATOM   2527  HB  VAL   172      64.142  86.100  67.917  1.00  0.00           H  
ATOM   2528  CG1 VAL   172      63.461  84.214  67.221  1.00  0.00           C  
ATOM   2529 HG11 VAL   172      63.639  83.752  68.193  1.00  0.00           H  
ATOM   2530 HG12 VAL   172      62.409  84.414  67.019  1.00  0.00           H  
ATOM   2531 HG13 VAL   172      63.732  83.481  66.462  1.00  0.00           H  
ATOM   2532  CG2 VAL   172      65.755  84.930  67.306  1.00  0.00           C  
ATOM   2533 HG21 VAL   172      66.474  85.710  67.054  1.00  0.00           H  
ATOM   2534 HG22 VAL   172      65.798  84.628  68.353  1.00  0.00           H  
ATOM   2535 HG23 VAL   172      66.083  84.105  66.674  1.00  0.00           H  
ATOM   2536  C   VAL   172      62.723  86.725  65.536  1.00  0.00           C  
ATOM   2537  O   VAL   172      62.418  87.819  66.019  1.00  0.00           O  
ATOM   2538  N   LEU   173      61.787  85.973  64.913  1.00  0.00           N  
ATOM   2539  H   LEU   173      62.035  85.060  64.559  1.00  0.00           H  
ATOM   2540  CA  LEU   173      60.340  86.227  64.853  1.00  0.00           C  
ATOM   2541  HA  LEU   173      60.031  87.085  65.450  1.00  0.00           H  
ATOM   2542  CB  LEU   173      60.041  86.464  63.322  1.00  0.00           C  
ATOM   2543  HB2 LEU   173      60.672  87.213  62.843  1.00  0.00           H  
ATOM   2544  HB3 LEU   173      60.168  85.501  62.828  1.00  0.00           H  
ATOM   2545  CG  LEU   173      58.534  86.791  63.204  1.00  0.00           C  
ATOM   2546  HG  LEU   173      57.957  85.980  63.646  1.00  0.00           H  
ATOM   2547  CD1 LEU   173      58.116  88.178  63.769  1.00  0.00           C  
ATOM   2548 HD11 LEU   173      58.252  88.932  62.994  1.00  0.00           H  
ATOM   2549 HD12 LEU   173      57.080  88.163  64.107  1.00  0.00           H  
ATOM   2550 HD13 LEU   173      58.693  88.438  64.657  1.00  0.00           H  
ATOM   2551  CD2 LEU   173      58.216  86.701  61.714  1.00  0.00           C  
ATOM   2552 HD21 LEU   173      57.301  87.175  61.361  1.00  0.00           H  
ATOM   2553 HD22 LEU   173      58.954  87.352  61.245  1.00  0.00           H  
ATOM   2554 HD23 LEU   173      58.299  85.678  61.349  1.00  0.00           H  
ATOM   2555  C   LEU   173      59.559  85.011  65.383  1.00  0.00           C  
ATOM   2556  O   LEU   173      59.834  83.866  64.975  1.00  0.00           O  
ATOM   2557  N   SER   174      58.749  85.182  66.450  1.00  0.00           N  
ATOM   2558  H   SER   174      58.768  86.088  66.896  1.00  0.00           H  
ATOM   2559  CA  SER   174      58.100  84.144  67.169  1.00  0.00           C  
ATOM   2560  HA  SER   174      58.287  83.172  66.713  1.00  0.00           H  
ATOM   2561  CB  SER   174      58.574  83.949  68.579  1.00  0.00           C  
ATOM   2562  HB2 SER   174      59.656  84.028  68.693  1.00  0.00           H  
ATOM   2563  HB3 SER   174      58.173  84.731  69.223  1.00  0.00           H  
ATOM   2564  OG  SER   174      58.069  82.747  69.085  1.00  0.00           O  
ATOM   2565  HG  SER   174      58.097  82.697  70.043  1.00  0.00           H  
ATOM   2566  C   SER   174      56.599  84.302  67.240  1.00  0.00           C  
ATOM   2567  O   SER   174      56.053  85.413  67.388  1.00  0.00           O  
ATOM   2568  N   LEU   175      55.862  83.204  67.056  1.00  0.00           N  
ATOM   2569  H   LEU   175      56.452  82.421  66.815  1.00  0.00           H  
ATOM   2570  CA  LEU   175      54.442  83.230  66.775  1.00  0.00           C  
ATOM   2571  HA  LEU   175      53.953  84.173  67.021  1.00  0.00           H  
ATOM   2572  CB  LEU   175      54.116  83.190  65.266  1.00  0.00           C  
ATOM   2573  HB2 LEU   175      54.339  82.188  64.898  1.00  0.00           H  
ATOM   2574  HB3 LEU   175      53.033  83.279  65.183  1.00  0.00           H  
ATOM   2575  CG  LEU   175      54.751  84.234  64.376  1.00  0.00           C  
ATOM   2576  HG  LEU   175      55.809  84.162  64.628  1.00  0.00           H  
ATOM   2577  CD1 LEU   175      54.726  83.957  62.876  1.00  0.00           C  
ATOM   2578 HD11 LEU   175      53.726  83.888  62.447  1.00  0.00           H  
ATOM   2579 HD12 LEU   175      55.253  84.779  62.391  1.00  0.00           H  
ATOM   2580 HD13 LEU   175      55.184  83.001  62.624  1.00  0.00           H  
ATOM   2581  CD2 LEU   175      54.207  85.645  64.543  1.00  0.00           C  
ATOM   2582 HD21 LEU   175      54.426  85.729  65.608  1.00  0.00           H  
ATOM   2583 HD22 LEU   175      54.712  86.422  63.970  1.00  0.00           H  
ATOM   2584 HD23 LEU   175      53.154  85.544  64.279  1.00  0.00           H  
ATOM   2585  C   LEU   175      53.764  82.065  67.501  1.00  0.00           C  
ATOM   2586  O   LEU   175      54.371  81.022  67.563  1.00  0.00           O  
ATOM   2587  N   PHE   176      52.675  82.356  68.165  1.00  0.00           N  
ATOM   2588  H   PHE   176      52.546  83.351  68.281  1.00  0.00           H  
ATOM   2589  CA  PHE   176      52.192  81.485  69.236  1.00  0.00           C  
ATOM   2590  HA  PHE   176      51.463  81.976  69.880  1.00  0.00           H  
ATOM   2591  CB  PHE   176      51.539  80.227  68.545  1.00  0.00           C  
ATOM   2592  HB2 PHE   176      52.323  79.566  68.177  1.00  0.00           H  
ATOM   2593  HB3 PHE   176      50.870  79.725  69.245  1.00  0.00           H  
ATOM   2594  CG  PHE   176      50.645  80.599  67.401  1.00  0.00           C  
ATOM   2595  CD1 PHE   176      49.410  81.112  67.723  1.00  0.00           C  
ATOM   2596  HD1 PHE   176      49.169  81.371  68.743  1.00  0.00           H  
ATOM   2597  CE1 PHE   176      48.481  81.474  66.729  1.00  0.00           C  
ATOM   2598  HE1 PHE   176      47.504  81.835  67.013  1.00  0.00           H  
ATOM   2599  CZ  PHE   176      48.724  81.306  65.371  1.00  0.00           C  
ATOM   2600  HZ  PHE   176      48.038  81.625  64.600  1.00  0.00           H  
ATOM   2601  CE2 PHE   176      50.033  80.900  64.960  1.00  0.00           C  
ATOM   2602  HE2 PHE   176      50.273  80.693  63.928  1.00  0.00           H  
ATOM   2603  CD2 PHE   176      50.999  80.606  65.984  1.00  0.00           C  
ATOM   2604  HD2 PHE   176      52.035  80.449  65.723  1.00  0.00           H  
ATOM   2605  C   PHE   176      53.336  81.124  70.210  1.00  0.00           C  
ATOM   2606  O   PHE   176      53.661  79.962  70.371  1.00  0.00           O  
ATOM   2607  N   ASP   177      53.989  82.138  70.773  1.00  0.00           N  
ATOM   2608  H   ASP   177      53.780  83.087  70.499  1.00  0.00           H  
ATOM   2609  CA  ASP   177      55.198  81.879  71.508  1.00  0.00           C  
ATOM   2610  HA  ASP   177      55.866  81.425  70.775  1.00  0.00           H  
ATOM   2611  CB  ASP   177      55.671  83.274  72.033  1.00  0.00           C  
ATOM   2612  HB2 ASP   177      55.583  83.915  71.155  1.00  0.00           H  
ATOM   2613  HB3 ASP   177      55.070  83.717  72.828  1.00  0.00           H  
ATOM   2614  CG  ASP   177      57.128  83.350  72.486  1.00  0.00           C  
ATOM   2615  OD1 ASP   177      57.378  84.135  73.441  1.00  0.00           O  
ATOM   2616  OD2 ASP   177      58.018  82.541  72.045  1.00  0.00           O  
ATOM   2617  C   ASP   177      55.118  80.902  72.729  1.00  0.00           C  
ATOM   2618  O   ASP   177      56.123  80.281  73.130  1.00  0.00           O  
ATOM   2619  N   GLY   178      53.930  80.822  73.282  1.00  0.00           N  
ATOM   2620  H   GLY   178      53.195  81.358  72.841  1.00  0.00           H  
ATOM   2621  CA  GLY   178      53.351  79.925  74.354  1.00  0.00           C  
ATOM   2622  HA2 GLY   178      52.406  80.355  74.686  1.00  0.00           H  
ATOM   2623  HA3 GLY   178      53.078  78.937  73.984  1.00  0.00           H  
ATOM   2624  C   GLY   178      54.037  79.784  75.723  1.00  0.00           C  
ATOM   2625  O   GLY   178      53.428  79.657  76.767  1.00  0.00           O  
ATOM   2626  N   ILE   179      55.349  79.713  75.741  1.00  0.00           N  
ATOM   2627  H   ILE   179      55.720  79.684  74.802  1.00  0.00           H  
ATOM   2628  CA  ILE   179      56.160  79.637  76.975  1.00  0.00           C  
ATOM   2629  HA  ILE   179      55.696  80.431  77.560  1.00  0.00           H  
ATOM   2630  CB  ILE   179      55.946  78.286  77.764  1.00  0.00           C  
ATOM   2631  HB  ILE   179      54.901  77.986  77.694  1.00  0.00           H  
ATOM   2632  CG2 ILE   179      56.869  77.207  77.167  1.00  0.00           C  
ATOM   2633 HG21 ILE   179      56.684  77.110  76.097  1.00  0.00           H  
ATOM   2634 HG22 ILE   179      57.856  77.624  77.365  1.00  0.00           H  
ATOM   2635 HG23 ILE   179      56.804  76.267  77.716  1.00  0.00           H  
ATOM   2636  CG1 ILE   179      56.263  78.514  79.226  1.00  0.00           C  
ATOM   2637 HG12 ILE   179      57.330  78.710  79.329  1.00  0.00           H  
ATOM   2638 HG13 ILE   179      55.910  79.421  79.718  1.00  0.00           H  
ATOM   2639  CD1 ILE   179      56.021  77.266  80.141  1.00  0.00           C  
ATOM   2640 HD11 ILE   179      56.891  76.614  80.062  1.00  0.00           H  
ATOM   2641 HD12 ILE   179      55.792  77.415  81.196  1.00  0.00           H  
ATOM   2642 HD13 ILE   179      55.113  76.763  79.810  1.00  0.00           H  
ATOM   2643  C   ILE   179      57.605  80.228  76.792  1.00  0.00           C  
ATOM   2644  O   ILE   179      58.434  80.125  77.667  1.00  0.00           O  
ATOM   2645  N   ALA   180      57.860  80.967  75.686  1.00  0.00           N  
ATOM   2646  H   ALA   180      57.209  81.099  74.925  1.00  0.00           H  
ATOM   2647  CA  ALA   180      59.158  81.572  75.331  1.00  0.00           C  
ATOM   2648  HA  ALA   180      59.080  81.921  74.302  1.00  0.00           H  
ATOM   2649  CB  ALA   180      59.402  82.869  76.166  1.00  0.00           C  
ATOM   2650  HB1 ALA   180      60.335  83.298  75.801  1.00  0.00           H  
ATOM   2651  HB2 ALA   180      58.698  83.641  75.855  1.00  0.00           H  
ATOM   2652  HB3 ALA   180      59.331  82.639  77.229  1.00  0.00           H  
ATOM   2653  C   ALA   180      60.313  80.536  75.224  1.00  0.00           C  
ATOM   2654  O   ALA   180      61.500  80.900  75.459  1.00  0.00           O  
ATOM   2655  N   THR   181      59.982  79.321  74.822  1.00  0.00           N  
ATOM   2656  H   THR   181      59.084  79.072  74.432  1.00  0.00           H  
ATOM   2657  CA  THR   181      60.928  78.125  74.781  1.00  0.00           C  
ATOM   2658  HA  THR   181      61.515  78.008  75.692  1.00  0.00           H  
ATOM   2659  CB  THR   181      60.239  76.806  74.424  1.00  0.00           C  
ATOM   2660  HB  THR   181      59.879  76.870  73.397  1.00  0.00           H  
ATOM   2661  CG2 THR   181      61.116  75.638  74.713  1.00  0.00           C  
ATOM   2662 HG21 THR   181      61.775  75.447  73.866  1.00  0.00           H  
ATOM   2663 HG22 THR   181      61.689  75.816  75.623  1.00  0.00           H  
ATOM   2664 HG23 THR   181      60.542  74.724  74.869  1.00  0.00           H  
ATOM   2665  OG1 THR   181      59.176  76.655  75.217  1.00  0.00           O  
ATOM   2666  HG1 THR   181      58.398  76.724  74.659  1.00  0.00           H  
ATOM   2667  C   THR   181      62.030  78.380  73.698  1.00  0.00           C  
ATOM   2668  O   THR   181      63.187  78.141  73.950  1.00  0.00           O  
ATOM   2669  N   GLY   182      61.631  79.071  72.587  1.00  0.00           N  
ATOM   2670  H   GLY   182      60.653  79.290  72.460  1.00  0.00           H  
ATOM   2671  CA  GLY   182      62.576  79.453  71.511  1.00  0.00           C  
ATOM   2672  HA2 GLY   182      63.031  78.533  71.144  1.00  0.00           H  
ATOM   2673  HA3 GLY   182      62.080  79.983  70.699  1.00  0.00           H  
ATOM   2674  C   GLY   182      63.712  80.411  72.002  1.00  0.00           C  
ATOM   2675  O   GLY   182      64.821  80.361  71.476  1.00  0.00           O  
ATOM   2676  N   LEU   183      63.472  81.207  73.119  1.00  0.00           N  
ATOM   2677  H   LEU   183      62.643  81.102  73.685  1.00  0.00           H  
ATOM   2678  CA  LEU   183      64.617  82.093  73.620  1.00  0.00           C  
ATOM   2679  HA  LEU   183      65.238  82.357  72.764  1.00  0.00           H  
ATOM   2680  CB  LEU   183      64.015  83.420  74.096  1.00  0.00           C  
ATOM   2681  HB2 LEU   183      63.590  83.957  73.248  1.00  0.00           H  
ATOM   2682  HB3 LEU   183      63.315  83.288  74.921  1.00  0.00           H  
ATOM   2683  CG  LEU   183      65.093  84.384  74.619  1.00  0.00           C  
ATOM   2684  HG  LEU   183      65.370  83.860  75.534  1.00  0.00           H  
ATOM   2685  CD1 LEU   183      66.337  84.668  73.707  1.00  0.00           C  
ATOM   2686 HD11 LEU   183      66.862  83.723  73.567  1.00  0.00           H  
ATOM   2687 HD12 LEU   183      66.072  84.979  72.697  1.00  0.00           H  
ATOM   2688 HD13 LEU   183      67.038  85.341  74.201  1.00  0.00           H  
ATOM   2689  CD2 LEU   183      64.552  85.702  75.146  1.00  0.00           C  
ATOM   2690 HD21 LEU   183      63.640  85.534  75.719  1.00  0.00           H  
ATOM   2691 HD22 LEU   183      65.321  86.215  75.724  1.00  0.00           H  
ATOM   2692 HD23 LEU   183      64.310  86.270  74.248  1.00  0.00           H  
ATOM   2693  C   LEU   183      65.523  81.310  74.554  1.00  0.00           C  
ATOM   2694  O   LEU   183      66.734  81.405  74.461  1.00  0.00           O  
ATOM   2695  N   LEU   184      64.912  80.555  75.449  1.00  0.00           N  
ATOM   2696  H   LEU   184      63.909  80.653  75.390  1.00  0.00           H  
ATOM   2697  CA  LEU   184      65.508  79.576  76.364  1.00  0.00           C  
ATOM   2698  HA  LEU   184      66.039  80.130  77.139  1.00  0.00           H  
ATOM   2699  CB  LEU   184      64.365  78.767  77.036  1.00  0.00           C  
ATOM   2700  HB2 LEU   184      63.648  79.446  77.498  1.00  0.00           H  
ATOM   2701  HB3 LEU   184      63.805  78.131  76.349  1.00  0.00           H  
ATOM   2702  CG  LEU   184      64.803  77.722  78.159  1.00  0.00           C  
ATOM   2703  HG  LEU   184      65.656  77.147  77.799  1.00  0.00           H  
ATOM   2704  CD1 LEU   184      65.306  78.412  79.377  1.00  0.00           C  
ATOM   2705 HD11 LEU   184      66.035  77.739  79.829  1.00  0.00           H  
ATOM   2706 HD12 LEU   184      65.768  79.358  79.095  1.00  0.00           H  
ATOM   2707 HD13 LEU   184      64.431  78.617  79.994  1.00  0.00           H  
ATOM   2708  CD2 LEU   184      63.628  76.750  78.533  1.00  0.00           C  
ATOM   2709 HD21 LEU   184      64.046  76.013  79.219  1.00  0.00           H  
ATOM   2710 HD22 LEU   184      62.942  77.323  79.156  1.00  0.00           H  
ATOM   2711 HD23 LEU   184      63.149  76.346  77.642  1.00  0.00           H  
ATOM   2712  C   LEU   184      66.437  78.640  75.666  1.00  0.00           C  
ATOM   2713  O   LEU   184      67.605  78.537  76.041  1.00  0.00           O  
ATOM   2714  N   VAL   185      66.028  77.986  74.562  1.00  0.00           N  
ATOM   2715  H   VAL   185      65.059  77.971  74.277  1.00  0.00           H  
ATOM   2716  CA  VAL   185      66.867  77.147  73.625  1.00  0.00           C  
ATOM   2717  HA  VAL   185      67.274  76.414  74.321  1.00  0.00           H  
ATOM   2718  CB  VAL   185      66.092  76.382  72.606  1.00  0.00           C  
ATOM   2719  HB  VAL   185      65.094  76.269  73.030  1.00  0.00           H  
ATOM   2720  CG1 VAL   185      65.854  77.069  71.321  1.00  0.00           C  
ATOM   2721 HG11 VAL   185      65.520  78.019  71.737  1.00  0.00           H  
ATOM   2722 HG12 VAL   185      66.794  77.213  70.788  1.00  0.00           H  
ATOM   2723 HG13 VAL   185      65.198  76.515  70.650  1.00  0.00           H  
ATOM   2724  CG2 VAL   185      66.614  75.038  72.282  1.00  0.00           C  
ATOM   2725 HG21 VAL   185      67.614  75.166  71.868  1.00  0.00           H  
ATOM   2726 HG22 VAL   185      66.774  74.520  73.228  1.00  0.00           H  
ATOM   2727 HG23 VAL   185      65.977  74.520  71.565  1.00  0.00           H  
ATOM   2728  C   VAL   185      68.038  77.905  73.066  1.00  0.00           C  
ATOM   2729  O   VAL   185      69.141  77.344  73.202  1.00  0.00           O  
ATOM   2730  N   LEU   186      67.865  79.094  72.437  1.00  0.00           N  
ATOM   2731  H   LEU   186      66.991  79.502  72.137  1.00  0.00           H  
ATOM   2732  CA  LEU   186      69.053  79.806  71.886  1.00  0.00           C  
ATOM   2733  HA  LEU   186      69.453  79.143  71.119  1.00  0.00           H  
ATOM   2734  CB  LEU   186      68.607  81.079  71.179  1.00  0.00           C  
ATOM   2735  HB2 LEU   186      68.002  81.671  71.866  1.00  0.00           H  
ATOM   2736  HB3 LEU   186      69.507  81.538  70.770  1.00  0.00           H  
ATOM   2737  CG  LEU   186      67.779  80.685  69.938  1.00  0.00           C  
ATOM   2738  HG  LEU   186      67.222  79.757  70.067  1.00  0.00           H  
ATOM   2739  CD1 LEU   186      66.831  81.755  69.502  1.00  0.00           C  
ATOM   2740 HD11 LEU   186      67.395  82.500  68.941  1.00  0.00           H  
ATOM   2741 HD12 LEU   186      66.032  81.337  68.890  1.00  0.00           H  
ATOM   2742 HD13 LEU   186      66.340  82.224  70.354  1.00  0.00           H  
ATOM   2743  CD2 LEU   186      68.619  80.437  68.668  1.00  0.00           C  
ATOM   2744 HD21 LEU   186      69.255  79.576  68.873  1.00  0.00           H  
ATOM   2745 HD22 LEU   186      68.021  80.251  67.776  1.00  0.00           H  
ATOM   2746 HD23 LEU   186      69.266  81.283  68.439  1.00  0.00           H  
ATOM   2747  C   LEU   186      70.172  80.110  72.890  1.00  0.00           C  
ATOM   2748  O   LEU   186      71.354  79.987  72.572  1.00  0.00           O  
ATOM   2749  N   LYS   187      69.775  80.328  74.142  1.00  0.00           N  
ATOM   2750  H   LYS   187      68.783  80.297  74.329  1.00  0.00           H  
ATOM   2751  CA  LYS   187      70.674  80.527  75.246  1.00  0.00           C  
ATOM   2752  HA  LYS   187      71.547  81.089  74.917  1.00  0.00           H  
ATOM   2753  CB  LYS   187      69.970  81.366  76.345  1.00  0.00           C  
ATOM   2754  HB2 LYS   187      68.996  80.972  76.635  1.00  0.00           H  
ATOM   2755  HB3 LYS   187      70.619  81.343  77.221  1.00  0.00           H  
ATOM   2756  CG  LYS   187      69.835  82.806  75.867  1.00  0.00           C  
ATOM   2757  HG2 LYS   187      70.799  83.252  75.622  1.00  0.00           H  
ATOM   2758  HG3 LYS   187      69.309  82.873  74.915  1.00  0.00           H  
ATOM   2759  CD  LYS   187      69.163  83.603  76.962  1.00  0.00           C  
ATOM   2760  HD2 LYS   187      68.094  83.393  76.975  1.00  0.00           H  
ATOM   2761  HD3 LYS   187      69.585  83.403  77.947  1.00  0.00           H  
ATOM   2762  CE  LYS   187      69.277  85.173  76.967  1.00  0.00           C  
ATOM   2763  HE2 LYS   187      69.092  85.469  75.934  1.00  0.00           H  
ATOM   2764  HE3 LYS   187      68.580  85.616  77.679  1.00  0.00           H  
ATOM   2765  NZ  LYS   187      70.624  85.652  77.437  1.00  0.00           N  
ATOM   2766  HZ1 LYS   187      70.665  86.659  77.501  1.00  0.00           H  
ATOM   2767  HZ2 LYS   187      70.749  85.217  78.340  1.00  0.00           H  
ATOM   2768  HZ3 LYS   187      71.345  85.298  76.825  1.00  0.00           H  
ATOM   2769  C   LYS   187      71.157  79.223  75.909  1.00  0.00           C  
ATOM   2770  O   LYS   187      72.226  79.206  76.490  1.00  0.00           O  
ATOM   2771  N   ASP   188      70.410  78.137  75.924  1.00  0.00           N  
ATOM   2772  H   ASP   188      69.595  78.173  75.329  1.00  0.00           H  
ATOM   2773  CA  ASP   188      70.992  76.799  76.213  1.00  0.00           C  
ATOM   2774  HA  ASP   188      71.398  76.902  77.219  1.00  0.00           H  
ATOM   2775  CB  ASP   188      69.872  75.787  76.264  1.00  0.00           C  
ATOM   2776  HB2 ASP   188      69.038  76.211  76.824  1.00  0.00           H  
ATOM   2777  HB3 ASP   188      69.625  75.564  75.226  1.00  0.00           H  
ATOM   2778  CG  ASP   188      70.175  74.542  77.082  1.00  0.00           C  
ATOM   2779  OD1 ASP   188      70.939  74.606  78.084  1.00  0.00           O  
ATOM   2780  OD2 ASP   188      69.570  73.517  76.688  1.00  0.00           O  
ATOM   2781  C   ASP   188      72.117  76.321  75.247  1.00  0.00           C  
ATOM   2782  O   ASP   188      73.201  75.801  75.608  1.00  0.00           O  
ATOM   2783  N   LEU   189      71.817  76.522  73.965  1.00  0.00           N  
ATOM   2784  H   LEU   189      70.953  76.998  73.749  1.00  0.00           H  
ATOM   2785  CA  LEU   189      72.756  76.373  72.874  1.00  0.00           C  
ATOM   2786  HA  LEU   189      73.357  75.466  72.951  1.00  0.00           H  
ATOM   2787  CB  LEU   189      71.763  76.302  71.658  1.00  0.00           C  
ATOM   2788  HB2 LEU   189      70.982  75.571  71.866  1.00  0.00           H  
ATOM   2789  HB3 LEU   189      71.353  77.301  71.504  1.00  0.00           H  
ATOM   2790  CG  LEU   189      72.382  76.018  70.293  1.00  0.00           C  
ATOM   2791  HG  LEU   189      72.904  76.915  69.961  1.00  0.00           H  
ATOM   2792  CD1 LEU   189      73.188  74.751  70.215  1.00  0.00           C  
ATOM   2793 HD11 LEU   189      72.617  73.894  70.572  1.00  0.00           H  
ATOM   2794 HD12 LEU   189      73.416  74.605  69.159  1.00  0.00           H  
ATOM   2795 HD13 LEU   189      74.213  74.828  70.576  1.00  0.00           H  
ATOM   2796  CD2 LEU   189      71.178  75.830  69.335  1.00  0.00           C  
ATOM   2797 HD21 LEU   189      70.513  76.679  69.499  1.00  0.00           H  
ATOM   2798 HD22 LEU   189      71.359  75.715  68.267  1.00  0.00           H  
ATOM   2799 HD23 LEU   189      70.560  74.982  69.631  1.00  0.00           H  
ATOM   2800  C   LEU   189      73.768  77.481  72.688  1.00  0.00           C  
ATOM   2801  O   LEU   189      74.670  77.236  71.887  1.00  0.00           O  
ATOM   2802  N   GLY   190      73.760  78.654  73.420  1.00  0.00           N  
ATOM   2803  H   GLY   190      73.003  78.767  74.079  1.00  0.00           H  
ATOM   2804  CA  GLY   190      74.772  79.634  73.426  1.00  0.00           C  
ATOM   2805  HA2 GLY   190      74.741  80.218  74.345  1.00  0.00           H  
ATOM   2806  HA3 GLY   190      75.710  79.084  73.499  1.00  0.00           H  
ATOM   2807  C   GLY   190      74.926  80.573  72.304  1.00  0.00           C  
ATOM   2808  O   GLY   190      75.987  81.180  72.239  1.00  0.00           O  
ATOM   2809  N   ILE   191      73.916  80.736  71.508  1.00  0.00           N  
ATOM   2810  H   ILE   191      73.038  80.331  71.800  1.00  0.00           H  
ATOM   2811  CA  ILE   191      73.765  81.690  70.435  1.00  0.00           C  
ATOM   2812  HA  ILE   191      74.703  81.778  69.887  1.00  0.00           H  
ATOM   2813  CB  ILE   191      72.661  81.197  69.448  1.00  0.00           C  
ATOM   2814  HB  ILE   191      71.790  80.829  69.988  1.00  0.00           H  
ATOM   2815  CG2 ILE   191      72.425  82.313  68.392  1.00  0.00           C  
ATOM   2816 HG21 ILE   191      71.697  81.981  67.652  1.00  0.00           H  
ATOM   2817 HG22 ILE   191      71.958  83.065  69.029  1.00  0.00           H  
ATOM   2818 HG23 ILE   191      73.293  82.698  67.857  1.00  0.00           H  
ATOM   2819  CG1 ILE   191      73.215  79.924  68.691  1.00  0.00           C  
ATOM   2820 HG12 ILE   191      74.163  80.080  68.177  1.00  0.00           H  
ATOM   2821 HG13 ILE   191      73.364  79.215  69.506  1.00  0.00           H  
ATOM   2822  CD1 ILE   191      72.310  79.272  67.678  1.00  0.00           C  
ATOM   2823 HD11 ILE   191      71.383  79.035  68.200  1.00  0.00           H  
ATOM   2824 HD12 ILE   191      72.081  79.923  66.835  1.00  0.00           H  
ATOM   2825 HD13 ILE   191      72.731  78.325  67.339  1.00  0.00           H  
ATOM   2826  C   ILE   191      73.412  83.088  71.056  1.00  0.00           C  
ATOM   2827  O   ILE   191      72.742  83.296  72.061  1.00  0.00           O  
ATOM   2828  N   GLN   192      73.988  84.143  70.435  1.00  0.00           N  
ATOM   2829  H   GLN   192      74.492  84.007  69.571  1.00  0.00           H  
ATOM   2830  CA  GLN   192      73.607  85.581  70.711  1.00  0.00           C  
ATOM   2831  HA  GLN   192      73.338  85.808  71.743  1.00  0.00           H  
ATOM   2832  CB  GLN   192      74.825  86.436  70.289  1.00  0.00           C  
ATOM   2833  HB2 GLN   192      74.961  86.349  69.211  1.00  0.00           H  
ATOM   2834  HB3 GLN   192      74.503  87.476  70.331  1.00  0.00           H  
ATOM   2835  CG  GLN   192      76.104  86.147  71.091  1.00  0.00           C  
ATOM   2836  HG2 GLN   192      75.885  86.097  72.157  1.00  0.00           H  
ATOM   2837  HG3 GLN   192      76.490  85.215  70.679  1.00  0.00           H  
ATOM   2838  CD  GLN   192      77.124  87.289  70.887  1.00  0.00           C  
ATOM   2839  OE1 GLN   192      76.766  88.434  70.690  1.00  0.00           O  
ATOM   2840  NE2 GLN   192      78.448  87.081  70.747  1.00  0.00           N  
ATOM   2841 HE21 GLN   192      79.065  87.875  70.653  1.00  0.00           H  
ATOM   2842 HE22 GLN   192      78.772  86.139  70.914  1.00  0.00           H  
ATOM   2843  C   GLN   192      72.326  85.863  69.887  1.00  0.00           C  
ATOM   2844  O   GLN   192      72.223  85.636  68.638  1.00  0.00           O  
ATOM   2845  N   VAL   193      71.444  86.537  70.506  1.00  0.00           N  
ATOM   2846  H   VAL   193      71.708  86.867  71.424  1.00  0.00           H  
ATOM   2847  CA  VAL   193      70.044  86.862  69.951  1.00  0.00           C  
ATOM   2848  HA  VAL   193      70.069  86.572  68.900  1.00  0.00           H  
ATOM   2849  CB  VAL   193      69.010  86.017  70.688  1.00  0.00           C  
ATOM   2850  HB  VAL   193      69.310  86.022  71.736  1.00  0.00           H  
ATOM   2851  CG1 VAL   193      67.559  86.620  70.555  1.00  0.00           C  
ATOM   2852 HG11 VAL   193      67.413  87.001  69.544  1.00  0.00           H  
ATOM   2853 HG12 VAL   193      66.867  85.832  70.854  1.00  0.00           H  
ATOM   2854 HG13 VAL   193      67.474  87.490  71.205  1.00  0.00           H  
ATOM   2855  CG2 VAL   193      68.946  84.529  70.200  1.00  0.00           C  
ATOM   2856 HG21 VAL   193      69.900  84.017  70.324  1.00  0.00           H  
ATOM   2857 HG22 VAL   193      68.100  83.998  70.637  1.00  0.00           H  
ATOM   2858 HG23 VAL   193      68.801  84.570  69.121  1.00  0.00           H  
ATOM   2859  C   VAL   193      69.821  88.402  69.937  1.00  0.00           C  
ATOM   2860  O   VAL   193      69.559  88.897  71.006  1.00  0.00           O  
ATOM   2861  N   ASP   194      69.968  89.106  68.852  1.00  0.00           N  
ATOM   2862  H   ASP   194      69.857  88.556  68.012  1.00  0.00           H  
ATOM   2863  CA  ASP   194      69.794  90.543  68.730  1.00  0.00           C  
ATOM   2864  HA  ASP   194      70.519  90.881  69.471  1.00  0.00           H  
ATOM   2865  CB  ASP   194      70.172  90.836  67.330  1.00  0.00           C  
ATOM   2866  HB2 ASP   194      70.969  90.129  67.101  1.00  0.00           H  
ATOM   2867  HB3 ASP   194      69.392  90.718  66.578  1.00  0.00           H  
ATOM   2868  CG  ASP   194      70.783  92.180  67.028  1.00  0.00           C  
ATOM   2869  OD1 ASP   194      70.996  92.426  65.833  1.00  0.00           O  
ATOM   2870  OD2 ASP   194      71.060  92.977  67.904  1.00  0.00           O  
ATOM   2871  C   ASP   194      68.439  91.066  69.121  1.00  0.00           C  
ATOM   2872  O   ASP   194      68.337  92.127  69.797  1.00  0.00           O  
ATOM   2873  N   ARG   195      67.348  90.408  68.695  1.00  0.00           N  
ATOM   2874  H   ARG   195      67.456  89.505  68.255  1.00  0.00           H  
ATOM   2875  CA  ARG   195      65.975  90.779  68.994  1.00  0.00           C  
ATOM   2876  HA  ARG   195      65.882  91.038  70.049  1.00  0.00           H  
ATOM   2877  CB  ARG   195      65.467  92.003  68.138  1.00  0.00           C  
ATOM   2878  HB2 ARG   195      64.464  92.204  68.514  1.00  0.00           H  
ATOM   2879  HB3 ARG   195      66.069  92.851  68.465  1.00  0.00           H  
ATOM   2880  CG  ARG   195      65.436  91.737  66.634  1.00  0.00           C  
ATOM   2881  HG2 ARG   195      66.440  91.494  66.286  1.00  0.00           H  
ATOM   2882  HG3 ARG   195      64.776  90.924  66.332  1.00  0.00           H  
ATOM   2883  CD  ARG   195      64.860  93.010  65.919  1.00  0.00           C  
ATOM   2884  HD2 ARG   195      64.503  92.684  64.942  1.00  0.00           H  
ATOM   2885  HD3 ARG   195      64.061  93.461  66.508  1.00  0.00           H  
ATOM   2886  NE  ARG   195      65.928  93.966  65.724  1.00  0.00           N  
ATOM   2887  HE  ARG   195      66.671  93.952  66.408  1.00  0.00           H  
ATOM   2888  CZ  ARG   195      65.921  94.978  64.958  1.00  0.00           C  
ATOM   2889  NH1 ARG   195      64.947  95.244  64.106  1.00  0.00           N  
ATOM   2890 HH11 ARG   195      64.116  94.685  63.973  1.00  0.00           H  
ATOM   2891 HH12 ARG   195      65.111  95.996  63.452  1.00  0.00           H  
ATOM   2892  NH2 ARG   195      66.922  95.776  65.020  1.00  0.00           N  
ATOM   2893 HH21 ARG   195      67.778  95.529  65.495  1.00  0.00           H  
ATOM   2894 HH22 ARG   195      66.892  96.492  64.308  1.00  0.00           H  
ATOM   2895  C   ARG   195      65.151  89.525  68.877  1.00  0.00           C  
ATOM   2896  O   ARG   195      65.356  88.607  68.086  1.00  0.00           O  
ATOM   2897  N   TYR   196      63.987  89.425  69.592  1.00  0.00           N  
ATOM   2898  H   TYR   196      63.960  90.111  70.333  1.00  0.00           H  
ATOM   2899  CA  TYR   196      62.991  88.396  69.678  1.00  0.00           C  
ATOM   2900  HA  TYR   196      62.961  87.786  68.775  1.00  0.00           H  
ATOM   2901  CB  TYR   196      63.399  87.299  70.810  1.00  0.00           C  
ATOM   2902  HB2 TYR   196      64.402  87.019  70.490  1.00  0.00           H  
ATOM   2903  HB3 TYR   196      63.399  87.825  71.765  1.00  0.00           H  
ATOM   2904  CG  TYR   196      62.605  85.977  70.918  1.00  0.00           C  
ATOM   2905  CD1 TYR   196      61.259  85.969  71.368  1.00  0.00           C  
ATOM   2906  HD1 TYR   196      60.695  86.879  71.513  1.00  0.00           H  
ATOM   2907  CE1 TYR   196      60.574  84.724  71.626  1.00  0.00           C  
ATOM   2908  HE1 TYR   196      59.548  84.683  71.959  1.00  0.00           H  
ATOM   2909  CZ  TYR   196      61.244  83.509  71.294  1.00  0.00           C  
ATOM   2910  OH  TYR   196      60.719  82.289  71.566  1.00  0.00           O  
ATOM   2911  HH  TYR   196      59.806  82.390  71.846  1.00  0.00           H  
ATOM   2912  CE2 TYR   196      62.553  83.541  70.781  1.00  0.00           C  
ATOM   2913  HE2 TYR   196      63.016  82.577  70.633  1.00  0.00           H  
ATOM   2914  CD2 TYR   196      63.196  84.815  70.550  1.00  0.00           C  
ATOM   2915  HD2 TYR   196      64.169  84.752  70.086  1.00  0.00           H  
ATOM   2916  C   TYR   196      61.664  89.149  69.764  1.00  0.00           C  
ATOM   2917  O   TYR   196      61.147  89.397  70.859  1.00  0.00           O  
ATOM   2918  N   ILE   197      61.045  89.384  68.631  1.00  0.00           N  
ATOM   2919  H   ILE   197      61.511  88.979  67.831  1.00  0.00           H  
ATOM   2920  CA  ILE   197      59.766  89.866  68.435  1.00  0.00           C  
ATOM   2921  HA  ILE   197      59.363  90.563  69.170  1.00  0.00           H  
ATOM   2922  CB  ILE   197      59.678  90.672  67.094  1.00  0.00           C  
ATOM   2923  HB  ILE   197      60.363  90.249  66.359  1.00  0.00           H  
ATOM   2924  CG2 ILE   197      58.284  90.593  66.564  1.00  0.00           C  
ATOM   2925 HG21 ILE   197      58.163  91.251  65.704  1.00  0.00           H  
ATOM   2926 HG22 ILE   197      58.062  89.571  66.257  1.00  0.00           H  
ATOM   2927 HG23 ILE   197      57.608  91.023  67.303  1.00  0.00           H  
ATOM   2928  CG1 ILE   197      60.013  92.165  67.298  1.00  0.00           C  
ATOM   2929 HG12 ILE   197      59.831  92.721  66.378  1.00  0.00           H  
ATOM   2930 HG13 ILE   197      59.355  92.581  68.061  1.00  0.00           H  
ATOM   2931  CD1 ILE   197      61.475  92.383  67.728  1.00  0.00           C  
ATOM   2932 HD11 ILE   197      61.691  91.960  68.710  1.00  0.00           H  
ATOM   2933 HD12 ILE   197      62.143  92.061  66.930  1.00  0.00           H  
ATOM   2934 HD13 ILE   197      61.679  93.449  67.828  1.00  0.00           H  
ATOM   2935  C   ILE   197      58.795  88.703  68.489  1.00  0.00           C  
ATOM   2936  O   ILE   197      58.974  87.740  67.774  1.00  0.00           O  
ATOM   2937  N   ALA   198      57.757  88.803  69.368  1.00  0.00           N  
ATOM   2938  H   ALA   198      57.798  89.552  70.044  1.00  0.00           H  
ATOM   2939  CA  ALA   198      56.809  87.755  69.659  1.00  0.00           C  
ATOM   2940  HA  ALA   198      56.949  86.927  68.965  1.00  0.00           H  
ATOM   2941  CB  ALA   198      57.164  87.172  71.014  1.00  0.00           C  
ATOM   2942  HB1 ALA   198      58.217  86.890  70.992  1.00  0.00           H  
ATOM   2943  HB2 ALA   198      57.019  87.914  71.799  1.00  0.00           H  
ATOM   2944  HB3 ALA   198      56.538  86.319  71.274  1.00  0.00           H  
ATOM   2945  C   ALA   198      55.316  88.120  69.573  1.00  0.00           C  
ATOM   2946  O   ALA   198      54.867  89.065  70.170  1.00  0.00           O  
ATOM   2947  N   SER   199      54.505  87.319  68.880  1.00  0.00           N  
ATOM   2948  H   SER   199      54.912  86.559  68.355  1.00  0.00           H  
ATOM   2949  CA  SER   199      53.067  87.280  69.194  1.00  0.00           C  
ATOM   2950  HA  SER   199      52.818  88.264  69.591  1.00  0.00           H  
ATOM   2951  CB  SER   199      52.348  87.171  67.926  1.00  0.00           C  
ATOM   2952  HB2 SER   199      52.394  88.053  67.288  1.00  0.00           H  
ATOM   2953  HB3 SER   199      52.660  86.297  67.354  1.00  0.00           H  
ATOM   2954  OG  SER   199      50.951  86.969  68.162  1.00  0.00           O  
ATOM   2955  HG  SER   199      50.604  87.776  68.548  1.00  0.00           H  
ATOM   2956  C   SER   199      52.656  86.190  70.100  1.00  0.00           C  
ATOM   2957  O   SER   199      53.219  85.096  69.953  1.00  0.00           O  
ATOM   2958  N   GLU   200      51.762  86.440  71.046  1.00  0.00           N  
ATOM   2959  H   GLU   200      51.514  87.415  71.138  1.00  0.00           H  
ATOM   2960  CA  GLU   200      51.260  85.549  72.151  1.00  0.00           C  
ATOM   2961  HA  GLU   200      50.935  84.590  71.746  1.00  0.00           H  
ATOM   2962  CB  GLU   200      52.384  85.257  73.103  1.00  0.00           C  
ATOM   2963  HB2 GLU   200      53.244  84.916  72.527  1.00  0.00           H  
ATOM   2964  HB3 GLU   200      52.681  86.193  73.577  1.00  0.00           H  
ATOM   2965  CG  GLU   200      52.052  84.223  74.218  1.00  0.00           C  
ATOM   2966  HG2 GLU   200      52.982  83.775  74.566  1.00  0.00           H  
ATOM   2967  HG3 GLU   200      51.589  84.713  75.075  1.00  0.00           H  
ATOM   2968  CD  GLU   200      51.193  83.026  73.787  1.00  0.00           C  
ATOM   2969  OE1 GLU   200      50.096  82.916  74.373  1.00  0.00           O  
ATOM   2970  OE2 GLU   200      51.538  82.181  72.900  1.00  0.00           O  
ATOM   2971  C   GLU   200      50.075  86.209  72.771  1.00  0.00           C  
ATOM   2972  O   GLU   200      50.013  87.462  72.741  1.00  0.00           O  
ATOM   2973  N   VAL   201      49.124  85.503  73.402  1.00  0.00           N  
ATOM   2974  H   VAL   201      49.182  84.495  73.404  1.00  0.00           H  
ATOM   2975  CA  VAL   201      47.863  86.034  73.969  1.00  0.00           C  
ATOM   2976  HA  VAL   201      47.934  87.121  74.001  1.00  0.00           H  
ATOM   2977  CB  VAL   201      46.601  85.696  73.113  1.00  0.00           C  
ATOM   2978  HB  VAL   201      46.875  85.842  72.069  1.00  0.00           H  
ATOM   2979  CG1 VAL   201      46.270  84.138  73.173  1.00  0.00           C  
ATOM   2980 HG11 VAL   201      45.918  83.824  74.155  1.00  0.00           H  
ATOM   2981 HG12 VAL   201      45.497  83.853  72.459  1.00  0.00           H  
ATOM   2982 HG13 VAL   201      47.235  83.646  73.048  1.00  0.00           H  
ATOM   2983  CG2 VAL   201      45.367  86.526  73.394  1.00  0.00           C  
ATOM   2984 HG21 VAL   201      44.915  86.150  74.312  1.00  0.00           H  
ATOM   2985 HG22 VAL   201      45.745  87.539  73.526  1.00  0.00           H  
ATOM   2986 HG23 VAL   201      44.659  86.390  72.575  1.00  0.00           H  
ATOM   2987  C   VAL   201      47.720  85.757  75.501  1.00  0.00           C  
ATOM   2988  O   VAL   201      47.088  86.570  76.161  1.00  0.00           O  
ATOM   2989  N   CYS   202      48.161  84.647  76.033  1.00  0.00           N  
ATOM   2990  H   CYS   202      48.776  84.100  75.448  1.00  0.00           H  
ATOM   2991  CA  CYS   202      47.891  84.242  77.392  1.00  0.00           C  
ATOM   2992  HA  CYS   202      46.824  84.368  77.575  1.00  0.00           H  
ATOM   2993  CB  CYS   202      48.227  82.819  77.615  1.00  0.00           C  
ATOM   2994  HB2 CYS   202      47.575  82.231  76.969  1.00  0.00           H  
ATOM   2995  HB3 CYS   202      49.257  82.607  77.327  1.00  0.00           H  
ATOM   2996  SG  CYS   202      47.803  82.314  79.356  1.00  0.00           S  
ATOM   2997  HG  CYS   202      46.561  82.786  79.497  1.00  0.00           H  
ATOM   2998  C   CYS   202      48.733  85.109  78.287  1.00  0.00           C  
ATOM   2999  O   CYS   202      49.984  85.187  78.050  1.00  0.00           O  
ATOM   3000  N   GLU   203      48.093  85.678  79.305  1.00  0.00           N  
ATOM   3001  H   GLU   203      47.118  85.461  79.456  1.00  0.00           H  
ATOM   3002  CA  GLU   203      48.761  86.523  80.301  1.00  0.00           C  
ATOM   3003  HA  GLU   203      49.325  87.215  79.675  1.00  0.00           H  
ATOM   3004  CB  GLU   203      47.738  87.283  81.113  1.00  0.00           C  
ATOM   3005  HB2 GLU   203      46.897  86.650  81.399  1.00  0.00           H  
ATOM   3006  HB3 GLU   203      48.337  87.411  82.015  1.00  0.00           H  
ATOM   3007  CG  GLU   203      47.281  88.671  80.447  1.00  0.00           C  
ATOM   3008  HG2 GLU   203      47.030  89.368  81.247  1.00  0.00           H  
ATOM   3009  HG3 GLU   203      48.068  89.111  79.834  1.00  0.00           H  
ATOM   3010  CD  GLU   203      46.021  88.515  79.650  1.00  0.00           C  
ATOM   3011  OE1 GLU   203      45.761  89.266  78.683  1.00  0.00           O  
ATOM   3012  OE2 GLU   203      45.239  87.578  79.873  1.00  0.00           O  
ATOM   3013  C   GLU   203      49.837  85.773  81.143  1.00  0.00           C  
ATOM   3014  O   GLU   203      50.820  86.423  81.472  1.00  0.00           O  
ATOM   3015  N   ASP   204      49.608  84.451  81.271  1.00  0.00           N  
ATOM   3016  H   ASP   204      48.773  84.056  80.862  1.00  0.00           H  
ATOM   3017  CA  ASP   204      50.612  83.591  81.966  1.00  0.00           C  
ATOM   3018  HA  ASP   204      50.766  84.006  82.963  1.00  0.00           H  
ATOM   3019  CB  ASP   204      50.109  82.200  82.205  1.00  0.00           C  
ATOM   3020  HB2 ASP   204      50.150  81.746  81.215  1.00  0.00           H  
ATOM   3021  HB3 ASP   204      50.865  81.718  82.824  1.00  0.00           H  
ATOM   3022  CG  ASP   204      48.801  81.861  82.847  1.00  0.00           C  
ATOM   3023  OD1 ASP   204      48.175  82.744  83.510  1.00  0.00           O  
ATOM   3024  OD2 ASP   204      48.451  80.714  82.858  1.00  0.00           O  
ATOM   3025  C   ASP   204      51.855  83.587  81.098  1.00  0.00           C  
ATOM   3026  O   ASP   204      52.938  83.918  81.587  1.00  0.00           O  
ATOM   3027  N   SER   205      51.674  83.247  79.819  1.00  0.00           N  
ATOM   3028  H   SER   205      50.796  82.985  79.393  1.00  0.00           H  
ATOM   3029  CA  SER   205      52.801  82.956  78.911  1.00  0.00           C  
ATOM   3030  HA  SER   205      53.415  82.156  79.325  1.00  0.00           H  
ATOM   3031  CB  SER   205      52.380  82.514  77.499  1.00  0.00           C  
ATOM   3032  HB2 SER   205      51.851  83.308  76.973  1.00  0.00           H  
ATOM   3033  HB3 SER   205      53.341  82.395  76.998  1.00  0.00           H  
ATOM   3034  OG  SER   205      51.561  81.375  77.538  1.00  0.00           O  
ATOM   3035  HG  SER   205      52.158  80.629  77.441  1.00  0.00           H  
ATOM   3036  C   SER   205      53.743  84.158  78.770  1.00  0.00           C  
ATOM   3037  O   SER   205      54.907  84.076  79.072  1.00  0.00           O  
ATOM   3038  N   ILE   206      53.139  85.276  78.425  1.00  0.00           N  
ATOM   3039  H   ILE   206      52.175  85.266  78.124  1.00  0.00           H  
ATOM   3040  CA  ILE   206      53.892  86.607  78.334  1.00  0.00           C  
ATOM   3041  HA  ILE   206      54.701  86.433  77.624  1.00  0.00           H  
ATOM   3042  CB  ILE   206      53.072  87.688  77.544  1.00  0.00           C  
ATOM   3043  HB  ILE   206      53.796  88.482  77.363  1.00  0.00           H  
ATOM   3044  CG2 ILE   206      52.573  87.105  76.233  1.00  0.00           C  
ATOM   3045 HG21 ILE   206      53.112  86.207  75.932  1.00  0.00           H  
ATOM   3046 HG22 ILE   206      51.510  86.865  76.273  1.00  0.00           H  
ATOM   3047 HG23 ILE   206      52.609  87.774  75.373  1.00  0.00           H  
ATOM   3048  CG1 ILE   206      51.937  88.351  78.360  1.00  0.00           C  
ATOM   3049 HG12 ILE   206      51.403  87.533  78.842  1.00  0.00           H  
ATOM   3050 HG13 ILE   206      52.399  88.945  79.149  1.00  0.00           H  
ATOM   3051  CD1 ILE   206      50.858  89.261  77.763  1.00  0.00           C  
ATOM   3052 HD11 ILE   206      51.307  90.135  77.291  1.00  0.00           H  
ATOM   3053 HD12 ILE   206      50.244  88.675  77.079  1.00  0.00           H  
ATOM   3054 HD13 ILE   206      50.282  89.475  78.663  1.00  0.00           H  
ATOM   3055  C   ILE   206      54.416  87.227  79.623  1.00  0.00           C  
ATOM   3056  O   ILE   206      55.288  88.120  79.556  1.00  0.00           O  
ATOM   3057  N   THR   207      54.081  86.711  80.842  1.00  0.00           N  
ATOM   3058  H   THR   207      53.277  86.101  80.847  1.00  0.00           H  
ATOM   3059  CA  THR   207      54.749  87.125  82.086  1.00  0.00           C  
ATOM   3060  HA  THR   207      55.061  88.158  81.927  1.00  0.00           H  
ATOM   3061  CB  THR   207      53.748  87.217  83.203  1.00  0.00           C  
ATOM   3062  HB  THR   207      53.390  86.194  83.325  1.00  0.00           H  
ATOM   3063  CG2 THR   207      54.204  87.651  84.556  1.00  0.00           C  
ATOM   3064 HG21 THR   207      53.332  87.838  85.183  1.00  0.00           H  
ATOM   3065 HG22 THR   207      54.969  86.975  84.938  1.00  0.00           H  
ATOM   3066 HG23 THR   207      54.701  88.616  84.458  1.00  0.00           H  
ATOM   3067  OG1 THR   207      52.672  87.941  82.847  1.00  0.00           O  
ATOM   3068  HG1 THR   207      51.995  87.382  82.457  1.00  0.00           H  
ATOM   3069  C   THR   207      55.940  86.255  82.434  1.00  0.00           C  
ATOM   3070  O   THR   207      56.961  86.769  82.940  1.00  0.00           O  
ATOM   3071  N   VAL   208      55.938  84.913  82.179  1.00  0.00           N  
ATOM   3072  H   VAL   208      55.075  84.461  81.911  1.00  0.00           H  
ATOM   3073  CA  VAL   208      57.221  84.133  82.196  1.00  0.00           C  
ATOM   3074  HA  VAL   208      57.683  84.112  83.183  1.00  0.00           H  
ATOM   3075  CB  VAL   208      56.948  82.637  81.884  1.00  0.00           C  
ATOM   3076  HB  VAL   208      56.473  82.424  80.926  1.00  0.00           H  
ATOM   3077  CG1 VAL   208      58.209  81.837  82.044  1.00  0.00           C  
ATOM   3078 HG11 VAL   208      57.980  80.780  81.906  1.00  0.00           H  
ATOM   3079 HG12 VAL   208      58.866  82.172  81.241  1.00  0.00           H  
ATOM   3080 HG13 VAL   208      58.643  81.964  83.036  1.00  0.00           H  
ATOM   3081  CG2 VAL   208      55.963  82.066  82.875  1.00  0.00           C  
ATOM   3082 HG21 VAL   208      54.964  82.396  82.591  1.00  0.00           H  
ATOM   3083 HG22 VAL   208      55.976  80.979  82.787  1.00  0.00           H  
ATOM   3084 HG23 VAL   208      56.171  82.370  83.901  1.00  0.00           H  
ATOM   3085  C   VAL   208      58.241  84.628  81.197  1.00  0.00           C  
ATOM   3086  O   VAL   208      59.396  84.976  81.485  1.00  0.00           O  
ATOM   3087  N   GLY   209      57.666  84.990  80.060  1.00  0.00           N  
ATOM   3088  H   GLY   209      56.753  84.613  79.851  1.00  0.00           H  
ATOM   3089  CA  GLY   209      58.243  85.875  79.059  1.00  0.00           C  
ATOM   3090  HA2 GLY   209      58.905  85.300  78.411  1.00  0.00           H  
ATOM   3091  HA3 GLY   209      57.501  86.271  78.366  1.00  0.00           H  
ATOM   3092  C   GLY   209      58.989  87.138  79.608  1.00  0.00           C  
ATOM   3093  O   GLY   209      60.224  87.286  79.505  1.00  0.00           O  
ATOM   3094  N   MET   210      58.277  88.139  80.174  1.00  0.00           N  
ATOM   3095  H   MET   210      57.276  88.005  80.147  1.00  0.00           H  
ATOM   3096  CA  MET   210      58.753  89.483  80.459  1.00  0.00           C  
ATOM   3097  HA  MET   210      59.024  89.972  79.523  1.00  0.00           H  
ATOM   3098  CB  MET   210      57.603  90.197  81.146  1.00  0.00           C  
ATOM   3099  HB2 MET   210      56.733  90.311  80.500  1.00  0.00           H  
ATOM   3100  HB3 MET   210      57.191  89.760  82.055  1.00  0.00           H  
ATOM   3101  CG  MET   210      58.174  91.551  81.469  1.00  0.00           C  
ATOM   3102  HG2 MET   210      58.943  91.605  82.240  1.00  0.00           H  
ATOM   3103  HG3 MET   210      58.722  91.968  80.624  1.00  0.00           H  
ATOM   3104  SD  MET   210      57.024  92.842  81.940  1.00  0.00           S  
ATOM   3105  CE  MET   210      56.394  92.119  83.480  1.00  0.00           C  
ATOM   3106  HE1 MET   210      56.136  91.060  83.464  1.00  0.00           H  
ATOM   3107  HE2 MET   210      57.266  92.190  84.131  1.00  0.00           H  
ATOM   3108  HE3 MET   210      55.588  92.699  83.930  1.00  0.00           H  
ATOM   3109  C   MET   210      60.081  89.416  81.354  1.00  0.00           C  
ATOM   3110  O   MET   210      60.977  90.337  81.305  1.00  0.00           O  
ATOM   3111  N   VAL   211      60.039  88.484  82.374  1.00  0.00           N  
ATOM   3112  H   VAL   211      59.354  87.742  82.348  1.00  0.00           H  
ATOM   3113  CA  VAL   211      60.873  88.508  83.610  1.00  0.00           C  
ATOM   3114  HA  VAL   211      61.390  89.464  83.695  1.00  0.00           H  
ATOM   3115  CB  VAL   211      59.986  88.249  84.895  1.00  0.00           C  
ATOM   3116  HB  VAL   211      59.320  87.396  84.764  1.00  0.00           H  
ATOM   3117  CG1 VAL   211      60.842  88.181  86.197  1.00  0.00           C  
ATOM   3118 HG11 VAL   211      61.263  87.179  86.265  1.00  0.00           H  
ATOM   3119 HG12 VAL   211      61.684  88.869  86.112  1.00  0.00           H  
ATOM   3120 HG13 VAL   211      60.305  88.462  87.103  1.00  0.00           H  
ATOM   3121  CG2 VAL   211      59.171  89.511  85.090  1.00  0.00           C  
ATOM   3122 HG21 VAL   211      59.894  90.323  85.175  1.00  0.00           H  
ATOM   3123 HG22 VAL   211      58.545  89.777  84.238  1.00  0.00           H  
ATOM   3124 HG23 VAL   211      58.565  89.452  85.994  1.00  0.00           H  
ATOM   3125  C   VAL   211      61.988  87.467  83.647  1.00  0.00           C  
ATOM   3126  O   VAL   211      63.050  87.735  84.147  1.00  0.00           O  
ATOM   3127  N   ARG   212      61.627  86.184  83.276  1.00  0.00           N  
ATOM   3128  H   ARG   212      60.754  86.074  82.780  1.00  0.00           H  
ATOM   3129  CA  ARG   212      62.499  85.010  83.459  1.00  0.00           C  
ATOM   3130  HA  ARG   212      63.023  85.203  84.395  1.00  0.00           H  
ATOM   3131  CB  ARG   212      61.596  83.815  83.513  1.00  0.00           C  
ATOM   3132  HB2 ARG   212      60.876  84.019  84.305  1.00  0.00           H  
ATOM   3133  HB3 ARG   212      61.121  83.671  82.542  1.00  0.00           H  
ATOM   3134  CG  ARG   212      62.183  82.476  83.937  1.00  0.00           C  
ATOM   3135  HG2 ARG   212      61.428  81.743  84.223  1.00  0.00           H  
ATOM   3136  HG3 ARG   212      62.841  82.162  83.126  1.00  0.00           H  
ATOM   3137  CD  ARG   212      63.180  82.463  85.158  1.00  0.00           C  
ATOM   3138  HD2 ARG   212      63.316  81.408  85.397  1.00  0.00           H  
ATOM   3139  HD3 ARG   212      64.176  82.818  84.894  1.00  0.00           H  
ATOM   3140  NE  ARG   212      62.631  83.197  86.379  1.00  0.00           N  
ATOM   3141  HE  ARG   212      63.052  84.092  86.583  1.00  0.00           H  
ATOM   3142  CZ  ARG   212      61.581  82.906  87.157  1.00  0.00           C  
ATOM   3143  NH1 ARG   212      60.925  81.772  87.034  1.00  0.00           N  
ATOM   3144 HH11 ARG   212      61.131  81.016  86.397  1.00  0.00           H  
ATOM   3145 HH12 ARG   212      60.148  81.679  87.672  1.00  0.00           H  
ATOM   3146  NH2 ARG   212      61.194  83.804  87.994  1.00  0.00           N  
ATOM   3147 HH21 ARG   212      61.804  84.581  88.205  1.00  0.00           H  
ATOM   3148 HH22 ARG   212      60.449  83.576  88.637  1.00  0.00           H  
ATOM   3149  C   ARG   212      63.543  84.879  82.370  1.00  0.00           C  
ATOM   3150  O   ARG   212      64.544  84.147  82.495  1.00  0.00           O  
ATOM   3151  N   HIE   213      63.412  85.677  81.334  1.00  0.00           N  
ATOM   3152  H   HIE   213      62.499  86.099  81.243  1.00  0.00           H  
ATOM   3153  CA  HIE   213      64.388  86.015  80.265  1.00  0.00           C  
ATOM   3154  HA  HIE   213      65.261  85.364  80.306  1.00  0.00           H  
ATOM   3155  CB  HIE   213      63.794  85.702  78.934  1.00  0.00           C  
ATOM   3156  HB2 HIE   213      62.880  86.280  78.799  1.00  0.00           H  
ATOM   3157  HB3 HIE   213      64.455  85.967  78.109  1.00  0.00           H  
ATOM   3158  CG  HIE   213      63.445  84.281  78.762  1.00  0.00           C  
ATOM   3159  ND1 HIE   213      64.408  83.281  78.594  1.00  0.00           N  
ATOM   3160  CE1 HIE   213      63.698  82.132  78.599  1.00  0.00           C  
ATOM   3161  HE1 HIE   213      64.109  81.135  78.546  1.00  0.00           H  
ATOM   3162  NE2 HIE   213      62.398  82.342  78.913  1.00  0.00           N  
ATOM   3163  HE2 HIE   213      61.748  81.594  79.110  1.00  0.00           H  
ATOM   3164  CD2 HIE   213      62.255  83.704  79.046  1.00  0.00           C  
ATOM   3165  HD2 HIE   213      61.359  84.252  79.295  1.00  0.00           H  
ATOM   3166  C   HIE   213      65.009  87.389  80.333  1.00  0.00           C  
ATOM   3167  O   HIE   213      65.654  87.780  79.379  1.00  0.00           O  
ATOM   3168  N   GLN   214      64.834  88.034  81.444  1.00  0.00           N  
ATOM   3169  H   GLN   214      64.441  87.511  82.213  1.00  0.00           H  
ATOM   3170  CA  GLN   214      65.232  89.376  81.778  1.00  0.00           C  
ATOM   3171  HA  GLN   214      64.510  89.628  82.555  1.00  0.00           H  
ATOM   3172  CB  GLN   214      66.688  89.434  82.382  1.00  0.00           C  
ATOM   3173  HB2 GLN   214      67.462  89.189  81.655  1.00  0.00           H  
ATOM   3174  HB3 GLN   214      66.761  90.482  82.673  1.00  0.00           H  
ATOM   3175  CG  GLN   214      66.875  88.626  83.680  1.00  0.00           C  
ATOM   3176  HG2 GLN   214      67.726  89.015  84.238  1.00  0.00           H  
ATOM   3177  HG3 GLN   214      66.022  88.814  84.333  1.00  0.00           H  
ATOM   3178  CD  GLN   214      67.019  87.147  83.508  1.00  0.00           C  
ATOM   3179  OE1 GLN   214      67.688  86.649  82.643  1.00  0.00           O  
ATOM   3180  NE2 GLN   214      66.266  86.326  84.227  1.00  0.00           N  
ATOM   3181 HE21 GLN   214      66.408  85.353  83.997  1.00  0.00           H  
ATOM   3182 HE22 GLN   214      65.504  86.673  84.791  1.00  0.00           H  
ATOM   3183  C   GLN   214      65.082  90.415  80.668  1.00  0.00           C  
ATOM   3184  O   GLN   214      66.041  90.841  80.064  1.00  0.00           O  
ATOM   3185  N   GLY   215      63.844  90.675  80.175  1.00  0.00           N  
ATOM   3186  H   GLY   215      63.054  90.197  80.583  1.00  0.00           H  
ATOM   3187  CA  GLY   215      63.579  91.955  79.401  1.00  0.00           C  
ATOM   3188  HA2 GLY   215      62.513  92.179  79.442  1.00  0.00           H  
ATOM   3189  HA3 GLY   215      64.025  92.873  79.784  1.00  0.00           H  
ATOM   3190  C   GLY   215      64.016  91.839  77.945  1.00  0.00           C  
ATOM   3191  O   GLY   215      63.914  92.796  77.180  1.00  0.00           O  
ATOM   3192  N   LYS   216      64.392  90.643  77.414  1.00  0.00           N  
ATOM   3193  H   LYS   216      64.366  89.853  78.044  1.00  0.00           H  
ATOM   3194  CA  LYS   216      64.758  90.404  76.028  1.00  0.00           C  
ATOM   3195  HA  LYS   216      65.465  91.172  75.715  1.00  0.00           H  
ATOM   3196  CB  LYS   216      65.364  89.071  75.921  1.00  0.00           C  
ATOM   3197  HB2 LYS   216      66.147  88.976  76.674  1.00  0.00           H  
ATOM   3198  HB3 LYS   216      64.738  88.229  76.215  1.00  0.00           H  
ATOM   3199  CG  LYS   216      66.155  88.746  74.586  1.00  0.00           C  
ATOM   3200  HG2 LYS   216      66.676  87.795  74.699  1.00  0.00           H  
ATOM   3201  HG3 LYS   216      65.401  88.660  73.804  1.00  0.00           H  
ATOM   3202  CD  LYS   216      67.144  89.800  74.055  1.00  0.00           C  
ATOM   3203  HD2 LYS   216      67.745  89.377  73.250  1.00  0.00           H  
ATOM   3204  HD3 LYS   216      66.583  90.613  73.594  1.00  0.00           H  
ATOM   3205  CE  LYS   216      68.181  90.348  75.054  1.00  0.00           C  
ATOM   3206  HE2 LYS   216      67.665  90.517  75.999  1.00  0.00           H  
ATOM   3207  HE3 LYS   216      68.970  89.616  75.229  1.00  0.00           H  
ATOM   3208  NZ  LYS   216      68.746  91.642  74.638  1.00  0.00           N  
ATOM   3209  HZ1 LYS   216      68.968  92.276  75.392  1.00  0.00           H  
ATOM   3210  HZ2 LYS   216      69.513  91.628  73.982  1.00  0.00           H  
ATOM   3211  HZ3 LYS   216      68.036  92.159  74.140  1.00  0.00           H  
ATOM   3212  C   LYS   216      63.518  90.478  75.047  1.00  0.00           C  
ATOM   3213  O   LYS   216      63.558  91.095  74.046  1.00  0.00           O  
ATOM   3214  N   ILE   217      62.396  89.756  75.337  1.00  0.00           N  
ATOM   3215  H   ILE   217      62.330  89.373  76.269  1.00  0.00           H  
ATOM   3216  CA  ILE   217      61.308  89.575  74.369  1.00  0.00           C  
ATOM   3217  HA  ILE   217      61.848  89.257  73.477  1.00  0.00           H  
ATOM   3218  CB  ILE   217      60.445  88.442  74.868  1.00  0.00           C  
ATOM   3219  HB  ILE   217      60.014  88.730  75.827  1.00  0.00           H  
ATOM   3220  CG2 ILE   217      59.209  88.260  74.034  1.00  0.00           C  
ATOM   3221 HG21 ILE   217      58.509  89.076  74.218  1.00  0.00           H  
ATOM   3222 HG22 ILE   217      59.430  88.374  72.973  1.00  0.00           H  
ATOM   3223 HG23 ILE   217      58.713  87.298  74.162  1.00  0.00           H  
ATOM   3224  CG1 ILE   217      61.317  87.099  74.933  1.00  0.00           C  
ATOM   3225 HG12 ILE   217      61.611  86.777  73.934  1.00  0.00           H  
ATOM   3226 HG13 ILE   217      62.259  87.396  75.394  1.00  0.00           H  
ATOM   3227  CD1 ILE   217      60.701  85.978  75.727  1.00  0.00           C  
ATOM   3228 HD11 ILE   217      59.676  85.871  75.373  1.00  0.00           H  
ATOM   3229 HD12 ILE   217      61.357  85.132  75.527  1.00  0.00           H  
ATOM   3230 HD13 ILE   217      60.686  86.272  76.777  1.00  0.00           H  
ATOM   3231  C   ILE   217      60.529  90.935  74.100  1.00  0.00           C  
ATOM   3232  O   ILE   217      60.471  91.824  74.994  1.00  0.00           O  
ATOM   3233  N   MET   218      59.992  91.176  72.875  1.00  0.00           N  
ATOM   3234  H   MET   218      60.263  90.560  72.122  1.00  0.00           H  
ATOM   3235  CA  MET   218      59.209  92.284  72.506  1.00  0.00           C  
ATOM   3236  HA  MET   218      58.959  92.930  73.347  1.00  0.00           H  
ATOM   3237  CB  MET   218      59.880  93.157  71.406  1.00  0.00           C  
ATOM   3238  HB2 MET   218      60.625  93.772  71.911  1.00  0.00           H  
ATOM   3239  HB3 MET   218      60.299  92.481  70.661  1.00  0.00           H  
ATOM   3240  CG  MET   218      58.855  94.113  70.659  1.00  0.00           C  
ATOM   3241  HG2 MET   218      58.128  93.531  70.093  1.00  0.00           H  
ATOM   3242  HG3 MET   218      58.376  94.625  71.494  1.00  0.00           H  
ATOM   3243  SD  MET   218      59.899  95.155  69.674  1.00  0.00           S  
ATOM   3244  CE  MET   218      58.616  96.316  69.148  1.00  0.00           C  
ATOM   3245  HE1 MET   218      57.698  95.751  68.988  1.00  0.00           H  
ATOM   3246  HE2 MET   218      58.412  97.095  69.882  1.00  0.00           H  
ATOM   3247  HE3 MET   218      58.816  96.802  68.193  1.00  0.00           H  
ATOM   3248  C   MET   218      57.822  91.697  72.115  1.00  0.00           C  
ATOM   3249  O   MET   218      57.695  91.173  71.072  1.00  0.00           O  
ATOM   3250  N   TYR   219      56.871  91.734  73.024  1.00  0.00           N  
ATOM   3251  H   TYR   219      57.030  92.289  73.853  1.00  0.00           H  
ATOM   3252  CA  TYR   219      55.508  91.310  72.767  1.00  0.00           C  
ATOM   3253  HA  TYR   219      55.572  90.406  72.162  1.00  0.00           H  
ATOM   3254  CB  TYR   219      54.808  90.885  74.120  1.00  0.00           C  
ATOM   3255  HB2 TYR   219      55.139  91.550  74.917  1.00  0.00           H  
ATOM   3256  HB3 TYR   219      53.723  90.800  74.071  1.00  0.00           H  
ATOM   3257  CG  TYR   219      55.343  89.559  74.578  1.00  0.00           C  
ATOM   3258  CD1 TYR   219      55.201  88.391  73.804  1.00  0.00           C  
ATOM   3259  HD1 TYR   219      54.652  88.464  72.877  1.00  0.00           H  
ATOM   3260  CE1 TYR   219      55.587  87.125  74.272  1.00  0.00           C  
ATOM   3261  HE1 TYR   219      55.415  86.244  73.672  1.00  0.00           H  
ATOM   3262  CZ  TYR   219      56.233  86.948  75.486  1.00  0.00           C  
ATOM   3263  OH  TYR   219      56.627  85.723  75.920  1.00  0.00           O  
ATOM   3264  HH  TYR   219      56.804  85.266  75.095  1.00  0.00           H  
ATOM   3265  CE2 TYR   219      56.423  88.121  76.278  1.00  0.00           C  
ATOM   3266  HE2 TYR   219      56.710  87.961  77.307  1.00  0.00           H  
ATOM   3267  CD2 TYR   219      56.047  89.432  75.815  1.00  0.00           C  
ATOM   3268  HD2 TYR   219      56.157  90.253  76.508  1.00  0.00           H  
ATOM   3269  C   TYR   219      54.664  92.266  71.938  1.00  0.00           C  
ATOM   3270  O   TYR   219      54.520  93.460  72.192  1.00  0.00           O  
ATOM   3271  N   VAL   220      54.163  91.742  70.761  1.00  0.00           N  
ATOM   3272  H   VAL   220      54.292  90.752  70.613  1.00  0.00           H  
ATOM   3273  CA  VAL   220      53.386  92.505  69.757  1.00  0.00           C  
ATOM   3274  HA  VAL   220      53.494  93.564  69.992  1.00  0.00           H  
ATOM   3275  CB  VAL   220      53.887  92.372  68.265  1.00  0.00           C  
ATOM   3276  HB  VAL   220      53.378  93.059  67.589  1.00  0.00           H  
ATOM   3277  CG1 VAL   220      55.327  92.754  68.020  1.00  0.00           C  
ATOM   3278 HG11 VAL   220      55.638  93.627  68.594  1.00  0.00           H  
ATOM   3279 HG12 VAL   220      55.921  91.912  68.373  1.00  0.00           H  
ATOM   3280 HG13 VAL   220      55.551  92.890  66.962  1.00  0.00           H  
ATOM   3281  CG2 VAL   220      53.599  91.158  67.404  1.00  0.00           C  
ATOM   3282 HG21 VAL   220      53.984  91.362  66.405  1.00  0.00           H  
ATOM   3283 HG22 VAL   220      54.043  90.256  67.827  1.00  0.00           H  
ATOM   3284 HG23 VAL   220      52.527  90.976  67.468  1.00  0.00           H  
ATOM   3285  C   VAL   220      51.885  92.286  69.783  1.00  0.00           C  
ATOM   3286  O   VAL   220      51.069  92.866  68.994  1.00  0.00           O  
ATOM   3287  N   GLY   221      51.430  91.460  70.743  1.00  0.00           N  
ATOM   3288  H   GLY   221      52.151  91.340  71.441  1.00  0.00           H  
ATOM   3289  CA  GLY   221      50.035  91.109  70.979  1.00  0.00           C  
ATOM   3290  HA2 GLY   221      50.068  90.545  71.911  1.00  0.00           H  
ATOM   3291  HA3 GLY   221      49.283  91.899  70.977  1.00  0.00           H  
ATOM   3292  C   GLY   221      49.636  90.029  70.042  1.00  0.00           C  
ATOM   3293  O   GLY   221      50.287  88.961  69.789  1.00  0.00           O  
ATOM   3294  N   ASP   222      48.464  90.163  69.378  1.00  0.00           N  
ATOM   3295  H   ASP   222      48.106  91.097  69.520  1.00  0.00           H  
ATOM   3296  CA  ASP   222      47.687  89.183  68.508  1.00  0.00           C  
ATOM   3297  HA  ASP   222      47.700  88.221  69.021  1.00  0.00           H  
ATOM   3298  CB  ASP   222      46.226  89.704  68.469  1.00  0.00           C  
ATOM   3299  HB2 ASP   222      45.978  90.238  69.386  1.00  0.00           H  
ATOM   3300  HB3 ASP   222      46.218  90.466  67.689  1.00  0.00           H  
ATOM   3301  CG  ASP   222      45.140  88.702  68.118  1.00  0.00           C  
ATOM   3302  OD1 ASP   222      45.404  87.635  67.482  1.00  0.00           O  
ATOM   3303  OD2 ASP   222      43.944  89.039  68.362  1.00  0.00           O  
ATOM   3304  C   ASP   222      48.250  89.018  67.123  1.00  0.00           C  
ATOM   3305  O   ASP   222      48.427  89.992  66.330  1.00  0.00           O  
ATOM   3306  N   VAL   223      48.609  87.792  66.741  1.00  0.00           N  
ATOM   3307  H   VAL   223      48.530  86.983  67.341  1.00  0.00           H  
ATOM   3308  CA  VAL   223      49.043  87.425  65.360  1.00  0.00           C  
ATOM   3309  HA  VAL   223      50.038  87.835  65.189  1.00  0.00           H  
ATOM   3310  CB  VAL   223      49.134  85.896  65.314  1.00  0.00           C  
ATOM   3311  HB  VAL   223      49.654  85.554  66.208  1.00  0.00           H  
ATOM   3312  CG1 VAL   223      47.779  85.257  65.237  1.00  0.00           C  
ATOM   3313 HG11 VAL   223      47.949  84.203  65.460  1.00  0.00           H  
ATOM   3314 HG12 VAL   223      47.102  85.646  65.998  1.00  0.00           H  
ATOM   3315 HG13 VAL   223      47.312  85.355  64.257  1.00  0.00           H  
ATOM   3316  CG2 VAL   223      50.053  85.467  64.095  1.00  0.00           C  
ATOM   3317 HG21 VAL   223      51.022  85.967  64.080  1.00  0.00           H  
ATOM   3318 HG22 VAL   223      50.220  84.400  64.236  1.00  0.00           H  
ATOM   3319 HG23 VAL   223      49.544  85.744  63.171  1.00  0.00           H  
ATOM   3320  C   VAL   223      48.119  87.926  64.363  1.00  0.00           C  
ATOM   3321  O   VAL   223      48.567  88.261  63.276  1.00  0.00           O  
ATOM   3322  N   ARG   224      46.831  88.165  64.681  1.00  0.00           N  
ATOM   3323  H   ARG   224      46.464  87.880  65.577  1.00  0.00           H  
ATOM   3324  CA  ARG   224      45.780  88.533  63.709  1.00  0.00           C  
ATOM   3325  HA  ARG   224      46.019  88.222  62.692  1.00  0.00           H  
ATOM   3326  CB  ARG   224      44.370  88.010  64.166  1.00  0.00           C  
ATOM   3327  HB2 ARG   224      44.072  88.540  65.070  1.00  0.00           H  
ATOM   3328  HB3 ARG   224      43.527  88.337  63.558  1.00  0.00           H  
ATOM   3329  CG  ARG   224      44.207  86.449  64.348  1.00  0.00           C  
ATOM   3330  HG2 ARG   224      44.242  86.044  63.337  1.00  0.00           H  
ATOM   3331  HG3 ARG   224      45.058  86.050  64.900  1.00  0.00           H  
ATOM   3332  CD  ARG   224      42.923  86.055  65.091  1.00  0.00           C  
ATOM   3333  HD2 ARG   224      42.043  86.339  64.513  1.00  0.00           H  
ATOM   3334  HD3 ARG   224      42.881  84.967  65.043  1.00  0.00           H  
ATOM   3335  NE  ARG   224      42.949  86.445  66.505  1.00  0.00           N  
ATOM   3336  HE  ARG   224      43.811  86.815  66.880  1.00  0.00           H  
ATOM   3337  CZ  ARG   224      41.885  86.289  67.309  1.00  0.00           C  
ATOM   3338  NH1 ARG   224      40.777  85.639  66.984  1.00  0.00           N  
ATOM   3339 HH11 ARG   224      40.724  85.328  66.025  1.00  0.00           H  
ATOM   3340 HH12 ARG   224      39.970  85.605  67.590  1.00  0.00           H  
ATOM   3341  NH2 ARG   224      41.899  86.923  68.423  1.00  0.00           N  
ATOM   3342 HH21 ARG   224      42.750  87.394  68.696  1.00  0.00           H  
ATOM   3343 HH22 ARG   224      41.183  86.833  69.130  1.00  0.00           H  
ATOM   3344  C   ARG   224      45.598  90.039  63.612  1.00  0.00           C  
ATOM   3345  O   ARG   224      44.590  90.529  63.033  1.00  0.00           O  
ATOM   3346  N   SER   225      46.569  90.798  64.188  1.00  0.00           N  
ATOM   3347  H   SER   225      47.251  90.369  64.796  1.00  0.00           H  
ATOM   3348  CA  SER   225      46.583  92.266  64.227  1.00  0.00           C  
ATOM   3349  HA  SER   225      45.798  92.615  63.556  1.00  0.00           H  
ATOM   3350  CB  SER   225      46.130  92.690  65.618  1.00  0.00           C  
ATOM   3351  HB2 SER   225      45.165  92.249  65.865  1.00  0.00           H  
ATOM   3352  HB3 SER   225      46.881  92.392  66.350  1.00  0.00           H  
ATOM   3353  OG  SER   225      45.976  94.068  65.663  1.00  0.00           O  
ATOM   3354  HG  SER   225      46.141  94.405  66.547  1.00  0.00           H  
ATOM   3355  C   SER   225      47.896  92.935  63.804  1.00  0.00           C  
ATOM   3356  O   SER   225      47.758  94.052  63.284  1.00  0.00           O  
ATOM   3357  N   VAL   226      49.024  92.245  63.944  1.00  0.00           N  
ATOM   3358  H   VAL   226      49.019  91.453  64.571  1.00  0.00           H  
ATOM   3359  CA  VAL   226      50.350  92.798  63.492  1.00  0.00           C  
ATOM   3360  HA  VAL   226      50.394  93.833  63.830  1.00  0.00           H  
ATOM   3361  CB  VAL   226      51.455  91.941  64.208  1.00  0.00           C  
ATOM   3362  HB  VAL   226      51.359  92.154  65.272  1.00  0.00           H  
ATOM   3363  CG1 VAL   226      51.338  90.403  64.097  1.00  0.00           C  
ATOM   3364 HG11 VAL   226      50.492  89.997  64.650  1.00  0.00           H  
ATOM   3365 HG12 VAL   226      51.188  90.276  63.025  1.00  0.00           H  
ATOM   3366 HG13 VAL   226      52.146  89.782  64.484  1.00  0.00           H  
ATOM   3367  CG2 VAL   226      52.859  92.370  63.700  1.00  0.00           C  
ATOM   3368 HG21 VAL   226      53.127  92.077  62.685  1.00  0.00           H  
ATOM   3369 HG22 VAL   226      52.957  93.419  63.977  1.00  0.00           H  
ATOM   3370 HG23 VAL   226      53.564  91.827  64.330  1.00  0.00           H  
ATOM   3371  C   VAL   226      50.425  92.756  61.912  1.00  0.00           C  
ATOM   3372  O   VAL   226      49.622  92.029  61.293  1.00  0.00           O  
ATOM   3373  N   THR   227      51.315  93.484  61.325  1.00  0.00           N  
ATOM   3374  H   THR   227      51.959  94.028  61.882  1.00  0.00           H  
ATOM   3375  CA  THR   227      51.167  93.903  59.926  1.00  0.00           C  
ATOM   3376  HA  THR   227      50.466  93.271  59.382  1.00  0.00           H  
ATOM   3377  CB  THR   227      50.726  95.360  59.758  1.00  0.00           C  
ATOM   3378  HB  THR   227      50.720  95.580  58.691  1.00  0.00           H  
ATOM   3379  CG2 THR   227      49.420  95.813  60.324  1.00  0.00           C  
ATOM   3380 HG21 THR   227      49.263  96.868  60.100  1.00  0.00           H  
ATOM   3381 HG22 THR   227      48.609  95.319  59.789  1.00  0.00           H  
ATOM   3382 HG23 THR   227      49.414  95.503  61.369  1.00  0.00           H  
ATOM   3383  OG1 THR   227      51.738  96.175  60.274  1.00  0.00           O  
ATOM   3384  HG1 THR   227      51.502  96.262  61.200  1.00  0.00           H  
ATOM   3385  C   THR   227      52.463  93.904  59.154  1.00  0.00           C  
ATOM   3386  O   THR   227      53.516  93.855  59.708  1.00  0.00           O  
ATOM   3387  N   GLN   228      52.391  93.978  57.829  1.00  0.00           N  
ATOM   3388  H   GLN   228      51.515  94.068  57.334  1.00  0.00           H  
ATOM   3389  CA  GLN   228      53.604  94.024  56.926  1.00  0.00           C  
ATOM   3390  HA  GLN   228      54.106  93.063  57.031  1.00  0.00           H  
ATOM   3391  CB  GLN   228      53.118  94.025  55.498  1.00  0.00           C  
ATOM   3392  HB2 GLN   228      52.378  93.261  55.261  1.00  0.00           H  
ATOM   3393  HB3 GLN   228      52.602  94.904  55.114  1.00  0.00           H  
ATOM   3394  CG  GLN   228      54.348  93.967  54.575  1.00  0.00           C  
ATOM   3395  HG2 GLN   228      55.034  94.812  54.643  1.00  0.00           H  
ATOM   3396  HG3 GLN   228      54.990  93.119  54.812  1.00  0.00           H  
ATOM   3397  CD  GLN   228      54.025  93.823  53.101  1.00  0.00           C  
ATOM   3398  OE1 GLN   228      53.992  94.787  52.305  1.00  0.00           O  
ATOM   3399  NE2 GLN   228      53.608  92.619  52.725  1.00  0.00           N  
ATOM   3400 HE21 GLN   228      53.101  92.598  51.852  1.00  0.00           H  
ATOM   3401 HE22 GLN   228      53.617  91.809  53.329  1.00  0.00           H  
ATOM   3402  C   GLN   228      54.504  95.164  57.305  1.00  0.00           C  
ATOM   3403  O   GLN   228      55.682  94.906  57.338  1.00  0.00           O  
ATOM   3404  N   LYS   229      53.896  96.350  57.573  1.00  0.00           N  
ATOM   3405  H   LYS   229      52.916  96.311  57.335  1.00  0.00           H  
ATOM   3406  CA  LYS   229      54.515  97.594  57.988  1.00  0.00           C  
ATOM   3407  HA  LYS   229      55.134  98.016  57.196  1.00  0.00           H  
ATOM   3408  CB  LYS   229      53.377  98.565  58.377  1.00  0.00           C  
ATOM   3409  HB2 LYS   229      52.615  98.663  57.604  1.00  0.00           H  
ATOM   3410  HB3 LYS   229      52.916  98.394  59.349  1.00  0.00           H  
ATOM   3411  CG  LYS   229      53.973  99.977  58.561  1.00  0.00           C  
ATOM   3412  HG2 LYS   229      54.665  99.974  59.402  1.00  0.00           H  
ATOM   3413  HG3 LYS   229      54.444 100.369  57.659  1.00  0.00           H  
ATOM   3414  CD  LYS   229      52.904 100.963  58.844  1.00  0.00           C  
ATOM   3415  HD2 LYS   229      52.065 100.955  58.148  1.00  0.00           H  
ATOM   3416  HD3 LYS   229      52.471 100.761  59.824  1.00  0.00           H  
ATOM   3417  CE  LYS   229      53.247 102.454  58.681  1.00  0.00           C  
ATOM   3418  HE2 LYS   229      53.435 102.712  57.639  1.00  0.00           H  
ATOM   3419  HE3 LYS   229      52.410 103.055  59.036  1.00  0.00           H  
ATOM   3420  NZ  LYS   229      54.450 102.814  59.415  1.00  0.00           N  
ATOM   3421  HZ1 LYS   229      55.299 102.362  59.106  1.00  0.00           H  
ATOM   3422  HZ2 LYS   229      54.606 103.811  59.455  1.00  0.00           H  
ATOM   3423  HZ3 LYS   229      54.503 102.554  60.389  1.00  0.00           H  
ATOM   3424  C   LYS   229      55.445  97.355  59.170  1.00  0.00           C  
ATOM   3425  O   LYS   229      56.564  97.953  59.211  1.00  0.00           O  
ATOM   3426  N   HIE   230      54.934  96.668  60.178  1.00  0.00           N  
ATOM   3427  H   HIE   230      54.014  96.298  59.990  1.00  0.00           H  
ATOM   3428  CA  HIE   230      55.476  96.378  61.513  1.00  0.00           C  
ATOM   3429  HA  HIE   230      55.899  97.246  62.019  1.00  0.00           H  
ATOM   3430  CB  HIE   230      54.363  95.845  62.399  1.00  0.00           C  
ATOM   3431  HB2 HIE   230      54.084  94.862  62.021  1.00  0.00           H  
ATOM   3432  HB3 HIE   230      54.885  95.788  63.354  1.00  0.00           H  
ATOM   3433  CG  HIE   230      53.097  96.628  62.714  1.00  0.00           C  
ATOM   3434  ND1 HIE   230      51.864  96.012  63.099  1.00  0.00           N  
ATOM   3435  CE1 HIE   230      51.219  96.942  63.783  1.00  0.00           C  
ATOM   3436  HE1 HIE   230      50.345  96.790  64.399  1.00  0.00           H  
ATOM   3437  NE2 HIE   230      51.875  98.108  63.681  1.00  0.00           N  
ATOM   3438  HE2 HIE   230      51.513  98.894  64.202  1.00  0.00           H  
ATOM   3439  CD2 HIE   230      53.110  97.958  63.055  1.00  0.00           C  
ATOM   3440  HD2 HIE   230      53.912  98.667  62.912  1.00  0.00           H  
ATOM   3441  C   HIE   230      56.696  95.454  61.246  1.00  0.00           C  
ATOM   3442  O   HIE   230      57.794  95.726  61.656  1.00  0.00           O  
ATOM   3443  N   ILE   231      56.530  94.469  60.354  1.00  0.00           N  
ATOM   3444  H   ILE   231      55.611  94.170  60.062  1.00  0.00           H  
ATOM   3445  CA  ILE   231      57.728  93.605  59.932  1.00  0.00           C  
ATOM   3446  HA  ILE   231      58.158  93.167  60.833  1.00  0.00           H  
ATOM   3447  CB  ILE   231      57.412  92.333  58.963  1.00  0.00           C  
ATOM   3448  HB  ILE   231      57.156  92.665  57.957  1.00  0.00           H  
ATOM   3449  CG2 ILE   231      58.745  91.463  58.857  1.00  0.00           C  
ATOM   3450 HG21 ILE   231      59.029  91.309  59.898  1.00  0.00           H  
ATOM   3451 HG22 ILE   231      58.587  90.504  58.363  1.00  0.00           H  
ATOM   3452 HG23 ILE   231      59.583  91.928  58.336  1.00  0.00           H  
ATOM   3453  CG1 ILE   231      56.253  91.534  59.534  1.00  0.00           C  
ATOM   3454 HG12 ILE   231      55.394  92.188  59.385  1.00  0.00           H  
ATOM   3455 HG13 ILE   231      56.093  90.608  58.982  1.00  0.00           H  
ATOM   3456  CD1 ILE   231      56.347  91.084  61.018  1.00  0.00           C  
ATOM   3457 HD11 ILE   231      56.781  91.852  61.658  1.00  0.00           H  
ATOM   3458 HD12 ILE   231      55.360  90.810  61.391  1.00  0.00           H  
ATOM   3459 HD13 ILE   231      57.004  90.216  61.076  1.00  0.00           H  
ATOM   3460  C   ILE   231      58.840  94.415  59.197  1.00  0.00           C  
ATOM   3461  O   ILE   231      60.021  94.278  59.590  1.00  0.00           O  
ATOM   3462  N   GLN   232      58.482  95.229  58.182  1.00  0.00           N  
ATOM   3463  H   GLN   232      57.538  95.168  57.828  1.00  0.00           H  
ATOM   3464  CA  GLN   232      59.463  96.221  57.633  1.00  0.00           C  
ATOM   3465  HA  GLN   232      60.349  95.724  57.237  1.00  0.00           H  
ATOM   3466  CB  GLN   232      58.747  96.998  56.499  1.00  0.00           C  
ATOM   3467  HB2 GLN   232      58.396  96.277  55.761  1.00  0.00           H  
ATOM   3468  HB3 GLN   232      57.954  97.578  56.971  1.00  0.00           H  
ATOM   3469  CG  GLN   232      59.748  97.950  55.680  1.00  0.00           C  
ATOM   3470  HG2 GLN   232      60.167  98.718  56.330  1.00  0.00           H  
ATOM   3471  HG3 GLN   232      60.586  97.373  55.289  1.00  0.00           H  
ATOM   3472  CD  GLN   232      59.003  98.573  54.492  1.00  0.00           C  
ATOM   3473  OE1 GLN   232      57.875  98.238  54.214  1.00  0.00           O  
ATOM   3474  NE2 GLN   232      59.514  99.531  53.773  1.00  0.00           N  
ATOM   3475 HE21 GLN   232      59.217  99.698  52.822  1.00  0.00           H  
ATOM   3476 HE22 GLN   232      60.491  99.760  53.879  1.00  0.00           H  
ATOM   3477  C   GLN   232      59.973  97.196  58.705  1.00  0.00           C  
ATOM   3478  O   GLN   232      61.179  97.501  58.561  1.00  0.00           O  
ATOM   3479  N   GLU   233      59.310  97.527  59.774  1.00  0.00           N  
ATOM   3480  H   GLU   233      58.378  97.157  59.893  1.00  0.00           H  
ATOM   3481  CA  GLU   233      59.888  98.486  60.807  1.00  0.00           C  
ATOM   3482  HA  GLU   233      60.515  99.184  60.252  1.00  0.00           H  
ATOM   3483  CB  GLU   233      58.738  99.287  61.469  1.00  0.00           C  
ATOM   3484  HB2 GLU   233      58.064  99.724  60.732  1.00  0.00           H  
ATOM   3485  HB3 GLU   233      58.097  98.702  62.128  1.00  0.00           H  
ATOM   3486  CG  GLU   233      59.356 100.381  62.348  1.00  0.00           C  
ATOM   3487  HG2 GLU   233      58.489 100.961  62.665  1.00  0.00           H  
ATOM   3488  HG3 GLU   233      59.715  99.932  63.274  1.00  0.00           H  
ATOM   3489  CD  GLU   233      60.316 101.420  61.724  1.00  0.00           C  
ATOM   3490  OE1 GLU   233      60.302 101.646  60.455  1.00  0.00           O  
ATOM   3491  OE2 GLU   233      61.096 102.029  62.486  1.00  0.00           O  
ATOM   3492  C   GLU   233      60.797  97.709  61.801  1.00  0.00           C  
ATOM   3493  O   GLU   233      61.978  98.025  61.947  1.00  0.00           O  
ATOM   3494  N   TRP   234      60.321  96.658  62.372  1.00  0.00           N  
ATOM   3495  H   TRP   234      59.351  96.397  62.268  1.00  0.00           H  
ATOM   3496  CA  TRP   234      60.981  95.852  63.470  1.00  0.00           C  
ATOM   3497  HA  TRP   234      61.691  96.516  63.962  1.00  0.00           H  
ATOM   3498  CB  TRP   234      59.883  95.380  64.422  1.00  0.00           C  
ATOM   3499  HB2 TRP   234      59.169  94.798  63.839  1.00  0.00           H  
ATOM   3500  HB3 TRP   234      60.261  94.841  65.291  1.00  0.00           H  
ATOM   3501  CG  TRP   234      59.118  96.579  65.011  1.00  0.00           C  
ATOM   3502  CD1 TRP   234      59.589  97.806  65.385  1.00  0.00           C  
ATOM   3503  HD1 TRP   234      60.560  98.195  65.119  1.00  0.00           H  
ATOM   3504  NE1 TRP   234      58.526  98.530  65.874  1.00  0.00           N  
ATOM   3505  HE1 TRP   234      58.565  99.536  65.960  1.00  0.00           H  
ATOM   3506  CE2 TRP   234      57.387  97.805  66.041  1.00  0.00           C  
ATOM   3507  CZ2 TRP   234      56.161  98.029  66.628  1.00  0.00           C  
ATOM   3508  HZ2 TRP   234      56.139  98.979  67.142  1.00  0.00           H  
ATOM   3509  CH2 TRP   234      55.169  97.037  66.589  1.00  0.00           C  
ATOM   3510  HH2 TRP   234      54.175  97.258  66.947  1.00  0.00           H  
ATOM   3511  CZ3 TRP   234      55.493  95.843  65.939  1.00  0.00           C  
ATOM   3512  HZ3 TRP   234      54.751  95.060  65.982  1.00  0.00           H  
ATOM   3513  CE3 TRP   234      56.766  95.613  65.420  1.00  0.00           C  
ATOM   3514  HE3 TRP   234      56.941  94.639  64.988  1.00  0.00           H  
ATOM   3515  CD2 TRP   234      57.768  96.597  65.461  1.00  0.00           C  
ATOM   3516  C   TRP   234      61.873  94.710  63.037  1.00  0.00           C  
ATOM   3517  O   TRP   234      62.527  94.064  63.824  1.00  0.00           O  
ATOM   3518  N   GLY   235      61.876  94.419  61.766  1.00  0.00           N  
ATOM   3519  H   GLY   235      61.231  94.922  61.173  1.00  0.00           H  
ATOM   3520  CA  GLY   235      62.774  93.493  61.053  1.00  0.00           C  
ATOM   3521  HA2 GLY   235      63.144  92.632  61.610  1.00  0.00           H  
ATOM   3522  HA3 GLY   235      62.267  93.011  60.216  1.00  0.00           H  
ATOM   3523  C   GLY   235      64.024  94.175  60.322  1.00  0.00           C  
ATOM   3524  O   GLY   235      64.455  95.197  60.913  1.00  0.00           O  
ATOM   3525  N   PRO   236      64.516  93.678  59.134  1.00  0.00           N  
ATOM   3526  CD  PRO   236      65.620  94.198  58.410  1.00  0.00           C  
ATOM   3527  HD2 PRO   236      66.376  94.622  59.071  1.00  0.00           H  
ATOM   3528  HD3 PRO   236      65.161  94.905  57.720  1.00  0.00           H  
ATOM   3529  CG  PRO   236      66.166  93.035  57.578  1.00  0.00           C  
ATOM   3530  HG2 PRO   236      66.759  92.403  58.239  1.00  0.00           H  
ATOM   3531  HG3 PRO   236      66.793  93.377  56.755  1.00  0.00           H  
ATOM   3532  CB  PRO   236      65.012  92.226  57.250  1.00  0.00           C  
ATOM   3533  HB2 PRO   236      65.291  91.214  56.957  1.00  0.00           H  
ATOM   3534  HB3 PRO   236      64.415  92.780  56.526  1.00  0.00           H  
ATOM   3535  CA  PRO   236      64.199  92.356  58.523  1.00  0.00           C  
ATOM   3536  HA  PRO   236      63.156  92.347  58.206  1.00  0.00           H  
ATOM   3537  C   PRO   236      64.593  91.210  59.517  1.00  0.00           C  
ATOM   3538  O   PRO   236      65.514  91.460  60.342  1.00  0.00           O  
ATOM   3539  N   PHE   237      63.938  90.128  59.480  1.00  0.00           N  
ATOM   3540  H   PHE   237      63.314  90.185  58.688  1.00  0.00           H  
ATOM   3541  CA  PHE   237      64.139  88.964  60.327  1.00  0.00           C  
ATOM   3542  HA  PHE   237      64.698  89.214  61.229  1.00  0.00           H  
ATOM   3543  CB  PHE   237      62.766  88.506  60.740  1.00  0.00           C  
ATOM   3544  HB2 PHE   237      62.158  88.421  59.840  1.00  0.00           H  
ATOM   3545  HB3 PHE   237      62.857  87.536  61.228  1.00  0.00           H  
ATOM   3546  CG  PHE   237      62.082  89.375  61.821  1.00  0.00           C  
ATOM   3547  CD1 PHE   237      62.554  89.556  63.121  1.00  0.00           C  
ATOM   3548  HD1 PHE   237      63.343  88.913  63.482  1.00  0.00           H  
ATOM   3549  CE1 PHE   237      61.923  90.483  63.935  1.00  0.00           C  
ATOM   3550  HE1 PHE   237      62.333  90.664  64.918  1.00  0.00           H  
ATOM   3551  CZ  PHE   237      60.921  91.304  63.466  1.00  0.00           C  
ATOM   3552  HZ  PHE   237      60.443  91.871  64.251  1.00  0.00           H  
ATOM   3553  CE2 PHE   237      60.436  91.124  62.218  1.00  0.00           C  
ATOM   3554  HE2 PHE   237      59.666  91.754  61.796  1.00  0.00           H  
ATOM   3555  CD2 PHE   237      61.006  90.158  61.375  1.00  0.00           C  
ATOM   3556  HD2 PHE   237      60.621  90.094  60.368  1.00  0.00           H  
ATOM   3557  C   PHE   237      64.911  87.783  59.689  1.00  0.00           C  
ATOM   3558  O   PHE   237      64.887  87.463  58.505  1.00  0.00           O  
ATOM   3559  N   ASP   238      65.704  87.068  60.546  1.00  0.00           N  
ATOM   3560  H   ASP   238      65.579  87.212  61.538  1.00  0.00           H  
ATOM   3561  CA  ASP   238      66.564  85.897  60.187  1.00  0.00           C  
ATOM   3562  HA  ASP   238      66.873  86.139  59.170  1.00  0.00           H  
ATOM   3563  CB  ASP   238      67.840  85.804  61.001  1.00  0.00           C  
ATOM   3564  HB2 ASP   238      67.493  85.606  62.015  1.00  0.00           H  
ATOM   3565  HB3 ASP   238      68.450  84.976  60.641  1.00  0.00           H  
ATOM   3566  CG  ASP   238      68.653  87.105  60.878  1.00  0.00           C  
ATOM   3567  OD1 ASP   238      68.603  87.799  59.833  1.00  0.00           O  
ATOM   3568  OD2 ASP   238      69.333  87.421  61.872  1.00  0.00           O  
ATOM   3569  C   ASP   238      65.883  84.487  60.185  1.00  0.00           C  
ATOM   3570  O   ASP   238      66.019  83.675  59.264  1.00  0.00           O  
ATOM   3571  N   LEU   239      65.217  84.177  61.305  1.00  0.00           N  
ATOM   3572  H   LEU   239      65.243  84.869  62.040  1.00  0.00           H  
ATOM   3573  CA  LEU   239      64.540  82.903  61.601  1.00  0.00           C  
ATOM   3574  HA  LEU   239      64.631  82.370  60.655  1.00  0.00           H  
ATOM   3575  CB  LEU   239      65.291  82.193  62.760  1.00  0.00           C  
ATOM   3576  HB2 LEU   239      66.278  81.948  62.367  1.00  0.00           H  
ATOM   3577  HB3 LEU   239      65.555  82.887  63.558  1.00  0.00           H  
ATOM   3578  CG  LEU   239      64.480  80.953  63.277  1.00  0.00           C  
ATOM   3579  HG  LEU   239      63.606  81.394  63.756  1.00  0.00           H  
ATOM   3580  CD1 LEU   239      64.134  79.805  62.354  1.00  0.00           C  
ATOM   3581 HD11 LEU   239      65.041  79.521  61.822  1.00  0.00           H  
ATOM   3582 HD12 LEU   239      63.776  79.000  62.996  1.00  0.00           H  
ATOM   3583 HD13 LEU   239      63.432  80.156  61.598  1.00  0.00           H  
ATOM   3584  CD2 LEU   239      65.225  80.410  64.470  1.00  0.00           C  
ATOM   3585 HD21 LEU   239      65.402  81.247  65.145  1.00  0.00           H  
ATOM   3586 HD22 LEU   239      64.563  79.637  64.860  1.00  0.00           H  
ATOM   3587 HD23 LEU   239      66.178  79.944  64.223  1.00  0.00           H  
ATOM   3588  C   LEU   239      63.112  83.284  61.898  1.00  0.00           C  
ATOM   3589  O   LEU   239      62.848  84.198  62.686  1.00  0.00           O  
ATOM   3590  N   VAL   240      62.129  82.504  61.393  1.00  0.00           N  
ATOM   3591  H   VAL   240      62.294  81.751  60.740  1.00  0.00           H  
ATOM   3592  CA  VAL   240      60.763  82.598  61.929  1.00  0.00           C  
ATOM   3593  HA  VAL   240      60.576  83.472  62.554  1.00  0.00           H  
ATOM   3594  CB  VAL   240      59.774  82.795  60.735  1.00  0.00           C  
ATOM   3595  HB  VAL   240      59.825  81.860  60.178  1.00  0.00           H  
ATOM   3596  CG1 VAL   240      58.309  82.914  61.226  1.00  0.00           C  
ATOM   3597 HG11 VAL   240      58.269  83.389  62.207  1.00  0.00           H  
ATOM   3598 HG12 VAL   240      57.891  83.649  60.537  1.00  0.00           H  
ATOM   3599 HG13 VAL   240      57.839  81.932  61.179  1.00  0.00           H  
ATOM   3600  CG2 VAL   240      60.123  83.921  59.748  1.00  0.00           C  
ATOM   3601 HG21 VAL   240      60.235  84.879  60.255  1.00  0.00           H  
ATOM   3602 HG22 VAL   240      61.008  83.756  59.134  1.00  0.00           H  
ATOM   3603 HG23 VAL   240      59.365  84.066  58.977  1.00  0.00           H  
ATOM   3604  C   VAL   240      60.398  81.297  62.637  1.00  0.00           C  
ATOM   3605  O   VAL   240      60.791  80.210  62.202  1.00  0.00           O  
ATOM   3606  N   ILE   241      59.597  81.380  63.692  1.00  0.00           N  
ATOM   3607  H   ILE   241      59.497  82.308  64.077  1.00  0.00           H  
ATOM   3608  CA  ILE   241      59.101  80.207  64.455  1.00  0.00           C  
ATOM   3609  HA  ILE   241      59.147  79.327  63.815  1.00  0.00           H  
ATOM   3610  CB  ILE   241      60.009  79.747  65.651  1.00  0.00           C  
ATOM   3611  HB  ILE   241      59.509  78.851  66.016  1.00  0.00           H  
ATOM   3612  CG2 ILE   241      61.382  79.416  65.066  1.00  0.00           C  
ATOM   3613 HG21 ILE   241      61.292  78.874  64.125  1.00  0.00           H  
ATOM   3614 HG22 ILE   241      62.159  80.180  65.028  1.00  0.00           H  
ATOM   3615 HG23 ILE   241      61.830  78.620  65.661  1.00  0.00           H  
ATOM   3616  CG1 ILE   241      60.080  80.816  66.864  1.00  0.00           C  
ATOM   3617 HG12 ILE   241      60.595  81.713  66.519  1.00  0.00           H  
ATOM   3618 HG13 ILE   241      59.105  81.115  67.249  1.00  0.00           H  
ATOM   3619  CD1 ILE   241      60.813  80.223  68.033  1.00  0.00           C  
ATOM   3620 HD11 ILE   241      61.728  79.766  67.656  1.00  0.00           H  
ATOM   3621 HD12 ILE   241      61.094  80.877  68.858  1.00  0.00           H  
ATOM   3622 HD13 ILE   241      60.295  79.303  68.306  1.00  0.00           H  
ATOM   3623  C   ILE   241      57.646  80.303  64.913  1.00  0.00           C  
ATOM   3624  O   ILE   241      57.163  81.356  65.319  1.00  0.00           O  
ATOM   3625  N   GLY   242      56.838  79.252  64.703  1.00  0.00           N  
ATOM   3626  H   GLY   242      57.139  78.383  64.286  1.00  0.00           H  
ATOM   3627  CA  GLY   242      55.473  79.237  65.088  1.00  0.00           C  
ATOM   3628  HA2 GLY   242      55.357  79.568  66.120  1.00  0.00           H  
ATOM   3629  HA3 GLY   242      54.957  79.925  64.419  1.00  0.00           H  
ATOM   3630  C   GLY   242      54.798  77.835  65.148  1.00  0.00           C  
ATOM   3631  O   GLY   242      55.177  76.896  64.500  1.00  0.00           O  
ATOM   3632  N   GLY   243      53.646  77.699  65.882  1.00  0.00           N  
ATOM   3633  H   GLY   243      53.247  78.548  66.257  1.00  0.00           H  
ATOM   3634  CA  GLY   243      52.914  76.465  65.957  1.00  0.00           C  
ATOM   3635  HA2 GLY   243      52.836  76.060  64.948  1.00  0.00           H  
ATOM   3636  HA3 GLY   243      53.312  75.646  66.556  1.00  0.00           H  
ATOM   3637  C   GLY   243      51.473  76.790  66.525  1.00  0.00           C  
ATOM   3638  O   GLY   243      51.322  76.863  67.725  1.00  0.00           O  
ATOM   3639  N   SER   244      50.464  76.998  65.675  1.00  0.00           N  
ATOM   3640  H   SER   244      50.697  77.020  64.692  1.00  0.00           H  
ATOM   3641  CA  SER   244      49.119  77.524  66.142  1.00  0.00           C  
ATOM   3642  HA  SER   244      49.269  78.461  66.679  1.00  0.00           H  
ATOM   3643  CB  SER   244      48.210  77.770  64.991  1.00  0.00           C  
ATOM   3644  HB2 SER   244      47.299  78.326  65.215  1.00  0.00           H  
ATOM   3645  HB3 SER   244      48.679  78.517  64.349  1.00  0.00           H  
ATOM   3646  OG  SER   244      47.897  76.629  64.166  1.00  0.00           O  
ATOM   3647  HG  SER   244      47.411  76.099  64.802  1.00  0.00           H  
ATOM   3648  C   SER   244      48.320  76.612  67.149  1.00  0.00           C  
ATOM   3649  O   SER   244      48.667  75.439  67.323  1.00  0.00           O  
ATOM   3650  N   PRO   245      47.171  77.064  67.697  1.00  0.00           N  
ATOM   3651  CD  PRO   245      46.852  78.451  68.024  1.00  0.00           C  
ATOM   3652  HD2 PRO   245      47.102  79.120  67.201  1.00  0.00           H  
ATOM   3653  HD3 PRO   245      47.157  78.833  68.998  1.00  0.00           H  
ATOM   3654  CG  PRO   245      45.310  78.367  68.098  1.00  0.00           C  
ATOM   3655  HG2 PRO   245      44.984  78.322  67.059  1.00  0.00           H  
ATOM   3656  HG3 PRO   245      44.895  79.244  68.594  1.00  0.00           H  
ATOM   3657  CB  PRO   245      45.038  77.016  68.796  1.00  0.00           C  
ATOM   3658  HB2 PRO   245      44.001  76.714  68.650  1.00  0.00           H  
ATOM   3659  HB3 PRO   245      45.266  77.200  69.846  1.00  0.00           H  
ATOM   3660  CA  PRO   245      46.135  76.178  68.202  1.00  0.00           C  
ATOM   3661  HA  PRO   245      46.473  75.550  69.026  1.00  0.00           H  
ATOM   3662  C   PRO   245      45.690  75.188  67.114  1.00  0.00           C  
ATOM   3663  O   PRO   245      45.960  75.313  65.903  1.00  0.00           O  
ATOM   3664  N   CYS   246      45.003  74.074  67.575  1.00  0.00           N  
ATOM   3665  H   CYS   246      44.847  74.009  68.571  1.00  0.00           H  
ATOM   3666  CA  CYS   246      44.861  72.884  66.700  1.00  0.00           C  
ATOM   3667  HA  CYS   246      44.719  73.214  65.671  1.00  0.00           H  
ATOM   3668  CB  CYS   246      46.181  72.031  66.793  1.00  0.00           C  
ATOM   3669  HB2 CYS   246      46.125  71.162  66.137  1.00  0.00           H  
ATOM   3670  HB3 CYS   246      47.056  72.622  66.522  1.00  0.00           H  
ATOM   3671  SG  CYS   246      46.380  71.397  68.495  1.00  0.00           S  
ATOM   3672  HG  CYS   246      46.485  72.598  69.070  1.00  0.00           H  
ATOM   3673  C   CYS   246      43.661  72.033  67.031  1.00  0.00           C  
ATOM   3674  O   CYS   246      43.378  71.026  66.311  1.00  0.00           O  
ATOM   3675  N   ASN   247      42.853  72.404  68.029  1.00  0.00           N  
ATOM   3676  H   ASN   247      43.172  73.169  68.606  1.00  0.00           H  
ATOM   3677  CA  ASN   247      41.695  71.691  68.509  1.00  0.00           C  
ATOM   3678  HA  ASN   247      42.065  70.756  68.927  1.00  0.00           H  
ATOM   3679  CB  ASN   247      40.936  72.465  69.601  1.00  0.00           C  
ATOM   3680  HB2 ASN   247      41.490  72.692  70.511  1.00  0.00           H  
ATOM   3681  HB3 ASN   247      40.516  73.371  69.165  1.00  0.00           H  
ATOM   3682  CG  ASN   247      39.711  71.612  70.047  1.00  0.00           C  
ATOM   3683  OD1 ASN   247      39.833  70.393  70.125  1.00  0.00           O  
ATOM   3684  ND2 ASN   247      38.692  72.230  70.533  1.00  0.00           N  
ATOM   3685 HD21 ASN   247      37.940  71.696  70.943  1.00  0.00           H  
ATOM   3686 HD22 ASN   247      38.681  73.239  70.587  1.00  0.00           H  
ATOM   3687  C   ASN   247      40.733  71.370  67.321  1.00  0.00           C  
ATOM   3688  O   ASN   247      40.311  70.222  67.266  1.00  0.00           O  
ATOM   3689  N   ASP   248      40.437  72.233  66.309  1.00  0.00           N  
ATOM   3690  H   ASP   248      40.819  73.157  66.454  1.00  0.00           H  
ATOM   3691  CA  ASP   248      39.597  71.808  65.148  1.00  0.00           C  
ATOM   3692  HA  ASP   248      38.861  71.065  65.457  1.00  0.00           H  
ATOM   3693  CB  ASP   248      38.715  72.933  64.582  1.00  0.00           C  
ATOM   3694  HB2 ASP   248      39.323  73.662  64.045  1.00  0.00           H  
ATOM   3695  HB3 ASP   248      38.047  72.584  63.795  1.00  0.00           H  
ATOM   3696  CG  ASP   248      37.874  73.536  65.766  1.00  0.00           C  
ATOM   3697  OD1 ASP   248      37.132  72.826  66.434  1.00  0.00           O  
ATOM   3698  OD2 ASP   248      38.064  74.701  66.108  1.00  0.00           O  
ATOM   3699  C   ASP   248      40.310  71.050  64.023  1.00  0.00           C  
ATOM   3700  O   ASP   248      39.583  70.314  63.345  1.00  0.00           O  
ATOM   3701  N   LEU   249      41.632  71.153  63.884  1.00  0.00           N  
ATOM   3702  H   LEU   249      42.152  71.664  64.583  1.00  0.00           H  
ATOM   3703  CA  LEU   249      42.483  70.386  62.993  1.00  0.00           C  
ATOM   3704  HA  LEU   249      42.112  70.497  61.974  1.00  0.00           H  
ATOM   3705  CB  LEU   249      43.918  70.940  62.936  1.00  0.00           C  
ATOM   3706  HB2 LEU   249      44.440  70.975  63.892  1.00  0.00           H  
ATOM   3707  HB3 LEU   249      44.471  70.174  62.392  1.00  0.00           H  
ATOM   3708  CG  LEU   249      44.076  72.377  62.361  1.00  0.00           C  
ATOM   3709  HG  LEU   249      43.362  73.118  62.720  1.00  0.00           H  
ATOM   3710  CD1 LEU   249      45.484  72.941  62.718  1.00  0.00           C  
ATOM   3711 HD11 LEU   249      46.258  72.530  62.071  1.00  0.00           H  
ATOM   3712 HD12 LEU   249      45.464  74.009  62.499  1.00  0.00           H  
ATOM   3713 HD13 LEU   249      45.672  72.780  63.780  1.00  0.00           H  
ATOM   3714  CD2 LEU   249      43.990  72.503  60.835  1.00  0.00           C  
ATOM   3715 HD21 LEU   249      43.104  71.970  60.493  1.00  0.00           H  
ATOM   3716 HD22 LEU   249      43.882  73.543  60.526  1.00  0.00           H  
ATOM   3717 HD23 LEU   249      44.868  72.043  60.380  1.00  0.00           H  
ATOM   3718  C   LEU   249      42.569  68.888  63.362  1.00  0.00           C  
ATOM   3719  O   LEU   249      42.957  68.091  62.529  1.00  0.00           O  
ATOM   3720  N   SER   250      42.454  68.617  64.611  1.00  0.00           N  
ATOM   3721  H   SER   250      42.375  69.422  65.217  1.00  0.00           H  
ATOM   3722  CA  SER   250      42.537  67.277  65.250  1.00  0.00           C  
ATOM   3723  HA  SER   250      43.512  66.931  64.907  1.00  0.00           H  
ATOM   3724  CB  SER   250      42.426  67.395  66.751  1.00  0.00           C  
ATOM   3725  HB2 SER   250      43.332  67.886  67.105  1.00  0.00           H  
ATOM   3726  HB3 SER   250      41.592  68.003  67.101  1.00  0.00           H  
ATOM   3727  OG  SER   250      42.371  66.094  67.387  1.00  0.00           O  
ATOM   3728  HG  SER   250      42.214  66.270  68.318  1.00  0.00           H  
ATOM   3729  C   SER   250      41.315  66.456  64.834  1.00  0.00           C  
ATOM   3730  O   SER   250      40.184  67.027  64.711  1.00  0.00           O  
ATOM   3731  N   ILE   251      41.560  65.150  64.550  1.00  0.00           N  
ATOM   3732  H   ILE   251      42.525  64.897  64.391  1.00  0.00           H  
ATOM   3733  CA  ILE   251      40.504  64.170  64.177  1.00  0.00           C  
ATOM   3734  HA  ILE   251      39.792  64.720  63.562  1.00  0.00           H  
ATOM   3735  CB  ILE   251      41.108  62.986  63.385  1.00  0.00           C  
ATOM   3736  HB  ILE   251      41.570  63.440  62.508  1.00  0.00           H  
ATOM   3737  CG2 ILE   251      42.128  62.068  64.229  1.00  0.00           C  
ATOM   3738 HG21 ILE   251      42.816  61.532  63.576  1.00  0.00           H  
ATOM   3739 HG22 ILE   251      42.741  62.707  64.866  1.00  0.00           H  
ATOM   3740 HG23 ILE   251      41.459  61.435  64.813  1.00  0.00           H  
ATOM   3741  CG1 ILE   251      39.985  62.175  62.780  1.00  0.00           C  
ATOM   3742 HG12 ILE   251      39.554  61.456  63.476  1.00  0.00           H  
ATOM   3743 HG13 ILE   251      39.182  62.780  62.360  1.00  0.00           H  
ATOM   3744  CD1 ILE   251      40.518  61.310  61.638  1.00  0.00           C  
ATOM   3745 HD11 ILE   251      40.973  60.448  62.126  1.00  0.00           H  
ATOM   3746 HD12 ILE   251      39.723  60.983  60.968  1.00  0.00           H  
ATOM   3747 HD13 ILE   251      41.277  61.806  61.034  1.00  0.00           H  
ATOM   3748  C   ILE   251      39.747  63.711  65.425  1.00  0.00           C  
ATOM   3749  O   ILE   251      38.617  63.218  65.317  1.00  0.00           O  
ATOM   3750  N   VAL   252      40.362  63.735  66.556  1.00  0.00           N  
ATOM   3751  H   VAL   252      41.167  64.339  66.470  1.00  0.00           H  
ATOM   3752  CA  VAL   252      40.042  63.233  67.890  1.00  0.00           C  
ATOM   3753  HA  VAL   252      39.554  62.274  67.716  1.00  0.00           H  
ATOM   3754  CB  VAL   252      41.253  62.952  68.731  1.00  0.00           C  
ATOM   3755  HB  VAL   252      41.742  63.882  69.024  1.00  0.00           H  
ATOM   3756  CG1 VAL   252      40.830  62.155  69.959  1.00  0.00           C  
ATOM   3757 HG11 VAL   252      40.139  61.357  69.687  1.00  0.00           H  
ATOM   3758 HG12 VAL   252      41.771  61.794  70.375  1.00  0.00           H  
ATOM   3759 HG13 VAL   252      40.408  62.931  70.596  1.00  0.00           H  
ATOM   3760  CG2 VAL   252      42.220  61.990  67.965  1.00  0.00           C  
ATOM   3761 HG21 VAL   252      42.596  62.452  67.053  1.00  0.00           H  
ATOM   3762 HG22 VAL   252      43.109  61.712  68.531  1.00  0.00           H  
ATOM   3763 HG23 VAL   252      41.709  61.052  67.747  1.00  0.00           H  
ATOM   3764  C   VAL   252      38.969  64.019  68.617  1.00  0.00           C  
ATOM   3765  O   VAL   252      38.103  63.459  69.296  1.00  0.00           O  
ATOM   3766  N   ASN   253      38.978  65.363  68.484  1.00  0.00           N  
ATOM   3767  H   ASN   253      39.745  65.716  67.930  1.00  0.00           H  
ATOM   3768  CA  ASN   253      37.987  66.299  68.992  1.00  0.00           C  
ATOM   3769  HA  ASN   253      38.006  66.119  70.067  1.00  0.00           H  
ATOM   3770  CB  ASN   253      38.496  67.730  68.707  1.00  0.00           C  
ATOM   3771  HB2 ASN   253      39.254  68.100  69.398  1.00  0.00           H  
ATOM   3772  HB3 ASN   253      39.002  67.737  67.742  1.00  0.00           H  
ATOM   3773  CG  ASN   253      37.402  68.785  68.688  1.00  0.00           C  
ATOM   3774  OD1 ASN   253      36.539  68.857  69.542  1.00  0.00           O  
ATOM   3775  ND2 ASN   253      37.464  69.632  67.712  1.00  0.00           N  
ATOM   3776 HD21 ASN   253      36.857  70.429  67.836  1.00  0.00           H  
ATOM   3777 HD22 ASN   253      38.353  69.816  67.270  1.00  0.00           H  
ATOM   3778  C   ASN   253      36.583  66.017  68.421  1.00  0.00           C  
ATOM   3779  O   ASN   253      36.444  65.930  67.204  1.00  0.00           O  
ATOM   3780  N   PRO   254      35.542  65.921  69.275  1.00  0.00           N  
ATOM   3781  CD  PRO   254      35.559  65.916  70.659  1.00  0.00           C  
ATOM   3782  HD2 PRO   254      35.802  66.933  70.967  1.00  0.00           H  
ATOM   3783  HD3 PRO   254      36.301  65.166  70.932  1.00  0.00           H  
ATOM   3784  CG  PRO   254      34.237  65.446  71.232  1.00  0.00           C  
ATOM   3785  HG2 PRO   254      34.030  66.015  72.139  1.00  0.00           H  
ATOM   3786  HG3 PRO   254      34.099  64.367  71.293  1.00  0.00           H  
ATOM   3787  CB  PRO   254      33.306  65.888  70.047  1.00  0.00           C  
ATOM   3788  HB2 PRO   254      33.036  66.932  70.204  1.00  0.00           H  
ATOM   3789  HB3 PRO   254      32.492  65.178  69.903  1.00  0.00           H  
ATOM   3790  CA  PRO   254      34.224  65.724  68.819  1.00  0.00           C  
ATOM   3791  HA  PRO   254      34.165  64.751  68.332  1.00  0.00           H  
ATOM   3792  C   PRO   254      33.713  66.712  67.745  1.00  0.00           C  
ATOM   3793  O   PRO   254      32.940  66.347  66.866  1.00  0.00           O  
ATOM   3794  N   ALA   255      34.031  67.999  67.850  1.00  0.00           N  
ATOM   3795  H   ALA   255      34.733  68.150  68.560  1.00  0.00           H  
ATOM   3796  CA  ALA   255      33.662  69.084  66.959  1.00  0.00           C  
ATOM   3797  HA  ALA   255      32.582  69.067  66.809  1.00  0.00           H  
ATOM   3798  CB  ALA   255      33.933  70.382  67.647  1.00  0.00           C  
ATOM   3799  HB1 ALA   255      34.977  70.636  67.830  1.00  0.00           H  
ATOM   3800  HB2 ALA   255      33.497  71.132  66.987  1.00  0.00           H  
ATOM   3801  HB3 ALA   255      33.340  70.424  68.560  1.00  0.00           H  
ATOM   3802  C   ALA   255      34.239  68.955  65.562  1.00  0.00           C  
ATOM   3803  O   ALA   255      33.542  69.263  64.554  1.00  0.00           O  
ATOM   3804  N   ARG   256      35.487  68.466  65.494  1.00  0.00           N  
ATOM   3805  H   ARG   256      35.951  68.310  66.377  1.00  0.00           H  
ATOM   3806  CA  ARG   256      36.231  68.085  64.244  1.00  0.00           C  
ATOM   3807  HA  ARG   256      37.281  67.978  64.516  1.00  0.00           H  
ATOM   3808  CB  ARG   256      35.686  66.650  63.886  1.00  0.00           C  
ATOM   3809  HB2 ARG   256      35.195  66.257  64.776  1.00  0.00           H  
ATOM   3810  HB3 ARG   256      34.930  66.682  63.102  1.00  0.00           H  
ATOM   3811  CG  ARG   256      36.721  65.516  63.579  1.00  0.00           C  
ATOM   3812  HG2 ARG   256      37.413  65.597  64.417  1.00  0.00           H  
ATOM   3813  HG3 ARG   256      36.192  64.568  63.680  1.00  0.00           H  
ATOM   3814  CD  ARG   256      37.507  65.598  62.244  1.00  0.00           C  
ATOM   3815  HD2 ARG   256      37.929  64.614  62.038  1.00  0.00           H  
ATOM   3816  HD3 ARG   256      36.742  65.717  61.478  1.00  0.00           H  
ATOM   3817  NE  ARG   256      38.584  66.580  62.190  1.00  0.00           N  
ATOM   3818  HE  ARG   256      39.094  66.655  63.059  1.00  0.00           H  
ATOM   3819  CZ  ARG   256      39.253  67.077  61.113  1.00  0.00           C  
ATOM   3820  NH1 ARG   256      39.061  66.710  59.916  1.00  0.00           N  
ATOM   3821 HH11 ARG   256      38.447  65.985  59.572  1.00  0.00           H  
ATOM   3822 HH12 ARG   256      39.643  67.255  59.296  1.00  0.00           H  
ATOM   3823  NH2 ARG   256      40.158  67.928  61.364  1.00  0.00           N  
ATOM   3824 HH21 ARG   256      40.367  68.302  62.279  1.00  0.00           H  
ATOM   3825 HH22 ARG   256      40.778  68.030  60.573  1.00  0.00           H  
ATOM   3826  C   ARG   256      36.128  69.056  63.016  1.00  0.00           C  
ATOM   3827  O   ARG   256      36.353  68.598  61.878  1.00  0.00           O  
ATOM   3828  N   LYS   257      35.984  70.392  63.206  1.00  0.00           N  
ATOM   3829  H   LYS   257      35.709  70.679  64.135  1.00  0.00           H  
ATOM   3830  CA  LYS   257      35.614  71.253  62.117  1.00  0.00           C  
ATOM   3831  HA  LYS   257      35.018  70.642  61.440  1.00  0.00           H  
ATOM   3832  CB  LYS   257      34.871  72.534  62.585  1.00  0.00           C  
ATOM   3833  HB2 LYS   257      35.520  72.979  63.339  1.00  0.00           H  
ATOM   3834  HB3 LYS   257      34.892  73.244  61.758  1.00  0.00           H  
ATOM   3835  CG  LYS   257      33.474  72.289  63.055  1.00  0.00           C  
ATOM   3836  HG2 LYS   257      33.023  71.400  62.616  1.00  0.00           H  
ATOM   3837  HG3 LYS   257      33.512  72.223  64.142  1.00  0.00           H  
ATOM   3838  CD  LYS   257      32.565  73.534  62.820  1.00  0.00           C  
ATOM   3839  HD2 LYS   257      33.164  74.345  63.234  1.00  0.00           H  
ATOM   3840  HD3 LYS   257      32.458  73.716  61.751  1.00  0.00           H  
ATOM   3841  CE  LYS   257      31.147  73.470  63.452  1.00  0.00           C  
ATOM   3842  HE2 LYS   257      30.733  72.602  62.940  1.00  0.00           H  
ATOM   3843  HE3 LYS   257      31.233  73.239  64.514  1.00  0.00           H  
ATOM   3844  NZ  LYS   257      30.326  74.584  63.188  1.00  0.00           N  
ATOM   3845  HZ1 LYS   257      30.341  74.732  62.189  1.00  0.00           H  
ATOM   3846  HZ2 LYS   257      29.373  74.401  63.470  1.00  0.00           H  
ATOM   3847  HZ3 LYS   257      30.614  75.409  63.694  1.00  0.00           H  
ATOM   3848  C   LYS   257      36.726  71.577  61.048  1.00  0.00           C  
ATOM   3849  O   LYS   257      36.278  72.049  60.017  1.00  0.00           O  
ATOM   3850  N   GLY   258      38.053  71.244  61.246  1.00  0.00           N  
ATOM   3851  H   GLY   258      38.266  70.694  62.067  1.00  0.00           H  
ATOM   3852  CA  GLY   258      39.158  71.289  60.251  1.00  0.00           C  
ATOM   3853  HA2 GLY   258      40.025  70.741  60.620  1.00  0.00           H  
ATOM   3854  HA3 GLY   258      38.841  70.869  59.296  1.00  0.00           H  
ATOM   3855  C   GLY   258      39.571  72.728  59.883  1.00  0.00           C  
ATOM   3856  O   GLY   258      39.211  73.739  60.516  1.00  0.00           O  
ATOM   3857  N   LEU   259      40.465  72.849  58.865  1.00  0.00           N  
ATOM   3858  H   LEU   259      40.816  72.005  58.436  1.00  0.00           H  
ATOM   3859  CA  LEU   259      41.462  73.997  58.716  1.00  0.00           C  
ATOM   3860  HA  LEU   259      41.946  74.100  59.687  1.00  0.00           H  
ATOM   3861  CB  LEU   259      42.533  73.548  57.682  1.00  0.00           C  
ATOM   3862  HB2 LEU   259      43.279  72.851  58.064  1.00  0.00           H  
ATOM   3863  HB3 LEU   259      41.980  73.039  56.892  1.00  0.00           H  
ATOM   3864  CG  LEU   259      43.196  74.814  56.976  1.00  0.00           C  
ATOM   3865  HG  LEU   259      42.472  75.560  56.646  1.00  0.00           H  
ATOM   3866  CD1 LEU   259      44.162  75.360  58.092  1.00  0.00           C  
ATOM   3867 HD11 LEU   259      44.491  76.335  57.731  1.00  0.00           H  
ATOM   3868 HD12 LEU   259      43.683  75.440  59.068  1.00  0.00           H  
ATOM   3869 HD13 LEU   259      45.068  74.772  58.235  1.00  0.00           H  
ATOM   3870  CD2 LEU   259      43.902  74.253  55.726  1.00  0.00           C  
ATOM   3871 HD21 LEU   259      44.255  73.223  55.765  1.00  0.00           H  
ATOM   3872 HD22 LEU   259      43.153  74.309  54.935  1.00  0.00           H  
ATOM   3873 HD23 LEU   259      44.754  74.907  55.540  1.00  0.00           H  
ATOM   3874  C   LEU   259      40.839  75.391  58.522  1.00  0.00           C  
ATOM   3875  O   LEU   259      41.456  76.378  58.912  1.00  0.00           O  
ATOM   3876  N   TYR   260      39.715  75.484  57.742  1.00  0.00           N  
ATOM   3877  H   TYR   260      39.315  74.625  57.390  1.00  0.00           H  
ATOM   3878  CA  TYR   260      38.984  76.701  57.298  1.00  0.00           C  
ATOM   3879  HA  TYR   260      39.754  77.471  57.352  1.00  0.00           H  
ATOM   3880  CB  TYR   260      38.446  76.454  55.835  1.00  0.00           C  
ATOM   3881  HB2 TYR   260      37.561  75.823  55.914  1.00  0.00           H  
ATOM   3882  HB3 TYR   260      38.120  77.443  55.512  1.00  0.00           H  
ATOM   3883  CG  TYR   260      39.474  75.985  54.852  1.00  0.00           C  
ATOM   3884  CD1 TYR   260      40.456  76.913  54.305  1.00  0.00           C  
ATOM   3885  HD1 TYR   260      40.515  77.894  54.753  1.00  0.00           H  
ATOM   3886  CE1 TYR   260      41.345  76.485  53.297  1.00  0.00           C  
ATOM   3887  HE1 TYR   260      42.068  77.145  52.840  1.00  0.00           H  
ATOM   3888  CZ  TYR   260      41.413  75.081  52.945  1.00  0.00           C  
ATOM   3889  OH  TYR   260      42.200  74.699  51.967  1.00  0.00           O  
ATOM   3890  HH  TYR   260      42.332  73.748  51.957  1.00  0.00           H  
ATOM   3891  CE2 TYR   260      40.587  74.163  53.593  1.00  0.00           C  
ATOM   3892  HE2 TYR   260      40.509  73.124  53.312  1.00  0.00           H  
ATOM   3893  CD2 TYR   260      39.617  74.595  54.536  1.00  0.00           C  
ATOM   3894  HD2 TYR   260      38.978  73.809  54.912  1.00  0.00           H  
ATOM   3895  C   TYR   260      37.879  77.068  58.335  1.00  0.00           C  
ATOM   3896  O   TYR   260      36.993  77.882  58.020  1.00  0.00           O  
ATOM   3897  N   GLU   261      37.922  76.469  59.550  1.00  0.00           N  
ATOM   3898  H   GLU   261      38.616  75.766  59.760  1.00  0.00           H  
ATOM   3899  CA  GLU   261      37.023  76.838  60.695  1.00  0.00           C  
ATOM   3900  HA  GLU   261      36.582  77.816  60.506  1.00  0.00           H  
ATOM   3901  CB  GLU   261      35.954  75.741  61.012  1.00  0.00           C  
ATOM   3902  HB2 GLU   261      36.455  74.832  61.343  1.00  0.00           H  
ATOM   3903  HB3 GLU   261      35.387  75.982  61.912  1.00  0.00           H  
ATOM   3904  CG  GLU   261      35.115  75.371  59.799  1.00  0.00           C  
ATOM   3905  HG2 GLU   261      35.761  75.291  58.925  1.00  0.00           H  
ATOM   3906  HG3 GLU   261      34.712  74.371  59.962  1.00  0.00           H  
ATOM   3907  CD  GLU   261      33.985  76.378  59.482  1.00  0.00           C  
ATOM   3908  OE1 GLU   261      34.199  77.611  59.655  1.00  0.00           O  
ATOM   3909  OE2 GLU   261      32.898  75.867  59.091  1.00  0.00           O  
ATOM   3910  C   GLU   261      37.943  77.141  61.904  1.00  0.00           C  
ATOM   3911  O   GLU   261      39.097  76.834  61.921  1.00  0.00           O  
ATOM   3912  N   GLY   262      37.226  77.818  62.907  1.00  0.00           N  
ATOM   3913  H   GLY   262      36.287  78.007  62.588  1.00  0.00           H  
ATOM   3914  CA  GLY   262      37.541  77.871  64.290  1.00  0.00           C  
ATOM   3915  HA2 GLY   262      36.914  78.635  64.750  1.00  0.00           H  
ATOM   3916  HA3 GLY   262      37.340  76.914  64.771  1.00  0.00           H  
ATOM   3917  C   GLY   262      39.022  78.208  64.596  1.00  0.00           C  
ATOM   3918  O   GLY   262      39.725  79.057  63.970  1.00  0.00           O  
ATOM   3919  N   THR   263      39.522  77.411  65.560  1.00  0.00           N  
ATOM   3920  H   THR   263      38.851  76.779  65.972  1.00  0.00           H  
ATOM   3921  CA  THR   263      40.919  77.366  65.941  1.00  0.00           C  
ATOM   3922  HA  THR   263      41.160  78.395  66.208  1.00  0.00           H  
ATOM   3923  CB  THR   263      41.163  76.399  67.135  1.00  0.00           C  
ATOM   3924  HB  THR   263      42.227  76.310  67.354  1.00  0.00           H  
ATOM   3925  CG2 THR   263      40.438  76.734  68.396  1.00  0.00           C  
ATOM   3926 HG21 THR   263      39.375  76.878  68.201  1.00  0.00           H  
ATOM   3927 HG22 THR   263      40.697  75.963  69.121  1.00  0.00           H  
ATOM   3928 HG23 THR   263      40.765  77.740  68.659  1.00  0.00           H  
ATOM   3929  OG1 THR   263      40.767  75.117  66.838  1.00  0.00           O  
ATOM   3930  HG1 THR   263      39.815  75.107  66.714  1.00  0.00           H  
ATOM   3931  C   THR   263      41.871  76.964  64.761  1.00  0.00           C  
ATOM   3932  O   THR   263      43.065  77.246  64.789  1.00  0.00           O  
ATOM   3933  N   GLY   264      41.355  76.354  63.679  1.00  0.00           N  
ATOM   3934  H   GLY   264      40.391  76.054  63.670  1.00  0.00           H  
ATOM   3935  CA  GLY   264      42.152  76.130  62.469  1.00  0.00           C  
ATOM   3936  HA2 GLY   264      42.968  75.461  62.741  1.00  0.00           H  
ATOM   3937  HA3 GLY   264      41.643  75.458  61.778  1.00  0.00           H  
ATOM   3938  C   GLY   264      42.762  77.368  61.778  1.00  0.00           C  
ATOM   3939  O   GLY   264      44.015  77.412  61.501  1.00  0.00           O  
ATOM   3940  N   ARG   265      41.925  78.332  61.406  1.00  0.00           N  
ATOM   3941  H   ARG   265      40.957  78.061  61.499  1.00  0.00           H  
ATOM   3942  CA  ARG   265      42.267  79.556  60.654  1.00  0.00           C  
ATOM   3943  HA  ARG   265      42.484  79.212  59.643  1.00  0.00           H  
ATOM   3944  CB  ARG   265      41.109  80.582  60.768  1.00  0.00           C  
ATOM   3945  HB2 ARG   265      40.829  80.763  61.806  1.00  0.00           H  
ATOM   3946  HB3 ARG   265      41.530  81.486  60.328  1.00  0.00           H  
ATOM   3947  CG  ARG   265      39.881  80.086  60.029  1.00  0.00           C  
ATOM   3948  HG2 ARG   265      40.141  79.960  58.978  1.00  0.00           H  
ATOM   3949  HG3 ARG   265      39.571  79.092  60.352  1.00  0.00           H  
ATOM   3950  CD  ARG   265      38.704  80.919  60.251  1.00  0.00           C  
ATOM   3951  HD2 ARG   265      38.604  80.835  61.333  1.00  0.00           H  
ATOM   3952  HD3 ARG   265      38.843  81.937  59.885  1.00  0.00           H  
ATOM   3953  NE  ARG   265      37.529  80.444  59.606  1.00  0.00           N  
ATOM   3954  HE  ARG   265      37.539  79.472  59.331  1.00  0.00           H  
ATOM   3955  CZ  ARG   265      36.336  81.003  59.252  1.00  0.00           C  
ATOM   3956  NH1 ARG   265      36.033  82.245  59.628  1.00  0.00           N  
ATOM   3957 HH11 ARG   265      36.773  82.736  60.108  1.00  0.00           H  
ATOM   3958 HH12 ARG   265      35.165  82.681  59.351  1.00  0.00           H  
ATOM   3959  NH2 ARG   265      35.579  80.461  58.389  1.00  0.00           N  
ATOM   3960 HH21 ARG   265      35.851  79.567  58.005  1.00  0.00           H  
ATOM   3961 HH22 ARG   265      34.733  80.931  58.101  1.00  0.00           H  
ATOM   3962  C   ARG   265      43.498  80.328  61.111  1.00  0.00           C  
ATOM   3963  O   ARG   265      44.036  81.117  60.334  1.00  0.00           O  
ATOM   3964  N   LEU   266      43.990  80.143  62.332  1.00  0.00           N  
ATOM   3965  H   LEU   266      43.542  79.406  62.858  1.00  0.00           H  
ATOM   3966  CA  LEU   266      45.152  80.740  62.984  1.00  0.00           C  
ATOM   3967  HA  LEU   266      45.084  81.828  62.956  1.00  0.00           H  
ATOM   3968  CB  LEU   266      45.098  80.392  64.464  1.00  0.00           C  
ATOM   3969  HB2 LEU   266      44.970  79.328  64.660  1.00  0.00           H  
ATOM   3970  HB3 LEU   266      46.053  80.555  64.964  1.00  0.00           H  
ATOM   3971  CG  LEU   266      44.146  81.204  65.427  1.00  0.00           C  
ATOM   3972  HG  LEU   266      44.248  80.742  66.409  1.00  0.00           H  
ATOM   3973  CD1 LEU   266      44.567  82.646  65.679  1.00  0.00           C  
ATOM   3974 HD11 LEU   266      43.702  83.119  66.144  1.00  0.00           H  
ATOM   3975 HD12 LEU   266      45.401  82.504  66.367  1.00  0.00           H  
ATOM   3976 HD13 LEU   266      44.812  83.219  64.785  1.00  0.00           H  
ATOM   3977  CD2 LEU   266      42.689  81.251  64.912  1.00  0.00           C  
ATOM   3978 HD21 LEU   266      42.570  81.860  64.016  1.00  0.00           H  
ATOM   3979 HD22 LEU   266      42.312  80.240  64.757  1.00  0.00           H  
ATOM   3980 HD23 LEU   266      42.009  81.606  65.686  1.00  0.00           H  
ATOM   3981  C   LEU   266      46.456  80.403  62.298  1.00  0.00           C  
ATOM   3982  O   LEU   266      47.328  81.215  62.290  1.00  0.00           O  
ATOM   3983  N   PHE   267      46.529  79.191  61.686  1.00  0.00           N  
ATOM   3984  H   PHE   267      45.692  78.629  61.743  1.00  0.00           H  
ATOM   3985  CA  PHE   267      47.548  78.796  60.692  1.00  0.00           C  
ATOM   3986  HA  PHE   267      48.440  78.604  61.289  1.00  0.00           H  
ATOM   3987  CB  PHE   267      47.186  77.473  60.074  1.00  0.00           C  
ATOM   3988  HB2 PHE   267      47.367  76.705  60.825  1.00  0.00           H  
ATOM   3989  HB3 PHE   267      46.111  77.396  59.910  1.00  0.00           H  
ATOM   3990  CG  PHE   267      47.995  77.183  58.807  1.00  0.00           C  
ATOM   3991  CD1 PHE   267      49.381  76.794  58.864  1.00  0.00           C  
ATOM   3992  HD1 PHE   267      49.768  76.666  59.864  1.00  0.00           H  
ATOM   3993  CE1 PHE   267      50.164  76.624  57.768  1.00  0.00           C  
ATOM   3994  HE1 PHE   267      51.167  76.224  57.759  1.00  0.00           H  
ATOM   3995  CZ  PHE   267      49.599  76.866  56.510  1.00  0.00           C  
ATOM   3996  HZ  PHE   267      50.190  76.788  55.610  1.00  0.00           H  
ATOM   3997  CE2 PHE   267      48.302  77.328  56.406  1.00  0.00           C  
ATOM   3998  HE2 PHE   267      47.916  77.489  55.410  1.00  0.00           H  
ATOM   3999  CD2 PHE   267      47.439  77.510  57.497  1.00  0.00           C  
ATOM   4000  HD2 PHE   267      46.384  77.708  57.385  1.00  0.00           H  
ATOM   4001  C   PHE   267      47.797  79.881  59.660  1.00  0.00           C  
ATOM   4002  O   PHE   267      48.956  80.155  59.440  1.00  0.00           O  
ATOM   4003  N   PHE   268      46.732  80.502  59.054  1.00  0.00           N  
ATOM   4004  H   PHE   268      45.801  80.306  59.393  1.00  0.00           H  
ATOM   4005  CA  PHE   268      46.922  81.350  57.850  1.00  0.00           C  
ATOM   4006  HA  PHE   268      47.577  80.880  57.116  1.00  0.00           H  
ATOM   4007  CB  PHE   268      45.551  81.697  57.189  1.00  0.00           C  
ATOM   4008  HB2 PHE   268      44.923  82.234  57.900  1.00  0.00           H  
ATOM   4009  HB3 PHE   268      45.698  82.316  56.303  1.00  0.00           H  
ATOM   4010  CG  PHE   268      44.764  80.493  56.768  1.00  0.00           C  
ATOM   4011  CD1 PHE   268      45.356  79.799  55.685  1.00  0.00           C  
ATOM   4012  HD1 PHE   268      46.217  80.236  55.203  1.00  0.00           H  
ATOM   4013  CE1 PHE   268      44.715  78.613  55.277  1.00  0.00           C  
ATOM   4014  HE1 PHE   268      45.130  78.026  54.471  1.00  0.00           H  
ATOM   4015  CZ  PHE   268      43.423  78.328  55.755  1.00  0.00           C  
ATOM   4016  HZ  PHE   268      42.797  77.586  55.282  1.00  0.00           H  
ATOM   4017  CE2 PHE   268      42.869  79.067  56.856  1.00  0.00           C  
ATOM   4018  HE2 PHE   268      41.903  78.773  57.240  1.00  0.00           H  
ATOM   4019  CD2 PHE   268      43.644  80.110  57.395  1.00  0.00           C  
ATOM   4020  HD2 PHE   268      43.188  80.605  58.240  1.00  0.00           H  
ATOM   4021  C   PHE   268      47.602  82.612  58.258  1.00  0.00           C  
ATOM   4022  O   PHE   268      48.364  83.168  57.455  1.00  0.00           O  
ATOM   4023  N   GLU   269      47.542  83.059  59.547  1.00  0.00           N  
ATOM   4024  H   GLU   269      46.897  82.594  60.170  1.00  0.00           H  
ATOM   4025  CA  GLU   269      48.164  84.242  60.035  1.00  0.00           C  
ATOM   4026  HA  GLU   269      48.086  85.038  59.295  1.00  0.00           H  
ATOM   4027  CB  GLU   269      47.550  84.596  61.399  1.00  0.00           C  
ATOM   4028  HB2 GLU   269      47.818  83.776  62.066  1.00  0.00           H  
ATOM   4029  HB3 GLU   269      47.993  85.530  61.746  1.00  0.00           H  
ATOM   4030  CG  GLU   269      46.039  84.836  61.345  1.00  0.00           C  
ATOM   4031  HG2 GLU   269      45.407  84.115  60.826  1.00  0.00           H  
ATOM   4032  HG3 GLU   269      45.715  84.782  62.384  1.00  0.00           H  
ATOM   4033  CD  GLU   269      45.642  86.213  60.712  1.00  0.00           C  
ATOM   4034  OE1 GLU   269      46.436  87.096  60.355  1.00  0.00           O  
ATOM   4035  OE2 GLU   269      44.401  86.467  60.545  1.00  0.00           O  
ATOM   4036  C   GLU   269      49.724  84.128  60.211  1.00  0.00           C  
ATOM   4037  O   GLU   269      50.526  85.025  59.885  1.00  0.00           O  
ATOM   4038  N   PHE   270      50.055  82.847  60.622  1.00  0.00           N  
ATOM   4039  H   PHE   270      49.274  82.211  60.696  1.00  0.00           H  
ATOM   4040  CA  PHE   270      51.484  82.377  60.640  1.00  0.00           C  
ATOM   4041  HA  PHE   270      52.075  83.083  61.222  1.00  0.00           H  
ATOM   4042  CB  PHE   270      51.645  80.964  61.250  1.00  0.00           C  
ATOM   4043  HB2 PHE   270      51.469  80.966  62.325  1.00  0.00           H  
ATOM   4044  HB3 PHE   270      50.834  80.399  60.789  1.00  0.00           H  
ATOM   4045  CG  PHE   270      53.064  80.438  60.955  1.00  0.00           C  
ATOM   4046  CD1 PHE   270      53.243  79.526  59.933  1.00  0.00           C  
ATOM   4047  HD1 PHE   270      52.419  79.382  59.250  1.00  0.00           H  
ATOM   4048  CE1 PHE   270      54.536  79.028  59.618  1.00  0.00           C  
ATOM   4049  HE1 PHE   270      54.691  78.284  58.850  1.00  0.00           H  
ATOM   4050  CZ  PHE   270      55.574  79.331  60.493  1.00  0.00           C  
ATOM   4051  HZ  PHE   270      56.518  78.843  60.301  1.00  0.00           H  
ATOM   4052  CE2 PHE   270      55.389  80.206  61.586  1.00  0.00           C  
ATOM   4053  HE2 PHE   270      56.265  80.433  62.176  1.00  0.00           H  
ATOM   4054  CD2 PHE   270      54.118  80.678  61.874  1.00  0.00           C  
ATOM   4055  HD2 PHE   270      53.968  81.378  62.683  1.00  0.00           H  
ATOM   4056  C   PHE   270      52.143  82.430  59.242  1.00  0.00           C  
ATOM   4057  O   PHE   270      53.268  82.957  59.100  1.00  0.00           O  
ATOM   4058  N   TYR   271      51.416  81.872  58.258  1.00  0.00           N  
ATOM   4059  H   TYR   271      50.586  81.399  58.587  1.00  0.00           H  
ATOM   4060  CA  TYR   271      51.805  81.960  56.836  1.00  0.00           C  
ATOM   4061  HA  TYR   271      52.801  81.531  56.726  1.00  0.00           H  
ATOM   4062  CB  TYR   271      50.826  81.059  56.016  1.00  0.00           C  
ATOM   4063  HB2 TYR   271      50.925  80.041  56.394  1.00  0.00           H  
ATOM   4064  HB3 TYR   271      49.829  81.463  56.189  1.00  0.00           H  
ATOM   4065  CG  TYR   271      51.054  81.123  54.570  1.00  0.00           C  
ATOM   4066  CD1 TYR   271      52.370  80.915  53.997  1.00  0.00           C  
ATOM   4067  HD1 TYR   271      53.303  80.832  54.534  1.00  0.00           H  
ATOM   4068  CE1 TYR   271      52.524  80.833  52.554  1.00  0.00           C  
ATOM   4069  HE1 TYR   271      53.441  80.768  51.988  1.00  0.00           H  
ATOM   4070  CZ  TYR   271      51.437  81.156  51.724  1.00  0.00           C  
ATOM   4071  OH  TYR   271      51.563  81.118  50.420  1.00  0.00           O  
ATOM   4072  HH  TYR   271      52.449  80.915  50.109  1.00  0.00           H  
ATOM   4073  CE2 TYR   271      50.090  81.262  52.299  1.00  0.00           C  
ATOM   4074  HE2 TYR   271      49.251  81.391  51.631  1.00  0.00           H  
ATOM   4075  CD2 TYR   271      49.948  81.341  53.701  1.00  0.00           C  
ATOM   4076  HD2 TYR   271      48.991  81.563  54.148  1.00  0.00           H  
ATOM   4077  C   TYR   271      51.855  83.402  56.278  1.00  0.00           C  
ATOM   4078  O   TYR   271      52.896  83.674  55.681  1.00  0.00           O  
ATOM   4079  N   ARG   272      50.889  84.268  56.599  1.00  0.00           N  
ATOM   4080  H   ARG   272      50.058  84.004  57.108  1.00  0.00           H  
ATOM   4081  CA  ARG   272      50.931  85.747  56.277  1.00  0.00           C  
ATOM   4082  HA  ARG   272      51.030  85.917  55.205  1.00  0.00           H  
ATOM   4083  CB  ARG   272      49.700  86.424  56.719  1.00  0.00           C  
ATOM   4084  HB2 ARG   272      48.857  85.878  56.296  1.00  0.00           H  
ATOM   4085  HB3 ARG   272      49.734  86.288  57.800  1.00  0.00           H  
ATOM   4086  CG  ARG   272      49.663  87.942  56.576  1.00  0.00           C  
ATOM   4087  HG2 ARG   272      50.446  88.537  57.046  1.00  0.00           H  
ATOM   4088  HG3 ARG   272      49.771  88.092  55.502  1.00  0.00           H  
ATOM   4089  CD  ARG   272      48.307  88.487  56.943  1.00  0.00           C  
ATOM   4090  HD2 ARG   272      48.231  89.484  56.512  1.00  0.00           H  
ATOM   4091  HD3 ARG   272      47.540  87.882  56.460  1.00  0.00           H  
ATOM   4092  NE  ARG   272      48.076  88.573  58.435  1.00  0.00           N  
ATOM   4093  HE  ARG   272      47.486  87.885  58.880  1.00  0.00           H  
ATOM   4094  CZ  ARG   272      48.556  89.432  59.337  1.00  0.00           C  
ATOM   4095  NH1 ARG   272      49.280  90.409  58.926  1.00  0.00           N  
ATOM   4096 HH11 ARG   272      49.584  90.339  57.966  1.00  0.00           H  
ATOM   4097 HH12 ARG   272      49.567  91.139  59.563  1.00  0.00           H  
ATOM   4098  NH2 ARG   272      48.240  89.334  60.606  1.00  0.00           N  
ATOM   4099 HH21 ARG   272      47.799  88.588  61.124  1.00  0.00           H  
ATOM   4100 HH22 ARG   272      48.580  90.040  61.243  1.00  0.00           H  
ATOM   4101  C   ARG   272      52.236  86.322  56.837  1.00  0.00           C  
ATOM   4102  O   ARG   272      52.987  86.944  56.090  1.00  0.00           O  
ATOM   4103  N   LEU   273      52.525  86.275  58.125  1.00  0.00           N  
ATOM   4104  H   LEU   273      51.963  85.767  58.793  1.00  0.00           H  
ATOM   4105  CA  LEU   273      53.672  86.837  58.796  1.00  0.00           C  
ATOM   4106  HA  LEU   273      53.812  87.871  58.480  1.00  0.00           H  
ATOM   4107  CB  LEU   273      53.476  86.861  60.312  1.00  0.00           C  
ATOM   4108  HB2 LEU   273      53.134  85.835  60.443  1.00  0.00           H  
ATOM   4109  HB3 LEU   273      54.378  87.061  60.890  1.00  0.00           H  
ATOM   4110  CG  LEU   273      52.338  87.797  60.822  1.00  0.00           C  
ATOM   4111  HG  LEU   273      51.448  87.669  60.206  1.00  0.00           H  
ATOM   4112  CD1 LEU   273      51.750  87.458  62.166  1.00  0.00           C  
ATOM   4113 HD11 LEU   273      51.483  86.401  62.194  1.00  0.00           H  
ATOM   4114 HD12 LEU   273      52.362  87.730  63.026  1.00  0.00           H  
ATOM   4115 HD13 LEU   273      50.833  88.044  62.238  1.00  0.00           H  
ATOM   4116  CD2 LEU   273      52.630  89.282  60.773  1.00  0.00           C  
ATOM   4117 HD21 LEU   273      53.364  89.596  61.515  1.00  0.00           H  
ATOM   4118 HD22 LEU   273      53.065  89.522  59.803  1.00  0.00           H  
ATOM   4119 HD23 LEU   273      51.766  89.936  60.887  1.00  0.00           H  
ATOM   4120  C   LEU   273      55.057  86.187  58.476  1.00  0.00           C  
ATOM   4121  O   LEU   273      56.081  86.890  58.616  1.00  0.00           O  
ATOM   4122  N   LEU   274      55.075  84.917  58.067  1.00  0.00           N  
ATOM   4123  H   LEU   274      54.293  84.281  58.123  1.00  0.00           H  
ATOM   4124  CA  LEU   274      56.289  84.360  57.508  1.00  0.00           C  
ATOM   4125  HA  LEU   274      57.102  84.550  58.208  1.00  0.00           H  
ATOM   4126  CB  LEU   274      56.208  82.786  57.433  1.00  0.00           C  
ATOM   4127  HB2 LEU   274      56.485  82.425  58.423  1.00  0.00           H  
ATOM   4128  HB3 LEU   274      55.167  82.512  57.258  1.00  0.00           H  
ATOM   4129  CG  LEU   274      57.013  82.088  56.375  1.00  0.00           C  
ATOM   4130  HG  LEU   274      56.740  82.522  55.414  1.00  0.00           H  
ATOM   4131  CD1 LEU   274      58.526  82.230  56.551  1.00  0.00           C  
ATOM   4132 HD11 LEU   274      58.884  81.754  57.464  1.00  0.00           H  
ATOM   4133 HD12 LEU   274      58.989  81.723  55.704  1.00  0.00           H  
ATOM   4134 HD13 LEU   274      58.801  83.263  56.760  1.00  0.00           H  
ATOM   4135  CD2 LEU   274      56.638  80.602  56.457  1.00  0.00           C  
ATOM   4136 HD21 LEU   274      57.167  79.993  55.723  1.00  0.00           H  
ATOM   4137 HD22 LEU   274      56.609  80.123  57.436  1.00  0.00           H  
ATOM   4138 HD23 LEU   274      55.622  80.473  56.084  1.00  0.00           H  
ATOM   4139  C   LEU   274      56.572  85.034  56.188  1.00  0.00           C  
ATOM   4140  O   LEU   274      57.701  85.416  55.889  1.00  0.00           O  
ATOM   4141  N   HIE   275      55.532  85.171  55.326  1.00  0.00           N  
ATOM   4142  H   HIE   275      54.639  84.844  55.668  1.00  0.00           H  
ATOM   4143  CA  HIE   275      55.800  85.623  53.932  1.00  0.00           C  
ATOM   4144  HA  HIE   275      56.611  85.128  53.398  1.00  0.00           H  
ATOM   4145  CB  HIE   275      54.526  85.265  53.137  1.00  0.00           C  
ATOM   4146  HB2 HIE   275      54.286  84.203  53.200  1.00  0.00           H  
ATOM   4147  HB3 HIE   275      53.588  85.586  53.588  1.00  0.00           H  
ATOM   4148  CG  HIE   275      54.456  85.542  51.675  1.00  0.00           C  
ATOM   4149  ND1 HIE   275      55.385  85.140  50.666  1.00  0.00           N  
ATOM   4150  CE1 HIE   275      55.033  85.807  49.545  1.00  0.00           C  
ATOM   4151  HE1 HIE   275      55.494  85.714  48.573  1.00  0.00           H  
ATOM   4152  NE2 HIE   275      53.981  86.633  49.817  1.00  0.00           N  
ATOM   4153  HE2 HIE   275      53.544  87.263  49.159  1.00  0.00           H  
ATOM   4154  CD2 HIE   275      53.565  86.427  51.106  1.00  0.00           C  
ATOM   4155  HD2 HIE   275      52.823  87.064  51.564  1.00  0.00           H  
ATOM   4156  C   HIE   275      56.087  87.161  53.952  1.00  0.00           C  
ATOM   4157  O   HIE   275      56.951  87.571  53.144  1.00  0.00           O  
ATOM   4158  N   ASP   276      55.622  87.990  54.917  1.00  0.00           N  
ATOM   4159  H   ASP   276      54.783  87.684  55.389  1.00  0.00           H  
ATOM   4160  CA  ASP   276      56.042  89.380  55.170  1.00  0.00           C  
ATOM   4161  HA  ASP   276      56.080  89.901  54.214  1.00  0.00           H  
ATOM   4162  CB  ASP   276      55.146  90.117  56.160  1.00  0.00           C  
ATOM   4163  HB2 ASP   276      55.183  89.506  57.062  1.00  0.00           H  
ATOM   4164  HB3 ASP   276      55.452  91.109  56.494  1.00  0.00           H  
ATOM   4165  CG  ASP   276      53.675  90.260  55.558  1.00  0.00           C  
ATOM   4166  OD1 ASP   276      53.495  90.285  54.316  1.00  0.00           O  
ATOM   4167  OD2 ASP   276      52.778  90.321  56.422  1.00  0.00           O  
ATOM   4168  C   ASP   276      57.454  89.405  55.714  1.00  0.00           C  
ATOM   4169  O   ASP   276      58.201  90.425  55.488  1.00  0.00           O  
ATOM   4170  N   ALA   277      57.996  88.296  56.255  1.00  0.00           N  
ATOM   4171  H   ALA   277      57.467  87.447  56.396  1.00  0.00           H  
ATOM   4172  CA  ALA   277      59.393  88.150  56.726  1.00  0.00           C  
ATOM   4173  HA  ALA   277      59.810  89.157  56.735  1.00  0.00           H  
ATOM   4174  CB  ALA   277      59.325  87.583  58.218  1.00  0.00           C  
ATOM   4175  HB1 ALA   277      58.706  88.238  58.832  1.00  0.00           H  
ATOM   4176  HB2 ALA   277      58.999  86.546  58.300  1.00  0.00           H  
ATOM   4177  HB3 ALA   277      60.343  87.583  58.608  1.00  0.00           H  
ATOM   4178  C   ALA   277      60.463  87.565  55.733  1.00  0.00           C  
ATOM   4179  O   ALA   277      61.708  87.634  56.029  1.00  0.00           O  
ATOM   4180  N   ARG   278      60.070  87.008  54.612  1.00  0.00           N  
ATOM   4181  H   ARG   278      59.064  86.939  54.543  1.00  0.00           H  
ATOM   4182  CA  ARG   278      60.957  86.253  53.657  1.00  0.00           C  
ATOM   4183  HA  ARG   278      61.487  85.531  54.279  1.00  0.00           H  
ATOM   4184  CB  ARG   278      60.005  85.508  52.672  1.00  0.00           C  
ATOM   4185  HB2 ARG   278      59.280  86.188  52.224  1.00  0.00           H  
ATOM   4186  HB3 ARG   278      60.607  85.325  51.782  1.00  0.00           H  
ATOM   4187  CG  ARG   278      59.489  84.179  53.197  1.00  0.00           C  
ATOM   4188  HG2 ARG   278      60.344  83.531  53.391  1.00  0.00           H  
ATOM   4189  HG3 ARG   278      59.008  84.534  54.108  1.00  0.00           H  
ATOM   4190  CD  ARG   278      58.594  83.691  52.079  1.00  0.00           C  
ATOM   4191  HD2 ARG   278      57.855  84.446  51.812  1.00  0.00           H  
ATOM   4192  HD3 ARG   278      59.232  83.535  51.210  1.00  0.00           H  
ATOM   4193  NE  ARG   278      57.947  82.375  52.438  1.00  0.00           N  
ATOM   4194  HE  ARG   278      58.520  81.807  53.045  1.00  0.00           H  
ATOM   4195  CZ  ARG   278      56.871  81.774  51.994  1.00  0.00           C  
ATOM   4196  NH1 ARG   278      56.017  82.489  51.349  1.00  0.00           N  
ATOM   4197 HH11 ARG   278      56.179  83.464  51.141  1.00  0.00           H  
ATOM   4198 HH12 ARG   278      55.223  82.043  50.913  1.00  0.00           H  
ATOM   4199  NH2 ARG   278      56.660  80.483  52.126  1.00  0.00           N  
ATOM   4200 HH21 ARG   278      57.360  79.917  52.584  1.00  0.00           H  
ATOM   4201 HH22 ARG   278      55.883  79.963  51.743  1.00  0.00           H  
ATOM   4202  C   ARG   278      61.902  87.116  52.813  1.00  0.00           C  
ATOM   4203  O   ARG   278      61.717  88.296  52.535  1.00  0.00           O  
ATOM   4204  N   PRO   279      63.005  86.577  52.258  1.00  0.00           N  
ATOM   4205  CD  PRO   279      63.532  85.236  52.565  1.00  0.00           C  
ATOM   4206  HD2 PRO   279      62.880  84.491  52.108  1.00  0.00           H  
ATOM   4207  HD3 PRO   279      63.582  85.058  53.639  1.00  0.00           H  
ATOM   4208  CG  PRO   279      64.904  85.217  51.899  1.00  0.00           C  
ATOM   4209  HG2 PRO   279      65.228  84.280  51.445  1.00  0.00           H  
ATOM   4210  HG3 PRO   279      65.689  85.414  52.630  1.00  0.00           H  
ATOM   4211  CB  PRO   279      64.838  86.275  50.807  1.00  0.00           C  
ATOM   4212  HB2 PRO   279      64.410  85.801  49.924  1.00  0.00           H  
ATOM   4213  HB3 PRO   279      65.838  86.640  50.574  1.00  0.00           H  
ATOM   4214  CA  PRO   279      63.951  87.359  51.404  1.00  0.00           C  
ATOM   4215  HA  PRO   279      64.471  88.046  52.072  1.00  0.00           H  
ATOM   4216  C   PRO   279      63.292  88.087  50.240  1.00  0.00           C  
ATOM   4217  O   PRO   279      62.524  87.499  49.516  1.00  0.00           O  
ATOM   4218  N   LYS   280      63.918  89.232  49.890  1.00  0.00           N  
ATOM   4219  H   LYS   280      64.787  89.424  50.368  1.00  0.00           H  
ATOM   4220  CA  LYS   280      63.528  89.955  48.626  1.00  0.00           C  
ATOM   4221  HA  LYS   280      62.607  89.573  48.184  1.00  0.00           H  
ATOM   4222  CB  LYS   280      63.272  91.428  48.987  1.00  0.00           C  
ATOM   4223  HB2 LYS   280      64.259  91.887  49.044  1.00  0.00           H  
ATOM   4224  HB3 LYS   280      62.803  91.937  48.145  1.00  0.00           H  
ATOM   4225  CG  LYS   280      62.423  91.623  50.258  1.00  0.00           C  
ATOM   4226  HG2 LYS   280      61.445  91.167  50.107  1.00  0.00           H  
ATOM   4227  HG3 LYS   280      62.790  91.040  51.103  1.00  0.00           H  
ATOM   4228  CD  LYS   280      62.256  93.112  50.646  1.00  0.00           C  
ATOM   4229  HD2 LYS   280      63.187  93.500  51.059  1.00  0.00           H  
ATOM   4230  HD3 LYS   280      62.185  93.658  49.706  1.00  0.00           H  
ATOM   4231  CE  LYS   280      61.192  93.361  51.734  1.00  0.00           C  
ATOM   4232  HE2 LYS   280      61.529  92.767  52.583  1.00  0.00           H  
ATOM   4233  HE3 LYS   280      61.230  94.422  51.981  1.00  0.00           H  
ATOM   4234  NZ  LYS   280      59.768  93.006  51.452  1.00  0.00           N  
ATOM   4235  HZ1 LYS   280      59.735  92.012  51.278  1.00  0.00           H  
ATOM   4236  HZ2 LYS   280      59.126  93.209  52.205  1.00  0.00           H  
ATOM   4237  HZ3 LYS   280      59.400  93.586  50.711  1.00  0.00           H  
ATOM   4238  C   LYS   280      64.644  89.823  47.580  1.00  0.00           C  
ATOM   4239  O   LYS   280      65.743  89.369  47.805  1.00  0.00           O  
ATOM   4240  N   GLU   281      64.328  90.330  46.369  1.00  0.00           N  
ATOM   4241  H   GLU   281      63.400  90.702  46.225  1.00  0.00           H  
ATOM   4242  CA  GLU   281      65.151  90.118  45.158  1.00  0.00           C  
ATOM   4243  HA  GLU   281      65.328  89.053  45.011  1.00  0.00           H  
ATOM   4244  CB  GLU   281      64.443  90.729  43.947  1.00  0.00           C  
ATOM   4245  HB2 GLU   281      63.370  90.787  44.131  1.00  0.00           H  
ATOM   4246  HB3 GLU   281      64.749  91.735  43.659  1.00  0.00           H  
ATOM   4247  CG  GLU   281      64.620  89.921  42.671  1.00  0.00           C  
ATOM   4248  HG2 GLU   281      64.284  90.566  41.858  1.00  0.00           H  
ATOM   4249  HG3 GLU   281      65.650  89.624  42.477  1.00  0.00           H  
ATOM   4250  CD  GLU   281      63.900  88.596  42.538  1.00  0.00           C  
ATOM   4251  OE1 GLU   281      63.766  88.104  41.431  1.00  0.00           O  
ATOM   4252  OE2 GLU   281      63.341  88.102  43.566  1.00  0.00           O  
ATOM   4253  C   GLU   281      66.607  90.658  45.189  1.00  0.00           C  
ATOM   4254  O   GLU   281      67.555  90.157  44.578  1.00  0.00           O  
ATOM   4255  N   GLY   282      66.758  91.603  46.105  1.00  0.00           N  
ATOM   4256  H   GLY   282      65.928  91.964  46.553  1.00  0.00           H  
ATOM   4257  CA  GLY   282      68.106  92.190  46.452  1.00  0.00           C  
ATOM   4258  HA2 GLY   282      68.734  92.293  45.567  1.00  0.00           H  
ATOM   4259  HA3 GLY   282      67.980  93.228  46.760  1.00  0.00           H  
ATOM   4260  C   GLY   282      68.974  91.507  47.515  1.00  0.00           C  
ATOM   4261  O   GLY   282      70.156  91.821  47.727  1.00  0.00           O  
ATOM   4262  N   GLU   283      68.420  90.542  48.263  1.00  0.00           N  
ATOM   4263  H   GLU   283      67.519  90.209  47.950  1.00  0.00           H  
ATOM   4264  CA  GLU   283      69.054  89.831  49.391  1.00  0.00           C  
ATOM   4265  HA  GLU   283      69.865  90.378  49.873  1.00  0.00           H  
ATOM   4266  CB  GLU   283      67.917  89.522  50.464  1.00  0.00           C  
ATOM   4267  HB2 GLU   283      67.311  88.716  50.050  1.00  0.00           H  
ATOM   4268  HB3 GLU   283      68.446  89.088  51.313  1.00  0.00           H  
ATOM   4269  CG  GLU   283      67.099  90.681  50.978  1.00  0.00           C  
ATOM   4270  HG2 GLU   283      66.375  90.907  50.196  1.00  0.00           H  
ATOM   4271  HG3 GLU   283      66.530  90.402  51.865  1.00  0.00           H  
ATOM   4272  CD  GLU   283      68.023  91.842  51.278  1.00  0.00           C  
ATOM   4273  OE1 GLU   283      67.966  92.879  50.589  1.00  0.00           O  
ATOM   4274  OE2 GLU   283      68.827  91.925  52.216  1.00  0.00           O  
ATOM   4275  C   GLU   283      69.812  88.506  49.051  1.00  0.00           C  
ATOM   4276  O   GLU   283      69.533  87.758  48.100  1.00  0.00           O  
ATOM   4277  N   ASP   284      70.708  88.115  49.932  1.00  0.00           N  
ATOM   4278  H   ASP   284      71.140  88.810  50.523  1.00  0.00           H  
ATOM   4279  CA  ASP   284      71.585  86.914  49.777  1.00  0.00           C  
ATOM   4280  HA  ASP   284      71.051  86.183  49.169  1.00  0.00           H  
ATOM   4281  CB  ASP   284      72.952  87.446  49.134  1.00  0.00           C  
ATOM   4282  HB2 ASP   284      72.790  87.978  48.197  1.00  0.00           H  
ATOM   4283  HB3 ASP   284      73.517  88.038  49.854  1.00  0.00           H  
ATOM   4284  CG  ASP   284      73.922  86.330  48.790  1.00  0.00           C  
ATOM   4285  OD1 ASP   284      73.451  85.397  48.158  1.00  0.00           O  
ATOM   4286  OD2 ASP   284      75.127  86.446  49.076  1.00  0.00           O  
ATOM   4287  C   ASP   284      71.801  86.324  51.211  1.00  0.00           C  
ATOM   4288  O   ASP   284      72.580  85.395  51.400  1.00  0.00           O  
ATOM   4289  N   ARG   285      71.195  86.958  52.244  1.00  0.00           N  
ATOM   4290  H   ARG   285      70.672  87.821  52.203  1.00  0.00           H  
ATOM   4291  CA  ARG   285      71.408  86.537  53.656  1.00  0.00           C  
ATOM   4292  HA  ARG   285      72.497  86.531  53.710  1.00  0.00           H  
ATOM   4293  CB  ARG   285      70.907  87.572  54.668  1.00  0.00           C  
ATOM   4294  HB2 ARG   285      71.334  87.317  55.638  1.00  0.00           H  
ATOM   4295  HB3 ARG   285      71.348  88.522  54.366  1.00  0.00           H  
ATOM   4296  CG  ARG   285      69.378  87.640  54.864  1.00  0.00           C  
ATOM   4297  HG2 ARG   285      68.932  87.917  53.908  1.00  0.00           H  
ATOM   4298  HG3 ARG   285      69.014  86.712  55.305  1.00  0.00           H  
ATOM   4299  CD  ARG   285      68.837  88.711  55.862  1.00  0.00           C  
ATOM   4300  HD2 ARG   285      69.509  88.710  56.721  1.00  0.00           H  
ATOM   4301  HD3 ARG   285      68.880  89.666  55.339  1.00  0.00           H  
ATOM   4302  NE  ARG   285      67.433  88.477  56.294  1.00  0.00           N  
ATOM   4303  HE  ARG   285      67.272  87.874  57.088  1.00  0.00           H  
ATOM   4304  CZ  ARG   285      66.368  88.903  55.697  1.00  0.00           C  
ATOM   4305  NH1 ARG   285      66.452  89.881  54.852  1.00  0.00           N  
ATOM   4306 HH11 ARG   285      67.345  90.348  54.780  1.00  0.00           H  
ATOM   4307 HH12 ARG   285      65.620  90.370  54.555  1.00  0.00           H  
ATOM   4308  NH2 ARG   285      65.126  88.650  56.069  1.00  0.00           N  
ATOM   4309 HH21 ARG   285      64.818  88.111  56.867  1.00  0.00           H  
ATOM   4310 HH22 ARG   285      64.395  89.260  55.733  1.00  0.00           H  
ATOM   4311  C   ARG   285      70.888  85.160  53.959  1.00  0.00           C  
ATOM   4312  O   ARG   285      69.934  84.759  53.253  1.00  0.00           O  
ATOM   4313  N   PRO   286      71.428  84.297  54.821  1.00  0.00           N  
ATOM   4314  CD  PRO   286      72.653  84.566  55.646  1.00  0.00           C  
ATOM   4315  HD2 PRO   286      72.704  85.617  55.930  1.00  0.00           H  
ATOM   4316  HD3 PRO   286      73.510  84.287  55.035  1.00  0.00           H  
ATOM   4317  CG  PRO   286      72.529  83.610  56.791  1.00  0.00           C  
ATOM   4318  HG2 PRO   286      71.878  84.123  57.498  1.00  0.00           H  
ATOM   4319  HG3 PRO   286      73.408  83.395  57.398  1.00  0.00           H  
ATOM   4320  CB  PRO   286      71.799  82.467  56.168  1.00  0.00           C  
ATOM   4321  HB2 PRO   286      71.490  81.687  56.863  1.00  0.00           H  
ATOM   4322  HB3 PRO   286      72.608  82.045  55.573  1.00  0.00           H  
ATOM   4323  CA  PRO   286      70.730  83.106  55.215  1.00  0.00           C  
ATOM   4324  HA  PRO   286      70.537  82.398  54.409  1.00  0.00           H  
ATOM   4325  C   PRO   286      69.395  83.419  55.915  1.00  0.00           C  
ATOM   4326  O   PRO   286      69.249  84.298  56.760  1.00  0.00           O  
ATOM   4327  N   PHE   287      68.365  82.673  55.666  1.00  0.00           N  
ATOM   4328  H   PHE   287      68.455  81.797  55.170  1.00  0.00           H  
ATOM   4329  CA  PHE   287      67.009  82.905  56.275  1.00  0.00           C  
ATOM   4330  HA  PHE   287      67.057  83.520  57.174  1.00  0.00           H  
ATOM   4331  CB  PHE   287      66.181  83.663  55.214  1.00  0.00           C  
ATOM   4332  HB2 PHE   287      66.620  84.640  55.009  1.00  0.00           H  
ATOM   4333  HB3 PHE   287      66.353  83.156  54.265  1.00  0.00           H  
ATOM   4334  CG  PHE   287      64.717  83.778  55.507  1.00  0.00           C  
ATOM   4335  CD1 PHE   287      63.817  82.841  54.969  1.00  0.00           C  
ATOM   4336  HD1 PHE   287      64.157  82.117  54.243  1.00  0.00           H  
ATOM   4337  CE1 PHE   287      62.439  82.953  55.350  1.00  0.00           C  
ATOM   4338  HE1 PHE   287      61.724  82.245  54.958  1.00  0.00           H  
ATOM   4339  CZ  PHE   287      61.997  83.839  56.295  1.00  0.00           C  
ATOM   4340  HZ  PHE   287      60.965  83.758  56.603  1.00  0.00           H  
ATOM   4341  CE2 PHE   287      62.817  84.780  56.790  1.00  0.00           C  
ATOM   4342  HE2 PHE   287      62.466  85.543  57.469  1.00  0.00           H  
ATOM   4343  CD2 PHE   287      64.224  84.779  56.394  1.00  0.00           C  
ATOM   4344  HD2 PHE   287      64.894  85.471  56.884  1.00  0.00           H  
ATOM   4345  C   PHE   287      66.369  81.517  56.536  1.00  0.00           C  
ATOM   4346  O   PHE   287      66.406  80.600  55.746  1.00  0.00           O  
ATOM   4347  N   PHE   288      65.627  81.473  57.677  1.00  0.00           N  
ATOM   4348  H   PHE   288      65.676  82.309  58.241  1.00  0.00           H  
ATOM   4349  CA  PHE   288      65.017  80.261  58.235  1.00  0.00           C  
ATOM   4350  HA  PHE   288      64.890  79.621  57.362  1.00  0.00           H  
ATOM   4351  CB  PHE   288      65.927  79.650  59.253  1.00  0.00           C  
ATOM   4352  HB2 PHE   288      66.050  80.418  60.016  1.00  0.00           H  
ATOM   4353  HB3 PHE   288      65.415  78.773  59.648  1.00  0.00           H  
ATOM   4354  CG  PHE   288      67.249  79.378  58.698  1.00  0.00           C  
ATOM   4355  CD1 PHE   288      67.500  78.150  57.946  1.00  0.00           C  
ATOM   4356  HD1 PHE   288      66.685  77.455  57.810  1.00  0.00           H  
ATOM   4357  CE1 PHE   288      68.806  78.019  57.385  1.00  0.00           C  
ATOM   4358  HE1 PHE   288      69.056  77.188  56.742  1.00  0.00           H  
ATOM   4359  CZ  PHE   288      69.847  78.964  57.672  1.00  0.00           C  
ATOM   4360  HZ  PHE   288      70.880  78.751  57.442  1.00  0.00           H  
ATOM   4361  CE2 PHE   288      69.568  80.112  58.411  1.00  0.00           C  
ATOM   4362  HE2 PHE   288      70.314  80.817  58.747  1.00  0.00           H  
ATOM   4363  CD2 PHE   288      68.246  80.384  58.891  1.00  0.00           C  
ATOM   4364  HD2 PHE   288      68.171  81.187  59.608  1.00  0.00           H  
ATOM   4365  C   PHE   288      63.566  80.335  58.752  1.00  0.00           C  
ATOM   4366  O   PHE   288      62.987  81.367  58.989  1.00  0.00           O  
ATOM   4367  N   TRP   289      62.885  79.182  58.759  1.00  0.00           N  
ATOM   4368  H   TRP   289      63.268  78.331  58.374  1.00  0.00           H  
ATOM   4369  CA  TRP   289      61.417  79.037  59.126  1.00  0.00           C  
ATOM   4370  HA  TRP   289      61.266  79.763  59.925  1.00  0.00           H  
ATOM   4371  CB  TRP   289      60.564  79.404  57.948  1.00  0.00           C  
ATOM   4372  HB2 TRP   289      59.528  79.489  58.276  1.00  0.00           H  
ATOM   4373  HB3 TRP   289      60.863  80.404  57.634  1.00  0.00           H  
ATOM   4374  CG  TRP   289      60.616  78.445  56.786  1.00  0.00           C  
ATOM   4375  CD1 TRP   289      61.398  78.539  55.732  1.00  0.00           C  
ATOM   4376  HD1 TRP   289      62.075  79.370  55.604  1.00  0.00           H  
ATOM   4377  NE1 TRP   289      61.081  77.609  54.790  1.00  0.00           N  
ATOM   4378  HE1 TRP   289      61.599  77.442  53.940  1.00  0.00           H  
ATOM   4379  CE2 TRP   289      60.097  76.796  55.304  1.00  0.00           C  
ATOM   4380  CZ2 TRP   289      59.514  75.595  54.784  1.00  0.00           C  
ATOM   4381  HZ2 TRP   289      59.913  75.185  53.868  1.00  0.00           H  
ATOM   4382  CH2 TRP   289      58.483  74.931  55.493  1.00  0.00           C  
ATOM   4383  HH2 TRP   289      58.027  73.991  55.224  1.00  0.00           H  
ATOM   4384  CZ3 TRP   289      58.019  75.523  56.668  1.00  0.00           C  
ATOM   4385  HZ3 TRP   289      57.280  75.013  57.268  1.00  0.00           H  
ATOM   4386  CE3 TRP   289      58.633  76.689  57.177  1.00  0.00           C  
ATOM   4387  HE3 TRP   289      58.232  77.159  58.063  1.00  0.00           H  
ATOM   4388  CD2 TRP   289      59.717  77.299  56.563  1.00  0.00           C  
ATOM   4389  C   TRP   289      60.933  77.668  59.694  1.00  0.00           C  
ATOM   4390  O   TRP   289      61.338  76.662  59.144  1.00  0.00           O  
ATOM   4391  N   LEU   290      60.161  77.642  60.735  1.00  0.00           N  
ATOM   4392  H   LEU   290      59.938  78.573  61.057  1.00  0.00           H  
ATOM   4393  CA  LEU   290      59.629  76.402  61.435  1.00  0.00           C  
ATOM   4394  HA  LEU   290      59.797  75.532  60.801  1.00  0.00           H  
ATOM   4395  CB  LEU   290      60.536  76.232  62.689  1.00  0.00           C  
ATOM   4396  HB2 LEU   290      61.557  76.347  62.325  1.00  0.00           H  
ATOM   4397  HB3 LEU   290      60.263  77.058  63.346  1.00  0.00           H  
ATOM   4398  CG  LEU   290      60.372  74.880  63.375  1.00  0.00           C  
ATOM   4399  HG  LEU   290      59.307  74.696  63.520  1.00  0.00           H  
ATOM   4400  CD1 LEU   290      60.889  73.638  62.693  1.00  0.00           C  
ATOM   4401 HD11 LEU   290      61.861  73.788  62.223  1.00  0.00           H  
ATOM   4402 HD12 LEU   290      60.845  72.856  63.451  1.00  0.00           H  
ATOM   4403 HD13 LEU   290      60.197  73.433  61.876  1.00  0.00           H  
ATOM   4404  CD2 LEU   290      60.997  74.991  64.705  1.00  0.00           C  
ATOM   4405 HD21 LEU   290      60.841  74.070  65.266  1.00  0.00           H  
ATOM   4406 HD22 LEU   290      62.052  75.234  64.577  1.00  0.00           H  
ATOM   4407 HD23 LEU   290      60.479  75.785  65.244  1.00  0.00           H  
ATOM   4408  C   LEU   290      58.129  76.570  61.795  1.00  0.00           C  
ATOM   4409  O   LEU   290      57.797  77.419  62.577  1.00  0.00           O  
ATOM   4410  N   PHE   291      57.310  75.716  61.149  1.00  0.00           N  
ATOM   4411  H   PHE   291      57.756  75.029  60.557  1.00  0.00           H  
ATOM   4412  CA  PHE   291      55.929  75.461  61.644  1.00  0.00           C  
ATOM   4413  HA  PHE   291      55.656  76.377  62.167  1.00  0.00           H  
ATOM   4414  CB  PHE   291      54.989  75.375  60.463  1.00  0.00           C  
ATOM   4415  HB2 PHE   291      55.211  76.254  59.857  1.00  0.00           H  
ATOM   4416  HB3 PHE   291      55.243  74.498  59.867  1.00  0.00           H  
ATOM   4417  CG  PHE   291      53.557  75.478  60.875  1.00  0.00           C  
ATOM   4418  CD1 PHE   291      53.084  76.655  61.488  1.00  0.00           C  
ATOM   4419  HD1 PHE   291      53.749  77.506  61.467  1.00  0.00           H  
ATOM   4420  CE1 PHE   291      51.801  76.622  62.079  1.00  0.00           C  
ATOM   4421  HE1 PHE   291      51.337  77.446  62.601  1.00  0.00           H  
ATOM   4422  CZ  PHE   291      50.997  75.569  61.839  1.00  0.00           C  
ATOM   4423  HZ  PHE   291      49.972  75.537  62.174  1.00  0.00           H  
ATOM   4424  CE2 PHE   291      51.435  74.401  61.143  1.00  0.00           C  
ATOM   4425  HE2 PHE   291      50.860  73.488  61.179  1.00  0.00           H  
ATOM   4426  CD2 PHE   291      52.715  74.351  60.650  1.00  0.00           C  
ATOM   4427  HD2 PHE   291      53.129  73.523  60.095  1.00  0.00           H  
ATOM   4428  C   PHE   291      55.836  74.136  62.394  1.00  0.00           C  
ATOM   4429  O   PHE   291      56.538  73.243  62.042  1.00  0.00           O  
ATOM   4430  N   GLU   292      54.978  74.007  63.445  1.00  0.00           N  
ATOM   4431  H   GLU   292      54.568  74.871  63.769  1.00  0.00           H  
ATOM   4432  CA  GLU   292      54.824  72.886  64.371  1.00  0.00           C  
ATOM   4433  HA  GLU   292      55.427  72.006  64.143  1.00  0.00           H  
ATOM   4434  CB  GLU   292      55.366  73.387  65.713  1.00  0.00           C  
ATOM   4435  HB2 GLU   292      56.449  73.462  65.616  1.00  0.00           H  
ATOM   4436  HB3 GLU   292      55.118  74.423  65.945  1.00  0.00           H  
ATOM   4437  CG  GLU   292      55.096  72.380  66.792  1.00  0.00           C  
ATOM   4438  HG2 GLU   292      55.150  71.364  66.401  1.00  0.00           H  
ATOM   4439  HG3 GLU   292      55.899  72.421  67.528  1.00  0.00           H  
ATOM   4440  CD  GLU   292      53.873  72.478  67.627  1.00  0.00           C  
ATOM   4441  OE1 GLU   292      53.212  73.525  67.659  1.00  0.00           O  
ATOM   4442  OE2 GLU   292      53.605  71.452  68.235  1.00  0.00           O  
ATOM   4443  C   GLU   292      53.368  72.381  64.446  1.00  0.00           C  
ATOM   4444  O   GLU   292      52.486  73.271  64.452  1.00  0.00           O  
ATOM   4445  N   ASN   293      53.010  71.166  64.490  1.00  0.00           N  
ATOM   4446  H   ASN   293      53.775  70.534  64.679  1.00  0.00           H  
ATOM   4447  CA  ASN   293      51.641  70.699  64.885  1.00  0.00           C  
ATOM   4448  HA  ASN   293      51.165  71.351  65.618  1.00  0.00           H  
ATOM   4449  CB  ASN   293      50.746  70.783  63.637  1.00  0.00           C  
ATOM   4450  HB2 ASN   293      51.218  71.357  62.839  1.00  0.00           H  
ATOM   4451  HB3 ASN   293      50.596  69.806  63.177  1.00  0.00           H  
ATOM   4452  CG  ASN   293      49.506  71.581  63.931  1.00  0.00           C  
ATOM   4453  OD1 ASN   293      48.490  71.016  64.385  1.00  0.00           O  
ATOM   4454  ND2 ASN   293      49.537  72.883  63.855  1.00  0.00           N  
ATOM   4455 HD21 ASN   293      48.710  73.301  64.257  1.00  0.00           H  
ATOM   4456 HD22 ASN   293      50.352  73.468  63.736  1.00  0.00           H  
ATOM   4457  C   ASN   293      51.553  69.370  65.542  1.00  0.00           C  
ATOM   4458  O   ASN   293      52.480  68.575  65.650  1.00  0.00           O  
ATOM   4459  N   VAL   294      50.287  69.024  65.947  1.00  0.00           N  
ATOM   4460  H   VAL   294      49.499  69.616  65.728  1.00  0.00           H  
ATOM   4461  CA  VAL   294      49.915  67.689  66.554  1.00  0.00           C  
ATOM   4462  HA  VAL   294      50.652  67.505  67.336  1.00  0.00           H  
ATOM   4463  CB  VAL   294      48.599  67.717  67.406  1.00  0.00           C  
ATOM   4464  HB  VAL   294      48.285  66.695  67.621  1.00  0.00           H  
ATOM   4465  CG1 VAL   294      48.832  68.324  68.784  1.00  0.00           C  
ATOM   4466 HG11 VAL   294      49.283  69.316  68.775  1.00  0.00           H  
ATOM   4467 HG12 VAL   294      47.856  68.292  69.267  1.00  0.00           H  
ATOM   4468 HG13 VAL   294      49.530  67.767  69.410  1.00  0.00           H  
ATOM   4469  CG2 VAL   294      47.370  68.287  66.575  1.00  0.00           C  
ATOM   4470 HG21 VAL   294      46.479  68.462  67.178  1.00  0.00           H  
ATOM   4471 HG22 VAL   294      47.627  69.290  66.233  1.00  0.00           H  
ATOM   4472 HG23 VAL   294      47.059  67.569  65.817  1.00  0.00           H  
ATOM   4473  C   VAL   294      49.901  66.480  65.505  1.00  0.00           C  
ATOM   4474  O   VAL   294      49.401  66.622  64.351  1.00  0.00           O  
ATOM   4475  N   VAL   295      50.339  65.286  65.924  1.00  0.00           N  
ATOM   4476  H   VAL   295      50.602  65.188  66.894  1.00  0.00           H  
ATOM   4477  CA  VAL   295      50.234  64.110  65.115  1.00  0.00           C  
ATOM   4478  HA  VAL   295      50.668  64.352  64.145  1.00  0.00           H  
ATOM   4479  CB  VAL   295      51.131  62.969  65.654  1.00  0.00           C  
ATOM   4480  HB  VAL   295      50.916  62.764  66.702  1.00  0.00           H  
ATOM   4481  CG1 VAL   295      51.048  61.660  64.889  1.00  0.00           C  
ATOM   4482 HG11 VAL   295      50.102  61.241  65.232  1.00  0.00           H  
ATOM   4483 HG12 VAL   295      51.065  61.830  63.812  1.00  0.00           H  
ATOM   4484 HG13 VAL   295      51.839  60.985  65.217  1.00  0.00           H  
ATOM   4485  CG2 VAL   295      52.601  63.526  65.685  1.00  0.00           C  
ATOM   4486 HG21 VAL   295      52.852  63.933  64.705  1.00  0.00           H  
ATOM   4487 HG22 VAL   295      52.683  64.346  66.398  1.00  0.00           H  
ATOM   4488 HG23 VAL   295      53.360  62.813  66.009  1.00  0.00           H  
ATOM   4489  C   VAL   295      48.748  63.730  64.996  1.00  0.00           C  
ATOM   4490  O   VAL   295      48.470  62.964  64.118  1.00  0.00           O  
ATOM   4491  N   ALA   296      47.826  64.171  65.887  1.00  0.00           N  
ATOM   4492  H   ALA   296      48.244  64.965  66.350  1.00  0.00           H  
ATOM   4493  CA  ALA   296      46.386  63.908  65.990  1.00  0.00           C  
ATOM   4494  HA  ALA   296      46.204  62.851  65.797  1.00  0.00           H  
ATOM   4495  CB  ALA   296      45.974  64.375  67.367  1.00  0.00           C  
ATOM   4496  HB1 ALA   296      45.770  65.445  67.309  1.00  0.00           H  
ATOM   4497  HB2 ALA   296      44.957  64.001  67.490  1.00  0.00           H  
ATOM   4498  HB3 ALA   296      46.620  64.021  68.170  1.00  0.00           H  
ATOM   4499  C   ALA   296      45.605  64.648  64.863  1.00  0.00           C  
ATOM   4500  O   ALA   296      44.458  64.401  64.649  1.00  0.00           O  
ATOM   4501  N   MET   297      46.230  65.478  64.055  1.00  0.00           N  
ATOM   4502  H   MET   297      47.216  65.665  64.170  1.00  0.00           H  
ATOM   4503  CA  MET   297      45.676  66.316  62.927  1.00  0.00           C  
ATOM   4504  HA  MET   297      44.730  66.776  63.209  1.00  0.00           H  
ATOM   4505  CB  MET   297      46.678  67.345  62.487  1.00  0.00           C  
ATOM   4506  HB2 MET   297      45.972  68.035  62.027  1.00  0.00           H  
ATOM   4507  HB3 MET   297      47.065  68.063  63.210  1.00  0.00           H  
ATOM   4508  CG  MET   297      47.774  66.842  61.467  1.00  0.00           C  
ATOM   4509  HG2 MET   297      48.275  65.998  61.941  1.00  0.00           H  
ATOM   4510  HG3 MET   297      47.487  66.566  60.452  1.00  0.00           H  
ATOM   4511  SD  MET   297      49.052  68.079  61.244  1.00  0.00           S  
ATOM   4512  CE  MET   297      48.084  69.458  60.595  1.00  0.00           C  
ATOM   4513  HE1 MET   297      48.748  70.298  60.391  1.00  0.00           H  
ATOM   4514  HE2 MET   297      47.596  69.217  59.651  1.00  0.00           H  
ATOM   4515  HE3 MET   297      47.368  69.688  61.385  1.00  0.00           H  
ATOM   4516  C   MET   297      45.199  65.395  61.778  1.00  0.00           C  
ATOM   4517  O   MET   297      45.846  64.423  61.408  1.00  0.00           O  
ATOM   4518  N   GLY   298      43.950  65.614  61.258  1.00  0.00           N  
ATOM   4519  H   GLY   298      43.468  66.446  61.566  1.00  0.00           H  
ATOM   4520  CA  GLY   298      43.449  64.989  60.031  1.00  0.00           C  
ATOM   4521  HA2 GLY   298      43.509  63.914  60.201  1.00  0.00           H  
ATOM   4522  HA3 GLY   298      42.431  65.360  59.912  1.00  0.00           H  
ATOM   4523  C   GLY   298      44.256  65.330  58.749  1.00  0.00           C  
ATOM   4524  O   GLY   298      44.735  66.399  58.449  1.00  0.00           O  
ATOM   4525  N   VAL   299      44.370  64.336  57.878  1.00  0.00           N  
ATOM   4526  H   VAL   299      43.974  63.443  58.135  1.00  0.00           H  
ATOM   4527  CA  VAL   299      45.231  64.284  56.751  1.00  0.00           C  
ATOM   4528  HA  VAL   299      46.210  64.469  57.194  1.00  0.00           H  
ATOM   4529  CB  VAL   299      45.323  62.836  56.277  1.00  0.00           C  
ATOM   4530  HB  VAL   299      45.579  62.303  57.193  1.00  0.00           H  
ATOM   4531  CG1 VAL   299      44.037  62.287  55.503  1.00  0.00           C  
ATOM   4532 HG11 VAL   299      43.880  62.749  54.528  1.00  0.00           H  
ATOM   4533 HG12 VAL   299      44.158  61.213  55.364  1.00  0.00           H  
ATOM   4534 HG13 VAL   299      43.165  62.508  56.118  1.00  0.00           H  
ATOM   4535  CG2 VAL   299      46.486  62.693  55.291  1.00  0.00           C  
ATOM   4536 HG21 VAL   299      46.600  61.695  54.868  1.00  0.00           H  
ATOM   4537 HG22 VAL   299      46.420  63.441  54.501  1.00  0.00           H  
ATOM   4538 HG23 VAL   299      47.441  62.939  55.755  1.00  0.00           H  
ATOM   4539  C   VAL   299      44.909  65.280  55.592  1.00  0.00           C  
ATOM   4540  O   VAL   299      45.928  65.769  55.021  1.00  0.00           O  
ATOM   4541  N   SER   300      43.692  65.580  55.280  1.00  0.00           N  
ATOM   4542  H   SER   300      42.952  65.274  55.895  1.00  0.00           H  
ATOM   4543  CA  SER   300      43.356  66.623  54.352  1.00  0.00           C  
ATOM   4544  HA  SER   300      43.878  66.358  53.432  1.00  0.00           H  
ATOM   4545  CB  SER   300      41.886  66.460  53.929  1.00  0.00           C  
ATOM   4546  HB2 SER   300      41.659  65.400  53.823  1.00  0.00           H  
ATOM   4547  HB3 SER   300      41.256  66.836  54.735  1.00  0.00           H  
ATOM   4548  OG  SER   300      41.661  67.090  52.643  1.00  0.00           O  
ATOM   4549  HG  SER   300      41.018  66.602  52.124  1.00  0.00           H  
ATOM   4550  C   SER   300      43.521  68.095  54.835  1.00  0.00           C  
ATOM   4551  O   SER   300      43.818  68.949  54.035  1.00  0.00           O  
ATOM   4552  N   ASP   301      43.360  68.178  56.168  1.00  0.00           N  
ATOM   4553  H   ASP   301      42.982  67.388  56.669  1.00  0.00           H  
ATOM   4554  CA  ASP   301      43.764  69.418  56.905  1.00  0.00           C  
ATOM   4555  HA  ASP   301      43.328  70.262  56.370  1.00  0.00           H  
ATOM   4556  CB  ASP   301      43.156  69.550  58.341  1.00  0.00           C  
ATOM   4557  HB2 ASP   301      43.617  68.839  59.027  1.00  0.00           H  
ATOM   4558  HB3 ASP   301      43.132  70.595  58.653  1.00  0.00           H  
ATOM   4559  CG  ASP   301      41.716  69.093  58.387  1.00  0.00           C  
ATOM   4560  OD1 ASP   301      41.343  67.984  58.908  1.00  0.00           O  
ATOM   4561  OD2 ASP   301      40.839  69.835  57.866  1.00  0.00           O  
ATOM   4562  C   ASP   301      45.307  69.557  57.002  1.00  0.00           C  
ATOM   4563  O   ASP   301      45.794  70.673  56.889  1.00  0.00           O  
ATOM   4564  N   LYS   302      46.100  68.452  57.025  1.00  0.00           N  
ATOM   4565  H   LYS   302      45.538  67.619  57.129  1.00  0.00           H  
ATOM   4566  CA  LYS   302      47.493  68.402  56.892  1.00  0.00           C  
ATOM   4567  HA  LYS   302      47.958  69.170  57.510  1.00  0.00           H  
ATOM   4568  CB  LYS   302      47.905  67.056  57.476  1.00  0.00           C  
ATOM   4569  HB2 LYS   302      47.464  66.827  58.446  1.00  0.00           H  
ATOM   4570  HB3 LYS   302      47.554  66.329  56.744  1.00  0.00           H  
ATOM   4571  CG  LYS   302      49.426  66.871  57.663  1.00  0.00           C  
ATOM   4572  HG2 LYS   302      49.874  67.265  56.751  1.00  0.00           H  
ATOM   4573  HG3 LYS   302      49.793  67.424  58.527  1.00  0.00           H  
ATOM   4574  CD  LYS   302      49.572  65.361  57.907  1.00  0.00           C  
ATOM   4575  HD2 LYS   302      49.017  64.949  58.750  1.00  0.00           H  
ATOM   4576  HD3 LYS   302      49.189  64.941  56.977  1.00  0.00           H  
ATOM   4577  CE  LYS   302      51.066  64.952  58.122  1.00  0.00           C  
ATOM   4578  HE2 LYS   302      51.532  65.687  58.779  1.00  0.00           H  
ATOM   4579  HE3 LYS   302      51.192  64.007  58.651  1.00  0.00           H  
ATOM   4580  NZ  LYS   302      51.830  64.832  56.889  1.00  0.00           N  
ATOM   4581  HZ1 LYS   302      51.405  64.149  56.279  1.00  0.00           H  
ATOM   4582  HZ2 LYS   302      51.896  65.638  56.284  1.00  0.00           H  
ATOM   4583  HZ3 LYS   302      52.776  64.505  57.024  1.00  0.00           H  
ATOM   4584  C   LYS   302      48.033  68.626  55.485  1.00  0.00           C  
ATOM   4585  O   LYS   302      48.981  69.419  55.336  1.00  0.00           O  
ATOM   4586  N   ARG   303      47.370  68.056  54.472  1.00  0.00           N  
ATOM   4587  H   ARG   303      46.590  67.470  54.732  1.00  0.00           H  
ATOM   4588  CA  ARG   303      47.731  68.169  53.075  1.00  0.00           C  
ATOM   4589  HA  ARG   303      48.774  67.865  52.993  1.00  0.00           H  
ATOM   4590  CB  ARG   303      46.826  67.252  52.188  1.00  0.00           C  
ATOM   4591  HB2 ARG   303      46.849  66.265  52.651  1.00  0.00           H  
ATOM   4592  HB3 ARG   303      45.825  67.677  52.255  1.00  0.00           H  
ATOM   4593  CG  ARG   303      47.302  67.123  50.761  1.00  0.00           C  
ATOM   4594  HG2 ARG   303      47.314  68.138  50.365  1.00  0.00           H  
ATOM   4595  HG3 ARG   303      48.295  66.694  50.896  1.00  0.00           H  
ATOM   4596  CD  ARG   303      46.420  66.322  49.809  1.00  0.00           C  
ATOM   4597  HD2 ARG   303      47.124  65.780  49.178  1.00  0.00           H  
ATOM   4598  HD3 ARG   303      45.772  65.673  50.399  1.00  0.00           H  
ATOM   4599  NE  ARG   303      45.482  67.126  48.981  1.00  0.00           N  
ATOM   4600  HE  ARG   303      44.975  67.913  49.359  1.00  0.00           H  
ATOM   4601  CZ  ARG   303      45.149  66.843  47.713  1.00  0.00           C  
ATOM   4602  NH1 ARG   303      45.478  65.812  47.022  1.00  0.00           N  
ATOM   4603 HH11 ARG   303      46.026  65.122  47.517  1.00  0.00           H  
ATOM   4604 HH12 ARG   303      45.214  65.767  46.049  1.00  0.00           H  
ATOM   4605  NH2 ARG   303      44.347  67.609  46.994  1.00  0.00           N  
ATOM   4606 HH21 ARG   303      44.097  68.519  47.355  1.00  0.00           H  
ATOM   4607 HH22 ARG   303      43.977  67.189  46.153  1.00  0.00           H  
ATOM   4608  C   ARG   303      47.574  69.626  52.684  1.00  0.00           C  
ATOM   4609  O   ARG   303      48.507  70.238  52.135  1.00  0.00           O  
ATOM   4610  N   ASP   304      46.413  70.216  52.984  1.00  0.00           N  
ATOM   4611  H   ASP   304      45.729  69.679  53.499  1.00  0.00           H  
ATOM   4612  CA  ASP   304      46.326  71.655  52.688  1.00  0.00           C  
ATOM   4613  HA  ASP   304      46.653  71.717  51.650  1.00  0.00           H  
ATOM   4614  CB  ASP   304      44.860  72.122  52.937  1.00  0.00           C  
ATOM   4615  HB2 ASP   304      44.561  71.551  53.816  1.00  0.00           H  
ATOM   4616  HB3 ASP   304      44.769  73.153  53.278  1.00  0.00           H  
ATOM   4617  CG  ASP   304      43.922  71.885  51.692  1.00  0.00           C  
ATOM   4618  OD1 ASP   304      44.357  71.309  50.667  1.00  0.00           O  
ATOM   4619  OD2 ASP   304      42.688  72.154  51.867  1.00  0.00           O  
ATOM   4620  C   ASP   304      47.373  72.491  53.388  1.00  0.00           C  
ATOM   4621  O   ASP   304      47.961  73.387  52.822  1.00  0.00           O  
ATOM   4622  N   ILE   305      47.614  72.290  54.681  1.00  0.00           N  
ATOM   4623  H   ILE   305      46.938  71.751  55.204  1.00  0.00           H  
ATOM   4624  CA  ILE   305      48.657  73.107  55.390  1.00  0.00           C  
ATOM   4625  HA  ILE   305      48.372  74.158  55.346  1.00  0.00           H  
ATOM   4626  CB  ILE   305      48.617  72.666  56.890  1.00  0.00           C  
ATOM   4627  HB  ILE   305      48.318  71.619  56.925  1.00  0.00           H  
ATOM   4628  CG2 ILE   305      50.036  72.669  57.566  1.00  0.00           C  
ATOM   4629 HG21 ILE   305      50.782  72.051  57.065  1.00  0.00           H  
ATOM   4630 HG22 ILE   305      50.476  73.653  57.401  1.00  0.00           H  
ATOM   4631 HG23 ILE   305      50.042  72.325  58.600  1.00  0.00           H  
ATOM   4632  CG1 ILE   305      47.663  73.491  57.698  1.00  0.00           C  
ATOM   4633 HG12 ILE   305      48.111  74.466  57.890  1.00  0.00           H  
ATOM   4634 HG13 ILE   305      46.725  73.702  57.184  1.00  0.00           H  
ATOM   4635  CD1 ILE   305      47.377  72.918  59.157  1.00  0.00           C  
ATOM   4636 HD11 ILE   305      48.274  72.785  59.762  1.00  0.00           H  
ATOM   4637 HD12 ILE   305      46.754  73.593  59.744  1.00  0.00           H  
ATOM   4638 HD13 ILE   305      46.745  72.030  59.156  1.00  0.00           H  
ATOM   4639  C   ILE   305      50.031  72.914  54.748  1.00  0.00           C  
ATOM   4640  O   ILE   305      50.817  73.852  54.543  1.00  0.00           O  
ATOM   4641  N   SER   306      50.364  71.724  54.221  1.00  0.00           N  
ATOM   4642  H   SER   306      49.701  70.976  54.365  1.00  0.00           H  
ATOM   4643  CA  SER   306      51.676  71.474  53.601  1.00  0.00           C  
ATOM   4644  HA  SER   306      52.444  71.917  54.235  1.00  0.00           H  
ATOM   4645  CB  SER   306      51.860  69.924  53.548  1.00  0.00           C  
ATOM   4646  HB2 SER   306      51.133  69.491  52.860  1.00  0.00           H  
ATOM   4647  HB3 SER   306      52.849  69.680  53.161  1.00  0.00           H  
ATOM   4648  OG  SER   306      51.596  69.506  54.827  1.00  0.00           O  
ATOM   4649  HG  SER   306      50.655  69.614  54.986  1.00  0.00           H  
ATOM   4650  C   SER   306      51.759  71.993  52.167  1.00  0.00           C  
ATOM   4651  O   SER   306      52.805  72.386  51.699  1.00  0.00           O  
ATOM   4652  N   ARG   307      50.656  72.071  51.447  1.00  0.00           N  
ATOM   4653  H   ARG   307      49.844  71.658  51.883  1.00  0.00           H  
ATOM   4654  CA  ARG   307      50.599  72.550  50.052  1.00  0.00           C  
ATOM   4655  HA  ARG   307      51.594  72.268  49.706  1.00  0.00           H  
ATOM   4656  CB  ARG   307      49.446  71.905  49.223  1.00  0.00           C  
ATOM   4657  HB2 ARG   307      48.441  72.025  49.628  1.00  0.00           H  
ATOM   4658  HB3 ARG   307      49.460  72.406  48.255  1.00  0.00           H  
ATOM   4659  CG  ARG   307      49.685  70.360  48.958  1.00  0.00           C  
ATOM   4660  HG2 ARG   307      50.626  70.270  48.415  1.00  0.00           H  
ATOM   4661  HG3 ARG   307      49.859  69.821  49.888  1.00  0.00           H  
ATOM   4662  CD  ARG   307      48.526  69.742  48.160  1.00  0.00           C  
ATOM   4663  HD2 ARG   307      47.657  69.908  48.797  1.00  0.00           H  
ATOM   4664  HD3 ARG   307      48.546  70.272  47.207  1.00  0.00           H  
ATOM   4665  NE  ARG   307      48.752  68.292  47.896  1.00  0.00           N  
ATOM   4666  HE  ARG   307      49.316  67.784  48.564  1.00  0.00           H  
ATOM   4667  CZ  ARG   307      48.667  67.678  46.723  1.00  0.00           C  
ATOM   4668  NH1 ARG   307      48.213  68.226  45.600  1.00  0.00           N  
ATOM   4669 HH11 ARG   307      47.859  69.172  45.576  1.00  0.00           H  
ATOM   4670 HH12 ARG   307      48.387  67.658  44.783  1.00  0.00           H  
ATOM   4671  NH2 ARG   307      49.003  66.392  46.678  1.00  0.00           N  
ATOM   4672 HH21 ARG   307      49.268  65.943  47.543  1.00  0.00           H  
ATOM   4673 HH22 ARG   307      49.041  65.925  45.783  1.00  0.00           H  
ATOM   4674  C   ARG   307      50.491  74.100  50.039  1.00  0.00           C  
ATOM   4675  O   ARG   307      51.114  74.710  49.203  1.00  0.00           O  
ATOM   4676  N   PHE   308      49.841  74.719  51.041  1.00  0.00           N  
ATOM   4677  H   PHE   308      49.325  74.199  51.736  1.00  0.00           H  
ATOM   4678  CA  PHE   308      50.255  76.111  51.467  1.00  0.00           C  
ATOM   4679  HA  PHE   308      50.038  76.743  50.606  1.00  0.00           H  
ATOM   4680  CB  PHE   308      49.363  76.615  52.600  1.00  0.00           C  
ATOM   4681  HB2 PHE   308      49.279  75.864  53.386  1.00  0.00           H  
ATOM   4682  HB3 PHE   308      49.861  77.509  52.973  1.00  0.00           H  
ATOM   4683  CG  PHE   308      47.972  77.144  52.238  1.00  0.00           C  
ATOM   4684  CD1 PHE   308      47.042  76.221  51.731  1.00  0.00           C  
ATOM   4685  HD1 PHE   308      47.267  75.192  51.493  1.00  0.00           H  
ATOM   4686  CE1 PHE   308      45.807  76.767  51.348  1.00  0.00           C  
ATOM   4687  HE1 PHE   308      45.057  76.187  50.831  1.00  0.00           H  
ATOM   4688  CZ  PHE   308      45.450  78.106  51.541  1.00  0.00           C  
ATOM   4689  HZ  PHE   308      44.453  78.424  51.277  1.00  0.00           H  
ATOM   4690  CE2 PHE   308      46.363  79.036  52.053  1.00  0.00           C  
ATOM   4691  HE2 PHE   308      46.041  80.036  52.304  1.00  0.00           H  
ATOM   4692  CD2 PHE   308      47.648  78.513  52.362  1.00  0.00           C  
ATOM   4693  HD2 PHE   308      48.418  79.161  52.754  1.00  0.00           H  
ATOM   4694  C   PHE   308      51.747  76.436  51.784  1.00  0.00           C  
ATOM   4695  O   PHE   308      52.209  77.410  51.166  1.00  0.00           O  
ATOM   4696  N   LEU   309      52.459  75.705  52.731  1.00  0.00           N  
ATOM   4697  H   LEU   309      52.055  75.075  53.409  1.00  0.00           H  
ATOM   4698  CA  LEU   309      53.863  75.861  53.043  1.00  0.00           C  
ATOM   4699  HA  LEU   309      54.059  76.904  53.293  1.00  0.00           H  
ATOM   4700  CB  LEU   309      54.243  74.934  54.227  1.00  0.00           C  
ATOM   4701  HB2 LEU   309      53.855  73.922  54.115  1.00  0.00           H  
ATOM   4702  HB3 LEU   309      55.318  74.854  54.391  1.00  0.00           H  
ATOM   4703  CG  LEU   309      53.580  75.465  55.557  1.00  0.00           C  
ATOM   4704  HG  LEU   309      52.490  75.455  55.570  1.00  0.00           H  
ATOM   4705  CD1 LEU   309      53.888  74.679  56.807  1.00  0.00           C  
ATOM   4706 HD11 LEU   309      53.670  73.629  56.608  1.00  0.00           H  
ATOM   4707 HD12 LEU   309      54.957  74.807  56.972  1.00  0.00           H  
ATOM   4708 HD13 LEU   309      53.321  75.075  57.650  1.00  0.00           H  
ATOM   4709  CD2 LEU   309      54.073  76.877  55.873  1.00  0.00           C  
ATOM   4710 HD21 LEU   309      53.823  77.199  56.884  1.00  0.00           H  
ATOM   4711 HD22 LEU   309      55.145  76.820  55.684  1.00  0.00           H  
ATOM   4712 HD23 LEU   309      53.524  77.558  55.222  1.00  0.00           H  
ATOM   4713  C   LEU   309      54.769  75.407  51.883  1.00  0.00           C  
ATOM   4714  O   LEU   309      55.989  75.673  51.871  1.00  0.00           O  
ATOM   4715  N   GLU   310      54.243  74.717  50.908  1.00  0.00           N  
ATOM   4716  H   GLU   310      53.234  74.698  50.926  1.00  0.00           H  
ATOM   4717  CA  GLU   310      55.058  74.075  49.830  1.00  0.00           C  
ATOM   4718  HA  GLU   310      54.304  73.446  49.357  1.00  0.00           H  
ATOM   4719  CB  GLU   310      55.546  75.169  48.799  1.00  0.00           C  
ATOM   4720  HB2 GLU   310      56.360  75.730  49.257  1.00  0.00           H  
ATOM   4721  HB3 GLU   310      55.934  74.540  47.998  1.00  0.00           H  
ATOM   4722  CG  GLU   310      54.614  76.181  48.259  1.00  0.00           C  
ATOM   4723  HG2 GLU   310      54.072  75.666  47.466  1.00  0.00           H  
ATOM   4724  HG3 GLU   310      53.893  76.412  49.043  1.00  0.00           H  
ATOM   4725  CD  GLU   310      55.316  77.526  47.857  1.00  0.00           C  
ATOM   4726  OE1 GLU   310      56.132  77.485  46.899  1.00  0.00           O  
ATOM   4727  OE2 GLU   310      55.002  78.623  48.341  1.00  0.00           O  
ATOM   4728  C   GLU   310      56.183  73.133  50.304  1.00  0.00           C  
ATOM   4729  O   GLU   310      57.298  73.054  49.793  1.00  0.00           O  
ATOM   4730  N   SER   311      55.818  72.264  51.286  1.00  0.00           N  
ATOM   4731  H   SER   311      54.849  72.253  51.571  1.00  0.00           H  
ATOM   4732  CA  SER   311      56.825  71.480  52.035  1.00  0.00           C  
ATOM   4733  HA  SER   311      57.493  70.973  51.339  1.00  0.00           H  
ATOM   4734  CB  SER   311      57.663  72.463  52.835  1.00  0.00           C  
ATOM   4735  HB2 SER   311      58.084  73.215  52.168  1.00  0.00           H  
ATOM   4736  HB3 SER   311      56.926  72.984  53.445  1.00  0.00           H  
ATOM   4737  OG  SER   311      58.587  71.763  53.639  1.00  0.00           O  
ATOM   4738  HG  SER   311      59.264  71.410  53.057  1.00  0.00           H  
ATOM   4739  C   SER   311      56.163  70.377  52.839  1.00  0.00           C  
ATOM   4740  O   SER   311      55.245  70.744  53.571  1.00  0.00           O  
ATOM   4741  N   ASN   312      56.434  69.094  52.587  1.00  0.00           N  
ATOM   4742  H   ASN   312      57.149  68.790  51.940  1.00  0.00           H  
ATOM   4743  CA  ASN   312      55.942  67.938  53.398  1.00  0.00           C  
ATOM   4744  HA  ASN   312      54.870  68.024  53.574  1.00  0.00           H  
ATOM   4745  CB  ASN   312      56.182  66.674  52.626  1.00  0.00           C  
ATOM   4746  HB2 ASN   312      55.832  66.723  51.595  1.00  0.00           H  
ATOM   4747  HB3 ASN   312      57.234  66.499  52.402  1.00  0.00           H  
ATOM   4748  CG  ASN   312      55.491  65.413  53.225  1.00  0.00           C  
ATOM   4749  OD1 ASN   312      54.312  65.154  53.097  1.00  0.00           O  
ATOM   4750  ND2 ASN   312      56.252  64.578  53.937  1.00  0.00           N  
ATOM   4751 HD21 ASN   312      55.830  63.708  54.231  1.00  0.00           H  
ATOM   4752 HD22 ASN   312      57.255  64.685  53.981  1.00  0.00           H  
ATOM   4753  C   ASN   312      56.647  68.002  54.708  1.00  0.00           C  
ATOM   4754  O   ASN   312      57.865  68.243  54.685  1.00  0.00           O  
ATOM   4755  N   PRO   313      56.054  67.687  55.887  1.00  0.00           N  
ATOM   4756  CD  PRO   313      54.714  67.325  56.160  1.00  0.00           C  
ATOM   4757  HD2 PRO   313      54.268  66.706  55.381  1.00  0.00           H  
ATOM   4758  HD3 PRO   313      54.155  68.256  56.068  1.00  0.00           H  
ATOM   4759  CG  PRO   313      54.670  66.801  57.599  1.00  0.00           C  
ATOM   4760  HG2 PRO   313      54.964  65.751  57.594  1.00  0.00           H  
ATOM   4761  HG3 PRO   313      53.713  66.719  58.114  1.00  0.00           H  
ATOM   4762  CB  PRO   313      55.661  67.647  58.306  1.00  0.00           C  
ATOM   4763  HB2 PRO   313      56.055  67.084  59.152  1.00  0.00           H  
ATOM   4764  HB3 PRO   313      55.166  68.571  58.605  1.00  0.00           H  
ATOM   4765  CA  PRO   313      56.757  67.727  57.201  1.00  0.00           C  
ATOM   4766  HA  PRO   313      57.288  68.671  57.327  1.00  0.00           H  
ATOM   4767  C   PRO   313      57.726  66.561  57.320  1.00  0.00           C  
ATOM   4768  O   PRO   313      57.842  65.614  56.520  1.00  0.00           O  
ATOM   4769  N   VAL   314      58.513  66.621  58.441  1.00  0.00           N  
ATOM   4770  H   VAL   314      58.387  67.389  59.086  1.00  0.00           H  
ATOM   4771  CA  VAL   314      59.213  65.469  59.115  1.00  0.00           C  
ATOM   4772  HA  VAL   314      59.041  64.503  58.640  1.00  0.00           H  
ATOM   4773  CB  VAL   314      60.736  65.703  59.399  1.00  0.00           C  
ATOM   4774  HB  VAL   314      61.159  64.812  59.861  1.00  0.00           H  
ATOM   4775  CG1 VAL   314      61.426  65.893  58.037  1.00  0.00           C  
ATOM   4776 HG11 VAL   314      61.181  65.176  57.254  1.00  0.00           H  
ATOM   4777 HG12 VAL   314      61.393  66.932  57.708  1.00  0.00           H  
ATOM   4778 HG13 VAL   314      62.477  65.694  58.244  1.00  0.00           H  
ATOM   4779  CG2 VAL   314      60.984  66.764  60.420  1.00  0.00           C  
ATOM   4780 HG21 VAL   314      61.956  66.547  60.863  1.00  0.00           H  
ATOM   4781 HG22 VAL   314      61.063  67.793  60.069  1.00  0.00           H  
ATOM   4782 HG23 VAL   314      60.344  66.846  61.299  1.00  0.00           H  
ATOM   4783  C   VAL   314      58.489  65.245  60.497  1.00  0.00           C  
ATOM   4784  O   VAL   314      57.869  66.236  61.007  1.00  0.00           O  
ATOM   4785  N   MET   315      58.500  64.027  61.107  1.00  0.00           N  
ATOM   4786  H   MET   315      59.039  63.357  60.578  1.00  0.00           H  
ATOM   4787  CA  MET   315      57.899  63.556  62.393  1.00  0.00           C  
ATOM   4788  HA  MET   315      57.265  64.374  62.735  1.00  0.00           H  
ATOM   4789  CB  MET   315      56.987  62.353  62.177  1.00  0.00           C  
ATOM   4790  HB2 MET   315      56.418  62.557  61.271  1.00  0.00           H  
ATOM   4791  HB3 MET   315      57.556  61.456  61.932  1.00  0.00           H  
ATOM   4792  CG  MET   315      55.990  62.153  63.311  1.00  0.00           C  
ATOM   4793  HG2 MET   315      55.379  63.027  63.536  1.00  0.00           H  
ATOM   4794  HG3 MET   315      55.281  61.447  62.878  1.00  0.00           H  
ATOM   4795  SD  MET   315      56.558  61.600  64.915  1.00  0.00           S  
ATOM   4796  CE  MET   315      57.099  59.861  64.631  1.00  0.00           C  
ATOM   4797  HE1 MET   315      57.633  59.411  65.468  1.00  0.00           H  
ATOM   4798  HE2 MET   315      56.309  59.198  64.278  1.00  0.00           H  
ATOM   4799  HE3 MET   315      57.912  59.820  63.907  1.00  0.00           H  
ATOM   4800  C   MET   315      59.031  63.329  63.410  1.00  0.00           C  
ATOM   4801  O   MET   315      59.888  62.525  63.162  1.00  0.00           O  
ATOM   4802  N   ILE   316      59.062  64.040  64.540  1.00  0.00           N  
ATOM   4803  H   ILE   316      58.279  64.662  64.682  1.00  0.00           H  
ATOM   4804  CA  ILE   316      60.014  64.048  65.655  1.00  0.00           C  
ATOM   4805  HA  ILE   316      60.811  63.325  65.478  1.00  0.00           H  
ATOM   4806  CB  ILE   316      60.800  65.375  65.678  1.00  0.00           C  
ATOM   4807  HB  ILE   316      60.012  66.127  65.635  1.00  0.00           H  
ATOM   4808  CG2 ILE   316      61.568  65.712  66.939  1.00  0.00           C  
ATOM   4809 HG21 ILE   316      60.970  65.644  67.848  1.00  0.00           H  
ATOM   4810 HG22 ILE   316      62.205  64.829  66.979  1.00  0.00           H  
ATOM   4811 HG23 ILE   316      62.165  66.624  66.918  1.00  0.00           H  
ATOM   4812  CG1 ILE   316      61.646  65.669  64.422  1.00  0.00           C  
ATOM   4813 HG12 ILE   316      60.984  65.692  63.557  1.00  0.00           H  
ATOM   4814 HG13 ILE   316      61.961  66.713  64.400  1.00  0.00           H  
ATOM   4815  CD1 ILE   316      62.679  64.557  64.159  1.00  0.00           C  
ATOM   4816 HD11 ILE   316      63.193  64.761  63.220  1.00  0.00           H  
ATOM   4817 HD12 ILE   316      63.373  64.584  65.000  1.00  0.00           H  
ATOM   4818 HD13 ILE   316      62.190  63.605  63.955  1.00  0.00           H  
ATOM   4819  C   ILE   316      59.300  63.718  66.997  1.00  0.00           C  
ATOM   4820  O   ILE   316      58.174  64.156  67.266  1.00  0.00           O  
ATOM   4821  N   ASP   317      59.967  62.988  67.876  1.00  0.00           N  
ATOM   4822  H   ASP   317      60.920  62.700  67.703  1.00  0.00           H  
ATOM   4823  CA  ASP   317      59.436  62.666  69.240  1.00  0.00           C  
ATOM   4824  HA  ASP   317      58.587  63.320  69.437  1.00  0.00           H  
ATOM   4825  CB  ASP   317      58.924  61.203  69.282  1.00  0.00           C  
ATOM   4826  HB2 ASP   317      58.217  61.097  68.458  1.00  0.00           H  
ATOM   4827  HB3 ASP   317      59.744  60.490  69.204  1.00  0.00           H  
ATOM   4828  CG  ASP   317      58.131  60.796  70.565  1.00  0.00           C  
ATOM   4829  OD1 ASP   317      58.047  61.536  71.570  1.00  0.00           O  
ATOM   4830  OD2 ASP   317      57.682  59.633  70.688  1.00  0.00           O  
ATOM   4831  C   ASP   317      60.474  63.026  70.231  1.00  0.00           C  
ATOM   4832  O   ASP   317      61.703  62.998  69.917  1.00  0.00           O  
ATOM   4833  N   ALA   318      59.999  63.526  71.388  1.00  0.00           N  
ATOM   4834  H   ALA   318      59.027  63.335  71.583  1.00  0.00           H  
ATOM   4835  CA  ALA   318      60.838  63.902  72.443  1.00  0.00           C  
ATOM   4836  HA  ALA   318      61.686  64.458  72.043  1.00  0.00           H  
ATOM   4837  CB  ALA   318      60.047  64.763  73.422  1.00  0.00           C  
ATOM   4838  HB1 ALA   318      60.747  65.089  74.192  1.00  0.00           H  
ATOM   4839  HB2 ALA   318      59.651  65.679  72.983  1.00  0.00           H  
ATOM   4840  HB3 ALA   318      59.324  64.041  73.802  1.00  0.00           H  
ATOM   4841  C   ALA   318      61.421  62.641  73.199  1.00  0.00           C  
ATOM   4842  O   ALA   318      62.430  62.755  73.865  1.00  0.00           O  
ATOM   4843  N   LYS   319      60.719  61.475  73.184  1.00  0.00           N  
ATOM   4844  H   LYS   319      59.778  61.600  72.841  1.00  0.00           H  
ATOM   4845  CA  LYS   319      61.000  60.311  74.026  1.00  0.00           C  
ATOM   4846  HA  LYS   319      61.046  60.659  75.058  1.00  0.00           H  
ATOM   4847  CB  LYS   319      59.874  59.221  73.945  1.00  0.00           C  
ATOM   4848  HB2 LYS   319      60.103  58.640  74.839  1.00  0.00           H  
ATOM   4849  HB3 LYS   319      58.927  59.759  73.966  1.00  0.00           H  
ATOM   4850  CG  LYS   319      60.073  58.301  72.749  1.00  0.00           C  
ATOM   4851  HG2 LYS   319      60.154  58.895  71.839  1.00  0.00           H  
ATOM   4852  HG3 LYS   319      60.987  57.730  72.915  1.00  0.00           H  
ATOM   4853  CD  LYS   319      59.089  57.105  72.545  1.00  0.00           C  
ATOM   4854  HD2 LYS   319      59.233  56.377  73.343  1.00  0.00           H  
ATOM   4855  HD3 LYS   319      58.067  57.475  72.620  1.00  0.00           H  
ATOM   4856  CE  LYS   319      59.305  56.437  71.209  1.00  0.00           C  
ATOM   4857  HE2 LYS   319      60.293  55.983  71.127  1.00  0.00           H  
ATOM   4858  HE3 LYS   319      58.547  55.667  71.070  1.00  0.00           H  
ATOM   4859  NZ  LYS   319      59.287  57.379  70.166  1.00  0.00           N  
ATOM   4860  HZ1 LYS   319      59.859  58.201  70.299  1.00  0.00           H  
ATOM   4861  HZ2 LYS   319      59.501  56.914  69.295  1.00  0.00           H  
ATOM   4862  HZ3 LYS   319      58.353  57.762  70.146  1.00  0.00           H  
ATOM   4863  C   LYS   319      62.349  59.721  73.848  1.00  0.00           C  
ATOM   4864  O   LYS   319      62.938  59.270  74.823  1.00  0.00           O  
ATOM   4865  N   GLU   320      62.955  59.850  72.683  1.00  0.00           N  
ATOM   4866  H   GLU   320      62.459  60.192  71.871  1.00  0.00           H  
ATOM   4867  CA  GLU   320      64.383  59.463  72.356  1.00  0.00           C  
ATOM   4868  HA  GLU   320      64.528  58.435  72.687  1.00  0.00           H  
ATOM   4869  CB  GLU   320      64.638  59.574  70.844  1.00  0.00           C  
ATOM   4870  HB2 GLU   320      64.122  60.467  70.492  1.00  0.00           H  
ATOM   4871  HB3 GLU   320      65.680  59.805  70.623  1.00  0.00           H  
ATOM   4872  CG  GLU   320      64.154  58.532  69.808  1.00  0.00           C  
ATOM   4873  HG2 GLU   320      64.397  58.988  68.848  1.00  0.00           H  
ATOM   4874  HG3 GLU   320      64.853  57.700  69.713  1.00  0.00           H  
ATOM   4875  CD  GLU   320      62.694  58.172  69.989  1.00  0.00           C  
ATOM   4876  OE1 GLU   320      62.333  56.988  70.275  1.00  0.00           O  
ATOM   4877  OE2 GLU   320      61.804  59.069  69.870  1.00  0.00           O  
ATOM   4878  C   GLU   320      65.495  60.250  73.107  1.00  0.00           C  
ATOM   4879  O   GLU   320      66.689  59.944  72.936  1.00  0.00           O  
ATOM   4880  N   VAL   321      65.182  61.449  73.727  1.00  0.00           N  
ATOM   4881  H   VAL   321      64.185  61.610  73.714  1.00  0.00           H  
ATOM   4882  CA  VAL   321      66.107  62.352  74.399  1.00  0.00           C  
ATOM   4883  HA  VAL   321      67.072  61.888  74.601  1.00  0.00           H  
ATOM   4884  CB  VAL   321      66.427  63.639  73.592  1.00  0.00           C  
ATOM   4885  HB  VAL   321      66.915  63.346  72.663  1.00  0.00           H  
ATOM   4886  CG1 VAL   321      65.240  64.652  73.365  1.00  0.00           C  
ATOM   4887 HG11 VAL   321      64.858  65.077  74.293  1.00  0.00           H  
ATOM   4888 HG12 VAL   321      65.502  65.475  72.699  1.00  0.00           H  
ATOM   4889 HG13 VAL   321      64.373  64.179  72.904  1.00  0.00           H  
ATOM   4890  CG2 VAL   321      67.579  64.444  74.200  1.00  0.00           C  
ATOM   4891 HG21 VAL   321      68.348  63.776  74.588  1.00  0.00           H  
ATOM   4892 HG22 VAL   321      67.924  65.167  73.461  1.00  0.00           H  
ATOM   4893 HG23 VAL   321      67.182  65.046  75.017  1.00  0.00           H  
ATOM   4894  C   VAL   321      65.622  62.711  75.826  1.00  0.00           C  
ATOM   4895  O   VAL   321      66.510  63.123  76.577  1.00  0.00           O  
ATOM   4896  N   SER   322      64.327  62.806  76.195  1.00  0.00           N  
ATOM   4897  H   SER   322      63.629  62.326  75.645  1.00  0.00           H  
ATOM   4898  CA  SER   322      63.778  63.223  77.494  1.00  0.00           C  
ATOM   4899  HA  SER   322      64.632  63.222  78.171  1.00  0.00           H  
ATOM   4900  CB  SER   322      63.359  64.729  77.458  1.00  0.00           C  
ATOM   4901  HB2 SER   322      64.267  65.323  77.357  1.00  0.00           H  
ATOM   4902  HB3 SER   322      62.810  64.927  76.537  1.00  0.00           H  
ATOM   4903  OG  SER   322      62.851  65.367  78.591  1.00  0.00           O  
ATOM   4904  HG  SER   322      61.892  65.340  78.578  1.00  0.00           H  
ATOM   4905  C   SER   322      62.668  62.277  78.011  1.00  0.00           C  
ATOM   4906  O   SER   322      62.385  61.302  77.315  1.00  0.00           O  
ATOM   4907  N   ALA   323      62.123  62.478  79.235  1.00  0.00           N  
ATOM   4908  H   ALA   323      62.388  63.328  79.711  1.00  0.00           H  
ATOM   4909  CA  ALA   323      61.217  61.507  79.831  1.00  0.00           C  
ATOM   4910  HA  ALA   323      61.629  60.506  79.705  1.00  0.00           H  
ATOM   4911  CB  ALA   323      61.203  61.879  81.334  1.00  0.00           C  
ATOM   4912  HB1 ALA   323      60.668  61.071  81.832  1.00  0.00           H  
ATOM   4913  HB2 ALA   323      62.151  61.898  81.873  1.00  0.00           H  
ATOM   4914  HB3 ALA   323      60.800  62.879  81.495  1.00  0.00           H  
ATOM   4915  C   ALA   323      59.751  61.439  79.281  1.00  0.00           C  
ATOM   4916  O   ALA   323      58.849  61.031  80.009  1.00  0.00           O  
ATOM   4917  N   ALA   324      59.442  61.865  78.055  1.00  0.00           N  
ATOM   4918  H   ALA   324      60.253  62.038  77.479  1.00  0.00           H  
ATOM   4919  CA  ALA   324      58.075  62.268  77.646  1.00  0.00           C  
ATOM   4920  HA  ALA   324      57.445  61.804  78.405  1.00  0.00           H  
ATOM   4921  CB  ALA   324      57.900  63.770  77.676  1.00  0.00           C  
ATOM   4922  HB1 ALA   324      58.058  64.279  78.627  1.00  0.00           H  
ATOM   4923  HB2 ALA   324      58.562  64.294  76.986  1.00  0.00           H  
ATOM   4924  HB3 ALA   324      56.878  63.958  77.349  1.00  0.00           H  
ATOM   4925  C   ALA   324      57.732  61.808  76.221  1.00  0.00           C  
ATOM   4926  O   ALA   324      58.415  62.119  75.241  1.00  0.00           O  
ATOM   4927  N   HIE   325      56.562  61.198  76.113  1.00  0.00           N  
ATOM   4928  H   HIE   325      55.906  61.206  76.881  1.00  0.00           H  
ATOM   4929  CA  HIE   325      55.986  60.942  74.778  1.00  0.00           C  
ATOM   4930  HA  HIE   325      56.746  60.589  74.081  1.00  0.00           H  
ATOM   4931  CB  HIE   325      54.872  59.891  74.902  1.00  0.00           C  
ATOM   4932  HB2 HIE   325      54.410  59.928  75.888  1.00  0.00           H
[truncated: 24,090,978 more chars]
