# Supplementary material for: Structural insight into hierarchical DNMT3A autoinhibition and its dysregulation in disease
Source: Nat Commun. 2026 Feb 18;17:2901. doi: 10.1038/s41467-026-69563-1 (PMC13031684; doi:10.1038/s41467-026-69563-1)
Supplement: Supplementary file 6 — Source Data File [file 41467_2026_69563_MOESM6_ESM.xlsx]

## Sheet: Fig.2d
						Fig. 2d ITC analysis of binding between 3APWWP and 3AADD-MTase/3LML
			WT											W330A					R544A
			Rep#1*					Rep#2
			Moloar ratio	deltaH	ndh (cal mol-1)	Fit_Y (cal mol-1)		Moloar ratio	deltaH	ndh (cal mol-1)	Fit_Y (cal mol-1)			Molar ratio	DeltaH	ndh (cal mol-1)			Molar ratio	DeltaH	ndh (cal mol-1)
			0.14017	0.30104	582.949	605.97		0.14017	0.49508	776.116	785.128			0.14017	-0.28334	-88.6694			0.14017	-0.23041	-116.065
			0.26208	0.30291	585.508	569.76		0.26208	0.46413	733.661	736.04			0.26208	-0.21297	7.86268			0.26208	-0.23664	-124.603
			0.38541	0.26983	540.14	534.774		0.38541	0.4336	691.789	689.84			0.38541	-0.07985	#			0.38541	-0.09966	63.2982
			0.51018	0.25008	513.043	501.154		0.51018	0.37377	609.713	646.442			0.51018	-0.27401	-75.8664			0.51018	-0.13635	12.9597
			0.63637	0.23824	496.806	469.013		0.63637	0.37951	617.584	605.74			0.63637	-0.28258	-87.6265			0.63637	-0.07957	90.8461
			0.76399	0.16983	418.564	438.429		0.76399	0.38083	619.399	567.619			0.76399	-0.21296	7.86703			0.76399	-0.12284	31.4912
			0.89304	0.16013	398.549	409.448		0.89304	0.26192	456.293	531.954			0.89304	-0.21489	5.22634			0.89304	-0.08364	85.2647
			1.02352	0.1574	385.906	382.09		1.02352	0.32522	543.112	498.615			1.02352	-0.21515	4.87028			1.02352	-0.18319	-51.2948
			1.15542	0.12753	344.936	356.35		1.15542	0.30866	520.402	467.471			1.15542	-0.12673	126.154			1.15542	-0.12846	23.7856
			1.28876	0.11381	326.12	332.202		1.28876	0.26494	460.423	438.391			1.28876	-0.17996	53.1406			1.28876	0.05041	#
			1.42352	0.08997	293.42	309.603		1.42352	0.22922	411.432	411.247			1.42352	-0.14181	105.468			1.42352	-0.06118	116.081
			1.55972	0.08431	285.65	288.498		1.55972	0.21317	389.42	385.914			1.55972	-0.1922	36.3561			1.55972	-0.15447	-11.8954
			1.69734	0.08185	282.274	268.822		1.69734	0.18528	351.153	362.27			1.69734	-0.15819	83.0065			1.69734	-0.03339	154.203
			1.83639	0.05631	247.244	250.504		1.83639	0.15437	308.762	340.201			1.83639	-0.21045	11.3134			1.83639	-0.10238	59.5578
			1.97687	0.05339	243.241	233.468		1.97687	0.1668	325.811	319.598			1.97687	-0.20762	15.202			1.97687	-0.13634	12.9804
			2.11877	0.04031	225.301	217.638		2.11877	0.12307	265.819	300.356			2.11877	-0.14176	105.547			2.11877	-0.08956	77.1518
			*Representative plot used in the figure
			# spikes or noisy injections

## Sheet: Fig.2f
				Fig. 2f
				bound fraction				bound fraction				bound fraction
			DNA (µM)	WT				W330A				R544A
				Rep#1	Rep#2	Rep#3		Rep#1	Rep#2	Rep#3		Rep#1	Rep#2	Rep#3
			0.009766	-0.01598	0.107466	0.074964		0.002808	-0.02149	-0.00642		0.013175	-0.08597	-0.06854
			0.019531	0.026782	0.123077	0.100435		-0.0108	0.079638	0.081176		0.004104	0.000905	0.028992
			0.039063	0.022246	0.136652	0.118451		0.034557	0.059276	0.06316		0.074082	-0.01878	0.007869
			0.078125	-0.02894	0.087104	0.090495		0.0527	0.076923	0.043901		0.065011	-0.01742	-0.03686
			0.15625	-0.11641	0.08371	0.051978		0.118143	0.097285	0.09298		0.129158	-0.02828	0.002899
			0.3125	-0.1378	0.080995	0.043901		0.335853	0.288688	0.299855		0.291145	0.053846	0.094222
			0.625	-0.09244	0.029412	0.057569		0.528942	0.520815	0.542762		0.494601	0.351131	0.404224
			1.25	0.068898	0.248643	0.25761		0.692873	0.762444	0.796852		0.6527	0.667421	0.738455
			2.5	0.230886	0.283937	0.284324		0.867819	0.870362	0.904328		0.743413	0.939593	0.972665
			5	0.402592	0.339593	0.350797		1	0.956561	0.988817		0.852268	1	1

## Sheet: Fig.2g
				Fig. 2g
				Radioactivity (cpm)
				WT			R544A			W330A
				Rep#1	Rep#2	Rep#3	Rep#1	Rep#2	Rep#3	Rep#1	Rep#2	Rep#3
				1450	1336	1642	4426	4143	4480	3575	3300	3633
			average	1476			4349.7			3502.7
			STDEV	154.6			181			177.9
			p value				3.09e-05			0.000118
			p value summary				****			***
							vs. WT			vs.WT

## Sheet: Fig.3b
						Fig. 3b ITC binding analisys between 3AADD and 3AMTase-3LML
			WT											D529A/D531A
			Rep#1*					Rep#2						Rep#1*					Rep#2
			Molar ratio	deltaH	ndh (cal mol-1)	Fit_Y (cal mol-1)		Molar ratio	deltaH	ndh (cal mol-1)	Fit_Y (cal mol-1)			Molar ratio	deltaH	ndh (cal mol-1)	Fit_Y (cal mol-1)		Molar ratio	deltaH	ndh (cal mol-1)	Fit_Y (cal mol-1)
			0.14017	3.36902	2922.86	2870.95		0.14017	3.33871	2747.91	2671.51			0.14017	2.30926	1900.63	1893.2		0.14017	2.35743	1840.27	1865.06
			0.26208	2.88451	2524.09	2566.79		0.26208	2.87097	2362.94	2385.59			0.26208	2.09148	1721.38	1710.24		0.26208	2.20271	1712.93	1667.24
			0.38541	2.4913	2200.45	2218.51		0.38541	2.3546	1937.95	2074.35			0.38541	1.76282	1450.88	1533.35		0.38541	1.90421	1467.25	1483.65
			0.51018	2.01136	1805.44	1851.63		0.51018	2.16619	1782.87	1757.68			0.51018	1.70054	1399.62	1366.17		0.51018	1.75309	1342.87	1316.05
			0.63637	1.66899	1523.65	1499.35		0.63637	1.7443	1435.64	1457.39			0.63637	1.53682	1264.87	1211.33		0.63637	1.40204	1053.94	1165.14
			0.76399	1.26265	1189.22	1189.21		0.76399	1.51091	1243.55	1190.37			0.76399	1.36256	1121.45	1070.42		0.76399	1.55212	1177.46	1030.7
			0.89304	1.01834	988.141	934.223		0.89304	1.36278	1121.63	964.813			0.89304	1.10291	907.744	944.032		0.89304	1.19056	879.881	911.926
			1.02352	0.84118	842.33	733.873		1.02352	0.84754	697.564	781.035			1.02352	0.96766	796.426	831.933		1.02352	1.11399	816.86	807.587
			1.15542	0.44516	516.39	580.23		1.15542	0.78728	647.971	634.499			1.15542	0.95423	785.373	733.344		1.15542	0.90606	645.731	716.279
			1.28876	0.40279	481.513	463.417		1.28876	0.59574	490.324	518.846			1.28876	0.65752	541.165	647.144		1.28876	0.77985	541.848	636.542
			1.42352	0.20642	319.897	374.465		1.42352	0.58501	481.49	427.758			1.42352	0.31164	#	572.053		1.42352	0.92726	663.173	566.962
			1.55972	0.15787	279.936	306.218		1.55972	0.55763	458.952	355.785			1.55972	0.58244	479.377	506.765		1.55972	0.72457	496.357	506.226
			1.69734	0.07513	211.833	253.296		1.69734	0.29977	246.724	298.549			1.69734	0.60941	501.576	450.029		1.69734	0.69822	474.668	453.15
			1.83639	-0.30071	#	211.764		1.83639	0.07135	58.7232	252.657			1.83639	0.49326	405.977	400.695		1.83639	0.719	491.771	406.688
			1.97687	-0.29288	#	178.766		1.97687	0.23023	189.488	215.526			1.97687	0.65921	#	357.734		1.97687	0.50732	317.547	365.926
			2.11877	-0.09875	68.7252	152.23		2.11877	0.14318	117.848	185.203			2.11877	0.43058	354.384	320.248		2.11877	0.49944	311.064	330.074
			R836A
			Rep#1*					Rep#2
			Molar ratio	deltaH	ndh (cal mol-1)	Fit_Y (cal mol-1)		Molar ratio	deltaH	ndh (cal mol-1)	Fit_Y (cal mol-1)
			0.14017	1.6659	1371.11	1379.36		0.14017	1.28115	1354.45	1382.93
			0.26208	1.61432	1328.66	1283.52		0.26208	1.25418	1332.24	1276.89
			0.38541	1.22136	#	1192.82		0.38541	1.06903	1179.86	1177.51				*Representative plot used in the figure
			0.51018	1.36959	1127.23	1107.42		0.51018	0.93233	1067.35	1084.89				#Outliers that don’t fit the binding model
			0.63637	1.14976	946.305	1027.35		0.63637	0.84257	993.471	998.973
			0.76399	1.16996	962.927	952.562		0.76399	0.73831	907.664	919.573
			0.89304	1.00075	823.664	882.934		0.89304	0.6426	828.891	846.434
			1.02352	0.98999	814.804	818.283		1.02352	0.58657	782.773	779.232
			1.15542	0.93519	769.702	758.385		1.15542	0.43924	661.513	717.607
			1.28876	0.97631	803.548	702.988		1.28876	0.48949	702.87	661.177
			1.42352	0.82632	680.101	651.823		1.42352	0.39023	621.179	609.555
			1.55972	0.68197	561.288	604.612		1.55972	0.33986	579.722	562.358
			1.69734	0.6653	547.575	561.079		1.69734	0.41211	639.183	519.217
			1.83639	0.62391	513.508	520.952		1.83639	0.14273	417.477	479.781
			1.97687	0.52794	#	483.97		1.97687	-0.03141	#	443.719
			2.11877	0.68057	#	449.882		2.11877	0.06637	354.629	410.727

## Sheet: Fig.4d
				Fig. 4d
				Radioactivity (cpm)
				WT
			Nucleosome	Rep#1	Rep#2	Rep#3	average	STDEV	p value	p value summary
			H3K4me3	990	1028	1025	1014.3	21.1
			H3K4me0	7215	7218	6935	7122.7	162.5	3.45e-07	****	vs. H3K4me3
			H3K36me2	12107	11716	11976	11933	199	5.39e-06	****	vs. H3K4me0
				D529A/D531A
			Nucleosome	Rep#1	Rep#2	Rep#3	average	STDEV	p value	p value summary
			H3K4me3	6539	7408	5978	6641.7	720.5
			H3K4me0	9143	9109	9319	9190.3	112.7	0.003759	**	vs. H3K4me3
			H3K36me2	14833	14582	14544	14653	157	1.04e-06	****	vs. H3K4me0
				R544A
			Nucleosome	Rep#1	Rep#2	Rep#3	average	STDEV	p value	p value summary
			H3K4me3	3274	3352	3409	3345	67.8
			H3K4me0	20682	20818	19958	20486	462.3	3.67e-07	****	vs. H3K4me3
			H3K36me2	23573	23484	24391	23816	499.9	0.00106488	**	vs. H3K4me0
				W330A
			Nucleosome	Rep#1	Rep#2	Rep#3	average	STDEV	p value	p value summary
			H3K4me3	3484	3638	2568	3230	578.4
			H3K4me0	16944	16358	18183	17161.7	931.8	2.52e-05	****	vs. H3K4me3
			H3K36me2	16037	13224	15340	14867	1464.9	0.0839	ns	vs. H3K4me0
				D529A/D531A/W330A
			Nucleosome	Rep#1	Rep#2	Rep#3	average	STDEV	p value	p value summary
			H3K4me3	3168	2683	3234	3028.3	300.9
			H3K4me0	5336	5068	4547	4983.7	401.2	0.00250726	**	vs. H3K4me3
			H3K36me2	5075	4947	4866	4962.7	105.4	0.9343	ns	vs. H3K4me0

## Sheet: Fig.5b
						RMSF (Å) for MD simulations
		DNMT3A PWWP-ADD-MTase								DNMT3A ADD-MTase								DNMT3A ADD-MTase-H3
		residue	Rep#1	Rep#2	Rep#3	Average	STDEV			residue	Rep#1	Rep#2	Rep#3	Average	STDEV			residue	Rep#1	Rep#2	Rep#3	Average	STDEV
		479	1.50806	1.53975	4.95551	2.66777	1.9813			479	3.84817	1.7605	2.37954	2.66273	1.07226			479	2.84753	2.08427	3.35703	2.76294	0.640585
		480	1.47338	1.56105	4.80564	2.61336	1.89908			480	3.50722	1.72526	2.18864	2.4737	0.924549			480	2.9453	2.05367	3.19109	2.73002	0.598492
		481	1.40061	1.54146	4.3108	2.41762	1.64105			481	3.18991	2.02875	2.12109	2.44658	0.645392			481	2.9255	1.9966	3.05989	2.66066	0.579005
		482	1.39315	1.49864	4.08961	2.32713	1.52726			482	2.89327	2.17508	2.3333	2.46722	0.377359			482	3.00567	1.90783	3.10845	2.67398	0.665498
		483	1.48162	1.57518	4.20387	2.42022	1.54539			483	2.77835	2.37567	2.68688	2.61363	0.211097			483	3.24954	1.97866	3.34558	2.85793	0.762979
		484	1.61998	1.71121	4.07647	2.46922	1.39267			484	2.84871	2.58352	2.86644	2.76622	0.158475			484	3.51255	2.1913	3.48327	3.06238	0.754515
		485	1.70376	1.81143	3.42808	2.31442	0.96596			485	3.09357	2.97071	2.71038	2.92489	0.195657			485	3.61207	2.40797	3.26046	3.0935	0.619169
		486	1.56413	1.6944	2.64188	1.9668	0.588248			486	3.12247	2.87113	2.36919	2.7876	0.383522			486	3.32268	2.28144	2.64969	2.75127	0.528002
		487	1.34984	1.56649	2.19374	1.70336	0.438281			487	3.02078	2.72871	2.06679	2.60543	0.488798			487	2.97104	2.10243	2.0456	2.37302	0.518678
		488	1.06797	1.34027	1.66753	1.35859	0.300201			488	2.4536	2.15893	1.79854	2.13703	0.328079			488	2.35843	1.71515	1.43449	1.83602	0.473681
		489	0.928614	1.18823	1.38562	1.16749	0.229206			489	1.99237	1.97921	1.62704	1.86621	0.20723			489	2.07676	1.5092	1.19835	1.59477	0.445412
		490	0.928343	1.14019	1.26977	1.11277	0.172357			490	1.78626	1.69945	1.44105	1.64225	0.17957			490	1.94255	1.47338	1.10302	1.50632	0.420732
		491	0.917548	1.10684	1.18499	1.06979	0.137516			491	1.76739	1.46232	1.22317	1.48429	0.27277			491	1.83959	1.46624	1.03456	1.4468	0.40287
		492	0.845243	1.01904	1.08173	0.982005	0.122518			492	1.67639	1.03878	1.03978	1.25165	0.367837			492	1.5397	1.31382	0.908677	1.25407	0.319728
		493	0.701845	0.85402	0.923577	0.826481	0.113402			493	1.45804	0.728773	0.925366	1.03739	0.37732			493	1.15069	1.05763	0.737271	0.981864	0.216874
		494	0.597752	0.72879	0.817398	0.714647	0.110504			494	1.28976	0.649837	0.849413	0.929671	0.327425			494	0.944674	0.852975	0.660575	0.819408	0.144993
		495	0.581362	0.751911	0.816142	0.716472	0.121336			495	1.31198	0.670647	0.858729	0.947119	0.329678			495	0.915624	0.837041	0.676588	0.809751	0.121832
		496	0.64359	0.866295	0.942032	0.817306	0.155135			496	1.47191	0.730284	0.912769	1.03832	0.386423			496	1.0343	0.971143	0.742731	0.916059	0.153392
		497	0.740058	1.03048	1.07115	0.947228	0.180563			497	1.66987	0.826792	1.02441	1.17369	0.440918			497	1.25241	1.18311	0.843555	1.09302	0.218808
		498	0.852856	1.1746	1.19549	1.07432	0.192074			498	1.8343	0.90522	1.13235	1.29063	0.484341			498	1.47849	1.38292	0.942223	1.26788	0.286043
		499	0.919961	1.25082	1.22802	1.13293	0.184792			499	1.91363	1.00082	1.23135	1.38193	0.474673			499	1.64915	1.49152	1.02009	1.38692	0.327316
		500	0.945399	1.25497	1.18543	1.1286	0.162422			500	1.88574	1.00471	1.24265	1.3777	0.455777			500	1.67159	1.50809	1.01766	1.39912	0.340315
		501	0.960786	1.24742	1.12901	1.11241	0.144035			501	1.82294	1.06781	1.26399	1.38491	0.391818			501	1.65204	1.4927	0.989283	1.37801	0.345944
		502	0.934996	1.143	1.02196	1.03332	0.104468			502	1.70645	1.00832	1.20527	1.30668	0.359942			502	1.57098	1.42582	0.920233	1.30567	0.341602
		503	0.905994	1.0247	0.976186	0.968961	0.0596832			503	1.64179	0.989148	1.17372	1.26822	0.336426			503	1.50259	1.3644	0.887553	1.25152	0.322686
		504	0.816449	0.817348	0.858489	0.830762	0.0240167			504	1.43888	0.824803	1.0316	1.09843	0.312444			504	1.32144	1.17252	0.785766	1.09324	0.276496
		505	0.759361	0.729994	0.80107	0.763475	0.0357162			505	1.33075	0.773001	0.980929	1.02823	0.281866			505	1.21694	1.0314	0.724462	0.990934	0.248719
		506	0.723574	0.706912	0.740443	0.723643	0.0167654			506	1.21464	0.720986	0.926097	0.953908	0.248			506	1.12881	0.908495	0.66997	0.902425	0.229481
		507	0.708343	0.745416	0.729113	0.727624	0.018581			507	1.22222	0.743102	0.922705	0.962675	0.242046			507	1.11869	0.874574	0.683742	0.892336	0.218018
		508	0.730873	0.802919	0.755352	0.763048	0.0366347			508	1.28102	0.796704	0.922376	1.00003	0.251325			508	1.13329	0.904822	0.732775	0.923631	0.200921
		509	0.755275	0.832836	0.824401	0.804171	0.0425544			509	1.35823	0.911255	0.943145	1.07088	0.249368			509	1.16945	1.00434	0.789915	0.9879	0.190301
		510	0.778184	0.851227	0.883559	0.837657	0.0539824			510	1.42595	0.946935	0.964485	1.11246	0.271637			510	1.21857	1.10597	0.823518	1.04935	0.20352
		511	0.734122	0.779368	0.860951	0.79148	0.0642762			511	1.36853	0.901424	0.923911	1.06462	0.263432			511	1.17891	1.09629	0.776926	1.01737	0.212292
		512	0.710458	0.772406	0.844001	0.775622	0.0668295			512	1.38246	0.836568	0.930775	1.04994	0.291804			512	1.19462	1.06934	0.754358	1.0061	0.226838
		513	0.709394	0.82576	0.864229	0.799794	0.0806173			513	1.43449	0.913014	1.00762	1.11837	0.277817			513	1.24921	1.07744	0.796674	1.04111	0.228445
		514	0.736311	0.946471	0.921656	0.868146	0.114845			514	1.52705	1.01651	1.08229	1.20862	0.277722			514	1.30189	1.09086	0.846856	1.07987	0.227713
		515	0.711996	0.911237	0.909825	0.844353	0.114627			515	1.47694	1.00521	1.03897	1.1737	0.263151			515	1.22995	1.01507	0.84262	1.02921	0.194053
		516	0.690407	0.818864	0.872054	0.793775	0.0933862			516	1.37567	0.917031	0.950762	1.08115	0.255613			516	1.14942	0.952535	0.814449	0.972135	0.168344
		517	0.674989	0.768511	0.857818	0.767106	0.0914224			517	1.33311	0.895203	0.913233	1.04718	0.247784			517	1.14003	0.945796	0.811219	0.965683	0.165307
		518	0.670966	0.774371	0.872089	0.772475	0.100575			518	1.37827	0.921586	0.907163	1.06901	0.267927			518	1.14566	0.947668	0.8054	0.966242	0.170888
		519	0.607624	0.733478	0.811243	0.717448	0.102752			519	1.38162	0.918039	0.850177	1.04994	0.289234			519	1.09477	0.938522	0.719277	0.917523	0.188626
		520	0.56253	0.687972	0.759454	0.669985	0.0996866			520	1.44464	0.85941	0.819286	1.04111	0.350043			520	1.0798	0.963934	0.677457	0.907062	0.20711
		521	0.555685	0.687468	0.701332	0.648162	0.0803866			521	1.61625	0.808816	0.809385	1.07815	0.466008			521	1.15119	1.04086	0.690311	0.960787	0.240648
		522	0.585372	0.706926	0.695084	0.662461	0.0670228			522	1.79813	0.834044	0.843051	1.15841	0.554032			522	1.18757	1.01415	0.756907	0.986209	0.216685
		523	0.619001	0.675898	0.680072	0.658324	0.0341183			523	1.7267	0.872217	0.864393	1.15444	0.495607			523	1.14796	0.917697	0.794045	0.953235	0.179615
		524	0.647773	0.728399	0.688668	0.68828	0.0403145			524	1.55722	0.954503	0.909003	1.14024	0.361829			524	1.1049	0.86327	0.926302	0.964824	0.125338
		525	0.657223	0.861782	0.697522	0.738843	0.108359			525	1.49305	0.976124	0.929136	1.13277	0.312895			525	1.11358	0.879977	1.04865	1.01407	0.120578
		526	0.682033	0.959714	0.706083	0.78261	0.153847			526	1.52486	0.980665	0.913804	1.13978	0.335161			526	1.09841	0.917814	1.26901	1.09508	0.17562
		527	0.730624	0.992301	0.782941	0.835289	0.13847			527	1.64775	1.13408	0.929942	1.23726	0.369858			527	1.07692	0.968116	1.24266	1.0959	0.138254
		528	0.852752	1.00527	0.932182	0.930068	0.0762803			528	1.84816	1.22672	0.965847	1.34691	0.453267			528	1.15713	1.15242	1.26136	1.1903	0.0615854
		529	0.904393	1.00339	0.985983	0.964589	0.0528526			529	1.95156	1.37105	0.949463	1.42402	0.503144			529	1.31273	1.34181	1.1214	1.25865	0.119744
		530	0.851106	0.993417	0.903032	0.915851	0.0720163			530	1.84951	1.50936	0.900315	1.41973	0.480903			530	1.37864	1.38667	1.11606	1.29379	0.153974
		531	0.716159	0.900508	0.777437	0.798035	0.0938849			531	1.56157	1.5335	0.804389	1.29982	0.429285			531	1.21508	1.30495	1.01359	1.17787	0.149198
		532	0.609501	0.834548	0.707623	0.717224	0.11283			532	1.44524	1.37911	0.779761	1.20137	0.366619			532	0.982376	1.15319	0.933779	1.02312	0.115239
		533	0.597117	0.787116	0.693801	0.692678	0.0950043			533	1.45138	1.04892	0.783274	1.09452	0.336379			533	0.816524	1.10491	0.87079	0.930742	0.153256
		534	0.574465	0.719308	0.621558	0.638444	0.0738831			534	1.4798	0.903997	0.781944	1.05525	0.372707			534	0.767178	0.941969	0.776817	0.828655	0.0982515
		535	0.53451	0.649642	0.557309	0.580487	0.0609656			535	1.38285	0.809157	0.731547	0.974517	0.355748			535	0.693933	0.807145	0.677714	0.726264	0.0705129
		536	0.479442	0.580961	0.566269	0.542224	0.0548647			536	1.22885	0.736206	0.663706	0.876253	0.3075			536	0.667849	0.66656	0.55839	0.630933	0.0628274
		537	0.471664	0.583845	0.621637	0.559048	0.078001			537	1.09485	0.632548	0.642785	0.790059	0.264002			537	0.651473	0.617429	0.521435	0.596779	0.0674338
		538	0.489822	0.601649	0.632707	0.574726	0.0751512			538	1.11685	0.629015	0.653423	0.799762	0.274875			538	0.713716	0.619176	0.520476	0.617789	0.096627
		539	0.51425	0.584871	0.587807	0.562309	0.0416468			539	1.19732	0.659137	0.685649	0.847369	0.303357			539	0.769319	0.670865	0.533977	0.658054	0.118193
		540	0.548549	0.61554	0.593172	0.585754	0.0341061			540	1.39857	0.800066	0.76601	0.988215	0.355783			540	0.916211	0.874172	0.594714	0.795032	0.17475
		541	0.613858	0.769453	0.738983	0.707431	0.0824564			541	1.50403	0.988716	0.880038	1.12426	0.333347			541	1.19097	1.19	0.72463	1.0352	0.268963
		542	0.649217	0.940195	0.870926	0.820113	0.151998			542	1.67858	1.32365	1.03619	1.34614	0.321787			542	1.34805	1.45965	0.845007	1.21757	0.327439
		543	0.669295	1.02659	0.991805	0.895896	0.197011			543	1.73672	1.43662	1.15153	1.44162	0.292624			543	1.36625	1.49895	0.902147	1.25578	0.313362
		544	0.620112	0.990544	0.983043	0.864566	0.211737			544	1.70509	1.30988	1.1211	1.37869	0.298012			544	1.1271	1.3094	0.841563	1.09269	0.235807
		545	0.596395	1.14669	1.0762	0.939761	0.299445			545	1.58934	1.02989	1.05848	1.2259	0.315072			545	1.00701	1.14992	0.779143	0.978692	0.187004
		546	0.606926	1.21156	1.09556	0.971347	0.320884			546	1.42379	0.849119	0.947027	1.07331	0.307443			546	0.936118	1.14455	0.743459	0.941377	0.200598
		547	0.614474	1.20837	1.07157	0.964804	0.311009			547	1.38353	0.797226	0.959047	1.0466	0.302801			547	0.984927	1.2422	0.72738	0.984836	0.257411
		548	0.639293	1.14363	1.15442	0.979113	0.294342			548	1.44801	0.84972	1.08203	1.12659	0.301624			548	1.12327	1.39219	0.755178	1.09021	0.31979
		549	0.630594	1.20295	1.22388	1.01914	0.336654			549	1.60435	0.883296	1.27052	1.25272	0.360854			549	1.26904	1.49408	0.779367	1.18083	0.365432
		550	0.676994	1.39941	1.44641	1.17427	0.431296			550	1.86708	1.02957	1.62419	1.50695	0.430888			550	1.44098	1.63149	0.864524	1.31233	0.39934
		551	0.705537	1.43171	1.48299	1.20675	0.434818			551	2.00624	1.03061	1.77806	1.60497	0.510332			551	1.51685	1.64233	0.946151	1.36844	0.37106
		552	0.701054	1.35331	1.40951	1.15462	0.393807			552	1.92865	1.04547	1.70866	1.56092	0.459752			552	1.43538	1.59518	0.956526	1.32903	0.332343
		553	0.672259	1.15485	1.18868	1.00527	0.288888			553	1.72283	0.996755	1.31445	1.34468	0.36398			553	1.21509	1.58091	0.919118	1.23837	0.331512
		554	0.610983	0.984859	0.910686	0.835509	0.19795			554	1.44045	0.901356	0.938982	1.0936	0.300972			554	0.934929	1.47511	0.819637	1.07656	0.349935
		555	0.560316	0.865606	0.770875	0.732266	0.156265			555	1.30605	0.834353	0.75275	0.964383	0.298688			555	0.764246	1.2985	0.735477	0.932742	0.317085
		556	0.505198	0.753494	0.695178	0.65129	0.129835			556	1.19536	0.739342	0.711719	0.882139	0.271605			556	0.686222	0.987413	0.647668	0.773767	0.186024
		557	0.49945	0.639403	0.659866	0.599573	0.0873106			557	1.26399	0.709852	0.711617	0.895152	0.319422			557	0.700506	0.826735	0.601878	0.709706	0.11271
		558	0.542414	0.631864	0.67993	0.618069	0.0697878			558	1.45635	0.760528	0.782041	0.999641	0.39567			558	0.849089	0.840992	0.650594	0.780225	0.112337
		559	0.597874	0.686267	0.735506	0.673216	0.069738			559	1.66805	0.850957	0.859327	1.12611	0.469352			559	0.988365	0.902522	0.722636	0.871174	0.13561
		560	0.598578	0.696798	0.736721	0.677366	0.071092			560	1.67147	0.842779	0.855148	1.12313	0.474914			560	0.976993	0.866948	0.725643	0.856528	0.125998
		561	0.586567	0.682358	0.723278	0.664068	0.0701672			561	1.58904	0.806107	0.818167	1.07111	0.448588			561	0.916645	0.809823	0.706083	0.81085	0.105285
		562	0.59899	0.718279	0.741001	0.68609	0.0762815			562	1.61883	0.806468	0.859077	1.09479	0.454593			562	0.928863	0.852487	0.709698	0.83035	0.111247
		563	0.668533	0.828291	0.845185	0.78067	0.0974803			563	1.78586	0.92244	0.987806	1.23203	0.480736			563	1.01157	0.968203	0.776374	0.918715	0.125164
		564	0.70883	0.90231	0.890418	0.833853	0.108436			564	1.82148	0.957239	1.01241	1.26371	0.483829			564	1.00756	0.968709	0.784517	0.920261	0.119151
		565	0.746951	0.925458	0.910353	0.86092	0.0989894			565	1.75328	0.952262	0.97079	1.22544	0.457214			565	1.00431	0.931151	0.783362	0.906274	0.112554
		566	0.823841	1.02632	1.00141	0.950523	0.110414			566	1.79673	1.00414	0.991864	1.26425	0.461187			566	1.13833	0.991828	0.847238	0.992465	0.145546
		567	0.938336	1.33117	1.43688	1.23546	0.262691			567	2.07586	1.2606	1.22967	1.52204	0.47987			567	1.41889	1.25686	1.04681	1.24085	0.186554
		568	1.08854	1.71078	2.07071	1.62334	0.496889			568	2.31573	1.5385	1.51131	1.78851	0.456788			568	1.67292	1.49026	1.23169	1.46495	0.221699
		569	1.1137	1.77803	2.29645	1.72939	0.592869			569	2.24932	1.56507	1.54687	1.78709	0.400407			569	1.68548	1.4984	1.2757	1.48652	0.205149
		570	1.02766	1.76854	2.42232	1.73951	0.697783			570	2.05754	1.42909	1.40397	1.6302	0.370298			570	1.55668	1.38005	1.22168	1.38614	0.16758
		571	0.961342	1.7524	2.32365	1.67913	0.684102			571	2.02477	1.34958	1.33046	1.56827	0.395455			571	1.4992	1.33569	1.13577	1.32355	0.182019
		572	1.20108	1.95166	2.59483	1.91586	0.697565			572	2.13571	1.50228	1.45681	1.69827	0.379521			572	1.59442	1.39612	1.0549	1.34848	0.272894
		573	1.4661	2.19204	2.97762	2.21192	0.755956			573	2.13959	1.63183	1.50792	1.75978	0.334709			573	1.63518	1.42946	1.01191	1.35885	0.317575
		574	1.54138	2.5306	3.30582	2.45927	0.884383			574	2.13186	1.7416	1.54317	1.80554	0.299511			574	1.59444	1.44375	1.05926	1.36581	0.275967
		575	1.24171	2.86521	3.18634	2.43109	1.04247			575	2.25067	1.81885	1.83508	1.9682	0.24476			575	1.65026	1.54365	1.14236	1.44542	0.26782
		576	1.02135	2.98373	2.71238	2.23915	1.06334			576	2.39849	1.86825	2.27953	2.18209	0.278228			576	1.79259	1.65887	1.16702	1.5395	0.329428
		577	0.914522	2.80785	2.2318	1.98473	0.970547			577	2.50623	2.00278	2.63399	2.381	0.333721			577	1.89615	1.74037	1.11325	1.58325	0.414422
		578	0.964106	2.56263	2.06148	1.86274	0.817586			578	2.44996	2.02541	2.56094	2.34544	0.28265			578	1.89877	1.79383	1.08252	1.59171	0.444079
		579	0.923572	2.17789	1.76515	1.6222	0.63926			579	2.25896	1.81432	2.21574	2.09634	0.245189			579	1.77015	1.73571	1.00231	1.50272	0.433712
		580	0.853988	1.76294	1.40585	1.34093	0.45794			580	1.90911	1.47548	1.73686	1.70715	0.21834			580	1.59109	1.564	0.904336	1.35314	0.388913
		581	0.741126	1.30155	1.08009	1.04092	0.28226			581	1.53917	1.03407	1.26323	1.27882	0.252913			581	1.32663	1.3175	0.794486	1.14621	0.304632
		582	0.702304	1.05076	0.923604	0.892223	0.176336			582	1.39533	0.896159	1.00702	1.0995	0.262125			582	1.20781	1.19238	0.761045	1.05374	0.253601
		583	0.697045	0.9808	0.899368	0.859071	0.146106			583	1.35225	0.75504	0.902458	1.00325	0.311103			583	1.16822	1.23169	0.816717	1.07221	0.223528
		584	0.712939	1.0769	0.94231	0.910716	0.184024			584	1.45776	0.820525	0.997614	1.09197	0.328931			584	1.22736	1.31958	0.857964	1.13497	0.244284
		585	0.910415	1.39867	1.12308	1.14406	0.244804			585	1.68059	1.00867	1.17474	1.288	0.349984			585	1.38709	1.7136	1.10083	1.4005	0.306605
		586	1.12337	1.75859	1.31031	1.39742	0.326447			586	2.38064	1.2446	1.37669	1.66731	0.62128			586	1.77221	1.9295	1.43367	1.71179	0.253379
		587	1.30633	2.12756	1.42933	1.62107	0.442925			587	3.04377	1.495	1.48581	2.00819	0.896849			587	2.14097	2.03353	1.87009	2.01486	0.136404
		588	1.21516	2.21502	1.36149	1.59722	0.540007			588	3.58058	1.48824	1.43183	2.16688	1.22462			588	2.82317	1.77587	2.559	2.38601	0.544657
		589	1.06806	1.98314	1.17265	1.40795	0.500868			589	3.35049	1.33928	1.25159	1.98045	1.1873			589	3.11511	1.47114	2.68112	2.42245	0.851964
		590	0.942021	1.52629	1.03012	1.16614	0.314993			590	2.82488	1.14236	1.09113	1.68612	0.986523			590	2.79844	1.2367	2.30246	2.11253	0.798004
		591	0.954856	1.15448	0.983114	1.03082	0.108026			591	2.33605	1.12994	1.05927	1.50842	0.717615			591	2.03335	1.08253	1.44975	1.52188	0.479498
		592	0.949238	1.01499	0.997735	0.98732	0.0340892			592	1.96077	1.12687	1.04685	1.37816	0.506136			592	1.32714	1.03602	0.986822	1.11666	0.18393
		593	0.875544	0.999053	0.963552	0.946049	0.0635876			593	1.75218	1.09116	1.01188	1.28507	0.406462			593	1.18243	0.972606	0.961215	1.03875	0.124563
		594	0.783102	1.03369	0.882763	0.899852	0.126165			594	1.54594	0.983643	0.976368	1.16865	0.326764			594	1.15669	0.934748	0.970363	1.0206	0.119197
		595	0.746581	1.03032	0.817976	0.864959	0.147588			595	1.44669	0.909922	0.976144	1.11092	0.292666			595	1.18409	0.917762	0.945864	1.0159	0.146326
		596	0.812488	1.06411	0.860141	0.912247	0.133661			596	1.52354	0.887178	1.06633	1.15902	0.328147			596	1.31574	1.01188	0.918684	1.0821	0.207634
		597	0.926595	1.11429	1.04899	1.02996	0.0952813			597	1.70408	0.960765	1.23955	1.30146	0.375503			597	1.46617	1.12118	0.982813	1.19005	0.24893
		598	0.976995	1.15281	1.22186	1.11722	0.126252			598	1.86229	1.01199	1.32491	1.39973	0.430059			598	1.63053	1.24363	1.02399	1.29938	0.307089
		599	0.954504	1.12673	1.26955	1.11693	0.157754			599	1.83998	1.00661	1.30649	1.38436	0.422105			599	1.62402	1.24564	1.0043	1.29132	0.312374
		600	0.917322	1.09379	1.25966	1.09026	0.171197			600	1.76012	0.993076	1.23694	1.33005	0.391907			600	1.54529	1.25797	0.978528	1.2606	0.283392
		601	0.91372	1.11013	1.31363	1.1125	0.199966			601	1.80558	1.02262	1.26458	1.36426	0.400884			601	1.5269	1.32049	0.965995	1.27113	0.283693
		602	0.88226	1.10015	1.36363	1.11535	0.241046			602	1.86028	1.04663	1.28826	1.39839	0.417857			602	1.56232	1.38175	0.956355	1.30014	0.311118
		603	0.788244	1.00304	1.23298	1.00809	0.222411			603	1.77481	1.01779	1.2449	1.34583	0.38847			603	1.50513	1.34717	0.80537	1.21922	0.367006
		604	0.770364	0.978103	1.15173	0.966733	0.190939			604	1.75025	1.01428	1.2791	1.34788	0.372776			604	1.47067	1.37756	0.752035	1.20009	0.390808
		605	0.801745	1.05363	1.18171	1.01236	0.193313			605	1.84298	1.04526	1.38398	1.42408	0.40037			605	1.51421	1.4911	0.7502	1.25184	0.434584
		606	0.781026	1.03687	1.19618	1.00469	0.209439			606	1.88415	0.978064	1.44653	1.43625	0.453133			606	1.54513	1.53014	0.742441	1.27257	0.459166
		607	0.737771	0.97846	1.13811	0.951448	0.201534			607	1.75167	0.88201	1.46893	1.36754	0.443608			607	1.4947	1.51588	0.69902	1.23653	0.46562
		608	0.792029	1.01125	1.20029	1.00119	0.204316			608	1.75179	0.857387	1.64776	1.41898	0.489127			608	1.49823	1.66351	0.675097	1.27895	0.529439
		609	0.90967	1.23437	1.43797	1.194	0.266456			609	1.9449	0.958775	1.95901	1.6209	0.573457			609	1.58582	1.92153	0.730284	1.41255	0.614237
		610	0.938611	1.49732	1.57425	1.33673	0.34692			610	2.00865	0.994372	2.06059	1.68787	0.601148			610	1.82575	1.99785	0.845803	1.55647	0.62144
		611	0.914909	1.58862	1.44947	1.31767	0.35567			611	1.85428	0.927108	1.78409	1.52182	0.516235			611	2.07553	2.00908	0.950174	1.67826	0.631416
		612	0.927036	1.691	1.33023	1.31609	0.382179			612	1.7847	0.825999	1.56032	1.39034	0.501445			612	2.20657	2.18682	1.11005	1.83448	0.62745
		613	0.980186	1.58808	1.26789	1.27872	0.304091			613	1.77308	0.75095	1.37035	1.29813	0.514878			613	2.05545	2.04891	1.22849	1.77762	0.47557
		614	1.02803	1.47239	1.30966	1.27003	0.224817			614	1.80993	0.773277	1.36465	1.31595	0.520038			614	1.80932	1.84514	1.38506	1.67984	0.255917
		615	1.02117	1.18494	1.23628	1.14746	0.112345			615	1.64697	0.749552	1.18168	1.19273	0.448812			615	1.63215	1.47528	1.39679	1.50141	0.119833
		616	1.14675	1.17022	1.32484	1.21394	0.0967624			616	1.71926	0.834716	1.26605	1.27334	0.442315			616	1.67132	1.53463	1.47822	1.56139	0.0992911
		617	1.2541	1.30076	1.39943	1.3181	0.0741992			617	1.81517	0.934624	1.41137	1.38705	0.440777			617	1.71944	1.61254	1.53943	1.6238	0.0905304
		618	1.36848	1.50923	1.51415	1.46396	0.0827182			618	1.90003	1.14374	1.60468	1.54948	0.381158			618	1.73064	1.72057	1.62336	1.69152	0.0592461
		619	1.43955	1.65629	1.57508	1.55697	0.109499			619	1.92033	1.37392	1.74612	1.68012	0.279123			619	1.68123	1.79992	1.71726	1.7328	0.0608523
		620	1.46156	1.73634	1.65936	1.61908	0.141747			620	1.95157	1.50226	1.80399	1.75261	0.229016			620	1.61375	1.73496	1.69913	1.68262	0.0622727
		621	1.33337	1.6352	1.574	1.51419	0.159554			621	1.94097	1.39644	1.69784	1.67842	0.272784			621	1.49651	1.49186	1.58261	1.52366	0.0511077
		622	1.15786	1.43928	1.43735	1.34483	0.161925			622	1.86457	1.17595	1.48921	1.50991	0.344776			622	1.37419	1.25906	1.34312	1.32545	0.0595643
		623	0.988442	1.20122	1.24995	1.14654	0.139066			623	1.72566	0.978461	1.24269	1.3156	0.378898			623	1.23328	1.06961	1.11845	1.14045	0.0840214
		624	0.961653	1.079	1.1901	1.07692	0.114237			624	1.67974	0.918468	1.1145	1.23757	0.395277			624	1.18468	0.997632	1.00575	1.06269	0.105731
		625	0.967053	1.04176	1.18726	1.06536	0.111986			625	1.7137	0.958878	1.0562	1.24293	0.410597			625	1.18701	0.99306	0.987962	1.05601	0.113477
		626	1.03229	1.08089	1.21597	1.10972	0.0951723			626	1.79547	1.02775	1.09736	1.30686	0.424578			626	1.21495	1.03328	1.04563	1.09795	0.101509
		627	1.16449	1.22019	1.36335	1.24934	0.102582			627	1.93957	1.18629	1.23667	1.45418	0.421115			627	1.33257	1.1464	1.18028	1.21975	0.0991615
		628	1.15986	1.21205	1.32499	1.2323	0.0844041			628	1.93463	1.18039	1.23839	1.45114	0.419718			628	1.3506	1.15371	1.17892	1.22775	0.107142
		629	1.04183	1.08174	1.18832	1.10396	0.0757334			629	1.8369	1.06185	1.12474	1.34116	0.430469			629	1.26384	1.05689	1.08239	1.13437	0.112846
		630	0.842025	0.882359	0.951846	0.892077	0.0555518			630	1.62214	0.851856	0.935055	1.13635	0.422758			630	1.08992	0.882846	0.905858	0.95954	0.113494
		631	0.667731	0.722081	0.786845	0.725552	0.0596325			631	1.41138	0.693449	0.781864	0.96223	0.391477			631	0.900672	0.734383	0.752503	0.795853	0.0912268
		632	0.56379	0.62332	0.685792	0.624301	0.061007			632	1.21481	0.597403	0.687922	0.833377	0.333414			632	0.775744	0.657097	0.643753	0.692198	0.0726601
		633	0.468838	0.526504	0.586929	0.527424	0.0590508			633	1.02144	0.512669	0.597341	0.710483	0.272604			633	0.653047	0.597797	0.540807	0.597217	0.0561222
		634	0.411136	0.455467	0.500254	0.455619	0.0445592			634	0.826062	0.446419	0.521027	0.597836	0.201139			634	0.555828	0.537893	0.462972	0.518898	0.0492561
		635	0.378194	0.427447	0.447285	0.417642	0.035574			635	0.683739	0.417838	0.478206	0.526594	0.139398			635	0.50256	0.506342	0.425664	0.478189	0.0455269
		636	0.352606	0.400647	0.39798	0.383744	0.0269994			636	0.556437	0.391273	0.434433	0.460714	0.0856612			636	0.448092	0.467797	0.392332	0.436074	0.0391414
		637	0.364184	0.402031	0.383591	0.383269	0.0189257			637	0.514277	0.400566	0.43972	0.451521	0.0577669			637	0.431955	0.466787	0.393639	0.430794	0.0365879
		638	0.386789	0.425125	0.381047	0.397654	0.0239632			638	0.526114	0.414166	0.457804	0.466028	0.0564253			638	0.417825	0.475787	0.410041	0.434551	0.0359228
		639	0.429786	0.4617	0.391997	0.427828	0.0348925			639	0.540303	0.422491	0.467045	0.476613	0.0594862			639	0.414447	0.48628	0.428573	0.4431	0.0380563
		640	0.480936	0.523391	0.416176	0.473501	0.0539927			640	0.590398	0.440252	0.489632	0.506761	0.0765245			640	0.428757	0.512393	0.480562	0.473904	0.0422139
		641	0.512331	0.579891	0.458955	0.517059	0.0606067			641	0.648774	0.469162	0.512485	0.543474	0.0937299			641	0.463342	0.511754	0.525762	0.500286	0.0327521
		642	0.530973	0.604279	0.495659	0.543637	0.0554063			642	0.677982	0.496047	0.535873	0.569967	0.0956398			642	0.495978	0.507561	0.560621	0.521387	0.034468
		643	0.517993	0.579345	0.500741	0.532693	0.0413123			643	0.638322	0.490164	0.505065	0.544517	0.0815787			643	0.48508	0.479723	0.547118	0.503974	0.0374595
		644	0.508038	0.543554	0.487881	0.513157	0.0281872			644	0.582197	0.476869	0.466629	0.508565	0.0639727			644	0.462331	0.474434	0.531854	0.489539	0.0371417
		645	0.491268	0.513848	0.481857	0.495658	0.0164411			645	0.603031	0.472325	0.453506	0.50962	0.0814413			645	0.461986	0.478807	0.516125	0.485639	0.0277092
		646	0.481633	0.520498	0.494776	0.498969	0.0197691			646	0.639873	0.485879	0.459913	0.528555	0.0972744			646	0.48218	0.486154	0.509479	0.492604	0.0147483
		647	0.487631	0.512318	0.512029	0.503993	0.0141701			647	0.67844	0.502496	0.470977	0.550638	0.111796			647	0.506444	0.489608	0.515017	0.50369	0.0129268
		648	0.502848	0.520628	0.525755	0.516411	0.0120217			648	0.728005	0.524584	0.483372	0.578654	0.130973			648	0.535387	0.50188	0.515501	0.517589	0.0168509
		649	0.533206	0.536031	0.563631	0.544289	0.0168103			649	0.819178	0.566221	0.5393	0.641566	0.154404			649	0.592311	0.53682	0.542698	0.557277	0.0304831
		650	0.570009	0.571234	0.61465	0.585298	0.0254271			650	0.896191	0.62136	0.599862	0.705804	0.16523			650	0.653883	0.578949	0.583632	0.605488	0.0419767
		651	0.596444	0.614644	0.664673	0.625254	0.0353303			651	0.966611	0.675041	0.648504	0.763385	0.176498			651	0.70243	0.61703	0.637402	0.652287	0.0446035
		652	0.621753	0.644668	0.688105	0.651509	0.0337007			652	1.03778	0.711282	0.68983	0.812963	0.194991			652	0.736223	0.635407	0.676622	0.682751	0.0506865
		653	0.614903	0.630513	0.670332	0.638583	0.0285822			653	1.09428	0.681868	0.682064	0.819405	0.238052			653	0.734935	0.629937	0.659816	0.674896	0.0540993
		654	0.615143	0.630209	0.670067	0.638473	0.0283794			654	1.14616	0.668433	0.68289	0.832495	0.27174			654	0.742696	0.62782	0.666308	0.678942	0.0584707
		655	0.584883	0.59995	0.649423	0.611419	0.0337636			655	1.10772	0.627142	0.631201	0.788686	0.276295			655	0.708245	0.619747	0.618577	0.648856	0.0514356
		656	0.568315	0.602242	0.656599	0.609052	0.0445341			656	1.1074	0.632045	0.634899	0.791449	0.273628			656	0.704797	0.647414	0.612454	0.654888	0.0466233
		657	0.539725	0.569629	0.618184	0.575846	0.0395974			657	1.02822	0.597127	0.611077	0.745474	0.244963			657	0.660459	0.655947	0.56612	0.627509	0.0532123
		658	0.503594	0.535724	0.567303	0.53554	0.0318548			658	0.932563	0.545097	0.585847	0.687836	0.212917			658	0.608314	0.639498	0.529258	0.592357	0.0568261
		659	0.46766	0.500427	0.497374	0.488487	0.0181013			659	0.798238	0.4861	0.550651	0.611663	0.164771			659	0.545973	0.60219	0.483263	0.543809	0.0594933
		660	0.434258	0.484834	0.448561	0.455884	0.026071			660	0.691673	0.442875	0.52565	0.553399	0.126699			660	0.503573	0.567245	0.459343	0.510054	0.0542425
		661	0.453533	0.496063	0.447054	0.46555	0.0266223			661	0.672676	0.447238	0.532568	0.550827	0.113823			661	0.509269	0.561186	0.476153	0.515536	0.0428617
		662	0.495153	0.528559	0.475587	0.499766	0.0267859			662	0.705776	0.477202	0.544336	0.575771	0.117485			662	0.51671	0.569478	0.501526	0.529238	0.0356665
		663	0.618797	0.634273	0.567481	0.60685	0.0349622			663	0.857755	0.574818	0.633948	0.68884	0.149242			663	0.602137	0.647492	0.581253	0.610294	0.0338641
		664	0.706144	0.773123	0.652883	0.710717	0.0602502			664	0.993214	0.651261	0.705522	0.783332	0.183776			664	0.680717	0.715805	0.66023	0.685584	0.0281055
		665	0.79208	0.907219	0.739834	0.813044	0.0856393			665	1.10763	0.71802	0.797182	0.874279	0.205931			665	0.782109	0.776388	0.747785	0.76876	0.0183893
		666	0.820415	0.977786	0.800652	0.866284	0.097068			666	1.11597	0.737835	0.846939	0.900249	0.194624			666	0.816803	0.774298	0.792412	0.794504	0.0213294
		667	0.798496	0.940459	0.791745	0.843567	0.0839794			667	1.1141	0.73145	0.841609	0.89572	0.19698			667	0.774137	0.756685	0.773719	0.76818	0.00995736
		668	0.724634	0.829133	0.74603	0.766599	0.0552024			668	1.05998	0.689029	0.776	0.84167	0.194			668	0.692642	0.721032	0.706832	0.706835	0.0141948
		669	0.663328	0.743076	0.714998	0.707134	0.0404516			669	1.055	0.641992	0.717774	0.804923	0.219865			669	0.631802	0.693101	0.650952	0.658618	0.0313606
		670	0.636869	0.700414	0.718741	0.685341	0.0429667			670	1.03217	0.608344	0.690912	0.777142	0.224686			670	0.617306	0.67402	0.619932	0.637086	0.0320125
		671	0.612703	0.693102	0.713203	0.673002	0.0531796			671	0.993697	0.589978	0.677378	0.753684	0.212401			671	0.617005	0.668091	0.618689	0.634595	0.0290209
		672	0.588822	0.666431	0.694247	0.649833	0.0546369			672	0.964349	0.583627	0.662967	0.736981	0.200863			672	0.624371	0.680267	0.618501	0.641046	0.0340927
		673	0.606293	0.674723	0.7194	0.666805	0.0569675			673	1.01533	0.610593	0.685484	0.770468	0.215335			673	0.649155	0.699901	0.645044	0.6647	0.0305541
		674	0.636356	0.687139	0.758522	0.694006	0.0613718			674	1.07153	0.630394	0.6953	0.799076	0.238177			674	0.6545	0.685414	0.639233	0.659716	0.0235282
		675	0.617442	0.679386	0.748812	0.68188	0.0657208			675	1.06692	0.628949	0.681941	0.792604	0.239038			675	0.642749	0.652861	0.623391	0.639667	0.0149746
		676	0.64768	0.696617	0.761003	0.701767	0.0568363			676	1.09327	0.639552	0.708591	0.813804	0.244474			676	0.680673	0.678107	0.643874	0.667551	0.0205453
		677	0.690058	0.735155	0.785858	0.737024	0.0479276			677	1.13621	0.66881	0.787095	0.86404	0.243016			677	0.745335	0.7511	0.716352	0.737596	0.018622
		678	0.73868	0.776185	0.818806	0.77789	0.04009			678	1.15588	0.704967	0.848721	0.903188	0.230337			678	0.798325	0.814198	0.77016	0.794228	0.0223032
		679	0.644581	0.722649	0.727039	0.69809	0.0463918			679	1.02718	0.655943	0.781427	0.821517	0.188837			679	0.737655	0.758654	0.719494	0.738601	0.0195967
		680	0.570331	0.672466	0.636612	0.62647	0.0518173			680	0.945171	0.60259	0.699651	0.749138	0.17657			680	0.67714	0.712368	0.645314	0.678274	0.0335418
		681	0.546676	0.623593	0.550139	0.57347	0.0434428			681	0.893726	0.532415	0.618841	0.681661	0.18867			681	0.610384	0.665715	0.575152	0.617084	0.0456517
		682	0.601767	0.654322	0.565803	0.607297	0.0445179			682	0.918025	0.543383	0.664633	0.70868	0.191166			682	0.632241	0.713094	0.587308	0.644214	0.0637422
		683	0.664806	0.680248	0.595496	0.64685	0.0451392			683	0.946036	0.569662	0.720696	0.745465	0.189405			683	0.661069	0.73993	0.618122	0.67304	0.0617801
		684	0.665614	0.687935	0.623304	0.658951	0.0328267			684	0.979726	0.602645	0.765438	0.782603	0.189126			684	0.677285	0.763826	0.644142	0.695084	0.0617953
		685	0.62674	0.648878	0.613156	0.629591	0.018031			685	0.946235	0.593673	0.743429	0.761113	0.176945			685	0.652214	0.719011	0.630414	0.667213	0.0461637
		686	0.602467	0.640865	0.63076	0.624697	0.0199042			686	0.946404	0.612503	0.743462	0.767456	0.168239			686	0.643432	0.710102	0.63942	0.664318	0.0397008
		687	0.640567	0.697612	0.679516	0.672565	0.0291508			687	0.978913	0.660113	0.785815	0.80828	0.160583			687	0.687454	0.772651	0.682808	0.714304	0.0505829
		688	0.676133	0.754447	0.702435	0.711005	0.039854			688	1.00869	0.6901	0.816899	0.838562	0.160393			688	0.737886	0.827654	0.697777	0.754439	0.0665019
		689	0.707874	0.805453	0.708931	0.740753	0.0560349			689	1.00434	0.71133	0.832923	0.849532	0.147212			689	0.794708	0.859864	0.686638	0.780404	0.0874946
		690	0.688529	0.810005	0.683354	0.727296	0.0716751			690	0.96607	0.680689	0.797859	0.814872	0.143449			690	0.811327	0.822704	0.662785	0.765605	0.0892266
		691	0.726304	0.895828	0.720049	0.780727	0.0997293			691	1.03289	0.714269	0.834043	0.860399	0.160935			691	0.868838	0.870144	0.698241	0.812407	0.0988733
		692	0.712356	0.909531	0.704824	0.77557	0.116075			692	1.04223	0.688657	0.815953	0.848946	0.179079			692	0.856772	0.868174	0.689328	0.804758	0.100128
		693	0.69633	0.882749	0.68759	0.755556	0.110239			693	1.0163	0.676784	0.794002	0.829028	0.172446			693	0.833724	0.854092	0.66228	0.783365	0.105357
		694	0.704898	0.869766	0.696214	0.756959	0.0977899			694	1.00555	0.689173	0.78756	0.827428	0.161913			694	0.835306	0.861286	0.68619	0.79426	0.094489
		695	0.72565	0.901669	0.735822	0.787714	0.0988194			695	1.05899	0.739462	0.81417	0.870873	0.16714			695	0.865935	0.910856	0.733386	0.836725	0.09227
		696	0.730737	0.914188	0.745993	0.796973	0.101797			696	1.101	0.762684	0.827465	0.897051	0.179574			696	0.867407	0.951944	0.742131	0.853827	0.105563
		697	0.691874	0.835303	0.710846	0.746008	0.0779121			697	1.06436	0.732147	0.772161	0.856223	0.18136			697	0.804326	0.922109	0.689367	0.805268	0.116374
		698	0.6441	0.751938	0.663285	0.686441	0.0575277			698	0.998792	0.684879	0.707152	0.796941	0.175163			698	0.74947	0.873185	0.634276	0.752311	0.11948
		699	0.581775	0.663869	0.613998	0.619881	0.041362			699	0.921368	0.623011	0.645308	0.729896	0.166194			699	0.693905	0.773243	0.580767	0.682639	0.0967316
		700	0.500022	0.573081	0.561169	0.544757	0.0391973			700	0.853375	0.538367	0.587763	0.659835	0.16942			700	0.641784	0.677545	0.518121	0.612483	0.0836537
		701	0.421696	0.464577	0.492236	0.459503	0.0355425			701	0.744008	0.444893	0.510247	0.566383	0.15726			701	0.561112	0.560236	0.447954	0.523101	0.0650803
		702	0.381433	0.411614	0.450514	0.41452	0.0346321			702	0.650768	0.40027	0.461293	0.50411	0.130623			702	0.514822	0.515692	0.416733	0.482415	0.0568844
		703	0.370233	0.40001	0.412697	0.394314	0.0217976			703	0.561607	0.39571	0.448119	0.468479	0.0848015			703	0.480162	0.483692	0.423702	0.462519	0.0336627
		704	0.412323	0.439202	0.43337	0.428298	0.0141391			704	0.569614	0.426016	0.4908	0.495476	0.0719134			704	0.505272	0.541403	0.531408	0.526028	0.0186567
		705	0.467489	0.505018	0.447348	0.473285	0.0292685			705	0.645813	0.459219	0.55534	0.553457	0.093311			705	0.535943	0.617785	0.680861	0.61153	0.0726612
		706	0.492813	0.569564	0.49531	0.519229	0.0436093			706	0.768498	0.49869	0.609284	0.625491	0.135632			706	0.568194	0.653075	0.709626	0.643631	0.0711875
		707	0.496069	0.619516	0.514837	0.543474	0.0665197			707	0.892751	0.550366	0.665924	0.703014	0.174179			707	0.579733	0.660297	0.665069	0.635033	0.0479504
		708	0.527511	0.711341	0.585775	0.608209	0.0939457			708	1.12625	0.625852	0.774165	0.842088	0.257019			708	0.647503	0.730726	0.614743	0.664324	0.059793
		709	0.731727	0.858861	0.637062	0.74255	0.111295			709	1.4039	0.719555	0.935371	1.01961	0.349862			709	0.795069	0.870445	0.71457	0.793361	0.0779515
		710	0.879041	0.980531	0.676145	0.845239	0.154983			710	1.6196	0.76422	1.05172	1.14518	0.43528			710	0.903081	0.994751	0.784605	0.894146	0.105357
		711	0.907166	0.985456	0.669132	0.853918	0.164747			711	1.68774	0.76882	1.11785	1.19147	0.46386			711	0.963187	1.01069	0.81826	0.930712	0.10024
		712	0.916891	0.900144	0.651286	0.822774	0.148749			712	1.62762	0.741027	1.10593	1.15819	0.445599			712	0.92526	1.04541	0.813139	0.927935	0.116156
		713	0.962266	0.830283	0.661142	0.817897	0.150943			713	1.6435	0.766281	1.19377	1.20118	0.438655			713	0.998844	1.09783	0.894766	0.997146	0.101542
		714	1.12693	0.915932	0.746236	0.929698	0.190717			714	1.6702	0.838339	1.34519	1.28458	0.419231			714	1.15929	1.28555	1.06249	1.16911	0.111855
		715	1.06242	1.07973	0.817297	0.986483	0.146774			715	1.8184	1.00864	1.4953	1.44078	0.407622			715	1.30282	1.36142	1.34335	1.33587	0.030013
		716	1.00713	1.26447	0.875358	1.04898	0.197905			716	2.03877	1.30768	1.66272	1.66973	0.365596			716	1.53705	1.48937	1.69325	1.57322	0.106648
		717	1.05304	1.55729	0.89972	1.17002	0.344039			717	2.3287	1.49272	1.7082	1.84321	0.434036			717	1.69486	1.47523	2.18001	1.78336	0.360633
		718	1.13717	1.80819	0.8553	1.26689	0.489507			718	2.3774	1.46808	1.65575	1.83374	0.48008			718	1.79639	1.421	2.38012	1.86584	0.483317
		719	1.25958	1.67195	0.817268	1.2496	0.427426			719	2.26489	1.25233	1.48326	1.66683	0.530652			719	1.68366	1.27941	2.29425	1.75244	0.510905
		720	1.15519	1.35328	0.713274	1.07392	0.327654			720	1.98584	1.07273	1.29785	1.45214	0.475706			720	1.62341	1.17577	1.84556	1.54825	0.341162
		721	1.00063	0.955983	0.661296	0.872636	0.184383			721	1.74094	0.937699	1.14281	1.27382	0.417339			721	1.39276	1.09502	1.41405	1.30061	0.178367
		722	0.802017	0.99086	0.607604	0.80016	0.191635			722	1.55859	0.862235	1.02472	1.14852	0.364311			722	1.19574	1.03871	1.1038	1.11275	0.0788964
		723	0.711119	1.04189	0.625421	0.79281	0.219924			723	1.5166	0.908049	1.00628	1.14364	0.326704			723	0.998118	1.01568	0.946389	0.98673	0.0360226
		724	0.734962	1.11316	0.690063	0.846063	0.232403			724	1.61006	0.970555	1.08404	1.22155	0.341207			724	1.09054	1.08744	0.920001	1.03266	0.09758
		725	0.703769	1.02568	0.714337	0.814594	0.182879			725	1.57099	0.951366	1.08078	1.20104	0.326849			725	1.05621	1.07268	0.853132	0.994006	0.122278
		726	0.645978	0.926054	0.678445	0.750159	0.153192			726	1.46148	0.820842	1.00955	1.09729	0.329207			726	0.978945	1.01763	0.791338	0.929303	0.121037
		727	0.598207	0.832902	0.622096	0.684402	0.129159			727	1.32114	0.733882	0.876818	0.97728	0.306247			727	0.85206	0.901599	0.735363	0.829674	0.0853492
		728	0.571167	0.758797	0.567421	0.632462	0.109426			728	1.18782	0.664583	0.777849	0.876749	0.27528			728	0.797821	0.816944	0.686298	0.767021	0.0705592
		729	0.540291	0.645009	0.53654	0.573947	0.0615702			729	1.06269	0.615483	0.696773	0.791649	0.238221			729	0.719786	0.707449	0.618604	0.681946	0.0552019
		730	0.493584	0.583104	0.526297	0.534328	0.0452975			730	0.965061	0.571767	0.656051	0.73096	0.207071			730	0.6717	0.629918	0.5552	0.618939	0.0590204
		731	0.488871	0.579587	0.537238	0.535232	0.0453914			731	0.914403	0.554329	0.629152	0.699295	0.190008			731	0.658599	0.589283	0.542458	0.59678	0.0584323
		732	0.479419	0.564753	0.541449	0.52854	0.0441073			732	0.837701	0.538288	0.591025	0.655671	0.159832			732	0.623365	0.558385	0.529568	0.570439	0.0480464
		733	0.470778	0.549433	0.529946	0.516719	0.0409616			733	0.780663	0.519316	0.568051	0.622677	0.138973			733	0.597197	0.551493	0.514572	0.554421	0.0413899
		734	0.478733	0.555512	0.506196	0.513481	0.0389046			734	0.763289	0.511898	0.558671	0.611286	0.1337			734	0.599343	0.547469	0.513878	0.553564	0.0430573
		735	0.486294	0.566426	0.491954	0.514891	0.0447197			735	0.756196	0.52224	0.563068	0.613835	0.124967			735	0.612613	0.553304	0.508508	0.558142	0.0522205
		736	0.48628	0.556237	0.482591	0.508369	0.0414957			736	0.716856	0.518549	0.554904	0.59677	0.105574			736	0.611586	0.543291	0.501128	0.552002	0.0557415
		737	0.522777	0.580495	0.514628	0.5393	0.0359077			737	0.710111	0.549481	0.571972	0.610521	0.086977			737	0.654669	0.571515	0.525752	0.583979	0.0653561
		738	0.585674	0.636214	0.558032	0.593306	0.0396458			738	0.736884	0.586924	0.604285	0.642698	0.0820282			738	0.710999	0.652598	0.560659	0.641419	0.0757907
		739	0.613672	0.683501	0.594965	0.630713	0.0466629			739	0.754127	0.618059	0.629031	0.667072	0.0755907			739	0.739731	0.701914	0.588773	0.676806	0.0785484
		740	0.616825	0.720996	0.691609	0.676477	0.0537088			740	0.779495	0.639488	0.64593	0.688305	0.0790393			740	0.7584	0.836428	0.633627	0.742818	0.102295
		741	0.64319	0.777312	0.80629	0.742264	0.0870154			741	0.884473	0.705881	0.700744	0.763699	0.104625			741	0.840848	0.971907	0.753439	0.855398	0.109958
		742	0.923353	1.03112	1.21438	1.05628	0.147139			742	1.17543	0.938813	0.970318	1.02819	0.128484			742	1.12709	1.58563	1.19095	1.30122	0.248363
		743	1.2972	1.40352	1.88255	1.52776	0.311827			743	1.58626	1.29437	1.37932	1.41998	0.150131			743	1.56687	2.40352	2.37608	2.11549	0.475322
		744	1.6441	1.90105	2.54442	2.02986	0.463777			744	2.0057	1.72945	1.79575	1.84364	0.144217			744	1.93592	3.39111	3.20217	2.84307	0.791272
		745	1.57882	1.9508	2.60168	2.04377	0.517726			745	2.06547	1.77525	1.81458	1.8851	0.157441			745	1.93836	3.29803	3.29688	2.84442	0.78467
		746	1.39966	1.8965	2.19472	1.83029	0.401642			746	2.01636	1.65028	1.72694	1.79786	0.193071			746	1.75107	2.62025	2.40386	2.25839	0.452481
		747	1.10193	1.4658	1.54209	1.36994	0.235214			747	1.72044	1.2553	1.37593	1.45056	0.241384			747	1.41662	1.57859	1.57769	1.5243	0.0932573
		748	0.934078	1.21264	1.12599	1.0909	0.142555			748	1.53166	0.99747	1.1552	1.22811	0.274458			748	1.1832	1.11267	1.11318	1.13635	0.0405754
		749	0.68478	0.831366	0.775795	0.76398	0.0740041			749	1.17924	0.702948	0.80674	0.896308	0.250459			749	0.882289	0.853533	0.758656	0.831492	0.0646963
		750	0.528247	0.625018	0.615079	0.589448	0.053234			750	0.948508	0.524014	0.637838	0.703453	0.219722			750	0.70593	0.706486	0.590697	0.667704	0.0666909
		751	0.419036	0.490693	0.501562	0.47043	0.0448396			751	0.762374	0.450405	0.524082	0.578954	0.163062			751	0.601719	0.601373	0.477966	0.560353	0.0713495
		752	0.377233	0.429451	0.434242	0.413642	0.0316216			752	0.685583	0.422302	0.490638	0.532841	0.13662			752	0.549144	0.526624	0.443681	0.506483	0.0555416
		753	0.362494	0.406493	0.403181	0.390723	0.024503			753	0.654783	0.409499	0.483373	0.515885	0.125832			753	0.515523	0.493398	0.431272	0.480064	0.0436793
		754	0.372066	0.419879	0.403684	0.398543	0.0243177			754	0.689685	0.414165	0.505886	0.536579	0.140301			754	0.498107	0.512225	0.451203	0.487179	0.0319452
		755	0.386955	0.469391	0.41341	0.423252	0.0420901			755	0.767947	0.435899	0.556705	0.58685	0.168064			755	0.502252	0.56235	0.47915	0.514584	0.0429493
		756	0.48497	0.594074	0.495077	0.524707	0.060286			756	0.912673	0.507781	0.707556	0.709337	0.202452			756	0.552329	0.670301	0.607033	0.609888	0.0590378
		757	0.534966	0.689767	0.5528	0.592511	0.0846968			757	1.08387	0.571258	0.806322	0.820482	0.256597			757	0.628038	0.750272	0.683282	0.687197	0.0612109
		758	0.605461	0.772052	0.63866	0.672057	0.0881743			758	1.23776	0.623438	0.901797	0.921	0.307613			758	0.693572	0.856061	0.751358	0.766997	0.0823656
		759	0.637224	0.767933	0.637543	0.6809	0.0753728			759	1.35985	0.649665	0.928123	0.979212	0.357838			759	0.729069	0.874654	0.764869	0.789531	0.0758609
		760	0.733313	0.800418	0.671288	0.735006	0.0645815			760	1.50259	0.693383	1.0285	1.07482	0.406589			760	0.772993	0.944077	0.815361	0.844144	0.0890998
		761	0.775743	0.810253	0.696436	0.760811	0.0583597			761	1.61119	0.765951	1.07514	1.15076	0.427666			761	0.821591	0.958375	0.855699	0.878555	0.0711989
		762	0.756797	0.814643	0.728218	0.766552	0.0440306			762	1.64873	0.803021	1.08347	1.17841	0.430775			762	0.860884	0.973519	0.854776	0.896393	0.066863
		763	0.688268	0.760724	0.703031	0.717341	0.0382887			763	1.55175	0.802733	1.03106	1.12851	0.383903			763	0.829933	0.913519	0.811431	0.851628	0.054392
		764	0.632772	0.706265	0.652576	0.663871	0.0380257			764	1.43723	0.747684	0.989707	1.05821	0.349839			764	0.78794	0.822016	0.750895	0.78695	0.0355708
		765	0.602402	0.704511	0.635854	0.647589	0.052056			765	1.36304	0.706739	0.956661	1.00882	0.331247			765	0.770111	0.782548	0.709335	0.753998	0.0391762
		766	0.582241	0.721619	0.63976	0.647873	0.0700419			766	1.32346	0.67064	0.907274	0.967123	0.330498			766	0.778787	0.766095	0.6924	0.745761	0.0466456
		767	0.555163	0.698128	0.620348	0.624546	0.0715752			767	1.23483	0.630227	0.836332	0.900462	0.30736			767	0.757	0.75725	0.677635	0.730628	0.045894
		768	0.529879	0.65638	0.582107	0.589455	0.0635696			768	1.153	0.591013	0.769971	0.837994	0.287102			768	0.736223	0.729907	0.659397	0.708509	0.0426497
		769	0.543561	0.661206	0.59272	0.599162	0.0590863			769	1.09789	0.571126	0.738801	0.802606	0.269116			769	0.763887	0.736253	0.679845	0.726662	0.042834
		770	0.561233	0.697802	0.614221	0.624419	0.0688535			770	1.0757	0.571213	0.718686	0.788534	0.259397			770	0.799406	0.749756	0.700544	0.749902	0.0494313
		771	0.55697	0.720269	0.622056	0.633099	0.0822073			771	1.01553	0.569229	0.692499	0.759087	0.230482			771	0.80132	0.750505	0.698229	0.750018	0.0515473
		772	0.561558	0.745699	0.62567	0.644309	0.0934743			772	0.992876	0.567443	0.683243	0.747854	0.219953			772	0.801962	0.744804	0.692397	0.746387	0.0547999
		773	0.584382	0.765339	0.635516	0.661746	0.0932868			773	1.05773	0.583603	0.709316	0.78355	0.245626			773	0.832754	0.8009	0.695724	0.77646	0.0717098
		774	0.60997	0.771205	0.632693	0.67129	0.0872722			774	1.20739	0.600093	0.737079	0.848189	0.318533			774	0.876475	0.865949	0.71045	0.817625	0.0929651
		775	0.584363	0.73292	0.60839	0.641891	0.0797434			775	1.22788	0.620646	0.768713	0.872414	0.316622			775	0.877284	0.893342	0.679413	0.81668	0.119147
		776	0.542992	0.714475	0.578064	0.611844	0.0905948			776	1.19029	0.623692	0.803141	0.872373	0.289572			776	0.834969	0.869063	0.643675	0.782569	0.121487
		777	0.492657	0.71992	0.550712	0.587763	0.118075			777	1.11589	0.650727	0.832926	0.866515	0.234394			777	0.791581	0.780982	0.604905	0.725823	0.104852
		778	0.456249	0.72289	0.512674	0.563938	0.140518			778	1.11871	0.651232	0.807462	0.859135	0.237985			778	0.734597	0.699359	0.563649	0.665868	0.090261
		779	0.45083	0.735723	0.507229	0.564594	0.150861			779	1.14717	0.656136	0.766115	0.856472	0.257683			779	0.724978	0.654456	0.543971	0.641135	0.0912357
		780	0.46561	0.741169	0.520856	0.575878	0.145786			780	1.0965	0.628065	0.708192	0.810919	0.250546			780	0.705853	0.670458	0.522127	0.632812	0.0974766
		781	0.502799	0.745117	0.544208	0.597375	0.129613			781	1.08782	0.608818	0.66877	0.788469	0.260973			781	0.712786	0.70613	0.526659	0.648525	0.105592
		782	0.543606	0.747813	0.596366	0.629262	0.106003			782	1.10386	0.622918	0.679258	0.802013	0.262923			782	0.748414	0.759346	0.551289	0.68635	0.117094
		783	0.561538	0.744625	0.61558	0.640581	0.0940693			783	1.11796	0.640666	0.731021	0.829883	0.253542			783	0.772302	0.787494	0.570721	0.710172	0.121007
		784	0.555366	0.756021	0.61909	0.643492	0.102529			784	1.0753	0.662202	0.755062	0.830856	0.21673			784	0.754119	0.784643	0.592958	0.710573	0.102995
		785	0.525919	0.744449	0.567522	0.61263	0.116038			785	0.977268	0.638572	0.715161	0.777	0.177614			785	0.695475	0.730317	0.59227	0.672688	0.0717895
		786	0.545853	0.767443	0.547887	0.620394	0.127352			786	0.958162	0.633505	0.658826	0.750164	0.180575			786	0.672356	0.719136	0.616785	0.669426	0.0512382
		787	0.573638	0.781592	0.547828	0.634353	0.128164			787	1.01995	0.621892	0.644099	0.761982	0.223687			787	0.677691	0.754711	0.610527	0.680976	0.0721477
		788	0.569667	0.81848	0.554579	0.647575	0.1482			788	1.08661	0.607232	0.65413	0.782656	0.26427			788	0.68302	0.76885	0.605379	0.68575	0.0817699
		789	0.529704	0.814769	0.556273	0.633582	0.157474			789	1.14127	0.594672	0.689938	0.808625	0.291987			789	0.69202	0.736189	0.574863	0.667691	0.0833695
		790	0.466708	0.768331	0.531898	0.588979	0.158706			790	1.07695	0.568443	0.727116	0.790836	0.260172			790	0.673322	0.65093	0.567569	0.630607	0.0557291
		791	0.434085	0.686333	0.502851	0.54109	0.130399			791	1.03054	0.559458	0.742923	0.777639	0.237451			791	0.653461	0.592182	0.542958	0.5962	0.0553612
		792	0.411183	0.59424	0.475808	0.493744	0.0928372			792	0.925193	0.522858	0.71831	0.72212	0.201194			792	0.605768	0.563326	0.518402	0.562499	0.043689
		793	0.429331	0.549252	0.473013	0.483865	0.060693			793	0.898924	0.488652	0.669259	0.685612	0.205624			793	0.607926	0.551393	0.497189	0.552169	0.0553722
		794	0.453606	0.52275	0.474731	0.483696	0.0354332			794	0.844245	0.466895	0.616762	0.642634	0.190001			794	0.62505	0.544277	0.488892	0.55274	0.0684725
		795	0.486003	0.539542	0.511286	0.512277	0.0267834			795	0.879463	0.515137	0.606679	0.667093	0.189528			795	0.68137	0.577135	0.507255	0.588587	0.0876202
		796	0.519219	0.580715	0.577058	0.558998	0.0344977			796	0.915411	0.605453	0.628867	0.716577	0.172593			796	0.731406	0.659147	0.54334	0.644631	0.0948693
		797	0.638217	0.71512	0.738615	0.697317	0.0525133			797	1.06822	0.768351	0.733172	0.856582	0.184128			797	0.847855	0.876456	0.635334	0.786548	0.131734
		798	0.74373	0.835333	0.910132	0.829732	0.0833421			798	1.22518	1.00724	0.861875	1.03143	0.182857			798	1.01492	1.26386	0.743974	1.00759	0.260022
		799	0.812316	0.896275	0.962929	0.890506	0.075472			799	1.31558	1.07034	0.917163	1.10103	0.200975			799	1.09116	1.37111	0.790758	1.08434	0.290237
		800	0.847016	0.963256	0.983105	0.931126	0.0735144			800	1.39209	1.15075	0.992126	1.17832	0.201403			800	1.18495	1.46908	0.827187	1.16041	0.321652
		801	0.834761	0.984006	0.945822	0.92153	0.0775313			801	1.4187	1.12085	0.973825	1.17112	0.22666			801	1.19279	1.24797	0.801451	1.08074	0.243439
		802	0.865002	1.15856	0.992743	1.00544	0.147192			802	1.52033	1.20208	1.05903	1.26048	0.236126			802	1.29542	1.25697	0.862762	1.13838	0.239467
		803	0.797661	1.17886	0.939172	0.971897	0.192694			803	1.47832	1.09397	1.05111	1.2078	0.235254			803	1.21508	1.07171	0.842607	1.04313	0.187875
		804	0.881798	1.35361	0.991171	1.07553	0.246961			804	1.52828	1.04058	1.1198	1.22955	0.261719			804	1.26561	1.08742	1.03816	1.1304	0.119657
		805	0.962996	1.31853	1.0044	1.09531	0.194418			805	1.50364	1.03392	1.50315	1.34691	0.271052			805	1.53843	1.11241	1.23887	1.29657	0.218791
		806	1.13396	1.38855	1.10793	1.21014	0.155048			806	1.55373	1.18264	1.95308	1.56315	0.385306			806	1.93191	1.22839	1.4151	1.52513	0.364439
		807	1.29006	1.39289	1.22463	1.30253	0.084819			807	1.58197	1.3245	2.53688	1.81445	0.638748			807	2.08047	1.30845	1.41921	1.60271	0.417441
		808	1.39614	1.44086	1.32149	1.38617	0.0603099			808	1.60031	1.40662	2.83667	1.94786	0.775793			808	1.91878	1.35452	1.36115	1.54481	0.323877
		809	1.31458	1.31511	1.18443	1.27138	0.0752945			809	1.47096	1.27547	2.78932	1.84525	0.823414			809	1.51748	1.25936	1.20467	1.32717	0.167068
		810	1.08869	1.13846	0.935506	1.05422	0.105777			810	1.24053	1.03824	2.49622	1.59166	0.789871			810	1.17188	1.06973	0.984536	1.07538	0.0937988
		811	0.892724	0.997101	0.731314	0.873713	0.13391			811	1.09081	0.833444	1.75827	1.22751	0.477327			811	0.896519	0.897252	0.758112	0.850627	0.0801217
		812	0.831557	0.968187	0.728495	0.842747	0.120237			812	1.08019	0.76468	1.30932	1.0514	0.273459			812	0.860827	0.855636	0.705474	0.807312	0.0882324
		813	0.761944	0.891478	0.70234	0.785254	0.0966997			813	1.03921	0.694906	0.878459	0.870859	0.172278			813	0.855257	0.814134	0.659923	0.776438	0.102979
		814	0.736472	0.863914	0.730918	0.777101	0.075233			814	0.996386	0.650493	0.867224	0.838034	0.174784			814	0.874695	0.805785	0.637016	0.772498	0.122286
		815	0.743765	0.869848	0.768505	0.794039	0.0668076			815	0.94719	0.647208	0.889392	0.82793	0.159155			815	0.87875	0.80432	0.604922	0.762664	0.141587
		816	0.753209	0.87894	0.802009	0.811386	0.0633876			816	0.922754	0.662532	0.928336	0.837874	0.151876			816	0.869992	0.801055	0.593989	0.755012	0.143647
		817	0.727537	0.851306	0.81998	0.799608	0.0643505			817	0.88595	0.6721	0.931982	0.830011	0.138678			817	0.849773	0.790115	0.577852	0.739247	0.142919
		818	0.715232	0.843385	0.896456	0.818358	0.0931684			818	0.870796	0.694873	0.931335	0.832335	0.122833			818	0.853692	0.786036	0.580821	0.740183	0.142097
		819	0.832327	0.927547	1.09108	0.950319	0.130873			819	0.948203	0.795495	1.05012	0.931271	0.128152			819	0.956303	0.891876	0.654787	0.834322	0.158784
		820	1.00459	1.03987	1.25213	1.09887	0.133896			820	1.06339	0.923861	1.18246	1.05657	0.129433			820	1.06263	1.02406	0.775236	0.953977	0.155991
		821	1.03468	1.04069	1.20349	1.09295	0.0957739			821	1.09442	0.921949	1.18572	1.06736	0.133952			821	1.06108	1.03313	0.786817	0.960343	0.150927
		822	0.994132	1.00029	1.0572	1.01721	0.0347731			822	1.10576	0.872835	1.09578	1.02479	0.131693			822	1.01672	0.975151	0.752387	0.914753	0.14214
		823	0.84965	0.906823	0.87584	0.877438	0.0286199			823	1.03303	0.763774	0.931722	0.90951	0.135996			823	0.929357	0.8583	0.675345	0.821001	0.131049
		824	0.831792	0.911228	0.845329	0.862783	0.0424974			824	1.06725	0.796365	0.888691	0.917434	0.137709			824	0.965399	0.901823	0.789909	0.88571	0.0888479
		825	0.870143	0.91096	0.82331	0.868137	0.0438594			825	1.06555	0.790904	0.875921	0.910792	0.140604			825	0.972957	1.0974	0.844988	0.971783	0.126212
		826	0.941038	0.950103	0.835561	0.908901	0.0636757			826	1.10645	0.773363	0.891477	0.923762	0.168873			826	1.09529	1.29553	0.853426	1.08141	0.221377
		827	0.894921	0.916781	0.752569	0.854757	0.0891697			827	1.13597	0.708533	0.842282	0.895595	0.218649			827	0.997782	1.2521	0.7292	0.993026	0.26148
		828	0.811773	0.900765	0.686407	0.799648	0.107692			828	1.18077	0.685896	0.767566	0.878077	0.265301			828	0.905033	1.0529	0.702259	0.886732	0.176037
		829	0.776211	0.869394	0.646558	0.764054	0.111915			829	1.23579	0.741412	0.713725	0.896974	0.293745			829	0.749634	0.923936	0.695229	0.7896	0.119476
		830	0.853628	1.03688	0.720806	0.870438	0.158706			830	1.30725	0.823166	0.742589	0.957668	0.305415			830	0.799145	1.02577	0.726064	0.850325	0.156268
		831	1.12069	1.16503	0.972278	1.086	0.10095			831	1.43009	0.881684	0.808721	1.04017	0.339652			831	0.872999	1.17221	0.775382	0.940199	0.206775
		832	1.54552	1.27766	1.27782	1.367	0.154604			832	1.64391	0.94576	0.984089	1.19125	0.392481			832	0.914525	1.20657	0.823695	0.981595	0.200054
		833	1.72312	1.23385	1.63587	1.53095	0.260966			833	1.71445	1.00517	1.20177	1.30713	0.36619			833	1.24742	1.15788	0.972257	1.12585	0.14035
		834	1.73187	1.24032	1.67339	1.54853	0.268511			834	1.81868	1.12866	1.32345	1.42359	0.355746			834	1.78309	1.18729	1.17061	1.38033	0.348903
		835	1.5956	1.35009	1.93545	1.62705	0.293943			835	1.76972	1.4124	1.40449	1.52887	0.208622			835	2.58854	1.71005	1.74136	2.01332	0.498406
		836	1.89706	1.40427	2.12304	1.80812	0.367546			836	1.87935	1.80203	1.44624	1.7092	0.230996			836	3.24435	2.59372	2.38212	2.74007	0.449355
		837	1.9318	1.48292	2.21745	1.87739	0.370273			837	1.80718	2.35904	1.5639	1.91004	0.407427			837	3.58558	3.51972	2.79979	3.3017	0.43591
		838	1.81779	1.67824	2.19993	1.89865	0.270085			838	1.88251	2.49173	1.83996	2.0714	0.364638			838	3.63603	3.78551	3.18749	3.53634	0.31122
		839	1.37287	1.98231	2.19814	1.8511	0.427994			839	1.98117	2.52653	2.13581	2.2145	0.281067			839	3.40596	3.9872	3.34498	3.57938	0.354495
		840	1.11938	1.93092	2.33357	1.79462	0.618465			840	2.16823	2.32179	2.19469	2.22824	0.0820961			840	3.11028	3.56832	3.1678	3.28213	0.249504
		841	1.00178	1.6557	2.10481	1.58743	0.554676			841	1.97738	2.07471	1.9758	2.00929	0.0566569			841	2.53323	3.07508	2.7097	2.77267	0.276357
		842	1.00336	1.41127	1.83213	1.41558	0.414403			842	1.70683	1.91884	1.63333	1.753	0.148245			842	1.90056	1.99609	2.06143	1.98603	0.0809031
		843	0.950884	1.39891	1.52866	1.29282	0.303147			843	1.41904	1.59628	1.51736	1.51089	0.0887944			843	1.37013	1.41601	1.63107	1.47241	0.139312
		844	0.828953	1.33064	1.37691	1.17884	0.303889			844	1.33961	1.49717	1.44065	1.42581	0.0798232			844	1.13276	1.11288	1.13253	1.12606	0.0114088
		845	0.79806	1.14681	1.27709	1.07399	0.24768			845	1.23507	1.3169	1.32489	1.29229	0.0497122			845	1.03389	1.05838	0.823515	0.971929	0.129113
		846	0.786854	1.00093	1.21098	0.999588	0.212064			846	1.13162	1.16811	1.14315	1.14763	0.0186516			846	0.933639	0.921995	0.742289	0.865974	0.107273
		847	0.790727	0.900925	1.12523	0.938961	0.170465			847	1.0803	1.0243	0.929406	1.01133	0.0762785			847	0.838869	0.79221	0.71207	0.78105	0.0641319
		848	0.709486	0.840438	0.935865	0.828596	0.113653			848	1.03487	0.813531	0.820993	0.889798	0.125692			848	0.77757	0.754472	0.699446	0.743829	0.0401342
		849	0.770579	0.857371	0.894248	0.840733	0.0634913			849	1.04275	0.798941	0.836054	0.892581	0.131367			849	0.824132	0.800695	0.715956	0.780261	0.0569093
		850	0.960375	0.953636	0.967883	0.960631	0.00712668			850	1.15131	0.869267	0.975955	0.998844	0.142407			850	0.939391	0.891262	0.791991	0.874215	0.075164
		851	1.25869	1.13765	1.22632	1.20755	0.0626655			851	1.39716	1.06122	1.25014	1.23617	0.168406			851	1.13783	1.12453	1.05471	1.10569	0.0446473
		852	1.46306	1.30748	1.46567	1.41207	0.0905886			852	1.62589	1.30786	1.46306	1.4656	0.159033			852	1.29189	1.35126	1.27662	1.30659	0.0394348
		853	1.41029	1.33919	1.53455	1.42801	0.098878			853	1.65071	1.39935	1.46541	1.50516	0.130308			853	1.29917	1.41346	1.28285	1.33183	0.0711645
		854	1.18165	1.22575	1.38706	1.26482	0.108135			854	1.48016	1.30574	1.25056	1.34549	0.119846			854	1.13915	1.24014	1.05963	1.14631	0.0904672
		855	0.93294	1.02439	1.13415	1.0305	0.100746			855	1.23784	1.07496	1.02863	1.11381	0.109881			855	0.938142	1.00228	0.813018	0.917814	0.096256
		856	0.803189	0.891103	0.999526	0.897939	0.0983468			856	1.09225	0.926937	0.924654	0.981279	0.0961064			856	0.800476	0.89758	0.705716	0.801258	0.0959343
		857	0.713506	0.797045	0.957071	0.822541	0.123768			857	0.973602	0.834216	0.863644	0.890487	0.0734679			857	0.726313	0.8493	0.662249	0.745954	0.0950599
		858	0.665212	0.784105	1.0513	0.83354	0.197736			858	0.878387	0.79284	0.842214	0.837814	0.0429432			858	0.698878	0.829403	0.6699	0.732727	0.0849688
		859	0.634438	0.826663	1.23083	0.897309	0.304405			859	0.802985	0.771001	0.856127	0.810037	0.042999			859	0.694054	0.823757	0.708708	0.742173	0.0710328
		860	0.629687	0.887212	1.36071	0.959204	0.370793			860	0.750821	0.774029	0.918199	0.814349	0.0906818			860	0.690302	0.813844	0.71041	0.738185	0.0662892
		861	0.594297	0.867858	1.24511	0.902421	0.326779			861	0.712044	0.719833	0.889336	0.773738	0.100187			861	0.677123	0.775219	0.674293	0.708878	0.0574704
		862	0.600276	0.82109	1.00059	0.807318	0.200511			862	0.676905	0.662564	0.800911	0.71346	0.0760734			862	0.634093	0.726673	0.642564	0.667777	0.0511815
		863	0.609635	0.771048	0.803734	0.728139	0.103921			863	0.627783	0.596416	0.712379	0.645526	0.059983			863	0.580999	0.697243	0.642246	0.640162	0.0581501
		864	0.639958	0.771592	0.754202	0.721917	0.0715094			864	0.622971	0.593856	0.717058	0.644628	0.064393			864	0.570635	0.698137	0.644935	0.637902	0.0640416
		865	0.619621	0.807957	0.692053	0.706544	0.095			865	0.652972	0.59579	0.714332	0.654364	0.0592832			865	0.589071	0.701541	0.624831	0.638481	0.0574641
		866	0.652268	0.91609	0.639105	0.735821	0.156257			866	0.70472	0.589357	0.678034	0.657371	0.0603937			866	0.595206	0.731869	0.646233	0.657769	0.0690585
		867	0.692688	0.997586	0.642869	0.777714	0.192037			867	0.742169	0.571583	0.637333	0.650362	0.0860365			867	0.579808	0.750164	0.680554	0.670175	0.0856512
		868	0.737663	0.972073	0.657994	0.789243	0.163269			868	0.705412	0.543885	0.624152	0.624483	0.080764			868	0.554723	0.716547	0.657016	0.642762	0.0818485
		869	0.804578	0.900726	0.715703	0.807002	0.0925353			869	0.766395	0.57937	0.665002	0.670256	0.093623			869	0.589873	0.697906	0.641976	0.643252	0.0540275
		870	0.911635	0.902743	0.765842	0.860073	0.0817277			870	0.846314	0.691245	0.778802	0.77212	0.0777503			870	0.637626	0.787155	0.676608	0.700463	0.0775658
		871	0.980068	0.898107	0.817797	0.898657	0.0811372			871	0.945617	0.756476	0.828117	0.843403	0.0954925			871	0.673215	0.821877	0.686724	0.727272	0.0822084
		872	0.911539	0.819406	0.780041	0.836996	0.0674904			872	0.935783	0.722773	0.800247	0.819601	0.107816			872	0.638626	0.784458	0.652963	0.692016	0.0803777
		873	0.811565	0.705024	0.730566	0.749052	0.055624			873	0.898402	0.63121	0.708948	0.746187	0.137434			873	0.588241	0.646066	0.588473	0.607593	0.0333187
		874	0.808409	0.698977	0.765608	0.757665	0.0551464			874	0.974328	0.659009	0.738809	0.790715	0.163943			874	0.611569	0.647693	0.614511	0.624591	0.0200609
		875	0.907069	0.745387	0.826886	0.826447	0.0808419			875	1.22597	0.75913	0.843696	0.94293	0.248736			875	0.680138	0.703165	0.716241	0.699848	0.0182787
		876	1.16027	0.886387	1.01535	1.02067	0.137017			876	1.61583	0.890475	1.05771	1.188	0.379825			876	0.810754	0.912065	0.923543	0.882121	0.0620715
		877	1.37331	1.06078	1.23637	1.22349	0.156661			877	1.86558	0.977721	1.29297	1.37876	0.450103			877	0.896827	1.15478	1.18174	1.07778	0.157292
		878	1.38101	1.2107	1.41536	1.33569	0.109599			878	1.83313	1.08343	1.41999	1.44551	0.375499			878	0.937203	1.18088	1.29509	1.13772	0.182803
		879	1.19346	1.2392	1.42449	1.28572	0.122336			879	1.60024	1.14038	1.39077	1.37713	0.230233			879	0.931088	1.04264	1.29275	1.08883	0.185204
		880	0.932518	1.11926	1.29206	1.11461	0.179814			880	1.36491	1.14284	1.28355	1.26377	0.112349			880	0.88605	0.801233	1.15575	0.947677	0.185117
		881	0.816362	1.02571	1.21138	1.01782	0.197627			881	1.29222	1.12715	1.20647	1.20861	0.0825587			881	0.864473	0.773237	1.04613	0.894615	0.138923
		882	0.749433	0.975023	1.15519	0.959882	0.203302			882	1.2348	1.04863	1.12516	1.1362	0.093572			882	0.801246	0.754478	0.940948	0.832224	0.097018
		883	0.711927	0.93913	1.09284	0.914633	0.191635			883	1.12605	0.941309	1.02044	1.02927	0.0926856			883	0.734866	0.726246	0.839124	0.766745	0.0628297
		884	0.690754	0.891104	1.02173	0.867862	0.166707			884	1.01199	0.822964	0.940423	0.925126	0.0954378			884	0.690052	0.708458	0.786584	0.728365	0.0512526
		885	0.69652	0.874494	0.976748	0.849254	0.141809			885	0.983209	0.759201	0.895881	0.87943	0.112907			885	0.694854	0.740579	0.771666	0.7357	0.0386381
		886	0.741286	0.878863	0.929226	0.849792	0.0972845			886	0.994675	0.751624	0.862583	0.869627	0.121679			886	0.715205	0.767198	0.78986	0.757421	0.0382759
		887	0.760249	0.846071	0.856794	0.821038	0.0529167			887	0.928636	0.697309	0.803151	0.809699	0.115802			887	0.693031	0.749739	0.78471	0.742493	0.0462672
		888	0.820286	0.832465	0.802505	0.818419	0.0150674			888	0.903519	0.668454	0.724479	0.765484	0.12278			888	0.681542	0.733378	0.807539	0.74082	0.0633276
		889	0.880398	0.821082	0.743647	0.815043	0.0685753			889	0.952577	0.716007	0.690677	0.78642	0.144452			889	0.671959	0.745269	0.809741	0.742323	0.0689386
		890	0.835442	0.80138	0.661681	0.766168	0.0920773			890	0.945247	0.70357	0.649767	0.766195	0.15738			890	0.653036	0.725101	0.795574	0.72457	0.0712706
		891	0.681889	0.769307	0.533871	0.661689	0.119011			891	0.839978	0.665323	0.60539	0.703564	0.121879			891	0.576607	0.663052	0.695859	0.645173	0.061604
		892	0.527874	0.719306	0.484256	0.577145	0.125031			892	0.783552	0.567838	0.546955	0.632782	0.130988			892	0.525066	0.647026	0.633755	0.601949	0.0669127
		893	0.510897	0.727352	0.504269	0.580839	0.126927			893	0.778816	0.558703	0.5307	0.622739	0.135889			893	0.511319	0.642999	0.589815	0.581377	0.0662442
		894	0.527561	0.681763	0.537946	0.582423	0.0861875			894	0.818015	0.581733	0.552455	0.650734	0.145607			894	0.545569	0.652974	0.555423	0.584655	0.0593705
		895	0.521548	0.69571	0.524891	0.580716	0.0996018			895	0.805762	0.571984	0.562522	0.646756	0.137785			895	0.573674	0.626528	0.515936	0.572046	0.0553142
		896	0.503604	0.692707	0.512007	0.569439	0.106835			896	0.806474	0.566655	0.561106	0.644745	0.140089			896	0.591548	0.608214	0.505748	0.568503	0.054983
		897	0.502831	0.662834	0.523251	0.562972	0.0870836			897	0.804763	0.543147	0.544134	0.630681	0.15076			897	0.589517	0.582023	0.507664	0.559735	0.0452501
		898	0.521587	0.661952	0.581539	0.588359	0.0704305			898	0.855274	0.573484	0.559385	0.662714	0.166911			898	0.622427	0.587717	0.530126	0.58009	0.0466211
		899	0.515471	0.63066	0.612702	0.586278	0.0619742			899	0.923238	0.605869	0.57968	0.702929	0.191242			899	0.6634	0.607632	0.53327	0.601434	0.0652859
		900	0.489477	0.611744	0.611436	0.570886	0.0705019			900	0.944988	0.615821	0.581674	0.714161	0.20063			900	0.680481	0.600771	0.528246	0.603166	0.076146
		901	0.515687	0.613176	0.646298	0.59172	0.0678977			901	0.975597	0.649487	0.62013	0.748404	0.197301			901	0.703812	0.603907	0.548508	0.618742	0.0787075
		902	0.588992	0.676279	0.708683	0.657985	0.061907			902	1.08693	0.693314	0.708774	0.829673	0.222926			902	0.752371	0.656059	0.619685	0.676038	0.0685625
		903	0.625951	0.703794	0.727637	0.685794	0.0531794			903	1.16944	0.703188	0.755381	0.876004	0.255461			903	0.774242	0.690191	0.656344	0.706926	0.0607045
		904	0.647405	0.701063	0.722486	0.690318	0.0386765			904	1.22477	0.68787	0.759418	0.890687	0.29153			904	0.791172	0.713437	0.678902	0.727837	0.057504
		905	0.666119	0.702879	0.730523	0.69984	0.0323096			905	1.27088	0.678248	0.754738	0.901288	0.322351			905	0.832819	0.729175	0.683677	0.748557	0.076437
		906	0.678895	0.715553	0.75243	0.715626	0.0367677			906	1.32199	0.689217	0.768751	0.926652	0.344674			906	0.875952	0.74159	0.702258	0.773266	0.0910766
		907	0.650553	0.695539	0.734978	0.69369	0.042243			907	1.3146	0.661403	0.747149	0.907716	0.354967			907	0.865779	0.713939	0.678315	0.752678	0.0995546
		908	0.633318	0.676373	0.718813	0.676168	0.0427479			908	1.30897	0.652452	0.718698	0.893375	0.361441			908	0.848967	0.687037	0.673645	0.73655	0.0975862
		909	0.697989	0.718749	0.743965	0.720234	0.0230237			909	1.35687	0.719402	0.75835	0.944874	0.35733			909	0.875856	0.71878	0.729018	0.774551	0.0878819

## Sheet: Fig.6d
					Fig.6d
					Radioactivity (cpm)
					WT			E545G			W330R			D333N
					Rep#1	Rep#2	Rep#3	Rep#1	Rep#2	Rep#3	Rep#1	Rep#2	Rep#3	Rep#1	Rep#2	Rep#3
					1225	1196	1140	2328	2156	2315	4427	4621	4603	3338	3376	3389
				average	1187			2266.3			4550.3			3367.7
				STDEV	43.2			95.8			107.2			26.5
				p value				5.86e-05			9.26e-07			1.94e-07
				p value summary				****			****			****
								vs. WT			vs. WT			vs. WT

## Sheet: Fig.6e
					Fig.6e
					Radioactivity (cpm)
					WT
				Nucleosome	Rep#1	Rep#2	Rep#3	average	STDEV	p value	p value summary
				H3K4me3	1184	1105	1165	1151.3	41.2
				H3K4me0	8339	9096	7641	8358.7	727.7	6.81e-05	****	vs. H3K4me3
				H3K36me2	16900	14630	15200	15576.7	1180.9	0.000839165	***	vs. H3K4me0
					E545G
				Nucleosome	Rep#1	Rep#2	Rep#3	average	STDEV	p value	p value summary
				H3K4me3	2767	2895	3093	2918.3	164.2
				H3K4me0	3865	4660	4504	4343	421.2	0.00547747	**	vs. H3K4me3
				H3K36me2	9986	9515	10581	10027.3	534.2	0.000132609	***	vs. H3K4me0
					W330R
				Nucleosome	Rep#1	Rep#2	Rep#3	average	STDEV	p value	p value summary
				H3K4me3	11696	12988	11427	12037	834.5
				H3K4me0	28891	29192	32446	30176.3	1971.3	0.000125294	***	vs. H3K4me3
				H3K36me2	28231	31582	31046	30286.3	1800	0.9465	ns	vs. H3K4me0
					D333N
				Nucleosome	Rep#1	Rep#2	Rep#3	average	STDEV	p value	p value summary
				H3K4me3	7099	6461	7212	6924	404.9
				H3K4me0	18839	18890	21515	19748	1530.5	0.000149745	***	vs. H3K4me3
				H3K36me2	16722	16440	18488	17216.7	1110	0.0812	ns	vs. H3K4me0

## Sheet: Fig.6f
Type	WT	W330R
H3K36me2_positive	20.0497	20.2297
H3K36me2_positive	27.1242	21.3714
H3K36me2_positive	31.9768	20.213
H3K36me2_positive	13.4678	19.8213
H3K36me2_positive	34.1071	15.9092
H3K36me2_positive	17.7292	15.9732
H3K36me2_positive	30.6265	27.2478
H3K36me2_positive	36.3235	31.9729
H3K36me2_positive	29.8827	24.9649
H3K36me2_positive	12.0403	12.6846
H3K36me2_positive	20.3587	21.129
H3K36me2_positive	17.3956	15.7071
H3K36me2_positive	20.7131	17.012
H3K36me2_positive	20.6932	20.1788
H3K36me2_positive	14.5304	17.3677
H3K36me2_positive	16.2232	17.5789
H3K36me2_positive	27.7868	24.7912
H3K36me2_positive	20.1188	22.4816
H3K36me2_positive	27.051	23.1149
H3K36me2_positive	21.1368	19.2384
H3K36me2_positive	26.9063	18.9285
H3K36me2_positive	21.8562	18.1371
H3K36me2_positive	16.5524	12.7491
H3K36me2_positive	20.1075	23.7185
H3K36me2_positive	24.7394	20.7574
H3K36me2_positive	29.07	22.8977
H3K36me2_positive	38.6956	28.216
H3K36me2_positive	23.7055	18.8023
H3K36me2_positive	21.1764	15.6287
H3K36me2_positive	24.0848	23.8408
H3K36me2_positive	28.8781	24.6145
H3K36me2_positive	24.0584	19.9552
H3K36me2_positive	31.5283	26.9687
H3K36me2_positive	32.9224	23.1766
H3K36me2_positive	34.5162	25.4136
H3K36me2_positive	31.0126	28.3765
H3K36me2_positive	21.6729	20.0079
H3K36me2_positive	25.2446	20.4291
H3K36me2_positive	25.7304	19.8542
H3K36me2_positive	25.4597	19.5667
H3K36me2_positive	29.1951	25.4588
H3K36me2_positive	21.7445	22.0578
H3K36me2_positive	28.1412	22.555
H3K36me2_positive	10.1569	10.0883
H3K36me2_positive	21.7355	19.4234
H3K36me2_positive	28.9283	19.3175
H3K36me2_positive	16.5917	20.0065
H3K36me2_positive	14.8147	16.3374
H3K36me2_positive	29.5748	22.5312
H3K36me2_positive	27.4722	23.6546
H3K36me2_positive	19.7009	18.4601
H3K36me2_positive	22.2327	21.3981
H3K36me2_positive	29.6761	23.7794
H3K36me2_positive	37.5	23.6111
H3K36me2_positive	31.221	20.3382
H3K36me2_positive	23.3436	16.8882
H3K36me2_positive	27.3643	25.645
H3K36me2_positive	29.7328	19.0124
H3K36me2_positive	21.2995	20.7153
H3K36me2_positive	32.536	26.7077
H3K36me2_positive	26.612	23.0026
H3K36me2_positive	26.7736	24.1795
H3K36me2_positive	14.921	29.0862
H3K36me2_positive	20.4609	34.5536
H3K36me2_positive	27.2723	12.5181
H3K36me2_positive	21.4622	20.3614
H3K36me2_positive	27.2514	20.285
H3K36me2_positive	18.3762	21.6031
H3K36me2_positive	31.0177	21.5707
H3K36me2_positive	30.064	29.8987
H3K36me2_positive	31.2352	29.9975
H3K36me2_positive	19.915	16.7595
H3K36me2_positive	26.7946	21.4223
H3K36me2_positive	38.5736	24.8151
H3K36me2_positive	25.8147	22.3302
H3K36me2_positive	38.3008	30.7513
H3K36me2_positive	29.9901	20.4676
H3K36me2_positive	26.8658	13.9824
H3K36me2_positive	19.1914	16.5741
H3K36me2_positive	19.9972	17.6833
H3K36me2_positive	21.4817	23.9143
H3K36me2_positive	32.685	25.8357
H3K36me2_positive	25.2308	28.8741
H3K36me2_positive	26.0262	19.3818
H3K36me2_positive	29.8983	20.9111
H3K36me2_positive	18.3379	25.1723
H3K36me2_positive	20.0889	27.195
H3K36me2_positive	22.3845	19.7305
H3K36me2_positive	25.229	18.4949
H3K36me2_positive	27.423	24.927
H3K36me2_positive	20.9425	16.9066
H3K36me2_positive	31.2875	33.1488
H3K36me2_positive	33.5285	29.4381
H3K36me2_positive	14.8272	16.7622
H3K36me2_positive	29.8722	20.4133
H3K36me2_positive	22.2267	17.6043
H3K36me2_positive	35.1315	24.6749
H3K36me2_positive	35.622	27.5112
H3K36me2_positive	26.4501	14.3483
H3K36me2_positive	19.4008	20.5321
H3K36me2_positive	15.2401	23.6342
H3K36me2_positive	32.2194	29.6173
H3K36me2_positive	15.0071	11.1919
H3K36me2_positive	34.7792	17.6247
H3K36me2_positive	20.1009	18.818
H3K36me2_positive	23.8526	22.5111
H3K36me2_positive	20.9262	15.7155
H3K36me2_positive	25.7645	19.7529
H3K36me2_positive	28.5714	16.5646
H3K36me2_positive	24.3862	19.7069
H3K36me2_positive	23.1923	16.0498
H3K36me2_positive	28.6363	19.435
H3K36me2_positive	21.0976	20.1332
H3K36me2_positive	28.6527	23.9187
H3K36me2_positive	18.3265	19.5374
H3K36me2_positive	20.7149	23.0281
H3K36me2_positive	23.9976	15.5195
H3K36me2_positive	23.1863	17.5718
H3K36me2_positive	22.7276	20.834
H3K36me2_positive	19.3332	16.623
H3K36me2_positive	24.3751	19.3358
H3K36me2_positive	21.4097	18.8722
H3K36me2_positive	26.8031	19.0904
H3K36me2_positive	23.4592	22.5614
H3K36me2_positive	20.0053	11.1588
H3K36me2_positive	34.9852	20.758
H3K36me2_positive	25.5466	23.8637
H3K36me2_positive	28.8095	25.3476
H3K36me2_positive	30.0804	20.4958
H3K36me2_positive	26.3058	22.335
H3K36me2_positive	19.685	23.0512
H3K36me2_positive	26.4361	18.9124
H3K36me2_positive	22.0004	21.0659
H3K36me2_positive	29.0412	22.3903
H3K36me2_positive	34.4358	28.327
H3K36me2_positive	19.0662	17.5756
H3K36me2_positive	27.1855	21.8005
H3K36me2_positive	27.0485	25.5234
H3K36me2_positive	17.88	24.7158
H3K36me2_positive	24.3417	16.6996
H3K36me2_positive	23.1783	15.9322
H3K36me2_positive	23.4321	20.9157
H3K36me2_positive	23.3625	15.7067
H3K36me2_positive	3.22222	10.4398
H3K36me2_positive	33.0202	24.2986
H3K36me2_positive	24.5783	23.1645
H3K36me2_positive	34.3276	26.0676
H3K36me2_positive	28.2921	19.5478
H3K36me2_positive	34.6252	25.3924
H3K36me2_positive	26.7811	19.9659
H3K36me2_positive	33.3888	23.2548
H3K36me2_positive	33.3074	23.3957
H3K36me2_positive	22.6505	20.8007
H3K36me2_positive	16.6317	28.1298
H3K36me2_positive	27.8478	25.6006
H3K36me2_positive	32.3298	28.1733
H3K36me2_positive	25.3143	23.2149
H3K36me2_positive	16.0856	11.8717
H3K36me2_positive	27.0623	20.4583
H3K36me2_positive	23.0872	22.8723
H3K36me2_positive	38.7845	31.4687
H3K36me2_positive	32.0754	19.4672
H3K36me2_positive	39.0681	25.8671
H3K36me2_positive	33.202	17.3885
H3K36me2_positive	38.5813	14.4143
H3K36me2_positive	30.5026	33.081
H3K36me2_positive	28.5442	16.8755
H3K36me2_positive	23.6354	24.7821
H3K36me2_positive	31.8446	17.8233
H3K36me2_positive	40.8689	26.7328
H3K36me2_positive	30.4118	33.6448
H3K36me2_positive	25.3339	30.4226
H3K36me2_positive	30.3594	27.1625
H3K36me2_positive	27.4661	10.1574
H3K36me2_positive	28.2759	21.1793
H3K36me2_positive	22.9658	18.257
H3K36me2_positive	19.9046	24.3536
H3K36me2_positive	20.8182	21.6156
H3K36me2_positive	25.7693	23.0992
H3K36me2_positive	26.6121	22.2519
H3K36me2_positive	42.187	23.2879
H3K36me2_positive	27.777	19.8676
H3K36me2_positive	27.4777	21.6979
H3K36me2_positive	34.9023	23.5918
H3K36me2_positive	31.0086	23.9123
H3K36me2_positive	35.574	27.4186
H3K36me2_positive	19.2274	19.5132
H3K36me2_positive	25.4842	25.4216
H3K36me2_positive	24.0679	9.75694
H3K36me2_positive	26.2806	20.5509
H3K36me2_positive	19.4762	22.349
H3K36me2_positive	32.5336	28.8734
H3K36me2_positive	37.3972	25.6737
H3K36me2_positive	28.4635	21.1396
H3K36me2_positive	28.1737	14.8348
H3K36me2_positive	43.7259	29.5823
H3K36me2_positive	30.1836	28.8331
H3K36me2_positive	32.0003	27.4925
H3K36me2_positive	38.0159	29.5327
H3K36me2_positive	32.6211	21.6996
H3K36me2_positive	28.5519	18.7157
H3K36me2_positive	33.7202	16.3767
H3K36me2_positive	21.7944	14.4431
H3K36me2_positive	36.821	24.123
H3K36me2_positive	35.5751	26.0591
H3K36me2_positive	15.1177	8.77468
H3K36me2_positive	33.2749	23.226
H3K36me2_positive	20.6875	13.0728
H3K36me2_positive	25.734	18.6148
H3K36me2_positive	34.9305	20.4556
H3K36me2_positive	18.7112	7.59662
H3K36me2_positive	23.3946	16.3582
H3K36me2_positive	25.1075	15.0845
H3K36me2_positive	27.4834	17.5586
H3K36me2_positive	33.8408	25.46
H3K36me2_positive	31.9587	22.3388
H3K36me2_positive	30.6952	18.0819
H3K36me2_positive	25.1462	17.1931
H3K36me2_positive	34.9736	23.5633
H3K36me2_positive	25.9169	18.5995
H3K36me2_positive	24.8894	19.8186
H3K36me2_positive	33.3961	20.8961
H3K36me2_positive	25.4536	19.4731
H3K36me2_positive	29.1861	20.0252
H3K36me2_positive	27.1773	18.0947
H3K36me2_positive	14.3083	21.543
H3K36me2_positive	30.0482	28.4765
H3K36me2_positive	31.9552	20.0486
H3K36me2_positive	31.3076	21.3189
H3K36me2_positive	32.2256	24.771
H3K36me2_positive	30.1578	24.8415
H3K36me2_positive	23.9466	17.6991
H3K36me2_positive	34.1043	23.7276
H3K36me2_positive	20.6401	15.4895
H3K36me2_positive	25.181	16.2789
H3K36me2_positive	11.7237	7.69523
H3K36me2_positive	24.7012	14.9409
H3K36me2_positive	31.0173	19.7766
H3K36me2_positive	19.2985	9.55928
H3K36me2_positive	30.0591	23.1363
H3K36me2_positive	13.4064	8.29502
H3K36me2_positive	37.0673	24.9043
H3K36me2_positive	27.7271	18.7894
H3K36me2_positive	36.308	26.9417
H3K36me2_positive	30.2694	22.0444
H3K36me2_positive	36.5815	24.8547
H3K36me2_positive	35.7884	23.9427
H3K36me2_positive	28.3226	18.4226
H3K36me2_positive	41.8645	23.9952
H3K36me2_positive	30.9224	22.0652
H3K36me2_positive	36.7795	27.2975
H3K36me2_positive	35.1826	25.2923
H3K36me2_positive	37.4993	27.1448
H3K36me2_positive	28.2299	20.2882
H3K36me2_positive	34.1695	28.7675
H3K36me2_positive	29.2661	25.1992
H3K36me2_positive	28.7057	25.5573
H3K36me2_positive	33.1991	26.4192
H3K36me2_positive	36.1754	21.9292
H3K36me2_positive	38.8928	26.8711
H3K36me2_positive	28.6853	25.5246
H3K36me2_positive	26.6282	18.5891
H3K36me2_positive	29.9397	22.8563
H3K36me2_positive	28.8981	22.1997
H3K36me2_positive	28.3827	22.6469
H3K36me2_positive	30.1546	27.3295
H3K36me2_positive	32.7646	29.6189
H3K36me2_positive	31.1211	27.0061
H3K36me2_positive	24.0212	18.0843
H3K36me2_positive	24.3027	17.6379
H3K36me2_positive	28.6523	21.932
H3K36me2_positive	30.022	26.9829
H3K36me2_positive	27.7171	22.128
H3K36me2_positive	25.4453	29.4754
H3K36me2_positive	36.9604	31.1313
H3K36me2_positive	24.783	24.1102
H3K36me2_positive	23.6616	18.5413
H3K36me2_positive	21.6225	26.8086
H3K36me2_positive	34.9067	26.3282
H3K36me2_positive	25.5947	26.7285
H3K36me2_positive	29.3384	28.1678
H3K36me2_positive	35.3899	30.4545
H3K36me2_positive	15.0893	12.626
H3K36me2_positive	21.8306	22.6503
H3K36me2_positive	31.3625	21.5332
H3K36me2_positive	20.6368	17.5624
H3K36me2_positive	26.2429	16.2104
H3K36me2_positive	16.3091	14.7804
H3K36me2_positive	34.4034	27.4459
H3K36me2_positive	21.979	22.4044
H3K36me2_positive	25.4223	17.5614
H3K36me2_positive	18.2005	18.2722
H3K36me2_positive	34.8089	29.6081
H3K36me2_positive	30.7814	27.6893
H3K36me2_positive	26.98	25.9601
H3K36me2_positive	29.4007	16.7335
H3K36me2_positive	24.298	21.4062
H3K36me2_positive	23.1699	20.0019
H3K36me2_positive	15.453	13.0372
H3K36me2_positive	26.4762	18.0302
H3K36me2_positive	22.9221	17.8844
H3K36me2_positive	27.3072	20.8958
H3K36me2_positive	28.1548	22.1703
H3K36me2_positive	32.8503	21.779
H3K36me2_positive	10.6281	15.117
H3K36me2_positive	23.2326	20.9047
H3K36me2_positive	31.406	23.7136
H3K36me2_positive	28.117	19.0832
H3K36me2_positive	22.5903	10.4141
H3K36me2_positive	18.2447	8.97049
H3K36me2_positive	6.70591	10.157
H3K36me2_positive	27.2475	22.3182
H3K36me2_positive	34.7415	29.3945
H3K36me2_positive	27.9164	20.9339
H3K36me2_positive	21.7201	21.35
H3K36me2_positive	18.0359	15.4773
H3K36me2_positive	22.1455	23.0295
H3K36me2_positive	40.4305	30.4099
H3K36me2_positive	30.1595	17.7703
H3K36me2_positive	18.6128	21.9705
H3K36me2_positive	33.5486	22.2114
H3K36me2_positive	27.3862	25.9811
H3K36me2_positive	24.2812	28.6742
H3K36me2_positive	25.6649	19.3785
H3K36me2_positive	10.1374	8.66501
H3K36me2_positive	30.3311	20.9141
H3K36me2_positive	27.7897	19.6524
H3K36me2_positive	21.7693	15.7807
H3K36me2_positive	25.9631	19.3354
H3K36me2_positive	35.5288	23.7543
H3K36me2_positive	33.7074	25.1509
H3K36me2_positive	32.6308	22.2009
H3K36me2_positive	35.5302	21.62
H3K36me2_positive	31.1696	23.6938
H3K36me2_positive	18.1552	18.5655
H3K36me2_positive	25	27.0888
H3K36me2_positive	38.0098	27.0408
H3K36me2_positive	34.6286	23.2891
H3K36me2_positive	33.0562	23.6592
H3K36me2_positive	21.633	15.761
H3K36me2_positive	39.2007	33.0053
H3K36me2_positive	37.8211	32.6821
H3K36me2_positive	37.0505	27.9378
H3K36me2_positive	17.6576	23.5529
H3K36me2_positive	26.7117	13.5236
H3K36me2_positive	26.2917	21.15
H3K36me2_positive	17.9077	17.7321
H3K36me2_positive	10.964	18.0378
H3K36me2_positive	21.9626	21.0794
H3K36me2_positive	26.0604	19.6834
H3K36me2_positive	19.1084	16.9545
H3K36me2_positive	29.6263	20.7579
H3K36me2_positive	27.278	19.7068
H3K36me2_positive	29.4651	24.2354
H3K36me2_positive	19.1481	18.4955
H3K36me2_positive	18.8741	11.4497
H3K36me2_positive	26.5764	21.6543
H3K36me2_positive	21.3054	21.4154
H3K36me2_positive	16.1769	17.723
H3K36me2_positive	27.0438	17.6851
H3K36me2_positive	26.9976	21.3464
H3K36me2_positive	25.1502	22.0835
H3K36me2_positive	25.2696	16.7248
H3K36me2_positive	20.7254	21.4674
H3K36me2_positive	18.8233	17.0057
H3K36me2_positive	28.7083	18.0357
H3K36me2_positive	27.0674	20.2221
H3K36me2_positive	33.0386	25.7552
H3K36me2_positive	30.076	19.731
H3K36me2_positive	31.7372	26.9971
H3K36me2_positive	25.8312	21.6918
H3K36me2_positive	29.2928	25.2911
H3K36me2_positive	28.4949	28.9134
H3K36me2_positive	30.2809	27.8738
H3K36me2_positive	33.8653	23.3564
H3K36me2_positive	16.0577	18.8083
H3K36me2_positive	28.4361	19.8643
H3K36me2_positive	22.7503	21.3367
H3K36me2_positive	25.9068	25.3901
H3K36me2_positive	13.3845	16.3522
H3K36me2_positive	35.4212	21.2285
H3K36me2_positive	33.9277	21.5426
H3K36me2_positive	28.4276	23.6724
H3K36me2_positive	30.9668	18.6053
H3K36me2_positive	31.8273	26.6365
H3K36me2_positive	23.8745	20.356
H3K36me2_positive	23.4697	22.6842
H3K36me2_positive	25.9305	22.9697
H3K36me2_positive	33.5854	26.3913
H3K36me2_positive	33.56	24.1343
H3K36me2_positive	22.7139	22.6439
H3K36me2_positive	19.5238	17.8067
H3K36me2_positive	16.3978	11.1364
H3K36me2_positive	16.7744	23.153
H3K36me2_positive	23.1328	23.3412
H3K36me2_positive	26.1907	23.4357
H3K36me2_positive	27.1834	22.6403
H3K36me2_positive	32.0933	22.2637
H3K36me2_positive	28.1423	18.8454
H3K36me2_positive	30.9033	27.7899
H3K36me2_positive	26.3707	17.8655
H3K36me2_positive	25.8322	22.5654
H3K36me2_positive	28.2127	29.0218
H3K36me2_positive	33.8511	21.2858
H3K36me2_positive	18.6407	15.665
H3K36me2_positive	32.2772	25.1054
H3K36me2_positive	25.591	23.8412
H3K36me2_positive	33.1344	25.2102
H3K36me2_positive	25.5318	24.4868
H3K36me2_positive	32.7305	24.4622
H3K36me2_positive	32.9091	27.0352
H3K36me2_positive	32.5229	23.9193
H3K36me2_positive	29.6373	23.0751
H3K36me2_positive	31.692	21.9248
H3K36me2_positive	26.1156	24.3383
H3K36me2_positive	18.8761	11.8383
H3K36me2_positive	35.1327	25.8755
H3K36me2_positive	31.2317	23.5984
H3K36me2_positive	30.785	22.3891
H3K36me2_positive	22.1875	24.49
H3K36me2_positive	24.1139	24.8786
H3K36me2_positive	20.4181	19.5692
H3K36me2_positive	25.8977	23.4215
H3K36me2_positive	20.2019	14.5569
H3K36me2_positive	26.3152	17.2487
H3K36me2_positive	25.5942	23.6316
H3K36me2_positive	27.5441	19.9659
H3K36me2_positive	20.0679	15.7985
H3K36me2_positive	31.6517	18.5157
H3K36me2_positive	29.1971	19.8748
H3K36me2_positive	22.1125	18.2431
H3K36me2_positive	28.5446	24.0852
H3K36me2_positive	12.2517	13.9367
H3K36me2_positive	29.23	23.0798
H3K36me2_positive	27.7312	18.6038
H3K36me2_positive	37.05	22.7292
H3K36me2_positive	21.2162	15.5139
H3K36me2_positive	14.8516	14.9931
H3K36me2_positive	24.7821	19.2747
H3K36me2_positive	24.0515	21.5489
H3K36me2_positive	25.3053	19.0378
H3K36me2_positive	24.0841	19.1687
H3K36me2_positive	34.1106	21.4691
H3K36me2_positive	27.3437	23.7117
H3K36me2_positive	30.3396	21.0255
H3K36me2_positive	31.3678	28.6338
H3K36me2_positive	33.1609	23.1962
H3K36me2_positive	22.2968	14.4463
H3K36me2_positive	26.9703	17.2136
H3K36me2_positive	30.3525	23.7957
H3K36me2_positive	33.3327	20.191
H3K36me2_positive	30.851	25.2129
H3K36me2_positive	34.0616	23.1492
H3K36me2_positive	23.85	16.0562
H3K36me2_positive	21.1837	19.3247
H3K36me2_positive	29.691	21.2545
H3K36me2_positive	28.6818	18.6037
H3K36me2_positive	33.1073	20.1719
H3K36me2_positive	27.4775	21.1568
H3K36me2_positive	25.114	11.5146
H3K36me2_positive	8.50427	3.82491
H3K36me2_positive	38.485	28.5063
H3K36me2_positive	34.6673	22.8379
H3K36me2_positive	12.4906	7.51365
H3K36me2_positive	25.9281	14.8004
H3K36me2_positive	30.8088	16.9892
H3K36me2_positive	30.8358	19.5243
H3K36me2_positive	23.8615	22.0248
H3K36me2_positive	27.1459	25.1283
H3K36me2_positive	33.5384	24.7897
H3K36me2_positive	24.9893	17.5521
H3K36me2_positive	32.1478	28.1743
H3K36me2_positive	32.6705	26.7449
H3K36me2_positive	27.4089	20.7447
H3K36me2_positive	35.2583	27.5783
H3K36me2_positive	36.7114	24.0892
H3K36me2_positive	33.723	24.627
H3K36me2_positive	33.2756	23.3411
H3K36me2_positive	28.4101	23.1952
H3K36me2_positive	16.61	19.5421
H3K36me2_positive	25.8563	24.6152
H3K36me2_positive	26.6625	29.2059
H3K36me2_positive	30.8906	26.6617
H3K36me2_positive	25.2829	25.9594
H3K36me2_positive	23.7375	22.7544
H3K36me2_positive	14.6844	25.029
H3K36me2_positive	20.1418	16.627
H3K36me2_positive	22.6271	18.0593
H3K36me2_positive	24.1252	21.5385
H3K36me2_positive	22.2445	19.0871
H3K36me2_positive	31.4569	25.1205
H3K36me2_positive	13.6432	12.7723
H3K36me2_positive	20.7175	20.8318
H3K36me2_positive	17.7737	15.7365
H3K36me2_positive	21.2629	25.956
H3K36me2_positive	31.2143	24.4491
H3K36me2_positive	25.6391	19.0785
H3K36me2_positive	15.0031	15.1809
H3K36me2_positive	30.4728	22.4381
H3K36me2_positive	23.6203	20.2536
H3K36me2_positive	20.1379	21.0546
H3K36me2_positive	25.6031	26.04
H3K36me2_positive	27.1778	23.5929
H3K36me2_positive	35.4384	19.7217
H3K36me2_positive	18.406	19.5881
H3K36me2_positive	31.4022	28.2271
H3K36me2_positive	30.8777	32.3097
H3K36me2_positive	30.8724	26.4487
H3K36me2_positive	27.1505	32.7196
H3K36me2_positive	25.8792	22.3456
H3K36me2_positive	30.1904	23.9873
H3K36me2_positive	17.5508	12.1677
H3K36me2_positive	29.99	21.1974
H3K36me2_positive	16.576	15.3341
H3K36me2_positive	31.948	19.8796
H3K36me2_positive	33.0222	23.0696
H3K36me2_positive	38.3627	32.7895
H3K36me2_positive	27.0747	22.1927
H3K36me2_positive	40.8366	32.7376
H3K36me2_positive	29.8115	28.0917
H3K36me2_positive	37.4578	30.3944
H3K36me2_positive	30.6646	24.7328
H3K36me2_positive	39.6247	29.5217
H3K36me2_positive	26.3343	17.6921
H3K36me2_positive	28.4394	20.0728
H3K36me2_positive	31.0127	26.5774
H3K36me2_positive	29.9204	29.8432
H3K36me2_positive	27.5982	21.8223
H3K36me2_positive	26.7585	21.1206
H3K36me2_positive	19.7904	19.8692
H3K36me2_positive	30.1101	22.69
H3K36me2_positive	29.999	23.6172
H3K36me2_positive	29.4054	24.1586
H3K36me2_positive	35.9899	25.4491
H3K36me2_positive	28.3853	19.2794
H3K36me2_positive	35.9378	19.8373
H3K36me2_positive	33.662	22.8454
H3K36me2_positive	25.3258	25.5828
H3K36me2_positive	28.2798	26.2432
H3K36me2_positive	32.5743	23.2157
H3K36me2_positive	18.8689	17.6759
H3K36me2_positive	35.0178	22.3616
H3K36me2_positive	39.0089	23.7403
H3K36me2_positive	30.3183	23.5448
H3K36me2_positive	30.2872	22.4795
H3K36me2_positive	26.5129	19.0334
H3K36me2_positive	33.285	24.9111
H3K36me2_positive	29.26	29.91
H3K36me2_positive	33.2227	26.9843
H3K36me2_positive	26.9397	24.3413
H3K36me2_positive	39.7223	21.2216
H3K36me2_positive	37.3918	25.7105
H3K36me2_positive	29.5717	20.0529
H3K36me2_positive	34.9151	25.8527
H3K36me2_positive	34.2549	24.1866
H3K36me2_positive	32.7086	17.9187
H3K36me2_positive	31.4376	27.3229
H3K36me2_positive	40.6486	24.3694
H3K36me2_positive	34.7058	21.0656
H3K36me2_positive	20.2382	13.641
H3K36me2_positive	41.214	32.233
H3K36me2_positive	34.1916	23.91
H3K36me2_positive	33.5334	29.4824
H3K36me2_positive	23.9558	15.1478
H3K36me2_positive	13.8112	11.4395
H3K36me2_positive	20.8528	10.8015
H3K36me2_positive	23.0349	21.5629
H3K36me2_positive	35.1435	24.7669
H3K36me2_positive	30.9782	26.4667
H3K36me2_positive	28.1698	23.5296
H3K36me2_positive	32.9496	28.1271
H3K36me2_positive	25.064	18.7266
H3K36me2_positive	18.4148	15.7363
H3K36me2_positive	27.6352	22.7852
H3K36me2_positive	27.8207	21.8472
H3K36me2_positive	36.4923	22.8766
H3K36me2_positive	27.1115	18.7799
H3K36me2_positive	27.6721	19.3711
H3K36me2_positive	29.9424	20.4484
H3K36me2_positive	30.1756	25.7393
H3K36me2_positive	24.5509	15.9411
H3K36me2_positive	27.6282	18.8245
H3K36me2_positive	32.8766	26.4126
H3K36me2_positive	34.759	30.2202
H3K36me2_positive	29.9474	25.9977
H3K36me2_positive	31.2165	21.5343
H3K36me2_positive	25.3044	20.1445
H3K36me2_positive	21.8671	21.4767
H3K36me2_positive	35.0355	23.2973
H3K36me2_positive	32.0221	22.3926
H3K36me2_positive	31.7467	25.4666
H3K36me2_positive	28.1126	23.0629
H3K36me2_positive	34.5149	20.4038
H3K36me2_positive	19.0358	16.0433
H3K36me2_positive	30.1784	19.4748
H3K36me2_positive	30.4376	26.9341
H3K36me2_positive	31.096	23.2943
H3K36me2_positive	22.3376	17.1768
H3K36me2_positive	29.6831	20.4691
H3K36me2_positive	28.8424	18.2493
H3K36me2_positive	30.0885	21.313
H3K36me2_positive	21.1836	19.268
H3K36me2_positive	27.0581	22.4124
H3K36me2_positive	32.2227	25.6883
H3K36me2_positive	28.468	22.9253
H3K36me2_positive	34.0136	21.2459
H3K36me2_positive	14.4342	12.1003
H3K36me2_positive	30.4678	22.3852
H3K36me2_positive	24.5726	19.3414
H3K36me2_positive	20.1137	17.6037
H3K36me2_positive	19.9659	18.4046
H3K36me2_positive	33.4108	28.1475
H3K36me2_positive	21.0808	15.3375
H3K36me2_positive	29.9232	23.0059
H3K36me2_positive	27.4295	24.284
H3K36me2_positive	25.2999	16.4328
H3K36me2_positive	21.8545	16.3798
H3K36me2_positive	35.4479	19.6167
H3K36me2_positive	26.42	22.311
H3K36me2_positive	19.9099	14.0587
H3K36me2_positive	18.6028	8.52528
H3K36me2_positive	22.38	18.5827
H3K36me2_positive	22.21	14.8419
H3K36me2_positive	39.6666	21.8938
H3K36me2_positive	32.5978	21.3059
H3K36me2_positive	31.7624	20.553
H3K36me2_positive	12.3959	7.77986
H3K36me2_positive	32.1927	21.3829
H3K36me2_positive	30.1078	23.1643
H3K36me2_positive	30.1896	27.0521
H3K36me2_positive	27.3231	19.2539
H3K36me2_positive	31.7486	24.5121
H3K36me2_positive	27.0959	15.2923
H3K36me2_positive	36.3775	25.305
H3K36me2_positive	30.9802	21.7799
H3K36me2_positive	37.5535	21.2122
H3K36me2_positive	24.421	11.4616
H3K36me2_positive	35.0528	25.6301
H3K36me2_positive	26.6694	16.0857
H3K36me2_positive	38.9521	28.4028
H3K36me2_positive	37.7041	24.0903
H3K36me2_positive	29.0962	22.8561
H3K36me2_positive	38.6581	28.9004
H3K36me2_positive	32.3805	26.2436
H3K36me2_positive	29.7706	26.7157
H3K36me2_positive	35.1137	26.4098
H3K36me2_positive	29.0987	23.1102
H3K36me2_positive	27.5234	21.9267
H3K36me2_positive	31.309	32.5541
H3K36me2_positive	18.0726	20.9441
H3K36me2_positive	31.2151	22.9085
H3K36me2_positive	28.6851	17.624
H3K36me2_positive	30.547	20.3994
H3K36me2_positive	24.627	21.8647
H3K36me2_positive	25.435	23.125
H3K36me2_positive	28.8643	24.3599
H3K36me2_positive	33.246	21.9049
H3K36me2_positive	32.5947	19.4834
H3K36me2_positive	34.8678	23.4578
H3K36me2_positive	34.7668	28.7856
H3K36me2_positive	39.1465	23.1693
H3K36me2_positive	28.1198	20.8599
H3K36me2_positive	32.2671	25.8509
H3K36me2_positive	30.4294	21.3617
H3K36me2_positive	30.2532	23.3856
H3K36me2_positive	36.7409	27.6782
H3K36me2_positive	30.4836	20.812
H3K36me2_positive	29.7202	21.3787
H3K36me2_positive	34.1677	29.2945
H3K36me2_positive	36.1018	24.8407
H3K36me2_positive	32.245	21.4899
H3K36me2_positive	34.022	24.447
H3K36me2_positive	29.7033	20.5413
H3K36me2_positive	37.0562	25.5881
H3K36me2_positive	33.5631	24.2836
H3K36me2_positive	21.6841	20.0436
H3K36me2_positive	28.7223	23.0351
H3K36me2_positive	37.2697	27.2748
H3K36me2_positive	32.0653	24.337
H3K36me2_positive	33.3997	22.6716
H3K36me2_positive	28.4561	24.1993
H3K36me2_positive	26.7753	23.011
H3K36me2_positive	27.4558	25.8556
H3K36me2_positive	30.169	21.3899
H3K36me2_positive	28.1895	24.6202
H3K36me2_positive	29.8886	21.858
H3K36me2_positive	28.8472	22.3494
H3K36me2_positive	27.7206	25.266
H3K36me2_positive	24.6301	16.2789
H3K36me2_positive	19.3084	17.5152
H3K36me2_positive	24.4962	18.6867
H3K36me2_positive	22.6296	27.3131
H3K36me2_positive	28.6028	20.1836
H3K36me2_positive	32.6941	25.491
H3K36me2_positive	21.3591	20.7369
H3K36me2_positive	22.055	16.3576
H3K36me2_positive	21.0792	14.977
H3K36me2_positive	26.044	17.0255
H3K36me2_positive	17.3116	15.0098
H3K36me2_positive	22.1597	24.0678
H3K36me2_positive	28.5368	27.4018
H3K36me2_positive	35.1304	25.1716
H3K36me2_positive	30.365	25.7216
H3K36me2_positive	26.7945	21.1746
H3K36me2_positive	34.844	28.4154
H3K36me2_positive	38.7323	28.1838
H3K36me2_positive	30.6262	25.9603
H3K36me2_positive	28.8846	27.4505
H3K36me2_positive	36.0189	27.5005
H3K36me2_positive	34.6648	28.5733
H3K36me2_positive	37.3074	27.8994
H3K36me2_positive	33.7334	22.3214
H3K36me2_positive	32.2377	23.427
H3K36me2_positive	38.4923	32.9319
H3K36me2_positive	26.895	17.5852
H3K36me2_positive	31.7252	21.3267
H3K36me2_positive	31.9354	26.0286
H3K36me2_positive	34.5776	30.6741
H3K36me2_positive	34.266	23.9569
H3K36me2_positive	36.7636	29.249
H3K36me2_positive	25.7481	22.6524
H3K36me2_positive	35.6068	29.5432
H3K36me2_positive	35.9521	27.9244
H3K36me2_positive	40.7702	29.1296
H3K36me2_positive	35.3145	20.9336
H3K36me2_positive	32.7473	23.5917
H3K36me2_positive	25.1596	22.4976
H3K36me2_positive	34.9212	22.933
H3K36me2_positive	35.4602	28.9788
H3K36me2_positive	27.8729	21.3938
H3K36me2_positive	31.9063	24.0431
H3K36me2_positive	29.3132	23.5894
H3K36me2_positive	32.6672	28.3298
H3K36me2_positive	27.0033	23.4728
H3K36me2_positive	35.2553	22.7564
H3K36me2_positive	36.2584	26.2698
H3K36me2_positive	29.4748	26.9565
H3K36me2_positive	36.3944	26.3543
H3K36me2_positive	27.167	25.0183
H3K36me2_positive	32.7833	27.3664
H3K36me2_positive	30.7696	23.5157
H3K36me2_positive	36.2312	23.4672
H3K36me2_positive	20.24	18.2822
H3K36me2_positive	29.6431	24.1478
H3K36me2_positive	26.2527	23.6107
H3K36me2_positive	31.1545	24.7081
H3K36me2_positive	21.5224	22.0841
H3K36me2_positive	32.1212	25.0298
H3K36me2_positive	25.5835	19.891
H3K36me2_positive	27.3257	21.4636
H3K36me2_positive	22.3087	23.5432
H3K36me2_positive	28.2438	27.5263
H3K36me2_positive	32.6914	31.1989
H3K36me2_positive	24.3654	22.6325
H3K36me2_positive	24.9362	26.5215
H3K36me2_positive	31.4949	27.4652
H3K36me2_positive	28.1376	26.5664
H3K36me2_positive	29.6791	18.0764
H3K36me2_positive	35.7723	29.9417
H3K36me2_positive	28.3888	23.5482
H3K36me2_positive	23.9359	19.8967
H3K36me2_positive	30.9177	22.9611
H3K36me2_positive	30.5539	26.3479
H3K36me2_positive	31.645	22.4885
H3K36me2_positive	28.6887	24.7573
H3K36me2_positive	33.9658	25.0932
H3K36me2_positive	31.4852	27.3467
H3K36me2_positive	26.2021	23.9002
H3K36me2_positive	33.8909	27.4629
H3K36me2_positive	28.6174	27.7008
H3K36me2_positive	36.7854	27.6177
H3K36me2_positive	29.7929	20.8349
H3K36me2_positive	30.1663	23.9267
H3K36me2_positive	31.4579	21.8774
H3K36me2_positive	29.883	23.0457
H3K36me2_positive	33.8611	26.2739
H3K36me2_positive	32.5955	24.2397
H3K36me2_positive	29.9267	30.8526
H3K36me2_positive	28.8064	25.6392
H3K36me2_positive	31.1878	20.8524
H3K36me2_positive	24.6779	22.6388
H3K36me2_positive	18.6991	16.9178
H3K36me2_positive	30.9288	26.3525
H3K36me2_positive	24.2633	26.4783
H3K36me2_positive	37.4792	24.8603
H3K36me2_positive	28.3608	25.6871
H3K36me2_positive	30.3778	23.7526
H3K36me2_positive	34.7038	25.5668
H3K36me2_positive	34.0868	27.9951
H3K36me2_positive	25.0763	18.0206
H3K36me2_positive	26.7347	20.8425
H3K36me2_positive	29.6012	22.6934
H3K36me2_positive	27.5145	21.8907
H3K36me2_positive	27.4009	23.192
H3K36me2_positive	33.0551	21.0667
H3K36me2_positive	22.5019	14.7522
H3K36me2_positive	35.2207	27.7018
H3K36me2_positive	33.2042	20.379
H3K36me2_positive	31.1463	24.5252
H3K36me2_positive	33.7432	22.761
H3K36me2_positive	30.6662	21.0017
H3K36me2_positive	21.4164	24.6868
H3K36me2_positive	23.7118	19.1999
H3K36me2_positive	25.3799	16.7691
H3K36me2_positive	34.82	26.8559
H3K36me2_positive	35.6615	23.4822
H3K36me2_positive	32.9172	30.9649
H3K36me2_positive	35.8904	25.0737
H3K36me2_positive	33.4677	26.6502
H3K36me2_positive	32.0227	22.9464
H3K36me2_positive	33.4463	29.5389
H3K36me2_positive	25.4498	17.5323
H3K36me2_positive	33.0404	23.3376
H3K36me2_positive	28.4216	26.521
H3K36me2_positive	35.6474	22.4072
H3K36me2_positive	25.8371	21.8742
H3K36me2_positive	31.2641	24.8875
H3K36me2_positive	34.2382	27.0422
H3K36me2_positive	32.3354	28.7279
H3K36me2_positive	34.4411	26.995
H3K36me2_positive	34.8333	27.2869
H3K36me2_positive	24.6768	16.0559
H3K36me2_positive	35.218	26.5997
H3K36me2_positive	32.7765	18.0916
H3K36me2_positive	26.2361	20.2251
H3K36me2_positive	27.4922	16.3039
H3K36me2_positive	25.821	20.3888
H3K36me2_positive	28.5493	17.5239
H3K36me2_positive	29.6958	21.0774
H3K36me2_positive	32.2177	22.8067
H3K36me2_positive	18.923	15.0242
H3K36me2_positive	22.4345	12.9794
H3K36me2_positive	22.5335	15.7464
H3K36me2_positive	23.268	22.7021
H3K36me2_positive	30.5942	24.7402
H3K36me2_positive	27.3032	21.3922
H3K36me2_positive	34.0787	31.6532
H3K36me2_positive	33.2387	25.6744
H3K36me2_positive	33.9981	27.5748
H3K36me2_positive	23.4329	20.7131
H3K36me2_positive	30.4345	23.6095
H3K36me2_positive	29.847	24.3261
H3K36me2_positive	16.8314	21.0313
H3K36me2_positive	27.8369	28.4013
H3K36me2_positive	32.2051	25.1244
H3K36me2_positive	36.9364	28.0285
H3K36me2_positive	29.7759	26.9026
H3K36me2_positive	33.0406	26.4403
H3K36me2_positive	20.5566	18.4019
H3K36me2_positive	23.7489	19.5557
H3K36me2_positive	16.1972	24.7492
H3K36me2_positive	27.7169	23.4651
H3K36me2_positive	36.1798	27.0625
H3K36me2_positive	27.0915	23.841
H3K36me2_positive	26.8965	24.3787
H3K36me2_positive	35.5785	27.5004
H3K36me2_positive	37.9473	22.1674
H3K36me2_positive	32.083	26.2779
H3K36me2_positive	37.09	32.572
H3K36me2_positive	31.1618	31.5937
H3K36me2_positive	37.611	23.1443
H3K36me2_positive	21.4123	24.6985
H3K36me2_positive	28.2296	23.7062
H3K36me2_positive	26.1883	22.8114
H3K36me2_positive	29.1426	26.0515
H3K36me2_positive	29.8592	24.6845
H3K36me2_positive	20.7446	22.1862
H3K36me2_positive	21.5783	31.0247
H3K36me2_positive	28.662	21.9339
H3K36me2_positive	26.1731	19.8231
H3K36me2_positive	26.178	19.652
H3K36me2_positive	22.913	14.5598
H3K36me2_positive	23.1877	21.604
H3K36me2_positive	24.9811	20.3571
H3K36me2_positive	35.2508	25.7859
H3K36me2_positive	27.9155	23.91
H3K36me2_positive	21.2972	18.0444
H3K36me2_positive	31.448	26.2602
H3K36me2_positive	28.8956	20.7666
H3K36me2_positive	35.5999	22.0574
H3K36me2_positive	25.1049	13.9145
H3K36me2_positive	26.7193	18.9758
H3K36me2_positive	15.2382	19.9585
H3K36me2_positive	35.171	25.885
H3K36me2_positive	24.1491	18.337
H3K36me2_positive	24.1004	23.5813
H3K36me2_positive	23.8959	20.7992
H3K36me2_positive	28.0886	19.2752
H3K36me2_positive	39.9501	23.131
H3K36me2_positive	27.06	15.5195
H3K36me2_positive	33.9356	21.1817
H3K36me2_positive	35.0359	32.2338
H3K36me2_positive	31.587	22.6737
H3K36me2_positive	28.617	24.0251
H3K36me2_positive	37.7767	23.1669
H3K36me2_positive	33.9955	23.6102
H3K36me2_positive	17.7247	20.7568
H3K36me2_positive	22.5228	22.3166
H3K36me2_positive	26.4963	19.0076
H3K36me2_positive	21.5817	14.7308
H3K36me2_positive	24.1723	22.3066
H3K36me2_positive	7.5	12.4549
H3K36me2_positive	14.0931	6.91338
H3K36me2_positive	13.4127	13.4972
H3K36me2_positive	18.0795	18.6849
H3K36me2_positive	26.1777	14.8282
H3K36me2_positive	27.0549	23.9176
H3K36me2_positive	16.6405	15.4601
H3K36me2_positive	27.2965	25.6093
H3K36me2_positive	25.1687	26.4346
H3K36me2_positive	33.0172	18.5544
H3K36me2_positive	27.6558	23.3718
H3K36me2_positive	30.0164	22.8478
H3K36me2_positive	25.3942	24.5756
H3K36me2_positive	26.9393	21.7817
H3K36me2_positive	28.1557	24.3185
H3K36me2_positive	32.9762	21.1945
H3K36me2_positive	14.906	14.118
H3K36me2_positive	14.9252	16.4991
H3K36me2_positive	22.6992	21.7205
H3K36me2_positive	33.4084	20.4616
H3K36me2_positive	32.0899	23.552
H3K36me2_positive	32.0735	27.0685
H3K36me2_positive	31.549	20.2824
H3K36me2_positive	31.0948	21.5705
H3K36me2_positive	29.2659	17.8064
H3K36me2_positive	17.3558	24.8744
H3K36me2_positive	17.2358	19.8466
H3K36me2_positive	28.5406	18.1064
H3K36me2_positive	16.6379	20.7788
H3K36me2_positive	23.9324	20.4389
H3K36me2_positive	23.4446	18.9198
H3K36me2_positive	22.727	23.1467
H3K36me2_positive	33.5585	25.8299
H3K36me2_positive	29.654	21.2438
H3K36me2_positive	27.4268	21.3347
H3K36me2_positive	35.0363	20.0265
H3K36me2_positive	27.7323	19.4149
H3K36me2_positive	25.157	21.9226
H3K36me2_positive	30.3951	25.2664
H3K36me2_positive	31.6406	22.5592
H3K36me2_positive	30.5277	22.317
H3K36me2_positive	36.3889	28.166
H3K36me2_positive	25.8911	23.0038
H3K36me2_positive	34.9167	22.3161
H3K36me2_positive	30.9142	23.4387
H3K36me2_positive	27.5371	21.1626
H3K36me2_positive	28.6128	19.4155
H3K36me2_positive	26.5328	22.7133
H3K36me2_positive	28.3986	22.3401
H3K36me2_positive	28.1648	19.0042
H3K36me2_positive	26.2963	19.7484
H3K36me2_positive	29.5561	17.5179
H3K36me2_positive	29.3035	18.7252
H3K36me2_positive	28.2937	20.5522
H3K36me2_positive	21.981	22.71
H3K36me2_positive	29.0826	23.254
H3K36me2_positive	35.0433	26.9474
H3K36me2_positive	27.8438	20.5845
H3K36me2_positive	24.1198	20.0956
H3K36me2_positive	21.541	19.6131
H3K36me2_positive	29.3381	20.9831
H3K36me2_positive	23.0114	12.708
H3K36me2_positive	33.7079	24.4393
H3K36me2_positive	33.103	24.3154
H3K36me2_positive	32.9298	22.7979
H3K36me2_positive	29.1326	26.6146
H3K36me2_positive	30.8757	24.0023
H3K36me2_positive	28.7916	18.7438
H3K36me2_positive	28.9847	21.8134
H3K36me2_positive	34.994	25.5221
H3K36me2_positive	28.9615	23.2617
H3K36me2_positive	33.5454	23.4553
H3K36me2_positive	33.0328	20.165
H3K36me2_positive	26.3497	21.5435
H3K36me2_positive	32.277	24.43
H3K36me2_positive	30.7854	18.1838
H3K36me2_positive	35.1656	23.6525
H3K36me2_positive	30.658	22.3477
H3K36me2_positive	33.649	23.1506
H3K36me2_positive	28.2758	17.8345
H3K36me2_positive	25.0796	22.3095
H3K36me2_positive	28.5874	23.4435
H3K36me2_positive	38.4469	27.0327
H3K36me2_positive	32.4641	25.0315
H3K36me2_positive	33.905	24.8962
H3K36me2_positive	35.0125	28.031
H3K36me2_positive	29.5211	23.0523
H3K36me2_positive	23.5213	19.4022
H3K36me2_positive	29.5507	20.8305
H3K36me2_positive	23.7605	25.5484
H3K36me2_positive	22.8727	15.9761
H3K36me2_positive	37.4797	28.3301
H3K36me2_positive	29.7897	20.3863
H3K36me2_positive	30.4087	17.7073
H3K36me2_positive	20.9462	26.2747
H3K36me2_positive	29.454	18.774
H3K36me2_positive	17.9493	18.1389
H3K36me2_positive	28.3768	22.1194
H3K36me2_positive	21.8996	16.981
H3K36me2_positive	31.4545	16.5158
H3K36me2_positive	40.1078	23.1486
H3K36me2_positive	16.762	21.9427
H3K36me2_positive	24.5179	23.7453
H3K36me2_positive	21.2216	22.6447
H3K36me2_positive	25.5953	24.6309
H3K36me2_positive	24.2586	26.9439
H3K36me2_positive	27.9876	23.2361
H3K36me2_positive	32.0569	22.0469
H3K36me2_positive	25.144	18.501
H3K36me2_positive	19.7808	22.1136
H3K36me2_positive	12.7245	9.02884
H3K36me2_positive	29.0776	21.1081
H3K36me2_positive	28.116	24.8524
H3K36me2_positive	31.2762	24.1258
H3K36me2_positive	31.5968	30.9174
H3K36me2_positive	18.2183	13.4888
H3K36me2_positive	28.097	21.5137
H3K36me2_positive	11.7024	22.2417
H3K36me2_positive	31.2974	27.8038
H3K36me2_positive	29.8883	24.8751
H3K36me2_positive	21.4364	27.8201
H3K36me2_positive	22.6647	15.8678
H3K36me2_positive	28.5951	24.5884
H3K36me2_positive	28.1494	20.3824
H3K36me2_positive	32.8017	27.1759
H3K36me2_positive	23.6879	23.5936
H3K36me2_positive	27.3224	16.4681
H3K36me2_positive	28.7265	20.2265
H3K36me2_positive	36.893	19.5095
H3K36me2_positive	29.4969	23.9282
H3K36me2_positive	22.5309	24.5989
H3K36me2_positive	30.5787	19.6656
H3K36me2_positive	32.5589	24.4579
H3K36me2_positive	33.2476	20.488
H3K36me2_positive	40.4151	27.1446
H3K36me2_positive	32.5942	20.6125
H3K36me2_positive	34.2215	19.3173
H3K36me2_positive	40.1832	23.1647
H3K36me2_positive	28.1264	27.0196
H3K36me2_positive	30.3331	20.8008
H3K36me2_positive	21.5446	23.7897
H3K36me2_positive	18.8674	22.8293
H3K36me2_positive	29.8776	20.8757
H3K36me2_positive	29.0956	18.8957
H3K36me2_positive	19.7018	15.8739
H3K36me2_positive	22.521	22.4034
H3K36me2_positive	33.6652	32.2601
H3K36me2_positive	33.6874	23.7522
H3K36me2_positive	33.4709	21.3894
H3K36me2_positive	25.6457	21.2633
H3K36me2_positive	35.3379	24.4916
H3K36me2_positive	27.8163	21.3395
H3K36me2_positive	29.4408	27.3458
H3K36me2_positive	20.8264	19.9813
H3K36me2_positive	35.0552	25.1714
H3K36me2_positive	33.2719	21.9287
H3K36me2_positive	28.1671	23.6084
H3K36me2_positive	27.4947	23.3127
H3K36me2_positive	32.1237	23.3958
H3K36me2_positive	26.0429	18.415
H3K36me2_positive	29.7883	25.253
H3K36me2_positive	34.324	16.562
H3K36me2_positive	34.1488	21.6107
H3K36me2_positive	29.5991	27.8535
H3K36me2_positive	37.3516	24.5294
H3K36me2_positive	31.006	26.9749
H3K36me2_positive	25.5578	25.8981
H3K36me2_positive	32.8641	31.628
H3K36me2_positive	33.1375	25.0227
H3K36me2_positive	32.7071	25.8413
H3K36me2_positive	27.7129	21.35
H3K36me2_positive	27.7068	18.106
H3K36me2_positive	28.746	20.6357
H3K36me2_positive	31.3634	22.3398
H3K36me2_positive	35.1818	24.0497
H3K36me2_positive	27.0216	21.8719
H3K36me2_positive	27.8944	22.7095
H3K36me2_positive	25.9641	22.3254
H3K36me2_positive	18.731	16.9553
H3K36me2_positive	30.1813	27.8147
H3K36me2_positive	26.2737	17.5953
H3K36me2_positive	24.2008	17.5544
H3K36me2_positive	20.0797	11.3943
H3K36me2_positive	24.7798	21.8564
H3K36me2_positive	28.2355	19.7277
H3K36me2_positive	28.6659	23.5021
H3K36me2_positive	30.6465	27.9405
H3K36me2_positive	29.9934	19.8233
H3K36me2_positive	25.0119	19.1586
H3K36me2_positive	25.8744	16.1637
H3K36me2_positive	27.4984	19.3292
H3K36me2_positive	31.6948	24.7529
H3K36me2_positive	29.8751	24.1582
H3K36me2_positive	27.0973	18.7413
H3K36me2_positive	22.7392	21.0892
H3K36me2_positive	17.8328	19.6732
H3K36me2_positive	17.346	13.8291
H3K36me2_positive	11.07	23.1845
H3K36me2_positive	25.2205	29.0092
H3K36me2_positive	31.7938	19.9207
H3K36me2_positive	32.9936	22.8406
H3K36me2_positive	22.0135	21.7522
H3K36me2_positive	22.8648	15.1353
H3K36me2_positive	31.1073	19.3934
H3K36me2_positive	23.5758	21.3921
H3K36me2_positive	34.1214	29.3041
H3K36me2_positive	24.9365	15.5906
H3K36me2_positive	25.1614	19.7048
H3K36me2_positive	16.3298	15.5856
H3K36me2_positive	23.3387	23.7563
H3K36me2_positive	25.3722	27.0149
H3K36me2_positive	33.3535	27.2195
H3K36me2_positive	24.7085	23.2604
H3K36me2_positive	31.2018	22.4448
H3K36me2_positive	23.5941	19.9118
H3K36me2_positive	29.0067	24.3872
H3K36me2_positive	26.2625	17.4858
H3K36me2_positive	22.6082	23.4076
H3K36me2_positive	33.8426	22.4186
H3K36me2_positive	31.1606	31.1769
H3K36me2_positive	36.4975	25.9957
H3K36me2_positive	27.618	17.8457
H3K36me2_positive	30.237	21.6209
H3K36me2_positive	25.5837	26.8358
H3K36me2_positive	30.2744	21.0319
H3K36me2_positive	34.0705	20.1612
H3K36me2_positive	24.0566	23.4823
H3K36me2_positive	19.3899	24.003
H3K36me2_positive	30.1693	24.5853
H3K36me2_positive	29.8684	23.2723
H3K36me2_positive	29.5618	25.0696
H3K36me2_positive	20.3435	17.2393
H3K36me2_positive	31.6234	20.8769
H3K36me2_positive	29.5808	23.0299
H3K36me2_positive	33.7768	29.2015
H3K36me2_positive	35.8506	28.4961
H3K36me2_positive	32.5821	25.4467
H3K36me2_positive	34.8409	28.6361
H3K36me2_positive	26.8881	27.4228
H3K36me2_positive	31.3447	25.2989
H3K36me2_positive	34.2449	21.1003
H3K36me2_positive	32.4076	22.8165
H3K36me2_positive	30.111	24.2097
H3K36me2_positive	26.9413	16.6675
H3K36me2_positive	10.8982	7.15578
H3K36me2_positive	21.5507	22.2013
H3K36me2_positive	23.2968	18.5872
H3K36me2_positive	17.5775	15.5841
H3K36me2_positive	30.5152	21.7884
H3K36me2_positive	36.1976	31.8766
H3K36me2_positive	36.7887	24.9783
H3K36me2_positive	29.8215	22.8119
H3K36me2_positive	25.9195	22.483
H3K36me2_positive	32.1334	17.7855
H3K36me2_positive	32.0691	26.8905
H3K36me2_positive	21.7084	19.9995
H3K36me2_positive	29.649	26.0802
H3K36me2_positive	32.611	22.464
H3K36me2_positive	29.3204	26.5873
H3K36me2_positive	26.7646	20.208
H3K36me2_positive	27.7349	23.938
H3K36me2_positive	32.5655	25.3187
H3K36me2_positive	28.7954	19.246
H3K36me2_positive	33.7172	23.3528
H3K36me2_positive	28.7053	24.6577
H3K36me2_positive	19.8361	21.6311
H3K36me2_positive	28.6592	20.2745
H3K36me2_positive	25.8838	24.4758
H3K36me2_positive	24.6284	28.1111
H3K36me2_positive	29.6059	27.233
H3K36me2_positive	26.1342	18.3913
H3K36me2_positive	30.7957	23.3014
H3K36me2_positive	30.6717	22.724
H3K36me2_positive	32.2033	23.9271
H3K36me2_positive	30.3645	20.456
H3K36me2_positive	32.6717	19.7367
H3K36me2_positive	33.2652	24.8159
H3K36me2_positive	24.1472	19.5077
H3K36me2_positive	28.955	19.9669
H3K36me2_positive	19.9478	16.3925
H3K36me2_positive	27.8505	19.3649
H3K36me2_positive	33.0262	21.9747
H3K36me2_positive	28.6006	21.2713
H3K36me2_positive	15.6099	17.3397
H3K36me2_positive	23.4065	20.9132
H3K36me2_positive	28.5132	26.3647
H3K36me2_positive	24.8699	24.7275
H3K36me2_positive	34.3162	33.3137
H3K36me2_positive	25.9413	24.1948
H3K36me2_positive	28.9611	22.3417
H3K36me2_positive	30.4999	23.8842
H3K36me2_positive	27.4783	24.3301
H3K36me2_positive	32.9825	21.0138
H3K36me2_positive	27.9315	28.1608
H3K36me2_positive	17.498	13.7009
H3K36me2_positive	32.6982	21.1664
H3K36me2_positive	30.9167	20.5826
H3K36me2_positive	29.5317	27.9294
H3K36me2_positive	33.3697	27.8939
H3K36me2_positive	30.2296	20.1596
H3K36me2_positive	22.1465	20.0448
H3K36me2_positive	19.3758	21.8306
H3K36me2_positive	16.5251	15.4796
H3K36me2_positive	26.3438	27.2351
H3K36me2_positive	23.8277	24.3343
H3K36me2_positive	27.1137	24.3919
H3K36me2_positive	28.7115	26.2667
H3K36me2_positive	27.0033	32.5475
H3K36me2_positive	23.7608	25.1454
H3K36me2_positive	25.7699	23.7733
H3K36me2_positive	25.655	22.4865
H3K36me2_positive	35.4209	20.2077
H3K36me2_positive	22.6565	15.2261
H3K36me2_positive	26.3283	13.855
H3K36me2_positive	29.0826	21.9355
H3K36me2_positive	31.7121	23.5354
H3K36me2_positive	29.9898	23.3759
H3K36me2_positive	28.4822	19.9138
H3K36me2_positive	20.3155	16.5186
H3K36me2_positive	19.6954	13.757
H3K36me2_positive	31.4142	17.1432
H3K36me2_positive	29.1351	24.5528
H3K36me2_positive	29.3697	25.2289
H3K36me2_positive	31.2025	21.2588
H3K36me2_positive	33.3112	26.1887
H3K36me2_positive	31.9756	18.4558
H3K36me2_positive	40.0074	24.7072
H3K36me2_positive	32.6823	22.6457
H3K36me2_positive	21.9306	29.6918
H3K36me2_positive	32.2411	26.5782
H3K36me2_positive	32.5516	23.5034
H3K36me2_positive	25.4194	15.554
H3K36me2_positive	36.4298	26.883
H3K36me2_positive	30.1085	22.311
H3K36me2_positive	33.5071	23.5267
H3K36me2_positive	27.3864	21.3981
H3K36me2_positive	20.8484	12.7736
H3K36me2_positive	36.5101	19.8
H3K36me2_positive	24.9375	17.6327
H3K36me2_positive	24.0666	14.9123
H3K36me2_positive	35.2374	19.7499
H3K36me2_positive	32.966	15.7658
H3K36me2_positive	32.9018	23.3175
H3K36me2_positive	32.2659	21.9383
H3K36me2_positive	27.8474	22.3253
H3K36me2_positive	32.5987	19.7729
H3K36me2_positive	32.3468	25.0643
H3K36me2_positive	36.6403	20.735
H3K36me2_positive	33.0845	22.3153
H3K36me2_positive	33.2037	18.959
H3K36me2_positive	33.7313	23.3968
H3K36me2_positive	26.5446	21.3519
H3K36me2_positive	30.1047	22.7545
H3K36me2_positive	19.2453	12.137
H3K36me2_positive	25.2627	17.1386
H3K36me2_positive	30.4138	21.5841
H3K36me2_positive	26.1767	18.4477
H3K36me2_positive	25.3563	21.5726
H3K36me2_positive	21.7329	16.6033
H3K36me2_positive	10.8938	10.4213
H3K36me2_positive	1.76583	2.68268
H3K36me2_positive	5.18941	7.16247
H3K36me2_positive	25.1505	18.7177
H3K36me2_positive	25.7925	19.7335
H3K36me2_positive	28.5901	21.3767
H3K36me2_positive	25.4437	18.3936
H3K36me2_positive	28.0765	23.9722
H3K36me2_positive	27.4119	20.1032
H3K36me2_positive	30.4436	21.1507
H3K36me2_positive	24.3793	20.5078
H3K36me2_positive	35.5471	20.9175
H3K36me2_positive	28.9398	24.85
H3K36me2_positive	22.8538	21.1294
H3K36me2_positive	36.0171	22.075
H3K36me2_positive	31.0108	23.9188
H3K36me2_positive	25.3412	20.8878
H3K36me2_positive	34.2735	22.763
H3K36me2_positive	23.0112	13.1407
H3K36me2_positive	32.5672	20.9919
H3K36me2_positive	25.3447	25.9614
H3K36me2_positive	27.6503	17.2131
H3K36me2_positive	27.1752	18.6813
H3K36me2_positive	20.1265	20.2605
H3K36me2_positive	28.0168	25.7002
H3K36me2_positive	31.8798	24.8519
H3K36me2_positive	32.9097	21.5409
H3K36me2_positive	22.0627	22.95
H3K36me2_positive	22.0373	21.4686
H3K36me2_positive	29.1765	25.9839
H3K36me2_positive	29.2486	21.1639
H3K36me2_positive	25.1773	16.5727
H3K36me2_positive	33.5698	27.5569
H3K36me2_positive	30.1679	21.2779
H3K36me2_positive	32.7801	21.5465
H3K36me2_positive	30.9941	27.6015
H3K36me2_positive	24.0851	21.2706
H3K36me2_positive	30.7175	22.351
H3K36me2_positive	23.06	18.436
H3K36me2_positive	25.1564	19.3022
H3K36me2_positive	20.3049	24.0221
H3K36me2_positive	31.2754	24.8953
H3K36me2_positive	31.731	23.7003
H3K36me2_positive	25.3549	32.9346
H3K36me2_positive	24.1163	19.467
H3K36me2_positive	29.049	24.6867
H3K36me2_positive	31.3265	22.2533
H3K36me2_positive	39.3406	24.1935
H3K36me2_positive	31.3079	25.1122
H3K36me2_positive	34.538	22.2005
H3K36me2_positive	25.229	19.4498
H3K36me2_positive	30.8009	19.5971
H3K36me2_positive	29.5385	21.7704
H3K36me2_positive	41.3312	26.5508
H3K36me2_positive	18.5045	9.96691
H3K36me2_positive	20.8242	19.0961
H3K36me2_positive	23.8271	20.7692
H3K36me2_positive	22.1446	24.7693
H3K36me2_positive	26.6802	22.7935
H3K36me2_positive	25.1573	20.4951
H3K36me2_positive	27.7431	21.7074
H3K36me2_positive	23.2465	21.1643
H3K36me2_positive	26.5735	20.4087
H3K36me2_positive	33.2709	25.8383
H3K36me2_positive	29.2874	20.2993
H3K36me2_positive	32.6916	25.7224
H3K36me2_positive	19.723	16.4753
H3K36me2_positive	30.9698	20.2015
H3K36me2_positive	35.8805	26.0178
H3K36me2_positive	36.4649	22.4519
H3K36me2_positive	34.8749	24.4019
H3K36me2_positive	34.9349	22.7436
H3K36me2_positive	34.0922	25.0099
H3K36me2_positive	30.8673	27.6526
H3K36me2_positive	29.6487	22.4306
H3K36me2_positive	23.2646	17.6327
H3K36me2_positive	31.6908	12.4405
H3K36me2_positive	28.9968	23.4288
H3K36me2_positive	30.4153	23.2094
H3K36me2_positive	32.3227	20.6321
H3K36me2_positive	34.2352	22.1609
H3K36me2_positive	30.3482	17.2743
H3K36me2_positive	33.7501	21.4729
H3K36me2_positive	39.3206	27.9771
H3K36me2_positive	24.3135	14.7786
H3K36me2_positive	13.6644	9.66515
H3K36me2_positive	25.2584	16.2621
H3K36me2_positive	17.9997	15.3844
H3K36me2_positive	30.7426	23.0304
H3K36me2_positive	35.4521	26.3346
H3K36me2_positive	32.3905	24.5687
H3K36me2_positive	27.1498	20.2348
H3K36me2_positive	29.9036	27.2827
H3K36me2_positive	25.8573	22.9425
H3K36me2_positive	27.663	19.8257
H3K36me2_positive	34.2793	23.8937
H3K36me2_positive	28.9421	19.2069
H3K36me2_positive	28.304	20.4024
H3K36me2_positive	36.1818	23.5872
H3K36me2_positive	29.4029	27.0435
H3K36me2_positive	30.2398	25.7739
H3K36me2_positive	22.3962	25.1087
H3K36me2_positive	25.721	26.3457
H3K36me2_positive	21.8779	18.8066
H3K36me2_positive	22.091	20.0848
H3K36me2_positive	26.8846	17.6095
H3K36me2_positive	24.8291	19.5019
H3K36me2_positive	22.0707	11.724
H3K36me2_positive	26.8927	19.4263
H3K36me2_positive	10.9805	6.7322
H3K36me2_positive	24.8128	15.6687
H3K36me2_positive	31.9017	28.2777
H3K36me2_positive	27.0739	20.1339
H3K36me2_positive	28.7325	23.4705
H3K36me2_positive	24.2715	15.3657
H3K36me2_positive	6.81218	6.02226
H3K36me2_positive	16.1523	14.4097
H3K36me2_positive	28.7077	18.7784
H3K36me2_positive	21.4624	15.8181
H3K36me2_positive	12.3477	10.5817
H3K36me2_positive	28.4213	22.3672
H3K36me2_positive	30.6968	20.2389
H3K36me2_positive	19.3674	18.626
H3K36me2_positive	30.1081	18.0175
H3K36me2_positive	23.5033	20.0855
H3K36me2_positive	23.3218	17.9419
H3K36me2_positive	18.4218	19.1673
H3K36me2_positive	27.6316	22.1959
H3K36me2_positive	20.7106	20.073
H3K36me2_positive	23.3368	24.8827
H3K36me2_positive	28.5498	19.4922
H3K36me2_positive	27.1395	20.4628
H3K36me2_positive	31.2406	26.7096
H3K36me2_positive	22.1735	16.5969
H3K36me2_positive	13.6719	11.5048
H3K36me2_positive	23.7685	20.7462
H3K36me2_positive	32.3945	28.8069
H3K36me2_positive	33.3575	20.4665
H3K36me2_positive	28.5575	18.6631
H3K36me2_positive	36.6192	22.6024
H3K36me2_positive	31.891	21.4121
H3K36me2_positive	25.7428	17.9245
H3K36me2_positive	32.9417	21.4048
H3K36me2_positive	28.1755	26.9865
H3K36me2_positive	30.9108	26.2086
H3K36me2_positive	28.236	15.255
H3K36me2_positive	35.8263	23.1649
H3K36me2_positive	29.2269	17.5873
H3K36me2_positive	22.6812	18.3776
H3K36me2_positive	30.9077	18.7883
H3K36me2_positive	30.5339	26.7763
H3K36me2_positive	30.3181	21.7059
H3K36me2_positive	28.2125	22.3045
H3K36me2_positive	26.3696	17.6451
H3K36me2_positive	33.9699	23.1932
H3K36me2_positive	31.449	26.3229
H3K36me2_positive	27.5232	26.1396
H3K36me2_positive	20.0767	23.0935
H3K36me2_positive	21.1656	17.1769
H3K36me2_positive	31.6907	21.047
H3K36me2_positive	26.7445	16.7029
H3K36me2_positive	34.5523	27.8416
H3K36me2_positive	22.196	18.8918
H3K36me2_positive	29.9162	26.021
H3K36me2_positive	28.5937	17.9928
H3K36me2_positive	23.377	21.9915
H3K36me2_positive	25.9583	21.818
H3K36me2_positive	28.3573	21.7443
H3K36me2_positive	28.6266	20.724
H3K36me2_positive	28.7754	16.9849
H3K36me2_positive	22.6342	22.8724
H3K36me2_positive	34.6302	26.6601
H3K36me2_positive	25.4211	23.3325
H3K36me2_positive	27.3687	21.4408
H3K36me2_positive	26.2369	18.2795
H3K36me2_positive	30.1888	23.2713
H3K36me2_positive	29.8082	17.807
H3K36me2_positive	29.8268	19.8622
H3K36me2_positive	41.2135	28.6927
H3K36me2_positive	37.3462	25.4003
H3K36me2_positive	35.1531	22.7265
H3K36me2_positive	33.0152	20.166
H3K36me2_positive	32.887	24.025
H3K36me2_positive	33.175	19.5335
H3K36me2_positive	30.0265	25.3939
H3K36me2_positive	30.2931	23.3624
H3K36me2_positive	31.1267	21.9987
H3K36me2_positive	29.0346	22.9839
H3K36me2_positive	30.1734	21.2775
H3K36me2_positive	34.9655	23.9429
H3K36me2_positive	28.1434	20.0326
H3K36me2_positive	19.437	15.5118
H3K36me2_positive	26.3159	20.4164
H3K36me2_positive	30.7696	19.0889
H3K36me2_positive	30.2719	22.5118
H3K36me2_positive	32.2	25.0993
H3K36me2_positive	26.602	21.3122
H3K36me2_positive	18.3435	19.4137
H3K36me2_positive	22.6935	18.0972
H3K36me2_positive	25.968	23.62
H3K36me2_positive	23.6007	16.3419
H3K36me2_positive	31.5287	22.2987
H3K36me2_positive	22.3589	19.2411
H3K36me2_positive	27.939	18.8781
H3K36me2_positive	31.4603	21.0053
H3K36me2_positive	26.2225	18.5332
H3K36me2_positive	19.5709	11.2989
H3K36me2_positive	22.1295	26.4524
H3K36me2_positive	30.4799	21.0627
H3K36me2_positive	30.9646	25.5341
H3K36me2_positive	26.8751	21.0208
H3K36me2_positive	30.2227	22.5389
H3K36me2_positive	21.9325	20.2115
H3K36me2_positive	27.0208	19.5932
H3K36me2_positive	20.1785	20.278
H3K36me2_positive	20.9775	20.1105
H3K36me2_positive	33.2791	27.6711
H3K36me2_positive	22.5904	17.6519
H3K36me2_positive	30.5426	19.7944
H3K36me2_positive	33.1259	21.9108
H3K36me2_positive	28.252	24.3193
H3K36me2_positive	24.0085	23.0991
H3K36me2_positive	25.4114	25.349
H3K36me2_positive	30.5192	30.1928
H3K36me2_positive	25.7698	18.6151
H3K36me2_positive	24.3484	26.6953
H3K36me2_positive	25.9889	17.619
H3K36me2_positive	25.6555	23.8449
H3K36me2_positive	23.0381	21.3239
H3K36me2_positive	32.111	22.7067
H3K36me2_positive	31.7348	20.5547
H3K36me2_positive	35.0272	23.5263
H3K36me2_positive	29.8654	22.3567
H3K36me2_positive	35.3453	22.453
H3K36me2_positive	26.8439	17.7197
H3K36me2_positive	28.5402	24.7114
H3K36me2_positive	27.1024	21.4878
H3K36me2_positive	29.2646	25.7082
H3K36me2_positive	20.0247	13.3552
H3K36me2_positive	33.848	27.2255
H3K36me2_positive	26.3731	14.5483
H3K36me2_positive	38.4803	27.721
H3K36me2_positive	27.1538	20.1827
H3K36me2_positive	32.1121	24.4276
H3K36me2_positive	31.525	24.9538
H3K36me2_positive	28.9991	23.2562
H3K36me2_positive	29.9692	23.7743
H3K36me2_positive	23.4037	24.1068
H3K36me2_positive	29.3234	26.0121
H3K36me2_positive	28.9425	21.1726
H3K36me2_positive	31.9336	22.9798
H3K36me2_positive	21.3229	22.113
H3K36me2_positive	18.6231	26.5708
H3K36me2_positive	20.5789	18.502
H3K36me2_positive	27.7092	23.9397
H3K36me2_positive	26.3529	17.847
H3K36me2_positive	25.4102	18.684
H3K36me2_positive	22.1234	16.7689
H3K36me2_positive	26.6836	20.7149
H3K36me2_positive	17.7103	10.9763
H3K36me2_positive	15.6753	12.4636
H3K36me2_positive	15.6187	13.4562
H3K36me2_positive	29.7903	23.7271
H3K36me2_positive	37.9963	27.8557
H3K36me2_positive	22.2693	14.1839
H3K36me2_positive	28.9431	20.0986
H3K36me2_positive	13.7506	11.7753
H3K36me2_positive	21.6586	15.982
H3K36me2_positive	29.1846	26.306
H3K36me2_positive	28.694	22.0854
H3K36me2_positive	26.6803	21.4546
H3K36me2_positive	34.4119	27.7081
H3K36me2_positive	34.6163	27.1304
H3K36me2_positive	34.0049	25.0853
H3K36me2_positive	34.2711	26.9009
H3K36me2_positive	41.0546	25.6799
H3K36me2_positive	32.0595	25.4692
H3K36me2_positive	30.7524	22.5927
H3K36me2_positive	30.2305	26.0111
H3K36me2_positive	35.6904	25.0298
H3K36me2_positive	32.5859	20.2566
H3K36me2_positive	28.1777	22.365
H3K36me2_positive	27.8933	22.0418
H3K36me2_positive	26.8697	28.8278
H3K36me2_positive	26.2818	17.0297
H3K36me2_positive	23.5011	20.1431
H3K36me2_positive	15.946	10.4248
H3K36me2_positive	30.6299	23.1375
H3K36me2_positive	36.0948	29.9106
H3K36me2_positive	33.6192	24.3517
H3K36me2_positive	30.3239	24.2828
H3K36me2_positive	17.2048	17.3149
H3K36me2_positive	21.0401	18.8936
H3K36me2_positive	22.4511	23.0013
H3K36me2_positive	25.1509	17.8239
H3K36me2_positive	20.343	19.228
H3K36me2_positive	24.0971	21.4285
H3K36me2_positive	36.5306	23.7607
H3K36me2_positive	37.0274	26.0994
H3K36me2_positive	36.1743	26.785
H3K36me2_positive	29.7821	20.5496
H3K36me2_positive	28.9189	23.7556
H3K36me2_positive	25.8409	24.879
H3K36me2_positive	36.6968	23.8919
H3K36me2_positive	30.2029	20.8233
H3K36me2_positive	30.1693	20.0085
H3K36me2_positive	36.0234	22.0704
H3K36me2_positive	31.9391	23.5785
H3K36me2_positive	32.2474	23.3498
H3K36me2_positive	28.6292	24.4454
H3K36me2_positive	27.946	27.689
H3K36me2_positive	7.60329	10.9631
H3K36me2_positive	22.968	23.4451
H3K36me2_positive	20.2396	26.2891
H3K36me2_positive	25.7945	22.7656
H3K36me2_positive	38.4642	27.752
H3K36me2_positive	26.831	19.8345
H3K36me2_positive	23.5631	22.2768
H3K36me2_positive	26.1343	17.1991
H3K36me2_positive	32.5991	20.2668
H3K36me2_positive	32.1701	24.4055
H3K36me2_positive	34.642	26.6727
H3K36me2_positive	33.447	24.7647
H3K36me2_positive	32.7267	22.9158
H3K36me2_positive	21.8916	28.4313
H3K36me2_positive	27.6229	25.5502
H3K36me2_positive	37.405	27.0562
H3K36me2_positive	22.6153	19.8711
H3K36me2_positive	27.885	33.8655
H3K36me2_positive	33.8878	22.2729
H3K36me2_positive	28.1871	23.6882
H3K36me2_positive	34.5237	29.709
H3K36me2_positive	29.7954	22.4202
H3K36me2_positive	29.7849	28.111
H3K36me2_positive	35.6661	23.4771
H3K36me2_positive	32.2871	23.2091
H3K36me2_positive	28.8911	19.6781
H3K36me2_positive	25.3222	27.7351
H3K36me2_positive	35.7526	30.1108
H3K36me2_positive	30.9614	28.9562
H3K36me2_positive	35.321	27.4946
H3K36me2_positive	25.2642	17.3061
H3K36me2_positive	27.283	21.2302
H3K36me2_positive	25.6276	18.9572
H3K36me2_positive	31.099	21.599
H3K36me2_positive	27.8079	20.9262
H3K36me2_positive	30.8142	17.1745
H3K36me2_positive	25.8656	21.948
H3K36me2_positive	31.7224	24.2981
H3K36me2_positive	28.3167	27.4481
H3K36me2_positive	28.9475	22.4274
H3K36me2_positive	32.2853	26.3281
H3K36me2_positive	22.688	24.3498
H3K36me2_positive	21.9024	21.6979
H3K36me2_positive	29.3268	21.0631
H3K36me2_positive	29.0749	22.4311
H3K36me2_positive	27.4373	25.8575
H3K36me2_positive	35.4555	26.3228
H3K36me2_positive	37.4459	26.0047
H3K36me2_positive	26.3498	19.4094
H3K36me2_positive	24.0267	19.1445
H3K36me2_positive	30.5529	27.5334
H3K36me2_positive	33.6396	26.2229
H3K36me2_positive	23.5969	16.7252
H3K36me2_positive	26.3477	20.1715
H3K36me2_positive	24.2225	23.2582
H3K36me2_positive	20.19	12.0174
H3K36me2_positive	31.8233	24.2056
H3K36me2_positive	29.8202	23.8147
H3K36me2_positive	26.0515	18.1465
H3K36me2_positive	30.6361	20.3131
H3K36me2_positive	15.5716	10.1105
H3K36me2_positive	33.062	18.3097
H3K36me2_positive	23.9162	16.5633
H3K36me2_positive	33.3235	25.136
H3K36me2_positive	33.6672	24.3177
H3K36me2_positive	26.1921	26.2755
H3K36me2_positive	24.4524	27.4553
H3K36me2_positive	25.0155	22.1173
H3K36me2_positive	24.148	26.2003
H3K36me2_positive	25.5126	24.8517
H3K36me2_positive	29.4907	22.4127
H3K36me2_positive	24.0213	25.5506
H3K36me2_positive	20.5297	15.276
H3K36me2_positive	21.782	19.9254
H3K36me2_positive	14.914	15.1879
H3K36me2_positive	26.5569	19.5843
H3K36me2_positive	29.2493	17.7124
H3K36me2_positive	24.012	22.3123
H3K36me2_positive	18.5251	22.3901
H3K36me2_positive	16.2483	20.6983
H3K36me2_positive	32.0054	19.4005
H3K36me2_positive	26.0103	19.724
H3K36me2_positive	20.956	19.1954
H3K36me2_positive	30.5235	22.3951
H3K36me2_positive	34.0168	20.2723
H3K36me2_positive	19.1917	20.1601
H3K36me2_positive	29.0448	24.8363
H3K36me2_positive	22.3758	22.7873
H3K36me2_positive	17.4799	13.7509
H3K36me2_positive	33.8539	21.3906
H3K36me2_positive	21.9986	22.5156
H3K36me2_positive	30.7328	22.0908
H3K36me2_positive	27.1068	22.5937
H3K36me2_positive	21.9248	22.0913
H3K36me2_positive	29.7082	21.1025
H3K36me2_positive	25.2544	19.1229
H3K36me2_positive	10.51	17.6628
H3K36me2_positive	22.3102	17.6923
H3K36me2_positive	28.923	26.2331
H3K36me2_positive	30.7856	23.3909
H3K36me2_positive	22.337	16.479
H3K36me2_positive	15.2829	18.4936
H3K36me2_positive	28.3957	27.3311
H3K36me2_positive	32.821	23.7128
H3K36me2_positive	27.3129	17.557
H3K36me2_positive	27.0626	24.5769
H3K36me2_positive	24.4441	19.9158
H3K36me2_positive	20.4403	15.3957
H3K36me2_positive	26.7902	25.0059
H3K36me2_positive	18.5686	16.9624
H3K36me2_positive	15.4445	10.3918
H3K36me2_positive	19.239	14.1768
H3K36me2_positive	24.4206	15.7748
H3K36me2_positive	29.0672	17.1079
H3K36me2_positive	19.9818	15.8608
H3K36me2_positive	11.8104	13.1767
H3K36me2_positive	28.466	22.2934
H3K36me2_positive	23.8928	23.4464
H3K36me2_positive	26.7175	21.045
H3K36me2_positive	18.1995	17.3156
H3K36me2_positive	24.4337	17.614
H3K36me2_positive	18.1594	13.4015
H3K36me2_positive	27.0217	19.133
H3K36me2_positive	26.3455	18.0735
H3K36me2_positive	34.3171	22.871
H3K36me2_positive	35.9154	26.3563
H3K36me2_positive	27.8007	16.042
H3K36me2_positive	18.6151	13.8569
H3K36me2_positive	17.3862	13.4936
H3K36me2_positive	24.7681	18.7521
H3K36me2_positive	26.3429	19.033
H3K36me2_positive	20.189	12.6199
H3K36me2_positive	27.2591	19.8361
H3K36me2_positive	33.0749	21.7006
H3K36me2_positive	21.5206	13.0684
H3K36me2_positive	33.5554	23.0897
H3K36me2_positive	24.1879	16.62
H3K36me2_positive	26.0504	17.6588
H3K36me2_positive	28.2223	19.7161
H3K36me2_positive	30.9128	25.1691
H3K36me2_positive	24.2787	26.422
H3K36me2_positive	21.8519	21.0013
H3K36me2_positive	26.9105	26.0022
H3K36me2_positive	23.097	21.9386
H3K36me2_positive	36.1831	31.3438
H3K36me2_positive	27.854	26.1922
H3K36me2_positive	20.5815	20.123
H3K36me2_positive	24.3004	22.5477
H3K36me2_positive	25.9067	17.9073
H3K36me2_positive	31.2304	22.3587
H3K36me2_positive	29.5002	22.3395
H3K36me2_positive	31.2305	29.1907
H3K36me2_positive	29.1974	23.3491
H3K36me2_positive	26.5091	24.0744
H3K36me2_positive	26.8108	24.9194
H3K36me2_positive	31.1977	28.2326
H3K36me2_positive	19.8214	19.6575
H3K36me2_positive	33.2762	29.4926
H3K36me2_positive	36.2662	25.3441
H3K36me2_positive	34.5494	25.7986
H3K36me2_positive	34.5491	23.0547
H3K36me2_positive	23.9265	18.5738
H3K36me2_positive	25.7863	25.9025
H3K36me2_positive	18.5362	20.8705
H3K36me2_positive	28.2865	26.8639
H3K36me2_positive	33.1611	28.1261
H3K36me2_positive	30.9077	23.5256
H3K36me2_positive	29.4514	33.0549
H3K36me2_positive	31.8468	25.1548
H3K36me2_positive	28.6716	27.7558
H3K36me2_positive	25.9365	31.3442
H3K36me2_positive	24.3235	17.3655
H3K36me2_positive	29.1654	21.1551
H3K36me2_positive	31.8232	25.1149
H3K36me2_positive	28.8691	20.6687
H3K36me2_positive	16.2677	9.60709
H3K36me2_positive	12.1342	7.29709
H3K36me2_positive	19.5696	13.2326
H3K36me2_positive	14.1893	9.38239
H3K36me2_positive	32.443	18.4154
H3K36me2_positive	13.5362	9.60291
H3K36me2_positive	16.9239	10.4179
H3K36me2_positive	26.1826	19.0957
H3K36me2_positive	25.4759	25.4315
H3K36me2_positive	27.4414	22.7291
H3K36me2_positive	33.3645	26.9073
H3K36me2_positive	28.174	22.633
H3K36me2_positive	30.8324	24.673
H3K36me2_positive	33.4195	28.0211
H3K36me2_positive	36.4598	24.4488
H3K36me2_positive	24.5822	22.5339
H3K36me2_positive	24.1402	16.9685
H3K36me2_positive	27.4598	18.0213
H3K36me2_positive	25.6592	24.9513
H3K36me2_positive	26.9241	20.844
H3K36me2_positive	24.5189	21.8644
H3K36me2_positive	31.0312	19.3694
H3K36me2_positive	20.9686	17.0046
H3K36me2_positive	33.4884	25.1261
H3K36me2_positive	30.455	19.6514
H3K36me2_positive	29.0071	15.5503
H3K36me2_positive	26.6496	22.4774
H3K36me2_positive	25.1677	15.9653
H3K36me2_positive	32.1538	20.0731
H3K36me2_positive	24.5279	21.9233
H3K36me2_positive	27.2551	28.4216
H3K36me2_positive	28.2044	26.6584
H3K36me2_positive	23.2078	22.5208
H3K36me2_positive	29.2899	23.192
H3K36me2_positive	26.975	22.0941
H3K36me2_positive	23.3767	15.1288
H3K36me2_positive	25.9385	24.0346
H3K36me2_positive	33.2508	28.4771
H3K36me2_positive	28.1189	19.6214
H3K36me2_positive	22.834	23.5596
H3K36me2_positive	28.2616	24.152
H3K36me2_positive	33.1253	24.461
H3K36me2_positive	17.5936	22.8007
H3K36me2_positive	17.3806	17.5646
H3K36me2_positive	18.9453	18.5188
H3K36me2_positive	28.6691	24.9345
H3K36me2_positive	26.9048	20.7025
H3K36me2_positive	31.4295	19.4924
H3K36me2_positive	30.4847	16.489
H3K36me2_positive	23.6355	13.93
H3K36me2_positive	25.1251	18.4532
H3K36me2_positive	23.9481	32.9407
H3K36me2_positive	36.8447	25.5777
H3K36me2_positive	19.8134	21.6472
H3K36me2_positive	14.5875	21.7481
H3K36me2_positive	21.6022	20.4415
H3K36me2_positive	19.4743	14.349
H3K36me2_positive	36.3503	27.938
H3K36me2_positive	20.1323	20.7579
H3K36me2_positive	21.737	18.5695
H3K36me2_positive	39.5397	36.1485
H3K36me2_positive	15.5141	16.2509
H3K36me2_positive	27.4425	22.7763
H3K36me2_positive	25.9817	22.463
H3K36me2_positive	29.9192	21.5037
H3K36me2_positive	23.1085	21.6736
H3K36me2_positive	23.7106	19.2256
H3K36me2_positive	25.619	18.1465
H3K36me2_positive	25.4075	22.7301
H3K36me2_positive	31.9917	22.6612
H3K36me2_positive	20.1493	14.0822
H3K36me2_positive	26.6195	23.1187
H3K36me2_positive	29.4648	18.7282
H3K36me2_positive	24.0266	20.0949
H3K36me2_positive	23.4494	19.9908
H3K36me2_positive	37.5979	22.8767
H3K36me2_positive	26.6348	20.2271
H3K36me2_positive	23.5652	24.8613
H3K36me2_positive	25.0267	26.9435
H3K36me2_positive	29.4737	23.9485
H3K36me2_positive	22.8599	19.9913
H3K36me2_positive	28.0967	20.0009
H3K36me2_positive	24.268	20.6289
H3K36me2_positive	32.8553	34.0404
H3K36me2_positive	21.6052	23.0677
H3K36me2_positive	22.8998	20.2262
H3K36me2_positive	21.779	15.5926
H3K36me2_positive	20.2897	10.2952
H3K36me2_positive	13.1642	7.19287
H3K36me2_positive	27.0288	15.0484
H3K36me2_positive	22.0829	14.8065
H3K36me2_positive	19.6142	18.6461
H3K36me2_positive	33.0308	22.8337
H3K36me2_positive	36.6056	29.1378
H3K36me2_positive	31.6423	22.963
H3K36me2_positive	34.922	26.6043
H3K36me2_positive	22.4393	25.7877
H3K36me2_positive	28.0699	24.2237
H3K36me2_positive	19.9832	21.7307
H3K36me2_positive	34.5559	24.4727
H3K36me2_positive	29.6726	25.3096
H3K36me2_positive	29.9439	27.6052
H3K36me2_positive	20.1586	22.4987
H3K36me2_positive	30.1295	22.0878
H3K36me2_positive	26.1131	19.0264
H3K36me2_positive	22.13	27.9034
H3K36me2_positive	31.2355	30.373
H3K36me2_positive	30.9781	23.4573
H3K36me2_positive	33.9812	19.0271
H3K36me2_positive	28.2268	21.6087
H3K36me2_positive	24.0925	20.4581
H3K36me2_positive	28.7861	21.3237
H3K36me2_positive	35.887	28.6023
H3K36me2_positive	26.4634	18.7969
H3K36me2_positive	23.7275	16.338
H3K36me2_positive	27.3833	23.2246
H3K36me2_positive	28.7495	20.4845
H3K36me2_positive	28.4263	26.7004
H3K36me2_positive	26.6192	22.2811
H3K36me2_positive	33.9611	19.6148
H3K36me2_positive	26.9857	23.5498
H3K36me2_positive	23.4201	22.1468
H3K36me2_positive	28.9328	28.7524
H3K36me2_positive	27.5368	20.9117
H3K36me2_positive	30.2186	20.4989
H3K36me2_positive	30.0089	24.8006
H3K36me2_positive	25.6081	16.987
H3K36me2_positive	38.7328	24.3447
H3K36me2_positive	33.9841	23.707
H3K36me2_positive	32.1446	24.5194
H3K36me2_positive	39.0091	22.3519
H3K36me2_positive	23.5363	11.7795
H3K36me2_positive	36.3433	22.5968
H3K36me2_positive	34.823	25.5582
H3K36me2_positive	25.2337	21.5696
H3K36me2_positive	30.5849	20.2181
H3K36me2_positive	30.7876	18.8627
H3K36me2_positive	34.2344	23.2175
H3K36me2_positive	10.5764	6.56761
H3K36me2_positive	26.3611	21.3528
H3K36me2_positive	27.5278	19.027
H3K36me2_positive	21.8219	19.8355
H3K36me2_positive	28.6544	19.3773
H3K36me2_positive	21.1597	17.2557
H3K36me2_positive	36.8013	22.1727
H3K36me2_positive	23.3274	20.9823
H3K36me2_positive	32.6269	20.6679
H3K36me2_positive	23.7295	18.4905
H3K36me2_positive	22.5587	14.0725
H3K36me2_positive	25.103	11.6365
H3K36me2_positive	11.6225	9.30736
H3K36me2_positive	22.2306	10.1135
H3K36me2_positive	29.5984	22.1114
H3K36me2_positive	18.0881	20.0864
H3K36me2_positive	30.338	23.4125
H3K36me2_positive	27.1652	17.6559
H3K36me2_positive	31.2339	22.7237
H3K36me2_positive	26.3804	23.3357
H3K36me2_positive	24.662	17.8126
H3K36me2_positive	24.1665	19.7248
H3K36me2_positive	26.584	21.7136
H3K36me2_positive	37.8448	20.6347
H3K36me2_positive	32.0143	25.5227
H3K36me2_positive	28.9989	22.9921
H3K36me2_positive	27.039	24.8423
H3K36me2_positive	14.3439	17.1099
H3K36me2_positive	22.548	14.4191
H3K36me2_positive	30.3216	17.9736
H3K36me2_positive	22.6063	18.6082
H3K36me2_positive	35.0693	23.5122
H3K36me2_positive	21.4506	17.9924
H3K36me2_positive	38.5074	24.915
H3K36me2_positive	32.0401	23.4988
H3K36me2_positive	29.5398	20.1309
H3K36me2_positive	28.6122	22.0364
H3K36me2_positive	29.2999	16.6172
H3K36me2_positive	35.4767	26.1279
H3K36me2_positive	28.9921	25.6694
H3K36me2_positive	24.7243	19.3968
H3K36me2_positive	23.9408	23.48
H3K36me2_positive	26.7569	24.785
H3K36me2_positive	27.9645	22.0399
H3K36me2_positive	19.2546	33.4781
H3K36me2_positive	25.4134	24.3124
H3K36me2_positive	29.7796	23.8189
H3K36me2_positive	20.073	17.7359
H3K36me2_positive	31.662	20.3501
H3K36me2_positive	26.3985	22.6938
H3K36me2_positive	17.2074	11.2621
H3K36me2_positive	19.9545	12.2407
H3K36me2_positive	33.4864	19.4678
H3K36me2_positive	28.245	17.0592
H3K36me2_positive	26.5879	20.1947
H3K36me2_positive	31.5202	23.0374
H3K36me2_positive	30.2516	19.938
H3K36me2_positive	24.6507	17.048
H3K36me2_positive	30.7759	17.4405
H3K36me2_positive	27.8574	18.9573
H3K36me2_positive	27.885	20.7791
H3K36me2_positive	30.2621	20.5416
H3K36me2_positive	32.3977	23.7224
H3K36me2_positive	33.6802	21.0726
H3K36me2_positive	26.9745	23.595
H3K36me2_positive	26.8727	24.6898
H3K36me2_positive	24.5246	19.938
H3K36me2_positive	34.0238	26.6778
H3K36me2_positive	25.0486	18.3909
H3K36me2_positive	24.1197	19.711
H3K36me2_positive	28.5036	21.2535
H3K36me2_positive	30.239	21.9645
H3K36me2_positive	25.4683	22.8136
H3K36me2_positive	27.4791	24.1044
H3K36me2_positive	30.4299	28.9832
H3K36me2_positive	22.3589	21.1673
H3K36me2_positive	31.8181	19.0949
H3K36me2_positive	23.0088	18.5738
H3K36me2_positive	34.5277	20.7331
H3K36me2_positive	17.0522	15.0158
H3K36me2_positive	27.2496	17.7816
H3K36me2_positive	26.7758	21.8556
H3K36me2_positive	22.4219	15.0772
H3K36me2_positive	20.5667	20.4476
H3K36me2_positive	28.9576	19.7456
H3K36me2_positive	34.0421	29.2973
H3K36me2_positive	33.3401	24.9204
H3K36me2_positive	23.8933	22.5267
H3K36me2_positive	30.1157	29.2995
H3K36me2_positive	22.2547	19.4184
H3K36me2_positive	23.3839	21.2998
H3K36me2_positive	28.18	23.2199
H3K36me2_positive	24.2558	23.1109
H3K36me2_positive	21.3507	25.5477
H3K36me2_positive	7.69231	13.2728
H3K36me2_positive	30.1786	27.309
H3K36me2_positive	15.1275	25.2444
H3K36me2_positive	21.0804	18.1626
H3K36me2_positive	30.7013	25.193
H3K36me2_positive	33.6768	22.4726
H3K36me2_positive	21.0763	15.9764
H3K36me2_positive	15.7582	14.5018
H3K36me2_positive	33.8151	26.9652
H3K36me2_positive	32.3572	21.7374
H3K36me2_positive	25.6386	23.1011
H3K36me2_positive	25.6101	31.602
H3K36me2_positive	24.6201	17.216
H3K36me2_positive	33.5448	25.0385
H3K36me2_positive	31.3142	23.4229
H3K36me2_positive	27.4855	26.7147
H3K36me2_positive	23.9912	24.2148
H3K36me2_positive	15.4022	11.1922
H3K36me2_positive	26.2356	18.7996
H3K36me2_positive	35.4436	23.5558
H3K36me2_positive	34.8377	24.5005
[truncated: 218,335+ more rows]

## Sheet: Fig.6g
Type	WT	W330R
H3K36me2_q1.bed	34.1071	15.9092
H3K36me2_q1.bed	36.3235	31.9729
H3K36me2_q1.bed	20.3587	21.129
H3K36me2_q1.bed	26.9063	18.9285
H3K36me2_q1.bed	24.7394	20.7574
H3K36me2_q1.bed	38.6956	28.216
H3K36me2_q1.bed	23.7055	18.8023
H3K36me2_q1.bed	21.1764	15.6287
H3K36me2_q1.bed	32.9224	23.1766
H3K36me2_q1.bed	34.5162	25.4136
H3K36me2_q1.bed	31.0126	28.3765
H3K36me2_q1.bed	25.4597	19.5667
H3K36me2_q1.bed	29.1951	25.4588
H3K36me2_q1.bed	10.1569	10.0883
H3K36me2_q1.bed	28.9283	19.3175
H3K36me2_q1.bed	29.5748	22.5312
H3K36me2_q1.bed	19.7009	18.4601
H3K36me2_q1.bed	22.2327	21.3981
H3K36me2_q1.bed	31.221	20.3382
H3K36me2_q1.bed	27.3643	25.645
H3K36me2_q1.bed	18.3762	21.6031
H3K36me2_q1.bed	31.0177	21.5707
H3K36me2_q1.bed	38.5736	24.8151
H3K36me2_q1.bed	25.8147	22.3302
H3K36me2_q1.bed	38.3008	30.7513
H3K36me2_q1.bed	32.685	25.8357
H3K36me2_q1.bed	25.2308	28.8741
H3K36me2_q1.bed	25.229	18.4949
H3K36me2_q1.bed	22.2267	17.6043
H3K36me2_q1.bed	26.4501	14.3483
H3K36me2_q1.bed	34.7792	17.6247
H3K36me2_q1.bed	20.1009	18.818
H3K36me2_q1.bed	28.6363	19.435
H3K36me2_q1.bed	21.0976	20.1332
H3K36me2_q1.bed	28.6527	23.9187
H3K36me2_q1.bed	22.7276	20.834
H3K36me2_q1.bed	26.8031	19.0904
H3K36me2_q1.bed	28.8095	25.3476
H3K36me2_q1.bed	30.0804	20.4958
H3K36me2_q1.bed	26.4361	18.9124
H3K36me2_q1.bed	29.0412	22.3903
H3K36me2_q1.bed	34.4358	28.327
H3K36me2_q1.bed	24.3417	16.6996
H3K36me2_q1.bed	33.3074	23.3957
H3K36me2_q1.bed	22.6505	20.8007
H3K36me2_q1.bed	32.0754	19.4672
H3K36me2_q1.bed	39.0681	25.8671
H3K36me2_q1.bed	33.202	17.3885
H3K36me2_q1.bed	28.5442	16.8755
H3K36me2_q1.bed	23.6354	24.7821
H3K36me2_q1.bed	40.8689	26.7328
H3K36me2_q1.bed	30.4118	33.6448
H3K36me2_q1.bed	25.3339	30.4226
H3K36me2_q1.bed	27.4661	10.1574
H3K36me2_q1.bed	28.2759	21.1793
H3K36me2_q1.bed	25.7693	23.0992
H3K36me2_q1.bed	42.187	23.2879
H3K36me2_q1.bed	27.4777	21.6979
H3K36me2_q1.bed	24.0679	9.75694
H3K36me2_q1.bed	28.1737	14.8348
H3K36me2_q1.bed	43.7259	29.5823
H3K36me2_q1.bed	30.1836	28.8331
H3K36me2_q1.bed	32.0003	27.4925
H3K36me2_q1.bed	38.0159	29.5327
H3K36me2_q1.bed	36.821	24.123
H3K36me2_q1.bed	35.5751	26.0591
H3K36me2_q1.bed	15.1177	8.77468
H3K36me2_q1.bed	33.2749	23.226
H3K36me2_q1.bed	20.6875	13.0728
H3K36me2_q1.bed	25.734	18.6148
H3K36me2_q1.bed	34.9305	20.4556
H3K36me2_q1.bed	18.7112	7.59662
H3K36me2_q1.bed	23.3946	16.3582
H3K36me2_q1.bed	25.1075	15.0845
H3K36me2_q1.bed	27.4834	17.5586
H3K36me2_q1.bed	33.8408	25.46
H3K36me2_q1.bed	31.9587	22.3388
H3K36me2_q1.bed	30.6952	18.0819
H3K36me2_q1.bed	25.1462	17.1931
H3K36me2_q1.bed	34.9736	23.5633
H3K36me2_q1.bed	25.9169	18.5995
H3K36me2_q1.bed	25.4536	19.4731
H3K36me2_q1.bed	27.1773	18.0947
H3K36me2_q1.bed	31.3076	21.3189
H3K36me2_q1.bed	32.2256	24.771
H3K36me2_q1.bed	30.1578	24.8415
H3K36me2_q1.bed	23.9466	17.6991
H3K36me2_q1.bed	34.1043	23.7276
H3K36me2_q1.bed	20.6401	15.4895
H3K36me2_q1.bed	25.181	16.2789
H3K36me2_q1.bed	11.7237	7.69523
H3K36me2_q1.bed	24.7012	14.9409
H3K36me2_q1.bed	31.0173	19.7766
H3K36me2_q1.bed	19.2985	9.55928
H3K36me2_q1.bed	30.0591	23.1363
H3K36me2_q1.bed	13.4064	8.29502
H3K36me2_q1.bed	37.0673	24.9043
H3K36me2_q1.bed	27.7271	18.7894
H3K36me2_q1.bed	36.308	26.9417
H3K36me2_q1.bed	30.2694	22.0444
H3K36me2_q1.bed	28.3226	18.4226
H3K36me2_q1.bed	41.8645	23.9952
H3K36me2_q1.bed	30.9224	22.0652
H3K36me2_q1.bed	36.7795	27.2975
H3K36me2_q1.bed	28.2299	20.2882
H3K36me2_q1.bed	34.1695	28.7675
H3K36me2_q1.bed	33.1991	26.4192
H3K36me2_q1.bed	36.1754	21.9292
H3K36me2_q1.bed	38.8928	26.8711
H3K36me2_q1.bed	28.6853	25.5246
H3K36me2_q1.bed	26.6282	18.5891
H3K36me2_q1.bed	29.9397	22.8563
H3K36me2_q1.bed	28.3827	22.6469
H3K36me2_q1.bed	31.1211	27.0061
H3K36me2_q1.bed	24.3027	17.6379
H3K36me2_q1.bed	31.8632	27.5647
H3K36me2_q1.bed	27.7171	22.128
H3K36me2_q1.bed	25.4453	29.4754
H3K36me2_q1.bed	36.9604	31.1313
H3K36me2_q1.bed	23.6616	18.5413
H3K36me2_q1.bed	34.9067	26.3282
H3K36me2_q1.bed	25.5947	26.7285
H3K36me2_q1.bed	15.0893	12.626
H3K36me2_q1.bed	20.6368	17.5624
H3K36me2_q1.bed	26.2429	16.2104
H3K36me2_q1.bed	34.8089	29.6081
H3K36me2_q1.bed	29.4007	16.7335
H3K36me2_q1.bed	15.453	13.0372
H3K36me2_q1.bed	26.4762	18.0302
H3K36me2_q1.bed	28.1548	22.1703
H3K36me2_q1.bed	23.2326	20.9047
H3K36me2_q1.bed	31.406	23.7136
H3K36me2_q1.bed	28.117	19.0832
H3K36me2_q1.bed	22.5903	10.4141
H3K36me2_q1.bed	18.2447	8.97049
H3K36me2_q1.bed	34.7415	29.3945
H3K36me2_q1.bed	21.7201	21.35
H3K36me2_q1.bed	30.1595	17.7703
H3K36me2_q1.bed	27.3862	25.9811
H3K36me2_q1.bed	10.1374	8.66501
H3K36me2_q1.bed	27.7897	19.6524
H3K36me2_q1.bed	35.5302	21.62
H3K36me2_q1.bed	31.1696	23.6938
H3K36me2_q1.bed	38.0098	27.0408
H3K36me2_q1.bed	34.6286	23.2891
H3K36me2_q1.bed	33.0562	23.6592
H3K36me2_q1.bed	37.8211	32.6821
H3K36me2_q1.bed	19.1084	16.9545
H3K36me2_q1.bed	29.6263	20.7579
H3K36me2_q1.bed	27.278	19.7068
H3K36me2_q1.bed	18.8741	11.4497
H3K36me2_q1.bed	26.5764	21.6543
H3K36me2_q1.bed	16.1769	17.723
H3K36me2_q1.bed	27.0438	17.6851
H3K36me2_q1.bed	26.9976	21.3464
H3K36me2_q1.bed	25.2696	16.7248
H3K36me2_q1.bed	18.8233	17.0057
H3K36me2_q1.bed	33.8653	23.3564
H3K36me2_q1.bed	13.3845	16.3522
H3K36me2_q1.bed	35.4212	21.2285
H3K36me2_q1.bed	33.9277	21.5426
H3K36me2_q1.bed	28.4276	23.6724
H3K36me2_q1.bed	30.9668	18.6053
H3K36me2_q1.bed	31.8273	26.6365
H3K36me2_q1.bed	23.8745	20.356
H3K36me2_q1.bed	33.5854	26.3913
H3K36me2_q1.bed	16.3978	11.1364
H3K36me2_q1.bed	32.0933	22.2637
H3K36me2_q1.bed	28.1423	18.8454
H3K36me2_q1.bed	30.9033	27.7899
H3K36me2_q1.bed	26.3707	17.8655
H3K36me2_q1.bed	25.8322	22.5654
H3K36me2_q1.bed	33.8511	21.2858
H3K36me2_q1.bed	18.6407	15.665
H3K36me2_q1.bed	33.1344	25.2102
H3K36me2_q1.bed	32.9091	27.0352
H3K36me2_q1.bed	31.692	21.9248
H3K36me2_q1.bed	35.1327	25.8755
H3K36me2_q1.bed	31.2317	23.5984
H3K36me2_q1.bed	30.785	22.3891
H3K36me2_q1.bed	20.4181	19.5692
H3K36me2_q1.bed	20.2019	14.5569
H3K36me2_q1.bed	20.0679	15.7985
H3K36me2_q1.bed	31.6517	18.5157
H3K36me2_q1.bed	22.1125	18.2431
H3K36me2_q1.bed	27.7312	18.6038
H3K36me2_q1.bed	24.7821	19.2747
H3K36me2_q1.bed	24.0515	21.5489
H3K36me2_q1.bed	31.3678	28.6338
H3K36me2_q1.bed	33.1609	23.1962
H3K36me2_q1.bed	22.2968	14.4463
H3K36me2_q1.bed	30.3525	23.7957
H3K36me2_q1.bed	33.3327	20.191
H3K36me2_q1.bed	30.851	25.2129
H3K36me2_q1.bed	34.0616	23.1492
H3K36me2_q1.bed	23.85	16.0562
H3K36me2_q1.bed	21.1837	19.3247
H3K36me2_q1.bed	29.691	21.2545
H3K36me2_q1.bed	28.6818	18.6037
H3K36me2_q1.bed	33.1073	20.1719
H3K36me2_q1.bed	27.4775	21.1568
H3K36me2_q1.bed	25.114	11.5146
H3K36me2_q1.bed	8.50427	3.82491
H3K36me2_q1.bed	34.6673	22.8379
H3K36me2_q1.bed	12.4906	7.51365
H3K36me2_q1.bed	25.9281	14.8004
H3K36me2_q1.bed	30.8088	16.9892
H3K36me2_q1.bed	30.8358	19.5243
H3K36me2_q1.bed	23.8615	22.0248
H3K36me2_q1.bed	27.1459	25.1283
H3K36me2_q1.bed	33.2756	23.3411
H3K36me2_q1.bed	25.8563	24.6152
H3K36me2_q1.bed	20.1418	16.627
H3K36me2_q1.bed	22.6271	18.0593
H3K36me2_q1.bed	24.1252	21.5385
H3K36me2_q1.bed	31.4569	25.1205
H3K36me2_q1.bed	17.7737	15.7365
H3K36me2_q1.bed	31.2143	24.4491
H3K36me2_q1.bed	15.0031	15.1809
H3K36me2_q1.bed	35.4384	19.7217
H3K36me2_q1.bed	17.5508	12.1677
H3K36me2_q1.bed	31.948	19.8796
H3K36me2_q1.bed	33.0222	23.0696
H3K36me2_q1.bed	40.8366	32.7376
H3K36me2_q1.bed	37.4578	30.3944
H3K36me2_q1.bed	30.6646	24.7328
H3K36me2_q1.bed	39.6247	29.5217
H3K36me2_q1.bed	26.3343	17.6921
H3K36me2_q1.bed	35.9378	19.8373
H3K36me2_q1.bed	32.5743	23.2157
H3K36me2_q1.bed	18.8689	17.6759
H3K36me2_q1.bed	35.0178	22.3616
H3K36me2_q1.bed	39.0089	23.7403
H3K36me2_q1.bed	30.3183	23.5448
H3K36me2_q1.bed	30.2872	22.4795
H3K36me2_q1.bed	26.5129	19.0334
H3K36me2_q1.bed	33.285	24.9111
H3K36me2_q1.bed	29.26	29.91
H3K36me2_q1.bed	33.2227	26.9843
H3K36me2_q1.bed	26.9397	24.3413
H3K36me2_q1.bed	39.7223	21.2216
H3K36me2_q1.bed	37.3918	25.7105
H3K36me2_q1.bed	29.5717	20.0529
H3K36me2_q1.bed	34.9151	25.8527
H3K36me2_q1.bed	34.2549	24.1866
H3K36me2_q1.bed	32.7086	17.9187
H3K36me2_q1.bed	31.4376	27.3229
H3K36me2_q1.bed	40.6486	24.3694
H3K36me2_q1.bed	34.7058	21.0656
H3K36me2_q1.bed	20.2382	13.641
H3K36me2_q1.bed	41.214	32.233
H3K36me2_q1.bed	34.1916	23.91
H3K36me2_q1.bed	33.5334	29.4824
H3K36me2_q1.bed	23.9558	15.1478
H3K36me2_q1.bed	13.8112	11.4395
H3K36me2_q1.bed	20.8528	10.8015
H3K36me2_q1.bed	35.1435	24.7669
H3K36me2_q1.bed	30.9782	26.4667
H3K36me2_q1.bed	28.1698	23.5296
H3K36me2_q1.bed	18.4148	15.7363
H3K36me2_q1.bed	27.6352	22.7852
H3K36me2_q1.bed	27.8207	21.8472
H3K36me2_q1.bed	36.4923	22.8766
H3K36me2_q1.bed	27.1115	18.7799
H3K36me2_q1.bed	27.6721	19.3711
H3K36me2_q1.bed	24.5509	15.9411
H3K36me2_q1.bed	32.8766	26.4126
H3K36me2_q1.bed	34.759	30.2202
H3K36me2_q1.bed	21.8671	21.4767
H3K36me2_q1.bed	35.0355	23.2973
H3K36me2_q1.bed	32.0221	22.3926
H3K36me2_q1.bed	31.7467	25.4666
H3K36me2_q1.bed	28.1126	23.0629
H3K36me2_q1.bed	34.5149	20.4038
H3K36me2_q1.bed	19.0358	16.0433
H3K36me2_q1.bed	30.1784	19.4748
H3K36me2_q1.bed	30.4376	26.9341
H3K36me2_q1.bed	31.096	23.2943
H3K36me2_q1.bed	22.3376	17.1768
H3K36me2_q1.bed	29.6831	20.4691
H3K36me2_q1.bed	28.8424	18.2493
H3K36me2_q1.bed	30.0885	21.313
H3K36me2_q1.bed	21.1836	19.268
H3K36me2_q1.bed	28.468	22.9253
H3K36me2_q1.bed	34.0136	21.2459
H3K36me2_q1.bed	14.4342	12.1003
H3K36me2_q1.bed	19.9659	18.4046
H3K36me2_q1.bed	33.4108	28.1475
H3K36me2_q1.bed	21.0808	15.3375
H3K36me2_q1.bed	29.9232	23.0059
H3K36me2_q1.bed	21.8545	16.3798
H3K36me2_q1.bed	19.9099	14.0587
H3K36me2_q1.bed	18.6028	8.52528
H3K36me2_q1.bed	22.38	18.5827
H3K36me2_q1.bed	22.21	14.8419
H3K36me2_q1.bed	39.6666	21.8938
H3K36me2_q1.bed	32.5978	21.3059
H3K36me2_q1.bed	31.7624	20.553
H3K36me2_q1.bed	12.3959	7.77986
H3K36me2_q1.bed	32.1927	21.3829
H3K36me2_q1.bed	30.1078	23.1643
H3K36me2_q1.bed	30.1896	27.0521
H3K36me2_q1.bed	27.3231	19.2539
H3K36me2_q1.bed	31.7486	24.5121
H3K36me2_q1.bed	27.0959	15.2923
H3K36me2_q1.bed	36.3775	25.305
H3K36me2_q1.bed	30.9802	21.7799
H3K36me2_q1.bed	37.5535	21.2122
H3K36me2_q1.bed	24.421	11.4616
H3K36me2_q1.bed	35.0528	25.6301
H3K36me2_q1.bed	26.6694	16.0857
H3K36me2_q1.bed	38.9521	28.4028
H3K36me2_q1.bed	37.7041	24.0903
H3K36me2_q1.bed	29.0962	22.8561
H3K36me2_q1.bed	38.6581	28.9004
H3K36me2_q1.bed	32.3805	26.2436
H3K36me2_q1.bed	29.7706	26.7157
H3K36me2_q1.bed	35.1137	26.4098
H3K36me2_q1.bed	29.0987	23.1102
H3K36me2_q1.bed	27.5234	21.9267
H3K36me2_q1.bed	31.309	32.5541
H3K36me2_q1.bed	18.0726	20.9441
H3K36me2_q1.bed	28.6851	17.624
H3K36me2_q1.bed	30.547	20.3994
H3K36me2_q1.bed	28.8643	24.3599
H3K36me2_q1.bed	33.246	21.9049
H3K36me2_q1.bed	32.5947	19.4834
H3K36me2_q1.bed	34.8678	23.4578
H3K36me2_q1.bed	28.1198	20.8599
H3K36me2_q1.bed	30.4294	21.3617
H3K36me2_q1.bed	32.245	21.4899
H3K36me2_q1.bed	34.022	24.447
H3K36me2_q1.bed	29.7033	20.5413
H3K36me2_q1.bed	37.0562	25.5881
H3K36me2_q1.bed	32.0653	24.337
H3K36me2_q1.bed	33.3997	22.6716
H3K36me2_q1.bed	28.4561	24.1993
H3K36me2_q1.bed	26.7753	23.011
H3K36me2_q1.bed	30.169	21.3899
H3K36me2_q1.bed	28.1895	24.6202
H3K36me2_q1.bed	28.8472	22.3494
H3K36me2_q1.bed	24.4962	18.6867
H3K36me2_q1.bed	21.0792	14.977
H3K36me2_q1.bed	28.5368	27.4018
H3K36me2_q1.bed	34.844	28.4154
H3K36me2_q1.bed	38.7323	28.1838
H3K36me2_q1.bed	30.6262	25.9603
H3K36me2_q1.bed	34.6648	28.5733
H3K36me2_q1.bed	31.7252	21.3267
H3K36me2_q1.bed	25.7481	22.6524
H3K36me2_q1.bed	35.4602	28.9788
H3K36me2_q1.bed	29.3132	23.5894
H3K36me2_q1.bed	35.2553	22.7564
H3K36me2_q1.bed	36.3944	26.3543
H3K36me2_q1.bed	32.7833	27.3664
H3K36me2_q1.bed	36.2312	23.4672
H3K36me2_q1.bed	29.6431	24.1478
H3K36me2_q1.bed	25.5835	19.891
H3K36me2_q1.bed	27.3257	21.4636
H3K36me2_q1.bed	22.3087	23.5432
H3K36me2_q1.bed	32.6914	31.1989
H3K36me2_q1.bed	28.1376	26.5664
H3K36me2_q1.bed	35.7723	29.9417
H3K36me2_q1.bed	31.645	22.4885
H3K36me2_q1.bed	28.6887	24.7573
H3K36me2_q1.bed	33.9658	25.0932
H3K36me2_q1.bed	33.8909	27.4629
H3K36me2_q1.bed	36.7854	27.6177
H3K36me2_q1.bed	31.4579	21.8774
H3K36me2_q1.bed	29.883	23.0457
H3K36me2_q1.bed	33.8611	26.2739
H3K36me2_q1.bed	32.5955	24.2397
H3K36me2_q1.bed	28.8064	25.6392
H3K36me2_q1.bed	31.1878	20.8524
H3K36me2_q1.bed	18.6991	16.9178
H3K36me2_q1.bed	24.2633	26.4783
H3K36me2_q1.bed	37.4792	24.8603
H3K36me2_q1.bed	28.3608	25.6871
H3K36me2_q1.bed	30.3778	23.7526
H3K36me2_q1.bed	34.7038	25.5668
H3K36me2_q1.bed	34.0868	27.9951
H3K36me2_q1.bed	25.0763	18.0206
H3K36me2_q1.bed	26.7347	20.8425
H3K36me2_q1.bed	29.6012	22.6934
H3K36me2_q1.bed	27.4009	23.192
H3K36me2_q1.bed	33.0551	21.0667
H3K36me2_q1.bed	22.5019	14.7522
H3K36me2_q1.bed	33.7432	22.761
H3K36me2_q1.bed	30.6662	21.0017
H3K36me2_q1.bed	21.4164	24.6868
H3K36me2_q1.bed	23.7118	19.1999
H3K36me2_q1.bed	34.82	26.8559
H3K36me2_q1.bed	35.6615	23.4822
H3K36me2_q1.bed	32.9172	30.9649
H3K36me2_q1.bed	33.4677	26.6502
H3K36me2_q1.bed	32.0227	22.9464
H3K36me2_q1.bed	33.4463	29.5389
H3K36me2_q1.bed	25.4498	17.5323
H3K36me2_q1.bed	33.0404	23.3376
H3K36me2_q1.bed	35.6474	22.4072
H3K36me2_q1.bed	25.8371	21.8742
H3K36me2_q1.bed	34.8333	27.2869
H3K36me2_q1.bed	35.218	26.5997
H3K36me2_q1.bed	32.7765	18.0916
H3K36me2_q1.bed	26.2361	20.2251
H3K36me2_q1.bed	27.4922	16.3039
H3K36me2_q1.bed	25.821	20.3888
H3K36me2_q1.bed	28.5493	17.5239
H3K36me2_q1.bed	29.6958	21.0774
H3K36me2_q1.bed	32.2177	22.8067
H3K36me2_q1.bed	18.923	15.0242
H3K36me2_q1.bed	22.4345	12.9794
H3K36me2_q1.bed	22.5335	15.7464
H3K36me2_q1.bed	23.268	22.7021
H3K36me2_q1.bed	30.4345	23.6095
H3K36me2_q1.bed	27.8369	28.4013
H3K36me2_q1.bed	29.7759	26.9026
H3K36me2_q1.bed	33.0406	26.4403
H3K36me2_q1.bed	20.5566	18.4019
H3K36me2_q1.bed	36.1798	27.0625
H3K36me2_q1.bed	27.0915	23.841
H3K36me2_q1.bed	37.9473	22.1674
H3K36me2_q1.bed	35.2508	25.7859
H3K36me2_q1.bed	28.8956	20.7666
H3K36me2_q1.bed	35.171	25.885
H3K36me2_q1.bed	39.9501	23.131
H3K36me2_q1.bed	27.06	15.5195
H3K36me2_q1.bed	33.9356	21.1817
H3K36me2_q1.bed	33.9955	23.6102
H3K36me2_q1.bed	26.4963	19.0076
H3K36me2_q1.bed	21.5817	14.7308
H3K36me2_q1.bed	14.0931	6.91338
H3K36me2_q1.bed	26.1777	14.8282
H3K36me2_q1.bed	27.2965	25.6093
H3K36me2_q1.bed	25.1687	26.4346
H3K36me2_q1.bed	27.6558	23.3718
H3K36me2_q1.bed	32.0735	27.0685
H3K36me2_q1.bed	27.4268	21.3347
H3K36me2_q1.bed	35.0363	20.0265
H3K36me2_q1.bed	27.7323	19.4149
H3K36me2_q1.bed	30.3951	25.2664
H3K36me2_q1.bed	30.5277	22.317
H3K36me2_q1.bed	34.9167	22.3161
H3K36me2_q1.bed	28.6128	19.4155
H3K36me2_q1.bed	28.3986	22.3401
H3K36me2_q1.bed	26.2963	19.7484
H3K36me2_q1.bed	29.5561	17.5179
H3K36me2_q1.bed	29.3035	18.7252
H3K36me2_q1.bed	35.0433	26.9474
H3K36me2_q1.bed	27.8438	20.5845
H3K36me2_q1.bed	23.0114	12.708
H3K36me2_q1.bed	28.7916	18.7438
H3K36me2_q1.bed	28.9847	21.8134
H3K36me2_q1.bed	28.9615	23.2617
H3K36me2_q1.bed	33.5454	23.4553
H3K36me2_q1.bed	33.0328	20.165
H3K36me2_q1.bed	26.3497	21.5435
H3K36me2_q1.bed	32.277	24.43
H3K36me2_q1.bed	30.7854	18.1838
H3K36me2_q1.bed	35.1656	23.6525
H3K36me2_q1.bed	28.2758	17.8345
H3K36me2_q1.bed	28.5874	23.4435
H3K36me2_q1.bed	32.4641	25.0315
H3K36me2_q1.bed	33.905	24.8962
H3K36me2_q1.bed	35.0125	28.031
H3K36me2_q1.bed	37.4797	28.3301
H3K36me2_q1.bed	29.7897	20.3863
H3K36me2_q1.bed	21.8996	16.981
H3K36me2_q1.bed	40.1078	23.1486
H3K36me2_q1.bed	21.2216	22.6447
H3K36me2_q1.bed	25.144	18.501
H3K36me2_q1.bed	12.7245	9.02884
H3K36me2_q1.bed	18.2183	13.4888
H3K36me2_q1.bed	28.097	21.5137
H3K36me2_q1.bed	29.8883	24.8751
H3K36me2_q1.bed	28.5951	24.5884
H3K36me2_q1.bed	32.8017	27.1759
H3K36me2_q1.bed	23.6879	23.5936
H3K36me2_q1.bed	27.3224	16.4681
H3K36me2_q1.bed	30.5787	19.6656
H3K36me2_q1.bed	32.5589	24.4579
H3K36me2_q1.bed	32.5942	20.6125
H3K36me2_q1.bed	34.2215	19.3173
H3K36me2_q1.bed	30.3331	20.8008
H3K36me2_q1.bed	29.8776	20.8757
H3K36me2_q1.bed	33.4709	21.3894
H3K36me2_q1.bed	35.3379	24.4916
H3K36me2_q1.bed	35.0552	25.1714
H3K36me2_q1.bed	33.2719	21.9287
H3K36me2_q1.bed	34.324	16.562
H3K36me2_q1.bed	37.3516	24.5294
H3K36me2_q1.bed	32.7071	25.8413
H3K36me2_q1.bed	27.7129	21.35
H3K36me2_q1.bed	27.7068	18.106
H3K36me2_q1.bed	35.1818	24.0497
H3K36me2_q1.bed	25.9641	22.3254
H3K36me2_q1.bed	20.0797	11.3943
H3K36me2_q1.bed	24.7798	21.8564
H3K36me2_q1.bed	28.2355	19.7277
H3K36me2_q1.bed	29.9934	19.8233
H3K36me2_q1.bed	25.0119	19.1586
H3K36me2_q1.bed	25.8744	16.1637
H3K36me2_q1.bed	27.4984	19.3292
H3K36me2_q1.bed	31.6948	24.7529
H3K36me2_q1.bed	29.8751	24.1582
H3K36me2_q1.bed	27.0973	18.7413
H3K36me2_q1.bed	17.8328	19.6732
H3K36me2_q1.bed	17.346	13.8291
H3K36me2_q1.bed	31.7938	19.9207
H3K36me2_q1.bed	32.9936	22.8406
H3K36me2_q1.bed	24.9365	15.5906
H3K36me2_q1.bed	16.3298	15.5856
H3K36me2_q1.bed	33.3535	27.2195
H3K36me2_q1.bed	23.5941	19.9118
H3K36me2_q1.bed	27.618	17.8457
H3K36me2_q1.bed	34.0705	20.1612
H3K36me2_q1.bed	20.3435	17.2393
H3K36me2_q1.bed	31.6234	20.8769
H3K36me2_q1.bed	26.8881	27.4228
H3K36me2_q1.bed	32.4076	22.8165
H3K36me2_q1.bed	26.9413	16.6675
H3K36me2_q1.bed	10.8982	7.15578
H3K36me2_q1.bed	17.5775	15.5841
H3K36me2_q1.bed	36.1976	31.8766
H3K36me2_q1.bed	32.1334	17.7855
H3K36me2_q1.bed	29.649	26.0802
H3K36me2_q1.bed	32.5655	25.3187
H3K36me2_q1.bed	33.7172	23.3528
H3K36me2_q1.bed	28.6592	20.2745
H3K36me2_q1.bed	29.6059	27.233
H3K36me2_q1.bed	26.1342	18.3913
H3K36me2_q1.bed	30.7957	23.3014
H3K36me2_q1.bed	30.3645	20.456
H3K36me2_q1.bed	32.6717	19.7367
H3K36me2_q1.bed	33.2652	24.8159
H3K36me2_q1.bed	24.1472	19.5077
H3K36me2_q1.bed	24.8699	24.7275
H3K36me2_q1.bed	34.3162	33.3137
H3K36me2_q1.bed	25.9413	24.1948
H3K36me2_q1.bed	27.4783	24.3301
H3K36me2_q1.bed	32.9825	21.0138
H3K36me2_q1.bed	27.9315	28.1608
H3K36me2_q1.bed	17.498	13.7009
H3K36me2_q1.bed	30.9167	20.5826
H3K36me2_q1.bed	33.3697	27.8939
H3K36me2_q1.bed	30.2296	20.1596
H3K36me2_q1.bed	16.5251	15.4796
H3K36me2_q1.bed	23.7608	25.1454
H3K36me2_q1.bed	22.6565	15.2261
H3K36me2_q1.bed	26.3283	13.855
H3K36me2_q1.bed	31.7121	23.5354
H3K36me2_q1.bed	19.6954	13.757
H3K36me2_q1.bed	31.4142	17.1432
H3K36me2_q1.bed	29.1351	24.5528
H3K36me2_q1.bed	31.2025	21.2588
H3K36me2_q1.bed	33.3112	26.1887
H3K36me2_q1.bed	31.9756	18.4558
H3K36me2_q1.bed	40.0074	24.7072
H3K36me2_q1.bed	32.6823	22.6457
H3K36me2_q1.bed	21.9306	29.6918
H3K36me2_q1.bed	32.2411	26.5782
H3K36me2_q1.bed	32.5516	23.5034
H3K36me2_q1.bed	25.4194	15.554
H3K36me2_q1.bed	36.4298	26.883
H3K36me2_q1.bed	30.1085	22.311
H3K36me2_q1.bed	33.5071	23.5267
H3K36me2_q1.bed	27.3864	21.3981
H3K36me2_q1.bed	20.8484	12.7736
H3K36me2_q1.bed	36.5101	19.8
H3K36me2_q1.bed	24.9375	17.6327
H3K36me2_q1.bed	24.0666	14.9123
H3K36me2_q1.bed	35.2374	19.7499
H3K36me2_q1.bed	32.966	15.7658
H3K36me2_q1.bed	32.9018	23.3175
H3K36me2_q1.bed	32.2659	21.9383
H3K36me2_q1.bed	27.8474	22.3253
H3K36me2_q1.bed	32.5987	19.7729
H3K36me2_q1.bed	32.3468	25.0643
H3K36me2_q1.bed	36.6403	20.735
H3K36me2_q1.bed	33.2037	18.959
H3K36me2_q1.bed	33.7313	23.3968
H3K36me2_q1.bed	26.5446	21.3519
H3K36me2_q1.bed	30.1047	22.7545
H3K36me2_q1.bed	19.2453	12.137
H3K36me2_q1.bed	25.2627	17.1386
H3K36me2_q1.bed	30.4138	21.5841
H3K36me2_q1.bed	10.8938	10.4213
H3K36me2_q1.bed	1.76583	2.68268
H3K36me2_q1.bed	25.7925	19.7335
H3K36me2_q1.bed	28.5901	21.3767
H3K36me2_q1.bed	25.4437	18.3936
H3K36me2_q1.bed	28.0765	23.9722
H3K36me2_q1.bed	35.5471	20.9175
H3K36me2_q1.bed	28.9398	24.85
H3K36me2_q1.bed	31.0108	23.9188
H3K36me2_q1.bed	23.0112	13.1407
H3K36me2_q1.bed	32.5672	20.9919
H3K36me2_q1.bed	27.6503	17.2131
H3K36me2_q1.bed	33.5698	27.5569
H3K36me2_q1.bed	32.7801	21.5465
H3K36me2_q1.bed	31.3265	22.2533
H3K36me2_q1.bed	39.3406	24.1935
H3K36me2_q1.bed	31.3079	25.1122
H3K36me2_q1.bed	34.538	22.2005
H3K36me2_q1.bed	25.229	19.4498
H3K36me2_q1.bed	30.8009	19.5971
H3K36me2_q1.bed	29.5385	21.7704
H3K36me2_q1.bed	41.3312	26.5508
H3K36me2_q1.bed	18.5045	9.96691
H3K36me2_q1.bed	20.8242	19.0961
H3K36me2_q1.bed	26.6802	22.7935
H3K36me2_q1.bed	30.9698	20.2015
H3K36me2_q1.bed	29.6487	22.4306
H3K36me2_q1.bed	23.2646	17.6327
H3K36me2_q1.bed	31.6908	12.4405
H3K36me2_q1.bed	32.3227	20.6321
H3K36me2_q1.bed	34.2352	22.1609
H3K36me2_q1.bed	30.3482	17.2743
H3K36me2_q1.bed	33.7501	21.4729
H3K36me2_q1.bed	39.3206	27.9771
H3K36me2_q1.bed	24.3135	14.7786
H3K36me2_q1.bed	13.6644	9.66515
H3K36me2_q1.bed	25.2584	16.2621
H3K36me2_q1.bed	17.9997	15.3844
H3K36me2_q1.bed	32.3905	24.5687
H3K36me2_q1.bed	25.8573	22.9425
H3K36me2_q1.bed	34.2793	23.8937
H3K36me2_q1.bed	28.9421	19.2069
H3K36me2_q1.bed	28.304	20.4024
H3K36me2_q1.bed	36.1818	23.5872
H3K36me2_q1.bed	24.5253	23.6022
H3K36me2_q1.bed	25.721	26.3457
H3K36me2_q1.bed	21.8779	18.8066
H3K36me2_q1.bed	22.0707	11.724
H3K36me2_q1.bed	26.8927	19.4263
H3K36me2_q1.bed	10.9805	6.7322
H3K36me2_q1.bed	24.8128	15.6687
H3K36me2_q1.bed	28.7325	23.4705
H3K36me2_q1.bed	24.2715	15.3657
H3K36me2_q1.bed	6.81218	6.02226
H3K36me2_q1.bed	16.1523	14.4097
H3K36me2_q1.bed	21.4624	15.8181
H3K36me2_q1.bed	12.3477	10.5817
H3K36me2_q1.bed	23.5033	20.0855
H3K36me2_q1.bed	27.6316	22.1959
H3K36me2_q1.bed	28.5498	19.4922
H3K36me2_q1.bed	22.1735	16.5969
H3K36me2_q1.bed	13.6719	11.5048
H3K36me2_q1.bed	33.3575	20.4665
H3K36me2_q1.bed	25.7428	17.9245
H3K36me2_q1.bed	32.9417	21.4048
H3K36me2_q1.bed	28.236	15.255
H3K36me2_q1.bed	35.8263	23.1649
H3K36me2_q1.bed	30.5339	26.7763
H3K36me2_q1.bed	26.3696	17.6451
H3K36me2_q1.bed	31.6907	21.047
H3K36me2_q1.bed	26.7445	16.7029
H3K36me2_q1.bed	28.5937	17.9928
H3K36me2_q1.bed	34.6302	26.6601
H3K36me2_q1.bed	25.4211	23.3325
H3K36me2_q1.bed	30.1888	23.2713
H3K36me2_q1.bed	29.8082	17.807
H3K36me2_q1.bed	41.2135	28.6927
H3K36me2_q1.bed	37.3462	25.4003
H3K36me2_q1.bed	35.1531	22.7265
H3K36me2_q1.bed	30.0265	25.3939
H3K36me2_q1.bed	29.0346	22.9839
H3K36me2_q1.bed	30.1734	21.2775
H3K36me2_q1.bed	28.1434	20.0326
H3K36me2_q1.bed	19.437	15.5118
H3K36me2_q1.bed	26.3159	20.4164
H3K36me2_q1.bed	30.2719	22.5118
H3K36me2_q1.bed	32.2	25.0993
H3K36me2_q1.bed	26.602	21.3122
H3K36me2_q1.bed	22.6935	18.0972
H3K36me2_q1.bed	25.968	23.62
H3K36me2_q1.bed	23.6007	16.3419
H3K36me2_q1.bed	31.5287	22.2987
H3K36me2_q1.bed	22.3589	19.2411
H3K36me2_q1.bed	26.2225	18.5332
H3K36me2_q1.bed	19.5709	11.2989
H3K36me2_q1.bed	22.1295	26.4524
H3K36me2_q1.bed	30.4799	21.0627
H3K36me2_q1.bed	20.1785	20.278
H3K36me2_q1.bed	33.2791	27.6711
H3K36me2_q1.bed	29.8654	22.3567
H3K36me2_q1.bed	32.1121	24.4276
H3K36me2_q1.bed	28.9425	21.1726
H3K36me2_q1.bed	21.3229	22.113
H3K36me2_q1.bed	26.3529	17.847
H3K36me2_q1.bed	25.4102	18.684
H3K36me2_q1.bed	22.1234	16.7689
H3K36me2_q1.bed	17.7103	10.9763
H3K36me2_q1.bed	15.6753	12.4636
H3K36me2_q1.bed	15.6187	13.4562
H3K36me2_q1.bed	29.7903	23.7271
H3K36me2_q1.bed	22.2693	14.1839
H3K36me2_q1.bed	28.9431	20.0986
H3K36me2_q1.bed	13.7506	11.7753
H3K36me2_q1.bed	21.6586	15.982
H3K36me2_q1.bed	34.2711	26.9009
H3K36me2_q1.bed	41.0546	25.6799
H3K36me2_q1.bed	32.0595	25.4692
H3K36me2_q1.bed	35.6904	25.0298
H3K36me2_q1.bed	32.5859	20.2566
H3K36me2_q1.bed	28.1777	22.365
H3K36me2_q1.bed	23.5011	20.1431
H3K36me2_q1.bed	15.946	10.4248
H3K36me2_q1.bed	22.4511	23.0013
H3K36me2_q1.bed	36.5306	23.7607
H3K36me2_q1.bed	37.0274	26.0994
H3K36me2_q1.bed	36.1743	26.785
H3K36me2_q1.bed	29.7821	20.5496
H3K36me2_q1.bed	28.9189	23.7556
H3K36me2_q1.bed	25.8409	24.879
H3K36me2_q1.bed	36.6968	23.8919
H3K36me2_q1.bed	30.2029	20.8233
H3K36me2_q1.bed	30.1693	20.0085
H3K36me2_q1.bed	36.0234	22.0704
H3K36me2_q1.bed	32.2474	23.3498
H3K36me2_q1.bed	28.6292	24.4454
H3K36me2_q1.bed	27.946	27.689
H3K36me2_q1.bed	7.60329	10.9631
H3K36me2_q1.bed	25.7945	22.7656
H3K36me2_q1.bed	38.4642	27.752
H3K36me2_q1.bed	26.831	19.8345
H3K36me2_q1.bed	32.5991	20.2668
H3K36me2_q1.bed	32.7267	22.9158
H3K36me2_q1.bed	37.405	27.0562
H3K36me2_q1.bed	33.8878	22.2729
H3K36me2_q1.bed	28.1871	23.6882
H3K36me2_q1.bed	34.5237	29.709
H3K36me2_q1.bed	29.7954	22.4202
H3K36me2_q1.bed	29.7849	28.111
H3K36me2_q1.bed	35.6661	23.4771
H3K36me2_q1.bed	32.2871	23.2091
H3K36me2_q1.bed	28.8911	19.6781
H3K36me2_q1.bed	35.7526	30.1108
H3K36me2_q1.bed	30.9614	28.9562
H3K36me2_q1.bed	35.321	27.4946
H3K36me2_q1.bed	25.2642	17.3061
H3K36me2_q1.bed	27.283	21.2302
H3K36me2_q1.bed	25.6276	18.9572
H3K36me2_q1.bed	31.099	21.599
H3K36me2_q1.bed	27.8079	20.9262
H3K36me2_q1.bed	30.8142	17.1745
H3K36me2_q1.bed	25.8656	21.948
H3K36me2_q1.bed	31.7224	24.2981
H3K36me2_q1.bed	28.3167	27.4481
H3K36me2_q1.bed	28.9475	22.4274
H3K36me2_q1.bed	32.2853	26.3281
H3K36me2_q1.bed	29.3268	21.0631
H3K36me2_q1.bed	29.0749	22.4311
H3K36me2_q1.bed	27.4373	25.8575
H3K36me2_q1.bed	35.4555	26.3228
H3K36me2_q1.bed	37.4459	26.0047
H3K36me2_q1.bed	33.6396	26.2229
H3K36me2_q1.bed	23.5969	16.7252
H3K36me2_q1.bed	26.3477	20.1715
H3K36me2_q1.bed	24.2225	23.2582
H3K36me2_q1.bed	20.19	12.0174
H3K36me2_q1.bed	31.8233	24.2056
H3K36me2_q1.bed	29.8202	23.8147
H3K36me2_q1.bed	26.0515	18.1465
H3K36me2_q1.bed	30.6361	20.3131
H3K36me2_q1.bed	15.5716	10.1105
H3K36me2_q1.bed	33.062	18.3097
H3K36me2_q1.bed	23.9162	16.5633
H3K36me2_q1.bed	33.3235	25.136
H3K36me2_q1.bed	33.6672	24.3177
H3K36me2_q1.bed	14.914	15.1879
H3K36me2_q1.bed	29.2493	17.7124
H3K36me2_q1.bed	24.012	22.3123
H3K36me2_q1.bed	20.956	19.1954
H3K36me2_q1.bed	30.5235	22.3951
H3K36me2_q1.bed	34.0168	20.2723
H3K36me2_q1.bed	19.1917	20.1601
H3K36me2_q1.bed	29.0448	24.8363
H3K36me2_q1.bed	22.3758	22.7873
H3K36me2_q1.bed	17.4799	13.7509
H3K36me2_q1.bed	33.8539	21.3906
H3K36me2_q1.bed	21.9986	22.5156
H3K36me2_q1.bed	30.7328	22.0908
H3K36me2_q1.bed	27.1068	22.5937
H3K36me2_q1.bed	29.7082	21.1025
H3K36me2_q1.bed	25.2544	19.1229
H3K36me2_q1.bed	22.3102	17.6923
H3K36me2_q1.bed	30.7856	23.3909
H3K36me2_q1.bed	28.3957	27.3311
H3K36me2_q1.bed	32.821	23.7128
H3K36me2_q1.bed	27.0626	24.5769
H3K36me2_q1.bed	20.4403	15.3957
H3K36me2_q1.bed	26.7902	25.0059
H3K36me2_q1.bed	18.5686	16.9624
H3K36me2_q1.bed	19.239	14.1768
H3K36me2_q1.bed	24.4206	15.7748
H3K36me2_q1.bed	29.0672	17.1079
H3K36me2_q1.bed	19.9818	15.8608
H3K36me2_q1.bed	28.466	22.2934
H3K36me2_q1.bed	24.4337	17.614
H3K36me2_q1.bed	18.1594	13.4015
H3K36me2_q1.bed	27.0217	19.133
H3K36me2_q1.bed	26.3455	18.0735
H3K36me2_q1.bed	34.3171	22.871
H3K36me2_q1.bed	35.9154	26.3563
H3K36me2_q1.bed	27.8007	16.042
H3K36me2_q1.bed	18.6151	13.8569
H3K36me2_q1.bed	17.3862	13.4936
H3K36me2_q1.bed	24.7681	18.7521
H3K36me2_q1.bed	26.3429	19.033
H3K36me2_q1.bed	20.189	12.6199
H3K36me2_q1.bed	27.2591	19.8361
H3K36me2_q1.bed	33.0749	21.7006
H3K36me2_q1.bed	21.5206	13.0684
H3K36me2_q1.bed	33.5554	23.0897
H3K36me2_q1.bed	24.1879	16.62
H3K36me2_q1.bed	26.0504	17.6588
H3K36me2_q1.bed	28.2223	19.7161
H3K36me2_q1.bed	30.9128	25.1691
H3K36me2_q1.bed	26.9105	26.0022
H3K36me2_q1.bed	23.097	21.9386
H3K36me2_q1.bed	20.5815	20.123
H3K36me2_q1.bed	31.2304	22.3587
H3K36me2_q1.bed	29.1974	23.3491
H3K36me2_q1.bed	31.1977	28.2326
H3K36me2_q1.bed	36.2662	25.3441
H3K36me2_q1.bed	29.1654	21.1551
H3K36me2_q1.bed	28.8691	20.6687
H3K36me2_q1.bed	16.2677	9.60709
H3K36me2_q1.bed	12.1342	7.29709
H3K36me2_q1.bed	19.5696	13.2326
H3K36me2_q1.bed	14.1893	9.38239
H3K36me2_q1.bed	13.5362	9.60291
H3K36me2_q1.bed	16.9239	10.4179
H3K36me2_q1.bed	27.4598	18.0213
H3K36me2_q1.bed	25.6592	24.9513
H3K36me2_q1.bed	24.5189	21.8644
H3K36me2_q1.bed	33.4884	25.1261
H3K36me2_q1.bed	25.1677	15.9653
H3K36me2_q1.bed	29.2899	23.192
H3K36me2_q1.bed	23.3767	15.1288
H3K36me2_q1.bed	28.2616	24.152
H3K36me2_q1.bed	28.6691	24.9345
H3K36me2_q1.bed	31.4295	19.4924
H3K36me2_q1.bed	30.4847	16.489
H3K36me2_q1.bed	36.8447	25.5777
H3K36me2_q1.bed	19.8134	21.6472
H3K36me2_q1.bed	19.4743	14.349
H3K36me2_q1.bed	36.3503	27.938
H3K36me2_q1.bed	39.5397	36.1485
H3K36me2_q1.bed	31.9917	22.6612
H3K36me2_q1.bed	20.1493	14.0822
H3K36me2_q1.bed	23.4494	19.9908
H3K36me2_q1.bed	29.4737	23.9485
H3K36me2_q1.bed	22.8599	19.9913
H3K36me2_q1.bed	21.6052	23.0677
H3K36me2_q1.bed	20.2897	10.2952
H3K36me2_q1.bed	13.1642	7.19287
H3K36me2_q1.bed	27.0288	15.0484
H3K36me2_q1.bed	22.0829	14.8065
H3K36me2_q1.bed	19.6142	18.6461
H3K36me2_q1.bed	33.0308	22.8337
H3K36me2_q1.bed	36.6056	29.1378
H3K36me2_q1.bed	31.6423	22.963
H3K36me2_q1.bed	19.9832	21.7307
H3K36me2_q1.bed	34.5559	24.4727
H3K36me2_q1.bed	29.6726	25.3096
H3K36me2_q1.bed	29.9439	27.6052
H3K36me2_q1.bed	20.1586	22.4987
H3K36me2_q1.bed	30.1295	22.0878
H3K36me2_q1.bed	26.1131	19.0264
H3K36me2_q1.bed	31.2355	30.373
H3K36me2_q1.bed	26.4634	18.7969
H3K36me2_q1.bed	28.7495	20.4845
H3K36me2_q1.bed	26.6192	22.2811
H3K36me2_q1.bed	33.9611	19.6148
H3K36me2_q1.bed	26.9857	23.5498
H3K36me2_q1.bed	27.5368	20.9117
H3K36me2_q1.bed	30.0089	24.8006
H3K36me2_q1.bed	25.6081	16.987
H3K36me2_q1.bed	38.7328	24.3447
H3K36me2_q1.bed	32.1446	24.5194
H3K36me2_q1.bed	39.0091	22.3519
H3K36me2_q1.bed	23.5363	11.7795
H3K36me2_q1.bed	36.3433	22.5968
H3K36me2_q1.bed	34.823	25.5582
H3K36me2_q1.bed	25.2337	21.5696
H3K36me2_q1.bed	30.5849	20.2181
H3K36me2_q1.bed	30.7876	18.8627
H3K36me2_q1.bed	34.2344	23.2175
H3K36me2_q1.bed	10.5764	6.56761
H3K36me2_q1.bed	26.3611	21.3528
H3K36me2_q1.bed	27.5278	19.027
H3K36me2_q1.bed	21.8219	19.8355
H3K36me2_q1.bed	28.6544	19.3773
H3K36me2_q1.bed	21.1597	17.2557
H3K36me2_q1.bed	36.8013	22.1727
H3K36me2_q1.bed	23.3274	20.9823
H3K36me2_q1.bed	32.6269	20.6679
H3K36me2_q1.bed	23.7295	18.4905
H3K36me2_q1.bed	22.5587	14.0725
H3K36me2_q1.bed	25.103	11.6365
H3K36me2_q1.bed	11.6225	9.30736
H3K36me2_q1.bed	22.2306	10.1135
H3K36me2_q1.bed	29.5984	22.1114
H3K36me2_q1.bed	18.0881	20.0864
H3K36me2_q1.bed	30.338	23.4125
H3K36me2_q1.bed	27.1652	17.6559
H3K36me2_q1.bed	26.584	21.7136
H3K36me2_q1.bed	37.8448	20.6347
H3K36me2_q1.bed	32.0143	25.5227
H3K36me2_q1.bed	28.9989	22.9921
H3K36me2_q1.bed	32.0401	23.4988
H3K36me2_q1.bed	29.5398	20.1309
H3K36me2_q1.bed	28.6122	22.0364
H3K36me2_q1.bed	29.2999	16.6172
H3K36me2_q1.bed	35.4767	26.1279
H3K36me2_q1.bed	28.9921	25.6694
H3K36me2_q1.bed	24.7243	19.3968
H3K36me2_q1.bed	27.9645	22.0399
H3K36me2_q1.bed	29.7796	23.8189
H3K36me2_q1.bed	20.073	17.7359
H3K36me2_q1.bed	31.662	20.3501
H3K36me2_q1.bed	26.3985	22.6938
H3K36me2_q1.bed	17.2074	11.2621
H3K36me2_q1.bed	19.9545	12.2407
H3K36me2_q1.bed	33.4864	19.4678
H3K36me2_q1.bed	28.245	17.0592
H3K36me2_q1.bed	26.5879	20.1947
H3K36me2_q1.bed	31.5202	23.0374
H3K36me2_q1.bed	30.2516	19.938
H3K36me2_q1.bed	24.6507	17.048
H3K36me2_q1.bed	30.7759	17.4405
H3K36me2_q1.bed	30.2621	20.5416
H3K36me2_q1.bed	32.3977	23.7224
H3K36me2_q1.bed	33.6802	21.0726
H3K36me2_q1.bed	26.9745	23.595
H3K36me2_q1.bed	24.1197	19.711
H3K36me2_q1.bed	30.239	21.9645
H3K36me2_q1.bed	25.4683	22.8136
H3K36me2_q1.bed	30.4299	28.9832
H3K36me2_q1.bed	22.3589	21.1673
H3K36me2_q1.bed	31.8181	19.0949
H3K36me2_q1.bed	23.0088	18.5738
H3K36me2_q1.bed	34.5277	20.7331
H3K36me2_q1.bed	17.0522	15.0158
H3K36me2_q1.bed	22.4219	15.0772
H3K36me2_q1.bed	34.0421	29.2973
H3K36me2_q1.bed	33.3401	24.9204
H3K36me2_q1.bed	30.1157	29.2995
H3K36me2_q1.bed	24.2558	23.1109
H3K36me2_q1.bed	30.7013	25.193
H3K36me2_q1.bed	33.6768	22.4726
H3K36me2_q1.bed	21.0763	15.9764
H3K36me2_q1.bed	15.7582	14.5018
H3K36me2_q1.bed	33.8151	26.9652
H3K36me2_q1.bed	32.3572	21.7374
H3K36me2_q1.bed	31.3142	23.4229
H3K36me2_q1.bed	27.4855	26.7147
H3K36me2_q1.bed	15.4022	11.1922
H3K36me2_q1.bed	26.2356	18.7996
H3K36me2_q1.bed	35.4436	23.5558
H3K36me2_q1.bed	34.8377	24.5005
H3K36me2_q1.bed	39.0557	24.7649
H3K36me2_q1.bed	31.7846	23.7127
H3K36me2_q1.bed	20.1871	13.2595
H3K36me2_q1.bed	30.1723	22.3673
H3K36me2_q1.bed	30.4736	24.1634
H3K36me2_q1.bed	25.5083	22.1143
H3K36me2_q1.bed	29.4979	25.587
H3K36me2_q1.bed	26.1767	15.6864
H3K36me2_q1.bed	34.3067	27.2252
H3K36me2_q1.bed	29.1369	27.4026
H3K36me2_q1.bed	29.4058	22.2517
H3K36me2_q1.bed	33.7615	20.5355
H3K36me2_q1.bed	16.3329	16.9893
H3K36me2_q1.bed	32.8167	26.1072
H3K36me2_q1.bed	30.7762	28.6011
H3K36me2_q1.bed	21.9779	15.2271
H3K36me2_q1.bed	27.3535	24.2028
H3K36me2_q1.bed	35.2641	22.2667
H3K36me2_q1.bed	32.6341	26.3036
H3K36me2_q1.bed	29.9213	22.3867
H3K36me2_q1.bed	26.3407	23.7277
H3K36me2_q1.bed	32.3852	22.6289
H3K36me2_q1.bed	31.4769	30.2824
H3K36me2_q1.bed	27.6478	23.5979
H3K36me2_q1.bed	31.7616	21.0755
H3K36me2_q1.bed	23.1214	14.9614
H3K36me2_q1.bed	31.2912	21.3895
H3K36me2_q1.bed	35.9713	26.1718
H3K36me2_q1.bed	34.5666	22.7366
H3K36me2_q1.bed	30.2925	23.9276
H3K36me2_q1.bed	27.9055	24.685
H3K36me2_q1.bed	30.219	22.0924
H3K36me2_q1.bed	22.3453	19.333
H3K36me2_q1.bed	29.5932	22.659
H3K36me2_q1.bed	21.7291	12.7414
H3K36me2_q1.bed	28.8606	19.0943
H3K36me2_q1.bed	26.1462	18.4069
H3K36me2_q1.bed	28.3721	20.5472
H3K36me2_q1.bed	29.0844	17.3421
H3K36me2_q1.bed	26.022	17.1811
H3K36me2_q1.bed	34.3317	22.1553
H3K36me2_q1.bed	29.0477	25.3875
H3K36me2_q1.bed	35.4613	24.6409
H3K36me2_q1.bed	33.3102	18.0078
H3K36me2_q1.bed	26.7851	20.2372
H3K36me2_q1.bed	26.4713	24.2806
H3K36me2_q1.bed	33.9988	27.0233
H3K36me2_q1.bed	27.3937	25.5753
H3K36me2_q1.bed	39.9938	26.2466
H3K36me2_q1.bed	32.1751	26.965
H3K36me2_q1.bed	38.3486	23.5761
H3K36me2_q1.bed	35.2684	25.0415
H3K36me2_q1.bed	33.1048	26.9073
H3K36me2_q1.bed	36.5384	24.6618
H3K36me2_q1.bed	24.4848	22.6415
H3K36me2_q1.bed	33.1359	28.2106
H3K36me2_q1.bed	39.3758	26.187
H3K36me2_q1.bed	33.8298	25.9361
H3K36me2_q1.bed	34.9631	21.6644
H3K36me2_q1.bed	26.9707	19.4695
H3K36me2_q1.bed	38.0356	31.2255
H3K36me2_q1.bed	37.5309	22.1382
H3K36me2_q1.bed	38.6822	26.1852
H3K36me2_q1.bed	30.4032	17.4459
H3K36me2_q1.bed	13.9714	6.26968
H3K36me2_q1.bed	29.2609	19.4918
H3K36me2_q1.bed	30.9845	20.3025
H3K36me2_q1.bed	28.7828	23.0928
H3K36me2_q1.bed	23.01	18.7101
H3K36me2_q1.bed	12.4486	10.0611
H3K36me2_q1.bed	37.7069	23.6229
H3K36me2_q1.bed	28.5572	21.4194
H3K36me2_q1.bed	34.414	25.9792
H3K36me2_q1.bed	29.7326	24.0893
H3K36me2_q1.bed	30.5665	25.0906
H3K36me2_q1.bed	26.4949	21.9998
H3K36me2_q1.bed	36.7585	21.3948
H3K36me2_q1.bed	26.1017	23.9382
H3K36me2_q1.bed	30.2613	24.7459
H3K36me2_q1.bed	16.0481	13.01
H3K36me2_q1.bed	42.9413	30.4512
H3K36me2_q1.bed	27.143	17.9285
H3K36me2_q1.bed	37.8382	27.953
H3K36me2_q1.bed	32.8713	20.3877
H3K36me2_q1.bed	31.4142	22.6588
H3K36me2_q1.bed	38.7848	19.896
H3K36me2_q1.bed	28.597	21.8386
H3K36me2_q1.bed	33.7295	25.0706
H3K36me2_q1.bed	34.7148	25.2975
H3K36me2_q1.bed	38.1214	26.9508
H3K36me2_q1.bed	26.0727	23.0699
H3K36me2_q1.bed	30.4768	23.1664
H3K36me2_q1.bed	37.6197	22.3291
H3K36me2_q1.bed	37.61	25.8116
H3K36me2_q1.bed	26.1645	27.8547
H3K36me2_q1.bed	32.8637	30.0991
H3K36me2_q1.bed	31.8101	24.3293
H3K36me2_q1.bed	30.7217	21.3599
H3K36me2_q1.bed	25.0152	22.0738
H3K36me2_q1.bed	26.5029	21.5457
H3K36me2_q1.bed	34.5536	31.2642
H3K36me2_q1.bed	26.9769	25.9823
H3K36me2_q1.bed	26.2874	22.8297
H3K36me2_q1.bed	28.7866	20.3307
H3K36me2_q1.bed	28.0028	19.5446
H3K36me2_q1.bed	30.9031	20.8246
H3K36me2_q1.bed	24.5529	18.2544
H3K36me2_q1.bed	30.3182	23.9114
H3K36me2_q1.bed	26.6633	22.3681
H3K36me2_q1.bed	28.5538	22.8035
H3K36me2_q1.bed	27.1892	25.3667
H3K36me2_q1.bed	32.1839	20.6151
H3K36me2_q1.bed	36.6524	23.7357
H3K36me2_q1.bed	29.2683	24.0247
H3K36me2_q1.bed	33.4858	22.6913
H3K36me2_q1.bed	32.3726	22.5681
H3K36me2_q1.bed	30.8613	26.1797
H3K36me2_q1.bed	30.0155	23.2667
H3K36me2_q1.bed	31.4504	20.9852
H3K36me2_q1.bed	18.7565	10.0469
H3K36me2_q1.bed	29.4153	24.2018
H3K36me2_q1.bed	33.1993	25.8889
H3K36me2_q1.bed	40.0826	23.4815
H3K36me2_q1.bed	29.6071	23.1176
H3K36me2_q1.bed	34.0478	26.0267
H3K36me2_q1.bed	33.8924	22.4842
H3K36me2_q1.bed	37.82	26.0342
H3K36me2_q1.bed	32.0503	28.4487
H3K36me2_q1.bed	35.7312	28.9465
H3K36me2_q1.bed	31.3105	24.0726
H3K36me2_q1.bed	27.2027	22.9316
H3K36me2_q1.bed	29.1262	24.0123
H3K36me2_q1.bed	28.8347	24.1328
H3K36me2_q1.bed	32.824	24.5318
H3K36me2_q1.bed	26.7599	15.4935
H3K36me2_q1.bed	33.0195	20.0697
H3K36me2_q1.bed	37.7719	22.6543
H3K36me2_q1.bed	34.9386	26.4704
H3K36me2_q1.bed	28.7192	24.5259
H3K36me2_q1.bed	32.5666	27.8083
H3K36me2_q1.bed	31.7802	23.227
H3K36me2_q1.bed	35.6263	24.9144
H3K36me2_q1.bed	32.4005	25.2199
H3K36me2_q1.bed	37.2059	20.2222
H3K36me2_q1.bed	34.9473	26.8985
H3K36me2_q1.bed	31.9096	22.3432
H3K36me2_q1.bed	32.5816	25.061
H3K36me2_q1.bed	24.5779	23.269
H3K36me2_q1.bed	37.7875	22.1553
H3K36me2_q1.bed	34.3031	23.5327
H3K36me2_q1.bed	30.4439	28.1981
H3K36me2_q1.bed	35.0976	22.4465
H3K36me2_q1.bed	25.2624	19.7107
H3K36me2_q1.bed	12.4447	11.0079
H3K36me2_q1.bed	33.168	20.3678
H3K36me2_q1.bed	27.4689	28.9015
H3K36me2_q1.bed	30.6375	29.2732
H3K36me2_q1.bed	31.0655	23.1265
H3K36me2_q1.bed	36.5536	28.4563
H3K36me2_q1.bed	26.8134	25.3808
H3K36me2_q1.bed	24.9871	15.4138
H3K36me2_q1.bed	34.2492	30.4276
H3K36me2_q1.bed	32.4913	23.4464
H3K36me2_q1.bed	32.8357	24.1415
H3K36me2_q1.bed	36.0037	25.4299
H3K36me2_q1.bed	31.6248	18.817
H3K36me2_q1.bed	23.7761	19.9863
H3K36me2_q1.bed	32.2925	21.4086
H3K36me2_q1.bed	25.0937	26.3651
H3K36me2_q1.bed	25.992	21.6904
H3K36me2_q1.bed	28.9309	24.0715
H3K36me2_q1.bed	29.8587	28.8635
H3K36me2_q1.bed	40.1738	28.2864
H3K36me2_q1.bed	35.1941	25.1761
H3K36me2_q1.bed	26.9211	21.5649
H3K36me2_q1.bed	29.8777	20.3065
H3K36me2_q1.bed	27.0801	22.4266
H3K36me2_q1.bed	23.198	19.3304
H3K36me2_q1.bed	33.6174	31.8504
H3K36me2_q1.bed	32.041	20.7522
H3K36me2_q1.bed	27.947	18.2019
H3K36me2_q1.bed	32.0354	22.8843
H3K36me2_q1.bed	19.119	9.97187
H3K36me2_q1.bed	27.3262	16.4655
H3K36me2_q1.bed	26.1979	13.7
H3K36me2_q1.bed	26.8504	17.4827
H3K36me2_q1.bed	28.3038	21.2751
H3K36me2_q1.bed	25.6611	19.5801
H3K36me2_q1.bed	25.1782	16.4805
H3K36me2_q1.bed	25.0787	20.4962
H3K36me2_q1.bed	27.4658	19.2853
H3K36me2_q1.bed	23.3367	15.916
H3K36me2_q1.bed	37.1282	31.7838
H3K36me2_q1.bed	33.6509	27.8586
H3K36me2_q1.bed	32.9919	21.7174
H3K36me2_q1.bed	29.0864	19.0415
H3K36me2_q1.bed	25.7074	21.7828
H3K36me2_q1.bed	34.6629	24.3196
H3K36me2_q1.bed	24.215	20.7037
H3K36me2_q1.bed	30.0893	22.5433
H3K36me2_q1.bed	19.641	20.1151
H3K36me2_q1.bed	31.007	22.483
H3K36me2_q1.bed	35.7322	18.6331
H3K36me2_q1.bed	24.501	21.7938
H3K36me2_q1.bed	25.5519	20.4356
H3K36me2_q1.bed	15.489	11.8823
H3K36me2_q1.bed	28.8956	21.936
H3K36me2_q1.bed	34.1259	23.099
H3K36me2_q1.bed	37.6471	25.745
H3K36me2_q1.bed	36.4286	7.54986
H3K36me2_q1.bed	33.6887	24.6951
H3K36me2_q1.bed	28.0657	25.3909
H3K36me2_q1.bed	21.4423	17.446
H3K36me2_q1.bed	16.7853	16.8383
H3K36me2_q1.bed	13.1924	10.1627
H3K36me2_q1.bed	22.62	16.0483
H3K36me2_q1.bed	33.4167	16.9415
H3K36me2_q1.bed	22.066	13.3566
H3K36me2_q1.bed	31.8093	23.1284
H3K36me2_q1.bed	31.2368	17.6545
H3K36me2_q1.bed	25.5436	19.3086
H3K36me2_q1.bed	27.987	18.8235
H3K36me2_q1.bed	25.4464	17.8232
H3K36me2_q1.bed	28.4206	17.847
H3K36me2_q1.bed	29.4839	20.1678
H3K36me2_q1.bed	35.9537	28.6045
H3K36me2_q1.bed	31.8328	28.1904
H3K36me2_q1.bed	33.1689	26.8905
H3K36me2_q1.bed	33.1248	21.7558
H3K36me2_q1.bed	26.7494	25.8736
H3K36me2_q1.bed	30.2662	17.2161
H3K36me2_q1.bed	29.3785	22.1734
H3K36me2_q1.bed	29.4189	24.956
H3K36me2_q1.bed	28.9999	19.7683
H3K36me2_q1.bed	29.0886	26.483
H3K36me2_q1.bed	27.5374	18.5213
H3K36me2_q1.bed	35.5541	21.2246
H3K36me2_q1.bed	30.5505	21.6279
H3K36me2_q1.bed	37.342	21.0192
H3K36me2_q1.bed	25.3087	24.3348
H3K36me2_q1.bed	37.172	27.7579
H3K36me2_q1.bed	27.9177	20.7309
H3K36me2_q1.bed	17.7951	14.7954
H3K36me2_q1.bed	23.0516	18.7372
H3K36me2_q1.bed	30.7763	21.7274
H3K36me2_q1.bed	34.0191	27.1142
H3K36me2_q1.bed	29.0972	23.5737
H3K36me2_q1.bed	9.95563	8.0594
H3K36me2_q1.bed	21.6335	21.9716
H3K36me2_q1.bed	28.78	25.7199
H3K36me2_q1.bed	18.9715	15.9476
H3K36me2_q1.bed	26.846	19.8195
H3K36me2_q1.bed	28.1263	20.2716
H3K36me2_q1.bed	29.6211	24.9434
H3K36me2_q1.bed	36.4275	22.467
H3K36me2_q1.bed	33.6399	24.0556
H3K36me2_q1.bed	29.2184	18.2856
H3K36me2_q1.bed	16.8517	9.12276
H3K36me2_q1.bed	17.9064	12.4669
H3K36me2_q1.bed	25.2257	18.8862
H3K36me2_q1.bed	36.8257	27.2059
H3K36me2_q1.bed	32.153	22.3717
H3K36me2_q1.bed	28.5606	22.942
H3K36me2_q1.bed	30.5315	24.706
H3K36me2_q1.bed	30.7095	24.0266
H3K36me2_q1.bed	34.1998	19.5383
H3K36me2_q1.bed	20.5155	18.1815
H3K36me2_q1.bed	20.8187	14.5155
H3K36me2_q1.bed	25.5471	20.6663
H3K36me2_q1.bed	23.2378	20.4947
H3K36me2_q1.bed	28.1773	22.4194
H3K36me2_q1.bed	35.4375	23.7319
H3K36me2_q1.bed	33.6749	21.9509
H3K36me2_q1.bed	25.6879	21.6034
H3K36me2_q1.bed	33.9705	25.1912
H3K36me2_q1.bed	36.2854	22.5277
H3K36me2_q1.bed	33.7805	22.6773
H3K36me2_q1.bed	36.4934	26.5723
H3K36me2_q1.bed	25.1467	17.706
H3K36me2_q1.bed	27.5001	14.7146
H3K36me2_q1.bed	29.9957	17.9014
H3K36me2_q1.bed	27.6257	17.418
H3K36me2_q1.bed	26.2345	15.4119
H3K36me2_q1.bed	14.7219	8.68773
H3K36me2_q1.bed	7.3501	6.32475
H3K36me2_q1.bed	30.3844	16.1159
H3K36me2_q1.bed	15.7135	8.91714
H3K36me2_q1.bed	23.5659	16.5333
H3K36me2_q1.bed	32.2495	27.1535
H3K36me2_q1.bed	41.1733	24.9571
H3K36me2_q1.bed	29.7154	23.0192
H3K36me2_q1.bed	26.6332	24.1563
H3K36me2_q1.bed	35.4548	24.1331
H3K36me2_q1.bed	29.3408	18.6159
H3K36me2_q1.bed	30.2116	21.7053
H3K36me2_q1.bed	35.0181	23.2608
H3K36me2_q1.bed	28.2274	28.4938
H3K36me2_q1.bed	30.2151	23.5524
H3K36me2_q1.bed	35.5363	26.5743
H3K36me2_q1.bed	26.4386	17.6169
H3K36me2_q1.bed	36.1401	31.0196
H3K36me2_q1.bed	30.4508	25.4011
H3K36me2_q1.bed	30.5549	25.6077
H3K36me2_q1.bed	34.416	26.63
H3K36me2_q1.bed	33.4654	25.035
H3K36me2_q1.bed	34.3921	21.7298
H3K36me2_q1.bed	35.7172	27.8401
H3K36me2_q1.bed	30.18	16.3357
H3K36me2_q1.bed	12.0965	11.3453
H3K36me2_q1.bed	40.6259	33.3385
H3K36me2_q1.bed	39.7084	26.0367
H3K36me2_q1.bed	25.2568	16.8635
H3K36me2_q1.bed	22.9061	11.2181
H3K36me2_q1.bed	35.2839	20.0779
H3K36me2_q1.bed	32.4158	25.5361
H3K36me2_q1.bed	32.5062	25.1076
H3K36me2_q1.bed	30.9125	14.613
H3K36me2_q1.bed	23.9236	17.5112
H3K36me2_q1.bed	19.1831	10.0572
H3K36me2_q1.bed	18.565	13.2223
H3K36me2_q1.bed	36.4613	21.1478
H3K36me2_q1.bed	25.3533	14.5703
H3K36me2_q1.bed	29.2188	20.8571
H3K36me2_q1.bed	36.2793	25.3466
H3K36me2_q1.bed	32.4922	27.0982
H3K36me2_q1.bed	25.9498	19.7482
H3K36me2_q1.bed	26.006	17.5452
H3K36me2_q1.bed	33.5886	24.3022
H3K36me2_q1.bed	31.3466	18.3505
H3K36me2_q1.bed	30.4594	23.3699
H3K36me2_q1.bed	36.471	26.5642
H3K36me2_q1.bed	28.3929	25.0604
H3K36me2_q1.bed	24.0117	17.3082
H3K36me2_q1.bed	36.6034	29.1768
H3K36me2_q1.bed	29.4668	20.4451
H3K36me2_q1.bed	30.3641	21.8773
H3K36me2_q1.bed	28.1789	24.3134
H3K36me2_q1.bed	17.422	14.4546
H3K36me2_q1.bed	29.8039	23.4687
H3K36me2_q1.bed	17.921	12.4276
H3K36me2_q1.bed	20.9053	17.5118
H3K36me2_q1.bed	33.5055	25.4208
H3K36me2_q1.bed	29.2458	20.2356
H3K36me2_q1.bed	25.015	22.9556
H3K36me2_q1.bed	34.6055	20.4046
H3K36me2_q1.bed	38.3385	26.9614
H3K36me2_q1.bed	21.0617	9.36249
H3K36me2_q1.bed	14.281	9.57132
H3K36me2_q1.bed	15.8089	13.9177
H3K36me2_q1.bed	32.965	24.3283
H3K36me2_q1.bed	31.5138	23.5429
H3K36me2_q1.bed	17.5748	10.0783
H3K36me2_q1.bed	31.6384	20.5433
H3K36me2_q1.bed	30.4072	24.6336
H3K36me2_q1.bed	32.9869	23.0834
H3K36me2_q1.bed	35.7383	24.5006
H3K36me2_q1.bed	30.5608	24.0451
H3K36me2_q1.bed	35.7775	21.5389
H3K36me2_q1.bed	32.1742	24.0726
H3K36me2_q1.bed	25.5682	22.1768
H3K36me2_q1.bed	21.7984	13.7667
H3K36me2_q1.bed	24.2317	26.9697
H3K36me2_q1.bed	29.6209	21.5571
H3K36me2_q1.bed	28.0517	21.0805
H3K36me2_q1.bed	33.2361	27.6555
H3K36me2_q1.bed	32.8468	24.0083
H3K36me2_q1.bed	29.5265	21.4248
H3K36me2_q1.bed	28.2484	25.2896
H3K36me2_q1.bed	30.9737	23.2141
H3K36me2_q1.bed	29.4814	20.5876
H3K36me2_q1.bed	29.6534	20.2149
H3K36me2_q1.bed	24.2952	19.5772
H3K36me2_q1.bed	35.5955	29.7939
H3K36me2_q1.bed	31.4584	22.5711
H3K36me2_q1.bed	31.2823	20.3592
H3K36me2_q1.bed	32.2992	25.2594
H3K36me2_q1.bed	36.0399	27.6937
H3K36me2_q1.bed	25.5769	22.2127
H3K36me2_q1.bed	40.896	31.5864
H3K36me2_q1.bed	26.9292	22.6033
H3K36me2_q1.bed	24.1638	16.5373
H3K36me2_q1.bed	29.4142	17.6307
H3K36me2_q1.bed	18.8748	12.9456
H3K36me2_q1.bed	23.2759	25.1618
H3K36me2_q1.bed	30.1025	15.3898
H3K36me2_q1.bed	36.3355	24.288
H3K36me2_q1.bed	27.6633	19.6565
H3K36me2_q1.bed	30.8797	21.5567
H3K36me2_q1.bed	34.8858	22.6586
H3K36me2_q1.bed	24.5063	26.9585
H3K36me2_q1.bed	28.1143	17.9663
H3K36me2_q1.bed	31.8754	18.8519
H3K36me2_q1.bed	34.2424	23.2446
H3K36me2_q1.bed	38.0077	22.8116
H3K36me2_q1.bed	21.1595	14.4015
H3K36me2_q1.bed	34.0592	19.6186
H3K36me2_q1.bed	33.4823	26.8746
H3K36me2_q1.bed	32.3552	18.9876
H3K36me2_q1.bed	35.373	31.3692
H3K36me2_q1.bed	35.5449	21.6871
H3K36me2_q1.bed	30.5314	24.7978
H3K36me2_q1.bed	27.9622	21.4922
H3K36me2_q1.bed	26.5232	20.0108
H3K36me2_q1.bed	31.5034	20.333
H3K36me2_q1.bed	16.5546	14.0577
H3K36me2_q1.bed	30.0156	23.5652
H3K36me2_q1.bed	32.4318	21.1578
H3K36me2_q1.bed	13.6428	13.5874
H3K36me2_q1.bed	34.2467	22.3792
H3K36me2_q1.bed	29.6279	22.8221
H3K36me2_q1.bed	21.4185	15.168
H3K36me2_q1.bed	24.5684	26.1455
H3K36me2_q1.bed	32.4608	31.0665
H3K36me2_q1.bed	27.1277	15.9489
H3K36me2_q1.bed	35.9625	26.8907
H3K36me2_q1.bed	40.2819	27.6385
H3K36me2_q1.bed	29.6389	18.7991
H3K36me2_q1.bed	25.6624	18.25
H3K36me2_q1.bed	24.5526	25.9297
H3K36me2_q1.bed	22.1133	15.6797
H3K36me2_q1.bed	23.6767	17.2474
H3K36me2_q1.bed	30.1352	22.7371
H3K36me2_q1.bed	32.1008	23.8183
H3K36me2_q1.bed	10.9908	16.3236
H3K36me2_q1.bed	28.9698	21.7591
H3K36me2_q1.bed	30.609	26.6001
H3K36me2_q1.bed	37.9553	30.9901
H3K36me2_q1.bed	34.8168	27.2076
H3K36me2_q1.bed	27.4563	26.1025
H3K36me2_q1.bed	25.9982	17.014
H3K36me2_q1.bed	24.7894	19.6978
H3K36me2_q1.bed	15.1505	9.49196
H3K36me2_q1.bed	9.9194	9.68733
H3K36me2_q1.bed	33.1392	23.8786
H3K36me2_q1.bed	34.3866	26.3864
H3K36me2_q1.bed	34.2206	27.2179
H3K36me2_q1.bed	29.5982	20.3947
H3K36me2_q1.bed	29.5176	22.9539
H3K36me2_q1.bed	35.5885	27.9017
H3K36me2_q1.bed	23.6495	15.4681
H3K36me2_q1.bed	21.8526	17.0467
H3K36me2_q1.bed	28.729	26.0175
H3K36me2_q1.bed	20.0234	19.2494
H3K36me2_q1.bed	24.6327	18.0702
H3K36me2_q1.bed	24.1693	15.9363
H3K36me2_q1.bed	30.7005	22.1527
H3K36me2_q1.bed	29.0741	22.7761
H3K36me2_q1.bed	24.3218	25.6229
H3K36me2_q1.bed	21.203	19.9394
H3K36me2_q1.bed	28.4868	19.2427
H3K36me2_q1.bed	24.6902	26.3585
H3K36me2_q1.bed	22.1438	19.2292
H3K36me2_q1.bed	24.543	21.0467
H3K36me2_q1.bed	21.3704	14.4296
H3K36me2_q1.bed	27.1263	20.2029
H3K36me2_q1.bed	25.7609	17.3949
H3K36me2_q1.bed	31.7179	19.371
H3K36me2_q1.bed	25.9177	18.583
H3K36me2_q1.bed	16.2064	14.6189
H3K36me2_q1.bed	31.0369	21.4518
H3K36me2_q1.bed	15.3323	10.9472
H3K36me2_q1.bed	20.1404	19.0009
H3K36me2_q1.bed	26.3953	13.9986
H3K36me2_q1.bed	30.6059	22.392
H3K36me2_q1.bed	36.6072	25.504
H3K36me2_q1.bed	26.5632	20.5214
H3K36me2_q1.bed	27.6297	22.4321
H3K36me2_q1.bed	35.7775	25.8071
H3K36me2_q1.bed	26.4926	16.5325
H3K36me2_q1.bed	27.9478	25.8878
H3K36me2_q1.bed	26.1128	15.4077
H3K36me2_q1.bed	34.2783	23.8227
H3K36me2_q1.bed	33.0087	22.2638
H3K36me2_q1.bed	29.3339	26.3654
H3K36me2_q1.bed	22.2937	17.17
H3K36me2_q1.bed	23.6975	17.3268
H3K36me2_q1.bed	29.1753	20.2809
H3K36me2_q1.bed	18.5357	14.0884
H3K36me2_q1.bed	24.4347	17.6618
H3K36me2_q1.bed	16.5559	15.205
H3K36me2_q1.bed	28.5212	20.1604
H3K36me2_q1.bed	27.5226	24.4769
H3K36me2_q1.bed	25.347	19.012
H3K36me2_q1.bed	27.6868	19.3655
H3K36me2_q1.bed	27.6576	20.0901
H3K36me2_q1.bed	30.8685	23.1331
H3K36me2_q1.bed	26.831	15.8629
H3K36me2_q1.bed	41.2683	26.0335
H3K36me2_q1.bed	30.4778	16.3833
H3K36me2_q1.bed	13.2141	5.78072
H3K36me2_q1.bed	28.9742	15.6739
H3K36me2_q1.bed	20.85	13.5425
H3K36me2_q1.bed	29.6067	27.549
H3K36me2_q1.bed	29.2857	21.7107
H3K36me2_q1.bed	26.6656	17.4803
H3K36me2_q1.bed	25.998	17.1078
H3K36me2_q1.bed	33.2561	26.1025
H3K36me2_q1.bed	28.2985	17.2559
H3K36me2_q1.bed	26.15	21.2279
H3K36me2_q1.bed	27.843	23.4068
H3K36me2_q1.bed	26.348	22.4555
H3K36me2_q1.bed	5.09547	3.34465
H3K36me2_q1.bed	29.1479	19.2288
H3K36me2_q1.bed	22.6488	18.8262
H3K36me2_q1.bed	27.8558	26.0547
H3K36me2_q1.bed	16.576	14.5522
H3K36me2_q1.bed	26.4774	22.0515
H3K36me2_q1.bed	37.3282	27.0994
H3K36me2_q1.bed	36.6887	27.4917
H3K36me2_q1.bed	29.496	17.9457
H3K36me2_q1.bed	25.924	19.7471
H3K36me2_q1.bed	30.7575	23.7059
H3K36me2_q1.bed	33.9733	24.7525
H3K36me2_q1.bed	32.1989	23.9162
H3K36me2_q1.bed	31.0884	26.996
H3K36me2_q1.bed	29.9442	22.0978
H3K36me2_q1.bed	35.0322	22.2584
H3K36me2_q1.bed	28.7708	19.5965
H3K36me2_q1.bed	33.831	30.4813
H3K36me2_q1.bed	27.7433	16.8927
H3K36me2_q1.bed	30.0819	25.4007
H3K36me2_q1.bed	29.6028	20.8899
H3K36me2_q1.bed	19.1156	17.4781
H3K36me2_q1.bed	38.6782	26.6107
H3K36me2_q1.bed	28.6336	22.7697
H3K36me2_q1.bed	31.8544	27.1041
H3K36me2_q1.bed	38.8613	23.829
H3K36me2_q1.bed	22.9674	16.6707
H3K36me2_q1.bed	39.9585	26.2342
H3K36me2_q1.bed	38.261	28.759
H3K36me2_q1.bed	31.9476	18.7697
H3K36me2_q1.bed	40.6458	24.7379
H3K36me2_q1.bed	34.7393	21.4808
H3K36me2_q1.bed	30.0036	22.267
H3K36me2_q1.bed	32.2655	24.8092
H3K36me2_q1.bed	32.4343	22.4399
H3K36me2_q1.bed	32.63	18.9015
H3K36me2_q1.bed	28.902	24.134
H3K36me2_q1.bed	35.6455	23.3431
H3K36me2_q1.bed	39.9568	28.044
H3K36me2_q1.bed	31.0475	25.5459
H3K36me2_q1.bed	39.4163	21.4677
H3K36me2_q1.bed	21.0009	15.0383
H3K36me2_q1.bed	13.5966	10.3288
H3K36me2_q1.bed	14.7443	8.58507
H3K36me2_q1.bed	19.8667	17.7196
H3K36me2_q1.bed	30.7501	22.9866
H3K36me2_q1.bed	30.1518	22.4003
H3K36me2_q1.bed	37.4388	24.0067
H3K36me2_q1.bed	22.8916	16.0765
H3K36me2_q1.bed	27.1721	22.2795
H3K36me2_q1.bed	29.4329	20.4009
H3K36me2_q1.bed	25.6224	16.4473
H3K36me2_q1.bed	14.2883	10.5211
H3K36me2_q1.bed	23.2084	20.496
H3K36me2_q1.bed	27.2492	19.7373
H3K36me2_q1.bed	24.4661	22.1683
H3K36me2_q1.bed	18.5552	16.4681
H3K36me2_q1.bed	32.3092	22.9325
H3K36me2_q1.bed	26.0916	15.1302
H3K36me2_q1.bed	30.5312	24.6359
H3K36me2_q1.bed	25.3805	15.8913
H3K36me2_q1.bed	34.7796	25.4764
H3K36me2_q1.bed	33.8967	24.5611
H3K36me2_q1.bed	29.1623	18.3078
H3K36me2_q1.bed	26.1957	19.0096
H3K36me2_q1.bed	31.8149	21.9309
H3K36me2_q1.bed	30.8228	24.5115
H3K36me2_q1.bed	36.2111	21.6805
H3K36me2_q1.bed	28.617	26.0306
H3K36me2_q1.bed	26.2477	22.7481
H3K36me2_q1.bed	28.6531	18.8398
H3K36me2_q1.bed	24.1616	20.9818
H3K36me2_q1.bed	31.016	26.2755
H3K36me2_q1.bed	24.1321	19.7219
H3K36me2_q1.bed	25.988	21.0277
H3K36me2_q1.bed	24.3078	11.8605
H3K36me2_q1.bed	26.872	15.2612
H3K36me2_q1.bed	32.4733	24.1369
H3K36me2_q1.bed	26.8108	17.2436
H3K36me2_q1.bed	22.4045	12.8039
H3K36me2_q1.bed	29.0234	23.7286
H3K36me2_q1.bed	27.6651	16.2841
H3K36me2_q1.bed	35.379	29.7193
H3K36me2_q1.bed	27.798	22.4445
H3K36me2_q1.bed	33.3141	29.0153
H3K36me2_q1.bed	22.5539	13.8933
H3K36me2_q1.bed	28.7144	23.8611
H3K36me2_q1.bed	36.2143	22.4592
H3K36me2_q1.bed	25.6327	18.4827
H3K36me2_q1.bed	28.7264	19.0684
H3K36me2_q1.bed	29.7127	25.6669
H3K36me2_q1.bed	25.7389	24.0137
H3K36me2_q1.bed	27.5024	22.3479
H3K36me2_q1.bed	26.3027	19.5419
H3K36me2_q1.bed	34.1506	19.1529
H3K36me2_q1.bed	25.4182	15.2302
H3K36me2_q1.bed	31.6935	21.5551
H3K36me2_q1.bed	28.0141	20.5792
H3K36me2_q1.bed	36.0579	27.1325
H3K36me2_q1.bed	30.0472	21.5615
H3K36me2_q1.bed	23.8579	14.9187
H3K36me2_q1.bed	29.2528	23.467
H3K36me2_q1.bed	29.177	22.042
H3K36me2_q1.bed	31.4158	18.3556
H3K36me2_q1.bed	30.1587	19.8263
H3K36me2_q1.bed	30.668	21.3505
H3K36me2_q1.bed	23.1148	16.6007
H3K36me2_q1.bed	28.1334	21.1198
H3K36me2_q1.bed	27.3462	21.779
H3K36me2_q1.bed	30.8448	24.1877
H3K36me2_q1.bed	26.8932	15.457
H3K36me2_q1.bed	28.8425	22.335
H3K36me2_q1.bed	35.5153	28.3247
H3K36me2_q1.bed	34.1678	24.9293
H3K36me2_q1.bed	27.8254	22.4565
H3K36me2_q1.bed	21.772	21.2109
H3K36me2_q1.bed	28.6769	23.3223
H3K36me2_q1.bed	25.0739	17.4788
H3K36me2_q1.bed	31.7742	21.3048
H3K36me2_q1.bed	31.3315	22.2614
H3K36me2_q1.bed	30.2689	22.9043
H3K36me2_q1.bed	32.4687	17.3599
H3K36me2_q1.bed	37.6553	22.3401
H3K36me2_q1.bed	28.2583	21.6463
H3K36me2_q1.bed	31.788	21.3855
H3K36me2_q1.bed	28.9778	25.5154
H3K36me2_q1.bed	27.9762	22.3106
H3K36me2_q1.bed	28.7918	23.2798
H3K36me2_q1.bed	17.2065	15.9865
H3K36me2_q1.bed	24.7086	15.165
H3K36me2_q1.bed	18.0011	14.3953
H3K36me2_q1.bed	23.9581	21.5854
H3K36me2_q1.bed	28.5877	21.4405
H3K36me2_q1.bed	29.9736	20.2057
H3K36me2_q1.bed	30.45	27.9287
H3K36me2_q1.bed	33.5316	18.6211
H3K36me2_q1.bed	37.2399	25.8265
H3K36me2_q1.bed	37.262	29.0481
H3K36me2_q1.bed	32.9782	21.8655
H3K36me2_q1.bed	33.5994	21.0279
H3K36me2_q1.bed	31.9326	27.1366
H3K36me2_q1.bed	33.9506	22.3529
H3K36me2_q1.bed	33.4853	26.0108
H3K36me2_q1.bed	25.4757	20.0298
H3K36me2_q1.bed	32.1786	26.5025
H3K36me2_q1.bed	34.3715	29.3042
H3K36me2_q1.bed	33.3725	27.3628
H3K36me2_q1.bed	21.5505	15.3702
H3K36me2_q1.bed	26.3383	18.8241
H3K36me2_q1.bed	15.3358	10.5128
H3K36me2_q1.bed	31.6054	21.8568
H3K36me2_q1.bed	18.7115	18.3191
H3K36me2_q1.bed	39.6849	25.3635
H3K36me2_q1.bed	3.23469	5.17519
H3K36me2_q1.bed	15.5492	15.3235
H3K36me2_q1.bed	19.9573	13.9273
H3K36me2_q1.bed	30.9526	27.1682
H3K36me2_q1.bed	22.5941	17.8442
H3K36me2_q1.bed	18.5414	12.7974
H3K36me2_q1.bed	26.9298	20.895
H3K36me2_q1.bed	25.8908	14.4203
H3K36me2_q1.bed	24.9755	16.5378
H3K36me2_q1.bed	11.5161	5.43877
H3K36me2_q1.bed	23.6239	19.7898
H3K36me2_q1.bed	29.8497	23.1461
H3K36me2_q1.bed	26.4688	20.1419
H3K36me2_q1.bed	32.5726	20.5998
H3K36me2_q1.bed	33.6118	20.1504
H3K36me2_q1.bed	27.5113	20.7381
H3K36me2_q1.bed	33.3693	21.7531
H3K36me2_q1.bed	24.4054	23.0654
H3K36me2_q1.bed	35.5405	24.5667
H3K36me2_q1.bed	33.6624	23.1338
H3K36me2_q1.bed	35.2573	25.8604
H3K36me2_q1.bed	33.3931	20.5913
H3K36me2_q1.bed	28.1754	23.3699
H3K36me2_q1.bed	7.45816	8.02443
H3K36me2_q1.bed	25.5017	21.902
H3K36me2_q1.bed	30.4482	26.7163
H3K36me2_q1.bed	26.1691	24.7
H3K36me2_q1.bed	24.7727	21.1905
H3K36me2_q1.bed	20.2691	24.6631
H3K36me2_q1.bed	18.1438	12.5776
H3K36me2_q1.bed	31.0532	19.0662
H3K36me2_q1.bed	19.5782	16.9665
H3K36me2_q1.bed	28.6083	23.5488
H3K36me2_q1.bed	24.6143	18.9143
H3K36me2_q1.bed	21.0798	17.1216
H3K36me2_q1.bed	29.1262	17.3491
H3K36me2_q1.bed	25.537	17.7929
H3K36me2_q1.bed	23.6292	12.8887
H3K36me2_q1.bed	19.2252	13.1905
H3K36me2_q1.bed	25.029	18.7657
H3K36me2_q1.bed	26.661	19.8655
H3K36me2_q1.bed	35.9715	26.6671
H3K36me2_q1.bed	30.5671	19.4725
H3K36me2_q1.bed	25.6989	18.0924
H3K36me2_q1.bed	13.6996	9.54496
H3K36me2_q1.bed	23.6123	16.1382
H3K36me2_q1.bed	35.3337	26.0087
H3K36me2_q1.bed	8.35031	10.0068
H3K36me2_q1.bed	23.6314	13.4271
H3K36me2_q1.bed	33.2326	21.7549
H3K36me2_q1.bed	25.2068	20.0446
H3K36me2_q1.bed	29.0978	15.5339
H3K36me2_q1.bed	15.3599	13.1723
H3K36me2_q1.bed	22.6228	19.8708
H3K36me2_q1.bed	21.2927	20.4874
H3K36me2_q1.bed	27.5186	22.3411
H3K36me2_q1.bed	31.2289	21.7957
H3K36me2_q1.bed	28.1215	17.6036
H3K36me2_q1.bed	21.6107	16.9277
H3K36me2_q1.bed	25.5099	14.6363
H3K36me2_q1.bed	23.3681	19.5294
H3K36me2_q1.bed	30.9366	26.4197
H3K36me2_q1.bed	27.2896	21.3411
H3K36me2_q1.bed	29.235	20.5549
H3K36me2_q1.bed	21.7907	18.6103
H3K36me2_q1.bed	31.541	21.4222
H3K36me2_q1.bed	28.6114	23.3847
H3K36me2_q1.bed	28.4088	17.6026
H3K36me2_q1.bed	23.0063	17.7166
H3K36me2_q1.bed	20.3966	21.1079
H3K36me2_q1.bed	20.7243	11.9777
H3K36me2_q1.bed	27.9763	24.7492
H3K36me2_q1.bed	23.5815	16.8148
H3K36me2_q1.bed	28.9004	20.0217
H3K36me2_q1.bed	20.5364	12.7372
H3K36me2_q1.bed	17.8656	13.1407
H3K36me2_q1.bed	11.1436	18.2219
H3K36me2_q1.bed	23.7845	18.9021
H3K36me2_q1.bed	18.6967	13.9477
H3K36me2_q1.bed	20.6068	17.8062
H3K36me2_q1.bed	30.8129	24.8425
H3K36me2_q1.bed	23.7322	16.0565
H3K36me2_q1.bed	22.0937	18.799
H3K36me2_q1.bed	20.9517	16.5717
H3K36me2_q1.bed	16.4216	12.8523
H3K36me2_q1.bed	29.285	23.1559
H3K36me2_q1.bed	28.1944	18.6446
H3K36me2_q1.bed	31.5249	24.3793
H3K36me2_q1.bed	27.0025	22.3807
H3K36me2_q1.bed	28.9892	24.3107
H3K36me2_q1.bed	29.6579	24.8904
H3K36me2_q1.bed	24.7588	22.0711
H3K36me2_q1.bed	27.3526	24.1976
H3K36me2_q1.bed	32.8596	25.3236
H3K36me2_q1.bed	29.295	20.0111
H3K36me2_q1.bed	18.0719	18.9455
H3K36me2_q1.bed	23.9604	13.5952
H3K36me2_q1.bed	29.1096	22.4213
H3K36me2_q1.bed	28.9624	25.0141
H3K36me2_q1.bed	31.8749	22.617
H3K36me2_q1.bed	25.0056	21.4202
H3K36me2_q1.bed	29.6394	17.467
H3K36me2_q1.bed	26.9911	21.4764
H3K36me2_q1.bed	28.7641	24.9093
H3K36me2_q1.bed	32.82	25.0319
H3K36me2_q1.bed	23.6637	16.4778
H3K36me2_q1.bed	27.4827	23.3969
H3K36me2_q1.bed	30.309	18.6796
H3K36me2_q1.bed	27.503	19.4444
H3K36me2_q1.bed	24.7494	19.4202
H3K36me2_q1.bed	31.1629	22.1887
H3K36me2_q1.bed	31.9947	29.1339
H3K36me2_q1.bed	24.7945	20.5079
H3K36me2_q1.bed	35.4508	29.2167
H3K36me2_q1.bed	26.2906	17.4893
H3K36me2_q1.bed	29.5723	22.7829
H3K36me2_q1.bed	29.4532	19.976
H3K36me2_q1.bed	36.0498	24.0608
H3K36me2_q1.bed	32.8998	22.0857
H3K36me2_q1.bed	27.4707	23.207
H3K36me2_q1.bed	27.3099	22.6522
H3K36me2_q1.bed	27.0273	22.1615
H3K36me2_q1.bed	31.4447	21.6466
H3K36me2_q1.bed	35.178	27.1324
H3K36me2_q1.bed	22.7761	19.2582
H3K36me2_q1.bed	17.6001	10.5056
H3K36me2_q1.bed	14.2377	9.33197
H3K36me2_q1.bed	23.4196	17.0001
H3K36me2_q1.bed	23.9447	13.4535
H3K36me2_q1.bed	24.1113	16.6992
H3K36me2_q1.bed	33.0777	21.829
H3K36me2_q1.bed	31.0038	17.6591
H3K36me2_q1.bed	26.6511	16.3764
H3K36me2_q1.bed	30.6919	17.4762
H3K36me2_q1.bed	27.476	16.6252
H3K36me2_q1.bed	11.4463	6.54566
H3K36me2_q1.bed	14.0467	11.5927
H3K36me2_q1.bed	9.88801	6.10809
H3K36me2_q1.bed	18.7046	11.3867
H3K36me2_q1.bed	28.4687	24.9546
H3K36me2_q1.bed	32.3464	23.1534
H3K36me2_q1.bed	23.1268	15.4289
H3K36me2_q1.bed	32.312	20.9368
H3K36me2_q1.bed	29.8546	22.7186
H3K36me2_q1.bed	26.3187	21.6599
H3K36me2_q1.bed	32.0129	25.717
H3K36me2_q1.bed	31.6222	27.7632
H3K36me2_q1.bed	29.0751	27.1642
H3K36me2_q1.bed	34.5958	19.1348
H3K36me2_q1.bed	32.7794	22.7987
H3K36me2_q1.bed	32.5348	22.3847
H3K36me2_q1.bed	32.5212	19.2336
H3K36me2_q1.bed	29.8772	18.4774
H3K36me2_q1.bed	8.40685	3.24662
H3K36me2_q1.bed	42.8471	27.3809
H3K36me2_q1.bed	38.898	22.5579
H3K36me2_q1.bed	33.8927	22.3621
H3K36me2_q1.bed	32.3614	22.4916
H3K36me2_q1.bed	29.5765	18.7509
H3K36me2_q1.bed	27.5542	26.5062
H3K36me2_q1.bed	31.9571	23.6332
H3K36me2_q1.bed	27.5036	16.6905
H3K36me2_q1.bed	32.3801	28.111
H3K36me2_q1.bed	30.9085	28.0329
H3K36me2_q1.bed	33.5526	27.0615
H3K36me2_q1.bed	28.1556	19.2919
H3K36me2_q1.bed	36.929	18.4319
H3K36me2_q1.bed	27.0823	23.6116
H3K36me2_q1.bed	30.9337	22.4738
H3K36me2_q1.bed	29.0678	21.8655
H3K36me2_q1.bed	34.2418	19.9361
H3K36me2_q1.bed	28.4961	23.3161
H3K36me2_q1.bed	33.6722	18.5797
H3K36me2_q1.bed	29.2029	25.8595
H3K36me2_q1.bed	22.4632	12.5801
H3K36me2_q1.bed	36.039	22.6156
H3K36me2_q1.bed	12.9551	19.0167
H3K36me2_q1.bed	20.0091	30.4162
H3K36me2_q1.bed	28.917	20.2137
H3K36me2_q1.bed	21.305	14.1994
H3K36me2_q1.bed	29.9673	23.3038
H3K36me2_q1.bed	10.629	10.5863
H3K36me2_q1.bed	25.5862	20.1376
H3K36me2_q1.bed	35.221	17.5479
H3K36me2_q1.bed	30.6805	23.7815
H3K36me2_q1.bed	32.5004	19.0412
H3K36me2_q1.bed	32.9806	27.1976
H3K36me2_q1.bed	27.1276	20.6635
H3K36me2_q1.bed	25.7771	20.4653
H3K36me2_q1.bed	25.8801	21.5457
H3K36me2_q1.bed	30.838	24.1609
H3K36me2_q1.bed	30.0121	14.7849
H3K36me2_q1.bed	23.3946	20.357
H3K36me2_q1.bed	27.9128	22.783
H3K36me2_q1.bed	26.2629	26.7711
H3K36me2_q1.bed	28.9396	24.7068
H3K36me2_q1.bed	28.1923	14.3038
H3K36me2_q1.bed	34.1388	25.7293
H3K36me2_q1.bed	25.0412	17.6688
H3K36me2_q1.bed	34.6427	22.6875
H3K36me2_q1.bed	28.4418	24.9258
H3K36me2_q1.bed	29.5362	19.7124
H3K36me2_q1.bed	29.5298	24.324
H3K36me2_q1.bed	29.0261	18.6958
H3K36me2_q1.bed	35.0877	22.2769
H3K36me2_q1.bed	34.169	16.3506
H3K36me2_q1.bed	31.2885	21.2735
H3K36me2_q1.bed	29.5246	20.8791
H3K36me2_q1.bed	27.3985	16.3773
H3K36me2_q1.bed	31.1892	20.7794
H3K36me2_q1.bed	28.4844	18.9795
H3K36me2_q1.bed	21.757	15.5297
H3K36me2_q1.bed	15.0817	12.2579
H3K36me2_q1.bed	25.6235	17.5515
H3K36me2_q1.bed	35.6042	25.0591
H3K36me2_q1.bed	32.0654	22.7828
H3K36me2_q1.bed	20.884	11.0066
H3K36me2_q1.bed	33.9963	20.6607
H3K36me2_q1.bed	21.5794	15.145
H3K36me2_q1.bed	27.9122	18.299
H3K36me2_q1.bed	29.9053	23.0241
H3K36me2_q1.bed	25.3448	20.29
H3K36me2_q1.bed	34.9918	23.0932
H3K36me2_q1.bed	36.8788	18.5598
H3K36me2_q1.bed	33.4279	20.3071
H3K36me2_q1.bed	32.71	21.5393
H3K36me2_q1.bed	32.2416	24.2685
H3K36me2_q1.bed	25.3479	22.0681
H3K36me2_q1.bed	33.7727	25.1119
H3K36me2_q1.bed	27.4175	23.9914
H3K36me2_q1.bed	34.7724	18.9358
H3K36me2_q1.bed	30.9886	22.9521
H3K36me2_q1.bed	31.4163	25.4347
H3K36me2_q1.bed	38.3095	31.8735
H3K36me2_q1.bed	37.6106	22.0298
H3K36me2_q1.bed	40.496	26.9457
H3K36me2_q1.bed	33.9859	24.6258
H3K36me2_q1.bed	33.0298	25.5322
H3K36me2_q1.bed	41.3638	28.21
H3K36me2_q1.bed	36.1714	26.5856
H3K36me2_q1.bed	37.6035	27.4762
H3K36me2_q1.bed	27.5118	20.6202
H3K36me2_q1.bed	27.0736	29.4366
H3K36me2_q1.bed	28.4871	16.4445
H3K36me2_q1.bed	35.8574	25.9628
H3K36me2_q1.bed	32.7474	25.4044
H3K36me2_q1.bed	25.7263	23.1944
H3K36me2_q1.bed	34.9756	28.4696
H3K36me2_q1.bed	31.972	25.9331
H3K36me2_q1.bed	33.511	27.7993
H3K36me2_q1.bed	37.0331	31.7459
H3K36me2_q1.bed	38.5113	26.8558
H3K36me2_q1.bed	34.1981	26.5525
H3K36me2_q1.bed	36.8047	28.0702
H3K36me2_q1.bed	34.0543	28.951
H3K36me2_q1.bed	40.721	26.6786
H3K36me2_q1.bed	32.2028	25.8016
H3K36me2_q1.bed	22.4493	19.7697
H3K36me2_q1.bed	36.1274	22.8582
H3K36me2_q1.bed	29.6383	22.4663
H3K36me2_q1.bed	39.2909	25.5757
H3K36me2_q1.bed	26.3941	23.7794
H3K36me2_q1.bed	33.0214	26.2513
H3K36me2_q1.bed	26.267	20.0271
H3K36me2_q1.bed	27.3259	24.3313
H3K36me2_q1.bed	36.2159	26.7386
H3K36me2_q1.bed	29.8237	19.8159
H3K36me2_q1.bed	16.27	12.6966
H3K36me2_q1.bed	30.0563	21.3209
H3K36me2_q1.bed	22.8221	19.9104
H3K36me2_q1.bed	37.4636	21.9929
H3K36me2_q1.bed	24.6398	14.5875
H3K36me2_q1.bed	21.5591	14.9774
H3K36me2_q1.bed	19.4329	15.6303
H3K36me2_q1.bed	22.1216	15.5545
H3K36me2_q1.bed	38.813	22.1383
H3K36me2_q1.bed	33.8007	26.3703
H3K36me2_q1.bed	28.7122	23.8177
H3K36me2_q1.bed	26.3384	19.9333
H3K36me2_q1.bed	32.2982	26.155
H3K36me2_q1.bed	37.0579	28.4603
H3K36me2_q1.bed	33.7178	19.6935
H3K36me2_q1.bed	31.1186	18.2756
H3K36me2_q1.bed	25.2876	13.6598
H3K36me2_q1.bed	32.774	15.4764
H3K36me2_q1.bed	15.6802	8.53351
H3K36me2_q1.bed	21.991	15.3517
H3K36me2_q1.bed	31.117	21.3452
H3K36me2_q1.bed	31.6047	25.0479
H3K36me2_q1.bed	22.8647	16.5545
H3K36me2_q1.bed	22.6505	17.0797
H3K36me2_q1.bed	7.2647	4.74809
H3K36me2_q1.bed	26.4015	11.9133
H3K36me2_q1.bed	31.4278	23.2895
H3K36me2_q1.bed	36.6493	17.6869
H3K36me2_q1.bed	31.2663	20.8699
H3K36me2_q1.bed	29.54	19.2571
H3K36me2_q1.bed	32.3117	21.692
H3K36me2_q1.bed	33.1143	25.0348
H3K36me2_q1.bed	29.6929	18.66
H3K36me2_q1.bed	23.1271	17.1701
H3K36me2_q1.bed	26.5005	19.3808
H3K36me2_q1.bed	27.2483	16.8315
H3K36me2_q1.bed	19.1244	14.4305
H3K36me2_q1.bed	27.2919	20.0238
H3K36me2_q1.bed	39.1319	21.3518
H3K36me2_q1.bed	18.433	9.525
H3K36me2_q1.bed	24.1463	15.272
H3K36me2_q1.bed	30.0667	23.2148
H3K36me2_q1.bed	25.4903	17.4819
H3K36me2_q1.bed	28.9696	17.9581
H3K36me2_q1.bed	18.0446	10.0244
H3K36me2_q1.bed	19.7638	13.2466
H3K36me2_q1.bed	27.8427	15.8131
H3K36me2_q1.bed	29.1756	19.8971
H3K36me2_q1.bed	23.927	15.2387
H3K36me2_q1.bed	17.1658	12.9439
H3K36me2_q1.bed	31.4153	25.5445
H3K36me2_q1.bed	30.3576	25.8594
H3K36me2_q1.bed	25.8584	20.1365
H3K36me2_q1.bed	30.8408	24.9977
H3K36me2_q1.bed	18.9346	11.2791
H3K36me2_q1.bed	20.7156	12.9782
H3K36me2_q1.bed	28.1068	25.6158
H3K36me2_q1.bed	33.6458	22.1006
H3K36me2_q1.bed	30.3069	12.4397
H3K36me2_q1.bed	22.2821	18.5668
H3K36me2_q1.bed	21.8886	22.5296
H3K36me2_q1.bed	35.4468	28.466
H3K36me2_q1.bed	29.1839	23.9598
H3K36me2_q1.bed	29.349	15.9124
H3K36me2_q1.bed	31.7759	24.7559
H3K36me2_q1.bed	33.1936	19.9899
H3K36me2_q1.bed	35.2795	28.1493
H3K36me2_q1.bed	35.5204	30.9197
H3K36me2_q1.bed	23.552	14.7724
H3K36me2_q1.bed	30.1711	28.7755
H3K36me2_q1.bed	28.9183	20.0539
H3K36me2_q1.bed	27.0485	25.6048
H3K36me2_q1.bed	29.6133	23.8545
H3K36me2_q1.bed	31.2607	28.1584
H3K36me2_q1.bed	32.6429	24.2713
H3K36me2_q1.bed	31.9742	23.4425
H3K36me2_q1.bed	31.7685	27.4763
H3K36me2_q1.bed	18.5337	17.3265
H3K36me2_q1.bed	25.2764	20.9828
H3K36me2_q1.bed	25.9299	15.9044
H3K36me2_q1.bed	32.3854	24.7939
H3K36me2_q1.bed	24.5022	23.8709
H3K36me2_q1.bed	34.2613	22.252
H3K36me2_q1.bed	31.5343	24.5761
H3K36me2_q1.bed	34.6828	23.9485
H3K36me2_q1.bed	35.8714	26.3499
H3K36me2_q1.bed	32.3636	24.2842
H3K36me2_q1.bed	33.8136	21.8354
H3K36me2_q1.bed	33.4304	27.6168
H3K36me2_q1.bed	36.8017	27.0795
H3K36me2_q1.bed	28.1891	23.8725
H3K36me2_q1.bed	27.0599	21.1161
H3K36me2_q1.bed	29.7874	24.6003
H3K36me2_q1.bed	30.9136	19.1535
H3K36me2_q1.bed	23.1636	17.2626
H3K36me2_q1.bed	25.0979	14.669
H3K36me2_q1.bed	25.2232	13.485
H3K36me2_q1.bed	31.6924	22.5187
H3K36me2_q1.bed	36.4219	25.7492
H3K36me2_q1.bed	24.5668	22.2408
H3K36me2_q1.bed	30.2124	27.7304
H3K36me2_q1.bed	32.6703	28.2098
H3K36me2_q1.bed	23.0383	24.5336
H3K36me2_q1.bed	26.4926	21.1552
H3K36me2_q1.bed	36.3726	23.5582
H3K36me2_q1.bed	28.705	23.6741
H3K36me2_q1.bed	22.7629	16.6291
H3K36me2_q1.bed	42.252	25.4368
H3K36me2_q1.bed	34.3727	25.6788
H3K36me2_q1.bed	28.68	21.562
H3K36me2_q1.bed	31.8086	26.3564
H3K36me2_q1.bed	30.2168	25.7323
H3K36me2_q1.bed	34.9993	25.1224
H3K36me2_q1.bed	34.1694	24.6694
H3K36me2_q1.bed	38.0858	27.1798
[truncated: 236,439+ more rows]

[truncated: 3 more sheets: Supp Fig.6, Supp Fig.7a, Supp Fig.7b]
